# Supplementary material for: ERα-LBD, an isoform of estrogen receptor alpha, promotes breast cancer proliferation and endocrine resistance
Source: NPJ Breast Cancer. 2022 Aug 23;8:96. doi: 10.1038/s41523-022-00470-6 (PMC9399095; doi:10.1038/s41523-022-00470-6)
Supplement: Supplementary file 2 — Supplementary Data 1 [file 41523_2022_470_MOESM2_ESM.xlsx]

## Sheet: ESR1 Exon Analysis
BC Cell Lines					ESR1 Exon Expression = RNA-seq Read Counts (DEXSeq-count +1)												ESR1-FL Expression (CDS)	ESR1-LBD Expression (CDS)	ESR1-LBD /-FL (CDS)
#	SAMPLE ID	ERα STATUS	Analysis		5'UTR (ESR1-FL)	E1	E2	E3	5'UTR (ESR1-LBD)	E4	E5	E6	E7	E8	E8-3UTR		E1 > E8	E4 > E8
1	T-47D-1	Positive	RNA capture-sequencing		200917	1438532	1287361	1242200	6835	1735005	461659	596985	692692	1.00547e+06	12832010		5021.99	3986.12	0.793733
2	T-47D-2	Positive	RNA capture-sequencing		6972	51320	33655	29245	28422	43583	12876	16057	20176	28034	317351		133.683	108.343	0.81045
3	MCF-7-1	Positive	RNA capture-sequencing		17812	121454	57410	50960	47279	90873	26733	28357	36476	55310	455070		253.05	209.964	0.82973
4	MCF-7-2	Positive	RNA capture-sequencing		16887	96344	63950	56090	55637	84800	25209	30978	37766	59143	619263		258.047	211.869	0.821046
5	PDX-ERa(+)-1	Positive	RNA capture-sequencing		11074	89218	56200	53010	41958	79091	20356	26376	33175	45117	502249		228.471	180.75	0.79113
6	PDX-ERa(+)-2	Positive	RNA capture-sequencing		1825	16566	8941	8645	8899	14098	3400	3969	4946	6015	61080		36.9637	28.4658	0.770102
7	MDA-MB-453-1	Negative	RNA capture-sequencing		7	11	1	6	52	28	25	36	8	8	63		0.0852696	0.120811	1.41682
8	MDA-MB-453-2	Negative	RNA capture-sequencing		1	1	1	1	71	23	11	8	9	8	43		0.0373029	0.0565239	1.51527
9	MDA-MB-231-1	Negative	RNA capture-sequencing		1	7	1	1	23	7	9	5	4	5	48		0.0235576	0.0322282	1.36806
10	MDA-MB-231-2	Negative	RNA capture-sequencing		1	1	1	1	21	11	5	2	3	6	29		0.0168742	0.0238381	1.41269
11	PDX-ERa(-)-1	Negative	RNA capture-sequencing		1	3	9	11	19	76	21	75	164	43	290		0.265129	0.394616	1.48839
12	PDX-ERa(-)-2	Negative	RNA capture-sequencing		2	9	1	1	34	7	9	11	15	5	16		0.0371902	0.0532726	1.43244
				Length (bp)	291	521	190	116	1598	335	138	133	183	321	4220
					ESR1 Exon Expression = Normalized on Exon Length (bp)
				SAMPLE ID	5'UTR (ESR1-FL)	E1	E2	E3	5'UTR (ESR1-LBD)	E4	E5	E6	E7	E8	E8-3UTR
				T-47D-1	690.436	2761.1	6775.58	10708.6	4.27722	5179.12	3345.36	4488.61	3785.2	3132.3	3040.76
				T-47D-2	23.9588	98.5029	177.132	252.112	17.786	130.099	93.3043	120.729	110.251	87.3333	75.2017
				MCF-7-1	61.2096	233.117	302.158	439.31	29.5864	271.263	193.717	213.211	199.322	172.305	107.836
				MCF-7-2	58.0309	184.921	336.579	483.534	34.8166	253.134	182.674	232.917	206.372	184.246	146.745
				PDX-ERa(+)-1	38.055	171.244	295.789	456.983	26.2566	236.093	147.507	198.316	181.284	140.551	119.016
				PDX-ERa(+)-2	6.27148	31.7965	47.0579	74.5259	5.62579	42.0836	24.6377	29.8421	27.0273	18.7383	14.4739
				MDA-MB-453-1	0.024055	0.0211132	0.00526316	0.0517241	0.0325407	0.0835821	0.181159	0.270677	0.0437158	0.0249221	0.0149289
				MDA-MB-453-2	0.00343643	0.00191939	0.00526316	0.00862069	0.0444305	0.0686567	0.0797101	0.0601504	0.0491803	0.0249221	0.0103081
				MDA-MB-231-1	0.00343643	0.0134357	0.00526316	0.00862069	0.014393	0.0208955	0.0652174	0.037594	0.0218579	0.0155763	0.0113744
				MDA-MB-231-2	0.00343643	0.00191939	0.00526316	0.00862069	0.0131414	0.0328358	0.0362319	0.0150376	0.0163934	0.0186916	0.00687204
				PDX-ERa(-)-1	0.00343643	0.00575816	0.0473684	0.0948276	0.0118899	0.226866	0.152174	0.56391	0.896175	0.133956	0.0687204
				PDX-ERa(-)-2	0.00687285	0.0172745	0.00526316	0.00862069	0.0212766	0.0208955	0.0652174	0.0827068	0.0819672	0.0155763	0.00379147
					ESR1 Exon Expression (fold change, relative to E4)
				SAMPLE ID	5'UTR (ESR1-FL)	E1	E2	E3	5'UTR (ESR1-LBD)	E4	E5	E6	E7	E8	E8-3UTR
				T-47D-1	0.133312	0.533121	1.30825	2.06765	0.000825859	1	0.645931	0.866674	0.730858	0.604794	0.587119
				T-47D-2	0.184159	0.757141	1.36152	1.93786	0.136712	1	0.717182	0.927984	0.847445	0.671286	0.578036
				MCF-7-1	0.225647	0.859378	1.11389	1.6195	0.109069	1	0.714132	0.785993	0.734795	0.635197	0.397535
				MCF-7-2	0.22925	0.730526	1.32965	1.91019	0.137542	1	0.721648	0.920133	0.815265	0.727859	0.579711
				PDX-ERa(+)-1	0.161187	0.725325	1.25285	1.93561	0.111213	1	0.624786	0.839992	0.767852	0.595323	0.504109
				PDX-ERa(+)-2	0.149024	0.755557	1.1182	1.7709	0.133681	1	0.585446	0.709115	0.64223	0.445264	0.343933
				MDA-MB-453-1	0.287801	0.252605	0.0629699	0.618842	0.389326	1	2.16744	3.23845	0.523029	0.298175	0.178614
				MDA-MB-453-2	0.0500523	0.0279563	0.076659	0.125562	0.64714	1	1.161	0.876103	0.716322	0.362996	0.150139
				MDA-MB-231-1	0.164458	0.642994	0.25188	0.412562	0.688807	1	3.12112	1.79914	1.04606	0.745438	0.544347
				MDA-MB-231-2	0.104655	0.058454	0.160287	0.262539	0.400216	1	1.10343	0.457963	0.499255	0.569244	0.209285
				PDX-ERa(-)-1	0.0151474	0.0253814	0.208795	0.41799	0.0524093	1	0.670767	2.48565	3.95024	0.590466	0.302912
				PDX-ERa(-)-2	0.328915	0.826707	0.25188	0.412562	1.01824	1	3.12112	3.95811	3.92272	0.745438	0.181449
					Log2 ESR1 Exon Expression (fold change, relative to E4)
				SAMPLE ID	5'UTR (ESR1-FL)	E1	E2	E3	5'UTR (ESR1-LBD)	E4	E5	E6	E7	E8	E8-3UTR
				T-47D-1	-2.90713	-0.907465	0.387639	1.04799	-10.2418	0	-0.630547	-0.206438	-0.452336	-0.725483	-0.768275
				T-47D-2	-2.44098	-0.401367	0.445217	0.954461	-2.87079	0	-0.479588	-0.107828	-0.238808	-0.575	-0.790768
				MCF-7-1	-2.14786	-0.218636	0.155612	0.69555	-3.19669	0	-0.485737	-0.347412	-0.444587	-0.654724	-1.33085
				MCF-7-2	-2.12501	-0.452992	0.411042	0.933716	-2.86205	0	-0.470633	-0.120085	-0.294659	-0.458269	-0.786594
				PDX-ERa(+)-1	-2.6332	-0.463301	0.325218	0.952787	-3.1686	0	-0.678567	-0.251553	-0.3811	-0.748255	-0.988193
				PDX-ERa(+)-2	-2.74638	-0.404387	0.161179	0.824484	-2.90313	0	-0.772391	-0.495908	-0.638839	-1.16727	-1.5398
				MDA-MB-453-1	-1.79686	-1.98505	-3.98919	-0.692356	-1.36095	0	1.11599	1.6953	-0.935037	-1.74577	-2.48508
				MDA-MB-453-2	-4.32042	-5.16068	-3.7054	-2.99353	-0.627849	0	0.215362	-0.190827	-0.48132	-1.46197	-2.73563
				MDA-MB-231-1	-2.60421	-0.637122	-1.98919	-1.27732	-0.537827	0	1.64206	0.847308	0.0649625	-0.423839	-0.877402
				MDA-MB-231-2	-3.25629	-4.09655	-2.64127	-1.9294	-1.32115	0	0.141989	-1.1267	-1.00215	-0.812881	-2.25646
				PDX-ERa(-)-1	-6.04479	-5.30009	-2.25984	-1.25846	-4.25403	0	-0.576117	1.31363	1.98194	-0.760075	-1.72303
				PDX-ERa(-)-2	-1.60421	-0.274552	-1.98919	-1.27732	0.0260735	0	1.64206	1.98481	1.97185	-0.423839	-2.46236

## Sheet: ESR1 Transcript Analysis
BC Cell Lines					ESR1 Transcripts Expression = RNA-seq Counts (Kallisto) / Transcript Length
#	SAMPLE ID	ERα STATUS	Analysis		ESR1-FL	ESR1-LBD
1	T-47D-1	Positive	RNA capture-sequencing		1043.23	2.11773
2	T-47D-2	Positive	RNA capture-sequencing		12.9322	8.17809
3	MCF-7-1	Positive	RNA capture-sequencing		33.6489	13.7518
4	MCF-7-2	Positive	RNA capture-sequencing		45.1559	15.7984
5	PDX-ERa(+)-1	Positive	RNA capture-sequencing		21.3724	12.1568
6	PDX-ERa(+)-2	Positive	RNA capture-sequencing		6.40481	3.22189
7	MDA-MB-453-1	Negative	RNA capture-sequencing		0.00381437	0.720433
8	MDA-MB-453-2	Negative	RNA capture-sequencing		0.00558811	0.569412
9	MDA-MB-231-1	Negative	RNA capture-sequencing		0.00804013	0.322798
10	MDA-MB-231-2	Negative	RNA capture-sequencing		0.00350141	0.176918
11	PDX-ERa(-)-1	Negative	RNA capture-sequencing		0.00739832	0.191084
12	PDX-ERa(-)-2	Negative	RNA capture-sequencing		0.00534752	0.106078
					ESR1 Transcripts Expression (fold change)
			SAMPLE ID		ESR1-FL	ESR1-LBD
			T-47D-1		1	0.00202997
			T-47D-2		1	0.632384
			MCF-7-1		1	0.408684
			MCF-7-2		1	0.349863
			PDX-ERa(+)-1		1	0.568808
			PDX-ERa(+)-2		1	0.503041
			MDA-MB-453-1		1	188.874
			MDA-MB-453-2		1	101.897
			MDA-MB-231-1		1	40.1484
			MDA-MB-231-2		1	50.5276
			PDX-ERa(-)-1		1	25.828
			PDX-ERa(-)-2		1	19.8368
