# Supplementary material for: ERα-LBD, an isoform of estrogen receptor alpha, promotes breast cancer proliferation and endocrine resistance
Source: NPJ Breast Cancer. 2022 Aug 23;8:96. doi: 10.1038/s41523-022-00470-6 (PMC9399095; doi:10.1038/s41523-022-00470-6)
Supplement: Supplementary file 3 — Supplementary Data 2 [file 41523_2022_470_MOESM3_ESM.xlsx]

## Sheet: BC
BC Cases					ESR1 Exon Expression = RNA-seq read counts (DEXSeq-count) / Exon length (bp) / Total read count												ESR1 Transcripts TPM (Kallisto)
#	RUN ID	SAMPLE ID	SAMPLE TYPE		5'UTR (ESR1-FL)	E1	E2	E3	5'UTR (ESR1-LBD)	E4	E5	E6	E7	E8	E8-3UTR		ESR1-FL	ESR1-LBD
1	SRR1313090	00-11-A037b	ER+ Breast Cancer Primary Tumor		0.472873	1.85002	1.50152	2.81424	0.0172881	2.27875	2.15188	3.77812	1.01783	0.85945	0.930361		56.2397	1.30106
2	SRR1313091	01-01-A061a	ER+ Breast Cancer Primary Tumor		0.602846	2.38936	2.59166	3.69531	0.0379363	3.55792	3.83229	5.43968	5.29145	4.53587	4.36891		42.1866	1.42831
3	SRR1313092	01-02-A056a	ER+ Breast Cancer Primary Tumor		0.547762	2.26019	2.29264	3.36704	0.045613	2.94712	2.64491	3.65459	3.07338	2.5675	3.31142		16.1957	0.829501
4	SRR1313093	01-02-A325a	ER+ Breast Cancer Primary Tumor		0.00022204	0.000218067	0.000577303	0.000953805	0.0094931	0.0233868	0.00874321	0.0340696	0.0126563	0.0240089	0.00970754		11.4184	2.66529
5	SRR1313094	01-03-A207a	ER+ Breast Cancer Primary Tumor		0.323136	1.43717	1.41041	2.2528	0.0363109	1.84103	1.78054	2.35059	1.23183	1.00042	2.13638		33.96	1.81209
6	SRR1313095	01-03-A373a	ER+ Breast Cancer Primary Tumor		0.456538	1.65187	1.49877	2.43853	0.0137421	2.07432	1.78084	2.81403	2.52518	1.81744	3.06108		39.1386	1.85873
7	SRR1313096	01-05-A181a	ER+ Breast Cancer Primary Tumor		1.18047	4.65147	3.90174	5.93547	0.0504737	5.52416	5.20822	6.76882	3.28691	2.69677	4.3959		9.59575	4.5507
8	SRR1313097	01-05-A359a	ER+ Breast Cancer Primary Tumor		0.408782	1.92553	1.93186	2.25737	0.0192018	2.39696	2.69779	3.00904	2.59999	1.8453	2.31589		12.7007	1.74616
9	SRR1313098	01-07-A281b	ER+ Breast Cancer Primary Tumor		0.406538	1.70817	1.51087	2.26549	0.0314055	1.7784	1.82782	2.4637	1.54084	1.26763	2.94005		0.21445	2.15287
10	SRR1313099	02-01-A013a	ER+ Breast Cancer Primary Tumor		0.182697	0.651136	0.648894	0.823978	0.0322988	0.690423	0.621357	1.04778	1.01571	0.89651	1.40197		11.9618	3.16443
11	SRR1313100	02-04-A362a	ER+ Breast Cancer Primary Tumor		0.981491	5.17475	6.55696	7.48197	0.0216109	7.12145	7.16061	9.19819	7.60702	6.04505	4.25528		122.833	2.19923
12	SRR1313101	02-05-A203b	ER+ Breast Cancer Primary Tumor		0.242109	1.29676	0.9963	2.28457	0.0630277	1.90645	1.29055	1.99035	0.951197	0.705605	1.07546		42.9069	1.16497
13	SRR1313102	02-06-A431a	ER+ Breast Cancer Primary Tumor		0.398894	1.56637	1.50933	1.99894	0.0160323	1.50189	1.38035	1.90727	1.62978	1.38575	1.44311		17.4159	1.47476
14	SRR1313103	03-01-A341c	ER+ Breast Cancer Primary Tumor		1.36714	5.65496	6.94965	9.16397	0.118632	9.93525	9.86905	12.4229	10.5783	8.1226	5.49974		11.4321	3.25214
15	SRR1313104	03-02-A013a	ER+ Breast Cancer Primary Tumor		1.25932	4.60506	4.95728	5.81777	0.0994259	5.4715	5.14577	6.19089	4.42562	3.42544	4.31582		46.4927	2.27194
16	SRR1313105	03-03-A069a	ER+ Breast Cancer Primary Tumor		0.402755	1.93794	1.83016	3.60406	0.0632632	3.27382	3.14443	4.5092	2.86552	2.2025	2.28597		28.6816	3.05134
17	SRR1313106	03-03-A117b	ER+ Breast Cancer Primary Tumor		0.446527	1.9237	1.94998	4.29524	0.108057	3.31813	2.62998	3.97111	1.65499	0.946713	2.08266		171.182	3.27925
18	SRR1313107	04-07-A414a	ER+ Breast Cancer Primary Tumor		1.15904	4.40733	4.19574	4.99781	0.0169119	4.03775	3.70656	5.27108	3.97276	2.97215	4.11872		10.48	4.62942
19	SRR1313108	04-07-A432a	ER+ Breast Cancer Primary Tumor		1.29913	4.85686	6.24992	10.342	0.0507118	10.5198	8.75192	11.9012	12.8355	8.6097	8.61566		30.4494	9.1132
20	SRR1313109	04-08-A204c	ER+ Breast Cancer Primary Tumor		0.564556	2.28592	2.31454	3.07634	0.0250746	2.69494	1.94055	2.63812	2.75917	2.07786	5.7461		35.0476	1.80856
21	SRR1313110	04-09-A066b	ER+ Breast Cancer Primary Tumor		0.111279	0.483564	0.32896	0.637045	0.0148414	0.633511	0.585439	0.742447	0.680338	0.45755	0.504802		4.89265	0.45861
22	SRR1313111	05-01-A256a	ER+ Breast Cancer Primary Tumor		0.168326	0.443701	0.437647	0.587775	0.0164431	0.524855	0.777938	0.852588	0.874824	0.66108	0.865018		6.83281	1.63158
23	SRR1313112	05-07-A186a	ER+ Breast Cancer Primary Tumor		0.823996	3.29904	3.36834	5.41505	0.0481746	4.33124	3.36643	4.41266	3.3979	2.5369	3.97289		59.3051	1.08311
24	SRR1313113	05-09-A159a	ER+ Breast Cancer Primary Tumor		1.06141	4.36815	4.45188	8.01373	0.0520077	7.5077	8.81382	16.5041	1.51761	0.785455	1.68505		49.1653	2.31202
25	SRR1313114	05-11-A240b	ER+ Breast Cancer Primary Tumor		0.367269	1.21412	1.46656	2.71745	0.0908845	2.07996	1.27514	1.93718	2.23321	1.41624	0.956073		43.9682	0.770505
26	SRR1313115	07-10-A110a	ER+ Breast Cancer Primary Tumor		6.21038	27.8977	39.7967	57.9636	0.102275	60.6449	68.2148	88.4252	58.3846	49.1324	15.983		29.0033	5.74725
27	SRR1313116	07-11-A250a	ER+ Breast Cancer Primary Tumor		0.662825	2.74701	4.71409	6.72275	0.0359227	7.19839	7.66114	10.1407	5.16619	3.5034	2.28505		25.2471	3.27391
28	SRR1313117	07-12-A271b	ER+ Breast Cancer Primary Tumor		1.26093	5.40415	7.74375	10.8318	0.0691845	10.834	10.5661	13.8438	9.21129	6.85549	3.51336		51.6079	2.15967
29	SRR1313118	08-01-A301a	ER+ Breast Cancer Primary Tumor		0.12723	0.605226	0.941759	1.79239	0.0260775	1.12461	0.955607	1.13373	0.4775	0.364006	0.971963		65.1763	2.42179
30	SRR1313119	08-02-A355a	ER+ Breast Cancer Primary Tumor		0.556202	2.31754	3.15642	3.88834	0.0197402	4.22912	4.85434	6.03428	4.56093	3.54297	1.94949		25.6985	0.75934
31	SRR1313120	08-08-A142a	ER+ Breast Cancer Primary Tumor		0.465998	2.15234	2.17115	2.9107	0.0188165	2.38731	2.36099	3.14969	2.60049	2.20517	2.47003		13.7893	5.9863
32	SRR1313121	08-09-A192a	ER+ Breast Cancer Primary Tumor		5.268	20.2424	22.5825	24.6164	0.0660443	23.6363	23.3191	28.4959	25.5397	19.4718	9.48053		70.172	1.17089
33	SRR1313122	09-01-A214e	ER+ Breast Cancer Primary Tumor		0.330384	1.20523	1.24906	1.59107	0.0198985	1.65236	1.57651	2.15971	1.17728	0.990273	1.554		17.0198	1.25191
34	SRR1313123	09-03-A118a	ER+ Breast Cancer Primary Tumor		0.000284062	0.000278979	0.000738561	0.0134225	0.00372761	0.000421401	0.0315226	0.0542171	0.00848128	0.0126475	0.0257836		23.2274	1.03826
35	SRR1313124	09-05-A135a	ER+ Breast Cancer Primary Tumor		0.201441	0.680083	0.662183	1.43712	0.0276726	1.2028	0.943467	1.24097	3.86271	2.89807	1.45892		29.8768	1.49107
36	SRR1313125	09-05-A149a	ER+ Breast Cancer Primary Tumor		0.310117	1.29855	1.61951	2.61234	0.0613283	1.65068	0.962254	1.2931	0.849756	0.482335	1.42856		48.7216	1.73942
37	SRR1313126	09-09-A106a	ER+ Breast Cancer Primary Tumor		0.985257	3.42794	3.7015	4.15895	0.0615779	3.71252	3.27217	3.85771	3.13788	2.33034	3.82592		31.2479	0.965021
38	SRR1313127	09-10-A057a	ER+ Breast Cancer Primary Tumor		0.690811	2.15436	2.47025	3.6494	0.0359512	3.31698	3.44843	4.9914	1.81043	1.15612	3.32691		35.4414	1.88622
39	SRR1313128	09-11-A112a	ER+ Breast Cancer Primary Tumor		0.536039	1.66575	1.41215	2.85125	0.0376931	2.44772	2.83321	4.35603	1.05054	0.722814	1.00798		0.0813208	9.09685
40	SRR1313129	10-01-A051a	ER+ Breast Cancer Primary Tumor		0.184829	0.753744	0.859276	1.86462	0.0193201	1.34502	1.07878	1.79408	1.62628	1.22227	2.2777		73.3943	2.12885
41	SRR1313130	02-01-A055b	ER+ Breast Cancer Primary Tumor		0.624786	2.471	2.45154	4.27535	0.0222518	3.96268	4.27799	6.12756	3.34378	2.50496	3.11575		62.1693	1.77652
42	SRR1313131	06-01-A009b	ER+ Breast Cancer Primary Tumor		0.556675	2.15426	2.24141	3.2153	0.00753251	2.64557	3.07697	3.90166	3.54228	2.90606	1.83107		5.19909	2.48919
1	SRR1313174	00-11-A038a	Uninvolved Breast Tissue Adjacent to ER+ Primary Tumor		0.145345	1.33682	1.95848	2.34761	0.0236436	2.50911	2.54181	3.28097	2.71464	2.44104	2.15299		49.4979	0.635492
2	SRR1313175	01-01-A062a	Uninvolved Breast Tissue Adjacent to ER+ Primary Tumor		0.217108	1.1704	1.45235	2.39954	0.0148776	2.9438	3.18636	4.17076	2.69343	2.22543	1.24311		39.6553	0.631537
3	SRR1313176	01-02-A057b	Uninvolved Breast Tissue Adjacent to ER+ Primary Tumor		1.67713	7.10153	6.79416	7.97108	0.0264439	8.05759	8.99767	12.8941	9.72353	7.41039	3.85834		20.336	0.484946
4	SRR1313177	01-02-A326a	Uninvolved Breast Tissue Adjacent to ER+ Primary Tumor		0.513906	2.15436	2.19516	2.74424	0.00481856	2.84643	2.77386	3.48181	2.55541	2.05493	1.06253		1.0822	0.901915
5	SRR1313178	01-03-A208a	Uninvolved Breast Tissue Adjacent to ER+ Primary Tumor		0.173974	0.77258	0.779248	1.21871	0.00493544	1.44169	1.25292	1.57509	1.58915	1.2607	0.710425		21.2063	0.8444
6	SRR1313179	01-05-A183a	Uninvolved Breast Tissue Adjacent to ER+ Primary Tumor		0.558623	2.05398	2.40841	2.97054	0.00393803	2.99084	3.68067	4.67692	4.11351	3.39158	1.68724		0.282329	0.772997
7	SRR1313180	01-05-A360a	Uninvolved Breast Tissue Adjacent to ER+ Primary Tumor		0.521733	2.06842	2.26609	2.80473	0.00583817	2.79502	2.87915	4.00455	3.03222	2.36852	1.22483		23.8774	1.35314
8	SRR1313181	01-07-A283b	Uninvolved Breast Tissue Adjacent to ER+ Primary Tumor		1.26963	4.52413	4.33569	5.08146	0.0151512	4.9506	5.13382	6.6318	5.32882	4.28969	2.54929		6.03818	0.556125
9	SRR1313182	02-01-A056b	Uninvolved Breast Tissue Adjacent to ER+ Primary Tumor		0.70827	2.95494	3.05636	4.25087	0.0172563	3.78445	4.07149	5.05951	3.99307	3.22519	1.92642		11.1435	0.454703
10	SRR1313183	02-05-A204a	Uninvolved Breast Tissue Adjacent to ER+ Primary Tumor		0.644788	2.75179	2.80887	3.88225	0.00884482	3.78989	3.76194	5.14443	4.09857	3.30129	1.95294		4.60918	0.708736
11	SRR1313184	02-06-A429a	Uninvolved Breast Tissue Adjacent to ER+ Primary Tumor		2.40331	9.81246	10.5045	12.9469	0.012087	12.2845	13.8049	16.8659	13.6213	10.5379	5.90332		8.18935	1.24711
12	SRR1313185	03-01-A342a	Uninvolved Breast Tissue Adjacent to ER+ Primary Tumor		0.297529	1.15025	1.55418	1.88423	0.00266889	2.00024	1.81739	2.8101	2.30702	1.77659	0.747634		11.3892	1.22769
13	SRR1313186	03-02-A014a	Uninvolved Breast Tissue Adjacent to ER+ Primary Tumor		0.440703	1.85336	1.776	2.06103	0.00562637	1.99535	2.39857	3.15132	2.36338	2.0892	0.932195		24.9162	1.43296
14	SRR1313187	03-03-A070a	Uninvolved Breast Tissue Adjacent to ER+ Primary Tumor		0.228364	1.19163	1.24396	1.60292	0.00473592	1.263	1.34362	1.42932	1.14383	0.967879	0.507761		27.8244	1.22394
15	SRR1313188	03-03-A118a	Uninvolved Breast Tissue Adjacent to ER+ Primary Tumor		0.593489	2.14946	2.03012	2.84204	0.0277541	2.70782	2.62237	4.22867	3.76801	2.5521	2.56684		27.5976	1.73168
16	SRR1313189	04-07-A434a	Uninvolved Breast Tissue Adjacent to ER+ Primary Tumor		0.578623	2.69738	3.72001	5.09346	0.0113076	5.49578	5.82509	7.48614	5.35161	4.39553	1.48706		19.7568	1.00681
17	SRR1313190	04-08-A206a	Uninvolved Breast Tissue Adjacent to ER+ Primary Tumor		0.817183	4.10763	6.20386	8.93386	0.014835	9.8473	11.4577	14.5234	11.1319	8.25246	2.06189		8.55517	0.234317
18	SRR1313191	04-09-A067a	Uninvolved Breast Tissue Adjacent to ER+ Primary Tumor		0.782299	3.09842	4.97174	7.76075	0.0244734	7.40624	7.88424	10.2537	8.12043	5.77843	1.55729		12.1909	0.389012
19	SRR1313192	05-01-A258a	Uninvolved Breast Tissue Adjacent to ER+ Primary Tumor		0.226395	1.02044	1.64182	2.22151	0.00536505	2.24553	2.54515	3.23746	2.9956	2.37679	0.868937		7.86096	0.600124
20	SRR1313193	05-07-A187a	Uninvolved Breast Tissue Adjacent to ER+ Primary Tumor		0.229883	0.765705	1.06813	1.47577	0.0167914	1.57644	2.00207	2.34483	1.71324	1.35299	0.533466		66.8211	0.835395
21	SRR1313194	05-09-A160a	Uninvolved Breast Tissue Adjacent to ER+ Primary Tumor		0.103678	0.483994	0.573796	0.620707	0.00357093	0.775484	0.731561	1.31475	0.909236	0.750605	0.450623		22.7748	0.674615
22	SRR1313195	06-01-A010b	Uninvolved Breast Tissue Adjacent to ER+ Primary Tumor		0.308141	1.41001	1.71695	2.05639	9.37731e-05	2.05097	2.15774	2.47966	2.40573	2.0905	0.935482		24.0526	0.936628
23	SRR1313196	07-12-A271a	Uninvolved Breast Tissue Adjacent to ER+ Primary Tumor		0.13338	0.796658	1.00763	1.13447	0.00215186	1.1064	1.27467	1.56815	1.33446	1.15527	0.610854		37.6795	1.0859
24	SRR1313197	08-02-A356a	Uninvolved Breast Tissue Adjacent to ER+ Primary Tumor		0.407372	1.64483	2.02101	2.57741	0.00935885	2.46505	2.80606	3.70367	3.11397	2.56696	1.02236		13.0466	0.457379
25	SRR1313198	09-03-A119a	Uninvolved Breast Tissue Adjacent to ER+ Primary Tumor		0.00839237	0.114593	0.162595	0.105826	0.00355256	0.128917	0.204481	0.264434	0.22118	0.172767	0.0969551		13.2969	0.933182
26	SRR1313199	09-10-A058a	Uninvolved Breast Tissue Adjacent to ER+ Primary Tumor		0.62684	2.24199	2.95508	3.37627	0.00221034	3.4013	4.11309	5.64933	4.86671	3.82782	1.95421		7.88661	0.412931
27	SRR1313200	09-11-A113b	Uninvolved Breast Tissue Adjacent to ER+ Primary Tumor		0.0706469	0.110196	0.0590109	0.221083	0.0136672	0.213875	0.390214	0.563475	0.347937	0.373442	0.214627		19.1789	0.993461
28	SRR1313201	10-01-A052a	Uninvolved Breast Tissue Adjacent to ER+ Primary Tumor		0.682876	2.7673	3.31691	3.93807	0.00702233	4.36965	4.98538	5.90406	5.41145	4.18085	2.16609		80.7717	1.44426
29	SRR1313202	04-07-A415c	Uninvolved Breast Tissue Adjacent to ER+ Primary Tumor		0.752286	2.49291	2.80775	3.64014	0.0127499	3.78124	4.23144	5.33346	4.59014	3.77588	2.35875		8.71147	1.46415
30	SRR1313203	09-09-A107b	Uninvolved Breast Tissue Adjacent to ER+ Primary Tumor		1.17642	4.39593	5.1709	6.41797	0.0017113	6.63439	7.11247	9.11441	7.67117	6.40431	2.1207		2.89675	0.527185
1	SRR1313132	03-09-A268c	Triple Negative Breast Cancer Primary Tumor		0.00607384	0.00880571	0.000751999	0.00124243	0.00991711	0.0133011	0.0217426	0.0335551	0.0321872	0.0558028	0.00700294		1.45515	2.48074
2	SRR1313133	05-04-A096a	Triple Negative Breast Cancer Primary Tumor		0.0250136	0.151464	0.189938	0.207072	0.0147958	0.199298	0.20221	0.205201	0.216272	0.151373	0.101906		2e-06	2.267
3	SRR1313134	06-06-A277a	Triple Negative Breast Cancer Primary Tumor		0.0149825	0.0637627	0.161165	0.253653	0.0026115	0.10503	0.0956983	0.198997	0.200145	0.0940509	0.0731861		0.179323	2.17227
4	SRR1313135	03-10-A451c	Triple Negative Breast Cancer Primary Tumor		0.151184	0.541664	0.625913	0.898347	0.00602067	0.904151	1.02519	1.55807	1.16816	1.10606	1.70665		2.00422e-06	1.70891
5	SRR1313136	02-06-A195a	Triple Negative Breast Cancer Primary Tumor		0.011102	0.000351723	0.000931139	0.0015384	0.00318359	0.0164697	0.001282	0.00134028	0.000972068	0.000759298	0.0123698		0.0982695	2.83952
6	SRR1313137	03-11-A307c	Triple Negative Breast Cancer Primary Tumor		0.000189177	0.000185792	0.000491859	0.000812637	0.00888887	0.00308704	0.000677197	0.000707979	0.000513479	0.00842282	0.00957326		0.114048	0.825359
7	SRR1313138	04-07-A416b	Triple Negative Breast Cancer Primary Tumor		0.000203503	0.0141902	0.0322755	0.0533247	0.000947586	0.0546426	0.0590069	0.061689	0.0226469	0.0392629	0.0656424		0.468002	0.5481
8	SRR1313139	05-12-A078b	Triple Negative Breast Cancer Primary Tumor		0.000194341	0.00209951	0.000505288	0.000834823	0.0058409	0.000288302	0.000695686	0.00800039	0.000527498	0.00453241	0.00537448		0.813975	0.186631
9	SRR1313140	01-09-A215b	Triple Negative Breast Cancer Primary Tumor		0.00948262	0.151746	0.131009	0.136579	0.00165285	0.17129	0.180375	0.265116	0.262937	0.1226	0.172629		3.05195	0.857967
10	SRR1313141	09-03-A053A	Triple Negative Breast Cancer Primary Tumor		0.0103175	0.0249616	0.0268256	0.0551304	0.0107589	0.0601036	0.0999914	0.057448	0.0211743	0.000533535	0.0237077		0.0116755	2.49604
11	SRR1313142	09-06-A120A	Triple Negative Breast Cancer Primary Tumor		0.027289	0.127541	0.176623	0.266871	0.0205635	0.215621	0.201608	0.283203	0.152868	0.172751	0.499494		0.173846	1.41639
12	SRR1313143	10-09-A101A	Triple Negative Breast Cancer Primary Tumor		0.0373682	0.132438	0.133365	0.190431	0.0158182	0.134628	0.142076	0.15722	0.170726	0.074306	0.301785		0.00325605	2.58955
13	SRR1313144	10-07-A138	Triple Negative Breast Cancer Primary Tumor		0.000193865	0.00590227	0.00554453	0.000832775	0.00336464	0.00891544	0.00763377	0.000725524	0.00578824	0.0332931	0.0271624		0.111563	0.651824
14	SRR1313145	09-12-A158B	Triple Negative Breast Cancer Primary Tumor		0.00304735	0.0274796	0.000720284	0.00119003	0.00011727	0.0291791	0.0704103	0.0528754	0.0157908	0.0299551	0.0359539		0.0983447	3.03643
15	SRR1313146	10-10-A177A	Triple Negative Breast Cancer Primary Tumor		0.111739	0.366067	0.290522	0.69021	0.056507	0.512617	0.409727	0.591145	0.347569	0.381011	0.860455		1.13876	2.55875
16	SRR1313147	01-04-A048C	Triple Negative Breast Cancer Primary Tumor		0.00717783	0.0345592	0.0186624	0.00827239	0.00377951	0.000259712	0.00689366	0.0137588	0.0242346	0.00408294	0.0239263		3.68027	0.869109
17	SRR1313148	03-02-A158a	Triple Negative Breast Cancer Primary Tumor		0.038662	0.165936	0.122736	0.166078	0.00913236	0.158755	0.153691	0.120708	0.110737	0.0864988	0.151992		0.626903	1.68797
18	SRR1313149	04-06-A164a	Triple Negative Breast Cancer Primary Tumor		0.0139685	0.0352378	0.0220757	0.0717692	0.00359415	0.0532271	0.0892212	0.144528	0.0899539	0.0644574	0.0823758		0.0620207	2.60316
19	SRR1313150	09-06-A089A	Triple Negative Breast Cancer Primary Tumor		0.000170094	0.00016705	0.00486468	0.000730663	0.0036721	0.00277564	0.000608886	0.000636562	0.0373963	0.0111795	0.0267596		2.33056	0.619906
20	SRR1313151	08-10-A297d	Triple Negative Breast Cancer Primary Tumor		0.0048438	0.00475713	0.0065968	0.0208073	0.00302681	0.0140292	0.00908255	0.000863217	0.0256689	0.01516	0.0129958		0.956402	1.70974
21	SRR1313152	05-05-A201a	Triple Negative Breast Cancer Primary Tumor		0.00483665	0.0137979	0.000598823	0.00098936	0.00497223	0.000341671	0.0173138	0.0439591	0.000625145	0.00537142	0.0253982		2e-06	0.712135
22	SRR1313153	03-12-A386a	Triple Negative Breast Cancer Primary Tumor		0.00260335	0.0234758	0.0190755	0.0111831	0.00310569	0.0354605	0.000847204	0.0274571	0.0520332	0.0356262	0.0461954		2e-06	2.51426
23	SRR1313154	10-06-A120c	Triple Negative Breast Cancer Primary Tumor		0.035462	0.135854	0.113316	0.210474	0.0058441	0.132924	0.0784918	0.152975	0.074211	0.103882	0.150066		0.126004	2.87208
24	SRR1313155	09-06-A139A	Triple Negative Breast Cancer Primary Tumor		0.0737417	0.399563	0.364941	0.41545	0.0176012	0.33091	0.387326	0.525294	0.293687	0.28785	0.287888		0.290197	1.33302
25	SRR1313156	05-09-A223a	Triple Negative Breast Cancer Primary Tumor		0.000195341	0.00594721	0.00558674	0.000839115	0.00339026	0.00318763	0.0216771	0.015352	0.00053021	0.00455571	0.00674703		0.30235	0.794636
26	SRR1313157	02-03-A078a	Triple Negative Breast Cancer Primary Tumor		0.00278852	0.0249085	0.0417747	0.0918354	0.016357	0.0395944	0.0194889	0.0501914	0.0327984	0.0199887	0.0463367		0.931511	2.63494
27	SRR1313158	04-08-A183c	Triple Negative Breast Cancer Primary Tumor		0.0935071	0.352908	0.291621	0.57196	0.0741304	0.709494	0.576801	0.760101	0.639892	0.484998	0.485417		0.314482	2.1642
28	SRR1313159	03-06-A283b	Triple Negative Breast Cancer Primary Tumor		0.0125803	0.0280168	0.0188882	0.0540406	0.174086	0.0764907	0.0513767	0.0603431	0.0870497	0.0454558	0.113068		3.67824	1.2878
29	SRR1313160	01-08-A054a	Triple Negative Breast Cancer Primary Tumor		0.000225783	0.0135263	0.0240685	0.000969886	0.0125204	0.00703386	0.00889062	0.0261943	0.00674124	0.0100527	0.00831669		2.55929e-06	0.197591
30	SRR1313161	02-06-A263c	Triple Negative Breast Cancer Primary Tumor		0.00441464	0.0827902	0.055204	0.0912066	0.00542827	0.0377349	0.0308537	0.11093	0.0690425	0.0583872	0.078906		0.287982	0.343485
31	SRR1313162	03-12-A222a	Triple Negative Breast Cancer Primary Tumor		0.00026765	0.000262861	0.000695891	0.00114973	0.00691121	0.0162793	0.0105392	0.00100166	0.00072648	0.000567465	0.000644972		2.95743	1.17456
32	SRR1313163	04-01-A168c	Triple Negative Breast Cancer Primary Tumor		0.00573771	0.0083184	0.000710383	0.0246472	0.00358539	0.028778	0.0107587	0.0828242	0.00815769	0.0469219	0.0382815		5.69725	0.762583
33	SRR1313164	04-08-A020B	Triple Negative Breast Cancer Primary Tumor		0.000192553	0.000189108	0.000500638	0.000827142	0.00823243	0.00028565	0.000689285	0.000720616	0.000522645	0.000408246	0.00134783		0.243319	1.27361
34	SRR1313165	03-07-A523B	Triple Negative Breast Cancer Primary Tumor		0.0257606	0.0817453	0.101667	0.101841	0.00438794	0.123477	0.0922156	0.115612	0.114493	0.10684	0.195629		1.63404	0.264975
35	SRR1313166	04-08-A101c	Triple Negative Breast Cancer Primary Tumor		0.00814502	0.0315266	0.0585483	0.124174	0.00344785	0.0405136	0.0348738	0.0603666	0.0524521	0.0612875	0.0698417		2e-06	1.93282
36	SRR1313167	03-09-A087c	Triple Negative Breast Cancer Primary Tumor		0.0219712	0.0351858	0.0725642	0.0943805	0.00259745	0.0766396	0.0503079	0.134079	0.10799	0.088549	0.112909		0.586699	0.561433
37	SRR1313168	03-12-A154a	Triple Negative Breast Cancer Primary Tumor		0.000325262	0.000319443	0.000845682	0.00139721	0.00564513	0.0149582	0.0244512	0.00121727	0.0273685	0.0282741	0.0246711		0.13533	0.817456
38	SRR1313169	04-07-A389b	Triple Negative Breast Cancer Primary Tumor		0.000260907	0.0079434	0.0142455	0.0459514	0.00563264	0.00425756	0.000933972	0.0205049	0.000708176	0.000553168	0.00811351		0.101805	0.429908
39	SRR1313170	02-10-A335a	Triple Negative Breast Cancer Primary Tumor		0.00440058	0.0125539	0.000544834	0.000900161	0.00984623	0.00652819	0.000750134	0.0321535	0.00625661	0.0315443	0.0288794		24.5516	1.84372
40	SRR1313171	04-08-A019a	Triple Negative Breast Cancer Primary Tumor		0.0021892	0.0216958	0.0212154	0.0265023	0.00345409	0.0327717	0.0220853	0.0603297	0.016746	0.0173001	0.0169225		0.692348	1.06136
41	SRR1313172	06-04-A286b	Triple Negative Breast Cancer Primary Tumor		0.000188077	0.0149616	0.015159	0.00888704	0.00326419	0.0030691	0.00740587	0.0218198	0.00561544	0.00837386	0.00908597		1.31298	0.488669
42	SRR1313173	10-11-A138B	Triple Negative Breast Cancer Primary Tumor		0.0397426	0.196217	0.159438	0.240245	0.0122559	0.192346	0.174454	0.209304	0.0932295	0.107138	0.125073		0.0530933	4.38318
1	SRR1313209	03-06-A284a	Uninvolved Breast Tissue Adjacent to TNBC Primary Tumor		0.0667718	0.370226	0.565475	0.851451	0.00229978	0.76462	1.12987	1.49605	1.10408	1.13737	0.918263		26.4986	0.966996
2	SRR1313210	02-03-A079c	Uninvolved Breast Tissue Adjacent to TNBC Primary Tumor		0.120731	0.506127	0.605799	0.691371	0.000744783	0.760781	1.02602	1.34231	1.10999	0.980716	0.524843		10.2521	0.46809
3	SRR1313211	03-12-A223a	Uninvolved Breast Tissue Adjacent to TNBC Primary Tumor		0.476922	2.06523	2.28653	3.26585	0.00235402	2.62064	2.93009	3.50924	3.06268	2.89199	1.75063		35.6929	0.815243
4	SRR1313212	03-12-A387a	Uninvolved Breast Tissue Adjacent to TNBC Primary Tumor		1.40478	5.94411	6.21231	8.24056	0.027745	8.09891	9.16261	12.7222	9.98954	8.63917	9.55576		6.9247	0.666051
5	SRR1313213	04-01-A170a	Uninvolved Breast Tissue Adjacent to TNBC Primary Tumor		0.145061	0.886691	1.11329	1.43872	0.00500551	1.33689	1.42548	2.13226	1.3973	1.12676	2.19513		2.44982	0.161601
6	SRR1313214	04-08-A102c	Uninvolved Breast Tissue Adjacent to TNBC Primary Tumor		0.42726	2.01852	2.1148	2.46497	0.006071	2.5019	2.84398	3.82259	3.02909	2.58327	1.83166		14.4013	0.40259
7	SRR1313215	09-06-A090a	Uninvolved Breast Tissue Adjacent to TNBC Primary Tumor		0.0973355	0.528724	0.561204	0.685182	0.00583913	0.974454	1.12041	1.84753	1.3136	1.22379	0.781872		57.1376	0.759703
8	SRR1313216	10-11-A139a	Uninvolved Breast Tissue Adjacent to TNBC Primary Tumor		0.447333	2.20704	2.37125	2.81858	0.00136946	2.51788	2.56991	3.57826	2.73891	2.30777	1.45561		2.62511	0.998364
9	SRR1313217	03-09-A269c	Uninvolved Breast Tissue Adjacent to TNBC Primary Tumor		0.0549617	0.322702	0.390347	0.420068	0.00312224	0.480385	0.409677	0.793376	0.73041	0.590713	0.382535		75.9754	0.833225
10	SRR1313218	03-10-A452a	Uninvolved Breast Tissue Adjacent to TNBC Primary Tumor		0.618023	2.61017	2.66081	2.87593	0.00966922	3.38429	3.7786	4.9256	3.45889	3.16563	2.87664		29.009	0.591222
11	SRR1313219	06-02-121a	Uninvolved Breast Tissue Adjacent to TNBC Primary Tumor		0.360115	1.8829	2.0734	2.70612	0.0001313	2.83033	3.5431	4.52832	3.43582	2.60486	1.83413		15.6773	0.228185
12	SRR1313220	03-12-A155a	Uninvolved Breast Tissue Adjacent to TNBC Primary Tumor		0.437416	2.03164	2.41169	3.08336	0.00506268	2.57146	3.20814	4.18311	3.20952	3.03493	1.98482		19.8292	0.560154
13	SRR1313221	04-06-A165a	Uninvolved Breast Tissue Adjacent to TNBC Primary Tumor		1.04229	4.29356	4.92722	6.08642	0.00598848	6.28742	6.82664	8.47172	7.5667	6.02875	4.831		1.82807	0.229581
14	SRR1313222	02-06-A265a	Uninvolved Breast Tissue Adjacent to TNBC Primary Tumor		0.0358403	0.207915	0.0989726	0.211333	0.00857517	0.16545	0.176111	0.250764	0.169788	0.260057	0.232992		15.0773	0.321788
15	SRR1313223	04-08-A021a	Uninvolved Breast Tissue Adjacent to TNBC Primary Tumor		3.10885	12.4347	10.8894	14.421	0.0149636	14.0992	14.6352	17.6433	14.1659	11.6144	5.46371		10.7628	0.248595
16	SRR1313224	02-10-A336b	Uninvolved Breast Tissue Adjacent to TNBC Primary Tumor		0.469366	1.84676	1.87757	2.36578	0.00520351	2.49932	2.71521	3.63559	2.48173	2.21749	1.19126		26.4462	0.630337
17	SRR1313225	03-09-A088a	Uninvolved Breast Tissue Adjacent to TNBC Primary Tumor		0.162605	0.559659	0.568557	0.736525	0.00137414	0.775325	0.729976	0.917776	0.769771	0.707646	0.420284		38.4444	0.668314
18	SRR1313226	02-04-A023a	Uninvolved Breast Tissue Adjacent to TNBC Primary Tumor		0.175211	0.682575	0.64014	0.850673	0.0044007	0.903144	0.944889	1.23456	0.874749	0.785423	0.796683		98.3914	1.18372
19	SRR1313227	01-12-A229c	Uninvolved Breast Tissue Adjacent to TNBC Primary Tumor		0.23553	0.929304	0.958278	1.3163	0.00300106	1.29336	1.4071	1.7593	1.39714	1.30102	1.03018		11.0775	0.314586
20	SRR1313228	10-09-A104a	Uninvolved Breast Tissue Adjacent to TNBC Primary Tumor		0.113891	0.620278	0.594237	0.790645	0.0018473	0.686867	0.784458	1.03147	0.838678	0.65329	0.452468		11.0159	0.252076
21	SRR1313229	01-09-A216a	Uninvolved Breast Tissue Adjacent to TNBC Primary Tumor		0.504285	2.0084	2.13614	2.90328	0.005522	2.33112	2.23851	2.93401	2.57135	2.26267	1.41223		10.7643	0.539906

## Sheet: MpBC
MpBC Cases					ESR1 Exon Expression = RNA-seq read counts (DEXSeq-count) / Exon length (bp) / Total read count												ESR1 Transcripts TPM (Kallisto)
#	RUN ID	SAMPLE ID	SAMPLE TYPE		5'UTR (ESR1-FL)	E1	E2	E3	5'UTR (ESR1-LBD)	E4	E5	E6	E7	E8	E8-3UTR		ESR1-FL	ESR1-LBD
1	META30	MBC348-940	Breast Primary Tumor, Metaplastic		0.00446569	0.0137839	0.00608184	0.0146157	0.00141836	0.0223981	0.019792	0.0246708	0.0121212	0.000450858	0.0302827		0.32586	1.84705
2	META31	MBC356-135	Breast Primary Tumor, Metaplastic		0.000209361	0.00328984	0.000544339	0.000899342	4.50454e-05	0.000310584	0.000749452	0.000783518	0.00625092	0.00488269	0.0108349		0.084161	2.29896
3	META32	META32	Breast Primary Tumor, Metaplastic		0.00429153	0.0108003	0.011158	0.00691309	0.00323173	0.00437691	0.00576091	0.00100379	0.0116484	0.00909877	0.0329636		0.409023	1.10572
4	META36	MBC373-342	Breast Primary Tumor, Metaplastic		0.00023933	0.00846172	0.00684483	0.0215896	0.0015963	0.034084	0.0179914	0.0591145	0.026634	0.0131929	0.0474014		0.713083	1.89894
5	META37	MBC377-066 Spindle	Breast Primary Tumor, Metaplastic		0.0048646	0.0182144	0.0166004	0.0208966	0.00137373	0.0162372	0.011972	0.0295838	0.0297088	0.00386767	0.02812		0.240795	2.24929
6	META39	MBC381-357	Breast Primary Tumor, Metaplastic		0.00134526	0.00792714	0.0239008	0.0394883	4.82403e-05	0.0286046	0.00481564	0.00922998	0.00973712	0.000475364	0.0360452		0.150556	2.12806
7	META40	MBC382-170 S	Breast Primary Tumor, Metaplastic		0.00274712	0.0210932	0.0233755	0.0278925	0.00112839	0.0151898	0.0232438	0.047666	0.0345709	0.00317693	0.021092		0.21636	1.38576
8	META41	MBC383-414	Breast Primary Tumor, Metaplastic		0.00121066	0.00515231	0.000524618	0.000866761	4.34135e-05	0.000299332	0.0115568	0.0271848	0.00876285	0.0004278	0.00673778		0.126062	1.66137
9	META42	MBC385-860	Breast Primary Tumor, Metaplastic		0.00230558	0.00123509	0.00326974	0.00990398	0.000721544	0.00342029	0.000750302	0.00862847	0.0119471	0.000444385	0.00603692		0.0779018	1.71689
10	META47	MBC402-133 Spindle	Breast Primary Tumor, Metaplastic		0.000200645	0.0218731	0.016172	0.0439571	4.31702e-05	0.0419692	0.0509959	0.0795955	0.0904051	0.000425403	0.0781899		1.36882	1.25212
11	META49	MBC411-217 Spindle	Breast Primary Tumor, Metaplastic		0.000222107	0.0253035	0.0150145	0.020036	0.000286727	0.0151567	0.0127213	0.0132995	0.0337603	0.000470906	0.0481957		0.00737785	2.03703
12	META52	MBC424-570 S	Breast Primary Tumor, Metaplastic		0.00429897	0.0134578	0.0146702	0.0242378	0.000924953	0.0123563	0.000961818	0.0211163	0.0153151	0.00341796	0.0213048		2e-06	1.91383
13	META53	MBC434-11 Chondroid	Breast Primary Tumor, Metaplastic		0.000223451	0.000219453	0.000580972	0.0105585	0.000769232	0.0135909	0.00879878	0.01338	0.0127367	0.000473754	0.00515385		0.042209	3.29791
14	META55	META55	Breast Primary Tumor, Metaplastic		0.00929046	0.0214068	0.000929046	0.0322338	0.00430533	0.0137822	0.00767473	0.0748867	0.0300664	0.0083335	0.025668		0.0952273	4.90078
15	META59	MBC470-558 S	Breast Primary Tumor, Metaplastic		0.00758403	0.04469	0.0197185	0.00751808	0.000376559	0.0501958	0.011486	0.0502155	0.0403787	0.00371064	0.0259742		0.211378	2.17146
16	META62	MBC488-342 Epithelial	Breast Primary Tumor, Metaplastic		0.00207117	0.0138998	0.0143601	0.00889702	0.00415918	0.0133144	0.0135927	0.0271292	0.0103065	0.000731872	0.0289558		0.418102	1.79837
17	META64	META64	Breast Primary Tumor, Metaplastic		0.00338332	0.0123849	0.00879664	0.00792741	0.0017206	0.00958193	0.00660618	0.0184172	0.0258802	0.00717323	0.0279178		0.162416	5.38651
