# Supplementary material for: ERα-LBD, an isoform of estrogen receptor alpha, promotes breast cancer proliferation and endocrine resistance
Source: NPJ Breast Cancer. 2022 Aug 23;8:96. doi: 10.1038/s41523-022-00470-6 (PMC9399095; doi:10.1038/s41523-022-00470-6)
Supplement: Supplementary file 4 — Supplementary Data 3 [file 41523_2022_470_MOESM4_ESM.xlsx]

## Sheet: BC TMA Info
					N-term	C-term	N-term	C-term
				ERα Staining	6F11	D8H8	6F11 (%)	D8H8 (%)
				Nuclear Null (-)	127	147	66.8421	77.3684
				Nuclear Low (+)	35	28	18.4211	14.7368
				Nuclear High (++ / +++)	28	15	14.7368	7.89474
				Cytosolic (-)	172	106	90.5263	55.7895
				Cytosolic (+)	13	41	6.84211	21.5789
				Cytosolic (++)	5	42	2.63158	22.1053
				Total Cores	190	190	100	100
				Nuclear Null & Cytosolic	3	62	1.57895	32.6316
				Nuclear Low & Cytosolic	1	8	0.526316	4.21053
				Nuclear High & Cytosolic	14	12	7.36842	6.31579
Position	No.	Age	Sex	Pathology diagnosis	TNM	Grade	Stage	Type	Tissue ID.	ERα (6F11, nuclear)	ERα (6F11, cytosolic)	ERα (D8H8, nuclear)	ERα (D8H8, cytosolic)	PR	HER2	Figure S3c, d	Figure S3e
A1	1	52	F	Invasive ductal carcinoma	T3N0M0	2	IIB	Malignant	Fmg010755	-	-	-	+	-	3+
A2	2	52	F	Invasive ductal carcinoma	T3N0M0	2	IIB	Malignant	Fmg010755	-	-	-	-	-	3+
A3	3	42	F	Invasive ductal carcinoma (sparse)	T2N0M0	2	IIA	Malignant	Fmg032254	-	-	-	-	-	3+
A4	4	42	F	Invasive ductal carcinoma	T2N0M0	2	IIA	Malignant	Fmg032254	-	-	-	-	-	3+
A5	5	53	F	Invasive ductal carcinoma	T2N2M0	2	IIIA	Malignant	Fmg060601	-	-	-	+	-	3+
A6	6	53	F	Invasive ductal carcinoma	T2N2M0	2	IIIA	Malignant	Fmg060601	-	-	-	++	-	3+
A7	7	37	F	Invasive ductal carcinoma	T2N0M0	2	IIA	Malignant	Fmg010802	+	-	-	+	-	3+
A8	8	37	F	Invasive ductal carcinoma	T2N0M0	2	IIA	Malignant	Fmg010802	+	-	-	++	-	3+
A9	9	29	F	Invasive ductal carcinoma	T2N0M0	2	IIA	Malignant	Fmg010803	-	-	-	++	-	3+
A10	10	29	F	Invasive ductal carcinoma	T2N0M0	2	IIA	Malignant	Fmg010803	-	-	-	++	-	3+
A11	11	50	F	Invasive ductal carcinoma	T4N1M0	2	IIIB	Malignant	Fmg032259	-	-	-	-	-	2+
A12	12	50	F	Invasive ductal carcinoma	T4N1M0	2	IIIB	Malignant	Fmg032259	-	-	-	-	-	2+
A13	13	45	F	Invasive ductal carcinoma	T2N0M0	2	IIA	Malignant	Fmg010811	-	-	-	-	-	0
A14	14	45	F	Invasive ductal carcinoma	T2N0M0	2	IIA	Malignant	Fmg010811	-	-	-	-	-	0
A15	15	48	F	Invasive ductal carcinoma	T3N1M0	2	IIIA	Malignant	Fmg031527	-	-	-	-	-	2+
A16	16	48	F	Invasive ductal carcinoma	T3N1M0	2	IIIA	Malignant	Fmg031527	-	-	-	+	-	2+
B1	17	46	F	Invasive ductal carcinoma	T2N0M0	2	IIA	Malignant	Fmg040443	-	-	-	+	*	*
B2	18	46	F	Invasive ductal carcinoma	T2N0M0	2	IIA	Malignant	Fmg040443	-	-	-	++	-	0
B3	19	60	F	Invasive ductal carcinoma	T4N1M0	2	IIIB	Malignant	Fmg010364	-	-	-	+	-	3+		center-left panel
B4	20	60	F	Invasive ductal carcinoma	T4N1M0	2	IIIB	Malignant	Fmg010364	-	-	-	+	-	3+
B5	21	46	F	Invasive ductal carcinoma	T2N0M0	2	IIA	Malignant	Fmg021158	+++	+	+	+	+++	0
B6	22	46	F	Invasive ductal carcinoma	T2N0M0	2	IIA	Malignant	Fmg021158	+++	+	+	+	+++	0
B7	23	57	F	Invasive ductal carcinoma	T2N0M0	2	IIA	Malignant	Fmg031101	-	-	-	-	-	0
B8	24	57	F	Invasive ductal carcinoma	T2N0M0	2	IIA	Malignant	Fmg031101	-	-	-	-	-	0
B9	25	52	F	Invasive ductal carcinoma	T3N0M0	2	IIB	Malignant	Fmg020228	+	-	-	-	-	3+
B10	26	52	F	Invasive ductal carcinoma	T3N0M0	2	IIB	Malignant	Fmg020228	+	-	+	++	-	3+
B11	27	50	F	Invasive ductal carcinoma	T2N1M0	2	IIB	Malignant	Fmg030067	-	-	-	+	-	0
B12	28	50	F	Invasive ductal carcinoma	T2N1M0	2	IIB	Malignant	Fmg030067	-	-	-	+	-	0
B13	29	63	F	Invasive ductal carcinoma	T3N0M0	2	IIB	Malignant	Fmg031242	-	-	++	++	-	0
B14	30	63	F	Invasive ductal carcinoma	T3N0M0	2	IIB	Malignant	Fmg031242	-	-	-	++	-	0	bottom-right panel	top-left panel
B15	31	39	F	Invasive ductal carcinoma	T2N1M0	2	IIB	Malignant	Fmg021404	+	-	+	-	+	0
B16	32	39	F	Invasive ductal carcinoma	T2N1M0	2	IIB	Malignant	Fmg021404	+	-	+	-	+	0
C1	33	50	F	Invasive ductal carcinoma	T2N0M0	2	IIA	Malignant	Fmg031611	-	++	-	-	-	3+
C2	34	50	F	Invasive ductal carcinoma	T2N0M0	2	IIA	Malignant	Fmg031611	-	++	-	-	-	3+		bottom-left panel
C3	35	44	F	Invasive ductal carcinoma	T2N0M0	2	IIA	Malignant	Fmg021296	-	-	-	-	-	3+		bottom-right panel
C4	36	44	F	Invasive ductal carcinoma	T2N0M0	2	IIA	Malignant	Fmg021296	+	+	-	-	-	3+
C5	37	43	F	Invasive ductal carcinoma	T2N0M0	2	IIA	Malignant	Fmg021433	-	-	-	-	-	2+
C6	38	43	F	Invasive ductal carcinoma	T2N0M0	2	IIA	Malignant	Fmg021433	-	-	-	-	-	2+
C7	39	46	F	Invasive ductal carcinoma	T2N0M0	2	IIA	Malignant	Fmg021448	-	-	-	++	-	0
C8	40	46	F	Invasive ductal carcinoma	T2N0M0	2	IIA	Malignant	Fmg021448	+	-	+	++	-	0	bottom-left panel	top-right panel
C9	41	48	F	Invasive ductal carcinoma	T3N0M0	2	IIB	Malignant	Fmg021180	-	-	+	++	-	0
C10	42	48	F	Invasive ductal carcinoma	T3N0M0	2	IIB	Malignant	Fmg021180	-	-	+	-	-	0
C11	43	48	F	Invasive ductal carcinoma	T2N1M0	2	IIB	Malignant	Fmg021467	-	-	-	-	-	3+
C12	44	48	F	Invasive ductal carcinoma	T2N1M0	2	IIB	Malignant	Fmg021467	-	-	-	-	-	3+
C13	45	73	F	Invasive ductal carcinoma	T2N1M0	2	IIB	Malignant	Fmg021475	+++	-	+++	-	-	0
C14	46	73	F	Invasive ductal carcinoma	T2N1M0	2	IIB	Malignant	Fmg021475	+++	-	+++	-	-	0
C15	47	42	F	Invasive ductal carcinoma	T2N0M0	2	IIA	Malignant	Fmg030198	+	-	-	-	-	0
C16	48	42	F	Invasive ductal carcinoma	T2N0M0	2	IIA	Malignant	Fmg030198	+	-	-	-	-	0
D1	49	32	F	Invasive ductal carcinoma	T2N0M0	2	IIA	Malignant	Fmg031271	-	-	-	++	-	0
D2	50	32	F	Invasive ductal carcinoma	T2N0M0	2	IIA	Malignant	Fmg031271	-	-	-	++	-	0
D3	51	48	F	Invasive ductal carcinoma	T4N3M0	2	IIIC	Malignant	Fmg060469	+	-	-	++	-	2+
D4	52	48	F	Invasive ductal carcinoma	T4N3M0	2	IIIC	Malignant	Fmg060469	-	-	-	++	-	2+
D5	53	58	F	Invasive ductal carcinoma	T1N0M0	2	IA	Malignant	Fmg021302	+++	+	+++	-	-	0
D6	54	58	F	Invasive ductal carcinoma	T1N0M0	2	IA	Malignant	Fmg021302	+++	+	+++	+	-	0
D7	55	46	F	Invasive ductal carcinoma	T2N0M0	2	IIA	Malignant	Fmg021582	-	-	-	+	-	0
D8	56	46	F	Invasive ductal carcinoma	T2N0M0	2	IIA	Malignant	Fmg021582	-	-	-	++	-	3+
D9	57	56	F	Invasive ductal carcinoma	T2N0M0	2	IIA	Malignant	Fmg020730	-	-	-	+	+	0
D10	58	56	F	Invasive ductal carcinoma	T2N0M0	2	IIA	Malignant	Fmg020730	-	-	-	++	-	0
D11	59	45	F	Invasive ductal carcinoma	T2N0M0	2	IIA	Malignant	Fmg021586	+	-	-	+	-	0
D12	60	45	F	Invasive ductal carcinoma	T2N0M0	2	IIA	Malignant	Fmg021586	-	-	-	++	-	0
D13	61	71	F	Invasive ductal carcinoma (sparse)	T2N0M0	2	IIA	Malignant	Fmg020857	++	+	-	+	*	*
D14	62	71	F	Invasive ductal carcinoma (sparse)	T2N0M0	2	IIA	Malignant	Fmg020857	++	+	+	+	*	*
D15	63	73	F	Invasive ductal carcinoma	T3N1M0	2	IIIA	Malignant	Fmg021602	-	-	-	+	-	3+
D16	64	73	F	Invasive ductal carcinoma	T3N1M0	2	IIIA	Malignant	Fmg021602	-	-	-	+	-	3+
E1	65	55	F	Invasive ductal carcinoma	T2N1M0	2	IIB	Malignant	Fmg060647	-	-	-	+	-	0
E2	66	55	F	Invasive ductal carcinoma	T2N1M0	2	IIB	Malignant	Fmg060647	-	-	-	+	-	0
E3	67	55	F	Invasive ductal carcinoma	T2N0M0	2	IIA	Malignant	Fmg021655	-	-	-	++	-	3+
E4	68	55	F	Invasive ductal carcinoma	T2N0M0	2	IIA	Malignant	Fmg021655	-	-	-	+	-	3+
E5	69	40	F	Invasive ductal carcinoma	T2N1M0	2	IIB	Malignant	Fmg060963	+++	-	++	+	++	0
E6	70	40	F	Invasive ductal carcinoma	T2N1M0	2	IIB	Malignant	Fmg060963	+++	++	++	+	++	0
E7	71	56	F	Invasive ductal carcinoma	T2N1M0	2	IIB	Malignant	Fmg021388	+++	+	+++	++	+	0
E8	72	56	F	Invasive ductal carcinoma	T2N1M0	2	IIB	Malignant	Fmg021388	+++	++	+++	+++	++	0	top-left panel
E9	73	40	F	Invasive ductal carcinoma	T2N0M0	2	IIA	Malignant	Fmg021335	+++	-	+	-	+	0
E10	74	40	F	Invasive ductal carcinoma	T2N0M0	2	IIA	Malignant	Fmg021335	+++	+	+	-	+	0
E11	75	52	F	Invasive ductal carcinoma	T2N1M0	2	IIB	Malignant	Fmg031592	-	-	+	-	-	0
E12	76	52	F	Invasive ductal carcinoma	T2N1M0	2	IIB	Malignant	Fmg031592	-	-	+	-	-	0
E13	77	49	F	Invasive ductal carcinoma	T3N2M0	2	IIIA	Malignant	Fmg060657	-	-	-	-	-	0
E14	78	49	F	Invasive ductal carcinoma	T3N2M0	2	IIIA	Malignant	Fmg060657	-	-	-	-	-	0
E15	79	63	F	Invasive ductal carcinoma	T2N1M0	2	IIB	Malignant	Fmg060673	-	-	-	++	-	3+
E16	80	63	F	Invasive ductal carcinoma	T2N1M0	2	IIB	Malignant	Fmg060673	-	-	-	++	-	3+
F1	81	45	F	Invasive ductal carcinoma	T4N1M0	2	IIIB	Malignant	Fmg030834	-	-	-	++	-	1+
F2	82	45	F	Invasive ductal carcinoma	T4N1M0	2	IIIB	Malignant	Fmg030834	-	-	-	++	-	1+
F3	83	55	F	Invasive ductal carcinoma	T2N2M0	2	IIIA	Malignant	Fmg020457	-	-	+	-	-	*
F4	84	55	F	Invasive ductal carcinoma	T2N2M0	2	IIIA	Malignant	Fmg020457	-	-	-	-	-	3+
F5	85	57	F	Invasive ductal carcinoma	T2N0M0	2	IIA	Malignant	Fmg021274	-	-	-	+	-	3+
F6	86	57	F	Invasive ductal carcinoma	T2N0M0	2	IIA	Malignant	Fmg021274	-	-	-	+	-	3+
F7	87	38	F	Invasive ductal carcinoma	T2N0M0	2	IIA	Malignant	Fmg031130	-	-	-	-	-	3+
F8	88	38	F	Invasive ductal carcinoma	T2N0M0	2	IIA	Malignant	Fmg031130	-	-	-	-	-	3+
F9	89	50	F	Invasive ductal carcinoma	T2N1M0	2	IIB	Malignant	Fmg020632	-	-	-	-	-	0
F10	90	50	F	Invasive ductal carcinoma	T2N1M0	2	IIB	Malignant	Fmg020632	-	-	-	-	-	0
F11	91	72	F	Invasive ductal carcinoma	T1N0M0	2	IA	Malignant	Fmg021298	+++	+	+++	+	-	0
F12	92	72	F	Invasive ductal carcinoma	T1N0M0	2	IA	Malignant	Fmg021298	+++	+	+++	++	-	0
F13	93	59	F	Invasive ductal carcinoma	T2N0M0	2	IIA	Malignant	Fmg031406	+	-	-	-	-	3+
F14	94	59	F	Invasive ductal carcinoma	T2N0M0	2	IIA	Malignant	Fmg031406	-	-	-	-	-	3+
F15	95	43	F	Invasive ductal carcinoma	T2N1M0	2	IIB	Malignant	Fmg032117	-	-	-	-	++	0
F16	96	43	F	Invasive ductal carcinoma	T2N1M0	2	IIB	Malignant	Fmg032117	-	-	-	-	++	0
G1	97	50	F	Invasive ductal carcinoma	T2N0M0	2	IIA	Malignant	Fmg031023	-	-	-	-	-	0
G2	98	50	F	Invasive ductal carcinoma	T2N0M0	2	IIA	Malignant	Fmg031023	-	-	-	-	-	0
G3	99	46	F	Invasive ductal carcinoma	T3N2M0	2	IIIA	Malignant	Fmg020771	++	-	-	++	-	3+
G4	100	46	F	Invasive ductal carcinoma	T3N2M0	2	IIIA	Malignant	Fmg020771	++	-	-	-	-	3+
G5	101	52	F	Invasive ductal carcinoma	T3N0M0	2	IIB	Malignant	Fmg030345	++	-	+	++	++	0
G6	102	52	F	Invasive ductal carcinoma	T3N0M0	2	IIB	Malignant	Fmg030345	+	-	+	++	++	0
G7	103	49	F	Invasive ductal carcinoma	T2N0M0	2	IIA	Malignant	Fmg031046	-	-	-	+	-	0
G8	104	49	F	Invasive ductal carcinoma	T2N0M0	2	IIA	Malignant	Fmg031046	-	-	-	+	-	0
G9	105	40	F	Invasive ductal carcinoma	T2N0M0	2	IIA	Malignant	Fmg021991	-	-	-	-	-	2+
G10	106	40	F	Invasive ductal carcinoma	T2N0M0	2	IIA	Malignant	Fmg021991	-	-	-	-	-	2+
G11	107	71	F	Invasive ductal carcinoma	T3N0M0	2	IIB	Malignant	Fmg031892	-	-	-	++	-	0
G12	108	71	F	Invasive ductal carcinoma	T3N0M0	2	IIB	Malignant	Fmg031892	-	-	-	++	-	0
G13	109	61	F	Invasive ductal carcinoma	T4N0M0	2	IIIB	Malignant	Fmg021033	+++	-	++	++	+	0
G14	110	61	F	Invasive ductal carcinoma	T4N0M0	2	IIIB	Malignant	Fmg021033	+++	-	++	+	+	0
G15	111	48	F	Invasive ductal carcinoma	T2N0M0	2	IIA	Malignant	Fmg021034	-	-	-	+	-	3+
G16	112	48	F	Invasive ductal carcinoma	T2N0M0	2	IIA	Malignant	Fmg021034	-	-	-	-	-	3+
H1	113	42	F	Invasive ductal carcinoma	T3N0M0	2--3	IIB	Malignant	Fmg060718	-	-	-	-	-	3+
H2	114	42	F	Invasive ductal carcinoma	T3N0M0	2--3	IIB	Malignant	Fmg060718	-	-	-	-	-	3+
H3	115	41	F	Invasive ductal carcinoma	T2N2M0	2--3	IIIA	Malignant	Fmg030342	-	-	-	-	-	0
H4	116	41	F	Invasive ductal carcinoma	T2N2M0	2--3	IIIA	Malignant	Fmg030342	-	+	-	-	-	0
H5	117	55	F	Invasive ductal carcinoma	T2N0M0	3	IIA	Malignant	Fmg010730	-	-	-	-	-	0
H6	118	55	F	Invasive ductal carcinoma	T2N0M0	3	IIA	Malignant	Fmg010730	-	-	-	-	-	0
H7	119	49	F	Invasive ductal carcinoma	T2N1M0	3	IIB	Malignant	Fmg060981	-	-	-	-	-	0
H8	120	49	F	Invasive ductal carcinoma	T2N1M0	3	IIB	Malignant	Fmg060981	-	-	-	-	-	0
H9	121	52	F	Invasive ductal carcinoma	T4N0M0	3	IIIB	Malignant	Fmg030843	++	-	++	++	-	1+	top-right panel
H10	122	52	F	Invasive ductal carcinoma	T4N0M0	3	IIIB	Malignant	Fmg030843	++	-	++	++	-	1+
H11	123	31	F	Invasive ductal carcinoma	T2N0M0	3	IIA	Malignant	Fmg010926	+	-	-	-	-	0
H12	124	31	F	Invasive ductal carcinoma	T2N0M0	3	IIA	Malignant	Fmg010926	+	-	-	-	-	0
H13	125	36	F	Invasive ductal carcinoma	T2N0M0	3	IIA	Malignant	Fmg010933	-	-	+	-	-	0
H14	126	36	F	Invasive ductal carcinoma	T2N0M0	3	IIA	Malignant	Fmg010933	-	-	+	-	-	0
H15	127	54	F	Invasive ductal carcinoma	T3N3M0	2	IIIC	Malignant	Fmg040893	-	-	-	+	-	3+		center-left panel
H16	128	54	F	Invasive ductal carcinoma	T3N3M0	2	IIIC	Malignant	Fmg040893	-	-	-	-	-	3+
I1	129	51	F	Medullary carcinoma	T2N0M0	-	IIA	Malignant	Fmg021427	-	-	-	++	-	0
I2	130	51	F	Medullary carcinoma	T2N0M0	-	IIA	Malignant	Fmg021427	-	-	-	++	-	0
I3	131	47	F	Invasive ductal carcinoma	T2N0M0	3	IIA	Malignant	Fmg021456	-	-	-	-	+	0
I4	132	47	F	Invasive ductal carcinoma	T2N0M0	3	IIA	Malignant	Fmg021456	-	-	-	+	+	0
I5	133	47	F	Invasive ductal carcinoma	T2N0M0	3	IIA	Malignant	Fmg031214	-	-	-	++	-	0
I6	134	47	F	Invasive ductal carcinoma	T2N0M0	3	IIA	Malignant	Fmg031214	-	-	-	+	-	0
I7	135	51	F	Invasive ductal carcinoma	T2N0M0	3	IIA	Malignant	Fmg040155	-	-	-	-	-	0
I8	136	51	F	Invasive ductal carcinoma	T2N0M0	3	IIA	Malignant	Fmg040155	-	-	-	-	-	0
I9	137	51	F	Invasive ductal carcinoma	T2N0M0	3	IIA	Malignant	Fmg020465	-	-	-	-	-	0
I10	138	51	F	Invasive ductal carcinoma	T2N0M0	3	IIA	Malignant	Fmg020465	-	-	-	-	-	0
I11	139	27	F	Medullary carcinoma	T2N0M0	-	IIA	Malignant	Fmg020701	+	-	-	-	-	0
I12	140	27	F	Medullary carcinoma	T2N0M0	-	IIA	Malignant	Fmg020701	+	-	-	-	-	0
I13	141	43	F	Invasive ductal carcinoma	T2N0M0	3	IIA	Malignant	Fmg021858	-	-	-	-	-	0
I14	142	43	F	Invasive ductal carcinoma	T2N0M0	3	IIA	Malignant	Fmg021858	-	-	-	-	-	0
I15	143	55	F	Invasive ductal carcinoma	T2N0M0	3	IIA	Malignant	Fmg050492	-	-	-	-	-	0
I16	144	55	F	Invasive ductal carcinoma	T2N0M0	3	IIA	Malignant	Fmg050492	-	-	-	-	-	0
J1	145	45	F	Invasive ductal carcinoma	T4N0M0	3	IIIB	Malignant	Fmg060862	-	-	-	-	-	0
J2	146	45	F	Invasive ductal carcinoma	T4N0M0	3	IIIB	Malignant	Fmg060862	-	-	-	-	-	0
J3	147	53	F	Invasive ductal carcinoma	T2N0M0	3	IIA	Malignant	Fmg020765	+	-	-	-	-	0
J4	148	53	F	Invasive ductal carcinoma	T2N0M0	3	IIA	Malignant	Fmg020765	+	-	-	-	-	0
J5	149	58	F	Invasive ductal carcinoma	T4N1M0	3	IIIB	Malignant	Fmg030897	-	-	-	-	-	0
J6	150	58	F	Invasive ductal carcinoma	T4N1M0	3	IIIB	Malignant	Fmg030897	-	-	-	-	-	0
J7	151	55	F	Invasive ductal carcinoma	T3N0M0	3	IIB	Malignant	Fmg031085	+	-	-	+	-	0
J8	152	55	F	Invasive ductal carcinoma	T3N0M0	3	IIB	Malignant	Fmg031085	+	-	-	+	-	0
J9	153	48	F	Invasive ductal carcinoma	T2N0M0	3	IIA	Malignant	Fmg031115	++	-	-	+	*	*
J10	154	48	F	Invasive ductal carcinoma	T2N0M0	3	IIA	Malignant	Fmg031115	+	-	-	+	*	*
J11	155	47	F	Invasive ductal carcinoma	T3N2M0	3	IIIA	Malignant	Fmg060686	-	-	-	-	*	*
J12	156	47	F	Invasive ductal carcinoma	T3N2M0	3	IIIA	Malignant	Fmg060686	-	-	-	-	-	0
J13	157	61	F	Invasive ductal carcinoma	T4N1M0	3	IIIB	Malignant	Fmg060518	-	-	-	-	+	3+
J14	158	61	F	Invasive ductal carcinoma	T4N1M0	3	IIIB	Malignant	Fmg060518	-	-	-	-	+	3+
J15	159	58	F	Invasive ductal carcinoma	T2N1M0	3	IIB	Malignant	Fmg060646	+	-	-	++	-	3+
J16	160	58	F	Invasive ductal carcinoma	T2N1M0	3	IIB	Malignant	Fmg060646	+	-	-	++	-	3+
K1	161	40	F	Invasive ductal carcinoma	T2N0M0	3	IIA	Malignant	Fmg040783	-	-	-	++	-	0
K2	162	40	F	Invasive ductal carcinoma	T2N0M0	3	IIA	Malignant	Fmg040783	-	-	-	++	-	0
K3	163	48	F	Invasive ductal carcinoma	T2N0M0	2	IIA	Malignant	Fmg031509	-	-	-	-	-	0
K4	164	48	F	Invasive ductal carcinoma	T2N0M0	2	IIA	Malignant	Fmg031509	-	-	-	-	-	0
K5	165	34	F	Invasive ductal carcinoma	T2N0M0	3	IIA	Malignant	Fmg031278	-	-	-	+	-	2+
K6	166	34	F	Invasive ductal carcinoma	T2N0M0	3	IIA	Malignant	Fmg031278	-	-	-	+	-	2+
K7	167	45	F	Invasive ductal carcinoma	T4N1M0	3	IIIB	Malignant	Fmg032450	+	-	+	-	+	0
K8	168	45	F	Invasive ductal carcinoma	T4N1M0	3	IIIB	Malignant	Fmg032450	+	-	+	-	++	0
K9	169	63	F	Invasive ductal carcinoma (sparse)	T3N1M0	3	IIIA	Malignant	Fmg031294	++	-	-	-	*	*
K10	170	63	F	Invasive ductal carcinoma (sparse)	T3N1M0	3	IIIA	Malignant	Fmg031294	-	-	-	-	-	*
K11	171	49	F	Invasive ductal carcinoma	T3N0M0	3	IIB	Malignant	Fmg031401	+	-	-	-	-	0
K12	172	49	F	Invasive ductal carcinoma	T3N0M0	3	IIB	Malignant	Fmg031401	+	-	-	-	-	0
K13	173	41	F	Lobular carcinoma	T4N0M0	-	IIIB	Malignant	Fmg020932	+	-	-	-	+	0
K14	174	41	F	Lobular carcinoma	T4N0M0	-	IIIB	Malignant	Fmg020932	-	-	-	-	+	0
K15	175	45	F	Lobular carcinoma	T2N0M0	-	IIA	Malignant	Fmg021092	++	-	+	-	++	0
K16	176	45	F	Lobular carcinoma	T2N0M0	-	IIA	Malignant	Fmg021092	+	-	+	-	++	0
L1	177	49	F	Lobular carcinoma	T3N2M0	-	IIIA	Malignant	Fmg031293	-	-	-	-	-	0
L2	178	49	F	Lobular carcinoma	T3N2M0	-	IIIA	Malignant	Fmg031293	-	-	-	-	-	0
L3	179	40	F	Lobular carcinoma	T2N1M0	-	IIB	Malignant	Fmg060878	+	-	+	-	+	0
L4	180	40	F	Lobular carcinoma	T2N1M0	-	IIB	Malignant	Fmg060878	+	-	+	-	+	0
L5	181	54	F	Medullary carcinoma	T2N0M0	-	IIA	Malignant	Fmg040369	+	-	+	-	-	0
L6	182	54	F	Medullary carcinoma	T2N0M0	-	IIA	Malignant	Fmg040369	+	-	+	++	-	0
L7	183	64	F	Medullary carcinoma	T2N0M0	-	IIA	Malignant	Fmg020661	++	++	-	-	-	0
L8	184	64	F	Medullary carcinoma	T2N0M0	-	IIA	Malignant	Fmg020661	++	++	-	-	-	0
L9	185	52	F	Lobular and ductal carcinoma	T2M1N0	-	IIB	Malignant	Fmg031144	-	-	-	+	+	0
L10	186	52	F	Lobular and ductal carcinoma	T2M1N0	-	IIB	Malignant	Fmg031144	-	-	-	-	+	0
L11	187	67	F	Papillary carcinoma	T2N0M0	-	IIA	Malignant	Fmg021526	-	-	-	-	-	2+
L12	188	67	F	Papillary carcinoma	T2N0M0	-	IIA	Malignant	Fmg021526	-	-	-	-	-	2+
L13	189	48	F	Metaplastic carcinoma (squamous cell carcinoma)-	T4M0N0	-	IIIB	Malignant	Fmg021481	-	-	+	-	-	0
L14	190	48	F	Metaplastic carcinoma (squamous cell carcinoma)-	T4M0N0	-	IIIB	Malignant	Fmg021481	-	-	+	-	-	0
