# Supplementary material for: ERα-LBD, an isoform of estrogen receptor alpha, promotes breast cancer proliferation and endocrine resistance
Source: NPJ Breast Cancer. 2022 Aug 23;8:96. doi: 10.1038/s41523-022-00470-6 (PMC9399095; doi:10.1038/s41523-022-00470-6)
Supplement: Supplementary file 5 — Supplementary Data 4 [file 41523_2022_470_MOESM5_ESM.xlsx]

## Sheet: MCF7 Model
Enriched Pathway (Enrichr)	Library	Adjusted P-value	Odds Ratio	Combined Score	Proteins (PPIs)
Myc Targets V1	MSigDB_Hallmark_2020	9.4361e-14	35.2246	1177.4	YWHAE;NPM1;HSP90AB1;EIF2S2;PHB2;NME1;HSPD1;LDHA;YWHAQ;CANX;PGK1;VDAC1;PPIA
mTORC1 Signaling	MSigDB_Hallmark_2020	1.358e-09	24.7594	573.38	G6PD;LDHA;CANX;PGK1;ENO1;ALDOA;EIF2S2;PPIA;GAPDH;HSPD1
Glycolysis Homo sapiens P00024	Panther_2016	1.17847e-08	176.738	3756.06	PKM;PGK1;ENO1;ALDOA;GAPDH
Glycolysis	Elsevier_Pathway_Collection	8.67731e-08	163.134	3414.19	PKM;PGK1;ENO1;ALDOA;GAPDH
Glycolysis Activation in Cancer (Warburg Effect)	Elsevier_Pathway_Collection	8.67731e-08	76.3964	1598.11	LDHA;PKM;PGK1;ENO1;ALDOA;GAPDH
Metabolic reprogramming in colon cancer WP4290	WikiPathways_2019_Human	8.81391e-08	72.1449	1486.92	LDHA;G6PD;PKM;PGK1;ENO1;GAPDH
Glycolysis and Gluconeogenesis WP534	WikiPathways_2019_Human	8.81391e-08	66.5853	1343.44	LDHA;PKM;PGK1;ENO1;ALDOA;GAPDH
Validated targets of C-MYC transcriptional activation Homo sapiens 61d3b115-6196-11e5-8ac5-06603eb7f303	NCI-Nature_2016	9.28182e-08	42.942	877.782	HSP90AA1;LDHA;NPM1;ENO1;GAPDH;NME1;HSPD1
glycolysis Homo sapiens PWY66-400	HumanCyc_2016	9.98074e-08	111.585	2157.92	PKM;PGK1;ENO1;ALDOA;GAPDH
Glucose metabolism Homo sapiens R-HSA-70326	Reactome_2016	4.62765e-07	42.942	877.782	SLC25A1;PKM;PGK1;ENO1;ALDOA;CALM1;GAPDH
HIF-1-alpha transcription factor network Homo sapiens 20ef2b81-6193-11e5-8ac5-06603eb7f303	NCI-Nature_2016	6.4737e-07	43.2348	769.825	LDHA;NPM1;PKM;PGK1;ENO1;ALDOA
Myc active pathway	BioPlanet_2019	7.69781e-07	39.6268	789.393	HSP90AA1;LDHA;NPM1;ENO1;GAPDH;NME1;HSPD1
Metabolic Reprogramming in Cancer: Overview	Elsevier_Pathway_Collection	9.7861e-07	45.5172	823.423	LDHA;PKM;PGK1;ENO1;ALDOA;GAPDH
superpathway of conversion of glucose to acetyl CoA and entry into the TCA cycle Homo sapiens PWY66-407	HumanCyc_2016	1.54156e-06	51.6528	821.716	PKM;PGK1;ENO1;ALDOA;GAPDH
Glucose metabolism	BioPlanet_2019	1.5953e-06	47.1771	862.788	SLC25A1;PGK1;ENO1;ALDOA;CALM1;GAPDH
Gluconeogenesis	BioPlanet_2019	1.5953e-06	81.5139	1464.55	SLC25A1;PGK1;ENO1;ALDOA;GAPDH
HIF-1 transcriptional activity in hypoxia	BioPlanet_2019	1.5953e-06	43.2348	769.825	LDHA;NPM1;PKM;PGK1;ENO1;ALDOA
Gluconeogenesis Homo sapiens R-HSA-70263	Reactome_2016	2.16624e-06	78.4909	1397.06	SLC25A1;PGK1;ENO1;ALDOA;GAPDH
Glycolysis Homo sapiens R-HSA-70171	Reactome_2016	2.16624e-06	78.4909	1397.06	PKM;PGK1;ENO1;ALDOA;GAPDH
Cori Cycle WP1946	WikiPathways_2019_Human	2.18681e-06	138.444	2276.49	G6PD;LDHA;PGK1;GAPDH
Glycolysis / Gluconeogenesis	KEGG_2019_Human	2.41913e-06	41.8359	737.293	LDHA;PKM;PGK1;ENO1;ALDOA;GAPDH
Glycolysis and gluconeogenesis	BioPlanet_2019	2.77861e-06	37.5784	639.873	LDHA;PKM;PGK1;ENO1;ALDOA;GAPDH
gluconeogenesis Homo sapiens PWY66-399	HumanCyc_2016	3.46101e-06	83.0333	1220.11	PGK1;ENO1;ALDOA;GAPDH
Metabolism of carbohydrates Homo sapiens R-HSA-71387	Reactome_2016	3.66146e-06	15.0843	256.229	SLC25A1;G6PD;PKM;NUP210;PGK1;ENO1;ALDOA;CALM1;GAPDH
Proteins with Altered Expression in Cancer Metabolic Reprogramming	Elsevier_Pathway_Collection	4.52369e-06	32.8052	533.797	LDHA;PKM;PGK1;ENO1;ALDOA;GAPDH
Downregulated of MTA-3 in ER-negative Breast Tumors Homo sapiens h mta3Pathway	BioCarta_2016	6.2973e-06	103.812	1606.18	HSPB1;ALDOA;ESR1;GAPDH
Downregulation of MTA-3 in ER-negative breast tumors	BioPlanet_2019	6.95668e-06	118.655	1889.88	HSPB1;ALDOA;ESR1;GAPDH
Carbohydrate metabolism	BioPlanet_2019	7.66156e-06	15.7958	247.629	SLC25A1;G6PD;NUP210;PGK1;ENO1;ALDOA;CALM1;GAPDH
Glycolysis	MSigDB_Hallmark_2020	8.50207e-06	15.9223	223.08	G6PD;LDHA;PKM;PGK1;ENO1;ALDOA;PPIA
Glycolysis	BioPlanet_2019	2.94118e-05	72.192	1025	PGK1;ENO1;ALDOA;GAPDH
Signaling events mediated by HDAC class II	BioPlanet_2019	9.68978e-05	48.8088	623.914	YWHAE;HSP90AA1;NUP210;ESR1
Hypoxia	MSigDB_Hallmark_2020	9.98019e-05	13.2815	149.55	SLC25A1;LDHA;PGK1;ENO1;ALDOA;GAPDH
LKB1 signaling events Homo sapiens 4623bf6d-6194-11e5-8ac5-06603eb7f303	NCI-Nature_2016	0.000155646	38.5756	459.736	YWHAE;HSP90AA1;YWHAQ;ESR1
LKB1 signaling events	BioPlanet_2019	0.000209213	38.5756	459.736	YWHAE;HSP90AA1;YWHAQ;ESR1
HIF-1 signaling pathway	KEGG_2019_Human	0.000221413	22.2318	266.964	LDHA;PGK1;ENO1;ALDOA;GAPDH
Metabolism	BioPlanet_2019	0.000278342	4.64899	53.6739	G6PD;HSP90AA1;NUP210;ATP5A1;HSD17B4;ENO1;ATP5O;NME1;LDHA;PKM;MTHFD1;PGK1;ALDOA;CALM1;GAPDH
p38 signaling mediated by MAPKAP kinases Homo sapiens 9d980dbc-6194-11e5-8ac5-06603eb7f303	NCI-Nature_2016	0.000373263	67.7891	729.101	YWHAE;YWHAQ;HSPB1
p38 MK2 pathway	BioPlanet_2019	0.000515521	67.7891	729.101	YWHAE;YWHAQ;HSPB1
Metabolism Homo sapiens R-HSA-1430728	Reactome_2016	0.00077599	4.24148	46.7492	SLC25A1;G6PD;HSP90AA1;NUP210;ATP5A1;HSD17B4;ENO1;ATP5O;NME1;LDHA;PKM;MTHFD1;PGK1;ALDOA;CALM1;GAPDH
Translocation of GLUT4 to the plasma membrane Homo sapiens R-HSA-1445148	Reactome_2016	0.00077599	29.6012	323.748	YWHAE;RAB10;YWHAQ;CALM1
CARM1 and regulation of the estrogen receptor	BioPlanet_2019	0.000838462	53.039	535.391	NRIP1;PHB2;ESR1
Estrogen receptor transcription factor targets	BioPlanet_2019	0.000838462	53.039	535.391	NRIP1;PHB2;ESR1
Signaling events mediated by HDAC Class II Homo sapiens a1da5607-6195-11e5-8ac5-06603eb7f303	NCI-Nature_2016	0.00093704	39.3357	364.854	YWHAE;HSP90AA1;ESR1
Class I PI3K signaling events mediated by Akt Homo sapiens 046a84e6-6191-11e5-8ac5-06603eb7f303	NCI-Nature_2016	0.00093704	39.3357	364.854	YWHAE;HSP90AA1;YWHAQ
Estrogens/ESR1 Genomic Canonical Signaling	Elsevier_Pathway_Collection	0.00102879	64.218	681.396	NRIP1;ESR1;PHB2
Metabolic Effects of Oncogenes and Tumor Suppressor in Cancer Cells	Elsevier_Pathway_Collection	0.00102879	25.8906	270.284	LDHA;PGK1;ENO1;GAPDH
HSF1 activation Homo sapiens R-HSA-3371511	Reactome_2016	0.00183211	46.9121	457.837	YWHAE;HSP90AA1;HSP90AB1
PIK3C1/AKT pathway	BioPlanet_2019	0.00196077	38.1046	350.089	YWHAE;HSP90AA1;YWHAQ
Photodynamic therapy-induced HIF-1 survival signaling WP3614	WikiPathways_2019_Human	0.00205706	35.8595	323.442	LDHA;PKM;PGK1
HIF1A and PPARG regulation of glycolysis WP2456	WikiPathways_2019_Human	0.00267815	132.947	1143.57	LDHA;GAPDH
Aryl Hydrocarbon Receptor WP2586	WikiPathways_2019_Human	0.0029648	28.3412	237.116	HSP90AA1;NRIP1;ESR1
Role of Calcineurin-dependent NFAT signaling in lymphocytes Homo sapiens 61bdd46d-6195-11e5-8ac5-06603eb7f303	NCI-Nature_2016	0.00309992	24.3649	193.59	YWHAE;YWHAQ;CALM1
Fatty Acid Metabolism	MSigDB_Hallmark_2020	0.00468569	10.711	76.9887	HSP90AA1;LDHA;HSD17B4;ALDOA
Validated nuclear estrogen receptor alpha network Homo sapiens 58949883-6196-11e5-8ac5-06603eb7f303	NCI-Nature_2016	0.00469248	19.9602	147.501	NRIP1;PHB2;ESR1
Signaling events mediated by VEGFR1 and VEGFR2 Homo sapiens d6f6ae1f-6195-11e5-8ac5-06603eb7f303	NCI-Nature_2016	0.00469248	18.7281	135.074	HSP90AA1;HSP90AB1;CALM1
Mitochondrial protein import	BioPlanet_2019	0.00502253	24.8634	198.954	ATP5A1;VDAC1;HSPD1
Mechanism of Gene Regulation by Peroxisome Proliferators via PPARa Homo sapiens h pparaPathway	BioCarta_2016	0.00552478	24.8634	198.954	HSP90AA1;NRIP1;HSD17B4
Mammary gland development pathway - Puberty (Stage 2 of 4) WP2814	WikiPathways_2019_Human	0.00575457	72.4982	549.936	NRIP1;ESR1
Mechanism of gene regulation by peroxisome proliferators via PPAR-alpha	BioPlanet_2019	0.006062	22.5556	174.363	HSP90AA1;NRIP1;HSD17B4
Chemiosmotic coupling formation of ATP	BioPlanet_2019	0.00625628	72.4982	549.936	ATP5A1;ATP5O
Mitochondrial protein import Homo sapiens R-HSA-1268020	Reactome_2016	0.0065338	23.886	188.463	ATP5A1;VDAC1;HSPD1
RHO GTPase Effectors Homo sapiens R-HSA-195258	Reactome_2016	0.00720848	8.38213	63.4418	YWHAE;YWHAQ;FLNA;PFN1;CALM1
Hypoxia-inducible factor in the cardivascular system	BioPlanet_2019	0.00837998	56.9543	407.777	HSP90AA1;LDHA
Hypoxia-Inducible Factor in the Cardiovascular System Homo sapiens h hifPathway	BioCarta_2016	0.00855001	56.9543	407.777	HSP90AA1;LDHA
Formation of ATP by chemiosmotic coupling Homo sapiens R-HSA-163210	Reactome_2016	0.0092273	56.9543	407.777	ATP5A1;ATP5O
Oxidative Phosphorylation	MSigDB_Hallmark_2020	0.00932814	8.39796	53.0495	LDHA;VDAC2;VDAC1;PHB2
Estrogen signaling pathway	KEGG_2019_Human	0.0120464	12.4154	95.8972	HSP90AA1;HSP90AB1;CALM1;ESR1
RHO GTPases activate PAKs Homo sapiens R-HSA-5627123	Reactome_2016	0.0121843	41.9558	277.261	FLNA;CALM1
TP53 Regulates Metabolic Genes Homo sapiens R-HSA-5628897	Reactome_2016	0.0121843	15.0166	99.0965	YWHAE;G6PD;YWHAQ
VEGFR1 specific signals Homo sapiens 8b13143b-6196-11e5-8ac5-06603eb7f303	NCI-Nature_2016	0.0128901	31.8768	194.599	HSP90AA1;CALM1
ErbB1 downstream signaling Homo sapiens 30d60550-6192-11e5-8ac5-06603eb7f303	NCI-Nature_2016	0.0128901	11.9124	71.0065	YWHAE;YWHAQ;CALM1
Central carbon metabolism in cancer	KEGG_2019_Human	0.0140878	19.6373	144.223	G6PD;LDHA;PKM
Pentose phosphate pathway	BioPlanet_2019	0.0167425	31.8768	194.599	G6PD;ALDOA
Trk receptor signaling mediated by PI3K and PLC-gamma Homo sapiens 4037def0-6196-11e5-8ac5-06603eb7f303	NCI-Nature_2016	0.0172697	23.4282	129.668	YWHAE;YWHAQ
Signaling mediated by p38-alpha and p38-beta Homo sapiens e9dd8c21-6195-11e5-8ac5-06603eb7f303	NCI-Nature_2016	0.0180771	22.1244	120.1	HSPB1;ESR1
VEGFR2 mediated vascular permeability Homo sapiens R-HSA-5218920	Reactome_2016	0.0185496	31.8768	194.599	HSP90AA1;CALM1
Activation of BH3-only proteins Homo sapiens R-HSA-114452	Reactome_2016	0.0201194	29.5126	175.968	YWHAE;YWHAQ
Signaling by Rho GTPases Homo sapiens R-HSA-194315	Reactome_2016	0.0201194	5.75585	34.2731	YWHAE;YWHAQ;FLNA;PFN1;CALM1
FOXA1 transcription factor network Homo sapiens aa3927b7-6192-11e5-8ac5-06603eb7f303	NCI-Nature_2016	0.0225148	18.9581	97.472	NRIP1;ESR1
a6b1 and a6b4 Integrin signaling Homo sapiens 73d1a893-6186-11e5-8ac5-06603eb7f303	NCI-Nature_2016	0.0225148	18.5163	94.3893	YWHAE;YWHAQ
Posttranslational regulation of adherens junction stability and dissassembly Homo sapiens ebb21a59-6194-11e5-8ac5-06603eb7f303	NCI-Nature_2016	0.0230951	17.3061	86.0477	DSP;NME1
FoxO family signaling Homo sapiens d06dbbda-6192-11e5-8ac5-06603eb7f303	NCI-Nature_2016	0.0230951	17.3061	86.0477	YWHAE;YWHAQ
Tricarboxylic acid (TCA) cycle and respiratory electron transport	BioPlanet_2019	0.0251564	10.652	60.2368	LDHA;ATP5A1;ATP5O
HSF1-dependent transactivation Homo sapiens R-HSA-3371571	Reactome_2016	0.0261877	24.895	140.592	HSP90AA1;HSP90AB1
PI3K-Akt signaling pathway	KEGG_2019_Human	0.0266069	5.97421	36.5054	YWHAE;COL1A1;HSP90AA1;HSP90AB1;YWHAQ
Glucagon signaling pathway	KEGG_2019_Human	0.0266069	12.1518	73.0975	LDHA;PKM;CALM1
Pentose phosphate pathway	KEGG_2019_Human	0.027278	28.4571	167.759	G6PD;ALDOA
PI3K/PLC/TRK pathway	BioPlanet_2019	0.0277926	23.4282	129.668	YWHAE;YWHAQ
VEGFA-VEGFR2 Signaling Pathway WP3888	WikiPathways_2019_Human	0.0282605	7.0819	40.5001	YWHAE;HSP90AA1;HSPB1;PFN1
p38 alpha/beta MAPK downstream pathway	BioPlanet_2019	0.0296982	22.1244	120.1	HSPB1;ESR1
VEGF, hypoxia, and angiogenesis	BioPlanet_2019	0.0341252	19.908	104.164	HSP90AA1;EIF2S2
Alpha-6 beta-1 and alpha-6 beta-4 integrin signaling	BioPlanet_2019	0.0366757	18.0945	91.4651	YWHAE;YWHAQ
FoxO family signaling	BioPlanet_2019	0.0384511	16.937	83.5349	YWHAE;YWHAQ
EGFR1 pathway	BioPlanet_2019	0.0384511	8.13546	40.0877	GRN;HSPB1;ESR1
Pyruvate metabolism	KEGG_2019_Human	0.0387353	21.5254	115.751	LDHA;PKM
Pyruvate metabolism	BioPlanet_2019	0.0410499	15.9184	76.679	LDHA;PKM
ATM Signaling Network in Development and Disease WP3878	WikiPathways_2019_Human	0.0437222	18.5163	94.3893	G6PD;HSPB1
NRF2 pathway WP2884	WikiPathways_2019_Human	0.0437222	8.47938	42.7214	G6PD;HSP90AA1;HSP90AB1
Myc Targets V2	MSigDB_Hallmark_2020	0.0442271	14.2086	65.4517	NPM1;HSPD1
mTOR signaling pathway Homo sapiens 559dd850-6194-11e5-8ac5-06603eb7f303	NCI-Nature_2016	0.0442865	11.8693	50.7355	YWHAE;YWHAQ
Focal Adhesion-PI3K-Akt-mTOR-signaling pathway WP3932	WikiPathways_2019_Human	0.0447714	5.47631	26.5097	COL1A1;RAB10;HSP90AA1;HSP90AB1
Integrins in angiogenesis Homo sapiens 2ddeac89-6194-11e5-8ac5-06603eb7f303	NCI-Nature_2016	0.0459252	11.3589	47.6361	COL1A1;HSP90AA1
The citric acid (TCA) cycle and respiratory electron transport Homo sapiens R-HSA-1428517	Reactome_2016	0.0476701	8.08082	39.6731	LDHA;ATP5A1;ATP5O

## Sheet: TNBC Model
Enriched Pathway (Enrichr)	Library	Adjusted P-value	Odds Ratio	Combined Score	Proteins (PPIs)
Myc Targets V1	MSigDB_Hallmark_2020	3.27808e-14	22.2733	768.048	YWHAE;SLC25A3;HNRNPA3;NPM1;HSP90AB1;HNRNPU;U2AF1;PHB;PHB2;HSPD1;YWHAQ;IMPDH2;CANX;VDAC1;PABPC1;PPIA
Oxidative Phosphorylation	MSigDB_Hallmark_2020	5.68704e-06	11.0598	163.236	HADHB;LDHB;SLC25A3;CYB5R3;RETSAT;VDAC2;VDAC1;DLAT;PHB2
Pperoxisome	MSigDB_Hallmark_2020	5.68704e-06	16.6231	239.584	SCP2;RETSAT;CRABP2;ALB;TSPO;HSD17B4;PABPC1
Messenger RNA splicing: major pathway	BioPlanet_2019	1.09579e-05	26.4815	459.832	HNRNPM;HNRNPA3;DHX9;HNRNPU;U2AF1;YBX1;SRSF11
mTORC1 Signaling	MSigDB_Hallmark_2020	3.31619e-05	9.66422	119.467	G6PD;HSPA5;CANX;RPN1;PHGDH;GAPDH;PPIA;HSPD1
mRNA Splicing - Major Pathway Homo sapiens R-HSA-72163	Reactome_2016	4.73698e-05	14.7757	227.356	HSPA8;HNRNPM;HNRNPA3;DHX9;HNRNPU;U2AF1;YBX1;SRSF11
Gene Expression Homo sapiens R-HSA-74160	Reactome_2016	4.73698e-05	3.96093	59.7917	YWHAE;HSPA8;HSP90AA1;G6PD;HNRNPA3;NPM1;PARP1;RPN2;DHX9;RPN1;HNRNPU;U2AF1;YBX1;EPRS;ESR1;DDOST;EEF1G;PRDX2;HNRNPM;EIF2S3;YWHAQ;PABPC1;SRSF11;HIST1H2BC
mRNA Splicing Homo sapiens R-HSA-72172	Reactome_2016	4.73698e-05	13.6824	202.966	HSPA8;HNRNPM;HNRNPA3;DHX9;HNRNPU;U2AF1;YBX1;SRSF11
Vesicle-mediated transport Homo sapiens R-HSA-5653656	Reactome_2016	4.73698e-05	6.59092	96.3811	YWHAE;HSPA8;HSP90AA1;TMED9;RAB1B;RAB11A;COL1A1;RAB10;COL3A1;COL1A2;YWHAQ;ALB;CD59
Gene expression	BioPlanet_2019	5.3958e-05	4.78914	70.2638	HSPA8;HNRNPA3;PARP1;RPN2;DHX9;RPN1;HNRNPU;U2AF1;YBX1;EPRS;ESR1;DDOST;EEF1G;HNRNPM;EIF2S3;PABPC1;SRSF11;HIST1H2BC
Integrins in angiogenesis Homo sapiens 2ddeac89-6194-11e5-8ac5-06603eb7f303	NCI-Nature_2016	6.70689e-05	20.7325	285.459	COL1A1;HSP90AA1;COL3A1;COL2A1;COL1A2;COL8A1
Syndecan-1-mediated signaling events Homo sapiens f957cc16-6195-11e5-8ac5-06603eb7f303	NCI-Nature_2016	7.35773e-05	27.5305	357.426	COL1A1;COL3A1;COL1A2;COL2A1;COL8A1
Integrins in angiogenesis	BioPlanet_2019	0.000117474	20.1207	273.758	COL1A1;HSP90AA1;COL3A1;COL2A1;COL1A2;COL8A1
Metabolism of proteins Homo sapiens R-HSA-392499	Reactome_2016	0.000161024	4.28432	56.4528	TMED9;PARP1;RPN2;HSPA5;RAB1B;ATP5A1;RPN1;DDOST;HSPD1;EEF1G;ATP5B;EIF2S3;CANX;LMNA;VDAC1;CD59;PABPC1;HIST1H2BC
Syndecan 1 pathway	BioPlanet_2019	0.000175206	27.5305	357.426	COL1A1;COL3A1;COL1A2;COL2A1;COL8A1
Epithelial Mesenchymal Transition	MSigDB_Hallmark_2020	0.000255703	8.31413	83.9399	COL1A1;COL3A1;COL1A2;TPM1;FLNA;CD59;VIM
superpathway of purine nucleotide salvage Homo sapiens PWY66-409	HumanCyc_2016	0.000479467	21.7769	213.042	ATP5B;IMPDH2;ATP5A1;ATP5L
purine nucleotides de novo biosynthesis Homo sapiens PWY-841	HumanCyc_2016	0.000479467	21.7769	213.042	ATP5B;IMPDH2;ATP5A1;ATP5L
Chemiosmotic coupling formation of ATP	BioPlanet_2019	0.00093216	66.3233	697.915	ATP5B;ATP5A1;ATP5L
Metabolism	BioPlanet_2019	0.00123367	3.14545	31.6352	HSP90AA1;G6PD;RPN2;ATP5A1;RPN1;HSD17B4;EPRS;DDOST;ATP5L;HADHB;ATP5B;LDHB;PKM;CYB5R3;SCP2;IMPDH2;ALB;PHGDH;DLAT;GAPDH
Messenger RNA processing	BioPlanet_2019	0.00123367	8.18563	81.8686	HNRNPM;HNRNPA3;DHX9;HNRNPU;U2AF1;YBX1;SRSF11
NCAM1 interactions	BioPlanet_2019	0.00131005	22.3225	220.377	COL1A1;COL3A1;COL1A2;COL2A1
Integrin signalling pathway Homo sapiens P00034	Panther_2016	0.00142592	9.08368	84.7101	COL1A1;COL3A1;COL2A1;COL1A2;COL8A1;FLNA
LKB1 signaling events Homo sapiens 4623bf6d-6194-11e5-8ac5-06603eb7f303	NCI-Nature_2016	0.00143038	20.762	199.524	YWHAE;HSP90AA1;YWHAQ;ESR1
Formation of ATP by chemiosmotic coupling Homo sapiens R-HSA-163210	Reactome_2016	0.00150136	51.0103	503.016	ATP5B;ATP5A1;ATP5L
LKB1 signaling events	BioPlanet_2019	0.0015754	20.762	199.524	YWHAE;HSP90AA1;YWHAQ;ESR1
ATP synthesis Homo sapiens P02721	Panther_2016	0.00169571	145.817	1233.48	ATP5B;ATP5A1
Mitochondrial protein import	BioPlanet_2019	0.00192773	18.5946	171.266	ATP5B;ATP5A1;VDAC1;HSPD1
Mitochondrial protein import Homo sapiens R-HSA-1268020	Reactome_2016	0.00259397	17.849	161.751	ATP5B;ATP5A1;VDAC1;HSPD1
Mammary gland development pathway - Puberty (Stage 2 of 4) WP2814	WikiPathways_2019	0.00344483	66.3233	697.915	NRIP1;VIM;ESR1
Glycolysis and Gluconeogenesis WP534	WikiPathways_2019	0.0036101	21.7769	213.042	LDHB;PKM;DLAT;GAPDH
Fatty Acid Metabolism	MSigDB_Hallmark_2020	0.00361709	7.33586	51.7983	HADHB;HSP90AA1;RETSAT;EPHX1;HSD17B4
Translocation of GLUT4 to the plasma membrane Homo sapiens R-HSA-1445148	Reactome_2016	0.00371974	15.9318	137.817	YWHAE;RAB10;YWHAQ;RAB11A
Tricarboxylic acid (TCA) cycle and respiratory electron transport	BioPlanet_2019	0.00387917	10.0421	84.7203	ATP5B;LDHB;ATP5A1;DLAT;ATP5L
CARM1 and regulation of the estrogen receptor	BioPlanet_2019	0.00387917	28.8174	240.897	NRIP1;PHB2;ESR1
Estrogen receptor transcription factor targets	BioPlanet_2019	0.00387917	28.8174	240.897	NRIP1;PHB2;ESR1
Beta-1 integrin cell surface interactions	BioPlanet_2019	0.00400145	14.3856	119.128	COL1A1;COL3A1;COL2A1;COL1A2
Beta1 integrin cell surface interactions Homo sapiens 2fd0bc63-618d-11e5-8ac5-06603eb7f303	NCI-Nature_2016	0.0040524	14.3856	119.128	COL1A1;COL3A1;COL2A1;COL1A2
Validated targets of C-MYC transcriptional activation Homo sapiens 61d3b115-6196-11e5-8ac5-06603eb7f303	NCI-Nature_2016	0.00479684	11.8843	90.2308	HSP90AA1;NPM1;GAPDH;HSPD1
Signaling events mediated by HDAC Class II Homo sapiens a1da5607-6195-11e5-8ac5-06603eb7f303	NCI-Nature_2016	0.00479684	21.372	161.418	YWHAE;HSP90AA1;ESR1
Class I PI3K signaling events mediated by Akt Homo sapiens 046a84e6-6191-11e5-8ac5-06603eb7f303	NCI-Nature_2016	0.00479684	21.372	161.418	YWHAE;HSP90AA1;YWHAQ
Inflammatory response pathway	BioPlanet_2019	0.00490926	24.5432	194.56	COL1A1;COL3A1;COL1A2
Glycolysis and gluconeogenesis	BioPlanet_2019	0.00525447	12.5564	97.818	LDHB;PKM;DLAT;GAPDH
superpathway of conversion of glucose to acetyl CoA and entry into the TCA cycle Homo sapiens PWY66-407	HumanCyc_2016	0.00543308	15.3984	102.587	PKM;DLAT;GAPDH
Glycolysis / Gluconeogenesis	KEGG_2019_Human	0.00636542	13.9347	113.79	LDHB;PKM;DLAT;GAPDH
fatty acid &beta;-oxidation (peroxisome) Homo sapiens PWY66-391	HumanCyc_2016	0.00697063	33.6331	206.441	SCP2;HSD17B4
fatty acid &beta;-oxidation Homo sapiens FAO-PWY	HumanCyc_2016	0.00697063	31.2292	187.61	HADHB;SCP2
PIK3C1/AKT pathway	BioPlanet_2019	0.00700235	20.7031	154.58	YWHAE;HSP90AA1;YWHAQ
Beta-oxidation of pristanoyl-CoA	BioPlanet_2019	0.00700235	72.8974	542.253	SCP2;HSD17B4
ECM-receptor interaction	BioPlanet_2019	0.00704095	11.1388	81.9809	COL1A1;COL3A1;COL2A1;COL1A2
Myc active pathway	BioPlanet_2019	0.00704095	11.0007	80.4733	HSP90AA1;NPM1;GAPDH;HSPD1
Signaling events mediated by HDAC class II	BioPlanet_2019	0.00751458	18.9257	136.696	YWHAE;HSP90AA1;ESR1
Myc Targets V2	MSigDB_Hallmark_2020	0.00773803	12.0315	72.105	NPM1;PHB;HSPD1
HSF1-dependent transactivation Homo sapiens R-HSA-3371571	Reactome_2016	0.00891912	21.372	161.418	HSPA8;HSP90AA1;HSP90AB1
The citric acid (TCA) cycle and respiratory electron transport Homo sapiens R-HSA-1428517	Reactome_2016	0.0107648	7.58561	54.6596	ATP5B;LDHB;ATP5A1;DLAT;ATP5L
Membrane Trafficking Homo sapiens R-HSA-199991	Reactome_2016	0.0107648	4.45346	31.9863	YWHAE;RAB10;HSPA8;TMED9;YWHAQ;RAB1B;CD59;RAB11A
Glycolysis Homo sapiens P00024	Panther_2016	0.0111193	29.1458	171.534	PKM;GAPDH
Focal Adhesion-PI3K-Akt-mTOR-signaling pathway WP3932	WikiPathways_2019	0.0113584	5.39272	40.6507	COL1A1;RAB10;HSP90AA1;COL3A1;HSP90AB1;COL2A1;COL1A2
Pyruvate metabolism	KEGG_2019_Human	0.011548	18.3991	131.482	LDHB;PKM;DLAT
Beta-oxidation of pristanoyl-CoA Homo sapiens R-HSA-389887	Reactome_2016	0.0128801	54.6676	381.043	SCP2;HSD17B4
glycolysis Homo sapiens PWY66-400	HumanCyc_2016	0.0134141	19.8651	103.274	PKM;GAPDH
Estrogens/ESR1 Genomic Canonical Signaling	Elsevier_Pathway_Collection	0.0135387	34.8912	309.475	NRIP1;ESR1;PHB2
Metabolic Reprogramming in Cancer: Overview	Elsevier_Pathway_Collection	0.0135387	15.1194	127.925	LDHB;PKM;PHGDH;GAPDH
Pyruvate metabolism	BioPlanet_2019	0.0154439	13.5088	85.1959	LDHB;PKM;DLAT
Metabolic reprogramming in colon cancer WP4290	WikiPathways_2019	0.0156774	16.9812	117.648	G6PD;PKM;GAPDH
PI3K-Akt signaling pathway	KEGG_2019_Human	0.0164318	4.58816	30.4187	YWHAE;COL1A1;HSP90AA1;HSP90AB1;COL2A1;COL1A2;YWHAQ
Aryl Hydrocarbon Receptor WP2586	WikiPathways_2019	0.0181813	15.3984	102.587	HSP90AA1;NRIP1;ESR1
Mechanism of gene regulation by peroxisome proliferators via PPAR-alpha	BioPlanet_2019	0.0184665	12.2549	74.0538	HSP90AA1;NRIP1;HSD17B4
Signaling by PDGF	BioPlanet_2019	0.0189227	7.53723	45.0604	COL1A1;COL3A1;COL2A1;COL1A2
Glycolysis Activation in Cancer (Warburg Effect)	Elsevier_Pathway_Collection	0.0202443	17.9009	126.586	PKM;PHGDH;GAPDH
Downregulation of MTA-3 in ER-negative breast tumors	BioPlanet_2019	0.0224134	27.3228	157.669	ESR1;GAPDH
Validated nuclear estrogen receptor alpha network	BioPlanet_2019	0.0228844	10.8448	61.9539	NRIP1;PHB2;ESR1
Validated nuclear estrogen receptor alpha network Homo sapiens 58949883-6196-11e5-8ac5-06603eb7f303	NCI-Nature_2016	0.0234917	10.8448	61.9539	NRIP1;PHB2;ESR1
p38 signaling mediated by MAPKAP kinases Homo sapiens 9d980dbc-6194-11e5-8ac5-06603eb7f303	NCI-Nature_2016	0.024674	23.0052	125.677	YWHAE;YWHAQ
Peroxisomal lipid metabolism	BioPlanet_2019	0.0257246	24.2845	135.023	SCP2;HSD17B4
RHO GTPases activate PKNs Homo sapiens R-HSA-5625740	Reactome_2016	0.0268507	11.6082	68.4444	YWHAE;YWHAQ;HIST1H2BC
Metabolism Homo sapiens R-HSA-1430728	Reactome_2016	0.0268507	2.28787	13.4833	HSP90AA1;G6PD;ATP5A1;EPHX1;HSD17B4;EPRS;ATP5L;HADHB;ATP5B;LDHB;PKM;CYB5R3;SCP2;IMPDH2;ALB;PHGDH;DLAT;GAPDH
p38 MK2 pathway	BioPlanet_2019	0.0269294	23.0052	125.677	YWHAE;YWHAQ
VEGFR3 signaling in lymphatic endothelium Homo sapiens 9048d98c-6196-11e5-8ac5-06603eb7f303	NCI-Nature_2016	0.0297011	19.0005	97.2517	COL1A1;COL1A2
Regulation of nuclear SMAD2/3 signaling Homo sapiens 246aac04-6195-11e5-8ac5-06603eb7f303	NCI-Nature_2016	0.0297011	8.47393	42.8163	HSPA8;COL1A2;ESR1
C-MYB transcription factor network Homo sapiens 61020228-618e-11e5-8ac5-06603eb7f303	NCI-Nature_2016	0.0297011	8.36624	41.9882	HSPA8;SLC25A3;COL1A2
Insulin-mediated glucose transport Homo sapiens 145e3376-6194-11e5-8ac5-06603eb7f303	NCI-Nature_2016	0.0297011	17.4787	86.8237	YWHAE;YWHAQ
Mitochondrial fatty acid beta-oxidation	BioPlanet_2019	0.0307127	20.8121	109.945	HADHB;SCP2
Estrogen signaling pathway	KEGG_2019_Human	0.0331001	6.6821	37.1643	HSPA8;HSP90AA1;HSP90AB1;ESR1
Respiratory electron transport, ATP biosynthesis by chemiosmotic coupling, and heat production by uncoupling proteins	BioPlanet_2019	0.0363487	8.47393	42.8163	ATP5B;ATP5A1;ATP5L
Glycolysis	MSigDB_Hallmark_2020	0.0366751	4.51983	19.2307	G6PD;PKM;HSPA5;PPIA
Mechanism of Gene Regulation by Peroxisome Proliferators via PPARa Homo sapiens h pparaPathway	BioCarta_2016	0.0371113	13.5088	85.1959	HSP90AA1;NRIP1;HSD17B4
Downregulated of MTA-3 in ER-negative Breast Tumors Homo sapiens h mta3Pathway	BioCarta_2016	0.0371113	24.2845	135.023	ESR1;GAPDH
Integrin cell surface interactions	BioPlanet_2019	0.0391829	8.05894	39.6471	COL1A1;COL2A1;COL1A2
miRNA targets in ECM and membrane receptors WP2911	WikiPathways_2019	0.0396875	21.8538	117.37	COL3A1;COL1A2
Glycolysis	Elsevier_Pathway_Collection	0.0439338	27.3228	157.669	PKM;GAPDH
Prostaglandin biosynthesis and regulation	BioPlanet_2019	0.0469131	15.0648	70.7773	ANXA2;S100A6
Reactive Oxygen Species Pathway	MSigDB_Hallmark_2020	0.0483448	9.28688	35.5161	PRDX2;G6PD
Trk receptor signaling mediated by PI3K and PLC-gamma Homo sapiens 4037def0-6196-11e5-8ac5-06603eb7f303	NCI-Nature_2016	0.0486432	12.8462	56.6456	YWHAE;YWHAQ
Biosynthesis of unsaturated fatty acids	KEGG_2019_Human	0.0487283	17.4787	86.8237	SCP2;HSD17B4
Cell surface interactions at the vascular wall	BioPlanet_2019	0.0488565	7.25861	33.7103	COL1A1;COL1A2;PPIA
Regulation of HSF1-mediated heat shock response Homo sapiens R-HSA-3371453	Reactome_2016	0.049523	8.58442	43.6699	YWHAE;HSPA8;HSPA5
Pyruvate metabolism Homo sapiens R-HSA-70268	Reactome_2016	0.00696119	17.4787	86.8237	LDHB;DLAT
Huntington's disease	BioPlanet_2019	0.0107255	4.92559	22.3382	ATP5B;ATP5A1;VDAC2;VDAC1
Mitochondrial Dysfunction in Alzheimer's Disease	Elsevier_Pathway_Collection	0.00646499	18.2079	91.7923	G6PD;TSPO
Respiratory electron transport, ATP synthesis by chemiosmotic coupling, and heat production by uncoupling proteins. Homo sapiens R-HSA-163200	Reactome_2016	0.0143315	6.22673	26.4343	ATP5B;ATP5A1;ATP5L
Oxidative phosphorylation	BioPlanet_2019	0.0256051	4.95589	18.1632	ATP5B;ATP5A1;ATP5L
Electron transport reaction in mitochondria	BioPlanet_2019	0.0455488	24.0314	74.2323	ATP5B;ATP5A1;ATP5L
