# Supplementary material for: ERα-LBD, an isoform of estrogen receptor alpha, promotes breast cancer proliferation and endocrine resistance
Source: NPJ Breast Cancer. 2022 Aug 23;8:96. doi: 10.1038/s41523-022-00470-6 (PMC9399095; doi:10.1038/s41523-022-00470-6)
Supplement: Supplementary file 6 — Supplementary Data 5 [file 41523_2022_470_MOESM6_ESM.xlsx]

## Sheet: Gene Expression (HTSeq) #1
Symbols	MCF7 NC+Fulv #1	MCF7 ERaLBDoe+Fulv #1	MCF7 FulvRes +Fulv #1	MCF7 NC+Fulv #2	MCF7 ERaLBDoe+Fulv #2	MCF7 FulvRes +Fulv #2
A1BG	133	115	75	39	90	26
A1BG-AS1	144	230	160	63	155	78
A1CF	0	1	0	2	2	0
A2M	10	5	3	0	55	6
A2M-AS1	10	12	15	6	25	7
A2ML1	6	3	1	1	4	0
A2ML1-AS1	10	20	28	13	21	10
A2ML1-AS2	0	0	1	0	0	0
A2MP1	43	22	11	3	70	10
A3GALT2	0	0	0	1	1	1
A4GALT	98	68	60	28	46	21
A4GNT	0	0	0	0	0	1
AAAS	773	824	667	323	557	373
AACS	863	871	740	768	854	395
AACSP1	7	2	7	4	7	5
AADAC	2	3	2	2	1	0
AADACL2	0	1	0	0	0	0
AADACL2-AS1	0	0	0	0	0	0
AADACL3	0	0	0	0	0	0
AADACL4	0	0	0	1	0	0
AADACP1	0	0	0	0	1	0
AADAT	142	191	150	88	160	91
AAGAB	650	1200	1364	724	1031	892
AAK1	295	580	532	572	413	374
AAMDC	65	141	151	72	94	45
AAMP	1428	1470	1739	926	1273	880
AANAT	15	6	6	10	6	6
AAR2	252	321	269	242	277	199
AARD	12	2	4	13	7	2
AARS	2660	3734	5197	3447	3384	3405
AARS2	307	396	406	209	301	202
AARSD1	147	189	138	137	204	123
AARSP1	0	0	0	0	0	0
AASDH	82	172	121	111	155	95
AASDHPPT	182	340	285	204	355	230
AASS	6	24	1	11	14	0
AATBC	6	4	9	0	15	5
AATF	361	432	445	0	0	0
AATK	9	16	8	9	8	3
ABALON	351	469	360	315	369	215
ABAT	671	950	223	341	1012	436
ABBA01000935.2	3	3	2	4	2	2
ABBA01006766.1	0	0	0	0	0	0
ABBA01031666.1	0	0	0	0	0	0
ABBA01045074.1	0	0	0	0	0	0
ABBA01045074.2	0	0	0	0	0	0
ABCA1	7	4	3	0	2	0
ABCA10	37	65	13	24	43	0
ABCA11P	54	109	94	78	117	74
ABCA12	300	289	51	363	465	150
ABCA13	0	0	1	1	0	0
ABCA17P	10	21	66	12	18	27
ABCA2	3148	3030	2377	796	2472	1080
ABCA3	1362	1166	1373	767	1503	775
ABCA4	30	41	30	18	89	67
ABCA5	1317	2400	1727	1098	1869	503
ABCA6	5	6	0	5	1	0
ABCA7	313	294	171	98	241	60
ABCA8	0	3	5	0	1	0
ABCA9	1	1	0	0	0	0
ABCA9-AS1	1	0	0	0	0	0
ABCB1	6	1	1	4	0	0
ABCB10	220	372	327	272	412	192
ABCB10P1	0	0	0	0	0	0
ABCB10P3	0	1	0	0	0	0
ABCB10P4	0	0	0	0	0	0
ABCB11	0	0	0	0	0	0
ABCB4	40	43	51	48	66	19
ABCB5	0	0	0	0	0	0
ABCB6	805	705	573	757	559	331
ABCB7	157	262	209	203	297	141
ABCB8	596	751	459	434	541	299
ABCB9	1143	1067	1009	551	925	523
ABCC1	892	1210	1421	51	74	34
ABCC10	563	618	527	315	478	282
ABCC11	45	33	40	26	34	39
ABCC12	0	1	0	0	0	0
ABCC13	0	0	0	0	0	0
ABCC2	30	39	20	34	48	45
ABCC3	2888	2787	3666	1233	1930	1035
ABCC4	132	113	459	172	156	139
ABCC5	4064	5602	2985	2177	4682	869
ABCC5-AS1	4	11	8	1	9	1
ABCC6	12	6	4	1	3	0
ABCC6P1	0	2	1	0	0	0
ABCC6P2	1	0	2	0	0	0
ABCC8	86	100	9	54	51	11
ABCC9	0	1	1	0	0	1
ABCD1	537	580	135	125	413	95
ABCD1P2	0	0	0	0	0	1
ABCD1P3	0	0	0	0	0	0
ABCD1P4	1	0	0	0	0	0
ABCD1P5	1	0	0	0	0	0
ABCD2	0	0	0	0	0	0
ABCD3	235	344	306	301	534	204
ABCD4	762	796	798	472	593	277
ABCE1	408	922	929	784	992	889
ABCF1	1308	1672	1508	0	0	0
ABCF2	479	669	644	417	582	523
ABCF2P1	3	0	4	6	6	3
ABCF2P2	0	0	0	0	0	0
ABCF3	1099	1351	951	666	870	470
ABCG1	617	394	836	533	860	297
ABCG2	1018	1204	2815	1268	1652	1805
ABCG4	1	4	1	2	0	0
ABCG5	1	1	0	1	0	0
ABCG8	2	3	2	2	3	0
ABHD1	37	52	42	36	27	18
ABHD10	133	239	163	140	180	127
ABHD11	1320	1356	1039	743	1388	522
ABHD11-AS1	78	120	83	54	105	32
ABHD12	995	1147	1514	654	765	787
ABHD12B	2	4	10	3	0	1
ABHD13	36	111	115	86	120	102
ABHD14A	142	129	161	74	120	75
ABHD14A-ACY1	311	248	215	163	299	160
ABHD14B	363	373	508	201	301	182
ABHD15	306	367	401	196	235	155
ABHD15-AS1	6	13	8	1	7	7
ABHD16A	540	492	470	0	0	0
ABHD16B	371	321	272	166	196	104
ABHD17A	574	529	487	238	429	244
ABHD17AP1	25	15	26	16	36	15
ABHD17AP3	4	1	2	1	1	4
ABHD17AP4	3	0	1	0	2	2
ABHD17AP5	7	5	4	2	7	2
ABHD17AP6	3	2	6	9	7	3
ABHD17AP7	0	0	0	0	0	0
ABHD17AP8	0	0	0	0	0	0
ABHD17AP9	0	0	0	0	0	0
ABHD17B	87	232	184	121	210	200
ABHD17C	516	562	541	736	706	391
ABHD18	250	407	346	225	391	179
ABHD2	582	969	1125	719	941	585
ABHD3	104	160	219	124	158	146
ABHD4	329	466	506	423	216	298
ABHD5	117	212	214	144	195	222
ABHD6	15	43	61	9	23	26
ABHD8	57	59	127	33	33	40
ABI1	443	870	814	611	780	593
ABI1P1	0	0	0	0	0	0
ABI2	1159	1598	2005	1401	1664	1136
ABI3	2	3	0	1	0	0
ABI3BP	0	3	3	0	1	0
ABITRAM	235	340	411	296	341	305
ABITRAMP1	0	0	0	1	0	2
ABL1	807	1101	1009	660	956	516
ABL2	254	435	472	353	398	364
ABLIM1	292	394	14	340	347	44
ABLIM2	77	75	41	39	52	27
ABLIM3	116	116	90	103	108	53
ABO	0	0	11	0	0	0
ABR	1739	1857	1165	7	5	7
ABRA	0	0	0	0	0	1
ABRACL	301	600	741	271	421	282
ABRAXAS1	229	485	421	285	423	237
ABRAXAS2	169	279	236	242	298	167
ABT1	328	402	382	246	308	168
ABT1P1	0	0	0	0	0	0
ABTB1	205	261	227	134	236	65
ABTB2	376	490	336	293	411	386
AC000032.1	4	1	3	1	2	2
AC000035.1	0	0	0	0	0	0
AC000036.1	0	0	0	0	0	0
AC000041.1	4	10	2	6	16	6
AC000050.1	0	0	0	0	1	0
AC000058.1	0	0	0	0	0	0
AC000061.1	0	0	0	0	0	0
AC000065.1	3	4	1	0	1	1
AC000065.2	0	1	1	0	0	0
AC000067.1	0	0	0	0	0	0
AC000068.1	27	26	17	24	27	15
AC000068.2	188	311	247	146	173	101
AC000068.3	40	32	27	33	52	7
AC000072.1	7	14	31	3	11	20
AC000077.1	0	0	0	0	0	0
AC000078.1	20	24	11	14	28	16
AC000081.1	0	0	0	0	0	0
AC000082.1	3	0	4	1	2	3
AC000085.1	2	2	2	0	1	3
AC000089.1	140	79	92	99	233	120
AC000093.1	132	118	37	41	38	17
AC000095.1	27	18	11	6	13	4
AC000095.2	0	0	0	0	0	0
AC000095.3	13	14	7	9	12	7
AC000099.1	0	0	0	0	0	0
AC000111.1	0	0	0	0	0	0
AC000111.2	0	0	0	0	0	0
AC000113.1	0	0	0	0	0	0
AC000120.1	53	118	96	43	106	50
AC000120.2	695	1318	1176	1118	1329	1092
AC000120.3	445	746	738	437	676	369
AC000123.1	17	24	31	16	15	12
AC000123.2	6	17	20	10	11	8
AC000123.3	13	77	58	42	73	39
AC000124.1	0	0	0	0	0	0
AC000362.1	0	0	0	0	0	0
AC000367.1	0	0	0	0	0	0
AC000372.1	0	0	0	0	0	0
AC000374.1	0	0	0	0	0	0
AC000403.1	0	1	0	0	0	0
AC001226.1	0	2	3	1	3	0
AC001226.2	145	203	127	152	165	93
AC002044.1	5	7	11	0	5	2
AC002044.2	8	13	23	6	8	3
AC002044.3	5	1	1	1	0	1
AC002056.1	16	7	12	77	86	109
AC002056.2	0	0	1	0	0	0
AC002057.1	0	0	0	0	0	0
AC002057.2	0	0	0	0	0	0
AC002059.1	2	2	3	1	3	4
AC002059.2	5	5	13	2	7	6
AC002059.3	3	3	2	2	0	1
AC002064.1	0	0	0	0	0	0
AC002064.2	0	1	5	0	6	3
AC002064.3	0	0	0	0	0	0
AC002066.1	0	6	4	4	1	4
AC002069.1	0	1	0	0	0	0
AC002069.2	0	0	0	0	0	0
AC002069.3	0	0	0	0	0	0
AC002070.1	63	42	57	38	33	23
AC002072.1	0	0	0	0	0	0
AC002074.1	0	0	0	0	0	0
AC002074.2	0	0	0	0	0	0
AC002075.1	0	1	0	0	0	0
AC002075.2	4	0	0	0	6	1
AC002076.1	1	5	1	4	0	1
AC002076.2	0	1	0	0	1	0
AC002090.1	0	0	0	0	0	0
AC002091.1	6	7	5	2	4	2
AC002091.2	3	3	11	6	2	4
AC002094.1	156	171	124	155	158	102
AC002094.2	88	171	137	134	140	87
AC002094.3	43	42	11	27	19	25
AC002094.4	3	2	0	0	0	1
AC002094.5	6	7	2	2	7	1
AC002101.1	0	0	0	0	0	0
AC002115.1	0	0	0	0	0	0
AC002116.1	395	448	368	128	296	156
AC002116.2	51	47	62	16	25	21
AC002127.1	0	0	0	0	0	0
AC002128.1	15	16	31	6	20	5
AC002128.2	11	9	8	8	18	12
AC002306.1	0	1	0	0	1	1
AC002310.1	24	64	109	22	37	56
AC002310.2	215	199	268	112	179	102
AC002310.3	4	4	7	6	5	3
AC002310.4	182	273	376	148	154	157
AC002310.5	44	41	75	26	41	32
AC002331.1	0	0	0	0	0	0
AC002347.1	0	0	2	0	1	0
AC002347.2	83	95	91	46	63	38
AC002350.1	179	152	166	74	97	67
AC002351.1	0	0	0	0	0	1
AC002366.1	0	0	0	0	0	0
AC002367.1	2	1	0	2	3	2
AC002368.1	0	0	0	0	0	0
AC002375.1	7	12	26	4	9	3
AC002377.1	4	0	0	1	0	0
AC002378.1	1	0	0	4	3	2
AC002381.1	0	0	0	0	0	0
AC002383.1	0	0	0	0	0	0
AC002386.1	0	0	0	0	0	0
AC002398.1	40	89	81	30	66	51
AC002398.2	2	1	4	0	2	1
AC002400.1	1	2	0	0	1	0
AC002401.1	259	309	264	120	167	80
AC002401.2	0	0	0	0	0	0
AC002401.3	0	0	0	0	0	0
AC002401.4	0	1	0	0	0	1
AC002407.1	0	0	0	0	0	0
AC002428.1	0	0	0	0	0	0
AC002428.2	0	0	0	0	0	0
AC002429.1	0	0	0	0	0	0
AC002429.2	0	0	0	0	0	0
AC002451.1	0	0	7	0	0	1
AC002451.2	0	0	0	0	0	0
AC002454.1	0	0	1	0	0	1
AC002456.1	0	0	0	1	0	0
AC002456.2	0	0	0	1	0	0
AC002458.1	0	0	0	0	0	0
AC002460.1	0	0	0	0	0	0
AC002460.2	0	0	1	0	1	0
AC002463.1	5	28	11	17	14	9
AC002464.1	0	0	0	0	0	0
AC002465.1	0	0	0	0	0	0
AC002465.2	0	0	0	0	0	0
AC002467.1	37	54	38	46	41	28
AC002470.1	0	5	0	4	5	3
AC002470.2	381	429	173	186	272	84
AC002472.1	0	0	0	0	0	0
AC002472.2	6	8	13	9	6	4
AC002472.3	0	1	0	0	0	0
AC002472.4	0	0	0	0	0	0
AC002480.1	1	1	0	0	2	4
AC002480.2	0	0	0	0	0	0
AC002486.1	0	0	0	0	0	0
AC002486.2	0	0	0	0	0	0
AC002487.1	0	0	0	0	0	0
AC002504.1	0	0	0	0	0	0
AC002511.1	0	0	0	0	0	0
AC002511.2	0	0	1	0	1	0
AC002511.3	0	0	0	0	0	0
AC002519.1	1	4	3	3	3	0
AC002519.2	0	1	0	3	3	2
AC002524.1	1	0	3	19	34	21
AC002525.1	0	0	2	0	0	0
AC002529.1	0	0	0	0	0	0
AC002540.1	0	0	0	0	0	0
AC002542.1	0	0	0	0	0	0
AC002542.2	0	6	7	3	5	7
AC002543.1	1	0	1	0	0	1
AC002545.1	0	0	1	1	1	2
AC002546.1	0	0	0	0	0	0
AC002550.1	217	290	433	137	256	278
AC002550.2	1	4	4	2	6	1
AC002551.1	1	0	0	1	0	0
AC002553.1	58	106	66	62	66	35
AC002553.2	5	17	13	10	19	15
AC002558.1	2	4	3	9	6	6
AC002558.2	32	66	53	45	47	21
AC002558.3	9	9	9	2	8	4
AC002563.1	15	41	41	19	21	16
AC002984.1	1	1	0	0	0	0
AC002985.1	933	1102	979	437	600	454
AC002996.1	38	39	51	15	37	15
AC003001.1	1	0	1	0	0	0
AC003001.2	0	0	0	0	0	0
AC003002.1	20	28	60	25	39	30
AC003002.2	34	29	50	10	37	26
AC003002.3	24	35	61	25	47	30
AC003005.1	12	20	25	11	28	9
AC003005.2	1	0	1	0	1	0
AC003006.1	30	44	45	13	35	27
AC003009.1	0	1	0	0	0	0
AC003035.1	0	0	0	0	0	0
AC003035.2	0	0	0	0	0	0
AC003043.1	0	0	0	0	0	0
AC003043.2	0	4	1	4	1	2
AC003044.1	0	0	0	0	0	0
AC003045.1	0	0	0	0	0	0
AC003070.1	60	57	82	0	0	0
AC003070.2	2	3	1	0	0	0
AC003070.7	0	0	0	0	0	0
AC003071.1	0	0	0	0	0	0
AC003071.2	0	0	0	0	0	0
AC003072.1	18	17	13	4	5	2
AC003077.1	1	8	2	0	4	2
AC003080.1	0	0	0	0	0	0
AC003084.1	0	0	0	0	0	0
AC003086.1	0	1	0	0	2	4
AC003087.1	0	0	0	0	0	0
AC003092.1	0	0	0	1	1	0
AC003092.2	0	0	0	0	0	0
AC003093.1	0	0	0	0	0	0
AC003098.1	0	0	0	0	0	0
AC003101.1	0	2	1	0	0	1
AC003101.2	3	4	2	0	5	0
AC003101.3	23	32	20	18	31	11
AC003102.1	237	260	279	111	184	77
AC003112.1	66	41	38	36	76	18
AC003659.1	0	0	0	0	0	0
AC003665.1	1117	1190	777	367	596	437
AC003666.1	0	0	0	0	0	0
AC003669.1	0	0	0	2	1	1
AC003681.1	580	825	430	591	789	279
AC003682.1	0	3	3	0	1	0
AC003684.1	0	0	0	0	0	0
AC003685.1	0	0	0	0	0	0
AC003685.2	0	0	0	0	0	0
AC003686.1	0	0	0	0	0	0
AC003687.1	0	0	0	0	0	0
AC003688.1	1527	1736	1093	972	1049	566
AC003688.2	0	1	3	2	12	1
AC003950.1	0	0	0	0	0	0
AC003956.1	7	13	7	4	6	2
AC003957.1	0	1	0	0	0	0
AC003958.1	0	0	0	0	0	1
AC003958.2	0	0	0	0	0	0
AC003965.1	2	2	2	3	4	4
AC003965.2	28	27	55	7	9	17
AC003973.1	0	0	0	0	0	0
AC003973.2	0	0	0	0	0	0
AC003975.1	0	0	0	0	0	0
AC003982.1	0	0	0	0	1	0
AC003984.1	0	1	0	0	0	0
AC003985.1	0	0	0	0	0	0
AC003986.1	0	0	0	0	0	0
AC003986.2	0	1	0	0	1	0
AC003986.3	0	0	0	0	0	0
AC003988.1	0	0	0	0	0	0
AC003989.1	0	0	1	0	1	0
AC003989.2	0	0	1	1	0	0
AC003991.1	16	14	54	12	13	52
AC003991.2	200	176	154	81	126	69
AC003992.1	0	0	0	0	0	0
AC004000.1	14	15	14	4	18	8
AC004004.1	0	0	0	0	0	0
AC004006.1	0	0	0	0	0	0
AC004009.1	0	0	0	0	0	0
AC004009.2	0	0	0	0	0	0
AC004009.3	0	0	0	0	0	0
AC004012.1	0	0	0	0	1	0
AC004014.1	0	0	0	0	0	0
AC004014.2	0	0	0	0	0	0
AC004022.1	0	0	0	0	0	0
AC004022.2	0	0	0	0	0	0
AC004023.1	1	0	0	0	0	0
AC004024.1	2	1	1	1	4	1
AC004034.1	7	15	26	8	19	11
AC004039.1	10	14	12	5	15	7
AC004047.1	0	0	0	0	0	0
AC004052.1	0	0	0	0	0	0
AC004053.1	0	0	0	1	0	0
AC004054.1	0	0	0	0	0	0
AC004057.1	39	42	27	337	508	450
AC004062.1	0	0	0	0	0	0
AC004063.1	0	0	0	0	0	0
AC004066.1	1	0	0	0	0	0
AC004066.2	5	3	4	5	6	6
AC004067.1	6	9	11	3	13	5
AC004069.1	10	12	3	4	17	9
AC004069.2	0	0	0	0	0	0
AC004074.1	0	0	0	0	0	0
AC004076.1	13	8	16	8	19	16
AC004076.2	5	6	10	1	10	9
AC004080.1	0	0	0	0	1	0
AC004080.2	1	3	10	4	1	4
AC004080.3	2	5	2	0	2	1
AC004080.4	2	1	9	2	1	1
AC004080.5	0	3	5	0	2	3
AC004080.6	14	17	38	2	8	21
AC004080.7	0	0	0	0	0	0
AC004083.1	5	1	0	1	3	2
AC004086.1	7850	9454	9693	3080	5594	2368
AC004112.1	0	6	0	4	1	0
AC004129.1	0	0	0	0	0	0
AC004129.2	0	0	0	0	0	0
AC004129.3	0	0	0	0	0	0
AC004130.1	0	9	3	2	8	1
AC004134.1	2	0	1	2	0	0
AC004147.1	0	0	0	0	0	0
AC004147.2	0	0	0	0	0	0
AC004147.3	0	0	0	0	0	0
AC004147.4	0	0	0	0	0	0
AC004147.5	0	0	0	0	0	0
AC004148.1	0	0	0	0	0	0
AC004148.2	219	382	304	178	266	133
AC004151.1	227	193	142	119	156	110
AC004156.1	321	293	369	164	305	200
AC004156.2	14	12	8	6	6	2
AC004158.1	19	33	69	16	19	23
AC004160.1	1	4	1	5	3	1
AC004160.2	0	3	0	0	1	0
AC004217.1	14	29	15	6	12	8
AC004217.2	0	1	0	0	0	1
AC004221.1	0	1	1	1	0	1
AC004223.1	0	1	0	0	1	0
AC004223.2	0	1	1	0	1	2
AC004223.3	132	134	149	150	130	65
AC004223.4	1	0	1	0	0	1
AC004224.1	0	0	0	7	9	4
AC004224.2	82	166	142	105	128	91
AC004231.1	13	21	13	0	0	0
AC004231.3	0	3	2	0	0	0
AC004232.1	19	49	58	30	68	31
AC004232.2	1	4	4	1	1	0
AC004233.1	31	35	61	16	22	11
AC004233.2	119	174	250	66	120	89
AC004233.3	5	12	11	10	13	1
AC004241.1	20	24	19	10	13	7
AC004241.2	1	1	3	1	0	1
AC004241.3	1	9	5	2	4	5
AC004241.4	2	1	5	0	0	0
AC004241.5	7	8	3	2	6	6
AC004253.1	6	17	17	11	16	3
AC004253.2	0	1	0	0	0	0
AC004257.1	1	0	0	0	1	3
AC004263.1	10	6	10	3	3	3
AC004263.2	341	482	429	148	387	251
AC004264.1	21	35	4	9	38	13
AC004264.2	2	1	0	0	3	1
AC004381.1	0	0	1	0	2	0
AC004381.2	2	1	0	0	2	1
AC004381.3	0	0	0	0	0	0
AC004383.1	3	13	9	2	9	5
AC004386.1	0	0	0	0	0	0
AC004386.2	0	0	0	0	0	0
AC004408.1	19	19	7	1	4	2
AC004408.2	0	3	0	0	0	0
AC004415.1	0	0	0	0	0	0
AC004448.1	0	0	0	0	0	0
AC004448.2	0	0	0	1	0	0
AC004448.3	0	0	0	1	0	0
AC004448.4	0	0	0	0	0	0
AC004449.1	0	2	1	1	2	1
AC004453.1	164	98	162	727	1339	1208
AC004453.2	0	2	0	0	0	0
AC004461.1	0	0	1	0	0	0
AC004461.2	6	11	2	6	7	3
AC004464.1	0	0	0	0	0	0
AC004466.1	105	143	155	64	91	52
AC004466.2	2	1	2	2	2	3
AC004466.3	2	0	3	1	1	0
AC004467.1	0	0	0	0	0	0
AC004470.1	0	0	0	0	0	0
AC004471.1	4	5	2	3	0	2
AC004471.2	3	2	1	1	1	1
AC004475.1	442	529	444	216	399	192
AC004477.1	68	69	59	41	37	26
AC004477.2	634	648	487	493	382	255
AC004477.3	6	11	4	8	10	7
AC004485.1	0	0	0	0	0	0
AC004486.1	0	0	0	0	0	2
AC004490.1	27	39	49	33	43	27
AC004491.1	0	1	1	0	2	0
AC004492.1	7	21	18	9	18	6
AC004494.1	2	2	5	1	7	0
AC004494.2	1	2	4	1	6	1
AC004522.1	1	0	0	0	0	0
AC004522.2	1	1	0	1	2	2
AC004522.3	0	0	0	0	0	0
AC004522.4	0	0	0	0	0	0
AC004528.1	2	2	1	2	0	0
AC004528.2	492	512	411	221	375	184
AC004540.1	9	9	23	1	6	7
AC004540.2	23	53	77	40	41	57
AC004542.1	362	655	370	366	553	231
AC004542.2	395	886	524	487	703	267
AC004543.1	2	0	0	1	0	0
AC004549.1	0	1	0	0	0	0
AC004551.1	601	1303	245	17	19	24
AC004551.2	120	278	55	5	8	5
AC004552.1	1	4	4	0	4	2
AC004554.1	0	0	0	0	0	0
AC004554.2	2	1	1	0	0	1
AC004584.1	2	7	5	4	2	1
AC004584.2	1	10	2	0	6	3
AC004584.3	1	4	3	0	0	3
AC004585.1	0	0	0	0	1	2
AC004585.2	0	0	0	0	0	0
AC004590.1	0	0	0	1	0	0
AC004593.1	0	0	0	0	0	0
AC004593.2	0	0	0	0	0	0
AC004593.3	23	31	87	31	18	16
AC004594.1	0	2	2	1	1	1
AC004596.1	88	142	96	75	123	81
AC004597.1	0	0	0	0	0	0
AC004623.1	80	78	78	33	36	25
AC004637.1	0	0	0	0	0	0
AC004672.1	2	0	3	0	0	0
AC004672.2	1	0	1	0	0	0
AC004674.1	0	0	0	0	0	0
AC004674.2	0	0	0	0	0	0
AC004678.1	1	2	1	1	2	0
AC004678.2	13	0	1	0	1	3
AC004687.1	1	0	0	0	1	0
AC004687.2	1889	2270	2100	1173	1735	972
AC004687.3	0	0	0	0	0	0
AC004690.1	0	0	0	0	0	0
AC004690.2	0	1	0	0	0	0
AC004691.1	0	1	1	0	1	0
AC004691.2	1	12	7	1	4	5
AC004692.1	0	0	0	0	0	0
AC004692.2	0	0	0	0	0	0
AC004696.1	0	0	0	0	0	0
AC004696.2	0	0	0	0	0	0
AC004702.1	0	0	1	0	1	0
AC004704.1	0	0	0	0	0	0
AC004706.1	16	20	3	14	9	1
AC004706.2	0	0	0	0	0	0
AC004706.3	44	95	50	46	58	29
AC004707.1	598	463	289	551	438	276
AC004765.1	1	1	1	2	4	3
AC004771.1	264	250	188	135	142	88
AC004771.2	150	149	80	62	93	37
AC004771.3	32	36	21	21	30	8
AC004771.4	218	251	114	73	91	27
AC004771.5	37	37	11	14	20	3
AC004775.1	1	1	1	0	1	0
AC004777.1	0	1	0	1	0	0
AC004784.1	0	1	1	0	1	1
AC004790.1	0	0	0	0	0	0
AC004790.2	0	0	0	0	0	0
AC004792.1	0	0	0	0	0	0
AC004797.1	175	267	260	200	247	98
AC004801.1	0	1	0	0	2	0
AC004801.2	9	13	18	7	6	9
AC004801.3	0	0	0	0	0	0
AC004801.4	0	0	0	0	0	0
AC004801.5	2	1	11	3	1	2
AC004801.6	2	2	5	1	1	2
AC004801.7	0	0	0	0	0	0
AC004803.1	15	37	25	4	29	23
AC004805.1	6	6	4	3	18	1
AC004805.2	0	0	0	0	0	0
AC004805.3	0	0	0	0	0	0
AC004808.1	0	0	0	0	0	0
AC004808.2	0	0	0	0	0	0
AC004812.1	1	0	0	1	0	0
AC004812.2	69	96	141	81	94	90
AC004816.1	87	114	205	48	87	101
AC004816.2	0	1	0	0	1	0
AC004817.1	0	0	0	1	0	0
AC004817.2	0	0	0	0	0	0
AC004817.3	0	0	0	0	0	0
AC004817.4	0	0	0	0	0	0
AC004817.5	0	0	0	0	0	0
AC004825.1	0	0	0	0	0	0
AC004825.2	4	4	2	4	6	3
AC004825.3	20	22	12	23	19	14
AC004828.1	3	2	3	0	4	0
AC004828.2	1	2	0	1	2	0
AC004830.1	35	29	55	29	37	24
AC004832.1	0	0	0	0	0	0
AC004832.2	0	0	0	0	0	0
AC004832.3	186	163	131	152	112	68
AC004832.4	1	2	2	4	1	0
AC004832.5	3	2	2	4	1	1
AC004832.6	1	1	1	1	1	0
AC004834.1	26	41	26	6	19	13
AC004835.1	0	0	3	0	1	0
AC004835.2	0	0	0	0	0	0
AC004836.1	0	0	0	0	0	0
AC004837.1	0	0	0	0	0	0
AC004837.2	0	2	1	2	5	0
AC004837.3	0	0	0	0	0	0
AC004837.4	1	10	4	4	9	3
AC004839.1	2	5	1	3	3	2
AC004840.1	1	3	1	2	2	3
AC004840.2	0	0	0	0	2	0
AC004846.1	12	8	2	7	10	0
AC004846.2	23	20	27	21	18	12
AC004847.1	0	1	0	0	1	0
AC004852.1	0	0	0	0	0	0
AC004852.2	0	0	0	0	0	0
AC004852.3	0	0	0	0	0	0
AC004853.1	0	0	0	0	0	0
AC004854.1	1	1	3	4	3	1
AC004854.2	51	99	36	61	92	54
AC004858.1	0	2	0	0	0	0
AC004862.1	0	0	0	0	0	0
AC004863.1	30	30	16	4	36	7
AC004865.1	2	2	0	0	0	0
AC004865.2	4	8	1	1	3	0
AC004866.1	0	0	0	0	0	0
AC004866.2	0	0	0	0	0	0
AC004869.1	0	0	0	0	0	0
AC004869.2	0	0	0	0	0	0
AC004870.1	0	0	0	0	0	0
AC004870.2	0	0	0	0	0	0
AC004870.3	0	0	0	0	0	0
AC004870.4	0	0	0	0	0	0
AC004875.1	0	0	0	0	0	0
AC004877.1	69	163	125	23	45	48
AC004877.2	10	15	14	0	5	1
AC004879.1	0	0	0	0	0	0
AC004882.1	0	0	0	0	0	0
AC004882.2	0	0	0	0	0	0
AC004882.3	515	451	426	181	253	152
AC004884.1	0	0	0	1	1	0
AC004884.2	2	9	6	0	1	4
AC004888.1	0	0	0	0	0	0
AC004889.1	29	43	56	26	34	27
AC004890.1	83	30	44	40	82	38
AC004890.2	221	201	177	79	178	74
AC004890.3	4	15	11	8	23	8
AC004893.1	2	5	1	1	4	2
AC004893.2	3	9	20	4	4	3
AC004893.3	172	212	197	123	175	89
AC004895.1	1	5	4	1	1	2
AC004898.1	3	1	5	6	4	2
AC004899.1	0	0	0	0	1	2
AC004899.2	0	0	0	0	0	0
AC004900.1	223	266	200	215	248	159
AC004906.1	0	0	0	0	0	0
AC004908.1	5	11	13	15	17	7
AC004908.2	13	18	21	10	20	10
AC004908.3	2	13	8	4	7	5
AC004910.1	0	0	0	0	0	0
AC004911.1	0	2	1	2	1	0
AC004917.1	0	0	0	0	0	1
AC004918.1	62	99	118	0	0	0
AC004918.4	30	49	59	0	0	0
AC004920.1	0	0	0	0	0	0
AC004921.1	0	0	0	0	0	0
AC004921.2	0	0	0	0	1	0
AC004922.1	3719	3379	4169	2053	2969	2345
AC004923.1	1	0	3	0	0	0
AC004923.2	0	0	0	0	0	0
AC004923.3	0	0	0	0	0	0
AC004923.4	20	24	11	8	4	12
AC004925.1	1	3	0	0	0	0
AC004930.1	0	0	0	0	0	0
AC004936.1	0	0	0	0	0	0
AC004938.1	0	0	0	0	0	0
AC004938.2	13	10	26	12	21	11
AC004941.1	0	0	0	0	0	0
AC004941.2	1	1	2	15	24	23
AC004943.1	6	10	12	6	8	8
AC004943.2	236	340	465	201	237	239
AC004943.3	0	0	4	0	0	2
AC004944.1	0	0	0	0	0	0
AC004945.1	0	0	0	0	0	0
AC004946.1	0	0	0	0	0	0
AC004946.2	0	0	0	0	0	0
AC004947.1	0	0	0	0	1	0
AC004947.2	0	1	0	0	0	0
AC004947.3	2	1	7	1	1	2
AC004948.1	0	0	1	4	1	0
AC004949.1	20	5	8	85	97	37
AC004951.1	17	30	17	7	12	10
AC004951.2	34	46	27	11	15	22
AC004951.3	41	52	33	25	23	10
AC004951.4	120	164	109	60	91	62
AC004965.1	0	0	0	0	0	0
AC004967.1	113	138	105	104	138	52
AC004967.2	148	211	136	158	213	67
AC004969.1	0	1	2	0	1	0
AC004972.1	0	0	0	0	0	0
AC004973.1	0	0	0	1	0	0
AC004974.1	488	647	392	779	937	567
AC004975.1	2	2	6	2	2	6
AC004975.2	0	0	0	0	1	1
AC004980.1	78	95	99	1	2	0
AC004980.2	2	10	10	0	0	0
AC004980.3	1	0	0	2	0	1
AC004980.4	0	0	0	0	1	0
AC004982.1	25	35	53	20	36	32
AC004982.2	91	114	146	51	105	55
AC004986.1	0	0	0	0	0	0
AC004987.1	4	3	3	5	26	9
AC004987.2	7	6	4	41	129	69
AC004987.3	0	0	1	0	0	0
AC004987.4	0	0	0	0	1	0
AC004988.1	0	0	0	0	0	0
AC004990.1	0	2	0	2	0	0
AC004994.1	0	0	0	0	0	0
AC004997.1	252	188	89	92	153	42
AC005000.1	49	38	28	161	275	144
AC005000.2	0	0	0	0	1	0
AC005002.1	0	0	0	1	0	0
AC005002.2	0	0	1	1	0	0
AC005005.1	0	0	0	0	0	0
AC005005.2	0	0	0	0	0	0
AC005005.3	75	94	38	48	73	22
AC005005.4	1	0	0	0	0	1
AC005006.1	0	0	0	0	0	1
AC005008.1	0	0	0	0	0	0
AC005008.2	0	0	0	1	0	0
AC005009.1	1	2	0	0	0	0
AC005009.2	0	14	2	7	6	0
AC005011.1	0	0	0	0	0	0
AC005013.1	2	5	1	1	1	0
AC005014.1	3	4	0	5	16	2
AC005014.2	0	4	2	0	0	1
AC005014.3	0	0	0	0	0	0
AC005014.4	13	48	60	23	21	19
AC005019.1	0	0	0	0	0	0
AC005019.2	0	0	0	0	0	0
AC005020.1	7	3	1	10	8	5
AC005020.2	0	0	0	0	0	0
AC005021.1	32	23	10	26	45	13
AC005033.1	0	0	0	0	0	0
AC005034.1	0	0	0	0	0	0
AC005034.2	3	1	1	1	1	1
AC005034.3	38	76	92	44	67	53
AC005034.4	0	3	8	2	8	0
AC005034.5	12	46	31	19	24	21
AC005034.6	13	15	15	6	13	4
AC005037.1	48	104	107	93	114	63
AC005040.1	0	0	0	0	0	0
AC005040.2	0	0	0	0	0	0
AC005041.1	102	101	147	42	59	52
AC005041.2	0	2	11	1	0	2
AC005041.3	21	16	24	10	2	3
AC005041.4	43	57	62	27	22	22
AC005041.5	537	407	369	275	365	172
AC005042.1	2	0	0	2	8	3
AC005042.2	0	0	0	2	0	0
AC005042.3	0	0	0	0	0	2
AC005046.1	34	22	14	16	100	24
AC005050.1	0	0	0	0	0	0
AC005050.2	0	0	0	1	0	0
AC005050.3	0	0	0	0	1	0
AC005052.1	0	0	0	0	0	0
AC005052.2	21	8	16	7	15	1
AC005062.1	12	41	24	43	98	36
AC005064.1	0	0	0	0	0	0
AC005066.1	0	0	0	0	0	0
AC005070.1	0	0	0	0	0	0
AC005070.2	0	3	0	0	1	0
AC005070.3	35	79	68	46	72	16
AC005071.1	0	1	1	1	0	2
AC005072.1	7	8	11	5	10	8
AC005076.1	11	5	15	4	4	8
AC005077.1	0	0	0	0	0	0
AC005077.2	1	4	2	2	1	1
AC005077.3	0	0	0	0	0	0
AC005077.4	22	12	9	8	11	7
AC005081.1	1	4	0	0	0	0
AC005082.1	0	0	0	0	0	0
AC005082.2	31	84	96	31	24	37
AC005083.1	2	5	2	4	6	1
AC005084.1	0	0	0	0	0	0
AC005086.1	20	14	17	7	26	4
AC005086.2	1	5	5	1	6	2
AC005086.3	0	0	0	0	0	0
AC005086.4	0	1	2	1	2	0
AC005088.1	1	0	0	0	2	0
AC005089.1	5	5	11	2	4	2
AC005090.1	0	0	0	0	0	0
AC005091.1	96	98	118	85	81	75
AC005094.1	1	0	0	0	0	0
AC005096.1	1	4	5	3	1	0
AC005099.1	12	3	4	3	0	0
AC005100.1	0	0	0	0	0	0
AC005100.2	0	0	0	0	0	0
AC005102.1	0	0	0	0	0	0
AC005104.1	171	382	392	159	273	133
AC005104.2	1	1	0	1	0	0
AC005104.3	0	2	0	1	2	0
AC005105.1	0	0	0	0	0	0
AC005144.1	0	0	0	0	0	0
AC005153.1	0	0	0	0	0	0
AC005154.1	2	9	7	2	5	5
AC005154.2	13	18	9	2	7	1
AC005154.3	11	21	6	5	19	6
AC005154.4	5	8	6	2	4	4
AC005154.5	501	886	1264	428	639	757
AC005156.1	0	0	1	1	1	0
AC005160.1	0	0	0	0	0	0
AC005162.1	0	0	0	0	0	0
AC005162.2	0	0	0	0	0	0
AC005162.3	2	1	0	0	1	0
AC005165.1	0	0	0	0	0	0
AC005165.2	0	0	0	0	0	0
AC005165.3	0	0	0	0	0	0
AC005176.1	0	0	0	0	0	0
AC005176.2	0	0	0	0	0	0
AC005178.1	0	0	0	0	0	0
AC005180.1	0	0	0	0	0	0
AC005180.2	0	1	0	1	0	0
AC005181.1	0	0	0	0	0	0
AC005183.1	4	9	1	1	12	4
AC005185.1	0	0	0	0	0	0
AC005186.1	0	0	1	2	5	0
AC005189.1	0	0	0	0	1	0
AC005191.1	0	0	0	0	0	0
AC005197.1	2	4	2	1	1	0
AC005208.1	0	0	0	0	0	0
AC005209.1	0	0	0	0	0	0
AC005220.1	9	10	31	11	4	9
AC005224.1	0	0	0	0	0	0
AC005224.2	0	0	1	0	0	0
AC005224.3	2	2	9	1	2	1
AC005225.1	2	2	5	0	2	2
AC005225.2	7	2	8	0	3	8
AC005225.3	3	2	5	1	1	3
AC005225.4	14	24	22	11	20	15
AC005229.1	0	0	0	0	0	0
AC005229.2	0	0	0	0	0	0
AC005229.3	0	0	0	0	0	0
AC005229.4	12	36	86	15	12	48
AC005229.5	0	0	0	0	0	0
AC005230.1	1	0	0	0	0	0
AC005232.1	0	0	0	0	0	0
AC005234.1	0	0	0	0	0	0
AC005234.2	0	0	0	0	0	0
AC005237.1	1	1	6	9	1	2
AC005237.2	0	1	0	1	2	0
AC005244.1	0	0	2	1	0	0
AC005244.2	1	0	0	0	0	0
AC005252.1	0	0	0	0	0	0
AC005252.2	0	0	0	0	0	0
AC005252.3	0	0	0	0	0	0
AC005252.4	0	0	2	0	0	0
AC005253.1	141	187	218	112	154	79
AC005253.2	235	337	403	131	181	154
AC005255.1	16	7	10	118	110	57
AC005255.2	10	5	9	91	117	49
AC005256.1	0	0	0	0	0	0
AC005258.1	1720	1779	1433	827	1108	602
AC005258.2	0	0	0	1	0	0
AC005261.1	43	50	158	59	95	85
AC005261.2	75	159	270	127	101	72
AC005261.3	5	2	9	7	9	6
AC005261.4	8	19	16	10	8	2
AC005261.5	0	1	0	0	1	1
AC005261.6	5	11	14	9	12	7
AC005262.1	0	0	0	0	0	0
AC005262.2	82	114	116	39	93	59
AC005264.1	0	0	0	1	0	0
AC005274.1	3	5	5	0	0	1
AC005277.1	33	33	45	11	19	13
AC005277.2	1	0	7	1	0	0
AC005280.1	1	0	1	0	0	0
AC005280.2	2	0	0	0	0	0
AC005280.3	90	118	98	102	74	60
AC005281.1	37	29	1	8	52	0
AC005288.1	57	104	92	58	83	44
AC005291.1	0	0	0	0	0	0
AC005291.2	0	0	0	0	0	0
AC005293.1	0	0	0	0	0	0
AC005294.1	0	0	0	0	0	0
AC005296.1	0	0	0	0	0	0
AC005297.1	0	0	0	0	0	0
AC005297.2	0	0	0	0	0	0
AC005297.3	0	0	0	0	0	0
AC005300.1	1	2	1	0	2	1
AC005301.1	0	0	0	0	0	1
AC005301.2	0	0	0	1	0	0
AC005303.1	0	0	0	0	0	0
AC005304.1	1	0	0	0	0	0
AC005304.2	0	0	0	0	0	0
AC005304.3	0	0	0	0	0	0
AC005306.1	208	204	182	72	151	66
AC005307.1	0	0	0	0	0	0
AC005323.1	0	0	0	0	0	0
AC005323.2	0	0	0	0	0	0
AC005324.1	0	2	1	2	1	1
AC005324.2	0	1	0	0	0	0
AC005324.3	602	711	710	675	588	547
AC005324.4	78	200	76	125	153	73
AC005324.5	67	96	100	82	100	67
AC005324.6	0	0	0	0	0	0
AC005326.1	0	21	16	22	11	4
AC005329.1	221	184	171	78	132	88
AC005329.2	61	86	84	18	26	16
AC005329.3	207	187	129	85	148	85
AC005330.1	0	0	0	0	0	0
AC005332.1	57	43	50	26	29	11
AC005332.2	3	6	8	0	4	2
AC005332.3	41	92	94	79	96	33
AC005332.4	218	173	190	129	165	69
AC005332.5	479	456	419	279	419	112
AC005332.6	1086	1931	1699	1503	1893	835
AC005332.7	1	6	2	0	2	0
AC005336.1	8	25	19	16	13	6
AC005336.2	2	0	1	0	2	0
AC005336.3	1	0	0	0	1	0
AC005339.1	7	9	15	7	9	4
AC005341.1	0	0	0	0	0	0
AC005342.1	0	1	0	0	0	0
AC005342.2	0	0	0	0	0	0
AC005343.1	24	21	3	16	68	13
AC005343.4	1	0	0	0	2	0
AC005344.1	0	0	0	0	0	0
AC005345.1	0	0	0	0	0	0
AC005351.1	0	0	0	1	6	3
AC005355.1	2	0	2	0	0	0
AC005355.2	0	0	4	3	1	1
AC005357.1	0	0	0	0	0	0
AC005357.2	0	0	0	0	0	0
AC005358.1	0	0	0	0	0	0
AC005358.2	1	0	0	0	0	0
AC005363.1	43	39	52	23	42	39
AC005363.2	1	2	6	2	1	1
AC005377.1	0	0	0	0	0	0
AC005379.1	3	1	1	1	2	2
AC005381.1	0	0	0	0	0	0
AC005383.1	0	0	0	0	1	0
AC005387.1	7	9	21	5	5	3
AC005387.2	7	6	5	3	2	1
AC005391.1	0	2	1	0	2	0
AC005392.1	0	0	0	0	0	0
AC005392.2	0	0	0	0	0	0
AC005392.3	0	1	1	0	0	0
AC005393.1	10	10	3	3	6	1
AC005394.1	0	0	0	0	0	0
AC005394.2	0	0	0	0	0	0
AC005400.1	0	0	0	2	0	0
AC005410.1	1	1	1	0	1	1
AC005410.2	12	12	8	6	9	8
AC005412.1	0	0	0	0	0	0
AC005414.1	0	0	0	0	0	0
AC005476.1	4	3	0	8	12	6
AC005476.2	65	117	42	42	93	45
AC005479.1	0	0	0	0	0	0
AC005479.2	0	0	0	0	0	0
AC005480.1	165	265	250	235	189	142
AC005480.2	1	1	1	0	1	2
AC005481.1	0	0	0	0	0	0
AC005482.1	0	0	0	0	0	0
AC005486.1	0	0	0	0	0	0
AC005487.1	0	0	0	1	0	0
AC005495.1	3	1	1	2	4	1
AC005495.2	0	0	3	1	4	1
AC005498.1	0	0	0	0	0	0
AC005498.2	0	0	0	0	0	0
AC005498.3	0	0	0	0	0	0
AC005514.1	0	1	0	0	0	0
AC005515.1	0	0	0	1	1	0
AC005515.2	1	0	0	0	0	0
AC005518.1	0	0	0	0	0	0
AC005518.2	0	0	0	0	0	0
AC005519.1	87	110	92	47	74	30
AC005520.1	844	1324	1390	1042	1095	746
AC005520.2	50	52	72	20	27	21
AC005520.3	2	1	1	2	0	0
AC005520.4	9	12	15	11	17	22
AC005520.5	144	257	405	158	172	163
AC005521.1	0	0	1	1	1	0
AC005522.1	3	1	0	0	7	1
AC005523.1	0	0	0	2	1	0
AC005523.2	263	282	290	213	291	160
AC005524.1	0	0	0	0	0	0
AC005529.1	0	0	0	0	0	0
AC005531.1	1	0	0	0	0	4
AC005532.1	0	2	2	1	1	0
AC005532.2	0	0	0	0	0	0
AC005534.1	52	278	67	92	53	38
AC005534.2	9	7	17	4	13	0
AC005537.1	0	0	0	0	1	0
AC005538.1	0	0	0	0	0	0
AC005538.2	159	253	205	183	191	133
AC005538.3	0	0	0	0	0	0
AC005539.1	0	0	0	0	0	0
AC005540.1	88	57	56	47	87	43
AC005544.1	39	47	31	23	88	26
AC005544.2	521	844	711	219	501	199
AC005546.1	10	13	18	6	8	2
AC005548.1	0	0	0	0	0	0
AC005549.1	0	0	0	0	0	0
AC005550.1	0	0	0	0	0	0
AC005550.2	0	1	0	0	0	0
AC005551.1	1	0	0	1	0	0
AC005552.1	0	0	0	0	0	0
AC005559.1	43	24	12	13	18	4
AC005562.1	82	100	131	143	98	57
AC005562.2	0	0	0	0	0	0
AC005578.1	31	46	36	33	47	29
AC005580.1	0	0	0	0	0	0
AC005586.1	269	243	176	82	173	89
AC005586.2	34	38	32	11	19	12
AC005587.1	0	0	0	0	0	0
AC005588.1	0	0	0	0	0	0
AC005592.1	0	0	0	0	0	0
AC005592.2	0	0	0	0	0	0
AC005593.1	3	4	1	1	1	4
AC005594.1	2	1	0	1	1	2
AC005597.1	0	0	0	0	0	0
AC005599.1	0	0	0	0	0	0
AC005606.1	272	287	256	129	242	169
AC005606.2	304	287	289	162	197	128
AC005609.1	12	15	2	5	21	9
AC005609.2	3	0	1	0	4	1
AC005609.3	27	59	14	27	53	9
AC005609.4	2	8	3	10	5	2
AC005609.5	38	88	37	46	67	30
AC005614.1	8	5	7	1	3	0
AC005614.2	48	46	33	17	43	11
AC005616.1	0	0	0	0	0	0
AC005618.1	22	47	20	44	47	20
AC005618.2	0	0	0	1	1	0
AC005618.3	7	11	12	14	13	7
AC005618.4	16	11	26	12	10	4
AC005622.1	0	2	0	1	0	0
AC005625.1	18	20	23	8	16	3
AC005632.1	1	0	0	1	0	1
AC005632.2	4	3	8	2	1	3
AC005632.3	0	0	0	0	0	0
AC005632.4	0	0	0	0	0	0
AC005632.5	12	13	5	8	12	3
AC005666.1	12	17	10	13	14	4
AC005670.1	1	2	1	0	0	0
AC005670.2	290	263	254	276	219	149
AC005670.3	287	403	356	194	250	141
AC005674.1	1	0	1	1	1	0
AC005674.2	7	24	15	8	40	18
AC005682.1	0	2	1	1	2	0
AC005682.2	1	0	0	0	1	0
AC005691.1	0	0	0	0	0	0
AC005692.1	0	0	0	0	0	0
AC005692.2	0	0	0	1	0	0
AC005692.3	0	0	0	0	1	1
AC005695.1	1	6	0	1	1	0
AC005695.2	3	1	1	0	1	1
AC005695.3	2	7	2	0	1	0
AC005696.1	13	8	6	5	9	1
AC005696.2	87	270	226	117	130	88
AC005696.3	0	2	0	0	0	0
AC005696.4	4	7	5	6	4	1
AC005697.1	28	44	23	16	23	14
AC005697.2	35	67	43	34	41	30
AC005697.3	0	0	0	0	0	0
AC005699.1	0	1	0	0	0	1
AC005702.1	594	1040	995	789	886	570
AC005702.2	2	15	9	23	13	12
AC005702.3	2	3	1	0	2	2
AC005702.4	0	0	0	0	0	0
AC005702.5	0	1	1	1	0	0
AC005703.1	0	2	1	0	1	0
AC005703.2	0	0	0	0	0	0
AC005703.3	3	5	0	0	3	0
AC005703.4	1	2	0	0	0	0
AC005703.5	0	0	0	0	0	0
AC005703.6	69	174	135	23	116	32
AC005703.7	0	0	0	0	0	0
AC005722.1	0	0	0	0	0	0
AC005722.2	0	0	0	1	0	0
AC005722.3	0	1	10	0	0	0
AC005725.1	0	0	0	0	0	0
AC005726.1	236	282	325	147	179	170
AC005726.2	595	750	365	511	635	327
AC005726.3	13	25	21	15	18	12
AC005726.4	34	32	14	10	10	2
AC005726.5	53	91	75	23	50	45
AC005730.1	0	0	0	0	0	0
AC005730.2	0	2	1	1	0	1
AC005730.3	0	1	1	0	2	0
AC005736.1	2	3	5	0	9	4
AC005736.2	0	0	0	0	0	0
AC005740.1	5	5	7	7	10	11
AC005740.2	0	0	0	0	0	0
AC005740.3	42	52	47	75	68	44
AC005740.4	0	0	3	2	0	1
AC005740.5	3	0	3	2	1	1
AC005741.1	0	0	0	0	0	0
AC005746.1	258	247	288	83	175	100
AC005746.2	187	187	233	140	190	81
AC005746.3	19	22	31	6	14	6
AC005747.1	1	2	1	0	0	0
AC005753.1	1	4	2	0	1	0
AC005753.2	1	0	0	0	0	0
AC005753.3	2	3	4	0	3	2
AC005757.1	0	4	1	1	0	0
AC005758.1	0	0	0	0	0	0
AC005759.1	14	22	14	20	19	8
AC005759.2	11	14	8	2	7	3
AC005771.1	0	0	0	0	0	0
AC005772.1	0	0	0	0	0	0
AC005772.2	0	0	0	0	0	0
AC005774.1	0	0	0	0	0	0
AC005775.1	48	62	44	24	48	16
AC005776.1	8	6	9	4	5	2
AC005776.2	18	30	28	5	21	8
AC005777.1	0	0	0	0	0	0
AC005785.1	307	334	340	164	232	112
AC005785.2	15	36	41	13	42	14
AC005786.1	0	1	3	0	1	0
AC005786.2	0	0	0	0	0	0
AC005786.3	119	120	93	79	93	37
AC005786.4	1	1	1	0	3	2
AC005789.1	1	1	1	0	7	2
AC005790.1	1	4	3	5	1	0
AC005796.1	0	0	0	0	0	0
AC005798.1	0	0	0	0	0	0
AC005803.1	13	10	15	24	15	10
AC005808.1	12	14	17	3	12	2
AC005821.1	98	131	122	4	21	99
AC005821.2	9	17	13	3	3	1
AC005822.1	51	35	23	94	181	82
AC005823.1	0	0	0	0	0	0
AC005823.2	0	0	0	0	0	0
AC005828.1	7	4	5	5	7	7
AC005828.2	0	0	0	0	1	0
AC005828.3	9	21	18	8	9	17
AC005828.4	7	10	8	2	5	2
AC005828.5	0	0	1	0	0	0
AC005828.6	4	10	3	8	8	5
AC005828.7	2	1	3	0	1	1
AC005829.1	5	5	5	0	0	0
AC005829.2	2	0	2	0	0	0
AC005831.1	49	28	73	20	83	39
AC005832.1	0	0	0	0	1	1
AC005832.2	0	0	0	0	0	0
AC005832.3	2	0	1	5	12	11
AC005832.4	267	258	305	167	268	195
AC005833.1	377	364	407	232	395	292
AC005833.2	0	0	0	0	0	0
AC005837.1	4	9	7	8	4	10
AC005837.2	156	264	263	150	192	107
AC005837.3	0	0	0	0	0	0
AC005838.1	0	4	5	5	2	3
AC005838.2	7	16	8	15	9	4
AC005839.1	65	123	88	91	126	39
AC005840.1	1104	1001	1084	482	872	491
AC005840.2	0	3	1	3	1	0
AC005840.3	13	23	26	5	12	5
AC005840.4	4	5	4	2	8	2
AC005840.5	8	12	10	2	10	5
AC005841.1	443	383	618	152	272	265
AC005842.1	5	2	6	1	5	3
AC005845.1	0	0	0	0	0	0
AC005856.1	11	9	8	8	12	8
AC005858.1	0	0	0	0	0	0
AC005858.2	0	0	0	0	0	0
AC005858.3	0	0	0	0	0	0
AC005863.1	0	0	0	0	0	0
AC005865.1	9	7	11	2	5	5
AC005865.2	5	7	12	7	5	11
AC005865.3	5	12	6	3	2	9
AC005868.1	0	0	0	0	0	0
AC005871.1	0	0	0	0	0	0
AC005871.2	0	0	0	0	0	0
AC005884.1	64	79	68	86	113	40
AC005884.2	52	15	17	106	187	85
AC005888.1	0	0	0	0	0	0
AC005899.1	2	0	0	0	0	0
AC005899.2	0	0	0	0	0	0
AC005899.3	0	2	2	1	2	0
AC005899.4	289	481	427	230	406	234
AC005899.5	0	0	0	2	2	0
AC005899.6	1	0	3	4	1	1
AC005899.7	0	1	0	4	1	0
AC005899.8	83	83	75	48	55	54
AC005901.1	2	1	2	1	1	0
AC005906.1	0	0	0	0	0	0
AC005906.2	0	0	0	0	0	0
AC005906.3	1	1	0	0	0	0
AC005908.1	0	0	0	0	0	0
AC005908.2	0	0	0	0	0	0
AC005908.3	0	0	0	0	0	0
AC005909.1	0	0	0	0	0	0
AC005909.2	0	0	0	0	0	0
AC005911.1	2	5	7	3	3	6
AC005912.1	136	127	106	2372	3547	1416
AC005912.2	0	2	0	0	0	0
AC005914.1	24	58	59	23	35	18
AC005915.1	0	0	1	0	0	0
AC005920.1	50	16	27	46	71	29
AC005920.2	1	6	0	2	1	1
AC005920.3	12	3	5	10	14	7
AC005920.4	3	5	2	3	3	0
AC005921.1	0	0	0	0	0	0
AC005921.2	104	226	246	144	170	131
AC005921.3	5	5	4	2	4	3
AC005921.4	0	0	0	0	0	0
AC005943.1	931	766	766	338	561	338
AC005943.2	100	96	89	39	74	41
AC005944.1	844	934	839	290	609	250
AC005951.1	0	0	0	0	0	0
AC005954.1	176	143	116	65	116	67
AC005954.2	4	1	2	2	3	2
AC005954.3	19	13	12	11	17	7
AC005962.1	2	4	5	5	4	2
AC005962.2	4	5	5	2	4	2
AC005972.1	0	0	0	1	0	0
AC005972.2	6	3	6	0	3	1
AC005972.3	88	131	92	38	68	47
AC005993.1	95	94	88	68	126	34
AC005996.1	2	0	0	0	0	0
AC005998.1	0	0	0	0	0	0
AC005999.1	0	0	0	0	0	0
AC005999.2	0	0	0	0	0	0
AC006001.1	0	3	0	1	1	0
AC006001.2	92	103	119	63	96	66
AC006001.3	406	464	392	243	461	194
AC006001.4	27	38	31	80	122	47
AC006003.1	0	0	0	0	0	0
AC006004.1	0	0	1	0	0	0
AC006006.1	0	0	0	0	0	0
AC006007.1	0	0	0	0	0	0
AC006008.1	22	33	15	7	18	10
AC006011.1	93	135	136	83	140	64
AC006011.2	0	0	0	0	1	0
AC006013.1	0	0	0	0	0	0
AC006015.1	0	0	0	0	0	0
AC006017.1	51	54	46	17	40	24
AC006019.1	0	0	0	0	0	0
AC006019.2	0	0	0	0	0	0
AC006019.3	0	0	0	0	0	0
AC006020.1	0	0	0	0	0	0
AC006022.1	0	0	0	0	0	0
AC006023.1	0	1	1	0	0	0
AC006023.2	0	0	3	1	0	2
AC006026.1	0	4	0	12	20	18
AC006026.2	0	0	0	0	0	0
AC006026.3	12	10	19	4	8	1
AC006027.1	82	79	51	32	49	29
AC006028.1	0	1	1	14	22	10
AC006030.1	878	1236	1120	1376	1283	760
AC006033.1	0	1	4	1	0	0
AC006033.2	0	0	0	0	0	0
AC006037.1	0	0	0	0	0	0
AC006037.2	0	0	0	0	0	0
AC006040.1	0	0	0	0	0	0
AC006041.1	0	0	0	2	0	0
AC006041.2	0	0	0	0	0	0
AC006042.1	151	160	179	116	164	83
AC006042.2	7	8	7	6	7	4
AC006042.3	2	3	5	2	6	1
AC006042.4	1	2	1	0	5	6
AC006043.1	0	0	0	0	0	0
AC006055.1	0	0	0	0	0	0
AC006058.1	0	0	0	1	1	1
AC006058.2	0	0	0	0	0	0
AC006058.3	0	0	0	0	0	0
AC006058.4	0	0	1	0	0	0
AC006059.1	42	124	85	74	114	70
AC006059.2	100	184	173	103	90	97
AC006059.3	0	0	0	0	0	0
AC006059.4	0	0	0	0	0	0
AC006059.5	3	7	6	2	4	1
AC006062.1	0	0	0	0	0	0
AC006063.1	0	0	0	0	0	0
AC006063.2	0	0	0	0	0	0
AC006063.3	0	0	0	0	0	0
AC006063.4	0	0	0	0	0	0
AC006064.1	0	1	0	0	0	0
AC006064.2	361	642	514	235	417	259
AC006064.3	9	8	7	0	3	6
AC006064.4	13230	11231	20072	5165	9491	7637
AC006064.5	2	0	3	3	2	0
AC006064.6	3663	5207	4148	2340	4115	2712
AC006065.1	0	0	0	0	0	0
AC006065.2	0	0	0	0	0	0
AC006065.3	0	0	0	0	0	0
AC006065.4	0	0	0	0	0	0
AC006065.5	0	0	0	0	0	0
AC006065.6	0	0	0	0	0	0
AC006076.1	1	0	0	4	0	2
AC006077.1	0	1	0	1	0	0
AC006077.2	19	16	33	20	15	7
AC006111.1	16	34	30	9	21	12
AC006111.2	58	63	82	27	45	33
AC006111.3	1	3	1	0	1	0
AC006112.1	0	0	0	0	0	0
AC006115.1	0	0	0	0	0	0
AC006115.2	0	0	0	0	0	0
AC006116.1	1	2	2	12	12	5
AC006116.10	0	0	0	0	0	0
AC006116.11	0	0	0	0	0	0
AC006116.2	1	2	0	0	0	0
AC006116.3	0	0	0	0	0	0
AC006116.4	0	0	0	0	0	0
AC006116.5	0	2	1	0	0	0
AC006116.6	0	0	0	1	0	0
AC006116.7	0	0	0	0	0	0
AC006116.8	7	15	9	5	15	5
AC006116.9	0	0	0	0	0	0
AC006122.1	10	7	5	3	5	3
AC006128.1	331	363	291	145	228	116
AC006130.1	0	0	1	3	1	0
AC006130.2	0	0	0	0	0	0
AC006130.3	2	0	0	0	1	0
AC006133.1	0	0	0	0	0	0
AC006141.1	27	41	26	16	33	8
AC006144.1	0	0	0	0	0	0
AC006144.2	1	0	0	0	1	1
AC006145.1	0	0	0	0	0	0
AC006146.1	13	47	50	26	28	14
AC006148.1	3	3	0	0	3	0
AC006148.2	0	0	0	0	0	0
AC006150.1	0	0	0	0	0	0
AC006153.1	18	28	11	9	23	12
AC006157.1	0	0	0	0	0	0
AC006158.1	0	0	0	0	0	0
AC006158.2	0	0	0	0	0	0
AC006158.3	0	0	0	0	0	0
AC006159.1	0	1	0	0	0	0
AC006159.2	0	0	0	0	0	1
AC006160.1	7	11	5	5	3	1
AC006160.2	0	0	0	0	0	0
AC006195.1	0	0	1	0	1	1
AC006197.1	0	0	0	0	0	0
AC006197.2	0	2	0	1	0	0
AC006199.1	0	0	0	0	1	0
AC006205.1	0	0	0	0	0	0
AC006205.2	1	0	0	0	0	0
AC006206.1	2	3	1	0	3	3
AC006206.2	26	22	26	18	20	11
AC006207.1	0	0	0	0	0	0
AC006210.1	0	1	0	0	0	0
AC006210.2	0	0	1	0	5	2
AC006213.1	39	68	92	52	51	30
AC006213.2	9	14	20	4	10	5
AC006213.3	2	3	8	0	2	3
AC006213.4	0	1	0	1	1	0
AC006213.5	0	1	0	0	0	0
AC006213.6	6	12	16	6	10	1
AC006213.7	1	4	5	2	2	1
AC006230.1	0	1	0	0	0	0
AC006236.1	0	0	0	0	0	0
AC006237.1	0	0	0	0	0	0
AC006238.1	0	0	1	0	0	1
AC006238.2	1	0	0	0	1	0
AC006249.1	0	0	0	0	0	0
AC006252.1	7	9	14	5	12	3
AC006254.1	39	50	17	27	29	16
AC006254.2	0	0	1	2	0	0
AC006254.3	0	0	0	0	0	0
AC006262.1	1	7	2	5	13	11
AC006262.2	0	0	0	0	0	0
AC006262.3	36	124	2	8	97	50
AC006262.4	0	0	0	0	0	0
AC006270.1	10	13	21	4	9	2
AC006270.2	2	7	10	1	2	0
AC006270.3	1	2	2	0	3	5
AC006272.1	0	0	0	0	0	0
AC006272.2	0	0	0	0	0	0
AC006273.1	8	4	3	4	5	1
AC006277.1	15	12	27	8	17	9
AC006288.1	0	0	0	0	0	0
AC006296.1	0	0	0	0	0	0
AC006296.2	0	0	0	0	0	0
AC006296.3	0	0	0	0	0	0
AC006299.1	2	15	15	9	2	12
AC006305.1	1	2	0	3	0	0
AC006305.2	0	0	0	0	0	0
AC006305.3	0	0	0	0	0	0
AC006326.1	0	0	0	0	0	0
AC006328.1	0	0	0	0	0	0
AC006328.2	0	0	0	0	0	0
AC006329.1	112	158	185	118	184	104
AC006329.2	0	0	0	1	0	0
AC006330.1	28	32	30	23	47	19
AC006333.1	0	0	0	0	0	1
AC006333.2	43	74	80	39	79	64
AC006335.1	0	0	0	0	0	0
AC006335.2	0	0	0	0	0	0
AC006338.1	0	0	0	0	0	0
AC006338.2	0	0	0	0	0	0
AC006348.1	0	1	1	0	6	0
AC006349.1	0	1	1	0	0	0
AC006355.1	0	0	0	0	0	0
AC006355.2	0	0	0	0	0	0
AC006357.1	0	0	0	0	0	0
AC006362.1	0	0	0	0	0	0
AC006363.1	0	0	0	0	0	0
AC006364.1	0	0	0	0	0	0
AC006366.1	0	0	0	0	0	0
AC006369.1	3	2	1	0	2	2
AC006369.2	0	0	0	0	0	0
AC006372.1	1	13	159	1	2	11
AC006372.2	5	0	150	0	1	8
AC006372.3	1	0	70	0	0	6
AC006372.4	0	1	2	0	0	0
AC006378.1	2	6	6	5	4	1
AC006378.2	1	4	2	7	0	1
AC006380.1	0	0	0	0	0	0
AC006386.1	0	0	0	0	0	0
AC006386.2	1	0	0	0	0	0
AC006387.1	0	0	3	0	2	0
AC006390.1	0	0	0	0	0	0
AC006398.1	0	0	0	0	0	0
AC006427.1	0	0	0	0	0	0
AC006427.2	0	0	0	0	0	0
AC006435.1	165	141	116	108	124	54
AC006435.2	1077	1204	598	374	642	228
AC006435.3	2	11	4	2	2	3
AC006435.4	0	0	0	0	0	0
AC006435.5	0	2	0	0	2	0
AC006441.1	6	6	5	2	7	2
AC006441.2	0	0	0	0	0	0
AC006441.3	303	461	495	315	295	285
AC006441.4	0	0	0	0	0	0
AC006441.5	0	0	0	0	0	0
AC006445.1	0	0	0	0	0	0
AC006445.2	1	1	1	0	0	0
AC006445.3	0	2	0	0	0	0
AC006449.1	2	0	1	0	0	0
AC006449.2	2	10	16	0	0	0
AC006449.3	66	139	104	0	0	0
AC006449.5	38	34	59	0	0	0
AC006449.6	15	27	45	0	0	0
AC006449.7	68	112	132	0	0	0
AC006450.1	0	0	1	0	0	0
AC006450.2	11	10	35	0	2	9
AC006450.3	0	0	1	0	1	5
AC006452.1	8	13	69	5	8	13
AC006453.1	0	0	0	0	1	0
AC006453.2	68	78	79	39	51	44
AC006453.3	1	0	0	0	0	0
AC006453.4	0	0	0	1	0	0
AC006453.5	0	0	0	0	0	0
AC006455.1	0	0	0	0	0	0
AC006455.2	0	0	0	0	0	0
AC006455.3	0	0	0	0	0	0
AC006455.4	0	0	0	0	0	0
AC006455.5	0	0	0	0	0	0
AC006455.6	0	0	0	0	0	0
AC006455.7	0	0	0	0	0	0
AC006455.8	0	0	0	0	0	0
AC006457.1	0	0	0	0	0	0
AC006458.1	0	0	0	0	0	0
AC006459.1	0	0	0	0	0	0
AC006460.1	23	40	56	35	52	34
AC006460.2	7	11	9	5	9	4
AC006461.1	0	0	1	0	0	0
AC006463.1	0	0	0	0	0	0
AC006466.1	0	0	0	0	0	0
AC006478.1	0	0	0	0	0	0
AC006478.2	0	0	0	0	0	0
AC006480.1	2	1	1	1	2	0
AC006480.2	24	39	27	15	19	4
AC006482.1	0	0	0	0	0	0
AC006483.1	24	11	12	12	19	18
AC006483.2	6	2	3	1	2	1
AC006484.1	0	0	0	0	0	0
AC006486.1	304	332	304	184	301	225
AC006486.2	13	21	16	6	11	6
AC006487.1	3	1	1	6	4	0
AC006487.2	0	0	0	0	0	0
AC006499.1	0	0	0	0	0	0
AC006499.2	0	0	0	0	0	0
AC006499.3	0	0	0	0	0	0
AC006499.4	0	0	0	0	0	0
AC006499.5	0	0	0	0	0	0
AC006499.6	0	0	0	0	0	0
AC006499.7	0	0	0	0	0	0
AC006499.8	0	0	0	0	0	0
AC006504.1	6	11	1	5	4	1
AC006504.2	0	0	0	0	0	0
AC006504.3	2	1	7	1	1	2
AC006504.4	0	0	0	0	0	0
AC006504.5	108	136	143	73	139	62
AC006504.6	0	0	0	0	0	0
AC006504.7	6	9	22	9	18	6
AC006509.1	0	0	0	0	1	1
AC006509.2	0	0	0	0	0	0
AC006511.1	0	0	0	0	0	0
AC006511.2	12	3	7	5	5	5
AC006511.3	135	66	73	102	195	54
AC006511.4	0	0	0	0	0	0
AC006511.5	82	94	121	65	104	86
AC006511.6	1	1	0	0	0	1
AC006512.1	0	1	0	0	1	0
AC006512.2	0	0	0	0	0	0
AC006517.1	0	0	0	0	0	0
AC006517.2	1	1	0	0	0	0
AC006518.1	2	6	2	0	0	0
AC006518.2	1	0	0	0	0	0
AC006518.7	8	17	23	0	0	0
AC006525.1	2	2	6	0	1	2
AC006529.1	1	0	0	3	0	0
AC006530.1	0	1	1	0	0	0
AC006538.1	434	434	461	192	367	299
AC006538.2	3	7	5	2	0	2
AC006538.3	61	78	58	28	48	29
AC006538.4	0	0	0	0	0	0
AC006538.5	0	1	0	0	0	0
AC006539.1	0	0	0	0	0	0
AC006539.2	2	3	4	3	6	5
AC006539.3	1	0	0	1	1	1
AC006547.1	116	149	92	63	99	48
AC006547.2	115	140	124	84	143	66
AC006547.3	154	204	132	79	88	40
AC006548.1	0	0	0	0	0	0
AC006548.2	0	0	0	0	0	0
AC006548.3	0	0	0	0	0	0
AC006557.1	3	4	6	2	2	4
AC006557.2	0	0	0	0	0	0
AC006557.3	12	13	29	12	14	15
AC006557.4	1	5	3	4	2	0
AC006557.5	2	0	1	2	0	0
AC006557.6	1	1	0	0	0	0
AC006566.1	0	0	0	0	0	0
AC006566.2	0	0	0	0	0	0
AC006581.1	0	0	0	0	0	0
AC006581.2	0	1	0	0	0	0
AC006600.1	0	0	0	0	0	0
AC006600.2	0	0	0	0	0	0
AC006840.1	0	0	0	0	0	0
AC006924.1	0	0	0	0	0	0
AC006927.1	1	1	0	1	9	3
AC006927.2	0	0	0	0	0	0
AC006927.3	0	0	0	0	0	0
AC006927.4	0	0	0	0	0	0
AC006927.5	0	0	0	0	0	0
AC006942.1	31	36	33	10	27	10
AC006946.1	0	5	1	1	0	1
AC006946.2	0	0	0	0	0	0
AC006946.3	0	0	0	0	0	0
AC006947.1	0	0	0	0	0	0
AC006960.1	0	0	0	0	0	0
AC006960.2	0	0	0	0	0	0
AC006960.3	1	0	0	0	0	0
AC006963.1	0	0	0	0	0	3
AC006965.1	0	0	0	0	0	0
AC006967.1	1	0	0	0	0	0
AC006967.2	0	0	0	0	0	0
AC006967.3	0	1	0	0	0	0
AC006970.1	7	14	1	0	4	1
AC006970.2	1	0	0	0	0	1
AC006970.3	0	0	0	0	0	0
AC006971.1	3	2	1	12	11	4
AC006972.1	0	0	0	0	0	0
AC006974.1	0	0	0	0	0	0
AC006974.2	0	0	0	0	0	0
AC006978.1	44	65	63	44	86	48
AC006978.2	59	97	91	65	112	61
AC006986.1	0	0	0	0	0	0
AC006987.1	0	0	0	0	0	0
AC006989.1	0	0	0	0	0	0
AC006994.1	0	0	0	0	0	0
AC006994.2	0	0	2	3	0	0
AC007000.1	16	19	21	17	23	6
AC007000.2	0	1	3	3	4	3
AC007000.3	2	5	3	1	1	1
AC007001.1	0	0	0	0	0	2
AC007003.1	0	0	0	0	0	0
AC007009.1	63	32	64	24	32	22
AC007012.1	0	0	0	0	0	0
AC007012.2	0	0	0	0	0	0
AC007014.1	0	0	1	1	0	1
AC007014.2	1	0	1	1	0	3
AC007016.1	0	0	0	0	0	0
AC007029.1	0	0	0	1	0	0
AC007032.1	5	10	9	5	10	9
AC007036.1	0	0	0	0	0	0
AC007036.2	2	3	0	1	1	0
AC007036.3	24	31	9	23	17	4
AC007036.4	7	12	9	4	9	8
AC007038.1	2	15	6	5	12	6
AC007038.2	17	21	31	13	21	11
AC007040.1	58	53	58	26	39	36
AC007040.2	199	226	185	144	198	128
AC007041.1	6	2	0	10	10	14
AC007064.1	0	0	0	0	0	0
AC007064.2	0	2	0	0	0	0
AC007064.3	0	0	0	0	0	0
AC007064.4	0	0	0	0	0	0
AC007066.1	1	1	1	5	13	14
AC007066.2	37	69	111	49	50	33
AC007066.3	3	3	3	7	3	0
AC007068.1	105	171	551	136	685	234
AC007068.2	0	0	0	0	0	0
AC007091.1	0	0	0	0	0	0
AC007092.1	0	0	0	0	0	0
AC007098.1	54	89	102	58	70	38
AC007098.2	0	1	1	0	0	0
AC007099.1	0	0	0	0	0	0
AC007099.2	0	0	0	0	0	0
AC007100.1	0	0	0	0	0	0
AC007100.2	0	0	0	0	0	0
AC007106.1	1	0	0	1	0	0
AC007106.2	0	0	0	0	0	0
AC007114.1	98	117	147	51	41	38
AC007114.2	10	7	8	5	9	5
AC007115.1	0	0	0	0	0	0
AC007126.1	0	0	0	0	0	0
AC007128.1	63	34	69	26	37	22
AC007128.2	2	0	0	0	3	0
AC007130.1	0	0	1	0	0	0
AC007132.1	0	0	0	0	0	0
AC007136.1	0	0	0	0	0	0
AC007151.1	0	2	0	0	2	0
AC007159.1	0	0	0	0	0	0
AC007160.1	3	1	0	5	13	15
AC007161.1	3	4	3	4	1	2
AC007161.2	0	1	0	0	0	0
AC007161.3	73	87	91	49	67	43
AC007163.1	181	186	253	194	193	136
AC007179.1	0	0	0	0	0	0
AC007179.2	0	0	0	0	0	0
AC007179.3	0	0	0	0	0	0
AC007182.1	114	148	137	131	107	128
AC007182.2	65	16	31	55	105	30
AC007182.3	0	0	1	0	0	0
AC007191.1	41	48	112	43	150	93
AC007192.1	3522	4044	1514	1354	3169	784
AC007192.2	58	65	39	17	31	15
AC007193.1	27	51	60	14	39	17
AC007193.2	0	0	0	0	0	0
AC007193.3	41	51	72	27	47	31
AC007204.1	2	1	3	0	0	2
AC007204.2	0	0	0	0	0	0
AC007207.1	1	0	0	1	3	0
AC007215.1	2	0	0	0	0	0
AC007216.1	1	5	1	4	1	3
AC007216.2	5	4	4	5	6	1
AC007216.3	17	44	43	17	32	15
AC007216.4	5	10	9	4	7	2
AC007216.5	0	0	0	0	0	0
AC007218.1	0	0	0	0	0	0
AC007218.2	0	0	0	0	0	0
AC007218.3	0	0	0	1	0	0
AC007220.1	5	5	5	1	4	2
AC007220.2	0	2	0	1	0	0
AC007221.1	0	0	0	0	0	0
AC007222.1	0	0	0	0	0	0
AC007223.1	0	0	0	0	0	0
AC007224.1	0	0	0	0	0	0
AC007224.2	0	0	2	1	0	0
AC007225.1	1	2	2	2	0	0
AC007225.2	0	0	0	0	0	0
AC007229.1	0	5	3	13	10	8
AC007237.1	0	0	0	0	0	0
AC007238.1	34	24	17	364	451	190
AC007240.1	15	20	27	10	13	17
AC007241.1	0	0	0	0	0	0
AC007244.1	0	0	0	0	0	0
AC007250.1	1	1	3	1	2	1
AC007253.1	0	0	0	0	0	0
AC007255.1	20	17	76	21	16	16
AC007255.2	0	0	0	0	0	0
AC007256.1	4	5	5	17	14	16
AC007262.1	0	0	0	0	0	0
AC007262.2	2	9	14	5	2	1
AC007269.1	0	0	0	0	0	0
AC007271.1	0	0	0	0	0	0
AC007272.1	2	4	6	0	0	0
AC007274.1	0	0	0	0	0	0
AC007274.2	0	0	0	0	0	0
AC007274.3	0	0	0	0	0	0
AC007275.1	0	0	0	0	0	0
AC007277.1	0	0	1	1	0	0
AC007278.1	0	0	0	0	0	0
AC007278.2	0	0	0	0	0	0
AC007279.1	1	0	1	2	0	0
AC007279.2	10	10	15	4	13	14
AC007283.1	49	62	74	34	58	31
AC007283.2	0	2	1	0	0	0
AC007285.1	22	36	44	55	36	30
AC007285.2	0	1	2	2	1	5
AC007292.1	170	216	143	74	149	74
AC007292.2	143	131	140	58	93	50
AC007292.3	88	55	71	29	34	28
AC007298.1	70	127	147	86	161	89
AC007298.2	25	59	49	35	52	21
AC007308.1	28	54	43	22	21	14
AC007312.1	1	0	0	0	1	0
AC007314.1	79	139	153	106	140	146
AC007317.1	0	0	0	0	0	0
AC007317.2	0	0	0	0	0	0
AC007318.1	30	21	32	697	826	493
AC007318.2	24	33	40	269	342	198
AC007319.1	106	135	75	48	205	28
AC007322.1	0	0	0	0	0	0
AC007322.2	0	0	0	0	0	0
AC007322.3	0	0	0	0	0	0
AC007322.4	0	0	0	0	0	0
AC007326.1	0	0	0	0	0	0
AC007326.2	0	0	0	0	0	0
AC007326.3	0	1	0	1	0	0
AC007326.4	48	35	28	0	0	0
AC007326.5	1	0	2	0	0	0
AC007327.1	0	0	0	0	0	0
AC007327.2	0	0	0	0	0	0
AC007333.1	0	0	0	0	0	0
AC007333.2	0	0	0	0	0	0
AC007336.1	2	1	0	1	4	2
AC007336.2	0	0	0	0	0	0
AC007336.3	0	0	2	0	3	0
AC007342.1	2	2	0	0	1	0
AC007342.2	0	0	0	0	0	0
AC007342.3	0	1	0	0	2	2
AC007342.4	27	22	14	8	37	16
AC007342.5	9	21	12	5	27	8
AC007342.6	219	296	258	78	213	66
AC007342.7	15	21	24	25	29	8
AC007342.8	3	6	9	2	6	2
AC007342.9	9	15	16	8	13	3
AC007343.1	0	0	0	0	0	0
AC007344.1	0	0	0	0	0	0
AC007346.1	0	0	0	3	0	0
AC007346.2	0	0	0	0	0	0
AC007347.1	0	0	2	1	1	2
AC007347.2	0	0	0	0	1	0
AC007349.1	0	0	0	0	0	0
AC007349.2	0	0	0	0	0	0
AC007349.3	0	0	0	0	0	0
AC007349.4	0	0	0	0	0	0
AC007350.1	0	0	0	0	0	0
AC007359.1	0	0	0	0	0	0
AC007362.1	0	0	1	0	0	1
AC007363.1	0	0	0	0	0	0
AC007364.1	161	163	139	129	131	83
AC007365.1	2	5	0	0	0	0
AC007365.2	0	0	3	0	0	0
AC007368.1	0	0	0	1	0	0
AC007368.2	0	0	0	0	0	0
AC007370.1	0	0	0	0	0	0
AC007370.2	1	1	1	0	2	0
AC007375.1	55	51	49	28	53	42
AC007375.2	3	0	1	0	0	0
AC007376.1	0	0	0	0	0	0
AC007376.2	0	0	0	0	0	0
AC007378.1	23	63	25	31	93	31
AC007381.1	0	0	0	0	0	1
AC007381.2	0	0	0	0	0	0
AC007382.1	18	23	30	11	36	21
AC007383.1	0	0	0	2	0	0
AC007383.2	61	74	91	50	68	47
AC007383.3	55	65	93	51	80	20
AC007384.1	13	15	13	20	29	9
AC007386.1	3	1	4	1	3	0
AC007387.1	51	11	16	6	13	13
AC007387.2	51	22	14	12	42	14
AC007387.3	0	0	0	0	0	0
AC007389.1	0	1	0	0	2	0
AC007389.2	0	0	0	0	0	0
AC007389.3	1	0	0	0	0	0
AC007389.4	1	0	0	0	0	0
AC007389.5	0	0	1	0	0	0
AC007390.1	0	0	0	0	0	0
AC007390.2	95	219	247	134	150	129
AC007391.1	0	1	0	0	1	0
AC007391.2	0	0	0	1	0	0
AC007391.3	0	0	0	0	0	0
AC007394.1	1	0	0	0	0	0
AC007395.1	0	0	0	0	0	0
AC007402.1	0	0	0	0	0	0
AC007402.2	0	0	0	0	0	0
AC007403.1	0	0	0	0	0	0
AC007405.1	3	7	1	5	4	2
AC007405.2	6	2	8	3	2	3
AC007405.3	17	34	14	32	29	14
AC007405.4	0	0	1	0	0	0
AC007406.1	0	0	0	0	0	0
AC007406.2	0	0	0	0	0	0
AC007406.3	0	2	0	0	0	0
AC007406.4	0	1	0	0	0	0
AC007406.5	17	36	38	10	40	19
AC007422.1	0	0	0	0	0	0
AC007422.2	0	0	0	0	0	0
AC007423.1	0	0	0	0	0	0
AC007424.1	0	0	1	0	1	0
AC007431.1	0	0	0	0	4	0
AC007431.2	2	1	1	0	0	0
AC007431.3	1	0	1	1	2	0
AC007432.1	0	0	0	0	0	0
AC007435.1	0	0	0	0	0	0
AC007448.1	0	0	0	0	0	0
AC007448.2	0	0	0	1	0	0
AC007448.3	25	47	26	15	15	14
AC007448.4	5	27	19	9	20	8
AC007450.1	3	4	4	0	2	0
AC007450.2	0	0	0	1	0	0
AC007450.3	0	0	0	0	0	0
AC007450.4	0	1	4	0	0	3
AC007458.1	0	0	0	0	0	0
AC007463.1	0	0	0	0	0	0
AC007463.2	0	0	0	0	0	0
AC007483.1	0	0	0	0	0	0
AC007485.1	1	3	1	1	1	0
AC007485.2	134	230	209	109	175	62
AC007490.1	0	0	0	0	0	0
AC007491.1	0	0	0	0	0	0
AC007493.1	0	0	0	0	0	1
AC007493.2	12	12	33	16	7	21
AC007494.1	0	0	0	1	1	1
AC007494.2	2	2	0	1	1	0
AC007494.3	0	1	0	0	0	0
AC007495.1	0	0	0	0	0	0
AC007496.1	1	0	1	0	1	0
AC007496.2	1	7	2	0	0	1
AC007496.3	0	1	1	0	6	0
AC007497.1	1	1	1	0	0	0
AC007497.2	0	0	1	0	0	0
AC007513.1	0	0	0	0	0	0
AC007527.1	0	0	0	0	0	0
AC007527.2	0	0	0	0	0	0
AC007528.1	0	0	0	1	2	0
AC007529.1	0	0	0	0	0	0
AC007529.2	0	0	1	0	0	0
AC007533.1	1	5	3	0	0	1
AC007535.1	0	0	0	0	0	0
AC007536.1	0	0	0	0	0	0
AC007537.1	0	0	0	0	0	0
AC007540.1	6	2	9	2	4	4
AC007541.1	1	3	4	1	2	2
AC007546.1	3	5	3	0	2	2
AC007546.2	0	0	0	0	0	0
AC007546.3	1	0	1	2	1	1
AC007547.1	0	1	0	0	1	0
AC007547.2	0	0	0	0	0	0
AC007547.3	0	0	1	0	0	0
AC007551.1	1	0	0	0	0	1
AC007551.2	0	0	3	0	0	0
AC007552.1	1	0	0	0	0	1
AC007552.2	1	0	1	0	2	3
AC007556.1	0	0	0	0	0	0
AC007557.1	0	0	0	0	0	0
AC007557.2	0	0	0	0	0	0
AC007557.3	0	0	0	0	0	0
AC007557.4	0	0	0	0	0	0
AC007559.1	0	0	0	0	0	0
AC007560.1	0	1	1	4	9	3
AC007562.1	0	0	0	1	0	2
AC007563.1	0	2	0	0	2	0
AC007563.2	14	67	6	3	26	6
AC007563.3	0	0	0	1	0	0
AC007563.4	0	0	0	0	0	0
AC007566.1	137	354	393	178	278	211
AC007566.2	0	0	0	0	0	0
AC007568.1	0	0	0	0	0	0
AC007569.1	1	0	1	0	0	0
AC007570.1	1	4	3	0	2	1
AC007595.1	0	0	0	0	0	0
AC007598.1	1	1	0	0	1	0
AC007598.2	0	1	0	0	0	1
AC007598.3	1	1	1	0	2	2
AC007599.1	1	0	1	1	0	2
AC007599.2	0	0	0	0	0	0
AC007601.1	8	5	3	0	2	2
AC007601.2	0	0	3	0	0	0
AC007603.1	0	0	0	0	0	0
AC007603.2	0	0	0	0	0	0
AC007603.3	0	0	0	0	0	0
AC007608.1	0	0	1	0	0	0
AC007608.2	0	0	0	0	0	0
AC007608.3	0	0	0	1	0	0
AC007608.4	1	0	0	0	0	0
AC007610.1	18	12	12	5	10	7
AC007610.2	13	31	30	7	37	17
AC007610.3	0	0	0	0	1	0
AC007610.4	9	7	10	5	14	7
AC007610.5	0	1	0	0	1	0
AC007611.1	1	0	1	1	1	0
AC007613.1	58	48	66	41	47	37
AC007614.1	0	0	0	0	0	0
AC007614.2	0	0	0	0	0	0
AC007618.1	0	0	0	0	0	0
AC007619.1	0	5	9	11	4	2
AC007619.2	0	1	1	1	1	1
AC007620.1	0	0	0	0	0	0
AC007620.2	21	50	24	17	85	41
AC007620.3	2	3	2	0	0	0
AC007621.1	0	0	1	1	1	3
AC007622.1	1	1	0	1	0	1
AC007622.2	72	132	74	75	93	67
AC007631.1	0	0	0	0	0	0
AC007637.1	1	0	1	0	1	0
AC007638.1	0	0	0	0	0	0
AC007638.2	0	0	0	0	0	0
AC007639.1	0	1	0	0	0	0
AC007649.1	0	0	0	0	0	0
AC007652.1	0	0	0	0	0	0
AC007652.2	0	0	0	0	0	0
AC007652.3	0	0	0	0	0	0
AC007655.1	0	1	0	0	0	0
AC007655.2	0	0	2	0	1	0
AC007656.1	0	0	0	0	0	0
AC007656.2	0	0	0	0	0	2
AC007656.3	0	0	0	0	0	0
AC007656.4	0	0	0	0	0	0
AC007663.1	3	1	2	1	3	3
AC007663.2	0	0	0	0	0	0
AC007663.3	1	4	2	3	1	0
AC007663.4	12	13	7	10	9	1
AC007666.1	4	5	0	3	9	1
AC007666.2	8	2	15	3	3	5
AC007671.1	0	0	0	0	0	0
AC007673.1	1	4	0	1	3	0
AC007677.1	0	0	0	0	0	0
AC007679.1	17	32	25	25	40	17
AC007679.2	0	1	0	0	0	1
AC007681.1	11	10	5	7	4	3
AC007682.1	0	0	0	0	0	0
AC007683.1	49	14	8	43	93	43
AC007683.2	1	1	0	1	1	0
AC007684.1	2	0	1	2	2	0
AC007685.1	0	0	0	0	0	1
AC007686.1	1	1	0	1	1	1
AC007686.2	0	2	4	0	0	0
AC007686.3	303	287	255	207	336	201
AC007686.4	3	4	1	3	2	6
AC007686.5	2	0	2	0	0	0
AC007687.1	0	1	0	0	1	0
AC007688.1	10	12	9	14	13	2
AC007688.2	3	1	1	1	0	0
AC007690.1	2	0	0	0	1	0
AC007695.1	11	27	17	9	21	12
AC007718.1	0	0	0	0	0	0
AC007728.1	0	2	3	2	1	4
AC007728.2	5	5	1	3	4	1
AC007728.3	0	0	0	1	0	0
AC007731.1	28	59	30	40	35	28
AC007731.2	0	0	0	0	0	0
AC007731.3	0	1	0	0	0	2
AC007731.4	81	90	86	21	43	18
AC007731.5	0	0	0	0	0	0
AC007736.1	0	0	0	0	0	0
AC007738.1	0	1	0	0	2	0
AC007741.1	0	0	0	0	0	0
AC007742.1	0	0	0	0	0	0
AC007742.2	0	0	0	0	0	0
AC007743.1	30	49	4	34	22	2
AC007744.1	6	14	3	13	9	0
AC007749.1	0	0	0	0	0	0
AC007749.2	0	0	0	0	0	0
AC007750.1	0	0	1	0	0	0
AC007751.1	0	0	0	0	0	0
AC007773.1	6	13	3	1	11	3
AC007780.1	1500	1694	1000	1280	1646	682
AC007785.1	0	0	0	1	4	0
AC007785.2	0	0	0	0	0	1
AC007785.3	2	7	3	0	6	1
AC007786.1	0	0	0	0	2	1
AC007786.2	0	0	0	0	0	0
AC007786.3	0	0	0	0	0	0
AC007786.4	0	0	0	0	0	0
AC007787.1	1	0	0	1	0	0
AC007787.2	1	0	0	0	1	0
AC007790.1	4	1	5	1	2	0
AC007792.1	1	1	0	1	1	1
AC007795.1	0	0	0	0	0	0
AC007823.1	2	4	3	1	2	1
AC007834.1	0	0	0	0	0	0
AC007834.2	0	0	8	3	2	1
AC007842.1	52	69	32	36	72	16
AC007846.1	0	0	0	0	0	1
AC007846.2	6	3	0	4	0	1
AC007848.1	15	16	12	16	13	3
AC007848.2	0	0	1	1	0	0
AC007849.1	0	1	5	0	0	0
[truncated: 57,054 more rows]

## Sheet: Gene Expression (HTSeq) #2
Symbols	MDA-MB-453 NC #1	MDA-MB-453 ERaLBDkd #1	MDA-MB-453 NC #2	MDA-MB-453 ERaLBDkd #2	MDA-MB-231 NC #1	MDA-MB-231 ERaLBDkd #1	MDA-MB-231 NC #2	MDA-MB-231 ERaLBDkd #2
A1BG	177	212	98	120	56	52	13	26
A1BG-AS1	207	239	128	163	36	70	11	35
A1CF	1	4	0	8	6	12	3	3
A2M	1	1	0	0	10	12	0	4
A2M-AS1	1	1	0	0	1	5	0	3
A2ML1	3	5	2	2	2	5	2	0
A2ML1-AS1	3	4	0	3	25	65	21	50
A2ML1-AS2	1	0	0	0	0	0	0	0
A2MP1	0	0	0	0	0	2	0	0
A3GALT2	0	0	0	1	2	4	0	0
A4GALT	2	0	0	0	267	194	70	102
A4GNT	0	1	0	0	3	3	3	0
AAAS	540	544	317	322	1114	1177	205	233
AACS	690	679	349	498	531	670	156	231
AACSP1	0	8	2	2	1	1	1	0
AADAC	0	0	0	0	171	291	42	260
AADACL2	0	0	0	0	0	0	0	0
AADACL2-AS1	0	1	0	0	3	2	4	2
AADACL3	0	0	0	0	0	1	0	0
AADACL4	0	0	0	0	0	0	0	0
AADACP1	0	2	1	0	144	273	124	286
AADAT	0	1	0	2	294	337	189	160
AAGAB	1420	1322	1094	1000	908	807	587	318
AAK1	578	677	388	482	1359	1258	803	719
AAMDC	110	95	54	110	260	229	71	127
AAMP	1891	1537	1268	1243	3979	2784	1058	1032
AANAT	3	10	2	5	7	6	2	1
AAR2	698	662	443	506	1694	1299	453	435
AARD	10	11	15	10	12	29	1	30
AARS	3010	2833	1896	1652	3845	3458	1056	1642
AARS2	435	495	289	303	528	456	169	216
AARSD1	174	192	126	116	1830	983	323	333
AARSP1	0	0	0	0	0	0	0	0
AASDH	160	192	98	128	362	258	136	191
AASDHPPT	627	627	482	427	1524	1463	861	874
AASS	27	62	32	22	914	878	596	411
AATBC	5	10	6	6	1	24	3	10
AATF	858	731	0	0	4292	3639	0	0
AATK	12	4	12	8	11	6	0	5
ABALON	771	703	582	521	2158	1307	947	631
ABAT	183	250	162	240	19	31	6	29
ABBA01000935.2	4	3	4	3	8	9	7	3
ABBA01006766.1	0	0	0	0	0	0	0	0
ABBA01031666.1	0	0	0	0	0	0	0	1
ABBA01045074.1	0	0	0	0	0	0	0	0
ABBA01045074.2	0	0	0	0	0	0	0	0
ABCA1	0	0	0	0	62	54	31	37
ABCA10	13	13	8	18	14	14	3	6
ABCA11P	110	122	87	64	198	266	91	113
ABCA12	3518	4738	3325	6042	2	2	4	12
ABCA13	0	2	0	1	5	2	0	2
ABCA17P	237	171	115	108	8	14	4	6
ABCA2	2280	2547	1310	1385	1133	778	357	238
ABCA3	4051	4607	2012	2048	659	538	216	224
ABCA4	2	2	8	9	2	12	11	37
ABCA5	228	384	153	383	216	189	139	184
ABCA6	0	1	0	3	0	2	0	0
ABCA7	654	768	369	443	155	145	33	79
ABCA8	0	0	2	0	4	3	0	0
ABCA9	1	2	4	5	0	0	0	1
ABCA9-AS1	1	0	0	0	0	2	0	0
ABCB1	0	0	0	0	0	1	0	0
ABCB10	556	773	401	461	603	543	365	298
ABCB10P1	0	0	0	0	1	3	0	0
ABCB10P3	0	0	4	2	2	0	2	4
ABCB10P4	3	1	0	0	1	3	0	0
ABCB11	0	1	0	0	1	1	0	0
ABCB4	2	5	3	4	0	3	0	2
ABCB5	0	0	0	0	0	1	0	0
ABCB6	522	661	307	350	503	547	179	200
ABCB7	339	399	240	196	354	286	113	158
ABCB8	527	642	423	576	742	743	249	250
ABCB9	1257	1339	648	620	2614	1852	528	615
ABCC1	592	717	24	22	1681	1180	68	47
ABCC10	349	442	262	357	524	625	221	310
ABCC11	2405	2716	2807	4436	26	54	22	31
ABCC12	53	64	48	271	1	1	0	0
ABCC13	0	0	0	0	0	1	0	0
ABCC2	31	45	23	29	126	383	61	96
ABCC3	730	804	534	406	577	1022	196	216
ABCC4	18	36	16	24	635	608	377	416
ABCC5	1115	1959	466	844	1020	1107	675	955
ABCC5-AS1	1	2	0	3	1	0	0	0
ABCC6	246	413	18	30	21	15	0	0
ABCC6P1	2	6	3	3	3	4	1	1
ABCC6P2	0	3	1	0	6	2	2	0
ABCC8	12	8	5	6	0	2	0	0
ABCC9	1	0	0	0	41	58	45	24
ABCD1	1168	1166	743	959	137	183	34	72
ABCD1P2	0	0	0	0	1	0	0	0
ABCD1P3	0	0	0	0	0	0	0	0
ABCD1P4	0	2	1	0	0	1	0	0
ABCD1P5	0	0	1	0	0	0	0	0
ABCD2	0	0	0	0	0	0	0	2
ABCD3	650	729	544	476	1380	1889	864	823
ABCD4	472	726	263	398	1658	1561	430	693
ABCE1	1438	1501	1268	877	6317	4214	2912	2347
ABCF1	1564	1407	0	0	6406	4653	0	0
ABCF2	851	792	594	492	3120	2444	1078	707
ABCF2P1	5	1	5	8	10	9	16	11
ABCF2P2	0	0	0	1	0	0	0	0
ABCF3	1301	1254	739	1151	1876	1182	619	708
ABCG1	54	102	35	325	13	0	0	0
ABCG2	2	1	3	1	328	1128	70	188
ABCG4	4	2	1	0	13	17	4	1
ABCG5	2	0	1	3	1	1	0	1
ABCG8	5	2	1	0	3	1	0	1
ABHD1	89	68	46	70	56	48	16	25
ABHD10	452	402	326	283	751	661	371	328
ABHD11	1196	1248	831	741	526	541	129	154
ABHD11-AS1	84	86	64	41	34	26	12	13
ABHD12	842	933	500	518	1085	842	330	258
ABHD12B	0	0	0	0	17	34	8	14
ABHD13	106	163	83	93	326	369	194	263
ABHD14A	172	234	100	107	754	394	192	87
ABHD14A-ACY1	662	602	394	293	1951	872	329	260
ABHD14B	417	432	229	236	1533	838	320	194
ABHD15	215	272	113	136	186	234	90	129
ABHD15-AS1	8	11	4	7	11	9	0	3
ABHD16A	440	522	0	0	959	697	0	0
ABHD16B	121	110	48	67	228	270	48	50
ABHD17A	821	854	481	586	1630	1338	337	386
ABHD17AP1	15	11	28	18	32	37	15	21
ABHD17AP3	4	2	7	3	15	6	5	4
ABHD17AP4	3	0	1	0	6	6	1	2
ABHD17AP5	4	4	1	4	19	19	5	0
ABHD17AP6	1	6	14	7	20	11	4	9
ABHD17AP7	0	0	0	0	0	0	0	0
ABHD17AP8	0	0	0	0	0	0	0	0
ABHD17AP9	0	0	0	0	0	0	0	0
ABHD17B	92	95	73	67	344	523	149	259
ABHD17C	108	138	98	150	605	437	231	278
ABHD18	444	519	224	345	348	311	159	233
ABHD2	709	811	515	606	1153	1684	1206	752
ABHD3	265	288	131	192	572	565	140	323
ABHD4	434	441	246	543	427	619	162	229
ABHD5	592	562	421	286	1078	604	689	337
ABHD6	59	74	29	19	262	176	90	85
ABHD8	173	178	72	73	713	636	119	307
ABI1	555	625	432	533	1290	1567	723	795
ABI1P1	1	0	1	0	0	1	0	0
ABI2	1846	1913	1386	1110	3457	4227	1901	2836
ABI3	0	1	0	0	5	4	29	1
ABI3BP	1	3	1	5	85	83	67	56
ABITRAM	100	122	79	100	434	610	201	211
ABITRAMP1	0	0	0	0	0	1	0	1
ABL1	889	849	598	498	3222	2288	959	1246
ABL2	512	605	413	330	3040	4398	3086	2660
ABLIM1	2652	2855	2015	1774	1555	1538	1000	791
ABLIM2	19	17	10	20	16	19	4	8
ABLIM3	946	1069	720	315	659	848	264	331
ABO	0	0	0	0	0	1	0	0
ABR	537	573	0	0	2756	4081	6	4
ABRA	1	0	0	1	0	0	0	0
ABRACL	135	142	79	52	690	831	232	216
ABRAXAS1	324	346	219	212	1417	1056	416	500
ABRAXAS2	308	381	219	328	807	966	343	326
ABT1	286	274	182	192	1108	1052	297	377
ABT1P1	0	0	1	0	1	3	0	0
ABTB1	24	28	29	30	564	708	142	370
ABTB2	132	99	114	105	615	708	172	287
AC000032.1	3	2	1	0	183	190	30	36
AC000035.1	0	0	0	0	0	0	0	0
AC000036.1	0	0	0	0	0	0	0	0
AC000041.1	28	18	27	25	6	9	5	2
AC000050.1	0	0	0	0	0	0	0	0
AC000058.1	0	0	0	0	0	0	0	0
AC000061.1	0	0	0	0	0	0	0	0
AC000065.1	1	3	1	0	11	15	6	1
AC000065.2	0	1	0	0	1	1	1	3
AC000067.1	0	0	0	0	0	0	0	0
AC000068.1	62	50	24	30	29	25	2	4
AC000068.2	520	499	250	299	561	526	131	139
AC000068.3	86	85	54	91	9	39	11	16
AC000072.1	5	5	2	1	27	25	7	10
AC000077.1	0	0	0	0	0	0	0	0
AC000078.1	3	3	8	3	5	3	1	0
AC000081.1	0	0	0	0	0	0	0	0
AC000082.1	21	10	17	3	29	29	6	8
AC000085.1	2	3	3	1	3	0	3	0
AC000089.1	62	33	70	39	428	259	153	131
AC000093.1	325	363	182	254	35	19	3	7
AC000095.1	2	7	5	7	0	0	0	0
AC000095.2	0	0	0	0	0	0	0	0
AC000095.3	9	14	6	19	0	0	1	0
AC000099.1	0	0	0	0	0	1	0	0
AC000111.1	0	0	0	0	0	0	0	0
AC000111.2	0	0	0	0	0	0	0	0
AC000113.1	0	0	0	0	0	0	0	0
AC000120.1	78	93	51	59	97	90	30	49
AC000120.2	1140	1165	885	720	1297	1918	705	604
AC000120.3	545	743	386	489	447	881	298	429
AC000123.1	31	27	11	29	23	54	8	23
AC000123.2	21	26	11	22	22	37	2	20
AC000123.3	84	79	58	68	40	65	68	62
AC000124.1	0	0	0	0	0	1	0	0
AC000362.1	0	0	0	0	0	0	0	0
AC000367.1	0	0	0	0	0	0	0	0
AC000372.1	0	0	0	0	0	0	0	0
AC000374.1	0	0	0	0	0	0	0	0
AC000403.1	0	0	2	0	1	0	1	1
AC001226.1	0	0	1	0	0	1	1	0
AC001226.2	100	129	53	83	208	311	181	270
AC002044.1	0	2	1	0	7	1	0	1
AC002044.2	2	8	2	1	7	0	2	2
AC002044.3	2	0	0	0	2	1	0	0
AC002056.1	11	7	107	66	71	49	157	108
AC002056.2	0	0	0	0	0	0	0	0
AC002057.1	0	0	0	0	0	0	0	0
AC002057.2	0	0	0	0	0	0	0	0
AC002059.1	21	26	10	7	4	5	0	0
AC002059.2	20	15	16	12	8	21	6	10
AC002059.3	10	4	1	11	10	8	2	3
AC002064.1	0	0	0	0	0	0	0	0
AC002064.2	0	0	1	0	1	3	1	2
AC002064.3	0	0	0	0	0	0	0	0
AC002066.1	0	1	2	4	31	13	18	10
AC002069.1	0	0	0	0	1	0	1	0
AC002069.2	0	0	0	0	0	0	0	0
AC002069.3	0	0	0	0	0	0	0	0
AC002070.1	30	32	10	17	62	87	24	39
AC002072.1	0	0	0	0	0	0	0	0
AC002074.1	0	0	0	0	0	0	0	1
AC002074.2	0	0	0	0	0	0	0	0
AC002075.1	0	0	0	0	0	0	0	0
AC002075.2	2	0	2	2	3	4	1	2
AC002076.1	0	0	0	0	1	0	0	0
AC002076.2	0	0	0	0	0	0	0	0
AC002090.1	0	0	0	0	0	0	0	0
AC002091.1	0	0	0	0	0	2	0	0
AC002091.2	0	0	0	0	0	0	0	0
AC002094.1	159	170	105	129	204	198	70	68
AC002094.2	152	160	116	122	188	128	75	53
AC002094.3	1	2	0	1	7	7	0	1
AC002094.4	3	0	0	0	10	2	1	4
AC002094.5	1	1	0	1	17	5	0	1
AC002101.1	0	0	0	0	0	0	0	0
AC002115.1	0	0	0	0	0	0	0	0
AC002116.1	255	303	184	191	463	361	62	87
AC002116.2	32	42	15	14	44	29	13	13
AC002127.1	0	0	0	0	0	0	0	0
AC002128.1	14	12	9	8	5	0	0	1
AC002128.2	5	16	5	5	1	3	0	0
AC002306.1	0	1	0	0	1	4	0	0
AC002310.1	97	77	28	34	38	40	12	15
AC002310.2	158	211	70	179	47	68	9	36
AC002310.3	6	4	4	2	10	8	9	8
AC002310.4	455	485	236	333	166	210	59	85
AC002310.5	56	49	30	34	9	12	1	14
AC002331.1	0	0	0	0	0	1	0	0
AC002347.1	1	2	0	0	7	2	0	1
AC002347.2	90	89	40	31	248	146	81	63
AC002350.1	198	221	94	87	434	411	116	88
AC002351.1	0	0	0	0	3	3	0	0
AC002366.1	0	0	0	0	0	0	0	0
AC002367.1	8	5	1	8	3	2	0	1
AC002368.1	0	0	0	0	0	0	0	0
AC002375.1	0	0	0	0	0	1	0	0
AC002377.1	0	0	0	0	2	0	0	1
AC002378.1	0	0	0	0	0	0	1	1
AC002381.1	0	0	0	0	0	0	0	0
AC002383.1	0	0	0	0	0	0	0	0
AC002386.1	0	0	0	0	0	0	0	0
AC002398.1	47	57	36	26	131	111	35	45
AC002398.2	0	0	0	1	5	5	1	1
AC002400.1	1	1	1	1	1	1	0	0
AC002401.1	453	451	201	162	445	295	115	106
AC002401.2	0	0	0	1	0	0	0	0
AC002401.3	2	0	0	0	0	1	0	2
AC002401.4	1	0	2	0	17	12	2	3
AC002407.1	1	5	2	1	0	0	0	0
AC002428.1	0	0	0	0	0	1	0	0
AC002428.2	0	0	0	0	0	0	0	0
AC002429.1	0	0	0	0	0	0	0	0
AC002429.2	0	0	0	0	0	1	0	0
AC002451.1	0	0	0	0	0	1	0	1
AC002451.2	0	0	0	0	0	0	0	0
AC002454.1	0	0	0	0	26	23	11	8
AC002456.1	0	0	0	0	4	3	1	4
AC002456.2	1	1	0	2	1	7	1	0
AC002458.1	0	0	0	0	0	0	0	0
AC002460.1	0	0	0	0	0	0	0	0
AC002460.2	0	2	0	2	4	10	2	2
AC002463.1	5	14	5	7	3	24	3	8
AC002464.1	0	0	0	0	0	0	0	0
AC002465.1	0	0	0	0	0	0	0	0
AC002465.2	0	0	0	1	0	0	0	0
AC002467.1	5	6	3	3	61	61	15	8
AC002470.1	4	9	4	2	2	6	1	1
AC002470.2	723	904	487	675	786	801	258	315
AC002472.1	0	0	0	0	0	0	0	0
AC002472.2	13	16	7	10	6	4	0	0
AC002472.3	0	0	0	0	0	0	0	0
AC002472.4	0	0	0	0	0	0	0	0
AC002480.1	0	0	0	0	82	112	72	40
AC002480.2	0	0	1	0	93	89	55	31
AC002486.1	0	0	0	0	0	0	0	0
AC002486.2	0	0	0	0	0	0	0	0
AC002487.1	0	0	0	0	0	0	0	0
AC002504.1	0	0	0	1	0	0	1	0
AC002511.1	0	0	0	0	0	1	0	0
AC002511.2	0	0	0	0	0	1	0	0
AC002511.3	0	0	0	0	0	0	0	0
AC002519.1	3	2	1	1	1	1	0	0
AC002519.2	2	2	0	2	2	7	6	7
AC002524.1	0	1	1	2	25	13	59	58
AC002525.1	0	0	0	0	0	1	0	3
AC002529.1	0	0	0	0	0	0	0	0
AC002540.1	0	0	0	0	0	0	0	0
AC002542.1	0	0	0	0	0	1	0	0
AC002542.2	3	2	1	0	3	5	1	1
AC002543.1	1	3	0	0	0	0	0	1
AC002545.1	1	0	0	1	2	1	2	1
AC002546.1	0	0	0	0	1	0	0	0
AC002550.1	529	495	271	286	493	269	111	99
AC002550.2	5	7	4	3	1	3	0	2
AC002551.1	0	3	1	1	0	1	1	0
AC002553.1	116	129	53	56	111	75	52	29
AC002553.2	19	20	10	15	16	35	16	16
AC002558.1	8	4	2	3	25	6	1	4
AC002558.2	119	138	61	61	71	201	87	75
AC002558.3	6	8	5	1	29	9	6	5
AC002563.1	32	41	15	5	103	133	45	48
AC002984.1	0	0	0	0	1	1	0	1
AC002985.1	919	783	554	742	2993	2704	482	742
AC002996.1	24	30	12	26	516	463	188	167
AC003001.1	2	2	0	1	0	0	0	0
AC003001.2	0	0	0	0	0	0	0	0
AC003002.1	44	39	31	56	150	120	32	55
AC003002.2	27	18	22	14	112	46	31	28
AC003002.3	23	37	28	42	38	70	23	28
AC003005.1	26	24	14	12	24	33	8	18
AC003005.2	1	1	0	0	1	2	1	6
AC003006.1	32	30	16	19	30	80	28	45
AC003009.1	0	0	0	0	0	0	0	0
AC003035.1	0	0	1	0	0	0	0	0
AC003035.2	0	0	1	0	0	0	0	0
AC003043.1	0	0	0	0	0	0	0	0
AC003043.2	0	0	0	0	0	1	0	0
AC003044.1	0	0	0	0	0	0	0	0
AC003045.1	0	0	0	0	0	1	0	0
AC003070.1	47	53	0	0	42	47	0	0
AC003070.2	0	0	0	0	1	0	0	0
AC003070.7	0	0	0	0	0	0	0	0
AC003071.1	0	0	0	0	0	0	0	0
AC003071.2	0	0	0	0	0	0	0	0
AC003072.1	3	3	3	3	21	22	3	7
AC003077.1	26	26	20	21	46	93	53	48
AC003080.1	0	0	0	0	0	0	0	1
AC003084.1	0	0	0	0	0	0	0	0
AC003086.1	0	0	0	0	4	5	2	3
AC003087.1	0	0	0	0	0	0	0	0
AC003092.1	0	0	0	0	7	11	2	3
AC003092.2	0	0	0	0	0	0	0	0
AC003093.1	0	1	0	0	7	2	0	0
AC003098.1	0	0	0	0	1	2	0	0
AC003101.1	3	0	0	0	0	0	0	0
AC003101.2	4	5	3	3	0	0	0	0
AC003101.3	10	12	6	20	0	0	0	2
AC003102.1	27	20	15	8	7	20	4	5
AC003112.1	2	4	2	7	1	2	0	3
AC003659.1	0	0	0	0	1	0	0	0
AC003665.1	423	475	270	359	364	284	88	143
AC003666.1	0	0	0	0	0	0	0	0
AC003669.1	0	0	2	0	2	2	0	1
AC003681.1	1015	1270	680	981	469	604	276	327
AC003682.1	0	0	0	1	4	12	1	10
AC003684.1	0	0	0	0	0	0	0	0
AC003685.1	0	1	0	0	0	0	0	0
AC003685.2	0	0	0	0	0	0	0	0
AC003686.1	0	0	0	0	0	0	0	0
AC003687.1	0	0	0	0	0	0	0	0
AC003688.1	1047	1100	638	772	1348	1143	452	363
AC003688.2	1	0	0	0	3	3	2	0
AC003950.1	0	0	0	0	0	0	0	0
AC003956.1	10	8	6	4	3	8	1	6
AC003957.1	0	1	0	0	0	0	0	0
AC003958.1	0	0	0	0	0	0	0	0
AC003958.2	0	0	0	0	0	0	0	0
AC003965.1	0	1	2	2	2	5	1	4
AC003965.2	25	28	11	16	1	0	0	0
AC003973.1	0	0	0	0	0	5	0	0
AC003973.2	0	0	0	0	1	55	0	0
AC003975.1	0	0	0	0	0	0	0	0
AC003982.1	0	0	0	0	0	0	0	0
AC003984.1	0	0	0	0	0	0	0	0
AC003985.1	0	0	0	0	0	0	0	0
AC003986.1	0	0	0	0	0	0	0	0
AC003986.2	0	0	0	0	0	0	0	0
AC003986.3	0	0	0	0	0	0	0	0
AC003988.1	0	0	0	0	0	0	0	0
AC003989.1	0	0	0	0	0	0	0	0
AC003989.2	0	0	0	0	0	0	0	0
AC003991.1	1	4	3	4	2	2	1	2
AC003991.2	44	46	27	34	467	349	148	116
AC003992.1	0	0	0	0	0	0	0	0
AC004000.1	6	3	3	0	9	2	0	3
AC004004.1	0	0	0	0	0	0	0	0
AC004006.1	0	0	1	0	0	0	0	0
AC004009.1	0	0	0	0	0	0	0	0
AC004009.2	0	0	0	0	0	0	0	0
AC004009.3	0	0	0	0	0	0	0	0
AC004012.1	0	0	0	0	1	1	0	1
AC004014.1	0	0	0	0	0	0	0	0
AC004014.2	0	0	0	0	0	1	0	0
AC004022.1	0	0	0	0	0	1	0	0
AC004022.2	0	0	0	0	0	0	0	0
AC004023.1	0	0	0	0	0	0	0	0
AC004024.1	3	2	1	2	1	1	0	1
AC004034.1	12	7	5	2	18	16	4	2
AC004039.1	7	6	8	5	4	11	1	5
AC004047.1	0	0	0	0	0	0	0	0
AC004052.1	0	0	0	0	0	2	0	0
AC004053.1	0	0	0	0	0	0	0	0
AC004054.1	0	0	0	0	0	0	0	0
AC004057.1	86	27	470	406	276	289	578	594
AC004062.1	0	0	0	0	0	0	0	0
AC004063.1	0	1	0	0	0	0	0	0
AC004066.1	1	1	1	1	0	1	0	0
AC004066.2	1	14	5	8	0	0	0	0
AC004067.1	13	15	6	1	8	3	0	8
AC004069.1	8	8	3	2	29	17	8	13
AC004069.2	0	0	0	0	0	0	0	0
AC004074.1	0	0	0	0	0	0	0	0
AC004076.1	22	47	17	23	18	24	14	29
AC004076.2	13	14	3	5	17	16	5	10
AC004080.1	0	0	0	0	0	0	0	0
AC004080.2	0	0	0	0	0	0	0	0
AC004080.3	0	5	0	0	0	0	0	0
AC004080.4	0	0	0	0	0	0	0	0
AC004080.5	0	2	0	0	0	0	0	0
AC004080.6	0	0	0	0	0	0	0	0
AC004080.7	0	0	0	0	0	0	0	0
AC004083.1	0	0	1	0	0	2	1	0
AC004086.1	8112	6564	2432	1654	41790	32214	5728	4636
AC004112.1	7	6	3	3	3	1	1	5
AC004129.1	0	0	0	0	0	0	0	0
AC004129.2	0	0	0	0	1	1	0	0
AC004129.3	0	0	0	0	0	0	0	0
AC004130.1	1	0	1	0	3	0	0	0
AC004134.1	0	0	0	1	4	1	0	0
AC004147.1	0	0	0	0	0	0	0	0
AC004147.2	0	0	0	0	0	0	0	0
AC004147.3	0	0	0	0	0	0	0	0
AC004147.4	0	0	0	0	0	0	0	0
AC004147.5	0	0	0	0	0	0	0	0
AC004148.1	0	0	0	0	0	1	0	0
AC004148.2	266	265	179	170	889	569	332	230
AC004151.1	139	137	86	81	1549	572	370	234
AC004156.1	694	592	445	418	2493	1689	613	452
AC004156.2	9	6	7	6	2	8	1	1
AC004158.1	7	10	2	1	24	7	1	4
AC004160.1	0	0	0	2	1	0	0	0
AC004160.2	1	0	0	1	0	0	0	0
AC004217.1	15	24	9	14	1	5	6	12
AC004217.2	0	0	0	0	0	0	0	1
AC004221.1	2	4	0	4	1	3	1	1
AC004223.1	3	1	1	0	1	0	0	0
AC004223.2	0	4	0	1	0	2	0	1
AC004223.3	370	433	244	294	217	333	164	143
AC004223.4	8	6	4	3	0	2	1	1
AC004224.1	0	0	10	5	0	0	5	10
AC004224.2	145	154	88	78	138	142	45	69
AC004231.1	57	76	0	0	1	2	0	0
AC004231.3	0	0	0	0	2	0	0	0
AC004232.1	25	57	24	42	41	52	27	28
AC004232.2	2	3	3	2	0	1	1	1
AC004233.1	6	5	5	4	2	2	0	1
AC004233.2	22	32	13	23	12	9	3	4
AC004233.3	2	1	2	0	1	1	0	0
AC004241.1	249	348	138	117	28	38	0	17
AC004241.2	0	0	2	1	2	0	0	0
AC004241.3	7	7	5	2	24	15	5	4
AC004241.4	5	3	0	2	0	3	0	1
AC004241.5	5	7	4	12	2	4	0	0
AC004253.1	11	24	7	20	18	20	10	6
AC004253.2	0	0	0	0	0	0	0	0
AC004257.1	0	0	0	0	1	1	0	0
AC004263.1	0	6	1	2	7	7	3	2
AC004263.2	151	225	155	129	1256	1809	734	687
AC004264.1	0	1	4	0	105	136	78	44
AC004264.2	11	8	1	4	0	1	1	2
AC004381.1	0	2	0	0	0	0	1	0
AC004381.2	8	11	2	4	0	6	2	0
AC004381.3	0	1	1	3	0	0	0	1
AC004383.1	2	3	1	2	2	4	2	2
AC004386.1	0	0	0	1	0	0	0	0
AC004386.2	0	0	0	0	0	0	0	0
AC004408.1	4	5	3	3	70	60	17	14
AC004408.2	1	0	0	0	1	2	0	0
AC004415.1	0	0	0	0	0	0	0	0
AC004448.1	0	0	0	0	0	0	0	0
AC004448.2	0	0	0	0	0	0	0	1
AC004448.3	0	0	0	1	0	6	0	5
AC004448.4	0	0	0	0	1	1	0	2
AC004449.1	1	1	2	1	7	1	0	3
AC004453.1	67	44	423	220	401	204	625	407
AC004453.2	0	0	0	0	0	1	0	2
AC004461.1	1	0	0	0	0	1	0	0
AC004461.2	18	17	14	24	1	2	2	3
AC004464.1	0	0	0	0	0	0	0	0
AC004466.1	105	151	55	93	226	188	56	71
AC004466.2	3	0	4	1	3	2	2	2
AC004466.3	4	4	2	4	0	0	1	0
AC004467.1	0	0	1	0	0	0	0	0
AC004470.1	0	0	0	0	0	0	0	0
AC004471.1	6	5	3	3	6	9	1	0
AC004471.2	2	1	1	2	1	5	0	0
AC004475.1	478	533	297	389	1169	910	271	303
AC004477.1	14	21	10	11	26	18	6	9
AC004477.2	318	387	166	308	1710	863	419	323
AC004477.3	7	11	5	0	18	6	9	0
AC004485.1	0	0	0	0	0	0	0	0
AC004486.1	0	0	0	0	0	0	0	2
AC004490.1	113	92	59	49	128	110	73	45
AC004491.1	0	0	0	0	3	1	0	0
AC004492.1	2	2	0	4	1	9	3	3
AC004494.1	1	1	1	2	2	2	0	0
AC004494.2	0	0	2	1	0	0	1	0
AC004522.1	15	6	5	5	0	0	0	0
AC004522.2	5	6	5	5	0	0	0	0
AC004522.3	1	1	2	2	0	0	0	1
AC004522.4	1	0	0	1	0	0	0	0
AC004528.1	0	0	0	0	0	1	0	0
AC004528.2	482	648	331	457	1164	890	268	288
AC004540.1	0	0	0	0	0	1	0	1
AC004540.2	0	0	2	3	5	28	4	13
AC004542.1	447	607	245	352	336	450	161	196
AC004542.2	552	848	316	501	450	490	219	222
AC004543.1	0	0	0	0	0	0	0	0
AC004549.1	0	0	0	0	0	0	0	0
AC004551.1	19	5	6	31	19	37	7	21
AC004551.2	4	7	1	10	4	5	1	4
AC004552.1	3	0	1	1	27	20	3	1
AC004554.1	0	0	0	0	0	0	0	0
AC004554.2	0	1	1	0	0	0	3	0
AC004584.1	0	0	0	0	0	2	1	1
AC004584.2	0	4	0	0	4	0	1	2
AC004584.3	2	1	1	2	0	1	1	0
AC004585.1	0	0	1	0	36	48	33	18
AC004585.2	0	0	0	0	0	0	0	0
AC004590.1	0	0	0	0	0	1	0	0
AC004593.1	0	0	0	0	1	0	0	0
AC004593.2	1	0	2	0	0	0	0	0
AC004593.3	123	125	86	99	61	92	24	34
AC004594.1	7	15	12	7	2	7	0	3
AC004596.1	85	113	56	62	185	196	75	77
AC004597.1	0	0	0	0	0	1	0	0
AC004623.1	165	282	82	71	82	68	24	29
AC004637.1	6	5	1	0	1	1	0	0
AC004672.1	0	0	0	0	0	2	0	0
AC004672.2	0	1	0	0	2	2	0	0
AC004674.1	0	0	0	1	0	1	0	0
AC004674.2	0	0	0	0	0	0	0	0
AC004678.1	14	12	0	3	1	5	2	2
AC004678.2	2	7	1	4	1	1	3	0
AC004687.1	0	0	0	0	1	0	0	0
AC004687.2	471	456	241	319	1373	1138	408	471
AC004687.3	0	0	0	0	0	2	0	0
AC004690.1	0	0	0	0	0	0	0	0
AC004690.2	0	0	0	0	0	0	0	0
AC004691.1	1	2	0	0	0	0	0	1
AC004691.2	13	13	11	10	11	27	1	4
AC004692.1	0	0	0	1	1	0	0	0
AC004692.2	0	0	0	0	3	3	0	0
AC004696.1	0	0	0	0	0	0	0	0
AC004696.2	0	0	0	0	0	0	0	0
AC004702.1	0	0	0	0	3	0	0	0
AC004704.1	0	0	0	0	0	0	0	0
AC004706.1	5	6	5	7	0	0	0	2
AC004706.2	0	0	0	0	0	0	0	0
AC004706.3	25	42	29	16	28	98	78	66
AC004707.1	584	575	544	710	1211	1143	468	406
AC004765.1	6	13	7	4	1	3	0	0
AC004771.1	351	316	130	117	562	446	218	128
AC004771.2	133	139	69	93	178	157	87	59
AC004771.3	12	11	13	20	7	12	12	15
AC004771.4	166	162	81	95	413	329	108	88
AC004771.5	19	19	10	13	23	36	25	10
AC004775.1	0	0	0	0	1	0	2	0
AC004777.1	0	1	0	0	0	0	3	0
AC004784.1	0	0	0	0	0	2	0	0
AC004790.1	0	0	0	0	0	0	0	0
AC004790.2	0	0	0	0	0	1	0	0
AC004792.1	0	0	0	0	0	0	0	0
AC004797.1	354	323	134	230	104	98	22	41
AC004801.1	0	1	0	0	3	1	0	3
AC004801.2	5	8	3	0	4	2	1	0
AC004801.3	0	0	0	1	0	0	0	0
AC004801.4	0	0	0	0	0	0	0	0
AC004801.5	4	1	2	2	1	0	0	0
AC004801.6	5	1	2	3	5	6	1	2
AC004801.7	0	0	1	0	0	0	0	0
AC004803.1	23	17	5	12	32	71	16	12
AC004805.1	10	18	13	10	26	31	8	9
AC004805.2	0	1	0	0	0	0	0	0
AC004805.3	0	0	0	0	0	0	0	0
AC004808.1	0	0	0	0	0	0	0	0
AC004808.2	0	0	0	0	0	0	0	0
AC004812.1	0	0	0	0	1	0	0	0
AC004812.2	46	54	35	46	86	93	42	53
AC004816.1	110	116	83	80	140	131	35	54
AC004816.2	0	0	0	0	0	2	0	0
AC004817.1	0	0	0	0	0	0	0	0
AC004817.2	0	0	0	0	0	0	0	0
AC004817.3	0	0	0	0	23	3	3	12
AC004817.4	0	0	0	0	0	0	0	0
AC004817.5	0	0	0	0	0	0	0	0
AC004825.1	0	0	0	0	0	0	0	0
AC004825.2	0	3	1	2	6	7	2	2
AC004825.3	6	39	16	18	7	16	11	20
AC004828.1	0	0	0	0	0	0	0	0
AC004828.2	0	1	1	0	0	0	0	0
AC004830.1	18	16	23	30	9	7	3	3
AC004832.1	0	0	0	0	8	21	0	1
AC004832.2	0	0	0	0	0	0	0	0
AC004832.3	364	308	259	213	956	667	227	185
AC004832.4	4	2	5	4	2	5	0	1
AC004832.5	2	2	2	5	3	5	2	3
AC004832.6	0	0	0	0	0	0	1	0
AC004834.1	1	0	1	0	2	11	2	1
AC004835.1	0	1	0	1	1	0	0	0
AC004835.2	0	0	0	0	0	0	0	0
AC004836.1	0	0	0	1	0	0	0	0
AC004837.1	1	4	0	1	5	7	0	3
AC004837.2	3	3	2	4	0	1	0	2
AC004837.3	1	1	1	2	6	18	0	1
AC004837.4	2	5	3	6	3	0	2	4
AC004839.1	1	0	0	0	4	6	1	3
AC004840.1	1	2	0	2	3	0	0	0
AC004840.2	0	0	0	0	0	1	0	0
AC004846.1	1	1	3	0	0	1	1	0
AC004846.2	19	26	10	8	42	44	3	19
AC004847.1	0	0	0	0	0	0	0	0
AC004852.1	0	0	0	0	0	0	0	0
AC004852.2	0	0	0	0	0	2	0	0
AC004852.3	0	0	0	0	0	0	0	0
AC004853.1	0	0	0	0	0	0	0	0
AC004854.1	1	0	0	0	0	1	0	0
AC004854.2	66	84	60	101	58	135	61	63
AC004858.1	0	0	0	1	0	1	0	0
AC004862.1	0	0	0	0	0	0	0	0
AC004863.1	2	0	1	3	0	12	0	3
AC004865.1	0	4	0	0	3	0	0	1
AC004865.2	4	5	4	7	20	19	4	8
AC004866.1	0	0	0	0	0	0	0	0
AC004866.2	0	0	0	0	0	1	0	0
AC004869.1	0	0	0	0	0	0	0	0
AC004869.2	0	0	0	0	0	0	0	0
AC004870.1	0	0	0	0	0	0	0	0
AC004870.2	0	0	0	0	0	0	0	0
AC004870.3	0	0	0	0	0	0	0	0
AC004870.4	0	0	0	0	0	0	0	0
AC004875.1	0	0	0	0	0	0	0	0
AC004877.1	61	103	32	75	42	113	10	51
AC004877.2	12	17	3	2	16	11	0	1
AC004879.1	0	0	0	0	0	0	0	0
AC004882.1	0	0	0	0	0	3	0	0
AC004882.2	0	0	0	0	0	3	0	0
AC004882.3	971	830	452	466	1123	695	222	160
AC004884.1	0	0	0	0	0	0	1	0
AC004884.2	4	1	1	0	5	3	6	4
AC004888.1	0	0	0	0	0	0	0	0
AC004889.1	57	59	30	41	30	35	9	25
AC004890.1	24	13	17	12	109	71	14	16
AC004890.2	211	239	135	169	151	177	85	57
AC004890.3	3	4	4	4	11	20	4	5
AC004893.1	2	1	0	1	3	2	2	0
AC004893.2	4	8	1	0	3	2	2	0
AC004893.3	72	70	30	38	137	152	72	79
AC004895.1	1	0	0	1	2	1	0	1
AC004898.1	4	7	5	6	4	6	6	3
AC004899.1	0	0	0	0	0	0	4	1
AC004899.2	0	0	0	0	0	0	4	4
AC004900.1	77	52	24	28	243	117	42	44
AC004906.1	0	0	0	0	32	52	18	24
AC004908.1	4	14	4	9	5	9	4	11
AC004908.2	13	17	8	7	8	9	3	8
AC004908.3	5	8	2	3	2	8	2	2
AC004910.1	0	0	0	0	0	0	0	0
AC004911.1	0	0	0	0	0	0	0	0
AC004917.1	0	0	0	0	2	5	0	1
AC004918.1	142	208	0	0	135	126	0	0
AC004918.4	80	139	0	0	11	16	0	0
AC004920.1	0	0	0	0	0	0	0	0
AC004921.1	0	0	0	0	0	0	0	0
AC004921.2	3	3	3	4	0	0	0	0
AC004922.1	732	666	433	439	6196	4484	1441	1295
AC004923.1	0	0	0	0	0	0	0	0
AC004923.2	1	0	0	0	0	0	0	0
AC004923.3	0	0	0	0	0	0	0	0
AC004923.4	11	19	7	8	10	5	3	3
AC004925.1	2	0	0	0	3	5	0	1
AC004930.1	0	0	0	0	0	0	0	0
AC004936.1	0	0	0	0	0	0	0	0
AC004938.1	0	0	0	0	0	0	0	0
AC004938.2	2	5	8	8	8	2	0	1
AC004941.1	0	0	0	0	0	2	0	0
AC004941.2	1	0	29	22	2	1	33	15
AC004943.1	1	6	2	1	15	6	2	6
AC004943.2	158	213	91	93	267	267	92	155
AC004943.3	0	0	0	0	0	2	0	0
AC004944.1	0	0	0	0	0	0	0	0
AC004945.1	0	0	0	0	0	0	0	0
AC004946.1	0	0	0	0	0	0	0	0
AC004946.2	0	0	0	0	0	0	0	0
AC004947.1	0	0	0	0	0	1	0	0
AC004947.2	0	0	0	0	0	0	0	0
AC004947.3	0	0	0	0	1	2	0	1
AC004948.1	3	5	2	11	9	2	1	1
AC004949.1	31	19	106	70	67	64	174	118
AC004951.1	9	20	2	7	8	11	7	2
AC004951.2	30	38	18	21	20	36	5	15
AC004951.3	27	22	9	21	36	60	2	25
AC004951.4	105	106	76	100	307	250	86	92
AC004965.1	0	0	0	0	0	0	0	0
AC004967.1	20	40	25	36	172	127	59	59
AC004967.2	42	59	33	69	229	187	73	78
AC004969.1	0	0	0	0	0	0	1	0
AC004972.1	0	1	0	0	0	0	0	0
AC004973.1	0	0	0	0	1	1	0	0
AC004974.1	254	270	157	120	208	279	145	173
AC004975.1	4	16	3	6	2	3	1	2
AC004975.2	0	2	1	0	0	3	0	0
AC004980.1	66	71	0	0	273	243	1	0
AC004980.2	2	5	0	0	2	3	0	0
AC004980.3	1	0	3	1	0	0	0	0
AC004980.4	1	1	1	1	2	0	0	1
AC004982.1	4	11	2	15	4	0	1	0
AC004982.2	47	56	34	65	22	30	17	13
AC004986.1	0	0	0	0	0	0	0	1
AC004987.1	1	2	20	19	5	5	7	8
AC004987.2	17	10	75	97	16	17	40	67
AC004987.3	0	0	0	0	0	0	0	0
AC004987.4	1	1	0	0	0	0	0	0
AC004988.1	0	0	0	0	0	0	0	1
AC004990.1	0	1	0	0	0	0	0	0
AC004994.1	0	0	0	0	2	0	0	0
AC004997.1	683	744	371	272	193	186	39	76
AC005000.1	180	103	568	568	153	137	268	236
AC005000.2	2	0	0	0	0	1	0	0
AC005002.1	0	0	0	0	0	0	0	1
AC005002.2	0	0	0	0	0	0	0	0
AC005005.1	0	0	0	0	0	1	0	0
AC005005.2	0	0	0	0	0	0	0	0
AC005005.3	132	157	84	38	398	350	137	106
AC005005.4	0	2	2	4	6	4	0	1
AC005006.1	0	1	1	0	3	0	0	0
AC005008.1	0	0	0	0	0	0	0	0
AC005008.2	0	0	0	0	0	0	0	0
AC005009.1	0	0	0	0	1	1	0	0
AC005009.2	0	0	0	1	0	2	1	2
AC005011.1	0	0	0	0	0	0	0	0
AC005013.1	37	45	21	20	0	3	0	1
AC005014.1	1	2	9	6	1	3	8	6
AC005014.2	1	1	0	0	1	2	0	2
AC005014.3	0	0	0	0	0	0	0	1
AC005014.4	48	60	30	35	23	46	14	24
AC005019.1	0	0	0	0	0	0	0	0
AC005019.2	0	0	0	0	0	1	0	0
AC005020.1	1	2	7	3	15	19	13	6
AC005020.2	56	57	36	36	170	179	78	48
AC005021.1	154	200	105	102	10	25	10	9
AC005033.1	0	0	0	0	0	0	0	0
AC005034.1	0	0	0	0	0	2	0	0
AC005034.2	2	5	2	2	0	3	0	0
AC005034.3	97	100	88	77	207	202	93	89
AC005034.4	3	3	2	1	1	2	0	0
AC005034.5	98	89	49	40	140	168	62	52
AC005034.6	23	30	16	17	33	49	22	19
AC005037.1	159	165	99	126	112	110	78	66
AC005040.1	0	0	0	0	0	0	0	0
AC005040.2	0	0	0	1	0	0	0	0
AC005041.1	43	38	23	23	43	35	4	13
AC005041.2	0	0	0	0	0	1	0	1
AC005041.3	46	75	17	20	15	22	4	10
AC005041.4	16	9	9	10	19	19	0	6
AC005041.5	710	605	385	369	1095	882	192	233
AC005042.1	6	3	1	1	1	0	2	0
AC005042.2	0	0	0	0	0	0	0	0
AC005042.3	0	0	0	0	0	0	0	0
AC005046.1	6	10	2	1	29	40	11	12
AC005050.1	0	0	0	0	0	4	1	2
AC005050.2	0	1	0	0	0	0	0	0
AC005050.3	0	0	0	0	0	0	0	0
AC005052.1	0	0	0	0	0	0	0	0
AC005052.2	11	7	4	12	16	24	5	5
AC005062.1	22	22	51	66	13	12	22	21
AC005064.1	0	1	0	0	0	0	0	0
AC005066.1	0	0	0	0	0	0	0	0
AC005070.1	0	0	0	0	0	0	0	0
AC005070.2	0	0	0	1	1	0	1	0
AC005070.3	14	21	8	10	39	33	14	26
AC005071.1	0	3	0	1	4	0	0	1
AC005072.1	1	3	0	0	7	2	0	3
AC005076.1	10	12	6	4	10	5	9	3
AC005077.1	0	0	0	0	0	1	0	0
AC005077.2	16	14	14	19	3	8	3	5
AC005077.3	0	0	0	0	0	1	0	0
AC005077.4	126	153	123	149	25	114	9	17
AC005081.1	0	0	0	0	4	0	0	1
AC005082.1	0	0	1	2	1	1	1	0
AC005082.2	63	60	51	61	235	181	76	64
AC005083.1	32	35	24	20	0	0	0	0
AC005084.1	0	0	0	0	0	0	0	0
AC005086.1	2	1	1	2	7	4	0	2
AC005086.2	0	0	0	0	2	1	0	0
AC005086.3	0	0	0	0	0	0	0	0
AC005086.4	0	1	0	0	0	0	0	0
AC005088.1	0	0	0	0	0	1	0	0
AC005089.1	0	0	0	0	2	1	0	0
AC005090.1	0	0	0	0	0	0	0	0
AC005091.1	72	98	43	81	99	171	48	69
AC005094.1	0	0	0	0	0	0	0	0
AC005096.1	0	0	0	0	1	1	0	0
AC005099.1	2	2	1	0	19	9	0	1
AC005100.1	0	0	0	0	0	0	0	0
AC005100.2	0	0	0	0	0	0	0	0
AC005102.1	0	0	0	1	0	0	0	0
AC005104.1	276	334	149	150	1220	1165	479	391
AC005104.2	0	0	1	1	1	3	1	1
AC005104.3	2	2	0	0	2	1	0	1
AC005105.1	0	0	0	0	0	0	0	0
AC005144.1	0	0	0	0	0	2	0	2
AC005153.1	0	0	0	0	0	0	0	0
AC005154.1	5	5	0	1	1	1	0	0
AC005154.2	8	10	2	10	7	18	0	4
AC005154.3	0	2	2	2	3	4	2	2
AC005154.4	5	2	2	0	0	1	1	0
AC005154.5	1993	2026	1133	1335	792	610	244	206
AC005156.1	0	0	0	0	2	0	0	0
AC005160.1	0	0	0	0	0	0	0	0
AC005162.1	0	0	0	0	0	0	0	0
AC005162.2	0	1	0	0	0	0	0	0
AC005162.3	70	85	41	91	0	0	0	0
AC005165.1	0	0	0	0	0	0	0	0
AC005165.2	0	0	0	0	0	0	0	0
AC005165.3	0	0	0	0	0	0	0	0
AC005176.1	0	0	0	0	0	0	0	0
AC005176.2	0	0	0	0	0	0	0	0
AC005178.1	0	0	0	0	0	0	0	0
AC005180.1	0	0	0	0	0	0	2	0
AC005180.2	0	0	0	0	0	1	0	0
AC005181.1	0	0	0	0	0	0	0	0
AC005183.1	1	0	0	1	0	1	1	0
AC005185.1	0	0	0	0	0	0	0	0
AC005186.1	0	0	0	0	0	5	0	2
AC005189.1	0	0	1	0	0	1	0	1
AC005191.1	0	0	0	0	0	0	0	0
AC005197.1	0	4	4	0	1	2	0	0
AC005208.1	0	0	0	0	0	0	0	0
AC005209.1	0	0	0	0	0	0	0	0
AC005220.1	0	0	0	1	1	0	1	0
AC005224.1	1	0	0	0	0	0	0	0
AC005224.2	0	0	0	0	6	0	0	5
AC005224.3	0	0	0	1	263	147	143	72
AC005225.1	0	1	0	0	2	0	0	0
AC005225.2	1	0	0	0	1	7	1	5
AC005225.3	0	3	1	2	2	0	0	0
AC005225.4	14	21	9	12	12	27	4	4
AC005229.1	0	0	1	0	0	0	0	0
AC005229.2	0	0	0	0	0	0	0	0
AC005229.3	0	0	0	0	0	0	0	0
AC005229.4	24	26	18	16	58	75	12	19
AC005229.5	0	0	0	0	0	0	0	0
AC005230.1	0	0	0	0	0	0	0	0
AC005232.1	0	0	0	0	0	0	0	0
AC005234.1	0	0	0	0	0	0	0	0
AC005234.2	0	0	0	0	0	0	0	0
AC005237.1	11	18	6	3	1	5	0	0
AC005237.2	1	0	0	0	0	0	0	0
AC005244.1	0	0	0	0	0	1	0	1
AC005244.2	2	4	2	6	0	2	0	0
AC005252.1	0	0	0	0	0	0	0	0
AC005252.2	0	0	0	0	0	0	0	0
AC005252.3	0	0	0	0	0	0	0	0
AC005252.4	0	0	0	0	0	0	0	0
AC005253.1	115	137	67	72	440	449	106	176
AC005253.2	269	241	152	180	1176	946	226	360
AC005255.1	7	6	73	98	31	11	92	80
AC005255.2	7	3	77	97	22	18	97	89
AC005256.1	0	0	0	0	20	54	8	4
AC005258.1	2483	2150	1239	1250	4838	4497	947	1118
AC005258.2	0	0	0	1	0	4	0	1
AC005261.1	146	173	112	146	220	298	89	162
AC005261.2	245	209	126	217	743	572	144	212
AC005261.3	19	12	11	10	26	32	11	16
AC005261.4	21	19	12	23	85	43	4	16
AC005261.5	0	0	1	1	0	1	2	4
AC005261.6	11	21	12	20	2	12	9	4
AC005262.1	0	0	0	0	1	0	0	0
AC005262.2	172	156	120	116	272	237	89	102
AC005264.1	0	0	0	0	187	148	34	29
AC005274.1	1	0	0	1	0	0	0	0
AC005277.1	3	7	3	2	1	15	0	1
AC005277.2	0	0	0	0	0	2	0	0
AC005280.1	5	9	2	1	16	59	4	18
AC005280.2	0	0	0	3	21	72	4	25
AC005280.3	96	99	73	87	84	298	82	138
AC005281.1	0	0	0	2	0	2	0	0
AC005288.1	213	193	142	145	582	459	229	172
AC005291.1	0	0	0	0	1	0	0	0
AC005291.2	0	0	0	0	1	1	1	0
AC005293.1	0	0	0	0	0	0	0	0
AC005294.1	0	0	0	0	0	0	0	0
AC005296.1	0	0	0	0	0	0	0	0
AC005297.1	0	0	0	0	0	0	0	0
AC005297.2	0	0	0	0	0	0	0	0
AC005297.3	0	0	0	0	0	0	0	0
AC005300.1	0	0	0	0	0	0	0	0
AC005301.1	0	0	0	0	0	0	0	0
AC005301.2	0	2	2	0	0	0	0	0
AC005303.1	4	10	7	11	0	0	0	0
AC005304.1	0	3	0	0	0	0	1	0
AC005304.2	0	1	0	0	0	1	0	1
AC005304.3	0	0	0	0	0	0	0	0
AC005306.1	156	188	98	74	345	361	69	82
AC005307.1	0	0	0	0	3	3	0	1
AC005323.1	0	0	0	0	0	0	0	0
AC005323.2	0	0	0	0	0	0	0	0
AC005324.1	2	0	2	2	3	5	0	0
AC005324.2	0	0	0	0	0	0	0	0
AC005324.3	1690	1618	1392	2504	1092	1468	462	385
AC005324.4	133	197	88	59	138	208	173	86
AC005324.5	154	153	179	254	26	49	24	19
AC005324.6	0	0	0	0	0	2	0	0
AC005326.1	1	6	3	1	0	2	10	0
AC005329.1	464	450	236	269	641	470	120	123
AC005329.2	152	181	42	71	158	90	25	26
AC005329.3	461	463	236	241	606	465	138	91
AC005330.1	0	0	0	0	0	1	1	1
AC005332.1	13	27	10	15	9	8	6	8
AC005332.2	5	29	7	12	5	6	0	5
AC005332.3	98	121	59	101	14	21	6	7
AC005332.4	19	22	13	9	37	45	13	21
AC005332.5	288	372	175	273	171	100	27	45
AC005332.6	1997	2100	1418	1698	296	284	180	193
AC005332.7	2	4	2	1	3	3	0	2
AC005336.1	0	0	2	2	0	1	0	0
AC005336.2	0	0	0	0	3	3	1	0
AC005336.3	0	0	0	0	0	1	0	0
AC005339.1	33	45	10	3	112	88	30	26
AC005341.1	0	0	0	0	0	0	0	0
AC005342.1	0	0	0	0	0	0	0	0
AC005342.2	0	0	0	0	0	0	0	0
AC005343.1	3	3	2	2	12	16	0	2
AC005343.4	0	0	0	0	0	1	0	0
AC005344.1	0	0	0	0	0	0	0	0
AC005345.1	0	0	0	0	0	0	0	0
AC005351.1	0	0	0	3	0	1	1	0
AC005355.1	0	0	0	0	0	0	2	0
AC005355.2	0	0	0	0	1	1	0	0
AC005357.1	0	0	0	0	0	0	0	0
AC005357.2	0	0	0	0	0	1	0	0
AC005358.1	0	0	0	0	0	0	0	0
AC005358.2	0	0	0	0	0	2	0	0
AC005363.1	73	129	45	35	40	46	32	20
AC005363.2	1	2	3	3	5	2	0	3
AC005377.1	0	0	0	0	0	0	0	0
AC005379.1	2	1	0	0	0	2	0	0
AC005381.1	0	0	0	0	0	1	0	0
AC005383.1	0	0	0	0	8	1	0	0
AC005387.1	8	3	3	1	26	9	7	9
AC005387.2	3	4	0	3	2	6	2	1
AC005391.1	3	0	0	0	3	1	0	0
AC005392.1	0	0	0	0	0	0	0	0
AC005392.2	0	0	0	0	0	0	0	0
AC005392.3	0	0	0	0	0	0	0	0
AC005393.1	1	1	2	3	11	3	2	9
AC005394.1	0	0	0	0	0	0	0	0
AC005394.2	1	0	0	0	0	1	0	0
AC005400.1	0	0	1	0	1	4	1	1
AC005410.1	0	0	0	0	2	2	0	0
AC005410.2	1	0	3	8	11	3	3	3
AC005412.1	0	0	0	0	0	1	0	0
AC005414.1	0	0	0	0	2	2	0	0
AC005476.1	0	1	11	5	6	2	6	1
AC005476.2	3	8	5	9	45	12	5	13
AC005479.1	0	6	0	2	0	7	3	7
AC005479.2	2	2	0	1	1	3	1	1
AC005480.1	277	310	179	211	217	282	100	127
AC005480.2	1	0	0	0	0	2	2	0
AC005481.1	0	0	0	1	1	0	0	2
AC005482.1	0	0	0	0	0	2	0	0
AC005486.1	3	2	0	2	0	0	0	0
AC005487.1	0	0	0	2	0	0	0	1
AC005495.1	0	1	0	0	0	0	0	0
AC005495.2	2	0	0	1	0	0	0	0
AC005498.1	0	0	0	0	0	0	0	0
AC005498.2	0	1	0	1	9	4	0	2
AC005498.3	0	5	4	8	12	20	8	12
AC005514.1	1	0	0	0	0	0	0	0
AC005515.1	0	0	0	1	0	0	0	0
AC005515.2	0	0	0	0	0	0	0	0
AC005518.1	0	0	0	0	0	0	0	0
AC005518.2	0	0	0	0	0	0	0	0
AC005519.1	43	75	24	37	50	54	21	46
AC005520.1	1291	1299	893	1044	1327	1349	509	580
AC005520.2	11	14	8	8	19	13	1	11
AC005520.3	0	3	0	0	0	1	0	0
AC005520.4	29	27	19	22	119	78	51	24
AC005520.5	170	237	98	86	297	203	62	74
AC005521.1	0	0	1	0	2	0	0	0
AC005522.1	3	6	1	1	8	3	0	1
AC005523.1	2	2	2	0	2	3	0	0
AC005523.2	614	613	432	426	928	776	379	242
AC005524.1	0	0	0	0	0	1	0	0
AC005529.1	0	0	0	0	0	0	0	0
AC005531.1	0	0	0	3	1	1	0	0
AC005532.1	1	3	0	1	1	7	2	3
AC005532.2	0	0	0	0	0	0	0	2
AC005534.1	27	24	15	8	95	168	49	58
AC005534.2	4	2	0	1	10	12	1	4
AC005537.1	0	0	0	0	0	1	0	0
AC005538.1	0	0	0	0	0	0	0	0
AC005538.2	0	0	2	2	754	662	311	286
AC005538.3	0	0	0	0	0	0	0	0
AC005539.1	0	0	0	0	0	1	0	0
AC005540.1	11	6	5	17	102	238	187	114
AC005544.1	7	2	11	1	0	0	0	0
AC005544.2	23	49	36	10	2	2	0	0
AC005546.1	10	10	8	4	1	4	1	2
AC005548.1	0	0	0	0	0	0	0	0
AC005549.1	0	0	0	0	0	3	0	0
AC005550.1	0	0	0	0	0	0	0	0
AC005550.2	0	0	0	0	0	0	0	0
AC005551.1	0	0	0	1	0	0	0	1
AC005552.1	0	0	0	0	0	0	0	0
AC005559.1	6	9	4	1	2	1	6	4
AC005562.1	216	206	145	299	554	797	224	287
AC005562.2	0	0	0	0	0	0	0	0
AC005578.1	30	35	28	37	89	81	21	17
AC005580.1	0	0	0	0	0	0	0	0
AC005586.1	199	253	96	84	451	325	100	61
AC005586.2	37	28	10	10	54	24	10	14
AC005587.1	0	0	0	0	0	1	0	0
AC005588.1	0	0	0	0	0	0	0	0
AC005592.1	0	2	1	0	0	1	0	3
AC005592.2	0	0	0	0	0	0	0	0
AC005593.1	0	2	0	0	0	1	0	0
AC005594.1	2	2	1	0	5	4	3	1
AC005597.1	0	0	0	0	0	2	0	0
AC005599.1	0	0	0	0	0	0	0	0
AC005606.1	347	282	242	255	745	500	200	178
AC005606.2	276	288	133	185	426	311	102	122
AC005609.1	1	0	1	6	0	0	0	2
AC005609.2	0	0	0	1	0	0	0	0
AC005609.3	7	12	6	17	0	0	0	0
AC005609.4	0	3	1	8	0	0	0	1
AC005609.5	42	45	29	42	0	7	1	4
AC005614.1	15	10	2	4	23	22	2	2
AC005614.2	63	49	23	32	100	97	47	43
AC005616.1	0	0	0	0	0	0	0	0
AC005618.1	4	7	0	6	5	9	3	10
AC005618.2	0	1	1	1	1	0	1	2
AC005618.3	0	0	0	0	14	24	9	12
AC005618.4	1	1	0	1	3	8	0	6
AC005622.1	0	1	0	0	0	2	0	0
AC005625.1	3	4	2	8	0	1	0	0
AC005632.1	0	0	0	0	0	1	1	0
AC005632.2	6	3	1	2	6	3	0	0
AC005632.3	0	0	0	0	0	0	0	0
AC005632.4	0	0	0	0	0	0	0	0
AC005632.5	6	5	2	4	3	10	5	0
AC005666.1	0	0	0	0	6	3	0	2
AC005670.1	3	0	0	0	12	1	0	1
AC005670.2	215	199	137	181	395	323	170	137
AC005670.3	196	285	99	157	282	351	209	221
AC005674.1	1	1	0	1	0	1	0	0
AC005674.2	9	13	17	15	29	20	10	12
AC005682.1	0	0	0	0	31	45	4	29
AC005682.2	0	0	0	0	0	4	0	0
AC005691.1	0	0	0	0	0	0	0	0
AC005692.1	0	0	0	0	0	0	0	0
AC005692.2	0	0	0	0	0	0	0	0
AC005692.3	0	0	0	0	0	0	0	0
AC005695.1	0	0	0	0	0	1	0	0
AC005695.2	0	1	0	0	0	1	0	0
AC005695.3	0	1	0	0	1	1	0	0
AC005696.1	7	8	6	7	4	7	2	1
AC005696.2	196	190	119	151	532	637	300	296
AC005696.3	1	5	0	4	3	2	0	2
AC005696.4	0	0	0	0	1	1	0	0
AC005697.1	8	4	3	11	1	6	1	4
AC005697.2	9	20	8	22	7	12	1	1
AC005697.3	0	0	0	0	0	0	0	0
AC005699.1	1	1	0	0	1	1	0	1
AC005702.1	157	165	123	98	134	106	61	64
AC005702.2	0	2	0	0	4	1	0	0
AC005702.3	0	0	0	0	0	0	0	0
AC005702.4	0	0	0	0	0	0	0	0
AC005702.5	0	0	0	0	1	0	0	0
AC005703.1	0	0	0	0	0	0	0	0
AC005703.2	0	0	0	0	0	1	0	0
AC005703.3	0	0	0	0	0	1	0	0
AC005703.4	0	0	0	2	1	4	0	0
AC005703.5	0	0	0	0	0	0	0	0
AC005703.6	9	9	17	14	142	300	88	69
AC005703.7	1	0	0	0	0	0	0	2
AC005722.1	0	0	0	0	0	0	0	0
AC005722.2	0	0	0	0	0	0	0	0
AC005722.3	1	3	1	0	2	10	2	0
AC005725.1	0	0	0	0	0	0	0	0
AC005726.1	447	486	191	94	1121	839	299	202
AC005726.2	849	1068	611	583	998	1274	790	552
AC005726.3	11	22	6	7	75	37	9	7
AC005726.4	7	12	0	0	9	9	0	0
AC005726.5	50	78	22	26	63	51	28	22
AC005730.1	0	0	0	0	0	0	0	0
AC005730.2	0	0	0	1	1	2	0	2
AC005730.3	2	1	2	0	4	0	0	1
AC005736.1	0	2	3	5	21	17	25	6
AC005736.2	0	1	0	0	0	0	0	0
AC005740.1	2	1	4	5	9	8	8	8
AC005740.2	0	1	0	0	0	0	0	1
AC005740.3	34	61	47	78	39	102	52	70
AC005740.4	3	1	1	1	0	1	1	3
AC005740.5	1	0	0	0	0	0	0	0
AC005741.1	0	0	0	0	0	0	0	0
AC005746.1	4	5	1	3	5	7	1	2
AC005746.2	1	0	0	0	1	1	0	0
AC005746.3	0	0	0	0	0	0	0	0
AC005747.1	0	1	0	0	5	3	0	0
AC005753.1	0	0	0	2	0	0	0	0
AC005753.2	0	0	0	0	0	0	0	0
AC005753.3	1	0	0	0	0	0	0	0
AC005757.1	1	0	0	0	0	1	1	0
AC005758.1	0	0	0	0	0	1	0	0
AC005759.1	8	9	4	6	0	7	0	2
AC005759.2	3	8	1	3	0	5	0	2
AC005771.1	0	0	0	0	0	0	0	0
AC005772.1	0	0	0	0	0	0	0	0
AC005772.2	0	0	0	0	0	0	0	0
AC005774.1	0	0	0	0	0	0	0	0
AC005775.1	98	75	60	104	175	117	11	20
AC005776.1	6	1	1	1	11	7	0	4
AC005776.2	15	18	13	4	25	26	7	17
AC005777.1	0	0	0	0	0	0	0	0
AC005785.1	465	549	239	225	650	453	127	209
AC005785.2	32	31	14	11	54	21	5	7
AC005786.1	1	1	1	1	0	1	1	0
AC005786.2	0	0	0	0	0	0	0	0
AC005786.3	164	220	112	97	423	320	110	96
AC005786.4	0	1	2	0	2	2	0	1
AC005789.1	2	0	0	0	14	6	2	3
AC005790.1	0	0	0	0	0	0	0	0
AC005796.1	0	0	0	0	0	0	0	0
AC005798.1	0	0	0	0	0	0	0	0
AC005803.1	27	32	27	20	3	14	5	12
AC005808.1	17	17	5	9	2	11	6	5
AC005821.1	0	0	1	0	0	2	1	1
AC005821.2	0	0	0	0	0	0	0	0
AC005822.1	34	40	118	144	81	91	143	102
AC005823.1	0	0	0	0	0	0	0	0
AC005823.2	0	0	0	0	0	0	0	0
AC005828.1	2	2	0	1	2	0	3	3
AC005828.2	0	0	0	0	0	0	0	0
AC005828.3	2	4	2	5	5	0	0	1
AC005828.4	6	9	4	18	1	2	0	0
AC005828.5	1	0	1	2	0	1	0	0
AC005828.6	4	1	0	3	0	0	2	1
AC005828.7	0	0	0	0	0	0	0	1
AC005829.1	7	4	0	0	2	2	0	0
AC005829.2	0	0	0	0	1	5	0	0
AC005831.1	1	1	0	2	75	238	85	46
AC005832.1	0	0	0	2	0	1	0	0
AC005832.2	0	0	0	0	0	0	0	0
AC005832.3	0	2	8	4	1	1	3	6
AC005832.4	766	739	388	442	1191	2093	315	349
AC005833.1	994	976	574	622	1624	2732	414	446
AC005833.2	0	0	0	0	1	0	0	0
AC005837.1	3	11	2	2	9	5	1	1
AC005837.2	274	279	145	182	473	430	143	171
AC005837.3	0	0	0	0	6	4	3	1
AC005838.1	7	15	5	18	5	7	1	0
AC005838.2	7	6	5	5	82	15	7	7
AC005839.1	42	56	33	30	53	40	19	31
AC005840.1	1021	1144	526	625	2450	3267	938	722
AC005840.2	2	0	1	1	1	1	1	1
AC005840.3	6	10	1	2	38	66	7	7
AC005840.4	1	1	1	1	1	4	4	6
AC005840.5	5	10	7	8	10	12	1	4
AC005841.1	1216	1078	690	499	1025	1265	258	251
AC005842.1	4	5	0	0	0	1	1	0
AC005845.1	0	1	0	0	0	0	0	0
AC005856.1	6	2	5	0	0	1	0	2
AC005858.1	0	0	0	0	0	0	0	0
AC005858.2	0	0	0	0	0	0	0	0
AC005858.3	0	0	0	0	0	0	0	0
AC005863.1	0	0	0	0	0	0	0	0
AC005865.1	1	1	0	0	5	9	0	6
AC005865.2	1	0	1	5	4	17	3	8
AC005865.3	0	0	1	2	13	18	6	8
AC005868.1	0	0	0	0	0	0	0	0
AC005871.1	0	0	0	0	0	0	0	0
AC005871.2	0	0	0	0	0	0	0	0
AC005884.1	23	12	39	28	39	38	33	40
AC005884.2	26	10	102	53	76	57	97	113
AC005888.1	0	0	0	0	0	0	0	0
AC005899.1	1	0	0	0	0	7	0	2
AC005899.2	0	0	0	0	0	2	0	0
AC005899.3	1	8	1	4	10	5	1	3
AC005899.4	468	560	355	323	616	767	478	356
AC005899.5	2	3	0	2	10	5	1	3
AC005899.6	2	4	0	3	17	9	1	4
AC005899.7	3	7	1	3	2	2	2	0
AC005899.8	118	131	83	110	202	250	148	75
AC005901.1	0	0	0	0	0	0	0	0
AC005906.1	0	0	0	0	0	0	0	0
AC005906.2	0	0	0	0	1	2	0	0
AC005906.3	0	0	1	0	0	0	0	0
AC005908.1	0	0	0	0	0	1	0	0
AC005908.2	0	0	0	0	0	0	0	0
AC005908.3	0	0	0	0	0	0	0	0
AC005909.1	0	0	0	0	0	0	0	0
AC005909.2	0	0	0	0	0	0	0	0
AC005911.1	15	16	8	6	7	5	2	2
AC005912.1	105	78	1425	1111	293	276	1213	1584
AC005912.2	1	0	0	1	0	1	0	0
AC005914.1	0	0	0	0	0	0	0	1
AC005915.1	0	0	0	0	0	0	0	0
AC005920.1	11	21	12	12	0	0	0	0
AC005920.2	0	2	0	1	1	1	1	1
AC005920.3	2	2	3	8	0	0	0	0
AC005920.4	0	0	0	0	0	1	0	0
AC005921.1	0	0	0	0	0	0	0	0
AC005921.2	430	357	236	290	485	395	212	181
AC005921.3	8	15	1	2	5	4	3	1
AC005921.4	0	0	0	0	0	0	0	0
AC005943.1	1364	1081	669	718	3287	2286	576	558
AC005943.2	163	130	54	74	620	419	107	97
AC005944.1	1707	1504	736	672	2460	2117	449	589
AC005951.1	0	0	0	0	0	0	0	0
AC005954.1	206	180	107	142	346	303	76	131
AC005954.2	6	6	0	1	2	4	1	2
AC005954.3	39	29	15	10	42	44	10	24
AC005962.1	1	5	2	2	3	2	0	1
AC005962.2	2	0	1	0	4	3	0	1
AC005972.1	0	0	0	0	0	0	0	0
AC005972.2	1	0	0	0	0	0	0	0
AC005972.3	3	4	6	6	0	4	3	5
AC005993.1	0	0	0	0	0	0	0	0
AC005996.1	0	0	0	0	0	0	0	0
AC005998.1	0	0	0	0	0	0	0	0
AC005999.1	0	0	0	0	0	0	0	0
AC005999.2	0	1	0	0	0	0	0	0
AC006001.1	1	1	0	1	0	1	0	0
AC006001.2	40	35	18	36	31	33	7	13
AC006001.3	251	235	203	202	372	374	216	249
AC006001.4	53	44	88	91	87	76	109	85
AC006003.1	0	0	0	0	0	1	0	0
AC006004.1	0	0	0	0	0	0	0	0
AC006006.1	0	0	0	0	0	0	0	0
AC006007.1	0	0	0	0	0	1	0	0
AC006008.1	4	7	8	12	0	2	0	0
AC006011.1	93	105	54	50	391	217	148	100
AC006011.2	2	2	0	0	4	2	0	1
AC006013.1	0	0	0	0	0	0	0	0
AC006015.1	0	0	0	0	0	0	0	0
AC006017.1	55	76	32	40	134	91	44	45
AC006019.1	1	0	0	0	0	0	0	0
AC006019.2	0	0	1	0	0	1	0	0
AC006019.3	0	0	0	0	0	0	0	0
AC006020.1	0	0	0	0	8	1	0	0
AC006022.1	0	0	0	0	0	0	0	0
AC006023.1	0	2	1	0	1	0	0	0
AC006023.2	1	0	1	0	0	0	0	0
AC006026.1	11	4	18	17	34	26	44	39
AC006026.2	2	0	0	0	0	0	0	0
AC006026.3	14	19	14	10	12	14	5	4
AC006027.1	81	101	37	50	76	54	20	18
AC006028.1	1	2	0	1	0	0	5	4
AC006030.1	1876	1817	1166	934	2797	2072	667	631
AC006033.1	0	0	0	0	0	0	0	0
AC006033.2	0	0	0	0	2	1	1	0
AC006037.1	0	0	0	0	0	0	0	0
AC006037.2	0	0	0	0	0	1	0	0
AC006040.1	0	0	0	0	0	0	0	0
AC006041.1	0	0	0	0	0	0	0	0
AC006041.2	0	0	0	0	0	0	0	0
AC006042.1	104	162	67	137	33	33	7	6
AC006042.2	5	6	5	4	0	5	0	0
AC006042.3	2	0	3	3	0	1	2	1
AC006042.4	2	0	0	0	0	0	0	0
AC006043.1	0	0	0	0	0	0	0	0
AC006055.1	0	0	0	0	0	0	0	0
AC006058.1	0	0	1	0	839	889	555	467
AC006058.2	0	0	0	0	19	15	5	2
AC006058.3	0	0	0	0	64	37	16	8
AC006058.4	0	0	0	0	118	298	221	225
AC006059.1	156	288	135	143	60	94	135	91
AC006059.2	553	507	341	309	1046	791	503	298
AC006059.3	0	0	0	1	0	0	0	0
AC006059.4	0	0	0	0	0	0	0	0
AC006059.5	37	30	20	14	126	47	34	28
AC006062.1	0	0	0	0	0	0	0	1
AC006063.1	0	0	0	0	2	2	0	0
AC006063.2	0	0	0	0	0	0	0	0
AC006063.3	0	0	0	0	0	1	0	0
AC006063.4	0	0	0	0	0	0	0	0
AC006064.1	0	0	0	0	0	0	0	1
AC006064.2	515	508	219	200	729	846	260	251
AC006064.3	1	4	1	1	2	3	0	0
AC006064.4	13486	11177	6429	4113	59907	98830	9541	9857
AC006064.5	5	1	1	1	0	6	0	2
AC006064.6	4417	4649	2380	2036	8499	10994	3230	2852
AC006065.1	0	0	0	0	0	0	0	0
AC006065.2	0	0	0	0	0	0	0	0
AC006065.3	0	0	0	0	0	0	0	0
AC006065.4	0	0	0	0	0	0	0	4
AC006065.5	0	0	0	0	1	0	0	0
AC006065.6	0	0	0	0	0	3	0	0
AC006076.1	0	0	0	0	0	0	0	0
AC006077.1	0	0	1	0	0	0	0	0
AC006077.2	6	4	4	5	24	2	10	2
AC006111.1	61	54	23	33	51	60	18	19
AC006111.2	40	49	23	24	72	38	8	14
AC006111.3	1	1	0	0	0	0	0	1
AC006112.1	0	0	0	0	0	1	0	0
AC006115.1	0	0	0	0	0	0	0	0
AC006115.2	0	1	0	0	1	2	0	0
AC006116.1	1	3	10	6	2	5	2	3
AC006116.10	0	2	3	2	0	62	0	11
AC006116.11	9	17	13	20	36	28	18	105
AC006116.2	0	0	1	1	0	1	0	1
AC006116.3	0	0	0	0	0	0	0	0
AC006116.4	5	5	2	2	0	1	0	0
AC006116.5	0	1	2	1	0	0	0	0
AC006116.6	0	0	0	0	0	5	0	3
AC006116.7	3	3	3	2	0	90	0	15
AC006116.8	8	13	4	4	20	30	8	9
AC006116.9	0	0	0	0	1	6	0	4
AC006122.1	4	5	2	3	4	14	4	5
AC006128.1	614	919	347	315	438	390	78	152
AC006130.1	2	4	5	1	0	1	0	2
AC006130.2	0	0	0	0	0	0	0	0
AC006130.3	2	2	1	2	0	0	0	2
AC006133.1	0	0	0	0	0	0	0	0
AC006141.1	6	19	4	5	94	18	1	8
AC006144.1	0	0	0	0	0	0	0	0
AC006144.2	0	0	0	1	0	0	0	0
AC006145.1	0	0	0	0	0	2	0	1
AC006146.1	16	29	15	21	39	37	26	27
AC006148.1	0	0	0	0	0	0	0	0
AC006148.2	0	0	0	0	0	1	0	0
AC006150.1	0	0	0	0	0	1	0	0
AC006153.1	20	28	17	19	24	72	46	40
AC006157.1	0	0	0	0	0	0	0	0
AC006158.1	0	0	0	0	0	0	0	0
AC006158.2	0	0	0	0	0	0	0	0
AC006158.3	0	0	0	0	0	0	0	0
AC006159.1	0	0	0	0	1	2	5	2
AC006159.2	0	0	0	0	0	0	0	0
AC006160.1	5	4	5	1	6	2	1	5
AC006160.2	0	0	0	0	0	0	0	0
AC006195.1	0	0	0	0	1	2	0	0
AC006197.1	0	0	0	0	0	0	0	0
AC006197.2	2	1	0	2	0	1	0	0
AC006199.1	0	0	0	0	0	1	0	0
AC006205.1	0	0	0	0	0	0	0	0
AC006205.2	0	0	0	0	1	0	0	0
AC006206.1	0	0	0	0	28	6	0	2
AC006206.2	0	0	0	0	55	60	24	8
AC006207.1	1	0	0	0	0	3	0	0
AC006210.1	0	0	2	3	0	1	2	1
AC006210.2	2	1	6	2	7	3	9	14
AC006213.1	103	119	67	87	207	165	77	117
AC006213.2	22	26	8	12	20	15	8	24
AC006213.3	13	13	8	5	6	4	4	9
AC006213.4	7	6	3	1	10	6	0	4
AC006213.5	2	6	1	0	4	3	2	2
AC006213.6	10	20	5	18	15	9	5	6
AC006213.7	3	11	2	7	4	2	3	2
AC006230.1	14	7	10	10	2	1	0	5
AC006236.1	0	0	0	0	0	0	0	0
AC006237.1	1	2	0	1	0	0	0	0
AC006238.1	0	1	0	0	1	0	1	1
AC006238.2	0	0	0	0	2	0	1	4
AC006249.1	3	0	0	0	0	0	0	0
AC006252.1	3	6	7	3	14	26	8	7
AC006254.1	60	104	48	66	84	110	7	27
AC006254.2	2	3	0	0	0	1	0	0
AC006254.3	0	0	0	0	2	1	0	2
AC006262.1	0	0	1	0	0	1	0	0
AC006262.2	0	0	0	0	0	0	0	0
AC006262.3	0	0	0	0	0	0	0	0
AC006262.4	0	0	0	0	0	0	0	0
AC006270.1	1	1	1	0	4	0	0	0
AC006270.2	0	1	0	0	1	1	0	0
AC006270.3	0	0	0	0	0	0	0	0
AC006272.1	0	1	0	0	0	1	0	0
AC006272.2	1	2	0	1	2	6	0	2
AC006273.1	0	0	0	0	31	19	5	6
AC006277.1	11	16	9	13	14	14	6	10
AC006288.1	0	0	0	0	0	0	0	0
AC006296.1	0	0	0	0	0	0	0	0
AC006296.2	1	2	0	0	0	0	0	0
AC006296.3	1	0	1	0	0	0	0	0
AC006299.1	2	2	2	5	3	2	2	3
AC006305.1	0	0	1	0	29	30	4	15
AC006305.2	0	0	0	0	0	0	0	0
AC006305.3	0	0	0	0	0	0	0	0
AC006326.1	0	0	0	0	0	0	0	0
AC006328.1	0	0	0	0	0	0	0	0
AC006328.2	0	0	0	0	0	0	0	0
AC006329.1	86	97	57	41	393	284	163	78
AC006329.2	0	0	0	0	0	0	0	0
AC006330.1	14	22	10	10	8	17	4	6
AC006333.1	0	0	0	2	0	0	0	0
AC006333.2	42	48	33	33	61	56	14	28
AC006335.1	0	0	0	0	0	0	0	0
AC006335.2	0	0	0	0	0	0	0	0
AC006338.1	0	0	0	0	0	0	0	0
AC006338.2	0	0	0	0	0	0	0	0
AC006348.1	0	1	1	0	2	0	0	0
AC006349.1	1	0	0	0	1	1	0	0
AC006355.1	0	0	0	0	0	0	0	0
AC006355.2	0	0	0	0	0	0	0	0
AC006357.1	0	0	0	0	0	0	0	0
AC006362.1	0	0	0	0	0	0	0	0
AC006363.1	0	0	0	0	0	0	0	0
AC006364.1	0	0	0	0	1	0	0	0
AC006366.1	0	0	0	0	0	0	0	0
AC006369.1	6	8	4	3	431	765	306	177
AC006369.2	0	0	0	0	0	0	0	0
AC006372.1	0	1	2	0	1	3	0	0
AC006372.2	1	0	1	0	3	11	0	0
AC006372.3	0	0	0	0	1	1	0	1
AC006372.4	0	0	0	0	0	2	0	0
AC006378.1	1	2	0	9	5	7	3	3
AC006378.2	0	2	1	2	2	11	1	5
AC006380.1	0	0	0	0	0	0	0	0
AC006386.1	0	0	0	0	0	0	0	0
AC006386.2	0	0	0	0	0	0	0	0
AC006387.1	0	0	1	0	1	3	0	3
AC006390.1	1	0	0	0	0	0	0	0
AC006398.1	0	0	0	0	0	0	0	0
AC006427.1	0	0	0	0	0	0	0	0
AC006427.2	0	1	0	0	0	0	0	0
AC006435.1	96	114	78	121	166	183	52	98
AC006435.2	281	399	181	215	559	399	168	143
AC006435.3	2	10	2	0	1	3	0	1
AC006435.4	0	0	0	0	0	1	0	0
AC006435.5	0	0	0	0	1	2	0	0
AC006441.1	0	3	2	7	23	4	2	1
AC006441.2	0	0	0	0	0	0	0	0
AC006441.3	559	601	316	505	2875	2330	562	696
AC006441.4	0	0	1	0	0	0	0	0
AC006441.5	0	0	0	0	0	0	0	0
AC006445.1	0	0	0	0	0	0	0	0
AC006445.2	0	0	1	0	0	2	0	3
AC006445.3	0	0	0	0	0	0	0	0
AC006449.1	1	2	0	0	0	0	0	0
AC006449.2	11	19	0	0	16	21	0	0
AC006449.3	239	277	0	0	184	281	0	0
AC006449.5	51	57	0	0	24	19	0	0
AC006449.6	45	43	0	0	103	71	0	0
AC006449.7	198	166	0	0	308	284	0	0
AC006450.1	2	0	2	0	0	0	0	0
AC006450.2	6	5	3	1	0	2	0	0
AC006450.3	0	0	0	0	0	0	0	0
AC006452.1	3	2	1	1	24	68	13	20
AC006453.1	0	0	1	0	0	0	0	0
AC006453.2	0	0	0	0	261	201	84	80
AC006453.3	1	0	0	0	0	2	0	0
AC006453.4	0	0	0	0	1	4	1	0
AC006453.5	0	0	0	0	0	0	0	0
AC006455.1	0	0	0	0	0	0	0	0
AC006455.2	0	0	0	0	0	0	0	0
AC006455.3	0	0	0	0	0	0	0	0
AC006455.4	0	0	0	0	0	0	0	0
AC006455.5	0	0	0	0	0	0	0	0
AC006455.6	0	0	0	0	0	0	0	0
AC006455.7	0	0	0	0	0	0	0	0
AC006455.8	0	0	0	0	0	0	0	0
AC006457.1	0	0	0	0	0	0	0	0
AC006458.1	0	0	0	0	0	0	0	0
AC006459.1	0	0	0	0	0	2	0	0
AC006460.1	47	41	46	27	107	210	100	113
AC006460.2	9	8	1	5	20	43	19	24
AC006461.1	0	0	0	0	0	0	0	0
AC006463.1	0	0	0	0	0	0	0	0
AC006466.1	0	0	0	0	0	0	0	0
AC006478.1	0	0	0	0	0	0	0	0
AC006478.2	0	0	0	0	0	0	0	0
AC006480.1	1	0	1	1	0	1	1	2
AC006480.2	7	17	10	10	9	10	0	3
AC006482.1	0	0	0	0	0	0	0	0
AC006483.1	6	6	6	9	29	26	8	12
AC006483.2	0	0	3	0	0	0	0	0
AC006484.1	0	0	0	0	0	0	0	0
AC006486.1	415	414	245	303	1080	864	363	339
AC006486.2	5	3	1	3	20	28	10	8
AC006487.1	0	0	0	1	0	0	0	0
AC006487.2	0	1	0	0	0	0	0	0
AC006499.1	0	0	0	0	0	0	0	0
AC006499.2	0	0	0	0	0	0	0	0
AC006499.3	0	0	0	0	0	0	0	0
AC006499.4	0	0	0	0	0	0	0	0
AC006499.5	0	0	0	0	0	0	0	0
AC006499.6	0	0	0	0	0	0	0	0
AC006499.7	0	0	0	0	0	0	0	0
AC006499.8	0	0	0	0	0	0	0	0
AC006504.1	3	0	0	0	11	15	17	12
AC006504.2	0	0	0	0	0	0	1	0
AC006504.3	0	0	0	0	4	4	3	2
AC006504.4	0	0	0	0	0	0	0	0
AC006504.5	0	0	0	0	467	362	221	169
AC006504.6	0	0	0	0	0	1	0	0
AC006504.7	0	0	0	0	25	11	30	9
AC006509.1	0	0	0	0	0	0	1	0
AC006509.2	0	0	0	0	0	0	0	0
AC006511.1	0	1	0	0	0	0	0	0
AC006511.2	24	9	9	3	10	8	5	3
AC006511.3	66	50	67	48	646	421	129	104
AC006511.4	0	0	0	0	0	0	0	0
AC006511.5	122	138	95	131	123	351	73	79
AC006511.6	0	0	0	0	0	2	0	0
AC006512.1	0	1	2	0	2	1	1	0
AC006512.2	0	0	0	0	0	0	0	0
AC006517.1	0	0	0	0	0	0	0	0
AC006517.2	0	0	0	0	0	0	0	0
AC006518.1	1	1	0	0	1	4	0	0
AC006518.2	2	2	0	0	1	5	0	0
AC006518.7	8	14	0	0	17	39	0	0
AC006525.1	0	0	0	0	0	0	0	0
AC006529.1	1	0	0	0	0	2	0	0
AC006530.1	0	0	0	0	0	0	0	0
AC006538.1	1014	1053	565	677	3061	1998	656	541
AC006538.2	6	5	2	7	26	18	3	7
AC006538.3	147	137	84	85	316	255	63	50
AC006538.4	0	0	0	0	0	0	0	0
AC006538.5	0	1	0	0	0	4	0	1
AC006539.1	0	0	0	0	3	3	0	0
AC006539.2	2	6	0	0	0	0	2	2
AC006539.3	1	0	0	0	0	0	0	0
AC006547.1	186	232	102	143	74	119	19	44
AC006547.2	239	297	136	145	355	244	93	95
AC006547.3	241	271	124	140	75	121	34	42
AC006548.1	0	0	0	0	0	0	0	0
AC006548.2	0	0	0	0	0	0	0	0
AC006548.3	0	0	0	0	0	0	0	0
AC006557.1	6	10	3	2	11	11	2	2
AC006557.2	0	0	0	0	1	0	0	0
AC006557.3	14	10	5	7	11	17	8	14
AC006557.4	4	13	2	2	1	1	1	2
AC006557.5	1	1	1	0	1	4	0	0
AC006557.6	1	0	0	0	0	1	0	0
AC006566.1	2	0	0	0	0	1	1	0
AC006566.2	0	0	0	0	0	1	0	0
AC006581.1	0	0	0	0	0	0	0	0
AC006581.2	1	0	0	0	0	1	0	0
AC006600.1	0	0	0	0	0	0	0	0
AC006600.2	1	0	0	0	0	2	0	0
AC006840.1	0	0	0	0	0	0	0	0
AC006924.1	0	0	0	0	1	0	0	0
AC006927.1	0	0	0	2	0	1	9	7
AC006927.2	0	0	0	0	0	0	0	0
AC006927.3	0	0	0	0	0	0	0	0
AC006927.4	0	0	0	0	0	0	0	0
AC006927.5	0	0	0	0	0	0	0	0
AC006942.1	72	81	32	36	23	11	1	2
AC006946.1	0	4	0	2	0	5	0	1
AC006946.2	32	53	23	22	14	23	11	7
AC006946.3	10	6	4	3	4	3	2	0
AC006947.1	0	0	0	0	0	0	0	0
AC006960.1	0	0	0	1	0	0	0	0
AC006960.2	0	0	0	0	1	3	0	0
AC006960.3	0	0	0	0	0	2	0	0
AC006963.1	0	0	0	0	0	0	0	0
AC006965.1	0	0	0	0	0	0	0	1
AC006967.1	0	0	0	1	0	0	0	0
AC006967.2	0	0	0	0	0	0	0	0
AC006967.3	0	0	0	0	0	1	0	0
AC006970.1	0	0	0	0	9	12	2	2
AC006970.2	0	0	1	0	0	0	0	0
AC006970.3	0	0	0	0	0	1	0	0
AC006971.1	5	9	11	10	4	6	10	9
AC006972.1	0	0	0	0	0	1	0	0
AC006974.1	0	0	0	0	0	0	0	0
AC006974.2	0	0	0	0	0	1	0	0
AC006978.1	97	124	62	106	28	32	12	18
AC006978.2	397	428	243	273	39	59	21	32
AC006986.1	0	0	0	0	0	0	0	0
AC006987.1	0	0	0	0	0	0	0	0
AC006989.1	0	0	0	0	0	0	0	0
AC006994.1	0	0	0	0	1	3	1	1
AC006994.2	0	0	0	0	0	1	0	1
AC007000.1	8	3	4	4	16	18	4	4
AC007000.2	8	2	1	3	1	1	0	2
AC007000.3	10	6	2	5	3	8	1	2
AC007001.1	0	0	2	1	0	0	0	0
AC007003.1	0	0	0	0	0	0	0	0
AC007009.1	13	12	15	17	23	11	4	7
AC007012.1	0	0	0	0	0	0	0	0
AC007012.2	0	0	0	0	0	0	0	0
AC007014.1	0	0	0	0	1	1	0	1
AC007014.2	3	2	0	1	2	0	0	0
AC007016.1	0	1	0	1	0	0	0	0
AC007029.1	2	3	1	0	1	1	0	2
AC007032.1	1	4	1	2	22	19	12	2
AC007036.1	0	1	0	0	0	0	0	0
AC007036.2	0	1	0	0	2	1	0	3
AC007036.3	52	58	23	14	41	60	24	45
AC007036.4	12	17	7	8	30	20	4	10
AC007038.1	13	26	8	20	10	34	27	29
AC007038.2	21	24	8	17	33	31	13	14
AC007040.1	45	54	40	40	75	91	52	44
AC007040.2	189	213	164	156	456	562	255	222
AC007041.1	7	3	45	37	13	7	30	22
AC007064.1	0	0	0	0	0	0	0	0
AC007064.2	0	0	0	0	0	0	1	0
AC007064.3	0	0	0	0	0	0	0	0
AC007064.4	0	1	0	0	0	1	0	0
AC007066.1	0	0	7	3	11	3	1	5
AC007066.2	43	59	16	32	54	56	23	39
AC007066.3	3	4	2	1	2	0	0	0
AC007068.1	38	51	104	50	138	102	192	136
AC007068.2	0	0	0	0	0	0	0	0
AC007091.1	0	0	0	0	0	0	0	2
AC007092.1	0	0	0	0	0	0	0	0
AC007098.1	90	86	32	54	344	291	99	117
AC007098.2	0	0	0	0	1	0	0	0
AC007099.1	0	0	0	0	2	1	4	0
AC007099.2	0	0	0	0	0	0	0	0
AC007100.1	0	0	0	0	0	0	0	0
AC007100.2	0	0	0	0	0	0	0	0
AC007106.1	4	6	0	1	0	1	2	1
AC007106.2	0	0	0	0	0	0	0	0
AC007114.1	6	5	3	4	10	7	1	3
AC007114.2	1	2	3	5	5	2	2	11
AC007115.1	0	0	0	0	0	0	0	0
AC007126.1	0	0	0	0	0	0	0	1
AC007128.1	13	11	16	17	24	11	4	8
AC007128.2	0	0	1	1	0	0	0	0
AC007130.1	0	1	0	1	0	0	0	0
AC007132.1	0	0	0	0	0	0	0	0
AC007136.1	0	0	0	0	0	0	0	0
AC007151.1	0	0	1	0	0	0	0	0
AC007159.1	0	0	0	0	0	0	0	0
AC007160.1	5	7	11	6	0	0	2	7
AC007161.1	3	2	0	1	5	2	1	0
AC007161.2	0	0	0	2	0	0	0	0
AC007161.3	62	73	42	42	45	49	24	25
AC007163.1	274	279	175	149	481	1022	311	277
AC007179.1	0	0	0	0	0	0	0	0
AC007179.2	0	0	0	0	0	0	0	0
AC007179.3	0	0	0	0	0	0	0	0
AC007182.1	10	11	6	19	2	3	1	1
AC007182.2	20	14	52	42	108	69	87	72
AC007182.3	0	0	1	0	0	0	0	0
AC007191.1	129	181	148	146	40	48	26	53
AC007192.1	5840	6611	2701	2793	3882	3806	918	1443
AC007192.2	50	62	23	13	62	39	14	25
AC007193.1	43	47	29	45	23	30	27	11
AC007193.2	0	0	0	0	0	0	0	0
AC007193.3	57	51	59	37	324	166	69	59
AC007204.1	2	2	4	2	3	2	8	0
AC007204.2	0	0	0	0	0	0	0	0
AC007207.1	0	0	0	0	0	2	0	0
AC007215.1	0	0	0	0	0	1	0	1
AC007216.1	0	0	0	0	0	1	0	0
AC007216.2	2	9	1	1	3	1	1	1
AC007216.3	20	27	10	17	24	9	8	1
AC007216.4	4	11	4	5	1	2	2	1
AC007216.5	0	0	0	0	0	0	0	0
AC007218.1	0	0	0	0	0	0	0	0
AC007218.2	0	0	0	0	0	0	0	0
AC007218.3	1	0	0	0	0	1	0	0
AC007220.1	0	0	0	1	2	0	0	0
AC007220.2	1	2	0	1	1	2	0	0
AC007221.1	0	0	0	0	0	0	0	0
AC007222.1	0	0	0	0	0	0	0	0
AC007223.1	0	0	0	0	0	0	0	0
AC007224.1	1	0	0	0	0	0	0	0
AC007224.2	0	4	0	1	1	0	0	0
AC007225.1	0	0	0	0	2	0	0	0
AC007225.2	0	0	0	0	0	0	0	0
AC007229.1	3	1	9	8	2	0	5	4
AC007237.1	0	0	0	0	0	1	0	0
AC007238.1	36	27	246	410	72	66	300	394
AC007240.1	8	11	2	10	3	9	4	3
AC007241.1	0	0	0	0	0	0	0	0
AC007244.1	0	0	0	0	0	0	0	0
AC007250.1	6	3	2	1	5	8	1	3
AC007253.1	0	0	0	1	0	0	0	0
AC007255.1	44	46	32	58	0	3	0	1
AC007255.2	0	2	0	1	0	1	0	0
AC007256.1	4	2	19	20	5	4	13	12
AC007262.1	0	0	0	0	0	0	0	0
AC007262.2	3	5	2	4	0	6	0	0
AC007269.1	0	0	0	0	0	0	0	0
AC007271.1	0	0	0	0	0	0	0	1
AC007272.1	4	3	3	1	4	6	2	3
AC007274.1	0	0	0	0	0	0	0	0
AC007274.2	0	0	0	0	0	0	0	0
AC007274.3	0	0	0	0	0	0	0	0
AC007275.1	0	0	0	0	0	0	0	0
AC007277.1	0	0	0	1	0	0	0	0
AC007278.1	0	0	0	0	0	0	0	0
AC007278.2	0	0	0	0	0	0	0	0
AC007279.1	2	0	0	1	0	6	1	2
AC007279.2	9	13	3	2	177	90	30	18
AC007283.1	46	74	31	65	64	77	45	58
AC007283.2	0	2	0	0	0	1	0	1
AC007285.1	97	125	79	94	46	85	28	42
AC007285.2	5	3	3	2	1	1	0	0
AC007292.1	279	253	174	120	653	479	134	116
AC007292.2	66	76	31	47	56	43	13	16
AC007292.3	30	33	17	13	29	18	4	6
AC007298.1	128	140	69	66	359	384	170	197
AC007298.2	22	54	10	19	60	92	35	91
AC007308.1	139	126	82	132	94	91	15	23
AC007312.1	0	0	0	0	0	0	0	0
AC007314.1	186	196	124	140	496	386	189	125
AC007317.1	0	0	0	0	0	0	0	0
AC007317.2	0	0	0	0	0	2	0	0
AC007318.1	32	28	754	675	143	116	1098	1123
AC007318.2	28	34	284	303	61	53	424	431
AC007319.1	0	1	1	0	180	155	79	131
AC007322.1	0	0	0	0	0	0	0	0
AC007322.2	0	0	0	0	0	0	0	0
AC007322.3	0	0	0	0	0	0	0	0
AC007322.4	0	0	0	0	0	0	0	0
AC007326.1	1	0	0	0	0	0	0	0
AC007326.2	0	0	0	0	0	0	0	0
AC007326.3	0	0	0	1	0	0	0	0
AC007326.4	215	168	0	1	12	14	0	0
AC007326.5	0	1	0	1	0	0	0	0
AC007327.1	0	0	0	0	0	0	0	0
AC007327.2	0	0	0	0	0	0	0	0
AC007333.1	0	0	0	0	0	0	0	0
AC007333.2	0	0	0	0	0	0	0	0
AC007336.1	1	3	2	0	4	1	0	3
AC007336.2	0	0	0	0	0	0	0	0
AC007336.3	2	1	0	0	0	0	0	0
AC007342.1	0	2	0	0	1	0	0	0
AC007342.2	0	0	0	0	0	0	0	0
AC007342.3	2	2	1	2	1	0	0	0
AC007342.4	38	49	22	16	0	1	0	0
AC007342.5	33	38	17	5	0	0	0	0
AC007342.6	186	251	108	108	50	92	37	42
AC007342.7	23	32	18	27	4	6	0	3
AC007342.8	3	12	6	5	0	0	0	0
AC007342.9	12	14	7	6	0	1	0	0
AC007343.1	0	0	0	0	0	0	0	0
AC007344.1	0	0	0	0	0	0	0	0
AC007346.1	0	0	0	0	0	0	0	0
AC007346.2	0	0	0	0	0	0	0	0
AC007347.1	0	0	1	2	1	1	0	1
AC007347.2	0	0	0	0	0	1	0	0
AC007349.1	0	0	0	0	0	0	0	0
AC007349.2	0	0	0	0	0	1	0	0
AC007349.3	0	0	0	0	0	0	0	0
AC007349.4	0	0	0	0	0	0	0	0
AC007350.1	0	0	0	0	0	0	0	0
AC007359.1	0	0	0	0	0	0	0	0
AC007362.1	1	3	0	0	51	21	35	18
AC007363.1	0	0	0	1	0	0	0	0
AC007364.1	202	200	116	98	378	384	131	113
AC007365.1	3	1	5	1	0	4	2	2
AC007365.2	3	1	0	0	12	8	2	0
AC007368.1	0	0	0	0	0	1	0	0
AC007368.2	0	0	0	0	0	0	0	0
AC007370.1	0	0	0	1	1	0	0	0
AC007370.2	1	3	1	1	2	2	1	5
AC007375.1	222	214	136	161	14	30	19	16
AC007375.2	0	1	0	0	2	3	0	0
AC007376.1	0	0	0	0	0	0	0	0
AC007376.2	0	0	0	0	0	0	0	0
AC007378.1	5	22	4	2	326	356	379	179
AC007381.1	1	0	0	0	10	27	2	0
AC007381.2	0	0	0	0	0	0	0	0
AC007382.1	30	48	34	26	44	71	19	26
AC007383.1	0	0	0	1	0	0	0	0
AC007383.2	48	41	26	28	52	57	14	41
AC007383.3	140	102	79	117	269	231	74	97
AC007384.1	1	0	1	1	0	5	1	2
AC007386.1	2	1	2	1	0	0	0	0
AC007387.1	28	21	19	16	206	181	18	21
AC007387.2	18	18	12	14	191	194	15	38
AC007387.3	0	0	0	0	0	2	0	1
AC007389.1	2	0	2	0	3	12	2	5
AC007389.2	0	0	0	0	1	0	0	0
AC007389.3	0	0	0	0	0	1	0	0
AC007389.4	0	0	0	1	0	2	1	1
AC007389.5	0	0	2	1	0	5	0	1
AC007390.1	0	0	0	0	0	0	0	0
AC007390.2	344	317	192	209	1002	586	254	207
AC007391.1	0	0	0	0	1	0	0	0
AC007391.2	0	0	0	0	0	0	0	0
AC007391.3	0	0	0	0	0	0	0	0
AC007394.1	0	0	0	0	0	0	0	0
AC007395.1	1	0	1	1	2	3	1	0
AC007402.1	0	0	0	0	6	8	2	10
AC007402.2	0	0	0	0	0	0	0	0
AC007403.1	0	0	0	0	0	0	0	0
AC007405.1	0	0	0	1	8	11	4	4
AC007405.2	0	0	0	1	72	29	22	14
AC007405.3	4	3	2	2	49	38	24	34
AC007405.4	0	2	0	0	0	0	0	1
AC007406.1	0	0	0	0	0	0	0	0
AC007406.2	0	0	0	0	2	1	0	0
AC007406.3	1	0	0	0	0	0	0	0
AC007406.4	0	0	0	1	1	0	0	0
AC007406.5	59	50	29	56	101	215	31	65
AC007422.1	0	1	0	0	3	15	1	16
AC007422.2	0	0	0	0	0	3	1	8
AC007423.1	0	0	0	0	0	1	0	0
AC007424.1	0	0	0	0	1	0	0	0
AC007431.1	0	2	0	0	1	0	0	0
AC007431.2	0	0	0	0	0	0	0	0
AC007431.3	1	2	0	0	0	3	0	0
AC007432.1	0	0	0	0	0	0	0	0
AC007435.1	0	0	0	0	0	0	0	0
AC007448.1	0	0	0	0	0	0	0	0
AC007448.2	0	1	0	0	0	0	0	0
AC007448.3	59	59	13	15	1	7	1	0
AC007448.4	7	15	7	6	0	2	0	0
AC007450.1	0	2	2	2	0	0	0	0
AC007450.2	0	1	0	0	0	0	0	0
AC007450.3	0	0	0	0	0	0	0	0
AC007450.4	1	1	0	4	0	0	0	0
AC007458.1	0	0	0	0	0	0	0	0
AC007463.1	2	0	0	0	0	0	0	0
AC007463.2	0	0	0	0	0	0	0	0
AC007483.1	0	0	0	0	0	1	0	0
AC007485.1	1	4	4	1	8	7	2	0
AC007485.2	190	285	131	175	116	93	43	36
AC007490.1	1	2	5	4	0	0	0	0
AC007491.1	0	0	0	0	0	1	2	0
AC007493.1	106	138	60	121	5	0	0	0
AC007493.2	48	44	43	37	45	58	33	22
AC007494.1	0	1	1	0	1	1	0	0
AC007494.2	3	2	3	1	1	2	0	0
AC007494.3	2	8	2	0	0	2	0	0
AC007495.1	0	0	0	0	0	0	0	0
AC007496.1	3	2	1	1	1	2	0	0
AC007496.2	4	5	4	1	11	3	1	1
AC007496.3	0	3	1	2	0	2	0	0
AC007497.1	3	1	2	0	2	0	0	0
AC007497.2	0	0	0	0	0	0	0	0
AC007513.1	0	1	0	0	5	2	2	4
AC007527.1	0	0	0	0	0	0	0	0
AC007527.2	0	0	0	0	0	0	0	0
AC007528.1	1	1	0	1	4	3	0	0
AC007529.1	0	1	0	0	5	2	0	0
AC007529.2	1	2	0	1	1	8	0	2
AC007533.1	7	4	1	0	5	2	1	0
AC007535.1	0	0	0	0	0	0	0	0
AC007536.1	0	0	0	0	0	0	0	0
AC007537.1	0	0	0	0	4	2	0	0
AC007540.1	0	0	0	0	1	0	0	0
AC007541.1	4	5	0	5	27	45	19	14
AC007546.1	2	5	4	1	2	18	8	5
AC007546.2	0	0	0	2	0	0	0	0
AC007546.3	1	2	1	0	3	1	0	0
AC007547.1	0	0	0	1	0	0	1	0
AC007547.2	0	0	0	0	0	0	0	0
AC007547.3	0	0	0	0	0	0	0	0
AC007551.1	0	0	0	0	0	0	0	0
AC007551.2	0	0	0	0	0	1	0	0
AC007552.1	1	1	0	0	5	2	0	1
AC007552.2	1	0	0	1	1	2	2	1
AC007556.1	0	0	0	0	0	1	0	0
AC007557.1	0	0	0	0	0	0	0	0
AC007557.2	0	0	0	0	0	0	0	0
AC007557.3	0	0	0	0	0	0	0	0
AC007557.4	0	0	0	0	0	0	0	0
AC007559.1	0	0	0	0	0	0	0	0
AC007560.1	1	0	4	2	4	8	16	12
AC007562.1	0	0	0	0	0	0	0	0
AC007563.1	0	0	0	0	0	0	0	0
AC007563.2	160	154	53	19	0	0	0	0
AC007563.3	0	1	0	0	0	0	0	0
AC007563.4	0	0	0	0	0	0	0	0
AC007566.1	211	272	126	205	162	189	58	116
AC007566.2	0	0	0	0	0	0	0	0
AC007568.1	0	1	1	0	0	0	0	0
AC007569.1	2	1	0	0	6	4	3	4
AC007570.1	0	0	1	0	4	11	5	6
AC007595.1	0	0	1	0	0	0	0	0
AC007598.1	0	1	0	0	0	0	0	0
AC007598.2	1	0	0	0	0	0	0	0
AC007598.3	0	0	0	0	2	0	0	1
AC007599.1	1	2	1	4	0	0	2	1
AC007599.2	0	0	1	0	0	0	0	0
AC007601.1	1	0	0	1	3	0	0	2
AC007601.2	0	0	0	1	0	0	0	0
AC007603.1	0	0	0	0	0	1	0	0
AC007603.2	0	0	0	0	0	0	0	0
AC007603.3	0	0	0	0	0	0	0	0
AC007608.1	42	41	21	30	3	0	3	0
AC007608.2	1	5	0	2	0	0	0	0
AC007608.3	2	1	1	3	0	1	0	0
AC007608.4	6	4	1	6	0	0	0	0
AC007610.1	39	46	29	30	29	56	23	16
AC007610.2	73	83	55	52	84	83	27	19
AC007610.3	1	1	1	0	0	1	0	0
AC007610.4	6	14	11	9	7	7	10	9
AC007610.5	1	1	0	0	0	1	0	0
AC007611.1	6	3	3	5	1	3	1	0
AC007613.1	38	50	29	65	50	56	17	18
AC007614.1	8	4	6	35	0	0	0	0
AC007614.2	0	0	0	1	0	1	0	0
AC007618.1	0	0	0	0	0	0	0	0
AC007619.1	5	9	3	4	2	4	0	0
AC007619.2	0	0	0	2	0	1	0	1
AC007620.1	0	0	0	0	0	0	0	0
AC007620.2	3	7	2	2	669	455	598	459
AC007620.3	1	8	1	1	1	0	0	0
AC007621.1	0	4	0	2	1	1	0	0
AC007622.1	2	0	0	3	0	3	3	5
AC007622.2	50	82	33	74	134	159	80	87
AC007631.1	0	0	0	0	0	0	0	0
AC007637.1	0	1	0	0	1	2	1	1
AC007638.1	0	0	0	0	0	0	0	0
AC007638.2	0	1	0	0	0	0	0	0
AC007639.1	0	1	0	0	11	7	1	2
AC007649.1	0	0	0	0	0	0	0	0
AC007652.1	0	0	0	0	0	1	0	0
AC007652.2	0	0	0	0	0	0	0	0
AC007652.3	0	0	0	0	0	0	0	0
AC007655.1	0	0	0	0	0	0	0	0
AC007655.2	1	1	1	0	0	4	1	0
AC007656.1	0	0	0	0	0	0	0	0
AC007656.2	0	0	0	0	0	0	0	1
AC007656.3	0	0	0	0	0	0	0	0
AC007656.4	0	0	0	0	0	0	0	0
AC007663.1	31	14	19	46	4	7	1	2
AC007663.2	0	0	0	0	0	0	0	0
AC007663.3	3	5	1	1	0	0	1	1
AC007663.4	25	26	18	15	8	2	1	2
AC007666.1	9	2	8	4	4	6	0	1
AC007666.2	7	0	1	0	6	4	2	0
AC007671.1	0	0	0	0	0	0	0	0
AC007673.1	4	3	7	11	0	0	0	1
AC007677.1	0	0	0	0	0	0	0	0
AC007679.1	34	33	27	26	22	42	18	23
AC007679.2	0	0	0	1	0	0	0	0
AC007681.1	4	5	2	3	11	14	2	5
AC007682.1	0	0	0	0	0	0	0	0
AC007683.1	9	11	53	46	91	55	112	95
AC007683.2	0	0	0	0	1	0	0	0
AC007684.1	6	1	1	0	2	0	0	1
AC007685.1	0	0	0	1	1	0	1	0
AC007686.1	0	0	0	0	0	0	0	0
AC007686.2	0	0	0	0	1	0	0	0
AC007686.3	179	157	146	148	165	270	32	104
AC007686.4	0	2	0	1	0	0	0	0
AC007686.5	0	0	0	0	0	0	0	0
AC007687.1	2	2	1	0	1	0	0	0
AC007688.1	2	4	4	4	38	29	8	14
AC007688.2	0	1	0	1	0	3	0	1
AC007690.1	1	0	2	0	4	2	2	0
AC007695.1	18	20	12	21	38	30	18	29
AC007718.1	0	0	0	0	0	0	0	0
AC007728.1	4	2	7	11	4	13	9	7
AC007728.2	9	20	13	13	18	29	12	17
AC007728.3	0	0	0	0	0	0	0	0
AC007731.1	34	74	45	40	12	17	16	17
AC007731.2	1	1	0	0	0	0	0	0
AC007731.3	2	4	1	1	1	4	1	0
AC007731.4	208	265	78	106	205	130	58	50
AC007731.5	8	12	5	0	0	0	0	0
AC007736.1	0	0	0	0	0	0	0	0
AC007738.1	0	0	0	0	1	2	0	0
AC007741.1	0	0	0	0	0	0	0	0
AC007742.1	0	0	0	0	0	0	0	0
AC007742.2	0	0	0	0	0	0	0	0
AC007743.1	5	11	8	5	2	11	2	6
AC007744.1	5	2	0	0	1	14	0	4
AC007749.1	0	0	0	0	0	0	0	0
AC007749.2	0	0	0	0	16	56	8	10
AC007750.1	0	1	0	0	0	0	0	0
AC007751.1	0	0	0	0	0	0	0	0
AC007773.1	4	0	1	0	53	61	21	21
AC007780.1	1356	1578	1000	1325	428	767	446	486
AC007785.1	0	0	0	0	0	0	0	0
AC007785.2	0	0	0	0	0	0	0	0
AC007785.3	10	15	0	12	6	3	1	2
AC007786.1	1	1	2	1	0	0	0	0
AC007786.2	0	0	0	1	0	1	0	0
AC007786.3	0	0	0	0	0	0	0	0
AC007786.4	0	0	0	0	0	0	0	0
AC007787.1	0	2	0	0	4	1	0	0
AC007787.2	2	1	0	1	1	2	0	1
AC007790.1	4	1	0	0	6	0	0	1
AC007792.1	2	0	0	0	0	0	1	0
AC007795.1	0	0	0	0	0	0	0	0
AC007823.1	7	12	3	7	8	6	2	4
AC007834.1	0	0	0	0	3	14	0	2
AC007834.2	1	1	0	0	7	0	0	3
AC007842.1	22	24	15	16	28	22	17	29
AC007846.1	1	0	0	0	3	7	0	0
AC007846.2	1	0	0	0	2	7	0	1
AC007848.1	0	0	0	0	7	21	4	3
AC007848.2	0	0	0	0	3	3	0	0
AC007849.1	0	1	0	1	13	4	0	0
[truncated: 57,054 more rows]

## Sheet: GSEA MCF7
MSigDB COLLECTION	GENE SET NAME	SIZE	ES	NES	NOM p-val		Groups		In Fig.7
C2	KANG DOXORUBICIN RESISTANCE UP	54	0.793058	1.85491	< 0.0001		Breast Cancer
C2	PUJANA XPRSS INT NETWORK	167	0.73357	1.85161	< 0.0001		ERa Signaling
C2	PUJANA BRCA CENTERED NETWORK	117	0.733115	1.81464	< 0.0001		Cell Signaling
C2	PYEON CANCER HEAD AND NECK VS CERVICAL UP	192	0.710547	1.80926	< 0.0001		Mitochondrial Metabolism
C2	ZHOU CELL CYCLE GENES IN IR RESPONSE 6HR	82	0.733069	1.79109	< 0.0001		Carbohydrate Metabolism
C2	SOTIRIOU BREAST CANCER GRADE 1 VS 3 UP	150	0.710758	1.7892	< 0.0001		Hypoxia, Angiogenesis and EMT
C2	WHITFIELD CELL CYCLE S	140	0.716105	1.77799	< 0.0001		Others
C2	ROSTY CERVICAL CANCER PROLIFERATION CLUSTER	138	0.711257	1.76475	< 0.0001
C2	PUJANA BREAST CANCER WITH BRCA1 MUTATED UP	55	0.740419	1.74883	< 0.0001
C2	FISCHER G2 M CELL CYCLE	231	0.689612	1.74855	< 0.0001
C2	WP RETINOBLASTOMA GENE IN CANCER	87	0.717858	1.7465	< 0.0001
C2	BENPORATH PROLIFERATION	142	0.694353	1.74132	< 0.0001
C4	MODULE 198	297	0.679672	1.73502	< 0.0001
C2	MISSIAGLIA REGULATED BY METHYLATION DN	118	0.699076	1.73306	< 0.0001
C2	PUJANA BRCA2 PCC NETWORK	418	0.674436	1.73233	< 0.0001
C2	ZHOU CELL CYCLE GENES IN IR RESPONSE 24HR	121	0.700846	1.72937	< 0.0001
C2	BLUM RESPONSE TO SALIRASIB DN	336	0.673571	1.72375	< 0.0001
C2	FOURNIER ACINAR DEVELOPMENT LATE 2	278	0.675717	1.72241	< 0.0001
C2	ZHANG BREAST CANCER PROGENITORS UP	426	0.667951	1.72178	< 0.0001
C2	SHEDDEN LUNG CANCER POOR SURVIVAL A6	446	0.667176	1.72088	< 0.0001
C2	WU APOPTOSIS BY CDKN1A VIA TP53	52	0.736194	1.71602	< 0.0001
C2	MAYBURD RESPONSE TO L663536 DN	55	0.721936	1.71402	< 0.0001
C2	WINNEPENNINCKX MELANOMA METASTASIS UP	159	0.681939	1.71171	< 0.0001
C4	MODULE 125	44	0.739241	1.70357	< 0.0001
C2	DING LUNG CANCER EXPRESSION BY COPY NUMBER	99	0.690443	1.69372	< 0.0001
C2	BIDUS METASTASIS UP	216	0.668688	1.69083	< 0.0001
C7	GSE24634 TREG VS TCONV POST DAY5 IL4 CONVERSION UP	197	0.668481	1.69078	< 0.0001
C2	FARMER BREAST CANCER CLUSTER 2	33	0.770086	1.69042	< 0.0001
C2	FURUKAWA DUSP6 TARGETS PCI35 DN	71	0.702464	1.6882	< 0.0001
C2	PUJANA BREAST CANCER LIT INT NETWORK	100	0.679594	1.68773	< 0.0001
C2	KAUFFMANN MELANOMA RELAPSE UP	61	0.713379	1.67855	< 0.0001
C7	GSE36476 CTRL VS TSST ACT 72H MEMORY CD4 TCELL YOUNG DN	197	0.662859	1.67795	< 0.0001
C7	GSE7568 IL4 VS IL4 AND DEXAMETHASONE TREATED MACROPHAGE UP	165	0.667964	1.6774	< 0.0001
C7	GSE36476 CTRL VS TSST ACT 40H MEMORY CD4 TCELL OLD DN	196	0.660458	1.67633	< 0.0001
C2	TOYOTA TARGETS OF MIR34B AND MIR34C	447	0.650203	1.67585	< 0.0001
C7	GSE12366 GC BCELL VS PLASMA CELL UP	194	0.655251	1.67448	< 0.0001
C2	VILLANUEVA LIVER CANCER KRT19 UP	167	0.662696	1.67118	< 0.0001
C2	ODONNELL TFRC TARGETS DN	137	0.667569	1.6693	< 0.0001
C4	MODULE 98	383	0.650249	1.66929	< 0.0001
C7	GSE22886 UNSTIM VS IL15 STIM NKCELL DN	195	0.65907	1.66813	< 0.0001
C7	GSE22886 UNSTIM VS IL2 STIM NKCELL DN	196	0.659674	1.66804	< 0.0001
C2	JOHNSTONE PARVB TARGETS 2 DN	335	0.649479	1.66545	< 0.0001
C7	GSE25146 UNSTIM VS HELIOBACTER PYLORI LPS STIM AGS CELL UP	177	0.659926	1.65929	< 0.0001
C7	GSE22601 DOUBLE POSITIVE VS CD4 SINGLE POSITIVE THYMOCYTE DN	197	0.652333	1.65776	< 0.0001
C7	GSE18893 TCONV VS TREG 24H TNF STIM UP	195	0.653787	1.6556	< 0.0001
C4	MODULE 57	56	0.704071	1.65417	< 0.0001
C2	DACOSTA UV RESPONSE VIA ERCC3 COMMON DN	455	0.642842	1.65379	< 0.0001
C2	FISCHER G1 S CELL CYCLE	179	0.654497	1.65291	< 0.0001
C2	SCIBETTA KDM5B TARGETS DN	77	0.68574	1.6507	< 0.0001
C2	DOANE BREAST CANCER CLASSES DN	32	0.740766	1.64872	< 0.0001
C2	SHEN SMARCA2 TARGETS UP	419	0.639636	1.64859	< 0.0001
C2	PYEON HPV POSITIVE TUMORS UP	96	0.667799	1.64574	< 0.0001
C7	GSE7460 CD8 TCELL VS TREG ACT DN	194	0.64834	1.64438	< 0.0001
C2	GABRIELY MIR21 TARGETS	287	0.646216	1.64434	< 0.0001
C7	GSE24634 TEFF VS TCONV DAY5 IN CULTURE UP	197	0.653202	1.64387	< 0.0001
C3	ATAGGAA MIR202	102	0.670339	1.64261	< 0.0001
C7	GSE5542 IFNG VS IFNA TREATED EPITHELIAL CELLS 6H UP	193	0.648545	1.63994	< 0.0001
C2	WHITFIELD CELL CYCLE LITERATURE	44	0.719811	1.63913	< 0.0001
C2	VANTVEER BREAST CANCER METASTASIS DN	106	0.665824	1.63894	< 0.0001
C2	EPPERT PROGENITOR	135	0.657225	1.63652	< 0.0001
C7	GSE5099 UNSTIM VS MCSF TREATED MONOCYTE DAY7 UP	194	0.638429	1.63333	< 0.0001
C7	GSE36476 CTRL VS TSST ACT 72H MEMORY CD4 TCELL OLD DN	193	0.648514	1.63247	< 0.0001
C2	WHITFIELD CELL CYCLE G2	163	0.650231	1.62437	< 0.0001
C5	GOBP PROTEIN LOCALIZATION TO CHROMOSOME	86	0.66318	1.62298	< 0.0001
C7	GSE5142 HTERT TRANSDUCED VS CTRL CD8 TCELL LATE PASSAGE CLONE UP	195	0.639771	1.61739	< 0.0001
C2	ONDER CDH1 TARGETS 1 DN	167	0.641811	1.61625	< 0.0001
C7	GSE2770 IL12 AND TGFB VS IL4 TREATED ACT CD4 TCELL 6H UP	199	0.636088	1.61587	< 0.0001
C2	JI RESPONSE TO FSH DN	53	0.686679	1.61486	< 0.0001
C2	WHITFIELD CELL CYCLE G2 M	196	0.635843	1.61468	< 0.0001
C7	GSE22886 NAIVE CD4 TCELL VS 48H ACT TH2 DN	192	0.632289	1.60962	< 0.0001
C2	FRASOR RESPONSE TO SERM OR FULVESTRANT DN	47	0.691345	1.60819	< 0.0001
C7	GSE13485 DAY1 VS DAY21 YF17D VACCINE PBMC DN	193	0.630194	1.6039	< 0.0001
C7	GSE22886 UNSTIM VS STIM MEMORY TCELL DN	197	0.631639	1.60354	< 0.0001
C7	GSE16450 CTRL VS IFNA 12H STIM IMMATURE NEURON CELL LINE UP	194	0.635902	1.60146	< 0.0001
C3	MIR551B 5P	497	0.620739	1.60139	< 0.0001
C2	ZHONG RESPONSE TO AZACITIDINE AND TSA DN	70	0.667824	1.60133	< 0.0001
C7	GSE1460 INTRATHYMIC T PROGENITOR VS NAIVE CD4 TCELL CORD BLOOD UP	195	0.630183	1.60034	< 0.0001
C2	KAUFFMANN DNA REPAIR GENES	228	0.627403	1.59979	< 0.0001
C7	GSE5542 IFNG VS IFNA TREATED EPITHELIAL CELLS 24H UP	195	0.634103	1.59797	< 0.0001
C2	SEIDEN ONCOGENESIS BY MET	88	0.655479	1.59789	< 0.0001
C7	GSE12845 IGD NEG BLOOD VS PRE GC TONSIL BCELL DN	192	0.631035	1.59601	< 0.0001
C5	HP MELANOMA	72	0.661961	1.59488	< 0.0001
C7	GSE8685 IL2 STARVED VS IL2 ACT IL2 STARVED CD4 TCELL DN	191	0.626019	1.59299	< 0.0001
C7	GSE2770 IL12 AND TGFB ACT VS ACT CD4 TCELL 48H DN	197	0.631636	1.59286	< 0.0001
C2	WP INTEGRATED CANCER PATHWAY	45	0.69586	1.59254	< 0.0001
C7	GSE14000 TRANSLATED RNA VS MRNA 4H LPS DC UP	195	0.625935	1.59166	< 0.0001
C3	MIR548L	360	0.617225	1.58962	< 0.0001
C2	ROYLANCE BREAST CANCER 16Q COPY NUMBER DN	26	0.74216	1.58946	0.00110742
C2	SEIDEN MET SIGNALING	19	0.775659	1.58687	0.00116414
C7	GSE34515 CD16 POS MONOCYTE VS DC UP	197	0.627368	1.58674	< 0.0001
C2	WAKASUGI HAVE ZNF143 BINDING SITES	54	0.680132	1.58644	< 0.0001
C7	GSE12845 IGD POS BLOOD VS PRE GC TONSIL BCELL DN	194	0.62591	1.58533	< 0.0001
C2	DAZARD RESPONSE TO UV NHEK DN	292	0.618377	1.58331	< 0.0001
C7	GSE9006 HEALTHY VS TYPE 1 DIABETES PBMC 1MONTH POST DX UP	198	0.623073	1.58292	< 0.0001
C7	GSE7460 CTRL VS TGFB TREATED ACT TREG UP	199	0.621479	1.58197	< 0.0001
C2	MOHANKUMAR HOXA1 TARGETS UP	398	0.615033	1.58047	< 0.0001
C2	FINETTI BREAST CANCER KINOME RED	16	0.785788	1.58019	0.00118203
C2	VECCHI GASTRIC CANCER EARLY UP	432	0.610627	1.57835	< 0.0001
C2	OSMAN BLADDER CANCER UP	395	0.612564	1.57825	< 0.0001
C4	MODULE 419	34	0.70649	1.57706	< 0.0001
C7	GSE10240 IL22 VS IL17 STIM PRIMARY BRONCHIAL EPITHELIAL CELLS UP	197	0.626074	1.57581	< 0.0001
C7	GSE12366 GC VS NAIVE BCELL UP	193	0.620089	1.57404	< 0.0001
C7	GSE24634 TEFF VS TCONV DAY7 IN CULTURE UP	196	0.619165	1.57375	< 0.0001
C7	GSE36476 CTRL VS TSST ACT 40H MEMORY CD4 TCELL YOUNG DN	197	0.622922	1.57301	< 0.0001
C7	GSE22601 DOUBLE POSITIVE VS CD8 SINGLE POSITIVE THYMOCYTE DN	195	0.620738	1.57131	< 0.0001
C7	GSE2405 S AUREUS VS UNTREATED NEUTROPHIL DN	195	0.624159	1.57059	< 0.0001
C2	RHODES UNDIFFERENTIATED CANCER	65	0.665759	1.56979	< 0.0001
C2	BENPORATH ES CORE NINE CORRELATED	100	0.636545	1.56939	< 0.0001
C7	GSE14000 UNSTIM VS 4H LPS DC TRANSLATED RNA UP	193	0.619841	1.56931	< 0.0001
C3	MIR4773	194	0.617691	1.56887	< 0.0001
C2	MALONEY RESPONSE TO 17AAG DN	74	0.643985	1.5682	< 0.0001
C7	GSE24634 TEFF VS TCONV DAY3 IN CULTURE UP	197	0.620242	1.56643	< 0.0001
C7	GSE33425 CD161 INT VS NEG CD8 TCELL UP	199	0.619143	1.56286	< 0.0001
C2	BENPORATH ES 1	375	0.607077	1.56279	< 0.0001
C7	GSE25085 FETAL LIVER VS ADULT BM SP4 THYMIC IMPLANT DN	195	0.618422	1.56265	< 0.0001
C3	MIR4275	155	0.624984	1.5621	< 0.0001
C7	GSE12845 NAIVE VS PRE GC TONSIL BCELL DN	193	0.622358	1.56146	< 0.0001
C7	GSE29618 PRE VS DAY7 FLU VACCINE PDC DN	198	0.619592	1.56061	< 0.0001
C2	DACOSTA UV RESPONSE VIA ERCC3 XPCS DN	84	0.642747	1.56039	< 0.0001
C2	LI WILMS TUMOR ANAPLASTIC UP	17	0.785064	1.56016	0.00115607
C7	GSE12366 PLASMA CELL VS MEMORY BCELL DN	194	0.611536	1.55927	< 0.0001
C2	ZHANG RESPONSE TO IKK INHIBITOR AND TNF DN	102	0.636698	1.55825	< 0.0001
C7	GSE24634 TREG VS TCONV POST DAY3 IL4 CONVERSION UP	195	0.615174	1.55731	< 0.0001
C7	GSE9006 HEALTHY VS TYPE 1 DIABETES PBMC AT DX UP	193	0.615064	1.5563	< 0.0001
C7	GSE22886 NAIVE CD4 TCELL VS 12H ACT TH1 DN	194	0.617849	1.55566	< 0.0001
C2	SESTO RESPONSE TO UV C5	46	0.677048	1.55494	< 0.0001
C7	GSE2770 UNTREATED VS ACT CD4 TCELL 48H UP	189	0.612353	1.55265	< 0.0001
C7	GSE5679 CTRL VS PPARG LIGAND ROSIGLITAZONE TREATED DC UP	192	0.616779	1.55229	< 0.0001
C2	DAIRKEE CANCER PRONE RESPONSE BPA	50	0.664056	1.55224	< 0.0001
C3	MIR5680	460	0.603205	1.55208	< 0.0001
C7	GSE28726 ACT CD4 TCELL VS ACT NKTCELL UP	197	0.606565	1.552	< 0.0001
C7	GSE14000 TRANSLATED RNA VS MRNA DC UP	196	0.610616	1.55097	< 0.0001
C2	DAZARD UV RESPONSE CLUSTER G6	139	0.624545	1.5495	< 0.0001
C7	GSE1460 INTRATHYMIC T PROGENITOR VS NAIVE CD4 TCELL ADULT BLOOD UP	194	0.611239	1.54946	< 0.0001
C2	KEGG UBIQUITIN MEDIATED PROTEOLYSIS	134	0.616576	1.54911	< 0.0001
C7	GSE17974 1.5H VS 72H IL4 AND ANTI IL12 ACT CD4 TCELL DN	198	0.608634	1.54889	< 0.0001
C3	MIR302A 5P	189	0.613849	1.54782	< 0.0001
C2	NOUZOVA TRETINOIN AND H4 ACETYLATION	132	0.622372	1.54777	< 0.0001
C4	MODULE 321	111	0.623141	1.54751	< 0.0001
C2	KAUFFMANN DNA REPLICATION GENES	146	0.621363	1.54727	< 0.0001
C2	PETROVA PROX1 TARGETS UP	25	0.73073	1.54688	0.00556174
C7	GSE28726 NAIVE VS ACTIVATED NKTCELL DN	198	0.609869	1.54641	< 0.0001
C2	WHITFIELD CELL CYCLE G1 S	132	0.621485	1.54582	< 0.0001
C7	GSE1460 CD4 THYMOCYTE VS NAIVE CD4 TCELL CORD BLOOD UP	199	0.61007	1.54474	< 0.0001
C7	GSE18791 CTRL VS NEWCASTLE VIRUS DC 12H UP	196	0.610577	1.54448	< 0.0001
C7	GSE3982 MAC VS NEUTROPHIL LPS STIM UP	195	0.607908	1.54429	< 0.0001
C2	MASRI RESISTANCE TO TAMOXIFEN AND AROMATASE INHIBITORS DN	18	0.765401	1.54404	0.00114548
C7	GSE24026 PD1 LIGATION VS CTRL IN ACT TCELL LINE DN	193	0.604071	1.54339	< 0.0001
C4	MODULE 197	172	0.610047	1.54282	< 0.0001
C7	GSE17974 0H VS 48H IN VITRO ACT CD4 TCELL DN	195	0.607584	1.54001	< 0.0001
C7	GSE12845 IGD NEG BLOOD VS DARKZONE GC TONSIL BCELL DN	195	0.608503	1.53991	< 0.0001
C2	CHEMNITZ RESPONSE TO PROSTAGLANDIN E2 UP	145	0.620157	1.53956	< 0.0001
C4	MODULE 8	415	0.597351	1.53905	< 0.0001
C2	NAKAMURA TUMOR ZONE PERIPHERAL VS CENTRAL UP	284	0.603693	1.53846	< 0.0001
C4	MODULE 36	160	0.611315	1.53814	< 0.0001
C5	HP ABNORMALITY OF CHROMOSOME STABILITY	49	0.660894	1.53708	0.00210526
C7	GSE35685 CD34POS CD38NEG VS CD34POS CD10NEG CD62LPOS BONE MARROW UP	195	0.605081	1.5357	< 0.0001
C2	THILLAINADESAN ZNF217 TARGETS UP	41	0.670849	1.5355	< 0.0001
C2	NADERI BREAST CANCER PROGNOSIS UP	51	0.657421	1.53439	< 0.0001
C7	GSE16385 MONOCYTE VS 12H ROSIGLITAZONE IL4 TREATED MACROPHAGE UP	194	0.604683	1.53363	< 0.0001
C2	RIGGINS TAMOXIFEN RESISTANCE DN	218	0.602164	1.53344	< 0.0001
C7	GSE37416 CTRL VS 6H F TULARENSIS LVS NEUTROPHIL UP	191	0.603283	1.53344	< 0.0001
C2	PID FOXM1 PATHWAY	39	0.674483	1.53241	0.00108225
C7	GSE28726 ACT CD4 TCELL VS ACT VA24NEG NKTCELL UP	196	0.604413	1.53158	< 0.0001
C2	WP INTEGRATED BREAST CANCER PATHWAY	154	0.613815	1.53123	< 0.0001
C5	GOBP PROTEIN DNA COMPLEX SUBUNIT ORGANIZATION	209	0.60625	1.5312	< 0.0001
C7	GSE18791 CTRL VS NEWCASTLE VIRUS DC 16H UP	195	0.604029	1.53064	< 0.0001
C7	GSE9960 HEALTHY VS GRAM NEG AND POS SEPSIS PBMC DN	190	0.603893	1.53038	< 0.0001
C7	GSE22103 LPS VS GMCSF AND IFNG STIM NEUTROPHIL UP	198	0.601475	1.52978	< 0.0001
C7	GSE22601 CD4 SINGLE POSITIVE VS CD8 SINGLE POSITIVE THYMOCYTE UP	196	0.601703	1.52958	< 0.0001
C7	GSE23321 EFFECTOR MEMORY VS NAIVE CD8 TCELL DN	193	0.603989	1.52949	< 0.0001
C7	GSE24634 NAIVE CD4 TCELL VS DAY7 IL4 CONV TREG DN	197	0.603279	1.52833	< 0.0001
C4	MODULE 277	53	0.651076	1.52737	< 0.0001
C7	GSE12366 GC VS MEMORY BCELL UP	193	0.604167	1.52717	< 0.0001
C7	GSE2770 UNTREATED VS IL4 TREATED ACT CD4 TCELL 48H DN	197	0.605692	1.52555	< 0.0001
C7	GSE17974 CTRL VS ACT IL4 AND ANTI IL12 72H CD4 TCELL DN	194	0.60702	1.52489	< 0.0001
C7	GSE26928 NAIVE VS CENT MEMORY CD4 TCELL UP	189	0.604618	1.5245	< 0.0001
C2	KEGG MISMATCH REPAIR	23	0.721776	1.52448	0.00551268
C2	PID TELOMERASE PATHWAY	66	0.636963	1.52356	< 0.0001
C6	CORDENONSI YAP CONSERVED SIGNATURE	55	0.642952	1.52138	0.00105152
C7	GSE1432 1H VS 6H IFNG MICROGLIA DN	194	0.598524	1.52102	< 0.0001
C2	VANTVEER BREAST CANCER POOR PROGNOSIS	46	0.659394	1.52072	< 0.0001
C7	GSE22886 NAIVE TCELL VS NEUTROPHIL UP	194	0.599039	1.51971	< 0.0001
C7	GSE3982 EOSINOPHIL VS TH2 DN	196	0.597383	1.51866	< 0.0001
C7	GSE5679 CTRL VS RARA AGONIST AM580 TREATED DC UP	194	0.598773	1.51859	< 0.0001
C7	GSE17974 1H VS 72H UNTREATED IN VITRO CD4 TCELL DN	193	0.60244	1.51837	< 0.0001
C2	VETTER TARGETS OF PRKCA AND ETS1 UP	16	0.765964	1.51811	0.00348028
C6	TBK1.DF DN	279	0.594678	1.51776	< 0.0001
C7	GSE3982 NKCELL VS TH2 DN	196	0.600096	1.51774	< 0.0001
C7	GSE16385 IL4 VS ROSIGLITAZONE STIM MACROPHAGE UP	191	0.59703	1.51739	< 0.0001
C7	GSE25146 UNSTIM VS HELIOBACTER PYLORI LPS STIM AGS CELL DN	162	0.603406	1.51669	< 0.0001
C2	WHITFIELD CELL CYCLE M G1	124	0.605572	1.51658	< 0.0001
C4	MODULE 219	27	0.693917	1.51658	0.00561798
C7	GSE22589 HEALTHY VS HIV INFECTED DC UP	198	0.599429	1.51502	< 0.0001
C7	GSE13411 IGM VS SWITCHED MEMORY BCELL DN	197	0.598925	1.51495	< 0.0001
C7	GSE22886 IGG IGA MEMORY BCELL VS BM PLASMA CELL UP	194	0.596106	1.51439	< 0.0001
C7	GSE3982 MEMORY CD4 TCELL VS TH2 DN	195	0.599365	1.51413	< 0.0001
C7	GSE22886 NAIVE BCELL VS BM PLASMA CELL UP	197	0.598655	1.51388	< 0.0001
C2	EPPERT LSC R	41	0.664254	1.51368	0.00320513
C2	REACTOME DEUBIQUITINATION	263	0.594075	1.51308	< 0.0001
C4	MODULE 3	379	0.590793	1.51307	< 0.0001
C2	DITTMER PTHLH TARGETS UP	111	0.614197	1.51265	< 0.0001
C3	MIR26B 5P	490	0.586056	1.51246	< 0.0001
C7	GSE1460 DP THYMOCYTE VS NAIVE CD4 TCELL CORD BLOOD UP	197	0.599289	1.51235	< 0.0001
C7	GSE15271 CXCR4 POS VS NEG GC BCELL UP	168	0.599303	1.51208	< 0.0001
C5	GOBP CHROMATIN REMODELING	174	0.59588	1.51198	< 0.0001
C7	GSE6090 UNSTIM VS DC SIGN STIM DC UP	162	0.596611	1.51182	< 0.0001
C7	GSE1460 NAIVE CD4 TCELL ADULT BLOOD VS THYMIC STROMAL CELL DN	197	0.59051	1.51172	< 0.0001
C3	MIR5590 5P	113	0.612483	1.51121	< 0.0001
C2	ROYLANCE BREAST CANCER 16Q COPY NUMBER UP	61	0.640237	1.51085	< 0.0001
C7	GSE3982 DC VS TH2 DN	194	0.596699	1.51051	< 0.0001
C2	REACTOME SUMOYLATION	172	0.602459	1.51038	< 0.0001
C3	MIR130B 3P	395	0.586804	1.51028	< 0.0001
C3	MIR301A 3P	388	0.584773	1.50918	< 0.0001
C7	GSE17974 0H VS 24H IN VITRO ACT CD4 TCELL DN	197	0.595252	1.50809	< 0.0001
C3	MIR26A 5P	490	0.584938	1.50803	< 0.0001
C7	GSE34156 NOD2 LIGAND VS NOD2 AND TLR1 TLR2 LIGAND 24H TREATED MONOCYTE DN	191	0.598205	1.50796	< 0.0001
C3	MIR4465	424	0.585677	1.50731	< 0.0001
C7	GSE3920 UNTREATED VS IFNB TREATED ENDOTHELIAL CELL DN	170	0.597549	1.50719	< 0.0001
C7	GSE16451 CTRL VS WEST EQUINE ENC VIRUS IMMATURE NEURON CELL LINE DN	193	0.596853	1.507	< 0.0001
C3	MIR301B 3P	387	0.585696	1.50619	< 0.0001
C2	NIKOLSKY BREAST CANCER 8Q12 Q22 AMPLICON	131	0.603411	1.50511	< 0.0001
C7	GSE1460 DP THYMOCYTE VS NAIVE CD4 TCELL ADULT BLOOD UP	195	0.594121	1.50504	< 0.0001
C7	GSE22886 NEUTROPHIL VS DC DN	198	0.593188	1.50463	< 0.0001
C7	GSE9601 UNTREATED VS NFKB INHIBITOR TREATED HCMV INF MONOCYTE DN	174	0.598676	1.50447	< 0.0001
C7	GSE3982 NEUTROPHIL VS BASOPHIL DN	193	0.5979	1.50431	< 0.0001
C7	GSE3982 EOSINOPHIL VS TH1 DN	195	0.593796	1.50394	< 0.0001
C5	GOBP PROTEIN MODIFICATION BY SMALL PROTEIN REMOVAL	299	0.586516	1.50374	< 0.0001
C3	MIR130A 3P	392	0.585265	1.50365	< 0.0001
C3	MIR519C 3P	400	0.582501	1.50333	< 0.0001
C2	WANG LMO4 TARGETS UP	361	0.584254	1.50321	< 0.0001
C7	GSE22886 NAIVE CD4 TCELL VS 48H ACT TH1 DN	193	0.595023	1.50319	< 0.0001
C4	MODULE 239	118	0.606942	1.5028	< 0.0001
C2	WILCOX RESPONSE TO PROGESTERONE UP	153	0.601271	1.50259	< 0.0001
C7	GSE19888 CTRL VS A3R INHIBITOR TREATED MAST CELL UP	194	0.59275	1.50239	< 0.0001
C2	CHANDRAN METASTASIS UP	212	0.594361	1.50224	< 0.0001
C7	GSE7509 FCGRIIB VS TNFA IL1B IL6 PGE STIM DC UP	180	0.594291	1.49995	< 0.0001
C7	GSE15139 GMCSF TREATED VS UNTREATED NEUTROPHILS DN	193	0.592696	1.49978	< 0.0001
C7	GSE22886 NAIVE CD4 TCELL VS NEUTROPHIL UP	197	0.594914	1.49965	< 0.0001
C2	TURASHVILI BREAST DUCTAL CARCINOMA VS LOBULAR NORMAL UP	75	0.615692	1.49851	< 0.0001
C7	GSE3982 EFF MEMORY CD4 TCELL VS TH2 DN	195	0.594558	1.49849	< 0.0001
C2	SUNG METASTASIS STROMA DN	54	0.641244	1.49793	< 0.0001
C3	MIR454 3P	424	0.581179	1.49791	< 0.0001
C3	MIR519A 3P MIR519B 3P	399	0.583106	1.49779	< 0.0001
C2	WANG CLIM2 TARGETS DN	179	0.592362	1.49762	< 0.0001
C2	HEDENFALK BREAST CANCER BRACX DN	20	0.725055	1.4976	0.00458716
C3	MIR221 3P	176	0.594485	1.49751	< 0.0001
C5	GOBP REGULATION OF GENE SILENCING BY RNA	92	0.610751	1.49745	< 0.0001
C7	GSE7400 CTRL VS CSF3 IN VIVO TREATED PBMC UP	197	0.594587	1.49743	< 0.0001
C3	MIR3666	389	0.584229	1.49643	< 0.0001
C2	STREICHER LSM1 TARGETS UP	44	0.655178	1.49636	0.00106838
C7	GSE12845 IGD POS BLOOD VS DARKZONE GC TONSIL BCELL DN	194	0.595444	1.49611	< 0.0001
C7	GSE13887 HEALTHY VS LUPUS RESTING CD4 TCELL DN	123	0.599001	1.49585	< 0.0001
C7	GSE13485 DAY1 VS DAY3 YF17D VACCINE PBMC DN	198	0.586634	1.4956	< 0.0001
C3	MIR18A 5P MIR18B 5P	124	0.600279	1.49464	< 0.0001
C3	MIR4295	390	0.579782	1.49388	< 0.0001
C7	GSE29618 PRE VS DAY7 POST LAIV FLU VACCINE MONOCYTE DN	198	0.589071	1.49382	< 0.0001
C2	BENPORATH NOS TARGETS	175	0.590289	1.49357	< 0.0001
C7	GSE9006 TYPE 1 VS TYPE 2 DIABETES PBMC AT DX DN	199	0.590603	1.49354	< 0.0001
C7	GSE26890 CXCR1 NEG VS POS EFFECTOR CD8 TCELL UP	194	0.58758	1.4935	< 0.0001
C7	GSE3982 MAST CELL VS TH2 DN	198	0.58882	1.49335	< 0.0001
C7	GSE24634 TREG VS TCONV POST DAY10 IL4 CONVERSION UP	195	0.589793	1.49304	< 0.0001
C7	GSE9960 GRAM NEG VS GRAM POS SEPSIS PBMC DN	198	0.591693	1.49202	< 0.0001
C7	GSE3982 MAC VS NEUTROPHIL UP	194	0.592056	1.49163	< 0.0001
C7	GSE22589 HEALTHY VS HIV AND SIV INFECTED DC DN	199	0.588839	1.48971	< 0.0001
C7	GSE1740 MCSF VS MCSF AND IFNG DAY2 DERIVED MACROPHAGE DN	190	0.592347	1.48924	< 0.0001
C7	GSE37416 0H VS 3H F TULARENSIS LVS NEUTROPHIL UP	196	0.588144	1.48817	< 0.0001
C7	GSE24634 TEFF VS TCONV DAY10 IN CULTURE UP	196	0.589548	1.48769	< 0.0001
C3	MIR4735 3P	113	0.59923	1.48764	< 0.0001
C7	GSE9239 CTRL VS TNF INHIBITOR TREATED DC DN	191	0.584819	1.48731	< 0.0001
C2	CHEN HOXA5 TARGETS 9HR UP	219	0.585972	1.48708	< 0.0001
C7	GSE17974 IL4 AND ANTI IL12 VS UNTREATED 12H ACT CD4 TCELL UP	193	0.58756	1.48581	< 0.0001
C7	GSE19888 ADENOSINE A3R INH PRETREAT AND ACT BY A3R VS A3R INH AND TCELL MEMBRANES ACT MAST CELL UP	192	0.587149	1.48577	< 0.0001
C7	GSE2770 TGFB AND IL4 ACT VS ACT CD4 TCELL 6H DN	192	0.585389	1.48504	< 0.0001
C7	GSE17186 NAIVE VS CD21HIGH TRANSITIONAL BCELL DN	194	0.58823	1.48491	< 0.0001
C7	GSE12507 PDC CELL LINE VS IMMATUE T CELL LINE UP	152	0.594068	1.48444	< 0.0001
C3	MIR148B 3P	333	0.580559	1.48441	< 0.0001
C3	MIR152 3P	334	0.581131	1.48346	< 0.0001
C7	GSE3982 CENT MEMORY CD4 TCELL VS TH2 DN	195	0.586086	1.48267	< 0.0001
C2	LI WILMS TUMOR VS FETAL KIDNEY 2 UP	26	0.691999	1.48266	0.00341297
C2	SESTO RESPONSE TO UV C2	52	0.638666	1.48263	0.00312826
C7	GSE22886 NAIVE CD8 TCELL VS MEMORY TCELL DN	197	0.585075	1.48234	< 0.0001
C3	MIR942 5P	212	0.584866	1.48229	< 0.0001
C4	MODULE 320	19	0.723264	1.48215	0.0126147
C2	KEGG HOMOLOGOUS RECOMBINATION	28	0.680735	1.48211	0.00776915
C5	HP COLON CANCER	43	0.648728	1.48182	0.0010661
C2	DAZARD RESPONSE TO UV SCC UP	103	0.606891	1.48103	< 0.0001
C2	HIRSCH CELLULAR TRANSFORMATION SIGNATURE DN	101	0.600032	1.48009	< 0.0001
C7	GSE2770 UNTREATED VS IL12 TREATED ACT CD4 TCELL 48H DN	200	0.584433	1.48002	< 0.0001
C2	DAZARD RESPONSE TO UV SCC DN	110	0.598335	1.47966	< 0.0001
C7	GSE22886 NAIVE VS MEMORY TCELL DN	196	0.581887	1.47938	< 0.0001
C3	MIR148A 3P	335	0.579258	1.47918	< 0.0001
C2	CREIGHTON ENDOCRINE THERAPY RESISTANCE 5	481	0.572673	1.47859	< 0.0001
C3	MIR222 3P	173	0.588368	1.47839	< 0.0001
C7	GSE18791 CTRL VS NEWCASTLE VIRUS DC 14H UP	196	0.584841	1.47786	< 0.0001
C7	GSE9006 HEALTHY VS TYPE 1 DIABETES PBMC 4MONTH POST DX UP	199	0.582484	1.47629	< 0.0001
C2	VANTVEER BREAST CANCER BRCA1 UP	34	0.664447	1.47609	0.0076087
C2	SWEET KRAS TARGETS UP	80	0.61069	1.47565	< 0.0001
C7	GSE17186 BLOOD VS CORD BLOOD CD21HIGH TRANSITIONAL BCELL UP	194	0.578643	1.47539	< 0.0001
C5	GOBP REGULATION OF GENE SILENCING	100	0.602502	1.47538	< 0.0001
C2	CHIARETTI T ALL REFRACTORY TO THERAPY	28	0.677325	1.47532	0.00447928
C2	WP ARYL HYDROCARBON RECEPTOR NETPATH	48	0.638495	1.47463	0.00316456
C7	GSE16385 ROSIGLITAZONE IL4 VS ROSIGLITAZONE ALONE STIM MACROPHAGE DN	195	0.580779	1.4741	< 0.0001
C7	GSE14000 4H VS 16H LPS DC TRANSLATED RNA DN	191	0.581835	1.4732	< 0.0001
C7	GSE11864 CSF1 VS CSF1 IFNG PAM3CYS IN MAC UP	189	0.579882	1.47306	< 0.0001
C7	GSE7509 DC VS MONOCYTE WITH FCGRIIB STIM DN	194	0.580107	1.47289	< 0.0001
C7	GSE3982 NKCELL VS TH1 DN	197	0.580121	1.47244	< 0.0001
C7	GSE3982 MEMORY CD4 TCELL VS TH1 DN	193	0.583937	1.47197	< 0.0001
C7	GSE12845 NAIVE VS DARKZONE GC TONSIL BCELL DN	196	0.584359	1.4716	< 0.0001
C2	DOANE RESPONSE TO ANDROGEN DN	239	0.578017	1.47106	< 0.0001
C7	GSE22886 NAIVE CD4 TCELL VS MEMORY TCELL DN	198	0.579049	1.47058	< 0.0001
C7	GSE18791 CTRL VS NEWCASTLE VIRUS DC 10H UP	196	0.579127	1.47043	< 0.0001
C7	GSE29618 PRE VS DAY7 POST LAIV FLU VACCINE PDC DN	196	0.580166	1.47008	< 0.0001
C7	GSE24634 NAIVE CD4 TCELL VS DAY5 IL4 CONV TREG DN	197	0.578735	1.46978	< 0.0001
C7	GSE10240 CTRL VS IL17 AND IL22 STIM PRIMARY BRONCHIAL EPITHELIAL CELLS UP	196	0.576331	1.46936	< 0.0001
C3	MIR548AJ 5P MIR548G 5P MIR548X 5P	478	0.571012	1.46911	< 0.0001
C2	GINESTIER BREAST CANCER 20Q13 AMPLIFICATION UP	111	0.595998	1.4691	< 0.0001
C7	GSE17974 0H VS 72H IN VITRO ACT CD4 TCELL DN	199	0.579072	1.46906	< 0.0001
C7	GSE25085 FETAL LIVER VS ADULT BM SP4 THYMIC IMPLANT UP	189	0.577533	1.46893	< 0.0001
C2	KYNG ENVIRONMENTAL STRESS RESPONSE DN	17	0.740037	1.46826	0.00688073
C7	GSE43260 BTLA POS VS NEG INTRATUMORAL CD8 TCELL DN	186	0.58142	1.46823	< 0.0001
C7	GSE2770 IL12 ACT VS ACT CD4 TCELL 48H DN	195	0.57915	1.46747	< 0.0001
C7	GSE1925 3H VS 24H IFNG STIM IFNG PRIMED MACROPHAGE DN	199	0.573166	1.46706	< 0.0001
C2	BIOCARTA ATRBRCA PATHWAY	22	0.704099	1.46697	0.0159272
C7	GSE3982 EOSINOPHIL VS BASOPHIL DN	191	0.577083	1.4659	< 0.0001
C3	TGCTTTG MIR330	329	0.571272	1.46555	< 0.0001
C2	CHARAFE BREAST CANCER LUMINAL VS MESENCHYMAL DN	458	0.566813	1.46529	< 0.0001
C7	GSE1740 MCSF VS MCSF AND IFNG DAY2 DERIVED MACROPHAGE WITH IFNA STIM UP	198	0.580438	1.46512	< 0.0001
C2	JINESH BLEBBISHIELD TO IMMUNE CELL FUSION PBSHMS UP	384	0.567865	1.46466	< 0.0001
C7	GSE2770 IL4 ACT VS ACT CD4 TCELL 48H UP	198	0.576179	1.46458	< 0.0001
C2	GINESTIER BREAST CANCER ZNF217 AMPLIFIED UP	70	0.611266	1.46419	0.00102354
C3	TGAATGT MIR181A MIR181B MIR181C MIR181D	485	0.566449	1.46392	< 0.0001
C2	WANG SMARCE1 TARGETS DN	380	0.570792	1.46353	< 0.0001
C4	MODULE 97	96	0.592929	1.46339	< 0.0001
C2	REACTOME REGULATION OF RUNX2 EXPRESSION AND ACTIVITY	73	0.607705	1.46323	0.0020555
C3	MIR22 3P	132	0.586908	1.46317	< 0.0001
C2	MATTIOLI MGUS VS PCL	126	0.588797	1.46232	< 0.0001
C3	MIR548F 5P	478	0.56782	1.4617	< 0.0001
C3	MIR103A 3P MIR107	246	0.574578	1.46137	< 0.0001
C7	GSE22886 IGM MEMORY BCELL VS BM PLASMA CELL UP	195	0.579853	1.46096	< 0.0001
C7	GSE17974 CTRL VS ACT IL4 AND ANTI IL12 48H CD4 TCELL DN	198	0.577311	1.46074	< 0.0001
C7	GSE3982 BCELL VS TH1 DN	195	0.580472	1.46045	< 0.0001
C2	WP LEPTIN SIGNALING PATHWAY	76	0.601729	1.45982	0.00101937
C7	GSE25087 TREG VS TCONV FETUS UP	194	0.575643	1.45922	< 0.0001
C7	GSE15215 CD2 POS VS NEG PDC DN	199	0.575005	1.45909	< 0.0001
C7	GSE34156 NOD2 LIGAND VS NOD2 AND TLR1 TLR2 LIGAND 6H TREATED MONOCYTE UP	190	0.57485	1.459	< 0.0001
C3	TTGCACT MIR130A MIR301 MIR130B	397	0.567748	1.45857	< 0.0001
C3	GCACCTT MIR18A MIR18B	116	0.587801	1.45787	< 0.0001
C7	GSE14386 UNTREATED VS IFNA TREATED ACT PBMC MS PATIENT DN	158	0.578514	1.45761	< 0.0001
C5	HP BREAST CARCINOMA	63	0.613393	1.45715	0.00103199
C2	WANG LMO4 TARGETS DN	352	0.567043	1.45682	< 0.0001
C7	GSE22886 NEUTROPHIL VS MONOCYTE DN	194	0.575653	1.45594	< 0.0001
C3	AAGGGAT MIR188	74	0.602411	1.4557	0.00306748
C4	MODULE 323	59	0.613826	1.45551	< 0.0001
C4	MODULE 28	32	0.658945	1.45545	0.00548246
C7	GSE41087 WT VS FOXP3 MUT ANTI CD3 CD28 STIM CD4 TCELL DN	199	0.574157	1.45545	< 0.0001
C7	GSE8515 CTRL VS IL6 4H STIM MAC UP	198	0.57419	1.45541	< 0.0001
C7	GSE17186 MEMORY VS NAIVE BCELL DN	195	0.574878	1.45516	< 0.0001
C7	GSE22886 NAIVE CD4 TCELL VS NKCELL DN	194	0.577031	1.45496	< 0.0001
C2	JEON SMAD6 TARGETS UP	24	0.694481	1.45493	0.00665927
C3	MIR4320	58	0.620246	1.45472	0.00207039
C7	GSE5542 UNTREATED VS IFNG TREATED EPITHELIAL CELLS 6H DN	197	0.572615	1.45404	< 0.0001
C7	GSE19888 CTRL VS T CELL MEMBRANES ACT MAST CELL UP	195	0.579788	1.45368	< 0.0001
C7	GSE1460 INTRATHYMIC T PROGENITOR VS CD4 THYMOCYTE UP	197	0.568636	1.45322	< 0.0001
C7	GSE7568 IL4 TGFB DEXAMETHASONE VS IL4 TGFB TREATED MACROPHAGE UP	165	0.579779	1.45313	< 0.0001
C7	GSE16385 MONOCYTE VS 12H ROSIGLITAZONE TREATED MACROPHAGE DN	195	0.575165	1.45296	< 0.0001
C7	GSE22886 NAIVE BCELL VS NEUTROPHIL UP	196	0.575969	1.45294	< 0.0001
C2	KEGG SMALL CELL LUNG CANCER	84	0.596694	1.45283	0.00203459
C2	DACOSTA UV RESPONSE VIA ERCC3 TTD DN	83	0.599743	1.45258	< 0.0001
C7	GSE12845 PRE GC VS DARKZONE GC TONSIL BCELL DN	196	0.571076	1.45244	< 0.0001
C2	NAKAMURA CANCER MICROENVIRONMENT DN	41	0.637306	1.45212	0.00542888
C7	GSE22229 RENAL TRANSPLANT VS HEALTHY PBMC UP	196	0.573833	1.45193	< 0.0001
C3	MIR1302	68	0.603962	1.45164	< 0.0001
C7	GSE8921 UNSTIM VS TLR1 2 STIM MONOCYTE 3H UP	195	0.57422	1.45126	< 0.0001
C2	FRASOR TAMOXIFEN RESPONSE UP	49	0.620465	1.45115	0.0031746
C7	GSE9960 GRAM NEG VS GRAM NEG AND POS SEPSIS PBMC DN	195	0.570484	1.45102	< 0.0001
C7	GSE12366 PLASMA CELL VS NAIVE BCELL DN	193	0.575763	1.45102	< 0.0001
C2	RODRIGUES THYROID CARCINOMA DN	76	0.602166	1.451	< 0.0001
C7	GSE29618 LAIV VS TIV FLU VACCINE DAY7 PDC UP	193	0.573567	1.45078	< 0.0001
C7	GSE2770 TGFB AND IL4 VS IL4 TREATED ACT CD4 TCELL 6H DN	193	0.572899	1.45069	< 0.0001
C7	GSE3720 VD1 VS VD2 GAMMADELTA TCELL WITH LPS STIM UP	200	0.576101	1.45013	< 0.0001
C7	GSE12963 UNINF VS ENV AND NEF DEFICIENT HIV1 INF CD4 TCELL DN	145	0.576157	1.44988	< 0.0001
C3	AAAGGGA MIR204 MIR211	224	0.571555	1.44952	< 0.0001
C7	GSE18791 CTRL VS NEWCASTLE VIRUS DC 8H UP	196	0.573663	1.44949	< 0.0001
C7	GSE22919 RESTING VS IL2 IL12 IL15 STIM NK CELL UP	195	0.570952	1.4494	< 0.0001
C7	GSE24634 IL4 VS CTRL TREATED NAIVE CD4 TCELL DAY7 UP	193	0.571733	1.44864	< 0.0001
C6	TBK1.DN.48HRS DN	49	0.62681	1.44827	0.00213904
C2	MYLLYKANGAS AMPLIFICATION HOT SPOT 23	19	0.711701	1.44795	0.0185615
C2	GRESHOCK CANCER COPY NUMBER UP	314	0.563924	1.44791	< 0.0001
C7	GSE1460 NAIVE CD4 TCELL CORD BLOOD VS THYMIC STROMAL CELL DN	196	0.572711	1.44773	< 0.0001
C7	GSE27670 BLIMP1 VS LMP1 TRANSDUCED GC BCELL DN	197	0.570882	1.44714	< 0.0001
C4	MODULE 332	44	0.630407	1.44714	0.00532481
C7	GSE2770 TGFB AND IL4 VS IL12 TREATED ACT CD4 TCELL 6H DN	195	0.573089	1.44698	< 0.0001
C7	GSE2770 UNTREATED VS IL4 TREATED ACT CD4 TCELL 6H DN	199	0.573413	1.44693	< 0.0001
C7	GSE17974 CTRL VS ACT IL4 AND ANTI IL12 24H CD4 TCELL DN	200	0.571051	1.44624	< 0.0001
C7	GSE11864 CSF1 PAM3CYS VS CSF1 IFNG PAM3CYS IN MAC UP	188	0.572052	1.44522	< 0.0001
C7	GSE7460 WT VS FOXP3 HET ACT TCONV DN	198	0.567517	1.44426	< 0.0001
C2	BENPORATH OCT4 TARGETS	283	0.564064	1.44334	< 0.0001
C2	BONCI TARGETS OF MIR15A AND MIR16 1	89	0.589165	1.44328	< 0.0001
C7	GSE19772 CTRL VS HCMV INF MONOCYTES UP	197	0.569252	1.44328	< 0.0001
C2	TURASHVILI BREAST DUCTAL CARCINOMA VS DUCTAL NORMAL UP	48	0.624979	1.4432	0.00740741
C7	GSE18893 TCONV VS TREG 2H CULTURE UP	197	0.57095	1.44305	< 0.0001
C7	GSE32901 NAIVE VS TH17 ENRICHED CD4 TCELL DN	177	0.572665	1.44303	< 0.0001
C7	GSE2770 UNTREATED VS TGFB AND IL12 TREATED ACT CD4 TCELL 48H DN	196	0.568996	1.44274	< 0.0001
C7	GSE6269 HEALTHY VS STAPH AUREUS INF PBMC UP	168	0.568299	1.4423	< 0.0001
C7	GSE2770 IL12 ACT VS ACT CD4 TCELL 6H DN	188	0.572537	1.44227	< 0.0001
C7	GSE37416 0H VS 24H F TULARENSIS LVS NEUTROPHIL DN	197	0.573043	1.44226	< 0.0001
C2	LIN SILENCED BY TUMOR MICROENVIRONMENT	105	0.584251	1.44195	< 0.0001
C4	MODULE 61	50	0.625693	1.44173	0.00210305
C5	HP NEOPLASM OF THE BREAST	84	0.59572	1.44163	0.00102669
C7	GSE17974 0.5H VS 72H UNTREATED IN VITRO CD4 TCELL DN	198	0.570867	1.4415	< 0.0001
C7	GSE29618 PRE VS DAY7 POST LAIV FLU VACCINE MDC DN	190	0.570029	1.4415	< 0.0001
C3	AAGCACT MIR520F	232	0.565016	1.44125	< 0.0001
C7	GSE3982 EFF MEMORY CD4 TCELL VS TH1 DN	191	0.569241	1.44089	< 0.0001
C2	KARAKAS TGFB1 SIGNALING	18	0.709118	1.4408	0.0140351
C2	WP GASTRIC CANCER NETWORK 2	33	0.650005	1.44042	0.00771775
C7	GSE3982 MAST CELL VS TH1 DN	194	0.570126	1.43983	< 0.0001
C7	GSE8835 CD4 VS CD8 TCELL UP	195	0.56673	1.43981	< 0.0001
C7	GSE14000 UNSTIM VS 16H LPS DC TRANSLATED RNA UP	192	0.564429	1.43929	< 0.0001
C3	MIR4311	367	0.560108	1.43908	< 0.0001
C7	GSE18893 CTRL VS TNF TREATED TCONV 2H DN	197	0.573989	1.43892	< 0.0001
C7	GSE1460 CD4 THYMOCYTE VS NAIVE CD4 TCELL ADULT BLOOD UP	193	0.570026	1.43889	< 0.0001
C2	ANDERSEN LIVER CANCER KRT19 UP	34	0.644214	1.43833	0.012035
C6	RAF UP.V1 UP	190	0.566245	1.4373	< 0.0001
C2	CHIBA RESPONSE TO TSA DN	21	0.69491	1.43686	0.0170261
C2	NIKOLSKY BREAST CANCER 12Q13 Q21 AMPLICON	43	0.627487	1.4366	0.0075594
C7	GSE3982 EOSINOPHIL VS MAC DN	194	0.570418	1.43635	< 0.0001
C2	GALE APL WITH FLT3 MUTATED UP	58	0.605507	1.43619	0.00208551
C3	GGCAGCT MIR22	224	0.561798	1.43614	< 0.0001
C7	GSE360 CTRL VS L DONOVANI MAC DN	199	0.566514	1.4361	< 0.0001
C2	CHARAFE BREAST CANCER LUMINAL VS BASAL DN	451	0.558683	1.436	< 0.0001
C2	PEART HDAC PROLIFERATION CLUSTER DN	71	0.597222	1.43546	< 0.0001
C5	GOBP PROTEIN LOCALIZATION TO CHROMATIN	25	0.674263	1.43501	0.0124014
C7	GSE33425 CD161 HIGH VS NEG CD8 TCELL DN	196	0.567849	1.43456	< 0.0001
C7	GSE13485 CTRL VS DAY1 YF17D VACCINE PBMC UP	194	0.565206	1.43424	< 0.0001
C2	FOURNIER ACINAR DEVELOPMENT LATE DN	22	0.683219	1.43422	0.0169109
C7	GSE28726 NAIVE CD4 TCELL VS NAIVE VA24NEG NKTCELL UP	197	0.565845	1.43395	< 0.0001
C2	FINETTI BREAST CANCERS KINOME GRAY	15	0.736261	1.43393	0.0192525
C7	GSE3982 BASOPHIL VS TH1 DN	193	0.564559	1.43357	< 0.0001
C5	GOMF BASAL TRANSCRIPTION MACHINERY BINDING	67	0.59247	1.43326	0.0061665
C4	MODULE 206	149	0.568544	1.43303	< 0.0001
C7	GSE2405 0H VS 12H A PHAGOCYTOPHILUM STIM NEUTROPHIL DN	197	0.562963	1.43207	< 0.0001
C7	GSE25087 FETAL VS ADULT TCONV UP	193	0.569885	1.4319	< 0.0001
C7	GSE18791 CTRL VS NEWCASTLE VIRUS DC 4H UP	192	0.565229	1.43172	< 0.0001
C7	GSE22103 UNSTIM VS GMCSF AND IFNG STIM NEUTROPHIL UP	197	0.56444	1.43108	< 0.0001
C3	MIR103A 2 5P	154	0.574667	1.43068	< 0.0001
C4	MODULE 303	28	0.660253	1.43039	0.0110254
C7	GSE34205 HEALTHY VS RSV INF INFANT PBMC DN	192	0.564135	1.42991	< 0.0001
C2	WAMUNYOKOLI OVARIAN CANCER GRADES 1 2 UP	138	0.572015	1.42979	< 0.0001
C7	GSE3982 MAST CELL VS NKCELL UP	197	0.565615	1.42969	< 0.0001
C2	PROVENZANI METASTASIS UP	192	0.567052	1.42932	< 0.0001
C7	GSE14908 ATOPIC VS NONATOPIC PATIENT HDM STIM CD4 TCELL DN	197	0.562561	1.42899	< 0.0001
C4	MODULE 372	23	0.683865	1.4288	0.00893855
C3	MIR4298	52	0.614148	1.42866	0.0021164
C7	GSE1432 6H VS 24H IFNG MICROGLIA UP	194	0.563976	1.4284	0.001
C7	GSE24634 NAIVE CD4 TCELL VS DAY3 IL4 CONV TREG DN	195	0.566212	1.42833	< 0.0001
C7	GSE18791 CTRL VS NEWCASTLE VIRUS DC 18H UP	197	0.566434	1.42832	< 0.0001
C7	GSE20198 IL12 VS IL12 IL18 TREATED ACT CD4 TCELL UP	197	0.564002	1.42774	< 0.0001
C2	SESTO RESPONSE TO UV C0	107	0.578318	1.42766	0.0010142
C7	GSE24634 TREG VS TCONV POST DAY7 IL4 CONVERSION UP	197	0.566027	1.42746	< 0.0001
C7	GSE22611 UNSTIM VS 2H MDP STIM MUTANT NOD2 TRANSDUCED HEK293T CELL DN	184	0.56508	1.42741	< 0.0001
C3	MIR5582 5P	386	0.555474	1.42726	< 0.0001
C4	MODULE 525	64	0.595286	1.42701	0.00518135
C4	MODULE 82	24	0.675658	1.42687	0.0159091
C2	BALDWIN PRKCI TARGETS UP	37	0.633451	1.42673	0.0107066
C7	GSE13484 UNSTIM VS YF17D VACCINE STIM PBMC UP	194	0.563479	1.42643	< 0.0001
C2	TCGA GLIOBLASTOMA COPY NUMBER DN	31	0.646273	1.4263	0.00968784
C7	GSE6092 CTRL VS BORRELIA BIRGDOFERI INF ENDOTHELIAL CELL UP	152	0.570413	1.42602	< 0.0001
C2	HOOI ST7 TARGETS UP	91	0.583372	1.42517	< 0.0001
C2	FALVELLA SMOKERS WITH LUNG CANCER	81	0.587003	1.42482	< 0.0001
C7	GSE2770 IL12 VS IL4 TREATED ACT CD4 TCELL 6H DN	199	0.559712	1.42472	< 0.0001
C7	GSE11864 UNTREATED VS CSF1 PAM3CYS IN MAC UP	190	0.563226	1.42458	< 0.0001
C5	GOMF TRANSCRIPTION COREPRESSOR BINDING	28	0.646952	1.42412	0.016835
C7	GSE24081 CONTROLLER VS PROGRESSOR HIV SPECIFIC CD8 TCELL DN	190	0.563407	1.42398	< 0.0001
C2	WONG PROTEASOME GENE MODULE	50	0.615123	1.42398	0.00212089
C2	SMID BREAST CANCER RELAPSE IN BRAIN UP	41	0.618067	1.42357	0.0139785
C7	GSE8685 IL2 STARVED VS IL21 ACT IL2 STARVED CD4 TCELL UP	196	0.564666	1.42308	< 0.0001
C7	GSE2770 UNTREATED VS IL4 TREATED ACT CD4 TCELL 2H DN	194	0.561568	1.42222	< 0.0001
C2	YAGI AML WITH 11Q23 REARRANGED	338	0.556016	1.42204	< 0.0001
C7	GSE7509 UNSTIM VS FCGRIIB STIM MONOCYTE DN	164	0.562315	1.4218	< 0.0001
C3	MIR6800 3P	29	0.654324	1.42171	0.0132013
C7	GSE22886 NAIVE CD4 TCELL VS 12H ACT TH2 DN	193	0.563743	1.42159	< 0.0001
C7	GSE29618 LAIV VS TIV FLU VACCINE DAY7 MDC UP	193	0.558838	1.42072	< 0.0001
C4	MODULE 182	97	0.575936	1.42071	0.0010142
C7	GSE28726 NAIVE VS ACTIVATED CD4 TCELL DN	194	0.557432	1.42069	< 0.0001
C3	MIR299 5P	146	0.566365	1.41994	< 0.0001
C7	GSE4984 GALECTIN1 VS VEHICLE CTRL TREATED DC DN	193	0.560357	1.41966	< 0.0001
C2	DELPUECH FOXO3 TARGETS UP	64	0.593926	1.41933	0.00720165
C7	GSE16451 IMMATURE VS MATURE NEURON CELL LINE WEST EQUINE ENC VIRUS DN	195	0.562043	1.41899	< 0.0001
C7	GSE29617 CTRL VS DAY3 TIV FLU VACCINE PBMC 2008 DN	196	0.560346	1.41882	< 0.0001
C7	GSE29618 PRE VS DAY7 FLU VACCINE MONOCYTE DN	197	0.559832	1.41849	< 0.0001
C7	GSE22886 TH1 VS TH2 48H ACT DN	196	0.55768	1.41837	< 0.0001
C2	XU GH1 AUTOCRINE TARGETS DN	129	0.568778	1.41837	< 0.0001
C7	GSE19888 ADENOSINE A3R INH PRETREAT AND ACT BY A3R VS A3R INH AND TCELL MEMBRANES ACT MAST CELL DN	196	0.5559	1.41769	< 0.0001
C2	PETROVA ENDOTHELIUM LYMPHATIC VS BLOOD UP	130	0.572998	1.4175	0.00100402
C2	SMID BREAST CANCER LUMINAL A DN	18	0.699868	1.41728	0.0186047
C7	GSE20198 IL12 VS IFNA TREATED ACT CD4 TCELL UP	193	0.558763	1.41696	< 0.0001
C7	GSE3982 CTRL VS PMA STIM EOSINOPHIL UP	188	0.562527	1.4167	< 0.0001
C2	RODRIGUES DCC TARGETS DN	118	0.571115	1.41655	< 0.0001
C4	MODULE 331	74	0.586861	1.41622	0.0041365
C7	GSE6092 B BURGDOFERI VS B BURGDORFERI AND IFNG STIM ENDOTHELIAL CELL UP	171	0.558776	1.41618	< 0.0001
C7	GSE33425 CD8 ALPHAALPHA VS ALPHABETA CD161 HIGH TCELL DN	195	0.557098	1.41612	< 0.0001
C7	GSE3920 IFNB VS IFNG TREATED ENDOTHELIAL CELL DN	173	0.561066	1.41565	< 0.0001
C7	GSE2770 IL12 VS TGFB AND IL12 TREATED ACT CD4 TCELL 48H DN	194	0.55946	1.41563	< 0.0001
C7	GSE9960 HEALTHY VS GRAM NEG SEPSIS PBMC DN	195	0.55484	1.41545	< 0.0001
C7	GSE2706 UNSTIM VS 8H LPS DC DN	192	0.556896	1.41533	< 0.0001
C3	AGCACTT MIR93 MIR302A MIR302B MIR302C MIR302D MIR372 MIR373 MIR520E MIR520A MIR526B MIR520B MIR520C MIR520D	339	0.553123	1.41499	< 0.0001
C7	GSE17186 MEMORY VS CD21LOW TRANSITIONAL BCELL UP	196	0.558053	1.41474	< 0.0001
C7	GSE17186 CD21LOW VS CD21HIGH TRANSITIONAL BCELL DN	196	0.562609	1.41454	< 0.0001
C7	GSE20198 UNTREATED VS IFNA TREATED ACT CD4 TCELL DN	195	0.561048	1.41425	< 0.0001
C7	GSE4984 UNTREATED VS VEHICLE CTRL TREATED DC DN	166	0.562674	1.41415	< 0.0001
C2	CHIARETTI T ALL RELAPSE PROGNOSIS	17	0.693767	1.41405	0.0208575
C7	GSE17974 0.5H VS 72H IL4 AND ANTI IL12 ACT CD4 TCELL UP	195	0.562975	1.41404	< 0.0001
C2	TCGA GLIOBLASTOMA COPY NUMBER UP	72	0.587409	1.4136	0.00309917
C2	LIU SOX4 TARGETS UP	136	0.571185	1.41327	< 0.0001
C2	WALLACE PROSTATE CANCER RACE DN	88	0.577975	1.41318	< 0.0001
C4	MODULE 18	444	0.549731	1.41275	< 0.0001
C4	MODULE 243	80	0.584332	1.41246	< 0.0001
C7	GSE1460 CORD VS ADULT BLOOD NAIVE CD4 TCELL DN	193	0.5593	1.41233	< 0.0001
C2	ACEVEDO LIVER CANCER WITH H3K9ME3 DN	92	0.575379	1.41222	0.00304569
C4	MODULE 105	195	0.555787	1.41204	< 0.0001
C7	GSE4590 LARGE PRE BCELL VS VPREB POS LARGE PRE BCELL DN	179	0.561471	1.4115	< 0.0001
C2	RHODES CANCER META SIGNATURE	62	0.593342	1.41024	0.0052356
C7	GSE2770 UNTREATED VS ACT CD4 TCELL 6H DN	198	0.555587	1.41016	< 0.0001
C7	GSE2770 TGFB AND IL4 VS TGFB AND IL12 TREATED ACT CD4 TCELL 6H DN	196	0.559432	1.41013	< 0.0001
C7	GSE5542 UNTREATED VS IFNA TREATED EPITHELIAL CELLS 24H DN	196	0.558018	1.41004	< 0.0001
C7	GSE17974 0H VS 2H IN VITRO ACT CD4 TCELL DN	196	0.557647	1.40977	< 0.0001
C7	GSE25087 TREG VS TCONV ADULT UP	193	0.556463	1.40949	< 0.0001
C2	FARMER BREAST CANCER APOCRINE VS BASAL	321	0.549311	1.40927	< 0.0001
C7	GSE4748 LPS VS LPS AND CYANOBACTERIUM LPSLIKE STIM DC 3H UP	190	0.557357	1.40886	< 0.0001
C2	WILLIAMS ESR2 TARGETS UP	28	0.654453	1.40879	0.0235162
C7	GSE3982 NEUTROPHIL VS TH2 DN	194	0.559171	1.40823	< 0.0001
C7	GSE29618 BCELL VS PDC DAY7 FLU VACCINE DN	196	0.557474	1.40822	< 0.0001
C7	GSE22886 DAY1 VS DAY7 MONOCYTE IN CULTURE DN	199	0.556996	1.40821	< 0.0001
C5	GOBP AXIS ELONGATION	27	0.656559	1.4082	0.0188261
C7	GSE37416 0H VS 24H F TULARENSIS LVS NEUTROPHIL UP	190	0.558464	1.40795	< 0.0001
C7	GSE8921 UNSTIM 0H VS TLR1 2 STIM MONOCYTE 12H UP	196	0.555881	1.40784	< 0.0001
C2	WELCSH BRCA1 TARGETS UP	194	0.560497	1.40783	< 0.0001
C7	GSE37416 0H VS 6H F TULARENSIS LVS NEUTROPHIL UP	192	0.558987	1.40774	< 0.0001
C7	GSE42724 NAIVE VS MEMORY BCELL DN	193	0.555008	1.40757	< 0.0001
C7	GSE16385 UNTREATED VS 12H ROSIGLITAZONE IL4 TREATED MACROPHAGE DN	196	0.555597	1.40742	< 0.0001
C3	GACAATC MIR219	143	0.565073	1.4071	0.00100301
C3	MIR103A 1 5P	149	0.566439	1.40701	0.00200602
C7	GSE10500 ARTHRITIC SYNOVIAL FLUID VS HEALTHY MACROPHAGE UP	149	0.563186	1.40622	< 0.0001
C7	GSE16385 ROSIGLITAZONE IFNG TNF VS IL4 STIM MACROPHAGE DN	195	0.553375	1.40616	< 0.0001
C7	GSE1460 DP THYMOCYTE VS THYMIC STROMAL CELL DN	196	0.556306	1.40601	< 0.0001
C5	GOMF GENERAL TRANSCRIPTION INITIATION FACTOR BINDING	45	0.608542	1.40591	0.0106045
C7	GSE11864 CSF1 IFNG VS CSF1 IFNG PAM3CYS IN MAC UP	192	0.552206	1.40588	< 0.0001
C7	GSE9988 ANTI TREM1 VS LPS MONOCYTE DN	194	0.556386	1.40583	< 0.0001
C7	GSE5542 UNTREATED VS IFNA TREATED EPITHELIAL CELLS 6H DN	198	0.555403	1.4058	< 0.0001
C7	GSE24634 NAIVE CD4 TCELL VS DAY10 IL4 CONV TREG DN	197	0.557335	1.40574	< 0.0001
C7	GSE19888 CTRL VS A3R INHIBITOR TREATED MAST CELL DN	192	0.553477	1.40569	< 0.0001
C2	GRUETZMANN PANCREATIC CANCER UP	350	0.546887	1.40555	< 0.0001
C2	HEIDENBLAD AMPLIFIED IN PANCREATIC CANCER	54	0.600405	1.40531	0.00534759
C2	BIOCARTA VDR PATHWAY	24	0.654057	1.40518	0.0170261
C7	GSE16450 IMMATURE VS MATURE NEURON CELL LINE 12H IFNA STIM DN	198	0.557364	1.40503	< 0.0001
C2	CONCANNON APOPTOSIS BY EPOXOMICIN DN	168	0.557083	1.40464	< 0.0001
C7	GSE22886 NAIVE CD4 TCELL VS DC DN	199	0.556147	1.40459	< 0.0001
C4	MODULE 229	31	0.642974	1.40459	0.0185387
C7	GSE18791 UNSTIM VS NEWCATSLE VIRUS DC 18H UP	196	0.557086	1.40434	< 0.0001
C7	GSE25087 FETAL VS ADULT TREG UP	194	0.556635	1.40425	< 0.0001
C7	GSE3982 NEUTROPHIL VS EFF MEMORY CD4 TCELL DN	194	0.554209	1.404	< 0.0001
C7	GSE34156 UNTREATED VS 24H TLR1 TLR2 LIGAND TREATED MONOCYTE DN	190	0.556582	1.40377	< 0.0001
C7	GSE3720 VD1 VS VD2 GAMMADELTA TCELL DN	196	0.556982	1.40353	< 0.0001
C7	GSE8921 UNSTIM 0H VS TLR1 2 STIM MONOCYTE 3H UP	197	0.554099	1.40336	< 0.0001
C7	GSE25087 TREG VS TCONV FETUS DN	184	0.558684	1.40316	< 0.0001
C7	GSE28726 NAIVE CD4 TCELL VS NAIVE NKTCELL UP	199	0.553972	1.40306	< 0.0001
C7	GSE17974 IL4 AND ANTI IL12 VS UNTREATED 6H ACT CD4 TCELL DN	193	0.552996	1.40275	< 0.0001
C7	GSE17301 ACD3 ACD28 VS ACD3 ACD28 AND IFNA5 STIM CD8 TCELL UP	192	0.553472	1.40245	< 0.0001
C2	CROMER METASTASIS UP	71	0.587061	1.40222	0.00619195
C7	GSE35685 CD34POS CD10NEG CD62LPOS VS CD34POS CD10POS BONE MARROW UP	194	0.555162	1.40182	< 0.0001
C7	GSE22589 HEALTHY VS HIV AND SIV INFECTED DC UP	193	0.558085	1.40153	< 0.0001
C2	COLDREN GEFITINIB RESISTANCE DN	223	0.55314	1.4012	< 0.0001
C7	GSE3982 BASOPHIL VS EFF MEMORY CD4 TCELL UP	195	0.556873	1.40106	< 0.0001
C7	GSE17301 IFNA2 VS IFNA5 STIM ACD3 ACD28 ACT CD8 TCELL DN	196	0.553936	1.40083	< 0.0001
C7	GSE17974 CTRL VS ACT IL4 AND ANTI IL12 12H CD4 TCELL DN	196	0.551997	1.40052	< 0.0001
C7	GSE17186 CD21LOW VS CD21HIGH TRANSITIONAL BCELL UP	195	0.556352	1.40048	< 0.0001
C7	GSE3982 BASOPHIL VS TH2 DN	196	0.551176	1.40014	< 0.0001
C4	MODULE 32	231	0.548014	1.39992	< 0.0001
C7	GSE37416 CTRL VS 24H F TULARENSIS LVS NEUTROPHIL UP	189	0.558937	1.39982	< 0.0001
C7	GSE32164 RESTING DIFFERENTIATED VS ALTERNATIVELY ACT M2 MACROPHAGE UP	196	0.551217	1.39964	< 0.0001
C7	GSE26928 NAIVE VS EFF MEMORY CD4 TCELL UP	187	0.555098	1.39922	< 0.0001
C7	GSE2770 TGFB AND IL4 VS TGFB AND IL12 TREATED ACT CD4 TCELL 2H DN	188	0.553655	1.39918	< 0.0001
C7	GSE2770 IL12 VS TGFB AND IL12 TREATED ACT CD4 TCELL 6H DN	196	0.55167	1.39915	< 0.0001
C7	GSE23984 CTRL VS HYPOCALEMIC VITAMIND ANALOG TCELL DN	191	0.555022	1.39906	< 0.0001
C2	KYNG DNA DAMAGE BY GAMMA AND UV RADIATION	74	0.580433	1.39886	0.00622407
C5	HP ABNORMALITY OF THE BREAST	365	0.544391	1.39844	< 0.0001
C2	BENPORATH ES 2	40	0.618877	1.39817	0.00862999
C7	GSE22886 CD8 VS CD4 NAIVE TCELL UP	189	0.553231	1.39801	< 0.0001
C7	GSE26351 UNSTIM VS BMP PATHWAY STIM HEMATOPOIETIC PROGENITORS UP	196	0.55205	1.39791	< 0.0001
C4	MODULE 17	352	0.5457	1.39769	< 0.0001
C7	GSE22886 NAIVE CD8 TCELL VS NEUTROPHIL UP	194	0.553414	1.39683	< 0.0001
C5	GOMF TBP CLASS PROTEIN BINDING	26	0.646333	1.39661	0.023569
C7	GSE3982 MAST CELL VS MAC UP	198	0.547035	1.39649	< 0.0001
C4	MODULE 451	32	0.629759	1.39555	0.0172414
C3	TGCACTG MIR148A MIR152 MIR148B	298	0.546621	1.39544	< 0.0001
C7	GSE7568 CTRL VS 3H TGFB TREATED MACROPHAGES WITH IL4 AND DEXAMETHASONE DN	165	0.554229	1.39538	< 0.0001
C5	HP ABNORMALITY OF THE UTERUS	211	0.54967	1.39527	< 0.0001
C5	GOBP RNA POLYMERASE II PREINITIATION COMPLEX ASSEMBLY	25	0.651664	1.3952	0.0202247
C2	REACTOME ABERRANT REGULATION OF MITOTIC G1 S TRANSITION IN CANCER DUE TO RB1 DEFECTS	17	0.693894	1.39471	0.0303384
C7	GSE3982 MAST CELL VS NEUTROPHIL UP	194	0.55055	1.39461	0.001
C7	GSE17301 CTRL VS 48H IFNA2 STIM CD8 TCELL UP	194	0.553457	1.3946	< 0.0001
C2	LIEN BREAST CARCINOMA METAPLASTIC	32	0.629935	1.39453	0.0165563
C2	REACTOME ABERRANT REGULATION OF MITOTIC EXIT IN CANCER DUE TO RB1 DEFECTS	20	0.674894	1.39443	0.0286697
C2	SASAKI ADULT T CELL LEUKEMIA	167	0.555856	1.39437	< 0.0001
C7	GSE1432 CTRL VS IFNG 6H MICROGLIA DN	195	0.549797	1.3941	< 0.0001
C7	GSE36476 CTRL VS TSST ACT 16H MEMORY CD4 TCELL OLD DN	190	0.552833	1.39394	< 0.0001
C7	GSE34515 CD16 NEG MONOCYTE VS DC UP	194	0.549536	1.39376	< 0.0001
C7	GSE16385 IFNG TNF VS UNSTIM MACROPHAGE ROSIGLITAZONE TREATED DN	198	0.549377	1.39318	< 0.0001
C3	MIR6715B 5P	219	0.549681	1.3929	< 0.0001
C7	GSE11057 NAIVE VS MEMORY CD4 TCELL DN	194	0.550522	1.39274	< 0.0001
C7	GSE3920 IFNA VS IFNG TREATED FIBROBLAST UP	172	0.55014	1.39214	< 0.0001
C7	GSE2770 TGFB AND IL4 VS IL4 TREATED ACT CD4 TCELL 6H UP	189	0.552458	1.39108	< 0.0001
C7	GSE37416 12H VS 48H F TULARENSIS LVS NEUTROPHIL UP	197	0.550181	1.39082	< 0.0001
C7	GSE26928 NAIVE VS CXCR5 POS CD4 TCELL DN	191	0.553168	1.39076	< 0.0001
C7	GSE3982 DC VS TH1 DN	193	0.546857	1.39054	< 0.0001
C7	GSE16755 CTRL VS IFNA TREATED MAC UP	193	0.550102	1.39044	< 0.0001
C2	LIU SOX4 TARGETS DN	308	0.542072	1.39023	< 0.0001
C7	GSE17301 CTRL VS 48H ACD3 ACD28 IFNA5 STIM CD8 TCELL DN	199	0.547576	1.3901	< 0.0001
C5	GOMF RNA POLYMERASE II GENERAL TRANSCRIPTION INITIATION FACTOR BINDING	19	0.680914	1.38983	0.0288684
C6	EIF4E DN	98	0.568578	1.38959	< 0.0001
C7	GSE29617 CTRL VS TIV FLU VACCINE PBMC 2008 DN	194	0.550175	1.38943	< 0.0001
C7	GSE14908 RESTING VS HDM STIM CD4 TCELL ATOPIC PATIENT DN	199	0.547297	1.38888	0.001
C7	GSE18791 CTRL VS NEWCASTLE VIRUS DC 6H UP	194	0.548151	1.38846	< 0.0001
C7	GSE17974 0.5H VS 72H IL4 AND ANTI IL12 ACT CD4 TCELL DN	196	0.546306	1.3884	< 0.0001
C5	GOBP MULTICELLULAR ORGANISM AGING	31	0.632764	1.38755	0.0208562
C3	MIR4269	205	0.54957	1.38753	< 0.0001
C7	GSE1925 3H VS 24H IFNG STIM IFNG PRIMED MACROPHAGE UP	196	0.549108	1.38751	< 0.0001
C7	GSE8685 IL15 ACT IL2 STARVED VS IL21 ACT IL2 STARVED CD4 TCELL DN	160	0.551073	1.38748	< 0.0001
C2	NAGASHIMA NRG1 SIGNALING DN	55	0.587307	1.38708	0.00941423
C3	MIR3978	247	0.548142	1.38704	< 0.0001
C7	GSE17974 CTRL VS ACT IL4 AND ANTI IL12 2H CD4 TCELL DN	195	0.549202	1.38692	< 0.0001
C7	GSE17974 2.5H VS 72H IL4 AND ANTI IL12 ACT CD4 TCELL UP	197	0.548341	1.38649	< 0.0001
C2	FIGUEROA AML METHYLATION CLUSTER 4 UP	109	0.560007	1.38648	0.0010142
C4	MODULE 233	22	0.654386	1.38632	0.0327103
C7	GSE16385 ROSIGLITAZONE IL4 VS IL4 ALONE STIM MACROPHAGE 12H UP	194	0.548897	1.38587	< 0.0001
C7	GSE14000 4H VS 16H LPS DC DN	190	0.54708	1.3858	< 0.0001
C7	GSE5542 UNTREATED VS IFNA AND IFNG TREATED EPITHELIAL CELLS 24H UP	197	0.549832	1.38565	< 0.0001
C6	TBK1.DF UP	283	0.543489	1.385	< 0.0001
C7	GSE27291 6H VS 7D STIM GAMMADELTA TCELL UP	192	0.547322	1.38463	< 0.0001
C7	GSE10240 CTRL VS IL22 STIM PRIMARY BRONCHIAL EPITHELIAL CELLS DN	199	0.547125	1.38453	< 0.0001
C7	GSE3920 UNTREATED VS IFNB TREATED ENDOTHELIAL CELL UP	197	0.544818	1.38449	< 0.0001
C7	GSE34156 NOD2 LIGAND VS TLR1 TLR2 LIGAND 24H TREATED MONOCYTE DN	194	0.546452	1.38434	< 0.0001
C4	MODULE 162	19	0.680063	1.38427	0.0302326
C7	GSE17974 1H VS 72H UNTREATED IN VITRO CD4 TCELL UP	194	0.550244	1.38405	< 0.0001
C7	GSE8685 IL2 ACT IL2 STARVED VS IL21 ACT IL2 STARVED CD4 TCELL UP	170	0.551032	1.38374	< 0.0001
C7	GSE13887 RESTING VS NO TREATED CD4 TCELL DN	112	0.562477	1.38368	0.00203046
C2	LI CISPLATIN RESISTANCE UP	26	0.646036	1.38315	0.0363036
C7	GSE1432 CTRL VS IFNG 24H MICROGLIA UP	198	0.548006	1.38312	< 0.0001
C7	GSE37416 CTRL VS 12H F TULARENSIS LVS NEUTROPHIL UP	185	0.548964	1.38301	< 0.0001
C7	GSE5679 PPARG LIGAND ROSIGLITAZONE VS RARA AGONIST AM580 TREATED DC UP	197	0.545315	1.38236	< 0.0001
C2	BAE BRCA1 TARGETS UP	68	0.576386	1.38227	0.00726141
C2	PID SMAD2 3NUCLEAR PATHWAY	82	0.565191	1.38197	0.00614125
C2	PID AP1 PATHWAY	69	0.577349	1.38194	0.00835946
C7	GSE2770 IL12 ACT VS ACT CD4 TCELL 2H DN	197	0.547256	1.38153	< 0.0001
C7	GSE19888 NO PRETREAT VS ADENOSINE A3R INHIBITOR PRETREATED MAST CELL TCELL MEMBRANES ACT DN	197	0.548413	1.38126	< 0.0001
C7	GSE2770 UNTREATED VS ACT CD4 TCELL 2H DN	197	0.542838	1.38043	< 0.0001
C7	GSE5542 IFNG VS IFNA AND IFNG TREATED EPITHELIAL CELLS 24H UP	197	0.545087	1.37974	< 0.0001
C7	GSE3982 EOSINOPHIL VS MAST CELL DN	197	0.546105	1.37918	< 0.0001
C7	GSE17974 CTRL VS ACT IL4 AND ANTI IL12 4H CD4 TCELL DN	197	0.543248	1.37863	< 0.0001
C7	GSE17974 0H VS 12H IN VITRO ACT CD4 TCELL DN	195	0.54654	1.37779	< 0.0001
C7	GSE29618 BCELL VS MDC DAY7 FLU VACCINE UP	190	0.541841	1.37732	< 0.0001
C7	GSE7509 DC VS MONOCYTE WITH FCGRIIB STIM UP	196	0.541736	1.37699	0.001001
C7	GSE3720 VD1 VS VD2 GAMMADELTA TCELL UP	195	0.546208	1.37689	0.001001
C7	GSE2770 IL12 VS IL4 TREATED ACT CD4 TCELL 48H DN	196	0.546362	1.37679	< 0.0001
C2	SASSON RESPONSE TO GONADOTROPHINS DN	86	0.564247	1.37672	0.00811359
C2	YAGI AML FAB MARKERS	194	0.545358	1.37671	0.001
C7	GSE11864 UNTREATED VS CSF1 IFNG PAM3CYS IN MAC UP	190	0.548126	1.37639	< 0.0001
C7	GSE22886 NAIVE CD4 TCELL VS 48H ACT TH1 UP	199	0.544275	1.37609	< 0.0001
C7	GSE2770 IL12 AND TGFB VS IL4 TREATED ACT CD4 TCELL 2H DN	194	0.542041	1.37598	< 0.0001
C3	MIR4742 5P	176	0.545711	1.37529	< 0.0001
C7	GSE42724 NAIVE BCELL VS PLASMABLAST DN	195	0.542678	1.37507	0.001001
C7	GSE20198 IL12 IL18 VS IFNA TREATED ACT CD4 TCELL DN	198	0.543156	1.37487	< 0.0001
C5	GOBP BRANCH ELONGATION OF AN EPITHELIUM	17	0.683094	1.3745	0.0488372
C4	MODULE 177	99	0.555433	1.37414	0.00303951
C2	JAERVINEN AMPLIFIED IN LARYNGEAL CANCER	40	0.608496	1.37405	0.0182013
C7	GSE2770 IL4 ACT VS ACT CD4 TCELL 2H DN	193	0.54111	1.37398	< 0.0001
C2	FARMER BREAST CANCER CLUSTER 3	16	0.690902	1.37393	0.0344009
C7	GSE22601 DOUBLE NEGATIVE VS IMMATURE CD4 SP THYMOCYTE UP	199	0.540588	1.37392	< 0.0001
C4	MODULE 318	28	0.63752	1.37388	0.0239391
C2	NOUZOVA METHYLATED IN APL	63	0.581435	1.37365	0.00926879
C2	KANG DOXORUBICIN RESISTANCE DN	19	0.667217	1.3736	0.0450867
C5	GOCC PROTEIN DNA COMPLEX	114	0.55647	1.37321	0.00201816
C7	GSE33424 CD161 HIGH VS INT CD8 TCELL UP	198	0.544567	1.37284	< 0.0001
C7	GSE20198 IL12 VS IFNA TREATED ACT CD4 TCELL DN	196	0.538523	1.37283	< 0.0001
C2	GU PDEF TARGETS DN	40	0.602041	1.37235	0.0182796
C7	GSE3982 DC VS NEUTROPHIL LPS STIM UP	194	0.540253	1.37229	< 0.0001
C7	GSE3982 NEUTROPHIL VS CENT MEMORY CD4 TCELL UP	196	0.543308	1.37207	< 0.0001
C2	COLDREN GEFITINIB RESISTANCE UP	83	0.561801	1.37179	0.0101729
C5	GOBP POSITIVE REGULATION OF TRANSCRIPTION INITIATION FROM RNA POLYMERASE II PROMOTER	29	0.627973	1.37141	0.0310078
C7	GSE2706 UNSTIM VS 2H LPS AND R848 DC UP	186	0.542608	1.37138	< 0.0001
C7	GSE28726 NAIVE VS ACTIVATED VA24NEG NKTCELL UP	195	0.54571	1.37134	< 0.0001
C7	GSE12198 NK VS NK ACT EXPANSION SYSTEM DERIVED NK CELL DN	196	0.541108	1.37099	< 0.0001
C7	GSE2405 HEAT KILLED VS LIVE A PHAGOCYTOPHILUM STIM NEUTROPHIL 9H DN	195	0.541302	1.37093	< 0.0001
C2	JOHNSTONE PARVB TARGETS 1 DN	59	0.582341	1.37028	0.00729927
C7	GSE5099 MONOCYTE VS ALTERNATIVE M2 MACROPHAGE DN	183	0.541451	1.37	< 0.0001
C2	WP BLADDER CANCER	41	0.603729	1.36972	0.0193548
C7	GSE3920 IFNA VS IFNG TREATED ENDOTHELIAL CELL DN	163	0.543239	1.36959	< 0.0001
C3	IRF2 01	124	0.553176	1.36958	0.00301811
C7	GSE19888 ADENOSINE A3R ACT VS TCELL MEMBRANES ACT IN MAST CELL DN	186	0.543735	1.3689	0.001002
C2	HEIDENBLAD AMPLICON 12P11 12 DN	24	0.645982	1.36876	0.0435754
C2	WP GASTRIC CANCER NETWORK 1	27	0.633551	1.36875	0.0180791
C7	GSE30153 LUPUS VS HEALTHY DONOR BCELL UP	199	0.541768	1.36856	< 0.0001
C7	GSE26156 DOUBLE POSITIVE VS CD4 SINGLE POSITIVE THYMOCYTE DN	195	0.538934	1.36851	< 0.0001
C7	GSE1925 CTRL VS IFNG PRIMED MACROPHAGE 3H IFNG STIM UP	173	0.542544	1.36848	0.001002
C7	GSE3982 BCELL VS TH2 DN	194	0.539532	1.36831	< 0.0001
C7	GSE11864 CSF1 VS CSF1 PAM3CYS IN MAC UP	192	0.543053	1.36806	< 0.0001
C7	GSE17974 2H VS 72H UNTREATED IN VITRO CD4 TCELL UP	195	0.539119	1.36797	< 0.0001
C2	YAGI AML WITH T 9 11 TRANSLOCATION	126	0.550579	1.36787	0.00101112
C2	TOMLINS PROSTATE CANCER UP	40	0.607917	1.36785	0.0194384
C2	REACTOME DISEASES OF SIGNAL TRANSDUCTION BY GROWTH FACTOR RECEPTORS AND SECOND MESSENGERS	393	0.531144	1.36749	< 0.0001
C7	GSE15139 GMCSF TREATED VS UNTREATED NEUTROPHILS UP	197	0.53878	1.36717	0.001001
C7	GSE17186 BLOOD VS CORD BLOOD CD21LOW TRANSITIONAL BCELL DN	193	0.539863	1.36681	< 0.0001
C4	MODULE 218	20	0.664971	1.36651	0.03708
C7	GSE7568 IL4 TGFB DEXAMETHASONE VS IL4 TGFB TREATED MACROPHAGE DN	173	0.541728	1.36645	< 0.0001
C5	HP ABNORMALITY OF SKELETAL MATURATION	343	0.529663	1.36631	< 0.0001
C7	GSE5679 CTRL VS PPARG LIGAND ROSIGLITAZONE TREATED DC DN	197	0.539169	1.36601	< 0.0001
C7	GSE11057 NAIVE VS CENT MEMORY CD4 TCELL DN	196	0.541228	1.36563	< 0.0001
C7	GSE23321 CENTRAL VS EFFECTOR MEMORY CD8 TCELL DN	197	0.539611	1.36529	< 0.0001
C7	GSE13738 RESTING VS TCR ACTIVATED CD4 TCELL DN	197	0.542091	1.36523	< 0.0001
C2	CHIN BREAST CANCER COPY NUMBER UP	27	0.621246	1.36517	0.0430464
C7	GSE3982 NEUTROPHIL VS CENT MEMORY CD4 TCELL DN	195	0.542907	1.36508	0.001002
C7	GSE32901 NAIVE VS TH17 NEG CD4 TCELL UP	166	0.543758	1.36496	0.001002
C7	GSE17301 CTRL VS 48H ACD3 ACD28 IFNA5 STIM CD8 TCELL UP	196	0.539296	1.36494	0.00200602
C7	GSE22919 RESTING VS IL2 IL12 IL15 STIM NK CELL DN	192	0.537451	1.364	0.001001
C5	GOBP POSITIVE REGULATION OF DNA TEMPLATED TRANSCRIPTION INITIATION	36	0.613155	1.36335	0.0308839
C7	GSE9960 GRAM POS VS GRAM NEG AND POS SEPSIS PBMC UP	196	0.539627	1.36295	< 0.0001
C7	GSE360 L DONOVANI VS B MALAYI LOW DOSE MAC UP	198	0.535179	1.36275	< 0.0001
C7	GSE10240 CTRL VS IL17 STIM PRIMARY BRONCHIAL EPITHELIAL CELLS UP	196	0.539313	1.36225	< 0.0001
C7	GSE37416 CTRL VS 24H F TULARENSIS LVS NEUTROPHIL DN	199	0.534836	1.36207	< 0.0001
C3	MIR7852 3P	73	0.567993	1.36167	0.00928793
C7	GSE6269 FLU VS STREP PNEUMO INF PBMC UP	166	0.541371	1.36131	0.001
C7	GSE10147 IL3 VS IL3 AND HIVP17 STIM PDC UP	164	0.54147	1.36116	< 0.0001
C7	GSE2770 UNTREATED VS IL12 TREATED ACT CD4 TCELL 2H UP	195	0.538192	1.36086	< 0.0001
C2	IGARASHI ATF4 TARGETS DN	97	0.553396	1.36078	0.00408163
C2	GRABARCZYK BCL11B TARGETS UP	79	0.56321	1.36069	0.00817996
C7	GSE2405 HEAT KILLED LYSATE VS LIVE A PHAGOCYTOPHILUM STIM NEUTROPHIL 9H UP	196	0.538003	1.3606	< 0.0001
C2	BECKER TAMOXIFEN RESISTANCE DN	54	0.580504	1.36054	0.0114943
C7	GSE9988 LOW LPS VS CTRL TREATED MONOCYTE DN	200	0.536021	1.36024	< 0.0001
C7	GSE13484 12H VS 3H YF17D VACCINE STIM PBMC UP	197	0.540175	1.36016	< 0.0001
C7	GSE2770 UNTREATED VS TGFB AND IL12 TREATED ACT CD4 TCELL 6H UP	197	0.538126	1.35998	< 0.0001
C2	TOOKER GEMCITABINE RESISTANCE DN	120	0.545934	1.35882	0.00303337
C2	PID LKB1 PATHWAY	47	0.586038	1.3588	0.0244941
C2	MARTINEZ RESPONSE TO TRABECTEDIN	50	0.586214	1.35871	0.0158562
C7	GSE4748 CTRL VS LPS STIM DC 3H UP	194	0.534008	1.35789	0.001
C2	FARMER BREAST CANCER BASAL VS LULMINAL	324	0.530543	1.35769	< 0.0001
C7	GSE17186 MEMORY VS CD21HIGH TRANSITIONAL BCELL DN	197	0.537664	1.35729	< 0.0001
C7	GSE3982 EOSINOPHIL VS TH2 UP	193	0.538174	1.35706	< 0.0001
C7	GSE6269 E COLI VS STAPH AUREUS INF PBMC UP	153	0.538615	1.35704	0.00100604
C2	OSADA ASCL1 TARGETS DN	24	0.637329	1.3568	0.0415264
C7	GSE36476 CTRL VS TSST ACT 16H MEMORY CD4 TCELL YOUNG DN	196	0.534104	1.35664	0.001002
C7	GSE14000 4H VS 16H LPS DC UP	191	0.534297	1.35646	< 0.0001
C7	GSE1925 CTRL VS 24H IFNG STIM IFNG PRIMED MACROPHAGE DN	196	0.535117	1.35645	0.001001
C7	GSE10147 IL3 VS IL3 AND CPG STIM PDC DN	163	0.538513	1.35621	< 0.0001
C7	GSE17974 2.5H VS 72H IL4 AND ANTI IL12 ACT CD4 TCELL DN	192	0.535805	1.35598	0.001
C2	BERTUCCI MEDULLARY VS DUCTAL BREAST CANCER UP	204	0.535879	1.35592	< 0.0001
C7	GSE12839 CTRL VS IL12 TREATED PBMC UP	145	0.542951	1.3559	< 0.0001
C2	CHEOK RESPONSE TO MERCAPTOPURINE DN	21	0.660965	1.35566	0.0367394
C7	GSE46143 CTRL VS LMP2A TRANSDUCED CD10 POS GC BCELL DN	198	0.539006	1.35558	0.001001
C7	GSE360 L MAJOR VS B MALAYI LOW DOSE MAC DN	196	0.533262	1.35558	0.001
C2	NIKOLSKY BREAST CANCER 8P12 P11 AMPLICON	57	0.570177	1.35556	0.0207684
C2	WANG SMARCE1 TARGETS UP	288	0.532343	1.35508	< 0.0001
C4	MODULE 397	118	0.543135	1.35491	0.00202224
C7	GSE360 L MAJOR VS T GONDII DC DN	192	0.533281	1.35457	0.00100301
C5	GOBP REGULATION OF DNA TEMPLATED TRANSCRIPTION INITIATION	43	0.589669	1.35414	0.0334052
C7	GSE29617 CTRL VS DAY3 TIV FLU VACCINE PBMC 2008 UP	192	0.535038	1.3541	0.001001
C2	JAZAERI BREAST CANCER BRCA1 VS BRCA2 DN	42	0.587419	1.354	0.0324675
C7	GSE7568 IL4 VS IL4 AND TGFB TREATED MACROPHAGE 24H UP	165	0.536872	1.35396	0.001001
C7	GSE37416 0H VS 48H F TULARENSIS LVS NEUTROPHIL UP	194	0.534756	1.35366	< 0.0001
C2	REACTOME TRANSCRIPTIONAL REGULATION BY RUNX1	175	0.533687	1.35322	0.001001
C2	MANN RESPONSE TO AMIFOSTINE UP	19	0.668201	1.35282	0.0407451
C7	GSE22886 NAIVE BCELL VS BLOOD PLASMA CELL DN	192	0.533379	1.35274	< 0.0001
C5	GOBP MALE SEX DIFFERENTIATION	150	0.538424	1.3527	0.00100402
C7	GSE29618 LAIV VS TIV FLU VACCINE DAY7 BCELL DN	192	0.534725	1.35237	< 0.0001
C7	GSE7568 IL4 VS IL4 AND TGFB TREATED MACROPHAGE 24H DN	185	0.542583	1.35224	< 0.0001
C4	MODULE 87	43	0.592323	1.352	0.024838
C7	GSE7460 CD8 TCELL VS CD4 TCELL ACT DN	196	0.53548	1.3518	< 0.0001
C7	GSE3982 CTRL VS LPS 1H NEUTROPHIL UP	193	0.533602	1.35159	< 0.0001
C4	MODULE 237	58	0.572994	1.35133	0.0124224
C7	GSE18893 CTRL VS TNF TREATED TCONV 24H UP	194	0.531657	1.3513	0.00100402
C6	BCAT BILD ET AL DN	45	0.581389	1.35096	0.0245464
C7	GSE13484 UNSTIM VS 12H YF17D VACCINE STIM PBMC UP	196	0.532654	1.35092	< 0.0001
C5	HP ABNORMAL INTERNAL GENITALIA	472	0.523475	1.3509	< 0.0001
C2	GINESTIER BREAST CANCER 20Q13 AMPLIFICATION DN	183	0.53337	1.35082	< 0.0001
C5	GOBP FIBROBLAST PROLIFERATION	80	0.557195	1.35082	0.00819672
C4	MODULE 567	94	0.553764	1.35076	0.00716479
C7	GSE4748 CYANOBACTERIUM LPSLIKE VS LPS AND CYANOBACTERIUM LPSLIKE STIM DC 3H UP	191	0.53538	1.35038	< 0.0001
C2	DAIRKEE CANCER PRONE RESPONSE BPA E2	115	0.545598	1.35035	0.00100806
C7	GSE4590 SMALL VS VPREB POS LARGE PRE BCELL UP	166	0.535136	1.35034	< 0.0001
C5	GOMF TRANSCRIPTION COREGULATOR BINDING	59	0.569176	1.35021	0.0216942
C7	GSE22886 NAIVE CD8 TCELL VS NKCELL DN	194	0.532773	1.35015	< 0.0001
C7	GSE4984 LPS VS VEHICLE CTRL TREATED DC DN	193	0.532749	1.35015	0.001001
C2	SWEET KRAS TARGETS DN	63	0.561709	1.35014	0.00928793
C7	GSE17301 ACD3 ACD28 VS ACD3 ACD28 AND IFNA2 STIM CD8 TCELL UP	194	0.534785	1.34981	< 0.0001
C7	GSE13484 12H VS 3H YF17D VACCINE STIM PBMC DN	197	0.532543	1.34968	0.001
C7	GSE2770 IL4 ACT VS ACT CD4 TCELL 2H UP	196	0.53777	1.34952	< 0.0001
C7	GSE13485 DAY1 VS DAY7 YF17D VACCINE PBMC DN	193	0.535211	1.34922	0.001001
C4	MODULE 191	19	0.664923	1.34909	0.037931
C7	GSE3982 NEUTROPHIL VS TH1 DN	196	0.532812	1.34901	< 0.0001
C4	MODULE 4	21	0.658968	1.3486	0.0316742
C7	GSE22025 PROGESTERONE VS TGFB1 AND PROGESTERONE TREATED CD4 TCELL UP	195	0.533033	1.34852	< 0.0001
C7	GSE37416 0H VS 3H F TULARENSIS LVS NEUTROPHIL DN	194	0.530681	1.34826	< 0.0001
C7	GSE20484 MCSG VS CXCL4 MONOCYTE DERIVED MACROPHAGE DN	191	0.536039	1.34786	0.001002
C2	CHANDRAN METASTASIS TOP50 UP	37	0.603163	1.34776	0.0345572
C2	SAGIV CD24 TARGETS UP	21	0.64105	1.34764	0.0465909
C2	MIDORIKAWA AMPLIFIED IN LIVER CANCER	54	0.572616	1.34722	0.017801
C6	SRC UP.V1 DN	167	0.538961	1.34672	0.002
C7	GSE8685 IL2 ACT IL2 STARVED VS IL15 ACT IL2 STARVED CD4 TCELL DN	197	0.533236	1.3462	< 0.0001
C7	GSE22886 NAIVE TCELL VS NKCELL DN	194	0.532739	1.34614	0.00100402
C4	MODULE 15	349	0.523776	1.34611	< 0.0001
C7	GSE3720 UNSTIM VS PMA STIM VD2 GAMMADELTA TCELL DN	191	0.530725	1.3459	0.001
C7	GSE16385 MONOCYTE VS 12H IFNG TNF TREATED MACROPHAGE UP	198	0.532637	1.34563	< 0.0001
C7	GSE22611 NOD2 VS CTRL TRANSDUCED HEK293T CELL DN	194	0.530333	1.34562	0.00200602
C7	GSE3982 MAST CELL VS BASOPHIL DN	195	0.534646	1.34517	< 0.0001
C2	OSMAN BLADDER CANCER DN	411	0.522786	1.34484	< 0.0001
C7	GSE1925 CTRL VS 24H IFNG STIM IFNG PRIMED MACROPHAGE UP	194	0.531296	1.34467	< 0.0001
C2	REACTOME TRANSCRIPTIONAL REGULATION BY RUNX2	119	0.541367	1.34458	0.00505051
C7	GSE3982 NEUTROPHIL VS BCELL DN	193	0.528398	1.34448	0.001001
C7	GSE8921 UNSTIM VS TLR1 2 STIM MONOCYTE 6H UP	198	0.530587	1.3442	0.001
C7	GSE17974 0.5H VS 72H UNTREATED IN VITRO CD4 TCELL UP	191	0.529822	1.3442	0.001002
C7	GSE9960 HEALTHY VS GRAM POS SEPSIS PBMC DN	186	0.533282	1.34382	0.00200401
C7	GSE26928 EFF MEMORY VS CXCR5 POS CD4 TCELL DN	186	0.532689	1.34374	< 0.0001
C7	GSE7568 CTRL VS 24H TGFB TREATED MACROPHAGES WITH IL4 AND DEXAMETHASONE UP	198	0.530474	1.34362	< 0.0001
C7	GSE22886 NAIVE TCELL VS DC DN	198	0.52885	1.34348	< 0.0001
C7	GSE16451 CTRL VS WEST EQUINE ENC VIRUS MATURE NEURON CELL LINE UP	197	0.532303	1.34332	< 0.0001
C7	GSE26928 CENTR MEMORY VS CXCR5 POS CD4 TCELL DN	185	0.531355	1.34301	< 0.0001
C7	GSE17974 1.5H VS 72H IL4 AND ANTI IL12 ACT CD4 TCELL UP	198	0.531382	1.343	0.001001
C7	GSE10325 LUPUS BCELL VS LUPUS MYELOID UP	192	0.532125	1.34255	0.001001
C2	CHEMNITZ RESPONSE TO PROSTAGLANDIN E2 DN	390	0.522646	1.34232	< 0.0001
C5	GOBP UTERUS DEVELOPMENT	18	0.672727	1.34206	0.0499419
C2	NIKOLSKY BREAST CANCER 6P24 P22 AMPLICON	21	0.652671	1.34195	0.047191
C7	GSE3982 CTRL VS IGE STIM MAST CELL UP	196	0.529999	1.34182	0.001001
C2	KIM LIVER CANCER POOR SURVIVAL UP	22	0.639786	1.34164	0.04811
C7	GSE29618 LAIV VS TIV FLU VACCINE DAY7 MONOCYTE UP	196	0.529593	1.3414	0.001001
C7	GSE23695 CD57 POS VS NEG NK CELL UP	196	0.530085	1.34131	< 0.0001
C7	GSE29614 CTRL VS DAY7 TIV FLU VACCINE PBMC DN	187	0.534685	1.34121	0.001002
C7	GSE3982 CTRL VS LPS 48H DC UP	195	0.531757	1.34121	< 0.0001
C3	MIR4687 3P	83	0.547332	1.34114	0.014433
C7	GSE4590 PRE BCELL VS LARGE PRE BCELL UP	160	0.530977	1.34112	0.00200401
C7	GSE27291 0H VS 7D STIM GAMMADELTA TCELL DN	181	0.534705	1.34105	0.00100402
C7	GSE42724 B1 BCELL VS PLASMABLAST DN	198	0.529173	1.34039	< 0.0001
C5	HP ABNORMALITY OF THE OVARY	235	0.528145	1.34023	< 0.0001
C2	SUNG METASTASIS STROMA UP	107	0.542994	1.34012	0.00507099
C7	GSE2770 IL12 AND TGFB ACT VS ACT CD4 TCELL 6H DN	195	0.53275	1.33979	< 0.0001
C7	GSE34515 CD16 POS MONOCYTE VS DC DN	196	0.529281	1.33819	0.001002
C7	GSE22886 CTRL VS LPS 24H DC UP	198	0.529511	1.33801	< 0.0001
C7	GSE38697 LIGHT ZONE VS DARK ZONE BCELL UP	171	0.531648	1.3376	0.00100503
C7	GSE14000 4H VS 16H LPS DC TRANSLATED RNA UP	192	0.529739	1.33744	0.00100301
C2	SMITH TERT TARGETS UP	142	0.532347	1.33742	0.00200602
C4	MODULE 261	96	0.550364	1.33707	0.00305499
C7	GSE9988 LOW LPS VS ANTI TREM1 AND LPS MONOCYTE UP	192	0.531779	1.33695	0.002002
C7	GSE26928 EFF MEM VS CENTR MEM CD4 TCELL DN	184	0.528185	1.33682	0.00200401
C7	GSE360 LOW DOSE B MALAYI VS M TUBERCULOSIS MAC DN	197	0.529225	1.33671	< 0.0001
C7	GSE3982 EOSINOPHIL VS EFF MEMORY CD4 TCELL DN	191	0.526275	1.33636	0.00200401
C2	FISCHER DIRECT P53 TARGETS META ANALYSIS	303	0.522679	1.33616	< 0.0001
C7	GSE37416 12H VS 24H F TULARENSIS LVS NEUTROPHIL DN	194	0.524695	1.33551	< 0.0001
C7	GSE360 DC VS MAC UP	197	0.528966	1.33515	< 0.0001
C7	GSE12963 ENV NEF VS ENV NEF AND VPR DEFICIENT HIV1 INF CD4 TCELL DN	148	0.531955	1.33495	0.00400802
C7	GSE22601 IMMATURE CD4 SINGLE POSITIVE VS DOUBLE POSITIVE THYMOCYTE DN	196	0.527809	1.33476	0.002
C7	GSE3720 VD1 VS VD2 GAMMADELTA TCELL WITH LPS STIM DN	195	0.529398	1.33383	< 0.0001
C2	FIGUEROA AML METHYLATION CLUSTER 6 UP	138	0.536594	1.33369	0.001002
C2	SASSON RESPONSE TO FORSKOLIN DN	85	0.543146	1.33356	0.0163599
C7	GSE3982 NEUTROPHIL VS NKCELL DN	195	0.525306	1.33353	0.00300601
C2	SMITH LIVER CANCER	47	0.575304	1.33345	0.0468085
C3	GR Q6	272	0.521324	1.33339	< 0.0001
C7	GSE18893 TCONV VS TREG 2H TNF STIM DN	192	0.529359	1.33324	0.00100402
C6	TBK1.DN.48HRS UP	50	0.571459	1.33308	0.0231579
C7	GSE42088 UNINF VS LEISHMANIA INF DC 24H UP	193	0.529283	1.33277	< 0.0001
C7	GSE10240 CTRL VS IL17 AND IL22 STIM PRIMARY BRONCHIAL EPITHELIAL CELLS DN	197	0.528638	1.33266	< 0.0001
C5	HP PRIMARY AMENORRHEA	119	0.535404	1.33258	0.00803213
C7	GSE17186 NAIVE VS CD21LOW TRANSITIONAL BCELL CORD BLOOD DN	194	0.527693	1.33251	0.001
C5	GOBP POSITIVE REGULATION OF FIBROBLAST PROLIFERATION	46	0.57487	1.33229	0.0350318
C7	GSE29618 PDC VS MDC DAY7 FLU VACCINE UP	196	0.52815	1.33218	< 0.0001
C4	MORF BRCA1	261	0.518762	1.33215	< 0.0001
C2	WP SMALL CELL LUNG CANCER	98	0.546969	1.33184	0.00916497
C7	GSE36476 YOUNG VS OLD DONOR MEMORY CD4 TCELL 16H TSST ACT DN	192	0.524895	1.33162	< 0.0001
C2	SCHOEN NFKB SIGNALING	32	0.602804	1.33157	0.0260304
C7	GSE16451 IMMATURE VS MATURE NEURON CELL LINE WEST EQUINE ENC VIRUS UP	198	0.526196	1.3314	0.001
C7	GSE5542 UNTREATED VS IFNA AND IFNG TREATED EPITHELIAL CELLS 6H DN	195	0.529638	1.33121	0.00300601
C5	GOBP REGULATION OF PROTEIN CONTAINING COMPLEX ASSEMBLY	436	0.514335	1.3307	< 0.0001
C7	GSE17974 2H VS 72H UNTREATED IN VITRO CD4 TCELL DN	195	0.525437	1.33039	< 0.0001
C7	GSE22886 IL2 VS IL15 STIM NKCELL DN	189	0.526193	1.33038	< 0.0001
C2	ZHANG RESPONSE TO CANTHARIDIN DN	66	0.558185	1.33011	0.0238589
C2	WAMUNYOKOLI OVARIAN CANCER LMP DN	197	0.524725	1.33008	< 0.0001
C7	GSE16450 CTRL VS IFNA 12H STIM MATURE NEURON CELL LINE DN	196	0.525262	1.33005	< 0.0001
C7	GSE17974 CTRL VS ACT IL4 AND ANTI IL12 1H CD4 TCELL DN	192	0.525443	1.32991	< 0.0001
C7	GSE14908 RESTING VS HDM STIM CD4 TCELL NONATOPIC PATIENT DN	198	0.523881	1.32986	0.001001
C3	ATGTAGC MIR221 MIR222	139	0.532608	1.32953	0.00502513
C7	GSE12198 LOW IL2 STIM NK CELL VS HIGH IL2 STIM NK CELL UP	197	0.525679	1.3294	0.002002
C7	GSE16385 UNTREATED VS 12H ROSIGLITAZONE IL4 TREATED MACROPHAGE UP	197	0.526615	1.32892	0.00201005
C3	MIR3913 5P	85	0.546201	1.32856	0.0152905
C7	GSE3982 EOSINOPHIL VS NEUTROPHIL UP	195	0.525387	1.3282	< 0.0001
C5	GOBP TRANSCRIPTION PREINITIATION COMPLEX ASSEMBLY	37	0.593665	1.32819	0.0410367
C7	GSE2770 TGFB AND IL4 VS IL12 TREATED ACT CD4 TCELL 2H UP	192	0.523824	1.32798	0.001002
C7	GSE2706 LPS VS R848 AND LPS 8H STIM DC UP	193	0.523703	1.32797	0.00400802
C5	GOBP AGING	296	0.519021	1.32788	< 0.0001
C2	REACTOME ESR MEDIATED SIGNALING	156	0.527856	1.32784	0.00100503
C7	GSE2706 UNSTIM VS 8H R848 DC DN	190	0.525034	1.32784	0.001001
C7	GSE18893 CTRL VS TNF TREATED TREG 2H UP	196	0.523014	1.32769	< 0.0001
C7	GSE14000 UNSTIM VS 16H LPS DC UP	188	0.527074	1.32764	0.00100301
C7	GSE360 L MAJOR VS T GONDII MAC DN	191	0.525258	1.32749	< 0.0001
C7	GSE2770 UNTREATED VS TGFB AND IL4 TREATED ACT CD4 TCELL 48H DN	196	0.521228	1.32745	0.00200401
C2	JISON SICKLE CELL DISEASE DN	184	0.526411	1.32723	0.001002
C7	GSE3982 CENT MEMORY CD4 TCELL VS TH1 DN	195	0.526778	1.32715	< 0.0001
C7	GSE36476 CTRL VS TSST ACT 16H MEMORY CD4 TCELL YOUNG UP	192	0.525059	1.32696	0.002002
C7	GSE8685 IL15 ACT IL2 STARVED VS IL21 ACT IL2 STARVED CD4 TCELL UP	161	0.530182	1.32668	0.00501002
C7	GSE5542 UNTREATED VS IFNA AND IFNG TREATED EPITHELIAL CELLS 6H UP	195	0.526234	1.32667	< 0.0001
C2	APPIERTO RESPONSE TO FENRETINIDE DN	49	0.572941	1.32653	0.0264831
C7	GSE3982 MAC VS TH1 DN	192	0.52245	1.32649	0.004004
C7	GSE29618 PRE VS DAY7 POST TIV FLU VACCINE BCELL DN	186	0.523838	1.32643	0.001002
C7	GSE3982 EOSINOPHIL VS CENT MEMORY CD4 TCELL DN	194	0.526984	1.32631	< 0.0001
C7	GSE2706 UNSTIM VS 8H LPS AND R848 DC UP	193	0.5236	1.32607	0.003
C4	MODULE 453	44	0.578078	1.32604	0.0277481
C7	GSE5099 UNSTIM VS MCSF TREATED MONOCYTE DAY3 UP	194	0.527981	1.32599	< 0.0001
C7	GSE22601 CD4 SINGLE POSITIVE VS CD8 SINGLE POSITIVE THYMOCYTE DN	197	0.527621	1.32559	0.001001
C2	LIU COMMON CANCER GENES	60	0.559578	1.32547	0.0260688
C7	GSE34156 UNTREATED VS 24H NOD2 LIGAND TREATED MONOCYTE DN	196	0.519864	1.32537	< 0.0001
C5	GOBP POSITIVE REGULATION OF PROTEIN CONTAINING COMPLEX ASSEMBLY	251	0.518815	1.32526	< 0.0001
C7	GSE22611 UNSTIM VS 2H MDP STIM NOD2 TRANSDUCED HEK293T CELL UP	193	0.523493	1.3252	< 0.0001
C7	GSE13484 12H UNSTIM VS YF17D VACCINE STIM PBMC UP	192	0.523824	1.32511	0.001001
C5	HP SOMATIC MUTATION	160	0.52752	1.32509	0.00100301
C2	WANG CLIM2 TARGETS UP	260	0.520143	1.32474	< 0.0001
C7	GSE11057 NAIVE VS EFF MEMORY CD4 TCELL DN	194	0.52176	1.32432	0.00400802
C4	MODULE 123	245	0.520893	1.32411	< 0.0001
C7	GSE1432 CTRL VS IFNG 1H MICROGLIA DN	196	0.523743	1.32392	0.003
C7	GSE3982 EOSINOPHIL VS BASOPHIL UP	193	0.52236	1.32383	0.00201207
C7	GSE16385 MONOCYTE VS 12H ROSIGLITAZONE IL4 TREATED MACROPHAGE DN	198	0.523295	1.32381	< 0.0001
C7	GSE2405 0H VS 9H A PHAGOCYTOPHILUM STIM NEUTROPHIL DN	198	0.522142	1.32369	0.00100402
C7	GSE14000 UNSTIM VS 4H LPS DC UP	193	0.525275	1.32363	< 0.0001
C7	GSE18893 CTRL VS TNF TREATED TCONV 2H UP	197	0.521463	1.32351	0.003
C7	GSE13887 RESTING VS ACT CD4 TCELL DN	129	0.531914	1.32342	0.00505051
C2	CREIGHTON ENDOCRINE THERAPY RESISTANCE 2	443	0.512985	1.32335	< 0.0001
C6	LTE2 UP.V1 DN	186	0.524786	1.32323	0.001001
C7	GSE27670 CTRL VS BLIMP1 TRANSDUCED GC BCELL DN	197	0.524946	1.32323	< 0.0001
C4	MODULE 205	302	0.516239	1.32319	< 0.0001
C7	GSE14000 UNSTIM VS 4H LPS DC DN	191	0.519111	1.32275	< 0.0001
C3	ISRE 01	249	0.518187	1.32243	0.001
C7	GSE29618 BCELL VS MONOCYTE DAY7 FLU VACCINE UP	193	0.520621	1.32237	< 0.0001
C7	GSE25147 UNSTIM VS HELIOBACTER PYLORI LPS STIM MKN45 CELL UP	168	0.527279	1.32196	0.00400802
C7	GSE3982 EOSINOPHIL VS NKCELL UP	192	0.521688	1.32132	0.004
C7	GSE2405 0H VS 24H A PHAGOCYTOPHILUM STIM NEUTROPHIL DN	196	0.523679	1.32122	0.00200401
C7	GSE33425 CD161 HIGH VS INT CD8 TCELL DN	196	0.522976	1.32099	< 0.0001
C7	GSE10325 BCELL VS LUPUS BCELL DN	198	0.519439	1.3209	< 0.0001
C2	KEGG PANCREATIC CANCER	70	0.550371	1.32085	0.0278351
C4	MORF PSMF1	165	0.520904	1.32042	0.0040201
C7	GSE13484 UNSTIM VS 3H YF17D VACCINE STIM PBMC DN	195	0.523347	1.32037	< 0.0001
C7	GSE4984 GALECTIN1 VS LPS STIM DC DN	162	0.526566	1.31953	0.00301205
C7	GSE360 L DONOVANI VS L MAJOR MAC UP	195	0.518767	1.31949	0.00300903
C7	GSE13411 NAIVE VS SWITCHED MEMORY BCELL DN	195	0.523653	1.31919	0.002
C2	BILD HRAS ONCOGENIC SIGNATURE	245	0.515045	1.31916	0.001001
C7	GSE5542 IFNG VS IFNA AND IFNG TREATED EPITHELIAL CELLS 6H UP	194	0.523517	1.31916	0.00301205
C7	GSE9988 ANTI TREM1 VS ANTI TREM1 AND LPS MONOCYTE DN	192	0.521855	1.31859	0.001
C7	GSE2770 TGFB AND IL4 ACT VS ACT CD4 TCELL 2H UP	190	0.521662	1.31838	0.00501002
C7	GSE42088 UNINF VS LEISHMANIA INF DC 8H UP	199	0.522901	1.31804	0.00200401
C7	GSE17974 0H VS 6H IN VITRO ACT CD4 TCELL DN	195	0.519211	1.31771	0.001001
C2	WATANABE RECTAL CANCER RADIOTHERAPY RESPONSIVE UP	108	0.537331	1.31771	0.0121457
C2	WP APOPTOSISRELATED NETWORK DUE TO ALTERED NOTCH3 IN OVARIAN CANCER	54	0.567051	1.31755	0.0354167
C7	GSE3982 EOSINOPHIL VS EFF MEMORY CD4 TCELL UP	194	0.520666	1.31739	0.003003
C2	STEIN ESRRA TARGETS DN	102	0.533459	1.31678	0.00909091
C7	GSE9988 ANTI TREM1 AND LPS VS CTRL TREATED MONOCYTES DN	197	0.521616	1.31652	0.001001
C7	GSE7460 CTRL VS TGFB TREATED ACT FOXP3 HET TCONV UP	197	0.517379	1.31626	0.002
C7	GSE22103 LPS VS GMCSF AND IFNG STIM NEUTROPHIL DN	199	0.519962	1.31578	0.001
C6	P53 DN.V1 UP	190	0.520137	1.31567	0.00300903
C7	GSE8515 CTRL VS IL1 4H STIM MAC UP	196	0.519412	1.31544	< 0.0001
C4	MODULE 493	67	0.549406	1.3154	0.024948
C7	GSE17974 CTRL VS ACT IL4 AND ANTI IL12 72H CD4 TCELL UP	191	0.520061	1.31529	< 0.0001
C4	MORF ATRX	213	0.519082	1.31521	< 0.0001
C5	GOBP PRODUCTION OF SMALL RNA INVOLVED IN GENE SILENCING BY RNA	52	0.557856	1.31503	0.0479233
C7	GSE3982 MAC VS TH2 UP	198	0.517568	1.31438	< 0.0001
C4	MODULE 279	139	0.527414	1.31428	0.00906344
C7	GSE5542 IFNA VS IFNA AND IFNG TREATED EPITHELIAL CELLS 24H DN	193	0.52014	1.31416	0.001001
C7	GSE35685 CD34POS CD38NEG VS CD34POS CD10POS BONE MARROW DN	195	0.519098	1.31399	0.001
C7	GSE42724 MEMORY BCELL VS PLASMABLAST DN	196	0.519173	1.31374	0.00400802
C7	GSE12366 NAIVE VS MEMORY BCELL DN	190	0.519964	1.31368	0.001001
C7	GSE4590 PRE BCELL VS VPREB POS LARGE PRE BCELL DN	154	0.523061	1.31357	0.00300903
C2	VECCHI GASTRIC CANCER ADVANCED VS EARLY UP	171	0.520925	1.31344	0.002
C2	BERNARD PPAPDC1B TARGETS UP	35	0.593257	1.31315	0.0490731
C7	GSE20198 UNTREATED VS IL12 IL18 TREATED ACT CD4 TCELL DN	198	0.521837	1.31296	< 0.0001
C7	GSE42088 UNINF VS LEISHMANIA INF DC 24H DN	197	0.51901	1.3128	< 0.0001
C2	JAZAG TGFB1 SIGNALING DN	34	0.595713	1.31216	0.048913
C7	GSE11864 CSF1 IFNG VS CSF1 PAM3CYS IN MAC UP	194	0.521386	1.31198	0.00200602
C7	GSE3982 BASOPHIL VS TH2 UP	195	0.525612	1.31172	0.001001
C7	GSE360 L MAJOR VS B MALAYI HIGH DOSE DC DN	192	0.517852	1.31172	0.003003
C7	GSE16450 CTRL VS IFNA 6H STIM MATURE NEURON CELL LINE DN	198	0.519335	1.3117	0.00200401
C7	GSE17301 IFNA2 VS IFNA5 STIM ACD3 ACD28 ACT CD8 TCELL UP	195	0.518183	1.3116	0.001002
C7	GSE2770 TGFB AND IL4 VS TGFB AND IL12 TREATED ACT CD4 TCELL 48H UP	193	0.518301	1.31146	0.003
C7	GSE4748 CTRL VS CYANOBACTERIUM LPSLIKE STIM DC 1H DN	197	0.51891	1.31141	0.002
C7	GSE33425 CD161 INT VS NEG CD8 TCELL DN	198	0.518971	1.31137	0.004004
C7	GSE20151 CTRL VS FUSOBACT NUCLEATUM NEUTROPHIL DN	190	0.519159	1.31134	0.003003
C3	STTTCRNTTT IRF Q6	187	0.516804	1.31071	0.00200602
C7	GSE29615 CTRL VS DAY3 LAIV IFLU VACCINE PBMC DN	185	0.518061	1.31062	0.001002
C7	GSE2770 UNTREATED VS IL12 TREATED ACT CD4 TCELL 48H UP	199	0.514891	1.31048	0.001001
C7	GSE8921 UNSTIM VS TLR1 2 STIM MONOCYTE 6H DN	197	0.517222	1.31018	< 0.0001
C7	GSE22611 NOD2 TRANSD VS CTRL TRANSD HEK293 MDP STIM 6H UP	189	0.516046	1.31007	0.003
C4	MODULE 485	52	0.559766	1.31001	0.0417101
C2	YAGI AML SURVIVAL	123	0.526184	1.30946	0.00906344
C6	MEK UP.V1 UP	194	0.515534	1.3094	0.001001
C7	GSE2770 IL12 AND TGFB ACT VS ACT CD4 TCELL 48H UP	195	0.518632	1.30898	0.00300601
C7	GSE35685 CD34POS CD10NEG CD62LPOS VS CD34POS CD10POS BONE MARROW DN	198	0.519707	1.30854	< 0.0001
C7	GSE20198 IL12 VS IL12 IL18 TREATED ACT CD4 TCELL DN	200	0.514922	1.3085	0.002
C2	AKL HTLV1 INFECTION DN	69	0.548267	1.30837	0.0329557
C7	GSE1460 DP VS CD4 THYMOCYTE UP	198	0.514089	1.30834	< 0.0001
C7	GSE2770 UNTREATED VS TGFB AND IL4 TREATED ACT CD4 TCELL 2H DN	195	0.515723	1.30804	0.001
C7	GSE9988 ANTI TREM1 VS CTRL TREATED MONOCYTES DN	198	0.517014	1.30754	< 0.0001
C7	GSE15735 2H VS 12H HDAC INHIBITOR TREATED CD4 TCELL DN	198	0.515861	1.3075	0.00300601
C7	GSE29618 MONOCYTE VS PDC DN	190	0.517892	1.30735	0.002002
C7	GSE7509 UNSTIM VS IFNA STIM IMMATURE DC UP	173	0.521006	1.30706	0.00401204
C7	GSE2770 IL12 VS TGFB AND IL12 TREATED ACT CD4 TCELL 48H UP	195	0.513325	1.30666	< 0.0001
C7	GSE2770 IL12 VS IL4 TREATED ACT CD4 TCELL 48H UP	199	0.515408	1.30649	< 0.0001
C3	MIR3122	63	0.546459	1.30648	0.0373832
C7	GSE22611 MUTANT NOD2 VS CTRL TRANSDUCED HEK293T CELL DN	191	0.513248	1.30643	0.004004
C7	GSE10856 CTRL VS TNFRSF6B IN MACROPHAGE DN	191	0.518959	1.30615	0.001001
C2	BERTUCCI MEDULLARY VS DUCTAL BREAST CANCER DN	173	0.517297	1.30615	0.00401204
C7	GSE17186 CD21LOW VS CD21HIGH TRANSITIONAL BCELL CORD BLOOD UP	197	0.515952	1.30603	0.001001
C7	GSE3982 DC VS NEUTROPHIL UP	195	0.5153	1.30595	0.00300903
C7	GSE12845 IGD POS BLOOD VS NAIVE TONSIL BCELL DN	195	0.514079	1.30567	0.002002
C7	GSE36476 CTRL VS TSST ACT 72H MEMORY CD4 TCELL YOUNG UP	194	0.515313	1.30552	0.00200602
C7	GSE23984 CTRL VS HYPOCALEMIC VITAMIND ANALOG TCELL UP	197	0.517759	1.30541	0.002002
C7	GSE34515 CD16 NEG VS POS MONOCYTE DN	193	0.517177	1.30536	0.00300601
C2	SCHEIDEREIT IKK INTERACTING PROTEINS	53	0.555482	1.30504	0.0440252
C7	GSE22601 DOUBLE POSITIVE VS CD8 SINGLE POSITIVE THYMOCYTE UP	197	0.516469	1.30474	0.005005
C7	GSE3982 BASOPHIL VS EFF MEMORY CD4 TCELL DN	194	0.516173	1.30452	0.00200803
C2	FARMER BREAST CANCER APOCRINE VS LUMINAL	320	0.508304	1.30445	< 0.0001
C5	GOBP REGULATION OF PATTERN RECOGNITION RECEPTOR SIGNALING PATHWAY	104	0.520446	1.30435	0.0222447
C2	WP NONSMALL CELL LUNG CANCER	72	0.53987	1.30403	0.0320248
C7	GSE15659 TREG VS TCONV UP	184	0.51639	1.30401	0.004004
C7	GSE16385 UNTREATED VS 12H IL4 TREATED MACROPHAGE DN	195	0.515907	1.30399	0.003
C7	GSE17186 CD21LOW VS CD21HIGH TRANSITIONAL BCELL CORD BLOOD DN	197	0.51229	1.30387	0.004
C3	ICSBP Q6	251	0.513326	1.30356	0.001
C7	GSE22601 DOUBLE NEGATIVE VS DOUBLE POSITIVE THYMOCYTE UP	191	0.514066	1.30319	0.003
C7	GSE22229 RENAL TRANSPLANT IMMUNOSUPP THERAPY VS HEALTHY PBMC UP	196	0.517925	1.30305	0.00300601
C7	GSE17974 IL4 AND ANTI IL12 VS UNTREATED 72H ACT CD4 TCELL UP	179	0.515232	1.3025	0.00300601
C7	GSE6269 HEALTHY VS E COLI INF PBMC DN	170	0.516857	1.30244	0.00200401
C7	GSE3982 EOSINOPHIL VS BCELL DN	197	0.517623	1.30219	0.003003
C7	GSE22342 CD11C HIGH VS LOW DECIDUAL MACROPHAGES UP	195	0.51346	1.30203	0.005005
C7	GSE18791 UNSTIM VS NEWCATSLE VIRUS DC 6H UP	191	0.516432	1.30172	0.00700701
C7	GSE16385 MONOCYTE VS 12H ROSIGLITAZONE IFNG TNF TREATED MACROPHAGE DN	196	0.511749	1.30144	0.00200401
C3	MIR6499 3P	125	0.524232	1.30064	0.00909091
C7	GSE4590 LARGE PRE BCELL VS VPREB POS LARGE PRE BCELL UP	171	0.51533	1.30056	0.00501505
C7	GSE8685 IL2 STARVED VS IL15 ACT IL2 STARVED CD4 TCELL UP	195	0.513778	1.3001	0.00601202
C7	GSE18893 TCONV VS TREG 2H CULTURE DN	196	0.511412	1.29968	0.00300903
C7	GSE22886 NAIVE CD8 TCELL VS MONOCYTE DN	196	0.514004	1.29878	0.00200401
C7	GSE18791 UNSTIM VS NEWCATSLE VIRUS DC 1H DN	191	0.513803	1.29874	0.004004
C7	GSE32901 TH1 VS TH17 ENRICHED CD4 TCELL UP	171	0.515618	1.29864	0.00601202
C7	GSE32164 RESTING DIFFERENTIATED VS ALTERNATIVELY ACT M2 MACROPHAGE DN	198	0.515532	1.29847	0.00200401
C6	LTE2 UP.V1 UP	187	0.510818	1.29804	0.002002
C7	GSE1460 INTRATHYMIC T PROGENITOR VS THYMIC STROMAL CELL UP	194	0.510985	1.29801	0.002002
C7	GSE13738 RESTING VS TCR ACTIVATED CD4 TCELL UP	189	0.513533	1.29758	0.001002
C7	GSE11864 UNTREATED VS CSF1 PAM3CYS IN MAC DN	192	0.51418	1.29678	0.001001
C2	HENDRICKS SMARCA4 TARGETS UP	54	0.55795	1.29673	0.0394877
C7	GSE2405 0H VS 9H A PHAGOCYTOPHILUM STIM NEUTROPHIL UP	197	0.515956	1.29668	0.00100301
C3	RTTTNNNYTGGM UNKNOWN	153	0.521319	1.29665	0.0040201
C5	GOBP REGULATION OF INTRACELLULAR STEROID HORMONE RECEPTOR SIGNALING PATHWAY	71	0.539849	1.29641	0.0379098
C7	GSE1925 3H VS 24H IFNG STIM MACROPHAGE DN	196	0.512142	1.29571	0.002002
C7	GSE360 L DONOVANI VS B MALAYI HIGH DOSE DC DN	193	0.511899	1.29541	< 0.0001
C7	GSE29618 PRE VS DAY7 POST TIV FLU VACCINE PDC DN	191	0.509377	1.2946	0.00200401
C7	GSE37416 12H VS 24H F TULARENSIS LVS NEUTROPHIL UP	197	0.511998	1.2945	0.004
C7	GSE29618 BCELL VS PDC DN	196	0.509369	1.29435	0.00502008
C7	GSE13411 SWITCHED MEMORY BCELL VS PLASMA CELL UP	198	0.508082	1.29425	< 0.0001
C5	GOBP INTRACELLULAR STEROID HORMONE RECEPTOR SIGNALING PATHWAY	111	0.522887	1.29416	0.0131446
C7	GSE42724 MEMORY VS B1 BCELL UP	199	0.513234	1.29407	0.002002
C7	GSE21774 CD56 BRIGHT VS DIM CD62L POSITIVE NK CELL UP	196	0.509344	1.29391	0.00200401
C5	GOBP PATTERN RECOGNITION RECEPTOR SIGNALING PATHWAY	207	0.509385	1.29363	0.002
C7	GSE3982 DC VS MAC LPS STIM UP	188	0.510825	1.29319	0.002
C7	GSE16385 IFNG TNF VS IL4 STIM MACROPHAGE UP	199	0.510593	1.29315	0.00400802
C7	GSE1432 CTRL VS IFNG 6H MICROGLIA UP	200	0.511618	1.29286	0.003
C7	GSE29618 BCELL VS MONOCYTE UP	186	0.511714	1.29265	0.002002
C7	GSE22886 NAIVE CD8 TCELL VS DC DN	198	0.513891	1.29261	0.002002
C7	GSE9988 LPS VS CTRL TREATED MONOCYTE DN	200	0.509709	1.2925	0.004
C5	HP APLASIA HYPOPLASIA OF THE BREASTS	69	0.536694	1.29248	0.0487552
C7	GSE4984 GALECTIN1 VS LPS STIM DC UP	157	0.512214	1.29239	0.011022
C7	GSE5099 MONOCYTE VS CLASSICAL M1 MACROPHAGE DN	196	0.509056	1.29234	0.001001
C4	MODULE 192	112	0.517034	1.29186	0.016129
C7	GSE22886 DC VS MONOCYTE UP	196	0.510163	1.2918	0.00200401
C2	FIRESTEIN PROLIFERATION	165	0.511932	1.29151	0.00903614
C7	GSE25085 FETAL LIVER VS FETAL BM SP4 THYMIC IMPLANT UP	199	0.511159	1.29133	0.00200602
C7	GSE37416 0H VS 6H F TULARENSIS LVS NEUTROPHIL DN	194	0.510115	1.29117	0.00501002
C2	REACTOME INTRACELLULAR SIGNALING BY SECOND MESSENGERS	303	0.5048	1.29116	< 0.0001
C5	GOBP EPITHELIAL TUBE MORPHOGENESIS	308	0.503111	1.29092	0.001
C7	GSE3982 MAST CELL VS MAC DN	189	0.509266	1.28974	0.002
C7	GSE22886 IGM MEMORY BCELL VS BLOOD PLASMA CELL DN	191	0.511897	1.2896	0.001
C7	GSE13485 DAY3 VS DAY21 YF17D VACCINE PBMC UP	190	0.510899	1.28935	0.00600601
C7	GSE8921 UNSTIM VS TLR1 2 STIM MONOCYTE 12H DN	199	0.510114	1.28889	0.002
C4	MODULE 136	483	0.500471	1.28887	< 0.0001
C7	GSE28726 ACT CD4 TCELL VS ACT NKTCELL DN	192	0.507045	1.28887	0.002
C7	GSE22611 UNSTIM VS 6H MDP STIM NOD2 TRANSDUCED HEK293T CELL DN	195	0.509817	1.2888	0.003003
C7	GSE10240 IL22 VS IL17 STIM PRIMARY BRONCHIAL EPITHELIAL CELLS DN	194	0.507947	1.28878	0.00200401
C7	GSE18791 UNSTIM VS NEWCATSLE VIRUS DC 10H UP	196	0.511528	1.28876	0.00400802
C7	GSE2770 UNTREATED VS TGFB AND IL12 TREATED ACT CD4 TCELL 2H DN	195	0.507529	1.28866	0.004004
C7	GSE14000 UNSTIM VS 16H LPS DC DN	188	0.509712	1.28829	0.005005
C7	GSE13738 RESTING VS BYSTANDER ACTIVATED CD4 TCELL DN	196	0.5073	1.28789	0.00802407
C7	GSE2770 TGFB AND IL4 ACT VS ACT CD4 TCELL 6H UP	195	0.510561	1.28762	0.001001
C7	GSE7460 FOXP3 MUT VS HET ACT TCONV DN	198	0.505359	1.2874	0.00200401
C7	GSE16385 ROSIGLITAZONE VS UNTREATED IFNG TNF STIM MACROPHAGE DN	199	0.506919	1.28738	0.00501002
C7	GSE16385 IFNG TNF VS ROSIGLITAZONE STIM MACROPHAGE UP	184	0.511365	1.28731	0.005005
C7	GSE4984 UNTREATED VS LPS TREATED DC DN	171	0.510828	1.28703	0.009
C7	GSE22886 NAIVE BCELL VS BLOOD PLASMA CELL UP	194	0.508337	1.28686	0.01
C5	GOBP DNA TEMPLATED TRANSCRIPTION INITIATION	231	0.504485	1.28683	0.00200602
C7	GSE17186 BLOOD VS CORD BLOOD NAIVE BCELL UP	195	0.510552	1.28681	0.002
C7	GSE5679 CTRL VS PPARG LIGAND ROSIGLITAZONE AND RARA AGONIST AM580 TREATED DC UP	193	0.506675	1.28679	0.003
C7	GSE33424 CD161 HIGH VS INT CD8 TCELL DN	199	0.508892	1.28671	0.005
C4	MODULE 179	460	0.499871	1.28667	< 0.0001
C7	GSE7460 TCONV VS TREG THYMUS UP	199	0.50846	1.28652	0.004
C7	GSE32901 TH17 EMRICHED VS TH17 NEG CD4 TCELL DN	173	0.512311	1.28642	0.00800801
C7	GSE5542 UNTREATED VS IFNG TREATED EPITHELIAL CELLS 24H DN	193	0.509037	1.28636	0.003
C7	GSE22886 NAIVE TCELL VS MONOCYTE DN	197	0.504065	1.28624	0.00600601
C7	GSE28726 ACT CD4 TCELL VS ACT VA24NEG NKTCELL DN	196	0.510553	1.28532	0.00200803
C7	GSE4748 CTRL VS CYANOBACTERIUM LPSLIKE STIM DC 1H UP	198	0.508188	1.28519	0.003003
C7	GSE8921 3H VS 24H TLR1 2 STIM MONOCYTE UP	197	0.507911	1.28518	0.00603015
C7	GSE17301 IFNA2 VS IFNA2 AND ACD3 ACD28 STIM CD8 TCELL UP	197	0.505531	1.28462	0.00601202
C7	GSE7460 WT VS FOXP3 HET ACT WITH TGFB TCONV DN	197	0.507696	1.28435	0.003003
C7	GSE2706 UNSTIM VS 8H LPS AND R848 DC DN	191	0.510405	1.28388	< 0.0001
C4	MODULE 459	424	0.497903	1.28382	< 0.0001
C4	MODULE 67	220	0.503933	1.28375	0.004
C7	GSE10147 IL3 AND HIVP17 VS IL3 AND CPG STIM PDC DN	151	0.511653	1.28359	0.00702106
C7	GSE3982 CENT MEMORY CD4 TCELL VS TH1 UP	193	0.504731	1.28344	0.003
C7	GSE36476 CTRL VS TSST ACT 40H MEMORY CD4 TCELL YOUNG UP	193	0.50545	1.28339	0.001
C5	HP ABNORMALITY OF THE HYPOTHALAMUS PITUITARY AXIS	345	0.50015	1.28304	< 0.0001
C7	GSE3982 MAC VS BASOPHIL UP	196	0.507325	1.28208	0.005005
C4	MODULE 255	442	0.496466	1.28207	< 0.0001
C7	GSE3982 NEUTROPHIL VS EFF MEMORY CD4 TCELL UP	197	0.50666	1.28201	0.00300903
C7	GSE14908 RESTING VS HDM STIM CD4 TCELL ATOPIC PATIENT UP	194	0.506446	1.28154	0.00300903
C7	GSE22611 NOD2 TRANSDUCED VS CTRL HEK293T STIMULATED WITH MDP 2H DN	179	0.505341	1.28145	0.00401204
C7	GSE33424 CD161 HIGH VS NEG CD8 TCELL DN	198	0.505177	1.28101	0.00601202
C7	GSE20198 UNTREATED VS IL12 TREATED ACT CD4 TCELL DN	195	0.505256	1.28084	0.005
C7	GSE1432 1H VS 24H IFNG MICROGLIA UP	199	0.509029	1.28083	0.00400802
C4	MODULE 83	318	0.499425	1.2806	0.001
C7	GSE26495 NAIVE VS PD1HIGH CD8 TCELL DN	194	0.507715	1.28044	0.005005
C7	GSE36476 YOUNG VS OLD DONOR MEMORY CD4 TCELL UP	186	0.508299	1.28031	0.01001
C3	IRF1 01	248	0.499448	1.28004	0.001
C2	HIRSCH CELLULAR TRANSFORMATION SIGNATURE UP	241	0.504107	1.27995	0.001
C7	GSE5542 UNTREATED VS IFNG TREATED EPITHELIAL CELLS 6H UP	192	0.508173	1.27983	0.005005
C7	GSE20198 UNTREATED VS IL12 TREATED ACT CD4 TCELL UP	197	0.506294	1.27969	0.00600601
C4	MODULE 532	400	0.498864	1.27927	< 0.0001
C7	GSE13485 CTRL VS DAY21 YF17D VACCINE PBMC UP	189	0.506543	1.27902	0.007
C7	GSE22025 PROGESTERONE VS TGFB1 AND PROGESTERONE TREATED CD4 TCELL DN	197	0.50596	1.27824	0.00400802
C7	GSE29618 BCELL VS MDC DAY7 FLU VACCINE DN	197	0.504557	1.2782	0.00800801
C2	NIKOLSKY BREAST CANCER 7Q21 Q22 AMPLICON	75	0.529458	1.27814	0.04111
C7	GSE2770 UNTREATED VS IL4 TREATED ACT CD4 TCELL 2H UP	200	0.505072	1.27785	0.00501505
C7	GSE3920 UNTREATED VS IFNG TREATED ENDOTHELIAL CELL DN	183	0.506463	1.27785	0.005005
C7	GSE7460 TREG VS TCONV ACT UP	195	0.510229	1.27784	0.00501002
C7	GSE9988 LPS VS LPS AND ANTI TREM1 MONOCYTE UP	195	0.502329	1.27778	0.00300903
C4	MODULE 378	428	0.495068	1.27742	0.001
C7	GSE2770 TGFB AND IL4 VS IL12 TREATED ACT CD4 TCELL 48H DN	197	0.506155	1.2774	0.004004
C7	GSE17974 0H VS 48H IN VITRO ACT CD4 TCELL UP	185	0.501171	1.27739	0.004004
C7	GSE3982 BCELL VS EFF MEMORY CD4 TCELL UP	191	0.507221	1.2773	0.00702106
C7	GSE29618 PRE VS DAY7 FLU VACCINE MDC DN	195	0.504533	1.2772	0.006
C4	MODULE 151	316	0.496473	1.27717	0.002
C7	GSE29618 MONOCYTE VS PDC DAY7 FLU VACCINE UP	197	0.505351	1.2769	0.004
C7	GSE360 DC VS MAC B MALAYI LOW DOSE UP	193	0.50848	1.27655	0.00902708
C2	YAGI AML WITH INV 16 TRANSLOCATION	407	0.49683	1.27648	< 0.0001
C7	GSE360 L DONOVANI VS B MALAYI HIGH DOSE MAC UP	197	0.504159	1.2758	0.003003
C4	MODULE 37	465	0.494374	1.2756	< 0.0001
C7	GSE360 L DONOVANI VS T GONDII DC DN	194	0.503577	1.27557	0.008
C7	GSE2405 0H VS 3H A PHAGOCYTOPHILUM STIM NEUTROPHIL UP	198	0.503659	1.27546	0.00800801
C7	GARCIA PINERES PBMC HPV 16 L1 VLP AGE 18 25YO 2MO UP	319	0.498931	1.27543	< 0.0001
C2	SMID BREAST CANCER RELAPSE IN BONE DN	322	0.498646	1.27522	< 0.0001
C4	MORF MSH3	243	0.502437	1.27501	0.002
C2	RIEGE DELTANP63 DIRECT TARGETS UP	137	0.508787	1.27472	0.0150905
C7	GSE6092 B BURGDOFERI VS B BURGDORFERI AND IFNG STIM ENDOTHELIAL CELL DN	178	0.504597	1.27435	0.01001
C5	HP LEUKEMIA	144	0.509406	1.27391	0.0130653
C2	WP 16P112 PROXIMAL DELETION SYNDROME	75	0.528942	1.27371	0.0473251
C7	GSE360 L MAJOR VS M TUBERCULOSIS MAC DN	192	0.502273	1.27369	0.008
C7	GSE9988 ANTI TREM1 VS LOW LPS MONOCYTE DN	195	0.503746	1.27355	0.00301205
C7	GSE29618 BCELL VS MONOCYTE DAY7 FLU VACCINE DN	197	0.502388	1.27339	0.01
C4	MODULE 427	114	0.510964	1.27256	0.0243161
C2	KYNG DNA DAMAGE UP	203	0.502696	1.27235	0.005
C7	GSE360 DC VS MAC L MAJOR DN	195	0.506534	1.27223	0.00501505
C7	GSE2706 UNSTIM VS 2H LPS AND R848 DC DN	186	0.500718	1.27223	0.009
C2	LIEN BREAST CARCINOMA METAPLASTIC VS DUCTAL UP	82	0.527725	1.2722	0.0368475
C7	GSE3982 CTRL VS LPS 4H MAC UP	199	0.504146	1.27198	0.008
C2	HUANG DASATINIB SENSITIVITY UP	78	0.527161	1.27193	0.0346939
C7	GSE22589 HIV VS HIV AND SIV INFECTED DC DN	198	0.501889	1.27144	0.00601202
C7	GSE37416 0H VS 12H F TULARENSIS LVS NEUTROPHIL DN	197	0.502301	1.27127	0.007
C7	GSE9946 LISTERIA INF MATURE VS PROSTAGLANDINE2 TREATED MATURE DC UP	134	0.51133	1.27123	0.0180905
C7	GSE29618 MONOCYTE VS MDC DN	182	0.502058	1.27104	0.00800801
C7	GSE37416 CTRL VS 48H F TULARENSIS LVS NEUTROPHIL UP	187	0.502712	1.27082	0.0060241
C7	GSE29618 MONOCYTE VS PDC DAY7 FLU VACCINE DN	193	0.502879	1.27075	0.003
C7	GSE2706 UNSTIM VS 2H R848 DC UP	192	0.502198	1.27072	0.00501505
C7	GSE22886 NAIVE VS IGM MEMORY BCELL DN	196	0.499262	1.2707	0.005
C7	GSE12963 UNINF VS ENV AND NEF AND VPR DEFICIENT HIV1 INF CD4 TCELL UP	131	0.507826	1.2706	0.0201816
C5	HP ABNORMAL FEMALE REPRODUCTIVE SYSTEM PHYSIOLOGY	307	0.496125	1.27055	0.001
C4	MODULE 317	433	0.493868	1.27019	< 0.0001
C7	GSE4984 UNTREATED VS GALECTIN1 TREATED DC UP	185	0.503663	1.27018	0.004004
C7	GSE26156 DOUBLE POSITIVE VS CD4 SINGLE POSITIVE THYMOCYTE UP	196	0.502374	1.27014	0.00400802
C2	CROMER METASTASIS DN	77	0.527094	1.27001	0.0455927
C7	GSE18791 UNSTIM VS NEWCATSLE VIRUS DC 10H DN	192	0.504306	1.26973	0.005005
C7	GSE37416 CTRL VS 3H F TULARENSIS LVS NEUTROPHIL UP	189	0.505083	1.26951	0.00802407
C7	GSE13738 RESTING VS BYSTANDER ACTIVATED CD4 TCELL UP	186	0.504596	1.26949	0.00901804
C7	GSE36476 CTRL VS TSST ACT 40H MEMORY CD4 TCELL OLD UP	194	0.502505	1.26908	0.00601202
C5	GOBP TOLL LIKE RECEPTOR SIGNALING PATHWAY	156	0.504871	1.26886	0.00904523
C7	GSE5542 UNTREATED VS IFNA TREATED EPITHELIAL CELLS 24H UP	199	0.501412	1.26872	0.006
C7	GSE8685 IL2 STARVED VS IL15 ACT IL2 STARVED CD4 TCELL DN	194	0.501089	1.2687	0.00700701
C7	GSE34205 HEALTHY VS FLU INF INFANT PBMC DN	189	0.49997	1.26862	0.00700701
C7	GSE6269 FLU VS STAPH AUREUS INF PBMC UP	182	0.502238	1.26859	0.013013
C7	GSE5679 CTRL VS RARA AGONIST AM580 TREATED DC DN	195	0.50117	1.26856	0.00400802
C7	GSE37416 0H VS 12H F TULARENSIS LVS NEUTROPHIL UP	189	0.503868	1.2677	0.00501002
C7	GSE22886 IGA VS IGM MEMORY BCELL DN	197	0.505173	1.26763	0.00600601
C7	GSE2405 0H VS 1.5H A PHAGOCYTOPHILUM STIM NEUTROPHIL DN	195	0.502394	1.26758	0.009
C7	GSE6269 E COLI VS STREP PNEUMO INF PBMC UP	164	0.501679	1.26722	0.0170683
C2	JAZAG TGFB1 SIGNALING UP	103	0.513882	1.26712	0.0323887
C7	GSE3982 NEUTROPHIL VS TH2 UP	196	0.500932	1.26711	0.00800801
C7	GSE11864 CSF1 IFNG VS CSF1 IFNG PAM3CYS IN MAC DN	189	0.503057	1.26708	0.015
C5	GOBP TRANSCRIPTION INITIATION FROM RNA POLYMERASE II PROMOTER	186	0.499705	1.26697	0.00601202
C7	GSE4748 CTRL VS LPS AND CYANOBACTERIUM LPSLIKE STIM DC 3H UP	199	0.500614	1.26692	0.002002
C7	GSE3982 MAST CELL VS BASOPHIL UP	190	0.502779	1.26675	0.00501505
C7	GSE10325 CD4 TCELL VS LUPUS CD4 TCELL DN	195	0.501967	1.26667	0.011
C7	GSE11057 NAIVE VS MEMORY CD4 TCELL UP	194	0.501878	1.26623	0.00400802
C2	WANG CISPLATIN RESPONSE AND XPC DN	218	0.497996	1.26603	0.006
C7	GSE11864 UNTREATED VS CSF1 IFNG PAM3CYS IN MAC DN	196	0.502332	1.26582	0.00701403
C7	GSE17186 NAIVE VS CD21HIGH TRANSITIONAL BCELL CORD BLOOD UP	195	0.503214	1.2658	0.00601202
C7	GSE29617 CTRL VS TIV FLU VACCINE PBMC 2008 UP	186	0.503172	1.26535	0.00401606
C7	GSE360 CTRL VS M TUBERCULOSIS MAC DN	197	0.499831	1.2653	0.005005
C7	GSE17974 0H VS 1H IN VITRO ACT CD4 TCELL DN	196	0.501877	1.26523	0.00900901
C7	GSE3720 UNSTIM VS PMA STIM VD2 GAMMADELTA TCELL UP	172	0.4994	1.26521	0.0140421
C1	CHR6Q25	140	0.50301	1.2652	0.0301811
C3	AAANWWTGC UNKNOWN	195	0.50206	1.26519	0.0100503
C7	GAUCHER PBMC YF VAX STAMARIL UNKNOWN AGE 7DY DN	185	0.502802	1.26513	0.00501505
C7	GSE2770 TGFB AND IL4 VS IL4 TREATED ACT CD4 TCELL 2H DN	194	0.499584	1.26499	0.0110331
C7	GSE17974 IL4 AND ANTI IL12 VS UNTREATED 48H ACT CD4 TCELL UP	190	0.500575	1.26472	0.00702106
C7	GSE22025 UNTREATED VS TGFB1 TREATED CD4 TCELL UP	198	0.498346	1.26462	0.001
C7	GSE3982 NEUTROPHIL VS NKCELL UP	195	0.499746	1.26443	0.001001
C7	GSE3982 MAC VS TH2 DN	195	0.501154	1.26412	0.00501002
C7	GSE13738 TCR VS BYSTANDER ACTIVATED CD4 TCELL UP	197	0.498849	1.264	0.01001
C2	ROESSLER LIVER CANCER METASTASIS UP	106	0.510655	1.26396	0.0292929
C7	GSE9960 HEALTHY VS SEPSIS PBMC UP	190	0.495943	1.26387	0.004
C7	GSE27291 0H VS 6H STIM GAMMADELTA TCELL DN	191	0.497826	1.26384	0.008
C7	GSE1432 6H VS 24H IFNG MICROGLIA DN	198	0.497519	1.26367	0.004
C7	GSE11864 UNTREATED VS CSF1 IFNG IN MAC UP	187	0.501441	1.26314	0.00800801
C7	GSE2405 S AUREUS VS UNTREATED NEUTROPHIL UP	195	0.496829	1.26248	0.00600601
C7	GSE42724 MEMORY BCELL VS PLASMABLAST UP	197	0.499372	1.26248	0.00800801
C7	GSE2770 IL12 VS TGFB AND IL12 TREATED ACT CD4 TCELL 2H DN	161	0.501887	1.26232	0.00801603
C7	GSE15659 NAIVE CD4 TCELL VS RESTING TREG UP	190	0.501433	1.26211	0.00900901
C7	GSE5679 PPARG LIGAND ROSIGLITAZONE VS ROSIGLITAZONE AND RARA AGONIST AM580 TREATED DC UP	195	0.496546	1.26205	0.01002
C7	GSE21774 CD62L POS CD56 BRIGHT VS CD62L NEG CD56 DIM NK CELL DN	195	0.499988	1.26201	0.007
C7	GSE16450 IMMATURE VS MATURE NEURON CELL LINE UP	185	0.49872	1.26188	0.01001
C7	GSE12845 IGD POS VS NEG BLOOD BCELL DN	194	0.502387	1.26184	0.00401204
C7	GSE2770 TGFB AND IL4 VS IL12 TREATED ACT CD4 TCELL 48H UP	191	0.496849	1.26178	0.013013
C5	GOBP UROGENITAL SYSTEM DEVELOPMENT	320	0.493723	1.26156	0.001
C7	GSE4590 PRE BCELL VS SMALL PRE BCELL DN	121	0.505223	1.26151	0.0351406
C7	GSE9988 LPS VS VEHICLE TREATED MONOCYTE UP	190	0.497978	1.26149	0.00800801
C7	GSE3982 MAST CELL VS TH2 UP	196	0.498306	1.26137	0.00600601
C7	GSE13738 TCR VS BYSTANDER ACTIVATED CD4 TCELL DN	194	0.497668	1.26137	0.0100301
C7	GSE29618 BCELL VS MDC DN	197	0.498654	1.26127	0.011022
C7	GSE17974 CTRL VS ACT IL4 AND ANTI IL12 4H CD4 TCELL UP	187	0.499677	1.26123	0.005005
C7	GSE1460 CD4 THYMOCYTE VS THYMIC STROMAL CELL DN	191	0.498549	1.26119	0.015015
C3	TTCYRGAA UNKNOWN	334	0.490152	1.26119	< 0.0001
C7	GSE5142 CTRL VS HTERT TRANSDUCED CD8 TCELL EARLY PASSAGE CLONE UP	195	0.498722	1.26112	0.01
C3	CEBPA 01	251	0.495414	1.26109	0.002002
C7	GSE1432 1H VS 24H IFNG MICROGLIA DN	197	0.502335	1.26088	0.005
C7	GSE21774 CD56 BRIGHT VS DIM CD62L POSITIVE NK CELL DN	196	0.497625	1.26082	0.005005
C7	GSE11057 NAIVE VS CENT MEMORY CD4 TCELL UP	192	0.495848	1.26063	0.011
C7	GSE3982 CTRL VS IGE STIM MAST CELL DN	196	0.495327	1.26063	0.00600601
C7	GSE8835 HEALTHY VS CLL CD8 TCELL UP	196	0.497669	1.26037	0.00902708
C7	GSE32901 NAIVE VS TH1 CD4 TCELL DN	166	0.500683	1.25977	0.0160321
C7	GSE9960 HEALTHY VS GRAM NEG SEPSIS PBMC UP	196	0.495638	1.25974	0.00601805
C7	GSE17186 BLOOD VS CORD BLOOD CD21LOW TRANSITIONAL BCELL UP	196	0.497221	1.25968	0.005005
C7	GSE10463 CD40L AND VA347 VS CD40L IN DC UP	190	0.497934	1.25895	0.0140281
C7	GSE3982 CENT MEMORY CD4 TCELL VS NKCELL UP	187	0.498385	1.25835	0.015
C7	GSE42088 UNINF VS LEISHMANIA INF DC 4H UP	196	0.499057	1.25782	0.011011
C7	GSE9946 MATURE STIMULATORY VS PROSTAGLANDINE2 TREATED MATURE DC UP	131	0.504697	1.25744	0.0201005
C7	GSE16385 MONOCYTE VS 12H ROSIGLITAZONE TREATED MACROPHAGE UP	192	0.497057	1.25697	0.0130391
C7	GSE360 CTRL VS L MAJOR MAC DN	195	0.498002	1.25679	0.014014
C2	KEGG PATHWAYS IN CANCER	325	0.491246	1.25637	0.002002
C7	GSE9988 LPS VS CTRL TREATED MONOCYTE UP	191	0.497658	1.25611	0.0140281
C7	GSE9988 ANTI TREM1 VS ANTI TREM1 AND LPS MONOCYTE UP	198	0.497129	1.25603	0.012012
C7	GSE14908 ATOPIC VS NONATOPIC PATIENT RESTING CD4 TCELL DN	197	0.494226	1.25524	0.00801603
C7	GSE42088 UNINF VS LEISHMANIA INF DC 8H DN	191	0.492126	1.25445	0.011022
C7	GSE3982 MAST CELL VS TH1 UP	194	0.496279	1.25438	0.00701403
C7	GSE16385 MONOCYTE VS MACROPHAGE UP	197	0.496754	1.25382	0.012
C7	GSE360 CTRL VS B MALAYI LOW DOSE MAC UP	198	0.495107	1.25358	0.011011
C4	MODULE 480	96	0.511642	1.25349	0.0424242
C7	GSE3982 BASOPHIL VS TH1 UP	193	0.497896	1.25338	0.011011
C7	GSE37416 CTRL VS 48H F TULARENSIS LVS NEUTROPHIL DN	193	0.49545	1.25329	0.0110442
C7	GSE3920 UNTREATED VS IFNA TREATED FIBROBLAST DN	199	0.494522	1.25292	0.0130261
C7	GSE9006 HEALTHY VS TYPE 2 DIABETES PBMC AT DX DN	195	0.494332	1.2529	0.012012
C7	GSE22045 TREG VS TCONV DN	184	0.496685	1.2528	0.0140281
C7	GSE360 T GONDII VS B MALAYI LOW DOSE MAC UP	193	0.494596	1.25274	0.00900901
C7	GSE1925 CTRL VS IFNG PRIMED MACROPHAGE UP	199	0.4955	1.25237	0.016
C7	GSE1460 INTRATHYMIC T PROGENITOR VS DP THYMOCYTE UP	196	0.495812	1.25224	0.014014
C7	GSE13484 UNSTIM VS 12H YF17D VACCINE STIM PBMC DN	194	0.4941	1.25207	0.0140281
C7	GSE22886 NAIVE CD4 TCELL VS 12H ACT TH1 UP	195	0.49356	1.25162	0.012
C7	GSE33424 CD161 INT VS NEG CD8 TCELL UP	194	0.49302	1.2512	0.01001
C7	GSE3920 IFNA VS IFNB TREATED ENDOTHELIAL CELL DN	163	0.501351	1.25111	0.0220441
C2	JINESH BLEBBISHIELD VS LIVE CONTROL DN	301	0.488209	1.25032	0.001
C7	GSE7460 CTRL VS TGFB TREATED ACT TCONV UP	199	0.491404	1.25021	0.014014
C7	GSE9988 LOW LPS VS CTRL TREATED MONOCYTE UP	194	0.492871	1.24963	0.00601202
C7	GSE13485 DAY7 VS DAY21 YF17D VACCINE PBMC UP	195	0.493554	1.24958	0.011011
C7	GSE15735 2H VS 12H HDAC INHIBITOR TREATED CD4 TCELL UP	197	0.49124	1.24928	0.011011
C7	GSE9960 HEALTHY VS GRAM POS SEPSIS PBMC UP	189	0.493839	1.2492	0.01
C7	GSE13411 NAIVE VS IGM MEMORY BCELL UP	190	0.491788	1.24909	0.0210421
C7	GSE3982 EOSINOPHIL VS NKCELL DN	192	0.492945	1.24903	0.018018
C7	GSE25085 FETAL BM VS ADULT BM SP4 THYMIC IMPLANT UP	196	0.494777	1.24899	0.015015
C7	GSE10325 CD4 TCELL VS MYELOID UP	197	0.496721	1.2489	0.00801603
C7	GSE22886 UNSTIM VS STIM MEMORY TCELL UP	193	0.494687	1.24886	0.011022
C7	GSE3720 VD1 VS VD2 GAMMADELTA TCELL WITH PMA STIM UP	198	0.492363	1.24886	0.00700701
C7	GSE3982 MAC VS NEUTROPHIL DN	194	0.49062	1.24832	0.00900901
C5	HP RIGIDITY	178	0.493581	1.24828	0.0190763
C7	GSE22886 NAIVE CD8 TCELL VS NKCELL UP	194	0.493292	1.24824	0.00902708
C4	MODULE 334	164	0.499124	1.24801	0.0170512
C7	GSE9988 ANTI TREM1 VS VEHICLE TREATED MONOCYTES DN	194	0.492987	1.24794	0.00901804
C5	GOBP REGULATION OF REPRODUCTIVE PROCESS	156	0.497967	1.24768	0.023023
C7	GSE44955 MCSF VS MCSF AND IL27 STIM MACROPHAGE UP	197	0.492755	1.24759	0.007
C7	GSE22886 CD4 TCELL VS BCELL NAIVE UP	195	0.490755	1.24747	0.0120361
C7	GSE16755 CTRL VS IFNA TREATED MAC DN	197	0.49363	1.24729	0.0180361
C7	GSE3982 MAC VS BCELL UP	200	0.493452	1.24725	0.012012
C3	IRF Q6	243	0.491767	1.24693	0.00600601
C7	GSE16451 CTRL VS WEST EQUINE ENC VIRUS IMMATURE NEURON CELL LINE UP	195	0.491816	1.24673	0.009
C7	GSE13484 3H UNSTIM VS YF17D VACCINE STIM PBMC UP	195	0.492938	1.24658	0.0130391
C7	GSE2770 UNTREATED VS IL12 TREATED ACT CD4 TCELL 2H DN	197	0.49287	1.24648	0.013
C5	GOBP RHYTHMIC PROCESS	292	0.485489	1.24606	0.005
C7	GSE3982 DC VS NKCELL UP	194	0.492154	1.24593	0.018018
C7	GSE7509 UNSTIM VS TNFA IL1B IL6 PGE STIM DC UP	185	0.492398	1.24476	0.0160321
C7	GSE360 HIGH DOSE B MALAYI VS M TUBERCULOSIS DC UP	195	0.487061	1.24461	0.012
C7	GSE17974 IL4 AND ANTI IL12 VS UNTREATED 2H ACT CD4 TCELL UP	188	0.492519	1.24456	0.0130261
C7	GSE2405 0H VS 6H A PHAGOCYTOPHILUM STIM NEUTROPHIL UP	199	0.491929	1.24439	0.00900901
C7	GSE12198 LOW IL2 STIM NK CELL VS HIGH IL2 STIM NK CELL DN	198	0.490759	1.24426	0.011
C7	GSE13485 DAY1 VS DAY21 YF17D VACCINE PBMC UP	185	0.494581	1.24418	0.0160643
C7	GSE16385 ROSIGLITAZONE IL4 VS IL4 ALONE STIM MACROPHAGE 12H DN	198	0.491442	1.24381	0.011011
C7	GSE9006 TYPE 1 DIABETES AT DX VS 1MONTH POST DX PBMC DN	190	0.491131	1.2436	0.0140281
C7	GSE16386 IL4 VS IL4 AND ROSIGLITAZONE STIM MACROPHAGE 6H UP	192	0.490303	1.2431	0.012012
C7	GSE43700 UNTREATED VS IL10 TREATED PBMC UP	198	0.489566	1.24304	0.00501002
C2	SHEDDEN LUNG CANCER GOOD SURVIVAL A4	195	0.488244	1.2429	0.0200401
C7	GSE3982 DC VS BASOPHIL UP	193	0.493691	1.24279	0.018018
C6	TGFB UP.V1 UP	186	0.491654	1.24259	0.01001
C5	HP AMENORRHEA	170	0.491449	1.24259	0.0180361
C7	GSE1460 DP THYMOCYTE VS THYMIC STROMAL CELL UP	191	0.490739	1.2424	0.014
C7	GSE5679 RARA AGONIST AM580 VS AM580 AND ROSIGLITAZONE TREATED DC UP	198	0.491925	1.24234	0.0160481
C5	HP ABNORMAL OVARIAN MORPHOLOGY	138	0.499232	1.24209	0.0251256
C7	GSE17974 IL4 AND ANTI IL12 VS UNTREATED 72H ACT CD4 TCELL DN	194	0.489805	1.24186	0.0160321
C7	GSE22886 NAIVE BCELL VS MONOCYTE UP	192	0.490891	1.24185	0.017017
C7	GSE25147 UNSTIM VS HELIOBACTER PYLORI LPS STIM MKN45 CELL DN	164	0.493453	1.24174	0.0211055
C4	MODULE 195	143	0.491548	1.24173	0.0330993
C4	MORF CDC2L5	141	0.498368	1.24154	0.0250501
C5	HP ABNORMALITY OF THE MENSTRUAL CYCLE	253	0.489066	1.24153	0.009
C7	GSE3982 BASOPHIL VS NKCELL UP	192	0.492934	1.24147	0.021
C2	HOELZEL NF1 TARGETS UP	139	0.498447	1.24122	0.0352113
C7	GSE19888 ADENOSINE A3R ACT VS TCELL MEMBRANES ACT AND A3R INH PRETREAT IN MAST CELL DN	193	0.49304	1.24118	0.0150301
C2	ZHANG RESPONSE TO IKK INHIBITOR AND TNF UP	221	0.487375	1.24111	0.015015
C7	GSE360 CTRL VS L DONOVANI MAC UP	196	0.490395	1.24091	0.0110442
C7	GSE22103 UNSTIM VS GMCSF AND IFNG STIM NEUTROPHIL DN	196	0.492563	1.24086	0.011011
C7	GSE12845 NAIVE VS PRE GC TONSIL BCELL UP	195	0.489715	1.24057	0.0130261
C7	GSE360 DC VS MAC B MALAYI LOW DOSE DN	199	0.489576	1.24041	0.011011
C7	GSE4984 GALECTIN1 VS VEHICLE CTRL TREATED DC UP	189	0.492608	1.24037	0.0170341
C7	GSE17301 IFNA2 VS IFNA2 AND ACD3 ACD28 STIM CD8 TCELL DN	198	0.486901	1.24017	0.018
C7	GSE18791 CTRL VS NEWCASTLE VIRUS DC 10H DN	195	0.491038	1.2397	0.00805639
C7	GSE2706 UNSTIM VS 8H LPS DC UP	196	0.490331	1.23919	0.0160481
C7	GSE14000 UNSTIM VS 16H LPS DC TRANSLATED RNA DN	189	0.490501	1.23919	0.021
C7	GSE22611 NOD2 VS CTRL TRANSDUCED HEK293T CELL UP	194	0.493247	1.23895	0.015015
C7	GSE22611 NOD2 VS MUTANT NOD2 TRANSDUCED HEK293T CELL DN	188	0.49067	1.2389	0.018018
C2	ACEVEDO NORMAL TISSUE ADJACENT TO LIVER TUMOR UP	170	0.490642	1.23867	0.019019
C7	GSE15659 NAIVE VS PTPRC NEG CD4 TCELL UP	187	0.488244	1.23855	0.0170512
C7	GSE7509 UNSTIM VS FCGRIIB STIM MONOCYTE UP	164	0.493548	1.23846	0.020141
C7	GSE13762 CTRL VS 125 VITAMIND DAY12 DC DN	133	0.496545	1.23832	0.0341709
C7	GSE15659 NONSUPPRESSIVE TCELL VS ACTIVATED TREG DN	190	0.491199	1.23815	0.017017
C7	GSE11864 UNTREATED VS CSF1 IN MAC DN	195	0.490124	1.23754	0.013013
C7	GSE29615 CTRL VS DAY3 LAIV IFLU VACCINE PBMC UP	190	0.488963	1.23705	0.018018
C7	GSE22601 IMMATURE CD4 SINGLE POSITIVE VS CD4 SINGLE POSITIVE THYMOCYTE UP	199	0.489081	1.23695	0.0120361
C7	GSE24634 NAIVE CD4 TCELL VS DAY7 IL4 CONV TREG UP	196	0.491706	1.23668	0.015015
C4	MODULE 356	146	0.490351	1.23634	0.0332326
C7	GSE3720 LPS VS PMA STIM VD1 GAMMADELTA TCELL DN	168	0.491184	1.23631	0.032
C7	GSE2770 IL4 ACT VS ACT CD4 TCELL 6H DN	197	0.489752	1.23627	0.017017
C7	GSE27670 CTRL VS LMP1 TRANSDUCED GC BCELL UP	198	0.490502	1.23618	0.012012
C7	GSE2770 IL12 ACT VS ACT CD4 TCELL 6H UP	193	0.489838	1.23618	0.0150301
C7	GSE37416 CTRL VS 0H F TULARENSIS LVS NEUTROPHIL UP	183	0.486584	1.23615	0.0240481
C7	GSE3982 EFF MEMORY VS CENT MEMORY CD4 TCELL DN	191	0.488065	1.23606	0.022
C7	GSE7460 FOXP3 MUT VS WT ACT TCONV DN	195	0.485445	1.23588	0.017
C7	GSE25087 FETAL VS ADULT TREG DN	188	0.488316	1.23564	0.017
C7	GSE2770 IL12 VS IL4 TREATED ACT CD4 TCELL 2H UP	144	0.496656	1.23518	0.0370742
C7	GSE22611 UNSTIM VS 6H MDP STIM MUTANT NOD2 TRANSDUCED HEK293T CELL UP	192	0.485547	1.23508	0.0170341
C7	GSE19888 CTRL VS A3R ACTIVATION MAST CELL UP	193	0.488856	1.235	0.02002
C7	GSE37416 CTRL VS 3H F TULARENSIS LVS NEUTROPHIL DN	191	0.489498	1.23498	0.0180723
C7	GSE11864 CSF1 VS CSF1 IFNG IN MAC UP	192	0.486098	1.2348	0.033033
C7	GSE17186 NAIVE VS CD21LOW TRANSITIONAL BCELL UP	197	0.488607	1.23424	0.0160321
C7	GSE11057 EFF MEM VS CENT MEM CD4 TCELL DN	187	0.491145	1.23389	0.017
C7	GSE11057 CD4 EFF MEM VS PBMC UP	193	0.487969	1.23389	0.011011
C7	GSE34156 NOD2 LIGAND VS NOD2 AND TLR1 TLR2 LIGAND 24H TREATED MONOCYTE UP	185	0.490204	1.23345	0.021021
C7	GSE44732 UNSTIM VS IL27 STIM IMATURE DC UP	194	0.488832	1.23296	0.021
C7	GSE13762 CTRL VS 125 VITAMIND DAY12 DC UP	148	0.490632	1.23262	0.0371859
C7	GSE24634 IL4 VS CTRL TREATED NAIVE CD4 TCELL DAY10 UP	195	0.484826	1.23186	0.019019
C7	GSE29614 DAY3 VS DAY7 TIV FLU VACCINE PBMC DN	185	0.4892	1.23163	0.0270541
C7	GSE12198 NK VS NK ACT EXPANSION SYSTEM DERIVED NK CELL UP	198	0.487279	1.23157	0.017
C2	STEIN ESRRA TARGETS UP	381	0.478182	1.23142	0.002
C7	GSE3982 MAC VS BASOPHIL DN	192	0.488358	1.23128	0.018
C7	GSE22025 UNTREATED VS PROGESTERONE TREATED CD4 TCELL DN	195	0.48587	1.23101	0.017
C7	GSE14908 RESTING VS HDM STIM CD4 TCELL NONATOPIC PATIENT UP	198	0.488063	1.23083	0.012012
C7	GSE17974 0H VS 72H IN VITRO ACT CD4 TCELL UP	187	0.485411	1.2308	0.0240481
C7	GSE3982 CTRL VS LPS 4H MAC DN	196	0.48734	1.23073	0.021
C5	HP ABNORMAL SYSTEMIC ARTERIAL MORPHOLOGY	424	0.478398	1.2303	0.003
C7	GSE40184 HEALTHY VS HCV INFECTED DONOR PBMC UP	195	0.482964	1.23017	0.0220441
C7	GSE16385 ROSIGLITAZONE VS UNTREATED IFNG TNF STIM MACROPHAGE UP	196	0.489285	1.22987	0.0220662
C7	GSE2706 2H VS 8H R848 AND LPS STIM DC DN	191	0.484219	1.22952	0.014014
C7	GSE3982 MAST CELL VS DC UP	195	0.48643	1.22903	0.0160321
C7	GSE7460 CTRL VS TGFB TREATED ACT FOXP3 MUT TCONV UP	197	0.486147	1.22897	0.0210421
C5	HP NEOPLASM OF THE ENDOCRINE SYSTEM	122	0.495934	1.22891	0.0454087
C7	GSE3982 EOSINOPHIL VS MAST CELL UP	197	0.486239	1.22857	0.029029
C7	GSE29618 BCELL VS PDC DAY7 FLU VACCINE UP	190	0.488621	1.22843	0.023023
C7	GSE21774 CD62L POS CD56 DIM VS CD62L NEG CD56 DIM NK CELL UP	193	0.485558	1.22812	0.0150602
C7	GSE16450 CTRL VS IFNA 6H STIM IMMATURE NEURON CELL LINE UP	197	0.486111	1.22804	0.0180723
C7	GSE3982 DC VS BASOPHIL DN	194	0.485148	1.22802	0.02002
C7	GSE22886 NAIVE VS IGG IGA MEMORY BCELL DN	192	0.487972	1.22783	0.024024
C7	GSE26928 EFF MEM VS CENTR MEM CD4 TCELL UP	187	0.485503	1.22753	0.016
C7	GSE11864 UNTREATED VS CSF1 IFNG IN MAC DN	196	0.484086	1.22727	0.0250501
C7	GSE3982 BCELL VS BASOPHIL UP	197	0.483529	1.22711	0.0240481
C7	GSE17974 0H VS 12H IN VITRO ACT CD4 TCELL UP	192	0.485004	1.22709	0.0140562
C7	GSE17974 CTRL VS ACT IL4 AND ANTI IL12 6H CD4 TCELL DN	194	0.483723	1.22664	0.02
C7	GSE36476 CTRL VS TSST ACT 16H MEMORY CD4 TCELL OLD UP	195	0.48117	1.22654	0.017
C7	GSE17186 MEMORY VS CD21HIGH TRANSITIONAL BCELL UP	194	0.485931	1.22637	0.024
C7	GSE11057 NAIVE CD4 VS PBMC CD4 TCELL DN	196	0.484146	1.22632	0.016016
C4	MORF RUNX1	151	0.492449	1.22615	0.047047
C7	GSE3982 DC VS BCELL UP	196	0.484999	1.22597	0.024
C7	GSE29618 MONOCYTE VS MDC DAY7 FLU VACCINE DN	184	0.485974	1.22583	0.0300601
C7	GSE6092 UNSTIM VS IFNG STIM AND B BURGDORFERI INF ENDOTHELIAL CELL UP	195	0.485136	1.22443	0.0190572
C7	GSE3982 MAST CELL VS CENT MEMORY CD4 TCELL UP	197	0.486308	1.22436	0.023023
C7	GSE29614 CTRL VS TIV FLU VACCINE PBMC 2007 DN	181	0.48374	1.22364	0.031
C7	GSE1925 CTRL VS IFNG PRIMED MACROPHAGE 24H IFNG STIM DN	195	0.482617	1.22356	0.02
C7	GSE22886 NAIVE BCELL VS DC DN	198	0.484466	1.2235	0.024024
C7	GSE5099 DAY3 VS DAY7 MCSF TREATED MACROPHAGE DN	178	0.485173	1.2232	0.0290873
C2	FIGUEROA AML METHYLATION CLUSTER 3 UP	163	0.48967	1.22305	0.041041
C7	GSE6269 STAPH AUREUS VS STREP PNEUMO INF PBMC DN	181	0.480582	1.22271	0.027027
C2	HOOI ST7 TARGETS DN	118	0.491923	1.22244	0.0484359
C7	GSE14908 ATOPIC VS NONATOPIC PATIENT HDM STIM CD4 TCELL UP	198	0.483498	1.22242	0.024024
C7	GSE9006 TYPE 1 DIABETES AT DX VS 1MONTH POST DX PBMC UP	200	0.482348	1.22211	0.0210632
C7	GSE11057 CD4 CENT MEM VS PBMC UP	190	0.48369	1.22183	0.0200401
C7	GSE12845 IGD NEG BLOOD VS NAIVE TONSIL BCELL UP	196	0.481777	1.22151	0.0160321
C7	GSE23695 CD57 POS VS NEG NK CELL DN	194	0.482195	1.22091	0.019
C7	GSE360 DC VS MAC B MALAYI HIGH DOSE UP	193	0.482271	1.2201	0.0230461
C7	GSE2706 UNSTIM VS 2H LPS DC UP	192	0.482209	1.22004	0.0301205
C7	GSE19888 CTRL VS TCELL MEMBRANES ACT MAST CELL PRETREAT A3R INH UP	191	0.482427	1.21983	0.0280561
C7	GSE11864 CSF1 VS CSF1 IFNG IN MAC DN	190	0.482438	1.21979	0.0260521
C7	GSE37416 0H VS 48H F TULARENSIS LVS NEUTROPHIL DN	191	0.481621	1.21976	0.037037
C7	GSE29618 PRE VS DAY7 FLU VACCINE BCELL DN	188	0.4817	1.21966	0.031031
C7	GSE29618 PDC VS MDC DAY7 FLU VACCINE DN	196	0.484034	1.21965	0.02
C7	GSE22611 NOD2 VS MUTANT NOD2 TRANSDUCED HEK293T CELL UP	192	0.482337	1.21943	0.0210632
C7	GSE14000 TRANSLATED RNA VS MRNA 4H LPS DC DN	187	0.4831	1.21929	0.024
C7	GSE22601 DOUBLE NEGATIVE VS CD4 SINGLE POSITIVE THYMOCYTE UP	194	0.480947	1.21919	0.033033
C7	GSE22601 DOUBLE NEGATIVE VS CD4 SINGLE POSITIVE THYMOCYTE DN	197	0.479896	1.21908	0.026026
C7	GSE3982 EOSINOPHIL VS DC DN	198	0.480553	1.21902	0.022022
C7	GSE29618 BCELL VS PDC UP	193	0.480402	1.21827	0.027027
C7	GSE2770 TGFB AND IL4 VS IL4 TREATED ACT CD4 TCELL 48H DN	194	0.483037	1.21816	0.0280561
C7	GSE5679 CTRL VS PPARG LIGAND ROSIGLITAZONE AND RARA AGONIST AM580 TREATED DC DN	195	0.483343	1.21815	0.031031
C7	GSE37416 12H VS 48H F TULARENSIS LVS NEUTROPHIL DN	184	0.482038	1.21815	0.027
C3	MIR4692	222	0.478025	1.21804	0.017
C7	GSE13484 3H UNSTIM VS YF17D VACCINE STIM PBMC DN	195	0.482589	1.21764	0.0300903
C7	GSE3982 DC VS MAC DN	200	0.480441	1.21746	0.0310621
C7	GSE360 DC VS MAC L DONOVANI DN	197	0.481964	1.21692	0.031031
C7	GSE3982 MAC VS CENT MEMORY CD4 TCELL UP	197	0.479907	1.21676	0.022
C7	GSE2405 HEAT KILLED VS LIVE A PHAGOCYTOPHILUM STIM NEUTROPHIL 9H UP	195	0.483336	1.21596	0.0220441
C7	GSE13485 PRE VS POST YF17D VACCINATION PBMC DN	196	0.481178	1.2158	0.022022
C7	GSE22886 TCELL VS BCELL NAIVE UP	196	0.480556	1.21579	0.0280561
C7	GSE3982 EOSINOPHIL VS CENT MEMORY CD4 TCELL UP	197	0.478555	1.21573	0.028028
C2	YAGI AML WITH T 8 21 TRANSLOCATION	362	0.472972	1.21553	0.003
C5	GOBP EPITHELIAL CELL DEVELOPMENT	207	0.476317	1.21517	0.027027
C7	GSE1460 INTRATHYMIC T PROGENITOR VS THYMIC STROMAL CELL DN	197	0.479058	1.2151	0.037
C7	GSE13485 DAY3 VS DAY7 YF17D VACCINE PBMC UP	181	0.480931	1.21496	0.0350701
C7	GSE18893 TCONV VS TREG 24H TNF STIM DN	199	0.480246	1.21491	0.0351053
C7	GSE18893 TCONV VS TREG 2H TNF STIM UP	198	0.479819	1.21454	0.019
C7	GSE1740 UNSTIM VS IFNA STIMULATED MCSF IFNG DERIVED MACROPHAGE DN	194	0.478729	1.21448	0.0270812
C7	GSE14000 TRANSLATED RNA VS MRNA 16H LPS DC DN	192	0.480264	1.21436	0.03
C7	GSE34156 TLR1 TLR2 LIGAND VS NOD2 AND TLR1 TLR2 LIGAND 24H TREATED MONOCYTE DN	195	0.477191	1.2143	0.03003
C7	GSE17186 NAIVE VS CD21HIGH TRANSITIONAL BCELL CORD BLOOD DN	197	0.479984	1.21419	0.032
C7	GSE1460 DP VS CD4 THYMOCYTE DN	198	0.480581	1.21412	0.033033
C7	GSE2770 TGFB AND IL4 VS IL4 TREATED ACT CD4 TCELL 48H UP	195	0.481014	1.2141	0.034034
C7	GSE22501 PERIPHERAL BLOOD VS CORD BLOOD TREG DN	196	0.481038	1.21406	0.033
C7	GSE16385 IFNG TNF VS IL4 STIM MACROPHAGE ROSIGLITAZONE TREATED DN	192	0.478923	1.2138	0.0280843
C7	GSE3920 UNTREATED VS IFNA TREATED ENDOTHELIAL CELL DN	159	0.484301	1.21261	0.0400802
C7	GSE360 L DONOVANI VS T GONDII MAC DN	197	0.480646	1.21218	0.034034
C7	GSE3982 EOSINOPHIL VS TH1 UP	189	0.479482	1.21209	0.0290581
C5	GOMF NUCLEAR HORMONE RECEPTOR BINDING	140	0.485186	1.21207	0.041289
C7	GSE3982 BCELL VS BASOPHIL DN	196	0.478682	1.2118	0.033
C7	GSE5542 UNTREATED VS IFNA AND IFNG TREATED EPITHELIAL CELLS 24H DN	196	0.47747	1.21128	0.0250501
C7	GSE11864 CSF1 VS CSF1 PAM3CYS IN MAC DN	186	0.479098	1.21113	0.03003
C7	GSE22886 NAIVE BCELL VS MONOCYTE DN	197	0.476956	1.21103	0.0250501
C5	GOMF RNA POLYMERASE II SPECIFIC DNA BINDING TRANSCRIPTION FACTOR BINDING	270	0.472473	1.21099	0.018018
C7	GSE7460 CTRL VS TGFB TREATED ACT CD8 TCELL UP	197	0.479743	1.21098	0.024
C7	GSE22611 UNSTIM VS 6H MDP STIM MUTANT NOD2 TRANSDUCED HEK293T CELL DN	192	0.478555	1.21059	0.0290581
C5	GOBP CELLULAR RESPONSE TO PEPTIDE HORMONE STIMULUS	323	0.471967	1.21046	0.008
C7	GSE2770 IL12 AND TGFB ACT VS ACT CD4 TCELL 2H DN	191	0.480408	1.2099	0.034034
C7	GSE27291 0H VS 7D STIM GAMMADELTA TCELL UP	183	0.481527	1.20981	0.0351406
C7	GSE17186 NAIVE VS CD21LOW TRANSITIONAL BCELL DN	197	0.478188	1.20975	0.0340681
C7	GSE22601 IMMATURE CD4 SINGLE POSITIVE VS CD8 SINGLE POSITIVE THYMOCYTE DN	198	0.478246	1.20932	0.027027
C7	GSE22886 NAIVE BCELL VS DC UP	193	0.480209	1.20909	0.0420842
C7	GSE2770 TGFB AND IL4 ACT VS ACT CD4 TCELL 48H UP	200	0.480351	1.20889	0.032
C7	GSE17301 CTRL VS 48H ACD3 ACD28 IFNA2 STIM CD8 TCELL DN	194	0.478741	1.20848	0.0400802
C3	MIR4514	181	0.479618	1.20835	0.038
C7	GSE360 L DONOVANI VS B MALAYI LOW DOSE DC DN	196	0.479056	1.208	0.038038
C7	GSE33424 CD161 HIGH VS NEG CD8 TCELL UP	199	0.478086	1.2079	0.038038
C7	GSE360 HIGH DOSE B MALAYI VS M TUBERCULOSIS MAC DN	196	0.473944	1.20789	0.025025
C7	GSE7460 TREG VS TCONV ACT WITH TGFB UP	191	0.477577	1.20775	0.0371113
C7	GSE25085 FETAL LIVER VS FETAL BM SP4 THYMIC IMPLANT DN	198	0.47555	1.20768	0.034034
C7	GSE360 DC VS MAC L MAJOR UP	196	0.479442	1.20737	0.027
C7	GSE1925 CTRL VS IFNG PRIMED MACROPHAGE DN	198	0.476031	1.20724	0.032032
C7	GSE9006 1MONTH VS 4MONTH POST TYPE 1 DIABETES DX PBMC UP	195	0.475149	1.20713	0.033033
C7	GSE8685 IL2 ACT IL2 STARVED VS IL21 ACT IL2 STARVED CD4 TCELL DN	142	0.484428	1.20691	0.0432596
C5	GOBP MORPHOGENESIS OF A BRANCHING STRUCTURE	185	0.474037	1.20681	0.031
C7	GSE12484 HEALTHY VS PERIDONTITIS NEUTROPHILS DN	152	0.4823	1.20654	0.0451807
C7	GSE3982 BASOPHIL VS CENT MEMORY CD4 TCELL DN	194	0.477114	1.20609	0.038038
C7	GSE9006 HEALTHY VS TYPE 1 DIABETES PBMC 4MONTH POST DX DN	190	0.477319	1.20583	0.034034
C7	GSE19888 CTRL VS T CELL MEMBRANES ACT MAST CELL DN	199	0.478994	1.20531	0.034034
C7	GSE16450 IMMATURE VS MATURE NEURON CELL LINE DN	195	0.476648	1.20521	0.024024
C7	GSE22886 NAIVE TCELL VS NKCELL UP	195	0.475612	1.20472	0.026026
C7	GSE3982 MAC VS CENT MEMORY CD4 TCELL DN	193	0.473187	1.20454	0.0381143
C7	GSE2770 TGFB AND IL4 ACT VS ACT CD4 TCELL 48H DN	195	0.476323	1.20406	0.0341023
C7	GSE22886 IGA VS IGM MEMORY BCELL UP	193	0.474965	1.20378	0.033033
C7	GSE9988 LOW LPS VS VEHICLE TREATED MONOCYTE UP	190	0.474842	1.20329	0.035
C7	GSE360 DC VS MAC M TUBERCULOSIS DN	196	0.475278	1.20289	0.042042
C7	GSE360 CTRL VS B MALAYI LOW DOSE MAC DN	194	0.47718	1.20278	0.037
C2	TURASHVILI BREAST DUCTAL CARCINOMA VS DUCTAL NORMAL DN	201	0.476842	1.20217	0.0350701
C7	GSE3982 DC VS CENT MEMORY CD4 TCELL UP	197	0.472495	1.2017	0.0420842
C7	GSE20484 MCSG VS CXCL4 MONOCYTE DERIVED MACROPHAGE UP	197	0.474183	1.20144	0.036
C7	GSE360 HIGH VS LOW DOSE B MALAYI DC UP	193	0.476181	1.2011	0.042042
C5	GOBP REPRODUCTIVE SYSTEM DEVELOPMENT	404	0.468002	1.20103	0.008
C5	HP NAUSEA AND VOMITING	428	0.466156	1.20086	0.007
C3	NKX22 01	192	0.473477	1.20078	0.039
C7	GSE360 CTRL VS B MALAYI HIGH DOSE MAC DN	199	0.477298	1.2004	0.032032
C7	GSE2770 TGFB AND IL4 VS TGFB AND IL12 TREATED ACT CD4 TCELL 2H UP	183	0.476422	1.20029	0.0340681
C7	GSE29618 BCELL VS MDC UP	191	0.47541	1.20009	0.0370742
C7	GSE42724 NAIVE VS B1 BCELL UP	196	0.473866	1.19998	0.038038
C6	MEK UP.V1 DN	177	0.475154	1.19978	0.0471414
C2	JOHNSTONE PARVB TARGETS 3 UP	426	0.46651	1.19925	0.004
C7	GSE25087 FETAL VS ADULT TCONV DN	182	0.478	1.19915	0.0450902
C7	GSE27291 0H VS 6H STIM GAMMADELTA TCELL UP	188	0.475048	1.19892	0.037
C7	GSE3982 MAST CELL VS BCELL UP	197	0.47224	1.1985	0.034034
C7	GSE2405 HEAT KILLED VS LIVE A PHAGOCYTOPHILUM STIM NEUTROPHIL 24H UP	198	0.47358	1.19834	0.0390782
C7	GSE1432 1H VS 6H IFNG MICROGLIA UP	198	0.474161	1.1982	0.04
C7	GSE3982 EOSINOPHIL VS NEUTROPHIL DN	190	0.47275	1.19815	0.036036
C6	RAF UP.V1 DN	188	0.474608	1.19801	0.0400802
C7	GSE6269 HEALTHY VS STAPH PNEUMO INF PBMC UP	184	0.475901	1.19781	0.039039
C7	GSE17301 ACD3 ACD28 VS ACD3 ACD28 AND IFNA2 STIM CD8 TCELL DN	200	0.471542	1.19766	0.037
C7	GSE10325 LUPUS CD4 TCELL VS LUPUS BCELL UP	196	0.469622	1.1975	0.043043
C7	GSE10325 MYELOID VS LUPUS MYELOID DN	199	0.471647	1.19732	0.0480481
C7	GSE3982 EFF MEMORY CD4 TCELL VS TH2 UP	197	0.472855	1.19725	0.042042
C7	GSE5099 DAY3 VS DAY7 MCSF TREATED MACROPHAGE UP	189	0.47374	1.19721	0.049049
C2	WANG CISPLATIN RESPONSE AND XPC UP	181	0.474122	1.19662	0.0390782
C7	GSE3982 MAST CELL VS EFF MEMORY CD4 TCELL UP	192	0.471867	1.19648	0.0440882
C7	GSE3982 MAC VS NKCELL UP	197	0.472394	1.19616	0.044
C7	GSE3982 DC VS MAC UP	192	0.47373	1.1961	0.0410822
C7	GSE13484 UNSTIM VS 3H YF17D VACCINE STIM PBMC UP	196	0.474084	1.19577	0.046046
C7	GSE1432 CTRL VS IFNG 24H MICROGLIA DN	195	0.473647	1.19565	0.047
C7	GSE8685 IL2 STARVED VS IL21 ACT IL2 STARVED CD4 TCELL DN	195	0.472367	1.19542	0.0421264
C7	GSE17301 ACD3 ACD28 VS ACD3 ACD28 AND IFNA5 STIM CD8 TCELL DN	199	0.473113	1.1953	0.049049
C7	GSE360 T GONDII VS B MALAYI HIGH DOSE MAC UP	193	0.474441	1.19517	0.044
C7	GSE12366 GC VS MEMORY BCELL DN	196	0.47094	1.19503	0.0460922
C7	GSE3982 MAC VS TH1 UP	194	0.47293	1.19469	0.0461847
C3	CEBPB 02	259	0.465444	1.19453	0.023
C5	GOBP DEVELOPMENT OF PRIMARY SEXUAL CHARACTERISTICS	214	0.47258	1.1943	0.0290873
C7	GSE2405 0H VS 24H A PHAGOCYTOPHILUM STIM NEUTROPHIL UP	199	0.47274	1.19409	0.0381143
C7	GSE22886 TH1 VS TH2 12H ACT UP	195	0.473179	1.19382	0.044044
C7	GSE2706 2H VS 8H R848 AND LPS STIM DC UP	194	0.472446	1.19326	0.046046
C7	GSE3982 MAC VS EFF MEMORY CD4 TCELL UP	199	0.472986	1.19289	0.041
C7	GSE22886 UNSTIM VS IL15 STIM NKCELL UP	193	0.473555	1.19255	0.0330993
C2	BLANCO MELO COVID19 SARS COV 2 INFECTION A594 ACE2 EXPRESSING CELLS RUXOLITINIB UP	461	0.463121	1.19224	0.006
C7	GSE2706 UNSTIM VS 2H LPS DC DN	188	0.469528	1.19211	0.0430862
C7	GSE3982 NEUTROPHIL VS BASOPHIL UP	188	0.468687	1.1916	0.047
C3	IRF7 01	253	0.468193	1.19116	0.0220441
C2	ONDER CDH1 TARGETS 2 DN	470	0.461034	1.19052	0.002
C2	LIU PROSTATE CANCER DN	484	0.461373	1.19045	0.004
C7	GSE42724 B1 BCELL VS PLASMABLAST UP	198	0.471049	1.19019	0.0340681
C5	HP ABNORMALITY OF THE PITUITARY GLAND	290	0.464681	1.19017	0.021
C7	GSE7460 CTRL VS FOXP3 OVEREXPR TCONV 1 UP	196	0.470353	1.19013	0.046
C7	GSE22886 NAIVE TCELL VS DC UP	196	0.469021	1.1892	0.0461847
C7	GSE13411 IGM MEMORY BCELL VS PLASMA CELL UP	195	0.472094	1.18905	0.0491474
C5	GOBP INTRACELLULAR RECEPTOR SIGNALING PATHWAY	272	0.465439	1.18872	0.025
C7	GSE22103 UNSTIM VS LPS STIM NEUTROPHIL UP	198	0.470653	1.18843	0.046046
C7	GSE360 CTRL VS M TUBERCULOSIS MAC UP	193	0.473033	1.18839	0.0461847
C2	ROZANOV MMP14 TARGETS UP	256	0.46543	1.18838	0.031031
C7	GSE34156 UNTREATED VS 6H TLR1 TLR2 LIGAND TREATED MONOCYTE UP	193	0.467207	1.18782	0.047047
C7	GSE34156 TLR1 TLR2 LIGAND VS NOD2 AND TLR1 TLR2 LIGAND 6H TREATED MONOCYTE UP	198	0.470455	1.18724	0.0420842
C7	GSE3982 DC VS TH1 UP	196	0.468243	1.18677	0.046046
C2	LOCKWOOD AMPLIFIED IN LUNG CANCER	210	0.4663	1.18676	0.0461384
C2	HAN SATB1 TARGETS UP	418	0.462649	1.18653	0.007
C7	GSE8515 IL1 VS IL6 4H STIM MAC UP	199	0.465819	1.18519	0.0440882
C7	GSE2770 TGFB AND IL4 ACT VS ACT CD4 TCELL 2H DN	192	0.470715	1.18456	0.045045
C5	GOBP POSITIVE REGULATION OF DNA BINDING TRANSCRIPTION FACTOR ACTIVITY	265	0.465651	1.18447	0.03
C7	GSE22611 UNSTIM VS 2H MDP STIM MUTANT NOD2 TRANSDUCED HEK293T CELL UP	195	0.466294	1.184	0.046
C3	MEF2 03	236	0.460171	1.18076	0.049
C5	GOMF UBIQUITIN LIKE PROTEIN LIGASE ACTIVITY	298	0.461672	1.18069	0.031
C5	HP ABNORMALITY OF EXTRAPYRAMIDAL MOTOR FUNCTION	239	0.465025	1.18034	0.035
C7	GSE29617 CTRL VS DAY7 TIV FLU VACCINE PBMC 2008 UP	194	0.467315	1.18022	0.047
C5	HP ABDOMINAL PAIN	251	0.461617	1.18009	0.046
C2	GINESTIER BREAST CANCER ZNF217 AMPLIFIED DN	332	0.460102	1.17999	0.022
C5	GOMF DNA BINDING TRANSCRIPTION FACTOR BINDING	374	0.463385	1.1799	0.015
C7	GSE11864 CSF1 IFNG VS CSF1 PAM3CYS IN MAC DN	190	0.466021	1.17898	0.05
C7	GSE24634 IL4 VS CTRL TREATED NAIVE CD4 TCELL DAY5 DN	197	0.462455	1.17689	0.0470942
C3	MMEF2 Q6	270	0.463443	1.17677	0.028
C5	GOBP I KAPPAB KINASE NF KAPPAB SIGNALING	280	0.461686	1.17652	0.038
C5	GOBP REGULATION OF DNA BINDING TRANSCRIPTION FACTOR ACTIVITY	442	0.454811	1.17558	0.018
C5	HP VOMITING	250	0.461533	1.17476	0.039
C5	GOBP SEX DIFFERENTIATION	259	0.460493	1.17191	0.046
C5	HP ABNORMAL CIRCULATING HORMONE LEVEL	432	0.453669	1.16847	0.014
C2	HAN SATB1 TARGETS DN	379	0.446982	1.15328	0.027
C5	GOBP RESPONSE TO STEROID HORMONE	326	0.448467	1.15108	0.045
C5	GOBP RESPONSE TO PEPTIDE HORMONE	431	0.445747	1.14788	0.033
C5	GOMF DNA BINDING TRANSCRIPTION ACTIVATOR ACTIVITY	444	0.446039	1.14642	0.023
C3	WGGAATGY TEF1 Q6	382	0.444062	1.14522	0.045
C5	GOBP GLAND DEVELOPMENT	412	0.441984	1.1378	0.044
C3	CTAWWWATA RSRFC4 Q2	357	0.441324	1.13411	0.05
C2	DUTERTRE ESTRADIOL RESPONSE 24HR UP	317	0.672353	1.72287	< 0.0001
C2	STEIN ESRRA TARGETS RESPONSIVE TO ESTROGEN DN	41	0.745599	1.70395	< 0.0001
C2	DUTERTRE ESTRADIOL RESPONSE 24HR DN	500	0.631422	1.63206	< 0.0001
C2	DUTERTRE ESTRADIOL RESPONSE 6HR DN	90	0.652326	1.57821	< 0.0001
C2	STEIN ESR1 TARGETS	82	0.6092	1.46455	< 0.0001
C2	BHAT ESR1 TARGETS VIA AKT1 DN	79	0.598092	1.45069	0.00309278
C2	YANG BREAST CANCER ESR1 LASER DN	47	0.613161	1.41892	0.0127389
C2	DUTERTRE ESTRADIOL RESPONSE 6HR UP	222	0.555306	1.41545	< 0.0001
C2	VANTVEER BREAST CANCER ESR1 DN	221	0.553621	1.40654	< 0.0001
C5	GOBP INTRACELLULAR ESTROGEN RECEPTOR SIGNALING PATHWAY	56	0.591041	1.38979	0.012513
C2	WANG METASTASIS OF BREAST CANCER ESR1 UP	20	0.667192	1.37834	0.0380623
C2	BHAT ESR1 TARGETS NOT VIA AKT1 DN	84	0.561507	1.35981	0.00507099
C2	YANG BREAST CANCER ESR1 DN	24	0.627585	1.3457	0.0388457
C5	GOBP CELLULAR RESPONSE TO ESTRADIOL STIMULUS	35	0.602972	1.34545	0.0380849
C2	FRASOR RESPONSE TO ESTRADIOL DN	76	0.560947	1.34316	0.0154162
C5	GOMF ESTROGEN RECEPTOR BINDING	41	0.59087	1.3358	0.0315217
C5	GOBP REGULATION OF INTRACELLULAR ESTROGEN RECEPTOR SIGNALING PATHWAY	38	0.588961	1.3265	0.037155
C2	REACTOME ESTROGEN DEPENDENT GENE EXPRESSION	86	0.532609	1.29818	0.0235174
C2	GOZGIT ESR1 TARGETS UP	144	0.513706	1.29202	0.0131181
C7	HOWARD NK CELL INACT MONOV INFLUENZA A INDONESIA 05 2005 H5N1 AGE 18 49YO 3DY UP	67	0.769317	1.83665	< 0.0001
H	HALLMARK E2F TARGETS	198	0.719703	1.82131	< 0.0001
C2	KOBAYASHI EGFR SIGNALING 24HR DN	248	0.715682	1.81739	< 0.0001
C2	REN BOUND BY E2F	56	0.754832	1.79627	< 0.0001
C2	MOLENAAR TARGETS OF CCND1 AND CDK4 DN	59	0.756077	1.78798	< 0.0001
C2	MITSIADES RESPONSE TO APLIDIN DN	245	0.699107	1.78379	< 0.0001
C2	KAMMINGA EZH2 TARGETS	40	0.795381	1.77965	< 0.0001
C2	KONG E2F3 TARGETS	94	0.728356	1.77102	< 0.0001
H	HALLMARK G2M CHECKPOINT	194	0.704995	1.76643	< 0.0001
C2	FLORIO NEOCORTEX BASAL RADIAL GLIA DN	187	0.686396	1.73499	< 0.0001
C2	REACTOME G2 M DNA DAMAGE CHECKPOINT	61	0.725676	1.72887	< 0.0001
C2	ISHIDA E2F TARGETS	52	0.746478	1.72811	< 0.0001
C2	PID FANCONI PATHWAY	45	0.746266	1.72619	< 0.0001
C5	GOBP DNA REPLICATION	278	0.675623	1.72264	< 0.0001
C2	WP DNA IRDAMAGE AND CELLULAR RESPONSE VIA ATR	80	0.711568	1.71625	< 0.0001
C2	REACTOME G2 M CHECKPOINTS	134	0.680588	1.70697	< 0.0001
C2	REACTOME CELL CYCLE CHECKPOINTS	258	0.668713	1.70345	< 0.0001
C2	FUJII YBX1 TARGETS DN	189	0.675208	1.70255	< 0.0001
C2	LINDGREN BLADDER CANCER CLUSTER 3 UP	317	0.660685	1.69482	< 0.0001
C2	REACTOME HOMOLOGOUS DNA PAIRING AND STRAND EXCHANGE	42	0.74756	1.69192	< 0.0001
C5	GOCC CHROMOSOMAL REGION	316	0.658059	1.68968	< 0.0001
C2	SCHLOSSER MYC TARGETS REPRESSED BY SERUM	151	0.674453	1.68958	< 0.0001
C2	REACTOME CELL CYCLE MITOTIC	496	0.653218	1.68672	< 0.0001
H	HALLMARK MYC TARGETS V1	195	0.667326	1.68497	< 0.0001
C5	GOBP REGULATION OF DNA REPAIR	128	0.676591	1.67809	< 0.0001
C2	REACTOME HOMOLOGY DIRECTED REPAIR	102	0.683481	1.67408	< 0.0001
C2	WP DNA REPAIR PATHWAYS FULL NETWORK	120	0.675784	1.67395	< 0.0001
C2	CROONQUIST NRAS SIGNALING DN	69	0.702861	1.67273	< 0.0001
C2	REACTOME DNA DOUBLE STRAND BREAK REPAIR	131	0.670809	1.67162	< 0.0001
C5	GOCC CHROMOSOME TELOMERIC REGION	135	0.671401	1.67018	< 0.0001
C5	GOBP RECOMBINATIONAL REPAIR	135	0.671904	1.66251	< 0.0001
C2	REACTOME MITOTIC G1 PHASE AND G1 S TRANSITION	149	0.662865	1.66148	< 0.0001
C2	REACTOME PROCESSING OF DNA DOUBLE STRAND BREAK ENDS	63	0.705982	1.65916	< 0.0001
C2	REACTOME S PHASE	162	0.661879	1.659	< 0.0001
C2	PID E2F PATHWAY	73	0.691833	1.65325	< 0.0001
C2	REACTOME RESOLUTION OF D LOOP STRUCTURES THROUGH SYNTHESIS DEPENDENT STRAND ANNEALING SDSA	26	0.765541	1.64822	< 0.0001
C2	REACTOME DNA REPAIR	282	0.64486	1.64735	< 0.0001
C2	REACTOME RHOBTB GTPASE CYCLE	35	0.733437	1.64565	< 0.0001
C2	YU MYC TARGETS UP	43	0.719278	1.64244	< 0.0001
C5	GOBP DOUBLE STRAND BREAK REPAIR	248	0.64647	1.64204	< 0.0001
C5	GOBP MITOTIC SISTER CHROMATID SEGREGATION	161	0.650162	1.64099	< 0.0001
C7	GSE7596 AKT TRANSD VS CTRL CD4 TCONV WITH TGFB UP	158	0.655348	1.63903	< 0.0001
C2	REACTOME TRANSCRIPTIONAL REGULATION BY E2F6	34	0.737419	1.63568	< 0.0001
C2	REACTOME RND3 GTPASE CYCLE	42	0.70844	1.62978	< 0.0001
C5	GOBP DNA INTEGRITY CHECKPOINT	154	0.647743	1.62787	< 0.0001
C2	REACTOME HDR THROUGH HOMOLOGOUS RECOMBINATION HRR	66	0.689275	1.62655	< 0.0001
C6	E2F1 UP.V1 UP	183	0.643773	1.62602	< 0.0001
C2	REACTOME HDR THROUGH SINGLE STRAND ANNEALING SSA	37	0.724816	1.62592	< 0.0001
C2	REACTOME RHOBTB2 GTPASE CYCLE	23	0.757929	1.62592	< 0.0001
C5	GOBP POSITIVE REGULATION OF DNA REPAIR	73	0.67392	1.62199	< 0.0001
C2	REACTOME RHO GTPASES ACTIVATE FORMINS	139	0.646468	1.62107	< 0.0001
C3	E2F Q4	232	0.636437	1.62076	< 0.0001
C3	E2F1 Q6	227	0.641715	1.62069	< 0.0001
C5	GOCC SITE OF DNA DAMAGE	88	0.664139	1.62051	< 0.0001
C2	CHIANG LIVER CANCER SUBCLASS UNANNOTATED DN	190	0.637249	1.61944	< 0.0001
C3	E2F1DP1RB 01	227	0.636319	1.6191	< 0.0001
C2	ODONNELL TARGETS OF MYC AND TFRC DN	46	0.698923	1.61891	< 0.0001
C2	BASAKI YBX1 TARGETS UP	287	0.632405	1.61843	< 0.0001
C3	E2F Q6	228	0.638144	1.6178	< 0.0001
C2	WP CELL CYCLE	122	0.653366	1.61767	< 0.0001
C2	MARTINEZ RESPONSE TO TRABECTEDIN DN	266	0.636221	1.61766	< 0.0001
C2	SCHLOSSER MYC TARGETS AND SERUM RESPONSE DN	48	0.698199	1.61762	0.00105597
C3	E2F4DP2 01	229	0.632844	1.61633	< 0.0001
C3	E2F 02	229	0.633375	1.61614	< 0.0001
C2	REACTOME RHOD GTPASE CYCLE	50	0.693633	1.61524	< 0.0001
C5	GOBP CHROMOSOME SEGREGATION	329	0.628835	1.61444	< 0.0001
C5	GOBP CELL CYCLE CHECKPOINT	206	0.635716	1.6144	< 0.0001
C5	GOBP SISTER CHROMATID SEGREGATION	196	0.637198	1.61218	< 0.0001
C2	KEGG CELL CYCLE	124	0.653154	1.6102	< 0.0001
C3	E2F1DP1 01	229	0.632844	1.60984	< 0.0001
C3	MIR6502 3P	54	0.682253	1.60982	< 0.0001
C4	GCM ERBB2IP	61	0.678817	1.60956	< 0.0001
C5	GOBP POSITIVE REGULATION OF RESPONSE TO DNA DAMAGE STIMULUS	106	0.658589	1.60907	< 0.0001
C2	PID AURORA B PATHWAY	37	0.709189	1.60852	< 0.0001
C3	E2F1DP2 01	229	0.632844	1.60848	< 0.0001
C5	GOBP NUCLEAR CHROMOSOME SEGREGATION	266	0.629519	1.60783	< 0.0001
C3	E2F Q4 01	233	0.633094	1.60632	< 0.0001
C2	WP G1 TO S CELL CYCLE CONTROL	64	0.660851	1.60442	< 0.0001
C3	E2F4DP1 01	233	0.630228	1.60382	< 0.0001
C2	REACTOME E2F MEDIATED REGULATION OF DNA REPLICATION	22	0.759538	1.60261	0.00221976
C5	HP MULTIPLE CAFE AU LAIT SPOTS	60	0.681936	1.60185	< 0.0001
C2	REACTOME RHOJ GTPASE CYCLE	55	0.678495	1.59958	< 0.0001
C2	REACTOME RESOLUTION OF D LOOP STRUCTURES	33	0.724228	1.59918	0.00109769
C6	ERBB2 UP.V1 DN	191	0.631281	1.59659	< 0.0001
C5	GOBP REGULATION OF DNA REPLICATION	106	0.645821	1.59631	< 0.0001
C3	E2F Q3 01	228	0.627248	1.59469	< 0.0001
C5	GOBP TELOMERE ORGANIZATION	145	0.641198	1.59445	< 0.0001
C2	REACTOME HCMV EARLY EVENTS	74	0.660806	1.59356	< 0.0001
C3	ATGTTAA MIR302C	236	0.623898	1.59257	< 0.0001
C2	IWANAGA E2F1 TARGETS INDUCED BY SERUM	22	0.762933	1.59233	< 0.0001
C7	GSE21670 STAT3 KO VS WT CD4 TCELL TGFB TREATED UP	194	0.630511	1.59228	< 0.0001
C2	TARTE PLASMA CELL VS PLASMABLAST DN	299	0.62039	1.59156	< 0.0001
C2	REACTOME NONHOMOLOGOUS END JOINING NHEJ	35	0.709061	1.58773	< 0.0001
C5	GOCC SITE OF DOUBLE STRAND BREAK	68	0.658361	1.58728	< 0.0001
C5	GOBP PROTEIN CONTAINING COMPLEX LOCALIZATION	277	0.620173	1.58425	< 0.0001
C2	PID ATR PATHWAY	38	0.701324	1.58356	< 0.0001
C3	SGCGSSAAA E2F1DP2 01	162	0.62756	1.58153	< 0.0001
C2	REACTOME REGULATION OF TP53 ACTIVITY THROUGH PHOSPHORYLATION	92	0.648175	1.57966	< 0.0001
C3	E2F 03	243	0.62017	1.57915	< 0.0001
C2	MORI EMU MYC LYMPHOMA BY ONSET TIME UP	110	0.640552	1.57777	< 0.0001
C5	GOBP NEGATIVE REGULATION OF CHROMOSOME ORGANIZATION	87	0.646488	1.57566	< 0.0001
C5	GOBP RNA LOCALIZATION	232	0.617849	1.57489	< 0.0001
C3	E2F1 Q4 01	222	0.620961	1.5743	< 0.0001
C2	REACTOME TRANSCRIPTIONAL ACTIVITY OF SMAD2 SMAD3 SMAD4 HETEROTRIMER	44	0.689589	1.5734	< 0.0001
C5	GOBP NEGATIVE REGULATION OF DNA METABOLIC PROCESS	112	0.635875	1.57296	< 0.0001
C5	GOBP MITOTIC CELL CYCLE CHECKPOINT	157	0.625458	1.57231	< 0.0001
C3	E2F1 Q3	238	0.617173	1.57231	< 0.0001
C2	REACTOME ONCOGENIC MAPK SIGNALING	82	0.647703	1.57223	< 0.0001
C2	HAHTOLA MYCOSIS FUNGOIDES CD4 DN	111	0.638815	1.57213	< 0.0001
C2	BERENJENO ROCK SIGNALING NOT VIA RHOA DN	48	0.685129	1.57165	< 0.0001
C5	GOBP SIGNAL TRANSDUCTION INVOLVED IN CELL CYCLE CHECKPOINT	75	0.648553	1.57158	< 0.0001
C5	GOBP ESTABLISHMENT OF RNA LOCALIZATION	199	0.620243	1.57125	< 0.0001
C5	GOBP REGULATION OF TELOMERE MAINTENANCE	77	0.650381	1.56981	< 0.0001
C2	SCHUHMACHER MYC TARGETS UP	78	0.64783	1.56881	< 0.0001
C4	MORF RFC1	106	0.634761	1.56854	< 0.0001
C3	MIR144 3P	489	0.606387	1.56474	< 0.0001
C3	E2F Q3	221	0.618553	1.56328	< 0.0001
C5	GOBP REGULATION OF CELL CYCLE G2 M PHASE TRANSITION	217	0.616321	1.56261	< 0.0001
C2	GARY CD5 TARGETS DN	433	0.60665	1.56243	< 0.0001
C2	REACTOME MEIOSIS	57	0.657395	1.56168	0.00103842
C2	PID BARD1 PATHWAY	29	0.719839	1.56139	< 0.0001
C3	E2F1 Q4	246	0.612763	1.56102	< 0.0001
C2	REACTOME RHO GTPASE EFFECTORS	263	0.610575	1.55717	< 0.0001
C5	GOBP HOMOLOGOUS RECOMBINATION	58	0.657235	1.55549	< 0.0001
C2	REACTOME REGULATION OF TP53 ACTIVITY	160	0.622493	1.55135	< 0.0001
C2	REACTOME MEIOTIC RECOMBINATION	26	0.718418	1.55132	0.00110988
C2	REACTOME RHOBTB1 GTPASE CYCLE	23	0.739582	1.55127	0.00575374
C2	BREDEMEYER RAG SIGNALING VIA ATM NOT VIA NFKB DN	40	0.675686	1.55045	0.0021645
C7	GSE21670 UNTREATED VS IL6 TREATED STAT3 KO CD4 TCELL DN	195	0.61243	1.55033	< 0.0001
C2	REACTOME UB SPECIFIC PROCESSING PROTEASES	186	0.611051	1.54977	< 0.0001
C2	KIM MYCN AMPLIFICATION TARGETS DN	107	0.627644	1.54843	< 0.0001
C2	REACTOME RHOV GTPASE CYCLE	33	0.691975	1.54763	< 0.0001
C2	REACTOME HCMV INFECTION	98	0.629819	1.54512	< 0.0001
C2	REACTOME CILIUM ASSEMBLY	195	0.612442	1.54451	< 0.0001
C5	GOBP CELL CYCLE G2 M PHASE TRANSITION	273	0.603121	1.54396	< 0.0001
C3	MIR875 5P	52	0.664853	1.54309	< 0.0001
C5	GOBP DNA RECOMBINATION	276	0.604364	1.54222	< 0.0001
C2	WP TGFBETA SIGNALING PATHWAY	133	0.621276	1.54203	< 0.0001
C5	GOBP REGULATION OF SIGNAL TRANSDUCTION BY P53 CLASS MEDIATOR	176	0.613358	1.54182	< 0.0001
C2	REACTOME G0 AND EARLY G1	27	0.720998	1.53934	0.00224467
C5	GOBP MITOTIC NUCLEAR DIVISION	292	0.601361	1.53875	< 0.0001
C5	GOBP CHROMOSOME LOCALIZATION	80	0.632974	1.53863	< 0.0001
C2	WP JOUBERT SYNDROME	75	0.642474	1.53745	< 0.0001
C5	GOBP REGULATION OF CHROMOSOME ORGANIZATION	263	0.602379	1.53597	< 0.0001
C3	TACTTGA MIR26A MIR26B	298	0.599945	1.53566	< 0.0001
C5	GOCC SPINDLE	371	0.59752	1.53441	< 0.0001
C2	REACTOME SIGNALING BY TGF BETA RECEPTOR COMPLEX	73	0.638253	1.53423	< 0.0001
C5	GOBP G2 DNA DAMAGE CHECKPOINT	36	0.684707	1.5339	0.00108814
C2	REACTOME RAC3 GTPASE CYCLE	92	0.629385	1.53362	0.00101523
C3	MIR548AT 5P	348	0.596374	1.53353	< 0.0001
C4	GCM MAX	30	0.694049	1.53331	0.00334076
C2	AZARE STAT3 TARGETS	24	0.72177	1.53324	0.00111235
C2	TANG SENESCENCE TP53 TARGETS DN	54	0.657836	1.53313	< 0.0001
C5	GOBP DNA DAMAGE RESPONSE SIGNAL TRANSDUCTION BY P53 CLASS MEDIATOR	104	0.612206	1.53244	< 0.0001
C5	GOBP REGULATION OF DNA METABOLIC PROCESS	339	0.598702	1.53024	< 0.0001
C2	REACTOME RND2 GTPASE CYCLE	43	0.665366	1.52884	0.00106045
C3	E2F Q6 01	237	0.603393	1.52748	< 0.0001
C5	GOBP MITOTIC DNA INTEGRITY CHECKPOINT	105	0.615908	1.52454	< 0.0001
C2	REACTOME SIGNALING BY BRAF AND RAF FUSIONS	65	0.641855	1.52453	< 0.0001
C5	GOBP MEIOTIC CHROMOSOME SEGREGATION	85	0.622553	1.52234	0.00101729
C3	RRCCGTTA UNKNOWN	88	0.627325	1.52102	< 0.0001
C7	GSE19888 ADENOSINE A3R ACT VS A3R ACT WITH A3R INH PRETREATMENT IN MAST CELL UP	188	0.603177	1.52072	< 0.0001
C2	WP G13 SIGNALING PATHWAY	40	0.676525	1.51948	0.0021645
C3	GCGSCMNTTT UNKNOWN	70	0.634365	1.51882	< 0.0001
C5	GOBP REGULATION OF LAMELLIPODIUM ASSEMBLY	41	0.667772	1.51829	< 0.0001
C7	GSE21670 UNTREATED VS TGFB IL6 TREATED STAT3 KO CD4 TCELL UP	192	0.599647	1.51813	< 0.0001
C3	MYBL1 TARGET GENES	186	0.599422	1.51756	< 0.0001
C5	GOBP MITOTIC G1 S TRANSITION CHECKPOINT	62	0.640192	1.51737	< 0.0001
C5	GOBP REGULATION OF MRNA METABOLIC PROCESS	333	0.596439	1.51721	< 0.0001
C3	MIR1287 5P	66	0.634932	1.51703	0.00103306
C4	MORF AATF	203	0.5987	1.51701	< 0.0001
C7	GSE19772 HCMV INFL VS HCMV INF MONOCYTES AND PI3K INHIBITION DN	195	0.598348	1.51663	< 0.0001
C2	REACTOME CLEC7A DECTIN 1 SIGNALING	100	0.62036	1.5162	< 0.0001
C2	LU EZH2 TARGETS DN	393	0.589768	1.51522	< 0.0001
C3	CTGTTAC MIR194	106	0.613883	1.51361	< 0.0001
C2	WP DNA IRDOUBLE STRAND BREAKS DSBS AND CELLULAR RESPONSE VIA ATM	54	0.647815	1.51301	0.00104493
C2	PID FOXO PATHWAY	49	0.652238	1.51285	0.00105263
C3	E2F1 Q6 01	239	0.591349	1.51121	< 0.0001
C3	TTTGCAG MIR518A2	209	0.59366	1.5094	< 0.0001
C5	GOBP ORGANELLE FISSION	473	0.585085	1.50898	< 0.0001
C5	GOBP SIGNAL TRANSDUCTION BY P53 CLASS MEDIATOR	261	0.592296	1.50854	< 0.0001
C3	MIR5008 3P	165	0.59923	1.5075	< 0.0001
H	HALLMARK MYC TARGETS V2	58	0.641722	1.50731	< 0.0001
C2	REACTOME MAP2K AND MAPK ACTIVATION	40	0.666457	1.50536	0.00322234
C5	GOBP REGULATION OF CHROMOSOME SEGREGATION	87	0.621099	1.50533	< 0.0001
C5	GOBP NON RECOMBINATIONAL REPAIR	90	0.615736	1.50515	< 0.0001
C2	WU HBX TARGETS 3 UP	18	0.732121	1.50473	0.0023175
C2	REACTOME RHOQ GTPASE CYCLE	59	0.638507	1.50446	< 0.0001
C3	MIR3674	128	0.604647	1.50351	< 0.0001
C2	XU HGF SIGNALING NOT VIA AKT1 48HR DN	18	0.755213	1.50339	0.004662
C5	GOBP CELL CYCLE G1 S PHASE TRANSITION	297	0.587072	1.50334	< 0.0001
C2	REACTOME TRANSCRIPTIONAL REGULATION BY TP53	355	0.584669	1.50079	< 0.0001
C2	SCHLOSSER MYC TARGETS AND SERUM RESPONSE UP	45	0.648264	1.4998	< 0.0001
C5	GOBP NEGATIVE REGULATION OF MITOTIC CELL CYCLE	319	0.582592	1.49881	< 0.0001
C2	REACTOME SIGNALING BY TGFB FAMILY MEMBERS	102	0.609636	1.4986	< 0.0001
C2	DORN ADENOVIRUS INFECTION 12HR DN	30	0.673088	1.49851	0.00540541
C2	REACTOME ORGANELLE BIOGENESIS AND MAINTENANCE	285	0.58824	1.49814	< 0.0001
C7	NAKAYA MONOCYTE FLUMIST AGE 18 50YO 7DY UP	472	0.579866	1.49769	< 0.0001
C3	MIR4277	121	0.600531	1.49721	< 0.0001
C3	KTGGYRSGAA UNKNOWN	76	0.616873	1.49717	< 0.0001
C2	SU TESTIS	80	0.617698	1.49703	< 0.0001
C5	GOBP PROTEIN LOCALIZATION TO CHROMOSOME TELOMERIC REGION	28	0.69211	1.49557	0.00771775
C5	GOBP NEGATIVE REGULATION OF CELL CYCLE PROCESS	355	0.585537	1.49531	< 0.0001
C2	REACTOME CYCLIN A CDK2 ASSOCIATED EVENTS AT S PHASE ENTRY	85	0.617031	1.49521	< 0.0001
C2	PID PLK1 PATHWAY	45	0.653296	1.49428	0.0010627
C4	MORF CUL1	70	0.620336	1.49412	< 0.0001
C5	GOBP NEGATIVE REGULATION OF TELOMERE MAINTENANCE	34	0.670885	1.49392	0.00758397
C5	GOBP CHROMOSOME ORGANIZATION INVOLVED IN MEIOTIC CELL CYCLE	63	0.620747	1.49264	0.00208333
C7	NAKAYA PLASMACYTOID DENDRITIC CELL FLUARIX FLUVIRIN AGE 18 50YO 7DY UP	213	0.587891	1.49247	< 0.0001
C5	GOBP POSITIVE REGULATION OF DNA METABOLIC PROCESS	196	0.588748	1.49183	< 0.0001
C3	MIR5197 5P	181	0.591833	1.49156	< 0.0001
C2	WP SIGNALING PATHWAYS IN GLIOBLASTOMA	83	0.614856	1.49109	< 0.0001
C3	MIR4762 3P	275	0.584364	1.49061	< 0.0001
C5	GOBP REGULATION OF CELL CYCLE PHASE TRANSITION	474	0.577695	1.49015	< 0.0001
C3	IRX2 TARGET GENES	154	0.593892	1.48945	< 0.0001
C5	GOBP NCRNA TRANSCRIPTION	105	0.605975	1.48942	< 0.0001
C3	MIR6875 3P	391	0.576479	1.48929	< 0.0001
C3	RFX7 TARGET GENES	472	0.576986	1.48905	< 0.0001
C5	HP RETINAL COLOBOMA	30	0.678113	1.48899	0.00442968
C2	REACTOME TRANSCRIPTION OF E2F TARGETS UNDER NEGATIVE CONTROL BY DREAM COMPLEX	19	0.728229	1.48783	0.00342466
C4	MORF RFC5	78	0.611581	1.48606	< 0.0001
C2	KIM MYC AMPLIFICATION TARGETS UP	201	0.582773	1.48559	< 0.0001
C2	AMIT EGF RESPONSE 60 HELA	43	0.647666	1.48523	0.00107527
C5	GOBP RESPONSE TO IONIZING RADIATION	140	0.594116	1.48469	< 0.0001
C5	GOBP DNA DOUBLE STRAND BREAK PROCESSING	25	0.701456	1.48402	0.00681818
C2	REACTOME SMAD2 SMAD3 SMAD4 HETEROTRIMER REGULATES TRANSCRIPTION	32	0.674161	1.48388	0.0021978
C3	MIR12120	181	0.590874	1.4834	< 0.0001
C8	CUI DEVELOPING HEART TRABECULAR ATRIAL CARDIOMYOCYTE	175	0.591778	1.48285	< 0.0001
C5	GOBP NEGATIVE REGULATION OF ORGANELLE ORGANIZATION	335	0.574284	1.48128	< 0.0001
C2	REACTOME EPH EPHRIN SIGNALING	92	0.600771	1.48123	< 0.0001
C2	PID ECADHERIN NASCENT AJ PATHWAY	39	0.651664	1.48122	0.00108696
C5	GOBP REGULATION OF MITOTIC NUCLEAR DIVISION	108	0.600183	1.48083	< 0.0001
C3	TGCACTT MIR519C MIR519B MIR519A	443	0.576188	1.48051	< 0.0001
C7	GSE21670 STAT3 KO VS WT CD4 TCELL DN	195	0.585238	1.47988	< 0.0001
C2	REACTOME CELLULAR SENESCENCE	127	0.590436	1.47954	< 0.0001
C2	ZWANG CLASS 3 TRANSIENTLY INDUCED BY EGF	229	0.583227	1.47898	< 0.0001
C2	REACTOME TP53 REGULATES TRANSCRIPTION OF CELL CYCLE GENES	48	0.638057	1.4789	0.00106383
C2	REACTOME TRANSCRIPTION OF E2F TARGETS UNDER NEGATIVE CONTROL BY P107 RBL1 AND P130 RBL2 IN COMPLEX WITH HDAC1	16	0.746851	1.47815	0.00465658
C5	GOBP HISTONE MRNA METABOLIC PROCESS	24	0.69329	1.47785	0.00911162
C5	GOBP ACTIVIN RECEPTOR SIGNALING PATHWAY	45	0.648384	1.4767	0.0042735
C2	WP ANDROGEN RECEPTOR SIGNALING PATHWAY	90	0.605358	1.47652	< 0.0001
C2	BIOCARTA FAS PATHWAY	30	0.668717	1.47562	0.0124858
C5	GOBP POSITIVE REGULATION OF MITOTIC CELL CYCLE	118	0.595274	1.4745	< 0.0001
C5	GOBP METAPHASE ANAPHASE TRANSITION OF CELL CYCLE	63	0.616614	1.47299	0.00207039
C7	GSE21670 IL6 VS TGFB AND IL6 TREATED STAT3 KO CD4 TCELL UP	199	0.579769	1.47225	< 0.0001
C5	GOBP NEGATIVE REGULATION OF CELL CYCLE PHASE TRANSITION	265	0.577648	1.47218	< 0.0001
C3	MIR646	243	0.579785	1.47187	< 0.0001
C2	REACTOME DOWNSTREAM SIGNALING EVENTS OF B CELL RECEPTOR BCR	81	0.607542	1.47128	0.00102881
C5	GOBP POSITIVE REGULATION OF CELL CYCLE PROCESS	297	0.575347	1.4703	< 0.0001
C3	MIR6737 3P	191	0.583771	1.46981	< 0.0001
C3	MIR4699 3P	485	0.567642	1.46848	< 0.0001
C2	DANG MYC TARGETS UP	129	0.58959	1.46845	< 0.0001
C5	GOBP POSITIVE REGULATION OF DNA REPLICATION	37	0.645292	1.46806	0.00758397
C5	GOBP NEGATIVE REGULATION OF MRNA METABOLIC PROCESS	88	0.598312	1.46765	< 0.0001
C2	RAGHAVACHARI PLATELET SPECIFIC GENES	68	0.616418	1.46717	< 0.0001
C2	REACTOME RAC1 GTPASE CYCLE	181	0.577677	1.46682	< 0.0001
C3	E2F 01	63	0.621345	1.46631	0.00103199
C2	OLSSON E2F3 TARGETS DN	34	0.668057	1.46567	0.00541712
C3	MIR7157 3P	192	0.585692	1.4652	< 0.0001
C5	GOBP REGULATION OF TELOMERE MAINTENANCE VIA TELOMERE LENGTHENING	59	0.614455	1.4646	0.00419727
C2	HASLINGER B CLL WITH CHROMOSOME 12 TRISOMY	23	0.695825	1.46451	0.0100559
C5	GOBP REGULATION OF CHROMOSOME SEPARATION	70	0.610164	1.4635	< 0.0001
C5	GOBP CHROMOSOME SEPARATION	93	0.595145	1.46343	< 0.0001
C3	E2F Q2	176	0.582173	1.46264	< 0.0001
C5	GOBP REGULATION OF MRNA CATABOLIC PROCESS	209	0.578928	1.4623	< 0.0001
C5	GOBP NEGATIVE REGULATION OF CELL CYCLE G2 M PHASE TRANSITION	110	0.594958	1.46228	< 0.0001
C2	TAYLOR METHYLATED IN ACUTE LYMPHOBLASTIC LEUKEMIA	75	0.604475	1.46184	< 0.0001
C2	REACTOME DECTIN 1 MEDIATED NONCANONICAL NF KB SIGNALING	62	0.614808	1.46142	0.00207469
C2	BIOCARTA G1 PATHWAY	28	0.669255	1.46059	0.00660066
C5	GOBP POSITIVE REGULATION OF CELL CYCLE	389	0.568163	1.46034	< 0.0001
C5	GOBP NUCLEOBASE BIOSYNTHETIC PROCESS	18	0.720099	1.45986	0.0126292
C3	ETF Q6	114	0.592398	1.45971	< 0.0001
C2	BILD E2F3 ONCOGENIC SIGNATURE	241	0.572416	1.45965	< 0.0001
C2	PID ERBB1 DOWNSTREAM PATHWAY	105	0.591734	1.45829	< 0.0001
C5	HP CAFE AU LAIT SPOT	131	0.586838	1.45754	< 0.0001
C2	REACTOME SIGNALING BY MODERATE KINASE ACTIVITY BRAF MUTANTS	45	0.637104	1.45748	0.0031679
C2	REACTOME PTEN REGULATION	135	0.58646	1.45615	< 0.0001
C2	REACTOME REGULATION OF IFNA SIGNALING	26	0.680698	1.45586	0.00442968
C5	GOBP REGULATION OF DNA BIOSYNTHETIC PROCESS	105	0.589581	1.45559	< 0.0001
C5	GOBP TELOMERE MAINTENANCE VIA TELOMERE LENGTHENING	79	0.599409	1.45553	0.00103627
C5	GOBP DNA BIOSYNTHETIC PROCESS	185	0.576691	1.45546	< 0.0001
C3	RORA TARGET GENES	253	0.569088	1.45368	< 0.0001
C3	MIR3182	256	0.569427	1.45279	< 0.0001
C5	HP INTESTINAL POLYP	61	0.609108	1.4513	< 0.0001
C2	FAELT B CLL WITH VH3 21 DN	49	0.623222	1.45038	0.00319149
C3	MIR1304 5P	128	0.588023	1.45019	< 0.0001
C2	PID NFAT 3PATHWAY	53	0.613717	1.44996	0.00414508
C6	SIRNA EIF4GI DN	93	0.589898	1.44972	< 0.0001
C2	WP EGFEGFR SIGNALING PATHWAY	162	0.576236	1.44902	< 0.0001
C2	REACTOME RHO GTPASES ACTIVATE IQGAPS	31	0.658667	1.44857	0.00880088
C5	GOBP POSITIVE REGULATION OF TELOMERE MAINTENANCE	50	0.621961	1.44849	0.007431
C5	GOBP REGULATION OF TYPE I INTERFERON MEDIATED SIGNALING PATHWAY	35	0.644985	1.44826	0.00655022
C5	GOBP REGULATION OF CELLULAR RESPONSE TO HEAT	78	0.597545	1.44795	< 0.0001
C7	GSE32164 ALTERNATIVELY ACT M2 VS CMYC INHIBITED MACROPHAGE DN	196	0.572248	1.44733	< 0.0001
C2	REACTOME SIGNALING BY FGFR1 IN DISEASE	37	0.640457	1.44592	0.00650759
C3	MIR7109 3P	65	0.614099	1.44556	0.00310881
C5	GOBP NEGATIVE REGULATION OF CELL CYCLE G1 S PHASE TRANSITION	123	0.573369	1.44272	< 0.0001
C3	MIR6835 3P	450	0.556341	1.4426	< 0.0001
C2	REACTOME NEGATIVE REGULATION OF NOTCH4 SIGNALING	54	0.610818	1.44188	0.00421053
C2	WP TNF ALPHA SIGNALING PATHWAY	94	0.58548	1.44143	< 0.0001
C2	REACTOME RHOC GTPASE CYCLE	73	0.600192	1.44119	0.00307062
C2	REACTOME STABILIZATION OF P53	57	0.611458	1.44079	0.00732984
C2	SENGUPTA NASOPHARYNGEAL CARCINOMA WITH LMP1 UP	406	0.558007	1.43998	< 0.0001
C5	GOBP MEIOTIC CELL CYCLE PROCESS	183	0.566306	1.43978	< 0.0001
C5	GOBP MEIOTIC CELL CYCLE	241	0.566947	1.43953	< 0.0001
C2	KIM MYC AMPLIFICATION TARGETS DN	96	0.586608	1.43811	< 0.0001
C2	REACTOME RND1 GTPASE CYCLE	42	0.636337	1.43799	0.00428265
C2	WP PATHWAYS AFFECTED IN ADENOID CYSTIC CARCINOMA	64	0.601434	1.43731	0.00414079
C2	REACTOME RHOB GTPASE CYCLE	69	0.597702	1.43672	0.00207254
C3	MIR96 5P	449	0.557235	1.4367	< 0.0001
C5	HP MALIGNANT NEOPLASM OF THE CENTRAL NERVOUS SYSTEM	77	0.59525	1.43644	0.00103413
C3	MIR6715A 3P	161	0.578307	1.43586	< 0.0001
C2	WP STRUCTURAL PATHWAY OF INTERLEUKIN 1 IL1	50	0.615682	1.43574	0.00315126
C2	PID ERBB1 INTERNALIZATION PATHWAY	41	0.632137	1.43559	0.00525762
C3	MIR1290	260	0.558769	1.43484	< 0.0001
C3	MIR449C 5P	135	0.570525	1.43483	< 0.0001
C5	GOBP CELL COMMUNICATION BY ELECTRICAL COUPLING INVOLVED IN CARDIAC CONDUCTION	24	0.67907	1.43408	0.0121951
C2	HOFMANN CELL LYMPHOMA UP	47	0.622476	1.43387	0.00106383
C2	SANA TNF SIGNALING DN	83	0.59013	1.43381	0.00101729
C5	GOBP NEGATIVE REGULATION OF RNA CATABOLIC PROCESS	70	0.600537	1.43355	< 0.0001
C5	GOBP ACTOMYOSIN STRUCTURE ORGANIZATION	189	0.564325	1.43309	< 0.0001
C3	RLF TARGET GENES	324	0.559366	1.43226	< 0.0001
C7	VAN DEN BIGGELAAR PBMC PREVNAR 9MO INFANT STIMULATED VS UNSTIMULATED 8MO UP	70	0.593893	1.43168	0.00411946
C5	GOBP INTERLEUKIN 1 MEDIATED SIGNALING PATHWAY	103	0.580315	1.43106	0.00100503
C3	AAGCCAT MIR135A MIR135B	331	0.558916	1.43094	< 0.0001
C3	MIR34B 5P	134	0.56927	1.43086	< 0.0001
C2	REACTOME DNA DOUBLE STRAND BREAK RESPONSE	44	0.621189	1.43077	0.0053135
C2	REACTOME G1 S DNA DAMAGE CHECKPOINTS	68	0.602519	1.42982	0.00309278
C2	DANG REGULATED BY MYC UP	66	0.594508	1.42936	0.00308642
C3	MIR5681A	153	0.568187	1.42852	< 0.0001
C2	WP MAPK CASCADE	33	0.63738	1.42822	0.0139335
C5	HP GLIOMA	44	0.617338	1.42716	0.00864865
C2	PID ATM PATHWAY	33	0.64144	1.4261	0.0153677
C2	REACTOME RHOF GTPASE CYCLE	41	0.620931	1.42435	0.00646552
C5	GOBP POSITIVE REGULATION OF CHROMOSOME ORGANIZATION	158	0.567059	1.42284	< 0.0001
C7	GSE39110 DAY3 VS DAY6 POST IMMUNIZATION CD8 TCELL WITH IL2 TREATMENT UP	195	0.568132	1.42166	< 0.0001
C5	GOBP CELL AGING	112	0.575056	1.42166	< 0.0001
C3	CAGTGTT MIR141 MIR200A	305	0.555776	1.42091	< 0.0001
C5	GOBP CELL COMMUNICATION BY ELECTRICAL COUPLING	31	0.643974	1.42023	0.0121681
C3	MIR12133	385	0.549627	1.41987	< 0.0001
C5	GOBP CELLULAR RESPONSE TO UV	86	0.585396	1.41983	0.00204082
C5	GOBP CELLULAR RESPONSE TO OXYGEN LEVELS	229	0.556896	1.41892	< 0.0001
C2	WP DNA DAMAGE RESPONSE	68	0.594071	1.41829	0.00309598
C5	HP ABNORMALITY OF NEURONAL MIGRATION	436	0.548549	1.41809	< 0.0001
C5	GOBP CELLULAR RESPONSE TO IONIZING RADIATION	64	0.591718	1.41787	0.00410678
C2	REACTOME RHO GTPASE CYCLE	441	0.552004	1.41751	< 0.0001
C2	PID TGFBR PATHWAY	53	0.606583	1.41731	0.00839454
C2	REACTOME INTERLEUKIN 1 SIGNALING	102	0.572966	1.4171	< 0.0001
C5	GOBP EPHRIN RECEPTOR SIGNALING PATHWAY	85	0.580677	1.41697	0.00203874
H	HALLMARK PROTEIN SECRETION	96	0.577905	1.41685	0.0020284
C2	PID ILK PATHWAY	45	0.618513	1.41644	0.00748663
C4	MODULE 421	17	0.716699	1.41634	0.0228833
C2	FAELT B CLL WITH VH REARRANGEMENTS DN	49	0.612585	1.41629	0.00421053
C5	GOBP VASOCONSTRICTION	79	0.588848	1.41604	0.00205128
C2	LASTOWSKA COAMPLIFIED WITH MYCN	37	0.62822	1.41595	0.00972973
C2	REACTOME SIGNALING BY FGFR2 IIIA TM	19	0.690533	1.4157	0.0262557
C2	REACTOME REPRODUCTION	83	0.586039	1.4157	0.00307062
C2	WP INHIBITION OF EXOSOME BIOGENESIS AND SECRETION BY MANUMYCIN A IN CRPC CELLS	17	0.69774	1.41541	0.0194508
C5	GOBP POSITIVE REGULATION OF MUSCLE HYPERTROPHY	38	0.628089	1.41519	0.00854701
C7	GSE21670 UNTREATED VS IL6 TREATED STAT3 KO CD4 TCELL UP	195	0.560791	1.41471	< 0.0001
C5	GOBP CELLULAR RESPONSE TO HEAT	119	0.569996	1.4146	< 0.0001
C2	REACTOME RHO GTPASES ACTIVATE PAKS	21	0.677704	1.41456	0.0126582
C2	LINDGREN BLADDER CANCER CLUSTER 1 DN	371	0.55045	1.41429	< 0.0001
C2	PEDERSEN METASTASIS BY ERBB2 ISOFORM 7	385	0.550847	1.41425	< 0.0001
C5	GOBP MITOTIC G2 DNA DAMAGE CHECKPOINT	24	0.670217	1.4129	0.02194
C2	REACTOME TP53 REGULATES TRANSCRIPTION OF DNA REPAIR GENES	62	0.591287	1.41254	0.00628931
C3	ZBED4 TARGET GENES	164	0.560022	1.41248	< 0.0001
C7	HARALAMBIEVA PBMC FLUARIX AGE 50 74YO CORR WITH 28D MEM B CELL RESPONSE AT 3DY POSITIVE	360	0.550185	1.41239	< 0.0001
C5	GOBP TRANSCRIPTION BY RNA POLYMERASE I	62	0.595327	1.41213	0.00625
C4	MODULE 262	19	0.694798	1.41208	0.0157835
C5	GOBP RNA CATABOLIC PROCESS	408	0.548351	1.41169	< 0.0001
C2	BASAKI YBX1 TARGETS DN	388	0.548246	1.41087	< 0.0001
C6	SIRNA EIF4GI UP	93	0.576498	1.41083	< 0.0001
C5	GOMF PROTEIN PHOSPHATASE BINDING	148	0.5576	1.41075	0.001001
C2	REACTOME MTOR SIGNALLING	41	0.611878	1.40944	0.00975081
C2	CAIRO PML TARGETS BOUND BY MYC UP	22	0.670884	1.40943	0.0166667
C3	YBX3 TARGET GENES	52	0.60684	1.40831	0.00742312
C5	GOBP RESPONSE TO UV	143	0.56252	1.40829	< 0.0001
C2	CHOI ATL CHRONIC VS ACUTE DN	18	0.694417	1.40798	0.015891
C2	REACTOME TRANSCRIPTIONAL REGULATION BY RUNX3	95	0.57758	1.40759	< 0.0001
C2	REACTOME MAPK6 MAPK4 SIGNALING	88	0.581586	1.40677	0.0020284
C5	GOBP NEGATIVE REGULATION OF NUCLEAR DIVISION	53	0.600431	1.40668	0.0135699
C8	FAN OVARY CL1 GPRC5A TNFRS12A HIGH SELECTABLE FOLLICLE STROMAL CELL	373	0.546229	1.40664	< 0.0001
[truncated: 6,829 more rows]

## Sheet: GSEA MCF-7 FIG.7
MSigDB COLLECTION	GENE SET NAME	SIZE	ES	NES	NOM p-val		Groups
C2	KANG DOXORUBICIN RESISTANCE UP	54	0.793058	1.85491	< 0.0001		Breast Cancer
C2	PUJANA BRCA CENTERED NETWORK	117	0.733115	1.81464	< 0.0001		ERa Signaling
C2	VANTVEER BREAST CANCER METASTASIS DN	106	0.665824	1.63894	< 0.0001		Signaling
C2	MASRI RESISTANCE TO TAMOXIFEN AND AROMATASE INHIBITORS DN	18	0.765401	1.54404	0.00114548		Mitochondrial Metabolism
C2	CREIGHTON ENDOCRINE THERAPY RESISTANCE 5	481	0.572673	1.47859	< 0.0001		Carbohydrate Metabolism
H	HALLMARK E2F TARGETS	198	0.719703	1.82131	< 0.0001		Hypoxia, Angiogenesis and EMT
C2	KOBAYASHI EGFR SIGNALING 24HR DN	248	0.715682	1.81739	< 0.0001		Others
C2	FUJII YBX1 TARGETS DN	189	0.675208	1.70255	< 0.0001
H	HALLMARK MYC TARGETS V1	195	0.667326	1.68497	< 0.0001
C6	ERBB2 UP.V1 DN	191	0.631281	1.59659	< 0.0001
C2	SARRIO EPITHELIAL MESENCHYMAL TRANSITION UP	161	0.694699	1.73768	< 0.0001
C2	MANALO HYPOXIA DN	285	0.666593	1.7044	< 0.0001
C2	BILD CTNNB1 ONCOGENIC SIGNATURE	77	0.663597	1.60548	< 0.0001
C2	HU ANGIOGENESIS DN	34	0.695726	1.54176	< 0.0001
C2	PECE MAMMARY STEM CELL DN	142	0.613167	1.53758	< 0.0001
C2	DUTERTRE ESTRADIOL RESPONSE 24HR UP	317	0.672353	1.72287	< 0.0001
C2	STEIN ESR1 TARGETS	82	0.6092	1.46455	< 0.0001
C2	VANTVEER BREAST CANCER ESR1 DN	221	0.553621	1.40654	< 0.0001
C5	GOBP INTRACELLULAR ESTROGEN RECEPTOR SIGNALING PATHWAY	56	0.591041	1.38979	0.012513
C5	GOMF ESTROGEN RECEPTOR BINDING	41	0.59087	1.3358	0.0315217
H	HALLMARK OXIDATIVE PHOSPHORYLATION	200	0.522589	1.52913	< 0.0001
C2	REACTOME MITOCHONDRIAL FATTY ACID BETA OXIDATION	36	0.640937	1.44372	0.00758397
C5	GOBP REGULATION OF ATP METABOLIC PROCESS	115	0.566584	1.39619	< 0.0001
C5	GOBP MITOCHONDRIAL GENE EXPRESSION	161	0.543191	1.36351	0.001
C5	GOBP ATP SYNTHESIS COUPLED PROTON TRANSPORT	23	0.620599	1.31219	0.0140319
C2	WP GLYCOLYSIS AND GLUCONEOGENESIS	45	0.50921	1.46957	0.00197895
C5	GOBP REGULATION OF GLUCOSE TRANSMEMBRANE TRANSPORT	77	0.586424	1.41327	0.00410256
C2	REACTOME GLYCOLYSIS	71	0.577413	1.40466	0.0030896
C2	REACTOME GLUCOSE METABOLISM	91	0.555314	1.3581	0.0122699
C5	GOBP CARBOHYDRATE CATABOLIC PROCESS	196	0.517606	1.30469	0.00300601

## Sheet: GSEA TNBC
MSigDB COLLECTION	GENE SET NAME	SIZE	ES	NES	NOM p-val		Groups		In Fig.7
C2	SOTIRIOU BREAST CANCER GRADE 1 VS 3 UP	150	0.720292	2.80313	< 0.0001		Breast Cancer
C7	GSE18893 TCONV VS TREG 24H TNF STIM UP	195	0.670625	2.69787	< 0.0001		ERa Signaling
C2	ROSTY CERVICAL CANCER PROLIFERATION CLUSTER	138	0.670709	2.56953	< 0.0001		Cell Signaling
C2	ZHOU CELL CYCLE GENES IN IR RESPONSE 6HR	82	0.683714	2.46451	< 0.0001		Mitochondrial Metabolism
C7	GSE24634 TREG VS TCONV POST DAY5 IL4 CONVERSION UP	197	0.567202	2.35302	< 0.0001		Carbohydrate Metabolism
C2	KANG DOXORUBICIN RESISTANCE UP	54	0.699421	2.30369	< 0.0001		Hypoxia, Angiogenesis and EMT
C7	GSE22886 UNSTIM VS IL2 STIM NKCELL DN	196	0.593989	2.27404	< 0.0001		Others
C2	ZHANG RESPONSE TO CANTHARIDIN DN	66	0.644294	2.26613	< 0.0001
C2	WP METABOLIC REPROGRAMMING IN COLON CANCER	44	0.704088	2.25821	< 0.0001
C7	GSE5679 CTRL VS RARA AGONIST AM580 TREATED DC UP	194	0.593127	2.23074	< 0.0001
C2	ZHOU CELL CYCLE GENES IN IR RESPONSE 24HR	121	0.589352	2.21396	< 0.0001
C7	GSE24634 TREG VS TCONV POST DAY3 IL4 CONVERSION UP	195	0.581462	2.20838	< 0.0001
C2	RHODES UNDIFFERENTIATED CANCER	65	0.638006	2.19973	< 0.0001
C7	GSE24634 TEFF VS TCONV DAY3 IN CULTURE UP	197	0.581109	2.1732	< 0.0001
C7	GSE5679 CTRL VS PPARG LIGAND ROSIGLITAZONE TREATED DC UP	192	0.55034	2.14524	< 0.0001
C7	GSE36476 CTRL VS TSST ACT 72H MEMORY CD4 TCELL OLD DN	193	0.553188	2.14199	< 0.0001
C4	MODULE 151	316	0.492509	2.13106	< 0.0001
C7	GSE22886 UNSTIM VS IL15 STIM NKCELL DN	195	0.531297	2.13094	< 0.0001
C7	GSE24634 TEFF VS TCONV DAY5 IN CULTURE UP	197	0.541847	2.12689	< 0.0001
C7	GSE5142 HTERT TRANSDUCED VS CTRL CD8 TCELL LATE PASSAGE CLONE UP	195	0.511718	2.1204	< 0.0001
C7	GSE36476 CTRL VS TSST ACT 40H MEMORY CD4 TCELL OLD DN	196	0.527235	2.1081	< 0.0001
C4	MODULE 219	27	0.734859	2.0789	< 0.0001
C2	FRASOR RESPONSE TO SERM OR FULVESTRANT DN	47	0.62765	2.06916	< 0.0001
C7	GSE36476 CTRL VS TSST ACT 72H MEMORY CD4 TCELL YOUNG DN	197	0.56712	2.0691	< 0.0001
C4	MODULE 77	28	0.702216	2.06544	< 0.0001
C2	MISSIAGLIA REGULATED BY METHYLATION DN	118	0.536408	2.05162	< 0.0001
C2	CHNG MULTIPLE MYELOMA HYPERPLOID UP	53	0.610103	2.0364	< 0.0001
C7	GSE36476 CTRL VS TSST ACT 40H MEMORY CD4 TCELL YOUNG DN	197	0.515277	2.02253	< 0.0001
C2	WINNEPENNINCKX MELANOMA METASTASIS UP	159	0.526597	2.01827	< 0.0001
C4	MODULE 42	25	0.702116	2.00633	< 0.0001
C6	CORDENONSI YAP CONSERVED SIGNATURE	55	0.601078	2.00097	< 0.0001
C7	GSE9006 TYPE 1 VS TYPE 2 DIABETES PBMC AT DX UP	194	0.502169	1.99873	< 0.0001
C2	FARMER BREAST CANCER CLUSTER 2	33	0.657803	1.98756	< 0.0001
C7	GSE17974 0H VS 24H IN VITRO ACT CD4 TCELL DN	197	0.494474	1.98491	< 0.0001
C2	FURUKAWA DUSP6 TARGETS PCI35 DN	71	0.565709	1.98472	< 0.0001
C7	GSE22886 UNSTIM VS STIM MEMORY TCELL DN	197	0.490109	1.96774	< 0.0001
C4	MODULE 62	89	0.548075	1.96572	< 0.0001
C2	PUJANA BRCA CENTERED NETWORK	117	0.512818	1.96279	< 0.0001
C2	CHEMNITZ RESPONSE TO PROSTAGLANDIN E2 UP	145	0.528716	1.96157	< 0.0001
C7	GSE28726 NAIVE CD4 TCELL VS NAIVE VA24NEG NKTCELL UP	197	0.491866	1.93881	< 0.0001
C4	MODULE 28	32	0.645622	1.93813	< 0.0001
C2	MALONEY RESPONSE TO 17AAG DN	74	0.566461	1.93693	< 0.0001
C2	WELCSH BRCA1 TARGETS DN	137	0.510331	1.93005	< 0.0001
C2	NAKAMURA CANCER MICROENVIRONMENT DN	41	0.606605	1.92428	< 0.0001
C2	KAUFFMANN MELANOMA RELAPSE UP	61	0.566542	1.91423	< 0.0001
C2	FINETTI BREAST CANCER KINOME RED	16	0.758684	1.90407	< 0.0001
C2	BENPORATH PROLIFERATION	142	0.509006	1.8988	< 0.0001
C7	GSE17974 CTRL VS ACT IL4 AND ANTI IL12 24H CD4 TCELL DN	200	0.498694	1.87694	< 0.0001
C2	WHITFIELD CELL CYCLE LITERATURE	44	0.595598	1.87589	< 0.0001
C4	MODULE 125	44	0.584705	1.8739	< 0.0001
C2	RHODES CANCER META SIGNATURE	62	0.536917	1.8727	< 0.0001
C7	GSE22886 NAIVE CD4 TCELL VS 48H ACT TH1 DN	193	0.495118	1.87146	< 0.0001
C7	GSE26156 DOUBLE POSITIVE VS CD4 SINGLE POSITIVE THYMOCYTE DN	195	0.473713	1.8511	< 0.0001
C7	GSE16450 IMMATURE VS MATURE NEURON CELL LINE DN	195	0.463151	1.84985	< 0.0001
C7	GSE24634 NAIVE CD4 TCELL VS DAY3 IL4 CONV TREG DN	195	0.47684	1.84588	< 0.0001
C4	MODULE 29	28	0.632468	1.84466	< 0.0001
C2	PUJANA XPRSS INT NETWORK	167	0.466867	1.81547	< 0.0001
C7	GSE36476 CTRL VS TSST ACT 16H MEMORY CD4 TCELL OLD DN	190	0.450329	1.79938	< 0.0001
C7	GSE24634 NAIVE CD4 TCELL VS DAY7 IL4 CONV TREG DN	197	0.466169	1.7973	< 0.0001
C7	GSE7568 IL4 VS IL4 AND TGFB TREATED MACROPHAGE 24H DN	185	0.440885	1.74804	< 0.0001
C7	GSE42724 NAIVE VS B1 BCELL DN	195	0.435552	1.73855	< 0.0001
C4	MODULE 414	17	0.679242	1.71524	0.0154639
C7	GSE17974 CTRL VS ACT IL4 AND ANTI IL12 48H CD4 TCELL DN	198	0.4206	1.71079	< 0.0001
C4	MODULE 3	379	0.446344	1.70547	< 0.0001
C4	MODULE 451	32	0.589148	1.69831	< 0.0001
C7	GSE2405 0H VS 24H A PHAGOCYTOPHILUM STIM NEUTROPHIL UP	199	0.419672	1.68382	< 0.0001
C7	GSE24634 TEFF VS TCONV DAY7 IN CULTURE UP	196	0.452912	1.66773	< 0.0001
C7	GSE28726 NAIVE VS ACTIVATED CD4 TCELL DN	194	0.424346	1.66573	< 0.0001
C7	GSE19888 CTRL VS A3R INHIBITOR TREATED MAST CELL UP	194	0.419096	1.66096	< 0.0001
C7	GSE3982 NKCELL VS TH2 DN	196	0.422736	1.66035	< 0.0001
C7	GSE7568 IL4 TGFB DEXAMETHASONE VS IL4 TGFB TREATED MACROPHAGE UP	165	0.432202	1.64671	< 0.0001
C4	MODULE 57	56	0.487017	1.63228	< 0.0001
C7	GSE17974 0H VS 12H IN VITRO ACT CD4 TCELL DN	195	0.423094	1.63136	< 0.0001
C2	SESTO RESPONSE TO UV C6	37	0.522305	1.63066	< 0.0001
C4	MODULE 22	45	0.510814	1.6238	< 0.0001
C2	HOLLEMAN VINCRISTINE RESISTANCE ALL DN	20	0.637526	1.62025	0.00537634
C4	MODULE 32	231	0.405155	1.6123	< 0.0001
C7	GSE19888 ADENOSINE A3R ACT VS A3R ACT WITH A3R INH PRETREATMENT IN MAST CELL UP	188	0.428976	1.60404	< 0.0001
C2	CAFFAREL RESPONSE TO THC DN	32	0.516435	1.60175	< 0.0001
C2	PUJANA BREAST CANCER WITH BRCA1 MUTATED UP	55	0.489153	1.60004	< 0.0001
C7	GSE3982 CENT MEMORY CD4 TCELL VS TH2 DN	195	0.398445	1.59575	< 0.0001
C2	HOLLEMAN PREDNISOLONE RESISTANCE B ALL UP	21	0.593704	1.59093	0.0218579
C7	GSE15271 CXCR4 POS VS NEG GC BCELL UP	168	0.41604	1.58851	< 0.0001
C7	GSE17974 1H VS 72H UNTREATED IN VITRO CD4 TCELL DN	193	0.391303	1.5847	< 0.0001
C2	KIM TIAL1 TARGETS	29	0.537603	1.57765	0.011976
C7	GSE7568 IL4 VS IL4 AND DEXAMETHASONE TREATED MACROPHAGE UP	165	0.409753	1.57642	< 0.0001
C7	GSE24634 TREG VS TCONV POST DAY7 IL4 CONVERSION UP	197	0.393248	1.57409	< 0.0001
C7	GSE3982 BASOPHIL VS TH2 DN	196	0.391031	1.57346	< 0.0001
C7	GSE24634 NAIVE CD4 TCELL VS DAY5 IL4 CONV TREG DN	197	0.39188	1.57152	< 0.0001
C7	GSE3982 MEMORY CD4 TCELL VS TH2 DN	195	0.40788	1.56884	< 0.0001
C2	WP RETINOBLASTOMA GENE IN CANCER	87	0.429225	1.55577	< 0.0001
C7	GSE9006 HEALTHY VS TYPE 2 DIABETES PBMC AT DX UP	197	0.411917	1.54747	< 0.0001
C7	GSE3982 EFF MEMORY CD4 TCELL VS TH2 DN	195	0.39396	1.54397	< 0.0001
C4	MODULE 115	27	0.539321	1.54375	0.0171429
C7	GSE23321 EFFECTOR MEMORY VS NAIVE CD8 TCELL DN	193	0.370093	1.54333	< 0.0001
C7	GSE3982 EOSINOPHIL VS TH2 DN	196	0.384649	1.53953	< 0.0001
C7	GSE28726 NAIVE VS ACTIVATED VA24NEG NKTCELL UP	195	0.404179	1.536	< 0.0001
C2	LIN APC TARGETS	69	0.450911	1.53579	< 0.0001
C7	GSE3982 NKCELL VS TH1 DN	197	0.394108	1.53506	< 0.0001
C7	GSE22886 NAIVE CD4 TCELL VS 12H ACT TH1 DN	194	0.390493	1.52943	< 0.0001
C7	GSE16451 CTRL VS WEST EQUINE ENC VIRUS IMMATURE NEURON CELL LINE DN	193	0.39133	1.5279	< 0.0001
C7	GSE22919 RESTING VS IL2 IL12 IL15 STIM NK CELL UP	195	0.404742	1.52694	< 0.0001
C2	NAKAMURA TUMOR ZONE PERIPHERAL VS CENTRAL UP	284	0.391844	1.52009	< 0.0001
C7	GSE12845 NAIVE VS PRE GC TONSIL BCELL DN	193	0.391664	1.51871	< 0.0001
C2	WP GASTRIC CANCER NETWORK 2	33	0.517938	1.50655	0.04
C7	GSE17974 0H VS 6H IN VITRO ACT CD4 TCELL DN	195	0.396542	1.50605	< 0.0001
C7	GSE22886 DAY1 VS DAY7 MONOCYTE IN CULTURE DN	199	0.375517	1.50413	< 0.0001
C2	HOLLEMAN VINCRISTINE RESISTANCE B ALL DN	16	0.595803	1.50041	0.0434783
C2	SMID BREAST CANCER LUMINAL A DN	18	0.573336	1.49724	0.0447761
C7	GSE16451 IMMATURE VS MATURE NEURON CELL LINE WEST EQUINE ENC VIRUS DN	195	0.381321	1.49691	< 0.0001
C4	MODULE 363	49	0.45804	1.48922	< 0.0001
C7	GSE3982 EOSINOPHIL VS TH1 DN	195	0.386185	1.48227	< 0.0001
C7	GSE3982 MEMORY CD4 TCELL VS TH1 DN	193	0.374663	1.48018	< 0.0001
C7	GSE28726 ACT CD4 TCELL VS ACT NKTCELL UP	197	0.376733	1.47856	< 0.0001
C2	ODONNELL TFRC TARGETS DN	137	0.389277	1.47683	< 0.0001
C7	GSE22611 NOD2 TRANSDUCED VS CTRL HEK293T STIMULATED WITH MDP 2H DN	179	0.354205	1.463	< 0.0001
C2	MATTIOLI MGUS VS PCL	126	0.395201	1.45797	< 0.0001
C7	GSE17301 ACD3 ACD28 VS ACD3 ACD28 AND IFNA2 STIM CD8 TCELL UP	194	0.381544	1.4465	< 0.0001
C2	THILLAINADESAN ZNF217 TARGETS UP	41	0.457678	1.44446	0.00787402
C4	MODULE 61	50	0.445233	1.43827	0.0194175
C7	GSE4748 CTRL VS CYANOBACTERIUM LPSLIKE STIM DC 3H DN	196	0.364986	1.4329	< 0.0001
C7	GSE36476 CTRL VS TSST ACT 16H MEMORY CD4 TCELL YOUNG DN	196	0.370522	1.43179	< 0.0001
C7	GSE22601 DOUBLE POSITIVE VS CD4 SINGLE POSITIVE THYMOCYTE DN	197	0.358002	1.42922	< 0.0001
C7	GSE22589 HEALTHY VS SIV INFECTED DC UP	190	0.368755	1.42561	< 0.0001
C7	GSE26351 UNSTIM VS BMP PATHWAY STIM HEMATOPOIETIC PROGENITORS UP	196	0.35579	1.42428	< 0.0001
C7	GSE12845 IGD POS BLOOD VS PRE GC TONSIL BCELL DN	194	0.36091	1.4235	< 0.0001
C7	GSE24634 IL4 VS CTRL TREATED NAIVE CD4 TCELL DAY7 UP	193	0.374862	1.42209	< 0.0001
C7	GSE17974 CTRL VS ACT IL4 AND ANTI IL12 12H CD4 TCELL DN	196	0.359349	1.42203	< 0.0001
C2	WONG PROTEASOME GENE MODULE	50	0.417746	1.42188	< 0.0001
C4	MODULE 105	195	0.351184	1.42166	< 0.0001
C2	MARCHINI TRABECTEDIN RESISTANCE DN	45	0.435225	1.4129	0.010101
C7	GSE2770 UNTREATED VS IL4 TREATED ACT CD4 TCELL 48H DN	197	0.387016	1.41209	< 0.0001
C7	GSE3982 CENT MEMORY CD4 TCELL VS TH1 DN	195	0.348146	1.40932	< 0.0001
C7	GSE3720 UNSTIM VS PMA STIM VD2 GAMMADELTA TCELL UP	172	0.350927	1.40844	< 0.0001
C7	GSE22886 NEUTROPHIL VS DC DN	198	0.349692	1.40841	< 0.0001
C7	GSE1460 INTRATHYMIC T PROGENITOR VS NAIVE CD4 TCELL ADULT BLOOD UP	194	0.339001	1.39701	< 0.0001
C2	SUNG METASTASIS STROMA DN	54	0.414731	1.39636	0.0333333
C2	COLDREN GEFITINIB RESISTANCE UP	83	0.394073	1.39513	0.02
C7	GSE7509 FCGRIIB VS TNFA IL1B IL6 PGE STIM DC UP	180	0.3638	1.38831	< 0.0001
C7	GSE3982 NEUTROPHIL VS TH1 DN	196	0.364055	1.38501	< 0.0001
C7	GSE3982 EFF MEMORY CD4 TCELL VS TH1 DN	191	0.3553	1.3757	< 0.0001
C2	VANTVEER BREAST CANCER METASTASIS DN	106	0.372028	1.36373	< 0.0001
C7	GSE2770 TGFB AND IL4 VS IL12 TREATED ACT CD4 TCELL 6H DN	195	0.342165	1.33598	< 0.0001
C7	GSE14908 ATOPIC VS NONATOPIC PATIENT RESTING CD4 TCELL DN	197	0.342046	1.31675	< 0.0001
C7	GSE3720 UNSTIM VS PMA STIM VD1 GAMMADELTA TCELL UP	175	0.332566	1.31008	< 0.0001
C7	GSE28726 ACT CD4 TCELL VS ACT VA24NEG NKTCELL UP	196	0.360356	1.29542	< 0.0001
C2	JOHNSTONE PARVB TARGETS 2 UP	137	0.333796	1.2928	< 0.0001
C7	GSE3982 BASOPHIL VS TH1 DN	193	0.332484	1.29119	< 0.0001
C7	GSE1460 INTRATHYMIC T PROGENITOR VS NAIVE CD4 TCELL CORD BLOOD UP	195	0.32462	1.28806	< 0.0001
C7	GSE2770 UNTREATED VS IL4 TREATED ACT CD4 TCELL 2H DN	194	0.308682	1.28786	< 0.0001
C7	GSE17974 CTRL VS ACT IL4 AND ANTI IL12 72H CD4 TCELL DN	194	0.311786	1.28409	< 0.0001
C7	GSE25087 FETAL VS ADULT TCONV UP	193	0.329738	1.28374	< 0.0001
C7	GSE3720 LPS VS PMA STIM VD1 GAMMADELTA TCELL DN	168	0.327719	1.28344	< 0.0001
C7	GSE17974 2H VS 72H UNTREATED IN VITRO CD4 TCELL DN	195	0.314579	1.28193	< 0.0001
C6	EIF4E UP	99	0.366667	1.27918	< 0.0001
C7	GSE10240 CTRL VS IL17 AND IL22 STIM PRIMARY BRONCHIAL EPITHELIAL CELLS UP	196	0.322008	1.27524	< 0.0001
C7	GSE24634 NAIVE CD4 TCELL VS DAY10 IL4 CONV TREG DN	197	0.320055	1.27011	< 0.0001
C7	GSE3982 MAST CELL VS TH2 DN	198	0.307282	1.25664	< 0.0001
C7	GSE8921 UNSTIM 0H VS TLR1 2 STIM MONOCYTE 12H UP	196	0.315236	1.25181	< 0.0001
C7	GSE22886 NEUTROPHIL VS MONOCYTE DN	194	0.317786	1.24926	< 0.0001
C7	GSE2770 UNTREATED VS ACT CD4 TCELL 6H UP	198	0.306382	1.24397	< 0.0001
C7	GSE22886 NAIVE TCELL VS NEUTROPHIL UP	194	0.319748	1.24356	< 0.0001
C7	GSE7509 UNSTIM VS FCGRIIB STIM MONOCYTE UP	164	0.322812	1.23281	< 0.0001
C7	GSE24026 PD1 LIGATION VS CTRL IN ACT TCELL LINE DN	193	0.312338	1.23263	< 0.0001
C2	WANG CISPLATIN RESPONSE AND XPC UP	181	0.317004	1.22754	< 0.0001
C7	GSE32164 RESTING DIFFERENTIATED VS ALTERNATIVELY ACT M2 MACROPHAGE UP	196	0.314128	1.22705	< 0.0001
C7	GSE3982 NEUTROPHIL VS BCELL DN	193	0.31141	1.22456	< 0.0001
C7	GSE17301 ACD3 ACD28 VS ACD3 ACD28 AND IFNA5 STIM CD8 TCELL UP	192	0.288656	1.22186	< 0.0001
C7	GSE22589 HEALTHY VS HIV AND SIV INFECTED DC UP	193	0.323202	1.21751	< 0.0001
C7	GSE17974 0H VS 4H IN VITRO ACT CD4 TCELL DN	196	0.310659	1.215	< 0.0001
C7	GSE17974 0H VS 48H IN VITRO ACT CD4 TCELL DN	195	0.304213	1.20908	< 0.0001
C7	GSE17974 0H VS 72H IN VITRO ACT CD4 TCELL DN	199	0.334571	1.20585	< 0.0001
C7	GSE2405 S AUREUS VS UNTREATED NEUTROPHIL DN	195	0.303438	1.20245	< 0.0001
C7	GSE3982 NEUTROPHIL VS TH2 DN	194	0.291732	1.18745	< 0.0001
C7	GSE17974 1.5H VS 72H IL4 AND ANTI IL12 ACT CD4 TCELL DN	198	0.301291	1.18731	< 0.0001
C7	GSE33424 CD161 HIGH VS INT CD8 TCELL DN	199	0.314788	1.18377	< 0.0001
C7	GSE18791 CTRL VS NEWCASTLE VIRUS DC 8H UP	196	0.300756	1.18261	< 0.0001
C7	GSE17301 CTRL VS 48H ACD3 ACD28 IFNA2 STIM CD8 TCELL UP	196	0.294107	1.18103	< 0.0001
C7	GSE2770 IL12 ACT VS ACT CD4 TCELL 6H UP	193	0.287107	1.16153	< 0.0001
C2	FISCHER G2 M CELL CYCLE	231	0.28717	1.15777	< 0.0001
C7	GSE12366 GC VS NAIVE BCELL UP	193	0.283749	1.15152	< 0.0001
C7	GSE18791 CTRL VS NEWCASTLE VIRUS DC 6H UP	194	0.2807	1.14714	< 0.0001
C7	GSE41087 WT VS FOXP3 MUT ANTI CD3 CD28 STIM CD4 TCELL DN	199	0.287102	1.14229	< 0.0001
C7	GSE7509 UNSTIM VS IFNA STIM IMMATURE DC UP	173	0.282004	1.14172	< 0.0001
C7	GSE20484 MCSG VS CXCL4 MONOCYTE DERIVED MACROPHAGE UP	197	0.290405	1.125	< 0.0001
C7	GSE14000 TRANSLATED RNA VS MRNA DC UP	196	0.289202	1.11035	< 0.0001
C7	GSE1925 CTRL VS 3H IFNG STIM MACROPHAGE UP	196	0.283806	1.10091	< 0.0001
C7	GSE33424 CD161 HIGH VS NEG CD8 TCELL DN	198	0.275997	1.10045	< 0.0001
C7	GSE22886 DAY0 VS DAY7 MONOCYTE IN CULTURE DN	197	0.270852	1.08061	< 0.0001
C2	KAUFFMANN DNA REPAIR GENES	228	0.26444	1.07226	< 0.0001
C7	GSE14908 ATOPIC VS NONATOPIC PATIENT HDM STIM CD4 TCELL DN	197	0.271759	1.06203	< 0.0001
C7	GSE22886 NAIVE CD4 TCELL VS 12H ACT TH2 DN	193	0.264011	1.05026	< 0.0001
C4	MODULE 15	349	0.252148	1.0397	< 0.0001
C7	GSE22886 CTRL VS LPS 24H DC UP	198	0.281365	1.03738	< 0.0001
C7	GSE22103 UNSTIM VS GMCSF AND IFNG STIM NEUTROPHIL DN	196	0.24636	1.0147	< 0.0001
C2	WANG METASTASIS OF BREAST CANCER ESR1 UP	20	0.731056	1.97623	0.00537634
C2	STEIN ESRRA TARGETS RESPONSIVE TO ESTROGEN DN	41	0.492729	1.55018	0.0163934
C2	CHAUHAN RESPONSE TO METHOXYESTRADIOL UP	45	0.438354	1.39509	0.025641
C2	DUTERTRE ESTRADIOL RESPONSE 6HR UP	222	0.347954	1.29442	< 0.0001
C2	BHAT ESR1 TARGETS VIA AKT1 UP	277	0.266064	1.03283	< 0.0001
C2	STEIN ESR1 TARGETS	82	0.263525	0.966002	0.0496154
H	HALLMARK MYC TARGETS V1	195	0.704534	2.8289	< 0.0001
H	HALLMARK MYC TARGETS V2	58	0.796802	2.64045	< 0.0001
C2	KOBAYASHI EGFR SIGNALING 24HR DN	248	0.5943	2.49221	< 0.0001
C7	HOWARD NK CELL INACT MONOV INFLUENZA A INDONESIA 05 2005 H5N1 AGE 18 49YO 3DY UP	67	0.701363	2.44567	< 0.0001
C2	ISHIDA E2F TARGETS	52	0.709843	2.35258	< 0.0001
C2	CROONQUIST NRAS SIGNALING DN	69	0.668387	2.34152	< 0.0001
C2	REN BOUND BY E2F	56	0.679057	2.33059	< 0.0001
H	HALLMARK E2F TARGETS	198	0.620024	2.32122	< 0.0001
C4	MORF AATF	203	0.548978	2.18566	< 0.0001
C2	SCHUHMACHER MYC TARGETS UP	78	0.613306	2.15903	< 0.0001
C2	SCHLOSSER MYC TARGETS AND SERUM RESPONSE DN	48	0.677857	2.13838	< 0.0001
C2	BASAKI YBX1 TARGETS UP	287	0.506328	2.13769	< 0.0001
C2	SCHLOSSER MYC TARGETS AND SERUM RESPONSE UP	45	0.6501	2.12808	< 0.0001
C2	KAMMINGA EZH2 TARGETS	40	0.678491	2.12198	< 0.0001
C2	REACTOME NEGATIVE REGULATION OF NOTCH4 SIGNALING	54	0.637633	2.10138	< 0.0001
C2	COLLER MYC TARGETS UP	23	0.727974	2.01616	0.005291
C2	BILANGES RAPAMYCIN SENSITIVE VIA TSC1 AND TSC2	69	0.593059	2.01562	< 0.0001
C2	SCIAN CELL CYCLE TARGETS OF TP53 AND TP73 DN	21	0.742559	2.01523	< 0.0001
C2	REACTOME G2 M CHECKPOINTS	134	0.523706	2.00966	< 0.0001
C2	SCHLOSSER MYC AND SERUM RESPONSE SYNERGY	30	0.679016	2.00608	0.00606061
C5	GOBP CYTOPLASMIC TRANSLATION	101	0.552294	2.00293	< 0.0001
C2	DANG REGULATED BY MYC UP	66	0.572762	1.99235	< 0.0001
C2	DANG MYC TARGETS UP	129	0.52611	1.98679	< 0.0001
C2	REACTOME CELL CYCLE CHECKPOINTS	258	0.495679	1.98484	< 0.0001
C2	REACTOME SIGNALING BY FGFR2 IIIA TM	19	0.717009	1.96207	0.00543478
C5	GOBP CYTOPLASMIC TRANSLATIONAL INITIATION	34	0.644306	1.94679	< 0.0001
C2	OLSSON E2F3 TARGETS DN	34	0.654863	1.94436	< 0.0001
H	HALLMARK G2M CHECKPOINT	194	0.475759	1.89651	< 0.0001
C2	PID ATR PATHWAY	38	0.609512	1.8881	0.00925926
C2	BILANGES SERUM AND RAPAMYCIN SENSITIVE GENES	67	0.550594	1.86555	< 0.0001
C2	CREIGHTON AKT1 SIGNALING VIA MTOR DN	23	0.655534	1.84547	< 0.0001
C2	YU MYC TARGETS UP	43	0.589768	1.83762	< 0.0001
C2	KONG E2F3 TARGETS	94	0.504297	1.83004	< 0.0001
C8	HAY BONE MARROW EARLY ERYTHROBLAST	93	0.494697	1.77789	< 0.0001
C2	RAHMAN TP53 TARGETS PHOSPHORYLATED	20	0.68213	1.77367	0.00518135
C2	REACTOME MITOTIC G1 PHASE AND G1 S TRANSITION	149	0.445454	1.7587	< 0.0001
C6	MYC UP.V1 UP	176	0.451387	1.7514	< 0.0001
C2	ODONNELL TARGETS OF MYC AND TFRC DN	46	0.554734	1.74702	0.0105263
C2	MOLENAAR TARGETS OF CCND1 AND CDK4 DN	59	0.521178	1.74458	< 0.0001
C2	REACTOME DECTIN 1 MEDIATED NONCANONICAL NF KB SIGNALING	62	0.525779	1.74413	< 0.0001
C2	REACTOME S PHASE	162	0.433868	1.73912	< 0.0001
C2	ACOSTA PROLIFERATION INDEPENDENT MYC TARGETS UP	83	0.484686	1.73534	< 0.0001
C5	GOBP NUCLEOBASE BIOSYNTHETIC PROCESS	18	0.665557	1.73484	0.00497512
C2	FUJII YBX1 TARGETS DN	189	0.450923	1.72493	< 0.0001
C4	MORF CUL1	70	0.507815	1.7172	< 0.0001
C2	SCHLOSSER MYC TARGETS REPRESSED BY SERUM	151	0.454096	1.70789	< 0.0001
C2	TANG SENESCENCE TP53 TARGETS DN	54	0.506758	1.70426	< 0.0001
C2	REACTOME G1 S DNA DAMAGE CHECKPOINTS	68	0.478656	1.68619	< 0.0001
C5	GOBP TRANSLATIONAL INITIATION	191	0.429178	1.65876	< 0.0001
C2	REACTOME PROCESSING OF DNA DOUBLE STRAND BREAK ENDS	63	0.479596	1.64003	< 0.0001
C2	REACTOME STABILIZATION OF P53	57	0.485088	1.63735	< 0.0001
C2	REACTOME CYCLIN A CDK2 ASSOCIATED EVENTS AT S PHASE ENTRY	85	0.451626	1.63415	< 0.0001
C7	GSE21670 UNTREATED VS IL6 TREATED STAT3 KO CD4 TCELL DN	195	0.428652	1.63084	< 0.0001
C2	REACTOME SIGNALING BY ROBO RECEPTORS	217	0.386234	1.612	< 0.0001
C4	MODULE 126	182	0.438655	1.58873	< 0.0001
C2	VERNELL RETINOBLASTOMA PATHWAY UP	70	0.462597	1.58595	< 0.0001
C2	CAIRO PML TARGETS BOUND BY MYC UP	22	0.577402	1.58118	0.029703
C8	TRAVAGLINI LUNG BRONCHIAL VESSEL 1 CELL	220	0.404719	1.56563	< 0.0001
C2	REACTOME RESOLUTION OF AP SITES VIA THE MULTIPLE NUCLEOTIDE PATCH REPLACEMENT PATHWAY	24	0.558042	1.56538	0.0232558
C2	KANNAN TP53 TARGETS DN	22	0.573989	1.56402	0.039548
C2	FLORIO NEOCORTEX BASAL RADIAL GLIA DN	187	0.409666	1.55901	< 0.0001
C2	PID PLK1 PATHWAY	45	0.471592	1.53293	< 0.0001
C2	REACTOME MRNA SPLICING MINOR PATHWAY	52	0.467078	1.53034	< 0.0001
C2	PID ANTHRAX PATHWAY	18	0.587885	1.51997	0.037037
C2	REACTOME RHO GTPASES ACTIVATE FORMINS	139	0.407924	1.51979	< 0.0001
C2	AMIT SERUM RESPONSE 480 MCF10A	38	0.486313	1.51852	< 0.0001
C5	GOCC POSTSYNAPTIC CYTOSOL	16	0.61082	1.51689	0.0409091
C2	KEGG HUNTINGTONS DISEASE	174	0.372061	1.49433	< 0.0001
C2	MOREIRA RESPONSE TO TSA UP	28	0.514655	1.48848	0.0178571
C2	MORI EMU MYC LYMPHOMA BY ONSET TIME UP	110	0.412638	1.46846	< 0.0001
C2	REACTOME G2 M DNA DAMAGE CHECKPOINT	61	0.434513	1.46477	0.0123457
C2	LU EZH2 TARGETS UP	280	0.367401	1.4533	< 0.0001
C5	GOBP MITOTIC SISTER CHROMATID SEGREGATION	161	0.365911	1.45026	< 0.0001
C2	KIM MYC AMPLIFICATION TARGETS UP	201	0.365717	1.44851	< 0.0001
C2	TIAN TNF SIGNALING VIA NFKB	25	0.50544	1.43431	0.0406977
C2	CHICAS RB1 TARGETS LOW SERUM	100	0.38641	1.42013	< 0.0001
C2	PID ATM PATHWAY	33	0.465606	1.40858	0.0337838
C2	REACTOME HOMOLOGOUS DNA PAIRING AND STRAND EXCHANGE	42	0.437417	1.4028	0.0307692
C5	GOBP METAPHASE ANAPHASE TRANSITION OF CELL CYCLE	63	0.40747	1.3844	0.028169
C2	SANSOM APC TARGETS REQUIRE MYC	220	0.357171	1.38242	< 0.0001
C2	REACTOME HCMV INFECTION	98	0.371199	1.37772	< 0.0001
C2	ZHOU TNF SIGNALING 4HR	49	0.423474	1.37392	0.0208333
C2	PID MYC ACTIV PATHWAY	79	0.379273	1.33295	0.0408163
C2	REACTOME HCMV EARLY EVENTS	74	0.376906	1.32832	0.015873
C2	REACTOME GENE AND PROTEIN EXPRESSION BY JAK STAT SIGNALING AFTER INTERLEUKIN 12 STIMULATION	38	0.428098	1.31804	0.0384615
C5	GOBP RIBONUCLEOPROTEIN COMPLEX SUBUNIT ORGANIZATION	220	0.328292	1.31423	< 0.0001
C2	LINDGREN BLADDER CANCER CLUSTER 3 UP	317	0.313815	1.29827	< 0.0001
C2	REACTOME HOMOLOGY DIRECTED REPAIR	102	0.349656	1.28795	0.0227273
C8	FAN OVARY CL1 GPRC5A TNFRS12A HIGH SELECTABLE FOLLICLE STROMAL CELL	373	0.318659	1.28213	< 0.0001
C2	REACTOME PCP CE PATHWAY	92	0.344852	1.26727	0.025641
C5	GOBP REGULATION OF CHROMOSOME SEPARATION	70	0.370051	1.25907	0.0416667
C5	GOBP TELOMERE ORGANIZATION	145	0.324677	1.24783	< 0.0001
C2	REACTOME TP53 REGULATES TRANSCRIPTION OF DNA REPAIR GENES	62	0.354392	1.22519	0.0344828
C5	GOBP NUCLEAR TRANSCRIBED MRNA CATABOLIC PROCESS	204	0.319158	1.22436	< 0.0001
C2	REACTOME INTERLEUKIN 1 SIGNALING	102	0.332858	1.22007	0.0222222
C6	SIRNA EIF4GI UP	93	0.338284	1.21956	0.05
C5	GOCC CHROMOSOMAL REGION	316	0.279962	1.20035	< 0.0001
C2	BILD MYC ONCOGENIC SIGNATURE	204	0.345484	1.19871	< 0.0001
C5	GOBP RNA LOCALIZATION	232	0.308883	1.18952	< 0.0001
C5	GOBP SISTER CHROMATID SEGREGATION	196	0.29187	1.18751	< 0.0001
C2	MITSIADES RESPONSE TO APLIDIN DN	245	0.281276	1.1815	< 0.0001
C2	MARZEC IL2 SIGNALING UP	115	0.307166	1.17948	< 0.0001
H	HALLMARK MTORC1 SIGNALING	197	0.291971	1.16508	< 0.0001
C2	CHIANG LIVER CANCER SUBCLASS UNANNOTATED DN	190	0.298016	1.15236	< 0.0001
C3	SGCGSSAAA E2F1DP2 01	162	0.292827	1.13232	< 0.0001
C5	GOBP DNA REPLICATION	278	0.282671	1.12487	< 0.0001
C5	GOBP REGULATION OF CELL CYCLE G2 M PHASE TRANSITION	217	0.28034	1.10192	< 0.0001
C6	MTOR UP.N4.V1 UP	191	0.279346	1.08648	< 0.0001
C7	GSE32164 ALTERNATIVELY ACT M2 VS CMYC INHIBITED MACROPHAGE DN	196	0.271058	1.06628	< 0.0001
C2	REACTOME DNA REPAIR	282	0.272137	1.04709	< 0.0001
C5	GOBP CELL CYCLE CHECKPOINT	206	0.2482	1.04476	< 0.0001
C5	GOCC MITOCHONDRIAL PROTEIN CONTAINING COMPLEX	252	0.654509	2.78585	< 0.0001
C2	REACTOME MITOCHONDRIAL TRANSLATION	94	0.724564	2.6649	< 0.0001
C5	GOBP MITOCHONDRIAL TRANSLATION	132	0.677614	2.57659	< 0.0001
C5	GOBP MITOCHONDRIAL TRANSLATIONAL TERMINATION	89	0.71223	2.52425	< 0.0001
C2	MOOTHA VOXPHOS	87	0.710011	2.50321	< 0.0001
C5	GOBP MITOCHONDRIAL GENE EXPRESSION	161	0.617381	2.44253	< 0.0001
C5	GOCC MITOCHONDRIAL LARGE RIBOSOMAL SUBUNIT	57	0.710049	2.40149	< 0.0001
C5	GOCC INNER MITOCHONDRIAL MEMBRANE PROTEIN COMPLEX	130	0.623135	2.38275	< 0.0001
C2	REACTOME MITOCHONDRIAL PROTEIN IMPORT	65	0.698743	2.37714	< 0.0001
H	HALLMARK OXIDATIVE PHOSPHORYLATION	200	0.593677	2.3742	< 0.0001
C5	GOBP MITOCHONDRIAL RESPIRATORY CHAIN COMPLEX ASSEMBLY	94	0.632046	2.35415	< 0.0001
C5	HP ABNORMAL ACTIVITY OF MITOCHONDRIAL RESPIRATORY CHAIN	81	0.661484	2.34265	< 0.0001
C2	WONG MITOCHONDRIA GENE MODULE	217	0.590291	2.33721	< 0.0001
C2	WP ELECTRON TRANSPORT CHAIN OXPHOS SYSTEM IN MITOCHONDRIA	93	0.616286	2.29909	< 0.0001
C2	REACTOME RESPIRATORY ELECTRON TRANSPORT	93	0.624113	2.26975	< 0.0001
C5	GOCC NADH DEHYDROGENASE COMPLEX	44	0.686808	2.22152	< 0.0001
C5	GOBP ATP SYNTHESIS COUPLED ELECTRON TRANSPORT	89	0.597959	2.1928	< 0.0001
C5	HP DECREASED ACTIVITY OF THE PYRUVATE DEHYDROGENASE COMPLEX	34	0.713361	2.18614	< 0.0001
C2	REACTOME RESPIRATORY ELECTRON TRANSPORT ATP SYNTHESIS BY CHEMIOSMOTIC COUPLING AND HEAT PRODUCTION BY UNCOUPLING PROTEINS	115	0.594565	2.1703	< 0.0001
C5	GOCC PROTON TRANSPORTING ATP SYNTHASE COMPLEX	21	0.798381	2.16273	< 0.0001
C2	WP OXIDATIVE PHOSPHORYLATION	54	0.65192	2.16248	< 0.0001
C2	WP MITOCHONDRIAL COMPLEX I ASSEMBLY MODEL OXPHOS SYSTEM	50	0.64621	2.13187	< 0.0001
C5	GOBP TRANSLATIONAL ELONGATION	133	0.552804	2.10439	< 0.0001
C5	HP INCREASED SERUM PYRUVATE	44	0.628379	2.07978	< 0.0001
C2	REACTOME RESPONSE OF EIF2AK4 GCN2 TO AMINO ACID DEFICIENCY	101	0.582394	2.07651	< 0.0001
C4	MODULE 152	124	0.560898	2.06908	< 0.0001
C5	GOCC RESPIRASOME	92	0.567931	2.06637	< 0.0001
C5	HP DECREASED ACTIVITY OF MITOCHONDRIAL COMPLEX I	46	0.664343	2.03183	< 0.0001
C2	REACTOME SELENOAMINO ACID METABOLISM	108	0.542878	2.01924	< 0.0001
C2	REACTOME FORMATION OF ATP BY CHEMIOSMOTIC COUPLING	16	0.798274	1.99836	< 0.0001
C5	GOCC RESPIRATORY CHAIN COMPLEX	77	0.568532	1.98977	< 0.0001
C2	REACTOME THE CITRIC ACID TCA CYCLE AND RESPIRATORY ELECTRON TRANSPORT	166	0.512422	1.98612	< 0.0001
C5	GOBP MITOCHONDRIAL ATP SYNTHESIS COUPLED PROTON TRANSPORT	18	0.755984	1.98459	< 0.0001
C5	GOBP ATP SYNTHESIS COUPLED PROTON TRANSPORT	23	0.718047	1.98141	< 0.0001
C5	GOBP RESPIRATORY ELECTRON TRANSPORT CHAIN	106	0.542262	1.98044	< 0.0001
C5	GOBP OXIDATIVE PHOSPHORYLATION	133	0.510652	1.96764	< 0.0001
C5	GOBP PROTEIN IMPORT INTO MITOCHONDRIAL MATRIX	20	0.728253	1.96588	< 0.0001
C5	GOBP MITOCHONDRIAL ELECTRON TRANSPORT NADH TO UBIQUINONE	48	0.60227	1.95789	< 0.0001
C2	REACTOME CITRIC ACID CYCLE TCA CYCLE	22	0.700821	1.93708	< 0.0001
C5	GOCC MITOCHONDRIAL SMALL RIBOSOMAL SUBUNIT	28	0.680759	1.93537	< 0.0001
C5	GOBP INNER MITOCHONDRIAL MEMBRANE ORGANIZATION	51	0.568319	1.93378	< 0.0001
C5	GOCC MITOCHONDRIAL MATRIX	468	0.444046	1.89853	< 0.0001
C2	WP MITOCHONDRIAL CIII ASSEMBLY	15	0.751111	1.88613	< 0.0001
C5	HP LACTIC ACIDOSIS	148	0.475111	1.88586	< 0.0001
C5	HP ABNORMAL MITOCHONDRIA IN MUSCLE TISSUE	29	0.645367	1.87331	< 0.0001
C2	WP TCA CYCLE AKA KREBS OR CITRIC ACID CYCLE	18	0.730001	1.86985	0.0046083
C5	GOCC NUCLEOID	44	0.578899	1.85356	< 0.0001
C5	GOMF OXIDOREDUCTASE ACTIVITY ACTING ON NAD P H QUINONE OR SIMILAR COMPOUND AS ACCEPTOR	53	0.5638	1.85237	< 0.0001
C2	REACTOME MITOCHONDRIAL CALCIUM ION TRANSPORT	23	0.681975	1.83253	< 0.0001
C5	GOBP POSITIVE REGULATION OF MITOCHONDRIAL TRANSLATION	16	0.749844	1.82942	< 0.0001
C2	MOOTHA TCA	16	0.741308	1.81591	< 0.0001
C5	GOBP REGULATION OF MITOCHONDRIAL GENE EXPRESSION	28	0.616492	1.78929	< 0.0001
C5	GOBP AMINO ACID ACTIVATION	30	0.615579	1.78855	< 0.0001
C5	GOMF PROTON TRANSPORTING ATP SYNTHASE ACTIVITY ROTATIONAL MECHANISM	15	0.717644	1.78389	0.00816326
C5	HP DECREASED ACTIVITY OF MITOCHONDRIAL COMPLEX IV	24	0.633863	1.78088	0.00502513
C2	KEGG PARKINSONS DISEASE	114	0.465667	1.70875	< 0.0001
C2	KEGG CITRATE CYCLE TCA CYCLE	31	0.553977	1.70133	0.0135135
C5	GOCC RNA POLYMERASE II CORE COMPLEX	15	0.688966	1.70084	0.00873363
C5	GOBP DNA REPLICATION INITIATION	40	0.539108	1.69275	0.00735294
C5	GOMF SINGLE STRANDED DNA HELICASE ACTIVITY	19	0.63849	1.692	0.0151515
C2	WP MITOCHONDRIAL CIV ASSEMBLY	33	0.581417	1.68318	< 0.0001
C2	PEART HDAC PROLIFERATION CLUSTER DN	71	0.48544	1.68041	< 0.0001
C5	GOMF RNA POLYMERASE ACTIVITY	40	0.520988	1.66394	0.00892857
C4	MODULE 307	25	0.583323	1.66361	0.0125786
C2	YORDY RECIPROCAL REGULATION BY ETS1 AND SP100 UP	22	0.592723	1.61897	0.0153846
C2	KEGG OXIDATIVE PHOSPHORYLATION	118	0.430996	1.59982	< 0.0001
C5	GOBP RESPIRATORY CHAIN COMPLEX IV ASSEMBLY	24	0.569776	1.59822	0.0188679
C5	GOBP CELLULAR RESPIRATION	176	0.429746	1.59721	< 0.0001
C4	MORF ACP1	206	0.416394	1.58811	< 0.0001
C5	GOBP MITOCHONDRIAL CALCIUM ION TRANSMEMBRANE TRANSPORT	25	0.558042	1.58167	0.025
C5	GOBP TRICARBOXYLIC ACID CYCLE	34	0.495649	1.57462	0.0238095
C5	GOBP MITOCHONDRIAL TRANSMEMBRANE TRANSPORT	105	0.43303	1.5714	< 0.0001
C5	GOBP MITOCHONDRIAL CALCIUM ION HOMEOSTASIS	26	0.539439	1.56648	0.0342857
C5	HP MUSCLE ABNORMALITY RELATED TO MITOCHONDRIAL DYSFUNCTION	57	0.455673	1.53036	< 0.0001
C5	GOBP ESTABLISHMENT OF PROTEIN LOCALIZATION TO MITOCHONDRIAL MEMBRANE	53	0.462057	1.51175	0.012987
C5	GOMF LIGASE ACTIVITY FORMING CARBON OXYGEN BONDS	22	0.567742	1.51146	0.0353535
C5	GOCC INTRINSIC COMPONENT OF MITOCHONDRIAL INNER MEMBRANE	52	0.458351	1.50638	< 0.0001
C5	GOMF ELECTRON TRANSFER ACTIVITY	126	0.399575	1.49512	< 0.0001
C5	GOBP MITOCHONDRIAL RNA METABOLIC PROCESS	44	0.462073	1.4746	0.00980392
C5	GOBP AEROBIC RESPIRATION	81	0.407873	1.47169	< 0.0001
C4	MODULE 305	19	0.569877	1.47014	0.039604
C5	GOBP MITOCHONDRIAL MEMBRANE ORGANIZATION	138	0.38625	1.46424	< 0.0001
C2	KEGG BASE EXCISION REPAIR	35	0.481509	1.45752	0.0214286
C5	GOBP ELECTRON TRANSPORT CHAIN	166	0.384893	1.45359	< 0.0001
C5	HP ABNORMAL CIRCULATING PYRUVATE FAMILY AMINO ACID CONCENTRATION	30	0.46819	1.40014	0.0408163
C5	GOBP ATP BIOSYNTHETIC PROCESS	51	0.410739	1.37738	0.0294118
C5	GOMF TRANSLATION REGULATOR ACTIVITY NUCLEIC ACID BINDING	107	0.370541	1.34826	< 0.0001
C2	WEIGEL OXIDATIVE STRESS RESPONSE	33	0.435918	1.34038	0.0305344
C5	GOMF OXIDOREDUCTASE ACTIVITY ACTING ON NAD P H	95	0.369422	1.32215	< 0.0001
C5	GOBP MITOCHONDRIAL TRANSPORT	267	0.31424	1.2623	< 0.0001
C5	GOBP ATP METABOLIC PROCESS	297	0.327246	1.22878	< 0.0001
C5	HP INCREASED CSF LACTATE	80	0.675316	2.44475	< 0.0001
C8	MENON FETAL KIDNEY 1 EMBRYONIC RED BLOOD CELLS	116	0.622311	2.33368	< 0.0001
C8	FAN OVARY CL10 PUTATIVE EARLY ATRESIA GRANULOSA CELL	269	0.582639	2.25902	< 0.0001
C8	BUSSLINGER DUODENAL TRANSIT AMPLIFYING CELLS	190	0.568936	2.20573	< 0.0001
C5	HP ABNORMAL CIRCULATING CARBOHYDRATE CONCENTRATION	57	0.62192	2.09709	< 0.0001
C2	WHITEFORD PEDIATRIC CANCER MARKERS	115	0.537787	2.02823	< 0.0001
C5	HP INCREASED SERUM LACTATE	160	0.526346	1.87533	< 0.0001
C8	RUBENSTEIN SKELETAL MUSCLE SATELLITE CELLS	301	0.474113	1.83809	< 0.0001
C2	KEGG PENTOSE PHOSPHATE PATHWAY	26	0.597059	1.73089	< 0.0001
C2	RHEIN ALL GLUCOCORTICOID THERAPY DN	362	0.425798	1.73003	< 0.0001
C2	TIEN INTESTINE PROBIOTICS 6HR UP	52	0.492171	1.63688	< 0.0001
C5	GOBP PENTOSE METABOLIC PROCESS	15	0.649968	1.63645	0.0196078
C5	HP HYPOKETOTIC HYPOGLYCEMIA	15	0.65678	1.63371	0.0413223
C2	REACTOME GLUCOSE METABOLISM	91	0.431013	1.61524	< 0.0001
C2	FERRANDO T ALL WITH MLL ENL FUSION DN	88	0.442011	1.52594	0.0204082
C5	GOBP KILLING OF CELLS IN OTHER ORGANISM INVOLVED IN SYMBIOTIC INTERACTION	27	0.509337	1.47819	0.0268456
C5	GOBP CELLULAR PROTEIN COMPLEX DISASSEMBLY	218	0.354917	1.41378	< 0.0001
C5	GOBP GLUCOSE 6 PHOSPHATE METABOLIC PROCESS	24	0.487253	1.36085	0.00914634
C2	REACTOME GLYCOLYSIS	71	0.382614	1.34536	0.0163934
C2	WP GLYCOLYSIS AND GLUCONEOGENESIS	45	0.422275	1.34508	0.0471698
C2	KEGG GLYCOLYSIS GLUCONEOGENESIS	62	0.384062	1.28318	0.0338983
C8	BUSSLINGER GASTRIC PARIETAL CELLS	250	0.259954	1.05086	< 0.0001
C2	MANALO HYPOXIA DN	285	0.659093	2.80189	< 0.0001
C2	GRAHAM NORMAL QUIESCENT VS NORMAL DIVIDING DN	89	0.652289	2.30377	< 0.0001
C8	BUSSLINGER DUODENAL DIFFERENTIATING STEM CELLS	299	0.543331	2.24935	< 0.0001
C2	SARRIO EPITHELIAL MESENCHYMAL TRANSITION UP	161	0.571271	2.23726	< 0.0001
C2	RUIZ TNC TARGETS DN	142	0.580495	2.21116	< 0.0001
C2	ZHAN MULTIPLE MYELOMA PR UP	46	0.671399	2.19471	< 0.0001
C2	GRAHAM CML DIVIDING VS NORMAL QUIESCENT UP	182	0.558677	2.16245	< 0.0001
C8	ZHONG PFC MAJOR TYPES NPCS	136	0.538494	2.012	< 0.0001
C2	PECE MAMMARY STEM CELL UP	135	0.495697	1.88016	< 0.0001
C8	RUBENSTEIN SKELETAL MUSCLE T CELLS	179	0.464078	1.84117	< 0.0001
C2	IIZUKA LIVER CANCER PROGRESSION L0 L1 DN	16	0.68597	1.70033	0.00465116
C2	BOYAULT LIVER CANCER SUBCLASS G3 UP	187	0.394363	1.63373	< 0.0001
C2	GROSS HYPOXIA VIA HIF1A UP	74	0.457027	1.56671	< 0.0001
C2	CHIANG LIVER CANCER SUBCLASS PROLIFERATION UP	175	0.395571	1.55799	< 0.0001
C8	MANNO MIDBRAIN NEUROTYPES HPROGFPM	339	0.340069	1.54042	< 0.0001
C2	MEINHOLD OVARIAN CANCER LOW GRADE DN	19	0.571619	1.47962	0.042328
C6	HINATA NFKB IMMU INF	15	0.603078	1.47147	0.0219298
C2	REACTOME CELLULAR RESPONSE TO HYPOXIA	75	0.403319	1.44103	0.0192308
C2	AMIT EGF RESPONSE 480 HELA	160	0.377619	1.44102	< 0.0001
C8	MANNO MIDBRAIN NEUROTYPES HPROGBP	290	0.363447	1.43489	< 0.0001
C5	GOBP REGULATION OF HEMATOPOIETIC STEM CELL DIFFERENTIATION	74	0.40971	1.42532	< 0.0001
C2	BASSO B LYMPHOCYTE NETWORK	143	0.377245	1.39665	< 0.0001
C2	BUFFA HYPOXIA METAGENE	50	0.427143	1.39128	0.00980392
C8	MENON FETAL KIDNEY 7 LOOPOF HENLE CELLS DISTAL	256	0.345619	1.38338	< 0.0001
C2	LI WILMS TUMOR VS FETAL KIDNEY 1 DN	155	0.351737	1.32343	< 0.0001
C2	GROSS HYPOXIA VIA ELK3 UP	205	0.325561	1.31764	< 0.0001
C2	REACTOME DEGRADATION OF BETA CATENIN BY THE DESTRUCTION COMPLEX	84	0.370141	1.31294	0.02
C2	GRAHAM CML QUIESCENT VS NORMAL QUIESCENT UP	92	0.36292	1.31262	0.025641
C8	MANNO MIDBRAIN NEUROTYPES HPROGFPL	310	0.327443	1.29043	< 0.0001
C8	BUSSLINGER GASTRIC PPP1R1B POSITIVE CELLS	120	0.344999	1.28835	< 0.0001
C2	OUELLET CULTURED OVARIAN CANCER INVASIVE VS LMP UP	68	0.371895	1.28219	0.0465116
C2	BHATTACHARYA EMBRYONIC STEM CELL	82	0.353058	1.24732	0.00408163
C7	GSE19825 CD24LOW VS IL2RA HIGH DAY3 EFF CD8 TCELL DN	196	0.321255	1.22959	< 0.0001
C8	BUSSLINGER DUODENAL STEM CELLS	307	0.289691	1.2267	< 0.0001
C7	FLETCHER PBMC BCG 10W INFANT PPD STIMULATED VS UNSTIMULATED 10W UP	91	0.334422	1.19707	0.0285714
C2	OUELLET OVARIAN CANCER INVASIVE VS LMP UP	114	0.307464	1.1933	< 0.0001
C6	CSR EARLY UP.V1 UP	152	0.315185	1.19217	< 0.0001
C2	DESERT STEM CELL HEPATOCELLULAR CARCINOMA SUBCLASS UP	236	0.312449	1.19002	< 0.0001
C7	GSE42021 CD24HI TREG VS CD24HI TCONV THYMUS UP	197	0.26599	1.07383	< 0.0001
C2	REACTOME RRNA PROCESSING	201	0.678013	2.83727	< 0.0001
C4	GNF2 EIF3S6	118	0.717635	2.74586	< 0.0001
C4	GNF2 RRM1	87	0.732355	2.72276	< 0.0001
C2	REACTOME EUKARYOTIC TRANSLATION ELONGATION	93	0.71612	2.70782	< 0.0001
C5	GOCC LARGE RIBOSOMAL SUBUNIT	114	0.719144	2.68776	< 0.0001
C2	REACTOME EUKARYOTIC TRANSLATION INITIATION	119	0.702653	2.67681	< 0.0001
C4	MORF ACTG1	136	0.678238	2.63773	< 0.0001
C5	GOMF STRUCTURAL CONSTITUENT OF RIBOSOME	165	0.669977	2.63622	< 0.0001
C4	MORF NPM1	159	0.672504	2.62089	< 0.0001
C5	GOBP RIBOSOMAL LARGE SUBUNIT BIOGENESIS	71	0.733916	2.60161	< 0.0001
C4	GNF2 PA2G4	76	0.742962	2.59937	< 0.0001
C4	MORF G22P1	168	0.65934	2.57391	< 0.0001
C5	GOBP TRANSLATIONAL TERMINATION	104	0.701829	2.5717	< 0.0001
C4	GNF2 RAN	81	0.736173	2.55359	< 0.0001
C5	GOCC ORGANELLAR RIBOSOME	87	0.703141	2.53605	< 0.0001
C4	GNF2 SMC4L1	83	0.721138	2.53577	< 0.0001
C4	MORF ANP32B	193	0.611968	2.53577	< 0.0001
C2	KEGG RIBOSOME	87	0.709752	2.5352	< 0.0001
C4	GCM ACTG1	120	0.672617	2.53429	< 0.0001
C5	HP Y LINKED INHERITANCE	17	0.995336	2.53204	< 0.0001
C4	MORF NME2	154	0.670472	2.52422	< 0.0001
C4	MORF FEN1	64	0.731895	2.51423	< 0.0001
C4	MORF FBL	137	0.664464	2.51189	< 0.0001
C4	MORF SOD1	271	0.578271	2.49956	< 0.0001
C4	GNF2 FEN1	56	0.744165	2.49352	< 0.0001
C4	GNF2 PCNA	67	0.735289	2.49164	< 0.0001
C4	MORF TPT1	100	0.691478	2.48931	< 0.0001
C4	GNF2 CCNA2	67	0.71415	2.47715	< 0.0001
C4	GNF2 CDC2	61	0.72709	2.47247	< 0.0001
C4	MORF UBE2I	234	0.586958	2.46317	< 0.0001
C4	GCM CSNK2B	96	0.692544	2.45704	< 0.0001
C4	GNF2 ST13	63	0.726656	2.45384	< 0.0001
C5	GOCC CYTOSOLIC LARGE RIBOSOMAL SUBUNIT	56	0.741144	2.44828	< 0.0001
C4	GNF2 FBL	143	0.650668	2.44606	< 0.0001
C8	FAN EMBRYONIC CTX MICROGLIA 1	147	0.6222	2.43264	< 0.0001
C4	GNF2 CENPF	61	0.73059	2.4322	< 0.0001
C5	GOCC RIBOSOMAL SUBUNIT	186	0.653375	2.43208	< 0.0001
C4	MORF RAN	264	0.617968	2.42891	< 0.0001
C4	MORF ERH	112	0.658195	2.42632	< 0.0001
C4	MORF BUB3	267	0.607507	2.42232	< 0.0001
C4	MORF GMPS	50	0.723897	2.41321	< 0.0001
C5	GOBP RRNA METABOLIC PROCESS	236	0.586422	2.41227	< 0.0001
C4	MORF EIF3S2	238	0.594447	2.4103	< 0.0001
C4	GNF2 CKS2	50	0.728934	2.40823	< 0.0001
C4	GNF2 CCNB2	56	0.718653	2.39264	< 0.0001
C4	GNF2 CDC20	55	0.729404	2.38747	< 0.0001
C4	GCM APEX1	110	0.671864	2.38614	< 0.0001
C2	WP CYTOPLASMIC RIBOSOMAL PROTEINS	89	0.652527	2.38416	< 0.0001
C4	GCM NPM1	112	0.649707	2.38249	< 0.0001
C4	MORF PTPN11	105	0.637633	2.38034	< 0.0001
C4	MORF ESPL1	59	0.700411	2.37616	< 0.0001
C8	ZHONG PFC C1 OPC	231	0.584402	2.37371	< 0.0001
C4	MORF UNG	74	0.689961	2.371	< 0.0001
C5	GOBP RIBOSOME BIOGENESIS	303	0.579882	2.37006	< 0.0001
C4	MORF DNMT1	113	0.626965	2.35898	< 0.0001
C4	GNF2 BUB1B	49	0.695754	2.35264	< 0.0001
C4	MORF RRM1	98	0.647868	2.34294	< 0.0001
C2	SONG TARGETS OF IE86 CMV PROTEIN	54	0.711801	2.34143	< 0.0001
C5	GOBP RIBOSOME ASSEMBLY	62	0.677203	2.33451	< 0.0001
C4	MORF RFC4	144	0.606473	2.33041	< 0.0001
C4	GNF2 CENPE	40	0.72777	2.32788	< 0.0001
C4	GNF2 MCM4	53	0.712758	2.32707	< 0.0001
C2	CROONQUIST IL6 DEPRIVATION DN	94	0.655165	2.32293	< 0.0001
C2	REACTOME ACTIVATION OF THE MRNA UPON BINDING OF THE CAP BINDING COMPLEX AND EIFS AND SUBSEQUENT BINDING TO 43S	60	0.682034	2.32218	< 0.0001
C7	GSE14415 TCONV VS FOXP3 KO INDUCED TREG DN	174	0.583843	2.31208	< 0.0001
C4	MORF DAP3	191	0.566492	2.31118	< 0.0001
C4	GNF2 HMMR	47	0.731101	2.31034	< 0.0001
C4	GNF2 HAT1	50	0.705538	2.30755	< 0.0001
C4	GNF2 TPT1	38	0.726065	2.30587	< 0.0001
C4	MORF BUB1	47	0.70946	2.2993	< 0.0001
C4	GNF2 NS	38	0.734846	2.29886	< 0.0001
C4	MORF DEAF1	52	0.697205	2.29867	< 0.0001
C8	FAN EMBRYONIC CTX NSC 2	229	0.643173	2.29649	< 0.0001
C5	GOBP MATURATION OF 5 8S RRNA	35	0.748472	2.29527	< 0.0001
C4	GNF2 MCM5	61	0.686531	2.28904	< 0.0001
C4	GNF2 RFC4	59	0.687738	2.2864	< 0.0001
C4	GNF2 GLTSCR2	31	0.753633	2.27772	< 0.0001
C4	GCM TPT1	67	0.674298	2.27581	< 0.0001
C4	GNF2 DAP3	116	0.6127	2.27217	< 0.0001
C4	GNF2 MSH6	29	0.761139	2.26943	< 0.0001
C4	MORF MAP2K2	129	0.591289	2.26245	< 0.0001
C8	ZHONG PFC C1 MICROGLIA	250	0.53429	2.25186	< 0.0001
C4	GNF2 TTK	39	0.724049	2.2423	< 0.0001
C2	REACTOME RRNA MODIFICATION IN THE NUCLEUS AND CYTOSOL	60	0.655885	2.24102	< 0.0001
C4	MORF BUB1B	61	0.675752	2.23734	< 0.0001
C7	GSE13547 2H VS 12 H ANTI IGM STIM BCELL DN	177	0.586993	2.22856	< 0.0001
C2	IRITANI MAD1 TARGETS DN	45	0.688585	2.22704	< 0.0001
C4	GNF2 NPM1	70	0.650336	2.22411	< 0.0001
C7	GSE21927 BALBC VS C57BL6 MONOCYTE TUMOR UP	200	0.558145	2.22181	< 0.0001
C5	GOCC PRERIBOSOME	77	0.637996	2.22126	< 0.0001
C7	GSE21927 SPLEEN C57BL6 VS EL4 TUMOR BALBC MONOCYTES DN	197	0.574924	2.21936	< 0.0001
C4	MORF PCNA	81	0.64456	2.21498	< 0.0001
C5	GOCC RIBOSOME	227	0.570005	2.20744	< 0.0001
C2	YAO TEMPORAL RESPONSE TO PROGESTERONE CLUSTER 13	174	0.561171	2.20447	< 0.0001
C2	HOFFMANN LARGE TO SMALL PRE BII LYMPHOCYTE UP	148	0.564408	2.20251	< 0.0001
C4	GCM PFN1	50	0.676299	2.20137	< 0.0001
C4	MORF PRKDC	181	0.564385	2.20013	< 0.0001
C5	GOBP RIBOSOMAL LARGE SUBUNIT ASSEMBLY	27	0.746053	2.19803	< 0.0001
C4	MORF EI24	134	0.581594	2.19755	< 0.0001
C4	MORF HAT1	169	0.559403	2.19652	< 0.0001
C2	REACTOME SNRNP ASSEMBLY	53	0.658362	2.19512	< 0.0001
C2	REACTOME DNA REPLICATION	128	0.571976	2.19478	< 0.0001
C5	GOBP RIBOSOMAL SMALL SUBUNIT BIOGENESIS	74	0.632258	2.19312	< 0.0001
C7	GSE37532 TREG VS TCONV CD4 TCELL FROM LN UP	197	0.526497	2.18926	< 0.0001
C2	LI DCP2 BOUND MRNA	88	0.607273	2.18364	< 0.0001
C8	ZHONG PFC C8 ORG PROLIFERATING	62	0.638577	2.18299	< 0.0001
C5	GOBP MATURATION OF LSU RRNA	28	0.760648	2.18068	< 0.0001
C4	MODULE 54	256	0.532639	2.1784	< 0.0001
C4	MORF UBE2N	93	0.610754	2.17729	< 0.0001
C8	BUSSLINGER ESOPHAGEAL EARLY SUPRABASAL CELLS	76	0.610642	2.17513	< 0.0001
C4	GNF2 H2AFX	30	0.742551	2.16985	< 0.0001
C7	GSE21360 SECONDARY VS TERTIARY MEMORY CD8 TCELL UP	196	0.544909	2.16917	< 0.0001
C2	BURTON ADIPOGENESIS PEAK AT 16HR	41	0.677732	2.16765	< 0.0001
C2	REACTOME FORMATION OF THE EARLY ELONGATION COMPLEX	33	0.73011	2.16505	< 0.0001
C8	TRAVAGLINI LUNG PROLIFERATING NK T CELL	126	0.584033	2.1638	< 0.0001
C4	GNF2 RRM2	39	0.709473	2.16299	< 0.0001
C2	REACTOME NONSENSE MEDIATED DECAY NMD	115	0.595526	2.15132	< 0.0001
C4	GNF2 SMC2L1	33	0.714927	2.15054	< 0.0001
C5	HP FOCAL T2 HYPERINTENSE BASAL GANGLIA LESION	33	0.725349	2.14681	< 0.0001
C4	MORF USP5	52	0.652627	2.14177	< 0.0001
C4	MORF HDAC1	249	0.517793	2.14098	< 0.0001
C4	GNF2 XRCC5	73	0.605639	2.13406	< 0.0001
C4	GNF2 CKS1B	36	0.709867	2.13259	< 0.0001
C4	GCM PPP1CC	56	0.647032	2.13094	< 0.0001
C5	GOBP CLEAVAGE INVOLVED IN RRNA PROCESSING	27	0.743718	2.1292	< 0.0001
C5	GOCC SNO S RNA CONTAINING RIBONUCLEOPROTEIN COMPLEX	30	0.707756	2.12586	< 0.0001
C5	GOCC 90S PRERIBOSOME	28	0.727279	2.12095	< 0.0001
C5	GOCC TRANSLATION PREINITIATION COMPLEX	18	0.793682	2.11613	< 0.0001
C2	REACTOME INFLUENZA INFECTION	155	0.54966	2.11427	< 0.0001
C4	MORF PRDX3	83	0.615737	2.11079	< 0.0001
C7	GSE15930 NAIVE VS 24H IN VITRO STIM CD8 TCELL DN	197	0.524068	2.11032	< 0.0001
C5	GOBP NADH DEHYDROGENASE COMPLEX ASSEMBLY	59	0.627637	2.10924	< 0.0001
C2	EGUCHI CELL CYCLE RB1 TARGETS	22	0.760767	2.10054	< 0.0001
C4	MORF GSPT1	47	0.667349	2.09968	< 0.0001
C2	REACTOME SWITCHING OF ORIGINS TO A POST REPLICATIVE STATE	91	0.574816	2.09608	< 0.0001
C5	GOBP ANAPHASE PROMOTING COMPLEX DEPENDENT CATABOLIC PROCESS	82	0.583201	2.09282	< 0.0001
C2	MORI LARGE PRE BII LYMPHOCYTE UP	83	0.590308	2.08793	< 0.0001
C5	HP ABNORMAL CSF METABOLITE LEVEL	99	0.571147	2.08772	< 0.0001
C2	REACTOME DNA REPLICATION PRE INITIATION	85	0.578053	2.08652	< 0.0001
C4	GNF2 ESPL1	35	0.695455	2.08485	< 0.0001
C2	MORI IMMATURE B LYMPHOCYTE DN	88	0.596041	2.08312	< 0.0001
C7	GSE15930 NAIVE VS 48H IN VITRO STIM CD8 TCELL DN	198	0.53431	2.08195	< 0.0001
C2	REACTOME CHROMOSOME MAINTENANCE	91	0.582242	2.07957	< 0.0001
C7	GSE21546 ELK1 KO VS SAP1A KO AND ELK1 KO DP THYMOCYTES DN	195	0.542534	2.0785	< 0.0001
C7	GSE33292 WT VS TCF1 KO DN3 THYMOCYTE DN	195	0.513966	2.06858	< 0.0001
C4	GNF2 RFC3	40	0.667991	2.06841	< 0.0001
C5	GOCC CYTOSOLIC RIBOSOME	106	0.556005	2.06706	< 0.0001
C4	MORF AP2M1	213	0.504089	2.0661	< 0.0001
C4	GNF2 APEX1	89	0.598506	2.06504	< 0.0001
C4	GNF2 BUB1	26	0.716149	2.0617	< 0.0001
C7	GSE39556 CD8A DC VS NK CELL MOUSE 3H POST POLYIC INJ UP	194	0.523727	2.0608	< 0.0001
C7	QI PBMC ZOSTAVAX AGE 50 75YO CORRELATED WITH 28D PEAK T CELL RESPONSE 14DY NEGATIVE	37	0.669643	2.05821	< 0.0001
C4	MORF RAD54L	96	0.570912	2.05705	< 0.0001
C5	GOBP MATURATION OF SSU RRNA FROM TRICISTRONIC RRNA TRANSCRIPT SSU RRNA 5 8S RRNA LSU RRNA	36	0.687128	2.0565	< 0.0001
C7	GSE14415 INDUCED TREG VS TCONV UP	169	0.523632	2.05001	< 0.0001
C2	REACTOME ABORTIVE ELONGATION OF HIV 1 TRANSCRIPT IN THE ABSENCE OF TAT	23	0.74112	2.04775	< 0.0001
C8	GAO LARGE INTESTINE ADULT CH MKI67HIGH CELLS	103	0.569249	2.04303	< 0.0001
C2	BURTON ADIPOGENESIS PEAK AT 24HR	45	0.639931	2.04067	< 0.0001
C4	MORF MSH2	59	0.596556	2.03978	< 0.0001
C7	GSE21063 WT VS NFATC1 KO 8H ANTI IGM STIM BCELL UP	188	0.546838	2.03643	< 0.0001
C4	MORF PPP1CC	159	0.53447	2.0326	< 0.0001
C2	REACTOME ORC1 REMOVAL FROM CHROMATIN	71	0.584325	2.03231	< 0.0001
C2	GARGALOVIC RESPONSE TO OXIDIZED PHOSPHOLIPIDS TURQUOISE DN	56	0.611819	2.03163	< 0.0001
C7	GSE22432 PDC VS TGFB1 TREATEDCOMMON DC PROGENITOR UP	190	0.479637	2.03121	< 0.0001
C2	REACTOME RNA POLYMERASE I PROMOTER ESCAPE	28	0.702169	2.03083	< 0.0001
C2	REACTOME TRNA PROCESSING	106	0.546136	2.02808	< 0.0001
C2	REACTOME TELOMERE MAINTENANCE	64	0.590396	2.02693	< 0.0001
C5	GOBP MATURATION OF 5 8S RRNA FROM TRICISTRONIC RRNA TRANSCRIPT SSU RRNA 5 8S RRNA LSU RRNA	24	0.757058	2.02635	< 0.0001
C5	GOBP MATURATION OF SSU RRNA	49	0.630066	2.02541	< 0.0001
C5	GOBP POSITIVE REGULATION OF TELOMERASE RNA LOCALIZATION TO CAJAL BODY	15	0.811788	2.02397	< 0.0001
C2	REACTOME TRNA PROCESSING IN THE NUCLEUS	58	0.606403	2.02325	< 0.0001
C4	MORF EIF3S6	119	0.547339	2.02175	< 0.0001
C5	GOBP TELOMERASE RNA LOCALIZATION	19	0.773936	2.01903	0.00487805
C5	GOMF DNA POLYMERASE BINDING	20	0.75052	2.01822	0.0103627
C5	GOMF SNORNA BINDING	31	0.685197	2.01797	< 0.0001
C4	GNF2 ANP32B	37	0.655587	2.01781	< 0.0001
C2	REACTOME APC C MEDIATED DEGRADATION OF CELL CYCLE PROTEINS	88	0.558139	2.01663	< 0.0001
C2	REACTOME COMPLEX I BIOGENESIS	51	0.616122	2.01434	< 0.0001
C4	MORF SART1	61	0.596864	2.01395	< 0.0001
C2	BURTON ADIPOGENESIS 3	102	0.538377	2.01196	< 0.0001
C7	GSE15930 NAIVE VS 24H IN VITRO STIM INFAB CD8 TCELL DN	197	0.497886	2.01148	< 0.0001
C4	MORF XRCC5	226	0.511743	2.00996	< 0.0001
C5	GOCC SMALL SUBUNIT PROCESSOME	38	0.64191	2.00938	< 0.0001
C2	KEGG PROTEASOME	46	0.618202	2.00561	< 0.0001
C5	GOMF NAD P H DEHYDROGENASE QUINONE ACTIVITY	41	0.637203	2.001	< 0.0001
C4	MORF RPA1	59	0.58573	1.99894	< 0.0001
C7	GSE24210 RESTING TREG VS TCONV DN	198	0.511524	1.99845	< 0.0001
C4	GCM PSME1	82	0.568333	1.99201	< 0.0001
C4	MODULE 91	36	0.653391	1.9862	< 0.0001
C7	GSE45837 WT VS GFI1 KO PDC DN	198	0.509484	1.98568	< 0.0001
C2	REACTOME DNA STRAND ELONGATION	32	0.652586	1.97945	< 0.0001
C2	REACTOME RNA POLYMERASE I TRANSCRIPTION TERMINATION	28	0.697414	1.97865	< 0.0001
C4	GNF2 MKI67	28	0.684577	1.97618	< 0.0001
C6	CSR LATE UP.V1 UP	165	0.504506	1.97457	< 0.0001
C2	REACTOME SRP DEPENDENT COTRANSLATIONAL PROTEIN TARGETING TO MEMBRANE	112	0.530618	1.97411	< 0.0001
C4	MODULE 403	45	0.610251	1.97065	< 0.0001
C7	GSE43863 TH1 VS LY6C LOW CXCR5NEG EFFECTOR CD4 TCELL UP	191	0.462228	1.97052	< 0.0001
C5	GOBP ENDONUCLEOLYTIC CLEAVAGE INVOLVED IN RRNA PROCESSING	15	0.788376	1.96992	< 0.0001
C5	GOBP COTRANSLATIONAL PROTEIN TARGETING TO MEMBRANE	104	0.532898	1.96906	< 0.0001
C7	GSE15750 DAY6 VS DAY10 EFF CD8 TCELL UP	196	0.536319	1.96897	< 0.0001
C7	GSE14415 INDUCED TREG VS FAILED INDUCED TREG UP	183	0.531821	1.96683	< 0.0001
C5	GOCC EUKARYOTIC 48S PREINITIATION COMPLEX	15	0.820682	1.96581	< 0.0001
C2	REACTOME VIRAL MESSENGER RNA SYNTHESIS	43	0.619765	1.96487	< 0.0001
C8	ZHONG PFC C2 UNKNOWN NPC	75	0.558096	1.9584	< 0.0001
C7	GSE22432 MULTIPOTENT VS COMMON DC PROGENITOR UNTREATED UP	190	0.496471	1.95627	< 0.0001
C4	MODULE 158	43	0.620351	1.95329	< 0.0001
C7	GSE15750 DAY6 VS DAY10 TRAF6KO EFF CD8 TCELL UP	195	0.50642	1.95144	< 0.0001
C4	MODULE 102	19	0.746976	1.94927	< 0.0001
C4	GNF2 MLH1	40	0.629698	1.94311	< 0.0001
C5	GOBP FORMATION OF CYTOPLASMIC TRANSLATION INITIATION COMPLEX	16	0.773902	1.94009	< 0.0001
C4	GCM AIP	40	0.620674	1.93963	< 0.0001
C5	GOCC EUKARYOTIC TRANSLATION INITIATION FACTOR 3 COMPLEX	17	0.754268	1.93857	< 0.0001
C7	GSE31082 DN VS DP THYMOCYTE UP	194	0.477315	1.93833	< 0.0001
C7	GSE43863 NAIVE VS MEMORY TFH CD4 TCELL D150 LCMV DN	196	0.47582	1.93775	< 0.0001
C7	GSE15930 NAIVE VS 24H IN VITRO STIM IL12 CD8 TCELL DN	197	0.510549	1.93106	< 0.0001
C4	MORF PHB	123	0.527693	1.9275	< 0.0001
C2	REACTOME ASSEMBLY OF THE PRE REPLICATIVE COMPLEX	68	0.563686	1.92556	< 0.0001
C4	MORF PPP1CA	166	0.496184	1.92505	< 0.0001
C1	CHRYP11	120	0.524478	1.92492	< 0.0001
C4	MODULE 388	17	0.762572	1.92459	< 0.0001
C5	GOBP PROTEIN MATURATION BY IRON SULFUR CLUSTER TRANSFER	16	0.746075	1.92243	< 0.0001
C2	REACTOME REGULATION OF EXPRESSION OF SLITS AND ROBOS	171	0.517139	1.92037	< 0.0001
C4	GNF2 DEK	58	0.575713	1.92028	< 0.0001
C7	GSE24210 CTRL VS IL35 TREATED TCONV CD4 TCELL DN	194	0.489174	1.91409	< 0.0001
C4	MORF HDAC2	269	0.458914	1.91391	< 0.0001
C4	GNF2 MSH2	28	0.650887	1.9125	< 0.0001
C5	GOBP MATURATION OF LSU RRNA FROM TRICISTRONIC RRNA TRANSCRIPT SSU RRNA 5 8S RRNA LSU RRNA	15	0.781179	1.91228	< 0.0001
C4	GNF2 SMC1L1	27	0.667361	1.91171	< 0.0001
C4	GCM ANP32B	35	0.630382	1.91138	< 0.0001
C2	REACTOME MITOTIC SPINDLE CHECKPOINT	111	0.507144	1.91094	< 0.0001
C4	GNF2 BUB3	27	0.661836	1.91084	< 0.0001
C5	GOCC PRERIBOSOME LARGE SUBUNIT PRECURSOR	23	0.696238	1.90947	< 0.0001
C4	MORF CDK2	70	0.552936	1.90823	< 0.0001
C5	GOBP TRNA 5 END PROCESSING	15	0.752054	1.90727	0.00930233
C7	GSE41867 DAY6 VS DAY8 LCMV ARMSTRONG EFFECTOR CD8 TCELL DN	195	0.509496	1.9036	< 0.0001
C7	GSE14415 ACT VS CTRL NATURAL TREG UP	175	0.474465	1.9018	< 0.0001
C2	WP NSP1 FROM SARSCOV2 INHIBITS TRANSLATION INITIATION IN THE HOST CELL	17	0.735243	1.89986	0.00436681
C5	GOBP NUCLEAR TRANSCRIBED MRNA CATABOLIC PROCESS NONSENSE MEDIATED DECAY	119	0.509188	1.8985	< 0.0001
C5	GOCC SMALL RIBOSOMAL SUBUNIT	74	0.538241	1.89676	< 0.0001
C2	WP PROTEASOME DEGRADATION	61	0.555259	1.89125	< 0.0001
C4	GNF2 TDG	35	0.630809	1.89058	< 0.0001
C2	REACTOME AUF1 HNRNP D0 BINDS AND DESTABILIZES MRNA	55	0.571317	1.88929	< 0.0001
C2	REACTOME APC C CDH1 MEDIATED DEGRADATION OF CDC20 AND OTHER APC C CDH1 TARGETED PROTEINS IN LATE MITOSIS EARLY G1	74	0.545752	1.88902	< 0.0001
C7	GSE24574 BCL6 LOW TFH VS TCONV CD4 TCELL DN	195	0.498553	1.88251	< 0.0001
C2	KEGG RNA POLYMERASE	28	0.644044	1.87992	< 0.0001
C2	KEGG DNA REPLICATION	36	0.614838	1.87909	0.00847458
C7	GSE21927 GMCSF IL6 VS GMCSF GCSF TREATED BONE MARROW DN	198	0.453032	1.87817	< 0.0001
C2	KARLSSON TGFB1 TARGETS UP	121	0.499888	1.87625	< 0.0001
C7	GSE21546 UNSTIM VS ANTI CD3 STIM DP THYMOCYTES DN	194	0.487955	1.87534	< 0.0001
C2	REACTOME POSTMITOTIC NUCLEAR PORE COMPLEX NPC REFORMATION	27	0.673591	1.87446	< 0.0001
C7	GSE23568 CTRL VS ID3 TRANSDUCED CD8 TCELL DN	196	0.462165	1.87096	< 0.0001
C7	GSE7764 IL15 TREATED VS CTRL NK CELL 24H UP	196	0.47803	1.86961	< 0.0001
C5	GOMF TRANSLATION INITIATION FACTOR ACTIVITY	50	0.573847	1.86621	< 0.0001
C2	SIMBULAN PARP1 TARGETS DN	16	0.765165	1.86415	0.00487805
C7	GSE21546 WT VS ELK1 KO ANTI CD3 STIM DP THYMOCYTES DN	194	0.471084	1.86286	< 0.0001
C2	REACTOME ACTIVATION OF THE PRE REPLICATIVE COMPLEX	33	0.617292	1.85801	< 0.0001
C2	REACTOME TRANSPORT OF MATURE MRNAS DERIVED FROM INTRONLESS TRANSCRIPTS	42	0.587937	1.85715	< 0.0001
C2	REACTOME SUMOYLATION OF DNA REPLICATION PROTEINS	45	0.568012	1.85412	< 0.0001
C2	REACTOME ACTIVATION OF ATR IN RESPONSE TO REPLICATION STRESS	37	0.601884	1.85323	0.00757576
C7	HOEK NK CELL 2011 2012 TIV 7D VS 0DY ADULT 7D DN	18	0.70462	1.85184	0.00526316
C2	REACTOME EXTENSION OF TELOMERES	50	0.567122	1.84289	< 0.0001
C8	MANNO MIDBRAIN NEUROTYPES BASAL	76	0.517535	1.84062	< 0.0001
C5	GOBP CYTOCHROME COMPLEX ASSEMBLY	34	0.605526	1.84024	< 0.0001
C7	GSE41867 NAIVE VS EFFECTOR CD8 TCELL DN	195	0.47563	1.83254	< 0.0001
C5	GOBP TERMINATION OF RNA POLYMERASE I TRANSCRIPTION	28	0.642604	1.82833	< 0.0001
C2	REACTOME REGULATION OF RUNX3 EXPRESSION AND ACTIVITY	55	0.549177	1.82829	< 0.0001
C4	GNF2 ELAC2	46	0.564799	1.82557	< 0.0001
C5	GOBP NCRNA 3 END PROCESSING	50	0.560088	1.81957	< 0.0001
C2	WP EUKARYOTIC TRANSCRIPTION INITIATION	42	0.588611	1.81883	< 0.0001
C4	GNF2 DENR	50	0.555786	1.8172	< 0.0001
C5	GOBP DNA STRAND ELONGATION INVOLVED IN DNA REPLICATION	19	0.674008	1.81635	< 0.0001
C5	GOBP RIBOSOMAL SMALL SUBUNIT ASSEMBLY	20	0.684934	1.81558	< 0.0001
C4	MORF AP3D1	126	0.480145	1.81317	< 0.0001
C5	GOCC POLYSOMAL RIBOSOME	31	0.615615	1.81312	< 0.0001
C5	GOCC PROTEASOME ACCESSORY COMPLEX	24	0.662177	1.81175	< 0.0001
C5	GOBP IRON SULFUR CLUSTER ASSEMBLY	24	0.638869	1.80912	0.00558659
C2	REACTOME MRNA CAPPING	29	0.63332	1.80886	0.0188679
C7	GSE6674 ANTI IGM VS ANTI IGM AND CPG STIM BCELL DN	190	0.443362	1.80801	< 0.0001
C2	REACTOME HIV TRANSCRIPTION ELONGATION	43	0.57144	1.80474	< 0.0001
C7	GSE13547 WT VS ZFX KO BCELL ANTI IGM STIM 2H UP	172	0.451992	1.79937	< 0.0001
C2	REACTOME DEGRADATION OF DVL	57	0.526015	1.79783	< 0.0001
C2	POMEROY MEDULLOBLASTOMA PROGNOSIS DN	43	0.567411	1.79723	< 0.0001
C2	REACTOME CYCLIN A B1 B2 ASSOCIATED EVENTS DURING G2 M TRANSITION	25	0.631889	1.79677	0.00558659
C2	REACTOME REGULATION OF MRNA STABILITY BY PROTEINS THAT BIND AU RICH ELEMENTS	87	0.503169	1.79612	< 0.0001
C4	MORF GNB1	294	0.427423	1.79596	< 0.0001
C4	MORF SMC1L1	61	0.546799	1.78994	< 0.0001
C5	GOBP VIRAL GENE EXPRESSION	195	0.466484	1.78758	< 0.0001
C2	REACTOME TRANSCRIPTIONAL REGULATION BY SMALL RNAS	44	0.557065	1.787	< 0.0001
C2	REACTOME TRANSPORT OF THE SLBP DEPENDANT MATURE MRNA	35	0.578448	1.77877	< 0.0001
C5	GOMF METAL CLUSTER BINDING	67	0.509186	1.77823	< 0.0001
C2	REACTOME SEPARATION OF SISTER CHROMATIDS	190	0.455497	1.77801	< 0.0001
C4	MORF JUND	60	0.520223	1.77776	< 0.0001
C2	REACTOME MITOTIC METAPHASE AND ANAPHASE	235	0.446711	1.77514	< 0.0001
C2	YAO TEMPORAL RESPONSE TO PROGESTERONE CLUSTER 14	140	0.47304	1.77195	< 0.0001
C4	GCM CBFB	69	0.507989	1.77181	< 0.0001
C5	GOBP TRNA METABOLIC PROCESS	159	0.468314	1.77083	< 0.0001
C4	MORF CTBP1	164	0.462252	1.76678	< 0.0001
C7	GSE13547 CTRL VS ANTI IGM STIM BCELL 12H UP	183	0.447695	1.76507	< 0.0001
C2	MOREAUX B LYMPHOCYTE MATURATION BY TACI DN	75	0.505583	1.76426	< 0.0001
C2	SHIPP DLBCL VS FOLLICULAR LYMPHOMA UP	44	0.54382	1.76002	< 0.0001
C4	GNF2 G22P1	34	0.593853	1.75964	< 0.0001
C2	PRAMOONJAGO SOX4 TARGETS DN	48	0.53728	1.75818	< 0.0001
C5	HP PURE RED CELL APLASIA	25	0.638748	1.75813	< 0.0001
C5	HP LEUKODYSTROPHY	98	0.4743	1.75453	< 0.0001
C4	GNF2 UBE2I	42	0.57046	1.75378	< 0.0001
C5	GOCC ORGANELLE ENVELOPE LUMEN	91	0.491609	1.75159	< 0.0001
C5	GOBP TRNA PROCESSING	126	0.471362	1.74884	< 0.0001
C7	GSE15930 NAIVE VS 48H IN VITRO STIM IFNAB CD8 TCELL DN	193	0.442673	1.74754	< 0.0001
C8	BUSSLINGER ESOPHAGEAL PROLIFERATING BASAL CELLS	68	0.505795	1.74737	< 0.0001
C7	GSE43863 TH1 VS LY6C INT CXCR5POS MEMORY CD4 TCELL UP	197	0.431447	1.74719	< 0.0001
C7	GSE46606 UNSTIM VS CD40L IL2 IL5 DAY3 STIMULATED BCELL DN	193	0.435999	1.74684	< 0.0001
C7	GSE24574 BCL6 HIGH VS LOW TFH CD4 TCELL DN	196	0.45717	1.74632	< 0.0001
C2	ZHAN VARIABLE EARLY DIFFERENTIATION GENES DN	30	0.593273	1.7463	0.00675676
C5	GOBP SNRNA METABOLIC PROCESS	47	0.536439	1.74219	< 0.0001
C5	GOCC NUCLEAR EXOSOME RNASE COMPLEX	16	0.687866	1.73985	0.0206612
C5	GOBP TRNA TRANSPORT	36	0.571338	1.73704	< 0.0001
C2	REACTOME CRISTAE FORMATION	27	0.587013	1.7337	< 0.0001
C5	GOBP PTERIDINE CONTAINING COMPOUND BIOSYNTHETIC PROCESS	15	0.70644	1.73179	0.0133333
C2	REACTOME INTERACTIONS OF REV WITH HOST CELLULAR PROTEINS	36	0.577224	1.73139	< 0.0001
C1	CHR3P21	288	0.40866	1.72985	< 0.0001
C5	GOMF RRNA BINDING	64	0.504672	1.72854	< 0.0001
C4	MODULE 150	15	0.711578	1.72638	0.00881057
C5	HP MALIGNANT GENITOURINARY TRACT TUMOR	26	0.638719	1.72499	0.00671141
C5	GOBP CHROMATIN REMODELING AT CENTROMERE	31	0.587972	1.72216	< 0.0001
C5	GOCC PRECATALYTIC SPLICEOSOME	53	0.525276	1.72083	< 0.0001
C2	WP DNA REPLICATION	42	0.548103	1.72072	< 0.0001
C5	HP ELEVATED RED CELL ADENOSINE DEAMINASE LEVEL	22	0.637935	1.72013	0.005291
C2	REACTOME NUCLEAR IMPORT OF REV PROTEIN	33	0.579402	1.71895	< 0.0001
C7	GSE30971 WBP7 HET VS KO MACROPHAGE 4H LPS STIM UP	195	0.427008	1.71765	< 0.0001
C2	REACTOME TRNA AMINOACYLATION	24	0.611163	1.71731	0.00549451
C4	MORF SKP1A	200	0.406853	1.71681	< 0.0001
C5	GOMF MHC CLASS II PROTEIN COMPLEX BINDING	17	0.659782	1.71611	0.0189573
C2	REACTOME SCF SKP2 MEDIATED DEGRADATION OF P27 P21	60	0.521902	1.71202	< 0.0001
C4	GNF2 KPNB1	72	0.47335	1.71169	< 0.0001
C2	KEGG SPLICEOSOME	127	0.432899	1.70904	< 0.0001
C2	REACTOME INHIBITION OF THE PROTEOLYTIC ACTIVITY OF APC C REQUIRED FOR THE ONSET OF ANAPHASE BY MITOTIC SPINDLE CHECKPOINT COMPONENTS	21	0.610533	1.70645	0.00588235
C2	SALVADOR MARTIN PEDIATRIC TBD ANTI TNF THERAPY NONRESPONDER POST TREATMENT DN	16	0.689223	1.70583	0.00446429
C5	GOCC OXIDOREDUCTASE COMPLEX	102	0.474525	1.704	< 0.0001
C2	REACTOME APC CDC20 MEDIATED DEGRADATION OF NEK2A	26	0.589158	1.70381	< 0.0001
C2	REACTOME MRNA SPLICING	187	0.423362	1.70295	< 0.0001
C5	GOMF MRNA 5 UTR BINDING	26	0.589304	1.7016	0.00578035
C2	FERREIRA EWINGS SARCOMA UNSTABLE VS STABLE UP	159	0.428668	1.7	< 0.0001
C7	GSE14415 INDUCED VS NATURAL TREG DN	174	0.450155	1.69931	< 0.0001
C2	GARCIA TARGETS OF FLI1 AND DAX1 DN	161	0.421997	1.69716	< 0.0001
C7	GSE22432 MULTIPOTENT VS COMMON DC PROGENITOR UNTREATED DN	194	0.419703	1.69639	< 0.0001
C2	REACTOME DEPOSITION OF NEW CENPA CONTAINING NUCLEOSOMES AT THE CENTROMERE	28	0.58424	1.69571	0.00636943
C2	WP TRANSLATION FACTORS	53	0.519338	1.69177	< 0.0001
C7	GSE36826 WT VS IL1R KO SKIN STAPH AUREUS INF UP	198	0.410583	1.69093	< 0.0001
C2	KEGG GLYOXYLATE AND DICARBOXYLATE METABOLISM	16	0.685372	1.69046	0.0150754
C2	REACTOME SUMOYLATION OF UBIQUITINYLATION PROTEINS	38	0.539716	1.68964	< 0.0001
C7	KAECH DAY8 EFF VS DAY15 EFF CD8 TCELL UP	199	0.440696	1.68955	< 0.0001
C1	CHRXQ25	36	0.564732	1.68713	< 0.0001
C7	GSE369 IFNG KO VS WT LIVER DN	192	0.410998	1.68696	< 0.0001
C7	GSE43863 TH1 VS TFH MEMORY CD4 TCELL UP	194	0.417343	1.68629	< 0.0001
C4	MORF RAD21	176	0.419981	1.68628	< 0.0001
C5	GOCC CONDENSED CHROMOSOME CENTROMERIC REGION	114	0.446368	1.68385	< 0.0001
C5	GOMF ENDORIBONUCLEASE ACTIVITY PRODUCING 5 PHOSPHOMONOESTERS	25	0.59829	1.68338	0.00552486
C5	HP NONIMMUNE HYDROPS FETALIS	41	0.55023	1.68264	< 0.0001
C2	YAO TEMPORAL RESPONSE TO PROGESTERONE CLUSTER 17	183	0.421665	1.68136	< 0.0001
C2	WP DNA MISMATCH REPAIR	23	0.604757	1.67806	0.0257732
C2	LEE EARLY T LYMPHOCYTE UP	108	0.447241	1.67576	< 0.0001
C2	REACTOME RNA POLYMERASE I TRANSCRIPTION	48	0.514836	1.67349	< 0.0001
C4	MODULE 124	94	0.462375	1.67215	< 0.0001
C7	GSE41867 LCMV ARMSTRONG VS CLONE13 DAY6 EFFECTOR CD8 TCELL DN	198	0.40878	1.66531	< 0.0001
C4	MORF CCNI	86	0.463318	1.66505	< 0.0001
C5	GOCC EXORIBONUCLEASE COMPLEX	26	0.58052	1.6645	0.00520833
C2	REACTOME RESOLUTION OF SISTER CHROMATID COHESION	125	0.428343	1.66228	< 0.0001
C7	GSE15624 CTRL VS 3H HALOFUGINONE TREATED CD4 TCELL DN	163	0.431576	1.66013	< 0.0001
C5	GOBP TELOMERE MAINTENANCE VIA SEMI CONSERVATIVE REPLICATION	27	0.576371	1.65708	< 0.0001
C5	GOMF 2 IRON 2 SULFUR CLUSTER BINDING	22	0.612178	1.65331	< 0.0001
C7	SCHERER PBMC YF VAX AGE 18 40YO ANYD DN	19	0.628719	1.65316	0.0049505
C2	ZHAN MULTIPLE MYELOMA SUBGROUPS	30	0.557913	1.65099	0.0123457
C2	REACTOME TELOMERE EXTENSION BY TELOMERASE	22	0.587451	1.64889	0.00970874
C4	GNF2 RPA1	28	0.565195	1.64875	< 0.0001
C7	GSE45739 NRAS KO VS WT UNSTIM CD4 TCELL UP	196	0.419831	1.64781	< 0.0001
C5	GOBP TRNA THREONYLCARBAMOYLADENOSINE METABOLIC PROCESS	16	0.648518	1.6466	0.025
C2	REACTOME RESOLUTION OF ABASIC SITES AP SITES	37	0.528188	1.64565	< 0.0001
C5	GOBP DNA REPLICATION INDEPENDENT NUCLEOSOME ORGANIZATION	38	0.543945	1.64496	0.0147059
C5	GOBP REGULATION OF TRANSLATIONAL FIDELITY	16	0.659401	1.64332	0.0132743
C2	LE EGR2 TARGETS UP	105	0.447135	1.64292	< 0.0001
C5	HP PERSISTENCE OF HEMOGLOBIN F	30	0.571172	1.64211	< 0.0001
C4	MORF PPP2R4	51	0.488277	1.64205	< 0.0001
C2	REACTOME EXPORT OF VIRAL RIBONUCLEOPROTEINS FROM NUCLEUS	32	0.539154	1.6367	< 0.0001
C7	GSE369 SOCS3 KO VS WT LIVER UP	194	0.402576	1.63548	< 0.0001
C5	GOBP CELL CYCLE DNA REPLICATION	64	0.47831	1.63448	0.0138889
C2	WP PYRIMIDINE METABOLISM	84	0.449407	1.63425	< 0.0001
C4	MORF PSMC1	188	0.419015	1.63422	< 0.0001
C7	GSE40274 CTRL VS XBP1 TRANSDUCED ACTIVATED CD4 TCELL DN	160	0.416212	1.63318	< 0.0001
C5	GOCC SMN SM PROTEIN COMPLEX	19	0.640362	1.63155	0.005291
C5	HP FOCAL T2 HYPERINTENSE BRAINSTEM LESION	29	0.55583	1.62794	< 0.0001
C7	GSE23114 PERITONEAL CAVITY B1A BCELL VS SPLEEN BCELL DN	197	0.387538	1.62773	< 0.0001
C5	HP EPIPHORA	15	0.659723	1.6232	0.0215517
C2	REACTOME KSRP KHSRP BINDS AND DESTABILIZES MRNA	17	0.635237	1.61856	0.0231481
C5	HP ABNORMAL BRAINSTEM MRI SIGNAL INTENSITY	36	0.520784	1.61719	< 0.0001
C7	GSE4142 NAIVE VS GC BCELL DN	190	0.402245	1.61696	< 0.0001
C7	GSE14415 NATURAL TREG VS TCONV DN	177	0.420418	1.61552	< 0.0001
C2	REACTOME REGULATION OF GLUCOKINASE BY GLUCOKINASE REGULATORY PROTEIN	31	0.537132	1.61543	< 0.0001
C2	REACTOME PROCESSING OF CAPPED INTRON CONTAINING PRE MRNA	240	0.42146	1.61148	< 0.0001
C4	MORF EIF4E	83	0.444398	1.61142	< 0.0001
C2	BURTON ADIPOGENESIS 4	44	0.510097	1.60845	0.00970874
C7	GSE35543 IN VITRO ITREG VS CONVERTED EX ITREG UP	198	0.444507	1.60574	< 0.0001
C2	BURTON ADIPOGENESIS 5	116	0.425732	1.6029	< 0.0001
C2	LEE METASTASIS AND RNA PROCESSING UP	16	0.638501	1.60233	0.025974
C2	REACTOME METABOLISM OF POLYAMINES	59	0.468972	1.60059	< 0.0001
C2	REACTOME RNA POLYMERASE I TRANSCRIPTION INITIATION	44	0.505032	1.59786	0.00847458
C7	GSE37532 TREG VS TCONV PPARG KO CD4 TCELL FROM LN DN	196	0.399196	1.59652	< 0.0001
C5	GOBP NCRNA EXPORT FROM NUCLEUS	37	0.51035	1.59575	0.0144928
C7	GSE411 100MIN VS 400MIN IL6 STIM MACROPHAGE DN	196	0.408239	1.59446	< 0.0001
C2	REACTOME THE ROLE OF GTSE1 IN G2 M PROGRESSION AFTER G2 CHECKPOINT	78	0.450082	1.5943	< 0.0001
C2	PAL PRMT5 TARGETS UP	200	0.39182	1.59428	< 0.0001
C5	GOCC PRERIBOSOME SMALL SUBUNIT PRECURSOR	15	0.659824	1.59094	0.0205128
C7	GSE31082 DN VS CD4 SP THYMOCYTE UP	195	0.39234	1.58973	< 0.0001
C4	GCM HDAC1	38	0.521413	1.58914	0.0169492
C7	GSE15930 NAIVE VS 72H IN VITRO STIM TRICHOSTATINA CD8 TCELL DN	196	0.411157	1.58871	< 0.0001
C5	HP RETICULOCYTOPENIA	34	0.523359	1.58358	0.00746269
C5	HP OPTIC NEUROPATHY	47	0.486521	1.58225	< 0.0001
C5	GOBP SNRNA PROCESSING	36	0.522572	1.57926	0.00757576
C5	GOBP ESTABLISHMENT OF PROTEIN LOCALIZATION TO ENDOPLASMIC RETICULUM	117	0.433462	1.57888	< 0.0001
C2	REACTOME PYROPTOSIS	27	0.563462	1.57864	0.0194805
C2	MORI PRE BI LYMPHOCYTE UP	78	0.442581	1.57838	< 0.0001
C2	REACTOME PHOSPHORYLATION OF THE APC C	20	0.597615	1.57749	0.0368421
C5	HP ERYTHROID HYPOPLASIA	25	0.572273	1.5767	0.017341
C5	HP APLASIA OF THE UTERUS	17	0.626538	1.57614	0.0418605
C4	MORF MTA1	98	0.429649	1.57561	< 0.0001
C5	GOBP GLYCOSYL COMPOUND BIOSYNTHETIC PROCESS	42	0.485315	1.57405	< 0.0001
C2	LI ADIPOGENESIS BY ACTIVATED PPARG	17	0.604911	1.57254	0.0266667
C2	WP REGULATION OF SISTER CHROMATID SEPARATION AT THE METAPHASEANAPHASE TRANSITION	16	0.612256	1.57157	0.0273973
C2	REACTOME HOST INTERACTIONS OF HIV FACTORS	130	0.420223	1.56967	< 0.0001
C2	REACTOME LAGGING STRAND SYNTHESIS	20	0.587089	1.56928	0.0446927
C2	SANA RESPONSE TO IFNG DN	84	0.432755	1.56831	< 0.0001
C2	REACTOME INTERACTIONS OF VPR WITH HOST CELLULAR PROTEINS	36	0.523299	1.56504	< 0.0001
C5	GOBP RRNA CATABOLIC PROCESS	20	0.581299	1.56357	0.0151515
C2	REACTOME SUMOYLATION OF SUMOYLATION PROTEINS	34	0.534611	1.56158	0.00649351
C7	GSE32986 UNSTIM VS GMCSF AND CURDLAN LOWDOSE STIM DC UP	196	0.399542	1.56032	< 0.0001
C5	HP MACROGYRIA	22	0.589233	1.55893	0.0238095
C2	LUI THYROID CANCER CLUSTER 3	27	0.539471	1.5567	0.0115607
C2	BLANCO MELO BRONCHIAL EPITHELIAL CELLS INFLUENZA A DEL NS1 INFECTION DN	184	0.4263	1.55432	< 0.0001
C2	REACTOME PROCESSING OF SMDT1	16	0.647091	1.55419	0.0471698
C2	GREENBAUM E2A TARGETS UP	31	0.513186	1.55116	0.0191083
C5	HP ABNORMAL BASAL GANGLIA MRI SIGNAL INTENSITY	43	0.497953	1.54882	0.0173913
C2	KIM ALL DISORDERS DURATION CORR DN	143	0.408221	1.5454	< 0.0001
C4	MODULE 273	52	0.47062	1.54535	< 0.0001
C2	WP UREA CYCLE AND METABOLISM OF AMINO GROUPS	21	0.574885	1.54535	0.0243902
C7	GSE15930 NAIVE VS 48H IN VITRO STIM IL12 CD8 TCELL DN	197	0.417009	1.54426	< 0.0001
C5	GOBP SNO S RNA METABOLIC PROCESS	16	0.62943	1.54251	0.0452261
C2	REACTOME RNA POLYMERASE III TRANSCRIPTION TERMINATION	23	0.545224	1.54208	0.0319149
C5	GOBP RNA 5 END PROCESSING	22	0.570021	1.53752	0.0304569
C2	REACTOME HCMV LATE EVENTS	53	0.470949	1.53719	< 0.0001
C7	GSE6259 FLT3L INDUCED 33D1 POS DC VS BCELL UP	195	0.412428	1.53697	< 0.0001
C4	MORF RPA2	189	0.385501	1.53503	< 0.0001
C2	REACTOME BASE EXCISION REPAIR	43	0.481405	1.53332	0.018018
C2	REACTOME PCNA DEPENDENT LONG PATCH BASE EXCISION REPAIR	21	0.578511	1.53151	0.0352941
C7	GSE30962 PRIMARY VS SECONDARY ACUTE LCMV INF CD8 TCELL UP	197	0.395917	1.52803	< 0.0001
C5	GOCC U2 SNRNP	23	0.547528	1.52746	0.0287356
C7	GSE15330 MEGAKARYOCYTE ERYTHROID VS GRANULOCYTE MONOCYTE PROGENITOR IKAROS KO UP	198	0.411434	1.5269	< 0.0001
C2	REACTOME RUNX1 REGULATES TRANSCRIPTION OF GENES INVOLVED IN DIFFERENTIATION OF HSCS	70	0.445368	1.5266	0.0142857
C7	GSE46606 UNSTIM VS CD40L IL2 IL5 DAY1 STIMULATED BCELL DN	193	0.389167	1.52324	< 0.0001
C5	GOBP RIBONUCLEOSIDE TRIPHOSPHATE BIOSYNTHETIC PROCESS	68	0.446499	1.51802	< 0.0001
C5	GOBP PURINE NUCLEOBASE METABOLIC PROCESS	18	0.585394	1.51761	0.0319635
C5	GOMF CATALYTIC ACTIVITY ACTING ON A TRNA	103	0.425717	1.51704	< 0.0001
C5	GOCC ENDORIBONUCLEASE COMPLEX	26	0.532481	1.51634	0.0333333
C2	REACTOME PROCESSING OF CAPPED INTRONLESS PRE MRNA	28	0.53084	1.51239	0.0320513
C2	WP IL1 AND MEGAKARYOCYTES IN OBESITY	25	0.53833	1.51033	0.0297619
C2	REACTOME TELOMERE C STRAND LAGGING STRAND SYNTHESIS	33	0.510645	1.51016	0.0075188
C2	REACTOME RECOGNITION OF DNA DAMAGE BY PCNA CONTAINING REPLICATION COMPLEX	30	0.506716	1.50862	0.0248447
C7	GSE40274 CTRL VS FOXP3 AND XBP1 TRANSDUCED ACTIVATED CD4 TCELL UP	163	0.400403	1.50516	< 0.0001
C5	HP ABNORMAL METAPHYSEAL TRABECULATION	22	0.552188	1.5048	0.040404
C5	GOCC U2 TYPE SPLICEOSOMAL COMPLEX	93	0.416878	1.50251	< 0.0001
C5	HP ABNORMAL NUMBER OF ERYTHROID PRECURSORS	36	0.500517	1.50248	0.0153846
C5	GOBP PROTEIN TARGETING TO MITOCHONDRION	99	0.41279	1.50025	< 0.0001
C7	GSE40274 CTRL VS FOXP3 TRANSDUCED ACTIVATED CD4 TCELL UP	198	0.400393	1.50006	< 0.0001
C2	REACTOME APC C CDC20 MEDIATED DEGRADATION OF CYCLIN B	24	0.557418	1.49787	0.038961
C7	GSE15930 NAIVE VS 72H IN VITRO STIM IFNAB CD8 TCELL DN	195	0.3947	1.49633	< 0.0001
C5	GOBP POSITIVE REGULATION OF VIRAL TRANSCRIPTION	26	0.528862	1.49537	0.0318471
C7	GSE13547 2H VS 12 H ANTI IGM STIM ZFX KO BCELL DN	171	0.374619	1.49516	< 0.0001
C5	GOBP DNA TEMPLATED TRANSCRIPTION TERMINATION	72	0.437554	1.49059	< 0.0001
C5	GOBP CRISTAE FORMATION	32	0.497506	1.48881	0.0205479
C2	ZAMORA NOS2 TARGETS UP	55	0.454748	1.48861	0.0102041
C7	HOFT CD4 POSITIVE ALPHA BETA MEMORY T CELL BCG VACCINE AGE 18 45YO ID 56D TOP 100 DEG AFTER IN VITRO RE STIMULATION UP	41	0.464622	1.48752	0.0111111
C5	GOMF ENDONUCLEASE ACTIVITY ACTIVE WITH EITHER RIBO OR DEOXYRIBONUCLEIC ACIDS AND PRODUCING 5 PHOSPHOMONOESTERS	37	0.483973	1.4873	0.00819672
C4	MORF DDB1	239	0.383545	1.48601	< 0.0001
C5	GOMF TRANSLATION FACTOR ACTIVITY RNA BINDING	83	0.439015	1.48424	< 0.0001
C2	RICKMAN TUMOR DIFFERENTIATED MODERATELY VS POORLY DN	15	0.612799	1.48252	0.036036
C2	REACTOME TRANSPORT OF MATURE TRANSCRIPT TO CYTOPLASM	83	0.414093	1.4819	< 0.0001
C7	GSE23568 ID3 KO VS WT CD8 TCELL UP	197	0.386624	1.48174	< 0.0001
C2	LEE LIVER CANCER SURVIVAL DN	175	0.416552	1.47945	< 0.0001
C7	SCHERER PBMC YF VAX AGE 18 40YO 4 TO 7DY DN	241	0.36622	1.47799	< 0.0001
C7	GSE27241 WT VS RORGT KO TH17 POLARIZED CD4 TCELL UP	150	0.385271	1.4775	< 0.0001
C2	REACTOME INHIBITION OF DNA RECOMBINATION AT TELOMERE	19	0.559379	1.47693	0.0428571
C7	GSE21033 CTRL VS POLYIC STIM DC 24H DN	159	0.379531	1.47687	< 0.0001
C7	GSE28408 LY6G POS VS NEG DC DN	192	0.371743	1.47637	< 0.0001
C7	GSE24574 NAIVE VS TCONV CD4 TCELL DN	197	0.377962	1.4712	< 0.0001
C4	GNF2 HDAC1	110	0.388769	1.46872	< 0.0001
C5	GOCC CYTOSOLIC SMALL RIBOSOMAL SUBUNIT	46	0.441373	1.46834	0.0192308
C5	GOBP PSEUDOURIDINE SYNTHESIS	18	0.547053	1.46604	0.0441177
C7	GSE10239 NAIVE VS DAY4.5 EFF CD8 TCELL DN	199	0.385742	1.46574	< 0.0001
C7	GSE13547 WT VS ZFX KO BCELL DN	173	0.35931	1.46572	< 0.0001
C5	GOCC CATALYTIC STEP 2 SPLICEOSOME	87	0.412253	1.461	< 0.0001
C5	GOBP RRNA MODIFICATION	40	0.477863	1.45987	0.0392157
C4	GCM VAV1	46	0.454525	1.45902	0.025641
C2	LUI THYROID CANCER CLUSTER 4	20	0.548839	1.4575	0.0282486
C5	HP ABNORMALITY OF THE MITOCHONDRION	150	0.369764	1.4574	< 0.0001
C8	ZHONG PFC C3 UNKNOWN INP	36	0.476875	1.45592	0.0307692
C2	BILANGES SERUM SENSITIVE VIA TSC2	28	0.504029	1.45358	0.0466667
C2	REACTOME TRNA MODIFICATION IN THE NUCLEUS AND CYTOSOL	42	0.458194	1.45217	0.0285714
C5	GOMF CARBOXY LYASE ACTIVITY	34	0.488456	1.45089	0.04
C5	GOBP NUCLEAR TRANSCRIBED MRNA CATABOLIC PROCESS EXONUCLEOLYTIC	35	0.467257	1.45075	0.00854701
C4	MODULE 149	37	0.470772	1.44913	0.0387597
C4	MORF GPX4	55	0.442882	1.44867	0.0116279
C2	MARKEY RB1 ACUTE LOF UP	232	0.347309	1.44845	< 0.0001
C5	GOCC U2 TYPE CATALYTIC STEP 2 SPLICEOSOME	30	0.492715	1.44772	0.0232558
C2	MORI MATURE B LYMPHOCYTE DN	71	0.423024	1.44769	< 0.0001
C5	GOCC ENDOPEPTIDASE COMPLEX	68	0.424729	1.44706	< 0.0001
C5	GOMF 4 IRON 4 SULFUR CLUSTER BINDING	42	0.45921	1.44696	0.00990099
C2	REACTOME M PHASE	352	0.335633	1.44548	< 0.0001
C2	REACTOME SUMOYLATION OF RNA BINDING PROTEINS	46	0.437782	1.44512	0.016
C2	REACTOME CROSS PRESENTATION OF SOLUBLE EXOGENOUS ANTIGENS ENDOSOMES	49	0.439955	1.44364	0.0178571
C5	GOBP METAPHASE PLATE CONGRESSION	64	0.428727	1.44222	0.0138889
C5	GOBP RNA CAPPING	34	0.459657	1.44117	0.0215827
C2	WP SIGNAL TRANSDUCTION THROUGH IL1R	35	0.465942	1.43868	0.0141844
C7	GSE11386 NAIVE VS MEMORY BCELL UP	178	0.361628	1.43809	< 0.0001
C4	GCM RAF1	41	0.464557	1.43779	0.0183486
C2	FERRANDO TAL1 NEIGHBORS	20	0.553491	1.43731	0.0378378
C4	MODULE 244	179	0.367415	1.43497	< 0.0001
C5	GOBP NUCLEOSIDE MONOPHOSPHATE BIOSYNTHETIC PROCESS	40	0.457011	1.43451	0.042735
C7	GSE6674 ANTI IGM VS CPG STIM BCELL DN	194	0.319049	1.43433	< 0.0001
C5	GOCC PROTEASOME CORE COMPLEX	20	0.547747	1.42892	0.039604
C7	GSE15330 MEGAKARYOCYTE ERYTHROID PROGENITOR VS PRO BCELL DN	195	0.371801	1.42883	< 0.0001
C7	GSE37605 FOXP3 FUSION GFP VS IRES GFP TREG NOD UP	199	0.353755	1.42647	< 0.0001
C2	REACTOME HIV INFECTION	230	0.355264	1.42608	< 0.0001
C7	GSE21063 CTRL VS ANTI IGM STIM BCELL NFATC1 KO 8H DN	193	0.360871	1.42389	< 0.0001
C7	GSE43863 NAIVE VS MEMORY LY6C INT CXCR5POS CD4 TCELL D150 LCMV DN	194	0.371869	1.42348	< 0.0001
C7	GSE32986 CURDLAN LOWDOSE VS GMCSF AND CURDLAN LOWDOSE STIM DC DN	193	0.357953	1.42046	< 0.0001
C5	GOBP DNA DEPENDENT DNA REPLICATION	156	0.372885	1.41967	< 0.0001
C1	CHR3P13	38	0.459603	1.41571	< 0.0001
C4	GCM PRKAG1	50	0.425447	1.41544	0.04
C5	GOMF TRNA BINDING	58	0.420969	1.41383	0.0111111
C2	REACTOME MITOTIC PROMETAPHASE	201	0.354496	1.41296	< 0.0001
C2	REACTOME POLYMERASE SWITCHING ON THE C STRAND OF THE TELOMERE	25	0.505879	1.41188	0.0172414
C3	FOXR2 TARGET GENES	209	0.348481	1.41073	< 0.0001
C7	GSE15624 CTRL VS 6H HALOFUGINONE TREATED CD4 TCELL DN	153	0.373306	1.4092	< 0.0001
C7	GSE25088 WT VS STAT6 KO MACROPHAGE IL4 STIM DN	195	0.35027	1.40304	< 0.0001
C7	GSE19825 NAIVE VS DAY3 EFF CD8 TCELL DN	195	0.362347	1.40048	< 0.0001
C2	REACTOME NUCLEAR ENVELOPE NE REASSEMBLY	75	0.4006	1.39734	0.02
C5	HP PROXIMAL TUBULOPATHY	39	0.447532	1.39686	0.0196078
C7	GSE28237 FOLLICULAR VS EARLY GC BCELL DN	194	0.339267	1.39517	< 0.0001
C7	GOLDRATH EFF VS MEMORY CD8 TCELL UP	195	0.344595	1.39494	< 0.0001
C7	GSE39110 DAY3 VS DAY6 POST IMMUNIZATION CD8 TCELL WITH IL2 TREATMENT UP	195	0.346821	1.39461	< 0.0001
C5	HP NORMOCHROMIC ANEMIA	31	0.473263	1.39363	0.0466667
C4	GNF2 PRDX2	31	0.452354	1.39145	0.0298507
C5	HP ABNORMAL TRABECULAR BONE MORPHOLOGY	30	0.47774	1.38966	0.0314465
C5	GOBP PROTEIN TRANSMEMBRANE IMPORT INTO INTRACELLULAR ORGANELLE	36	0.446653	1.38938	0.0166667
C2	WP THE EFFECT OF PROGERIN ON THE INVOLVED GENES IN HUTCHINSONGILFORD PROGERIA SYNDROME	24	0.511593	1.38923	0.0361446
C5	HP DUODENAL STENOSIS	28	0.473381	1.38895	0.0392157
C2	REACTOME COOPERATION OF PREFOLDIN AND TRIC CCT IN ACTIN AND TUBULIN FOLDING	33	0.449585	1.38822	0.0496454
C2	REICHERT MITOSIS LIN9 TARGETS	26	0.494721	1.38678	0.037037
C7	GSE24671 BAKIMULC VS SENDAI VIRUS INFECTED MOUSE SPLENOCYTES UP	199	0.353592	1.38676	< 0.0001
C5	GOCC PROTEIN PHOSPHATASE TYPE 2A COMPLEX	19	0.536206	1.3865	0.045
C2	HESS TARGETS OF HOXA9 AND MEIS1 UP	69	0.406977	1.38226	0.0188679
C6	RPS14 DN.V1 DN	180	0.363671	1.38139	< 0.0001
C7	GSE41867 LCMV ARMSTRONG VS CLONE13 DAY6 EFFECTOR CD8 TCELL UP	194	0.33039	1.38071	< 0.0001
C7	GSE10239 NAIVE VS KLRG1HIGH EFF CD8 TCELL DN	198	0.345223	1.37494	< 0.0001
C7	GSE22432 CONVENTIONAL CDC VS PLASMACYTOID PDC UP	193	0.346485	1.37431	< 0.0001
C2	LUI THYROID CANCER PAX8 PPARG DN	45	0.436744	1.37046	0.0423729
C5	GOBP NUCLEOSIDE TRIPHOSPHATE BIOSYNTHETIC PROCESS	79	0.375643	1.36612	< 0.0001
C7	GSE14699 DELETIONAL TOLERANCE VS ACTIVATED CD8 TCELL DN	182	0.362298	1.36581	< 0.0001
C2	GAVIN FOXP3 TARGETS CLUSTER P6	90	0.380891	1.36567	0.0232558
C5	GOBP CENTROMERE COMPLEX ASSEMBLY	40	0.429852	1.36075	0.0437956
C5	GOBP TRNA MODIFICATION	87	0.369813	1.3605	< 0.0001
C2	WP BASE EXCISION REPAIR	31	0.459442	1.35901	0.0431655
C2	REACTOME MITOTIC G2 G2 M PHASES	198	0.360589	1.35702	< 0.0001
C7	GSE19198 CTRL VS IL21 TREATED TCELL 6H UP	194	0.333882	1.35505	< 0.0001
C5	GOCC POLYSOME	65	0.402715	1.35355	0.028169
C4	MORF DAP	77	0.380458	1.35244	< 0.0001
C2	REACTOME SENESCENCE ASSOCIATED SECRETORY PHENOTYPE SASP	52	0.406463	1.34732	0.0103093
C7	GSE40274 FOXP3 VS FOXP3 AND EOS TRANSDUCED ACTIVATED CD4 TCELL DN	197	0.342342	1.34701	< 0.0001
C4	MORF EIF4A2	133	0.357535	1.34399	< 0.0001
C7	GSE37532 VISCERAL ADIPOSE TISSUE VS LN DERIVED PPARG KO TCONV CD4 TCELL UP	160	0.347244	1.3407	< 0.0001
C5	GOBP CELLULAR MODIFIED AMINO ACID BIOSYNTHETIC PROCESS	48	0.403173	1.3381	< 0.0001
C1	CHR3P14	114	0.362115	1.33703	< 0.0001
C4	MORF PPP2CA	125	0.352542	1.3367	< 0.0001
C7	GSE10239 NAIVE VS KLRG1INT EFF CD8 TCELL DN	200	0.334259	1.33648	< 0.0001
C7	GSE39110 DAY3 VS DAY6 POST IMMUNIZATION CD8 TCELL DN	193	0.337434	1.32877	< 0.0001
C1	CHR3P25	144	0.346172	1.32401	< 0.0001
C7	GSE10239 KLRG1INT VS KLRG1HIGH EFF CD8 TCELL UP	197	0.346509	1.32191	< 0.0001
C5	HP HYPERAMMONEMIA	54	0.400181	1.31973	0.0348837
C7	GSE17322 CD103 POS VS CD11B HIGH LUNG DC DN	197	0.36043	1.31887	< 0.0001
C7	GSE33162 UNTREATED VS 4H LPS STIM HDAC3 KO MACROPHAGE UP	197	0.327187	1.31683	< 0.0001
C1	CHR3P24	93	0.376838	1.31613	0.0263158
C2	CROONQUIST STROMAL STIMULATION UP	54	0.384242	1.31562	< 0.0001
C7	GSE22432 CDC VS COMMON DC PROGENITOR DN	195	0.330192	1.31514	< 0.0001
C5	GOBP TRANSCRIPTION INITIATION FROM RNA POLYMERASE I PROMOTER	35	0.43362	1.31483	0.0428571
C7	GSE31082 DN VS CD8 SP THYMOCYTE UP	194	0.322938	1.31065	< 0.0001
C7	GSE12392 CD8A POS VS NEG SPLEEN DC DN	194	0.314118	1.31061	< 0.0001
C2	KEGG PYRIMIDINE METABOLISM	97	0.365909	1.30047	< 0.0001
C2	REACTOME HIV TRANSCRIPTION INITIATION	47	0.399829	1.29931	0.0277778
C7	GSE41176 WT VS TAK1 KO ANTI IGM STIM BCELL 3H DN	199	0.323425	1.29787	< 0.0001
C4	MORF PRKAG1	216	0.319189	1.29439	< 0.0001
C5	GOCC CHROMOSOME CENTROMERIC REGION	192	0.317286	1.2934	< 0.0001
C2	BLANCO MELO COVID19 BRONCHIAL EPITHELIAL CELLS SARS COV 2 INFECTION UP	142	0.349659	1.29132	< 0.0001
C7	GSE13547 CTRL VS ANTI IGM STIM ZFX KO BCELL 2H UP	150	0.330077	1.28908	< 0.0001
C1	CHR11Q13	381	0.312508	1.28858	< 0.0001
C7	GSE45739 NRAS KO VS WT ACD3 ACD28 STIM CD4 TCELL UP	199	0.328912	1.28742	< 0.0001
C2	REACTOME ASYMMETRIC LOCALIZATION OF PCP PROTEINS	64	0.370139	1.28401	0.0338983
H	HALLMARK DNA REPAIR	147	0.342078	1.28352	< 0.0001
C7	GSE26669 CTRL VS COSTIM BLOCK MLR CD8 TCELL UP	195	0.336521	1.27956	< 0.0001
C5	GOBP RIBONUCLEOSIDE TRIPHOSPHATE METABOLIC PROCESS	82	0.3734	1.27904	0.0322581
C2	TONKS TARGETS OF RUNX1 RUNX1T1 FUSION MONOCYTE UP	201	0.332771	1.27894	< 0.0001
C7	GSE14415 TCONV VS FOXP3 KO INDUCED TREG UP	166	0.329758	1.27649	< 0.0001
C8	LAKE ADULT KIDNEY C7 PROXIMAL TUBULE EPITHELIAL CELLS S3	134	0.335747	1.27451	< 0.0001
C7	GSE27859 DC VS CD11C INT F480 INT DC DN	196	0.318818	1.27338	< 0.0001
C7	GSE33162 UNTREATED VS 4H LPS STIM HDAC3 KO MACROPHAGE DN	198	0.307323	1.26853	< 0.0001
C7	GSE24671 BAKIMULC VS SENDAI VIRUS INFECTED MOUSE SPLENOCYTES DN	193	0.313852	1.2683	< 0.0001
C7	GSE20715 0H VS 48H OZONE TLR4 KO LUNG DN	200	0.306507	1.26661	< 0.0001
C7	GSE13522 CTRL VS T CRUZI Y STRAIN INF SKIN IFNG KO UP	156	0.320323	1.25695	< 0.0001
C4	MORF RAD23B	173	0.318485	1.25654	< 0.0001
C7	GSE41867 NAIVE VS DAY30 LCMV ARMSTRONG MEMORY CD8 TCELL DN	193	0.317823	1.25299	< 0.0001
C7	GSE11973 MIR223 KOVS WT BONE MARROW NEUTROPHIL DN	175	0.321313	1.2523	< 0.0001
C5	GOBP MRNA EXPORT FROM NUCLEUS	112	0.33028	1.24927	< 0.0001
C7	GSE22443 IL2 VS IL12 TREATED ACT CD8 TCELL DN	196	0.317699	1.24841	< 0.0001
C7	GSE9509 LPS VS LPS AND IL10 STIM IL10 KO MACROPHAGE 20MIN DN	193	0.305402	1.2452	< 0.0001
C7	GSE17721 0.5H VS 12H POLYIC BMDC UP	194	0.304219	1.24224	< 0.0001
C7	GSE30962 PRIMARY VS SECONDARY CHRONIC LCMV INF CD8 TCELL UP	195	0.313486	1.23378	< 0.0001
C5	GOCC KERATIN FILAMENT	95	0.331455	1.23054	0.025
C7	GSE21670 UNTREATED VS TGFB IL6 TREATED CD4 TCELL DN	190	0.305783	1.23038	< 0.0001
C2	CROONQUIST NRAS VS STROMAL STIMULATION DN	92	0.338272	1.22401	0.0227273
C7	GSE41867 DAY8 EFFECTOR VS DAY30 MEMORY CD8 TCELL LCMV ARMSTRONG UP	198	0.325318	1.22328	< 0.0001
C7	GSE22033 UNTREATED VS MRL24 TREATED MEF UP	196	0.304977	1.22315	< 0.0001
C5	GOCC RNA POLYMERASE COMPLEX	104	0.333393	1.22015	0.0217391
C8	FAN OVARY CL2 PUTATIVE EARLY ATRETIC FOLLICLE THECAL CELL 1	95	0.339038	1.21766	0.0444444
C7	GSE5589 WT VS IL6 KO LPS AND IL10 STIM MACROPHAGE 45MIN UP	195	0.299917	1.2172	< 0.0001
C2	REACTOME FORMATION OF THE CORNIFIED ENVELOPE	128	0.311538	1.21269	< 0.0001
C5	GOCC SPLICEOSOMAL COMPLEX	190	0.301258	1.21246	< 0.0001
C7	GSE41978 ID2 KO VS ID2 KO AND BIM KO KLRG1 LOW EFFECTOR CD8 TCELL DN	198	0.297012	1.21227	< 0.0001
C7	GSE36888 UNTREATED VS IL2 TREATED STAT5 AB KNOCKIN TCELL 6H DN	198	0.282677	1.21181	< 0.0001
C7	GSE26343 UNSTIM VS LPS STIM NFAT5 KO MACROPHAGE UP	192	0.316616	1.21172	< 0.0001
C8	HU FETAL RETINA BLOOD	278	0.2932	1.20951	< 0.0001
C7	GSE17721 0.5H VS 8H POLYIC BMDC UP	197	0.289692	1.20944	< 0.0001
C7	GSE15930 NAIVE VS 72H IN VITRO STIM CD8 TCELL DN	197	0.296631	1.1987	< 0.0001
C5	GOBP RNA 3 END PROCESSING	153	0.314437	1.19819	< 0.0001
C7	GSE32986 UNSTIM VS CURDLAN HIGHDOSE STIM DC UP	198	0.305608	1.19792	< 0.0001
C7	GSE17721 LPS VS CPG 6H BMDC DN	195	0.303297	1.19539	< 0.0001
C7	GSE46468 LUNG INNATE LYMPHOID CELL VS SPLEEN CD4 TCELL DN	197	0.319729	1.19358	< 0.0001
C7	GSE26030 TH1 VS TH17 RESTIMULATED DAY15 POST POLARIZATION DN	195	0.292453	1.19112	< 0.0001
C2	REACTOME PROTEIN LOCALIZATION	161	0.312357	1.18969	< 0.0001
C7	GSE27786 LIN NEG VS MONO MAC UP	197	0.293072	1.18636	< 0.0001
C2	ALCALAY AML BY NPM1 LOCALIZATION DN	182	0.290385	1.18237	< 0.0001
C7	GSE23505 UNTREATED VS 4DAY IL6 IL1 TREATED CD4 TCELL UP	194	0.310214	1.18068	< 0.0001
C7	GSE37532 WT VS PPARG KO VISCERAL ADIPOSE TISSUE TCONV DN	198	0.29376	1.17742	< 0.0001
C2	REACTOME CYTOPROTECTION BY HMOX1	121	0.312627	1.17639	0.05
C7	GSE37532 TREG VS TCONV CD4 TCELL FROM LN DN	194	0.319448	1.17501	< 0.0001
C7	GSE13493 DP VS CD8POS THYMOCYTE DN	197	0.295629	1.17442	< 0.0001
C7	GSE40274 CTRL VS FOXP3 AND SATB1 TRANSDUCED ACTIVATED CD4 TCELL UP	165	0.305289	1.17393	< 0.0001
C7	GSE32255 WT VS JMJD2D KNOCKDOWN 4H LPS STIM DC DN	150	0.306097	1.17373	0.04
C7	GSE26030 TH1 VS TH17 DAY5 POST POLARIZATION DN	193	0.289787	1.17312	< 0.0001
C7	GSE3039 B2 VS B1 BCELL DN	196	0.297776	1.16561	< 0.0001
C1	CHRXQ28	184	0.29037	1.16473	< 0.0001
C7	GSE37532 WT VS PPARG KO VISCERAL ADIPOSE TISSUE TREG UP	192	0.289962	1.16441	< 0.0001
C7	GSE17721 0.5H VS 8H CPG BMDC UP	196	0.289783	1.16333	< 0.0001
C2	CUI TCF21 TARGETS 2 UP	425	0.297657	1.16296	< 0.0001
C7	GSE26343 UNSTIM VS LPS STIM MACROPHAGE UP	199	0.281039	1.159	< 0.0001
C2	CHIARADONNA NEOPLASTIC TRANSFORMATION KRAS UP	131	0.287497	1.15444	< 0.0001
C2	CHICAS RB1 TARGETS GROWING	241	0.284676	1.15422	< 0.0001
C7	GSE15330 GRANULOCYTE MONOCYTE PROGENITOR VS PRO BCELL UP	196	0.297692	1.15396	< 0.0001
C7	GSE3039 ALPHAALPHA VS ALPHABETA CD8 TCELL UP	194	0.307888	1.15271	< 0.0001
C5	HP ABNORMALITY OF ACID BASE HOMEOSTASIS	346	0.277826	1.14908	< 0.0001
C7	GSE10273 HIGH IL7 VS HIGH IL7 AND IRF4 IN IRF4 8 NULL PRE BCELL UP	197	0.291154	1.14852	< 0.0001
C7	GSE411 WT VS SOCS3 KO MACROPHAGE UP	199	0.289273	1.14768	< 0.0001
C7	GSE3337 4H VS 16H IFNG IN CD8POS DC UP	196	0.29018	1.14674	< 0.0001
C7	GSE32533 WT VS MIR17 OVEREXPRESS ACT CD4 TCELL UP	194	0.292243	1.14638	< 0.0001
C5	GOBP PROTEIN LOCALIZATION TO ENDOPLASMIC RETICULUM	145	0.290327	1.14252	< 0.0001
C7	GSE41867 NAIVE VS DAY15 LCMV EFFECTOR CD8 TCELL UP	198	0.280868	1.14114	< 0.0001
C7	GSE5589 LPS VS LPS AND IL6 STIM MACROPHAGE 45MIN DN	196	0.275554	1.13899	< 0.0001
C7	GSE32986 UNSTIM VS GMCSF AND CURDLAN HIGHDOSE STIM DC UP	193	0.290458	1.13469	< 0.0001
C7	GSE5589 LPS AND IL10 VS LPS AND IL6 STIM MACROPHAGE 45MIN DN	196	0.302723	1.13458	< 0.0001
C7	GSE22432 MULTIPOTENT PROGENITOR VS CDC DN	196	0.287587	1.1338	< 0.0001
C2	REACTOME METABOLISM OF AMINO ACIDS AND DERIVATIVES	364	0.280069	1.13373	< 0.0001
C7	GSE23398 WT VS IL2 KO CD4 TCELL SCURFY MOUSE UP	196	0.289792	1.13299	< 0.0001
C4	MORF RAC1	206	0.287198	1.13086	< 0.0001
C7	GSE17721 0.5H VS 24H POLYIC BMDC UP	195	0.286156	1.12768	< 0.0001
C5	HP HYPERTROPHIC CARDIOMYOPATHY	231	0.275878	1.1246	< 0.0001
C7	GSE9878 CTRL VS EBF TRANSDUCED PAX5 KO PRO BCELL DN	195	0.284071	1.12159	< 0.0001
C7	GSE30962 ACUTE VS CHRONIC LCMV PRIMARY INF CD8 TCELL DN	199	0.288532	1.11905	< 0.0001
C7	GSE45365 NK CELL VS CD11B DC DN	199	0.263879	1.11586	< 0.0001
C7	GSE37605 TREG VS TCONV C57BL6 FOXP3 IRES GFP DN	152	0.296775	1.11538	< 0.0001
C7	GSE17721 POLYIC VS PAM3CSK4 12H BMDC DN	194	0.275709	1.11106	< 0.0001
C7	GSE24726 WT VS E2 22 KO PDC DAY4 POST DELETION DN	194	0.283947	1.10394	< 0.0001
C7	GSE40068 BCL6 POS VS NEG CXCR5 POS TFH UP	198	0.265869	1.10248	< 0.0001
C7	GSE13547 CTRL VS ANTI IGM STIM BCELL 12H DN	179	0.266443	1.09967	< 0.0001
C7	GSE27786 NEUTROPHIL VS MONO MAC DN	195	0.271697	1.09935	< 0.0001
C7	GSE39110 UNTREATED VS IL2 TREATED CD8 TCELL DAY3 POST IMMUNIZATION DN	198	0.280173	1.09053	< 0.0001
C7	GSE25088 WT VS STAT6 KO MACROPHAGE DN	195	0.28239	1.08666	< 0.0001
C7	GSE9316 CD4 TCELL BALBC VS TH17 ENRI CD4 TCELL SKG PMA IONO STIM FR4NEG UP	197	0.265425	1.07915	< 0.0001
C7	GSE17721 POLYIC VS GARDIQUIMOD 12H BMDC DN	195	0.273193	1.07439	< 0.0001
C7	GSE25123 WT VS PPARG KO MACROPHAGE DN	192	0.278559	1.07333	< 0.0001
C5	GOCC INTERMEDIATE FILAMENT	213	0.270866	1.06401	< 0.0001
C7	GSE9509 10MIN VS 30MIN LPS AND IL10 STIM IL10 KO MACROPHAGE UP	170	0.278204	1.06349	< 0.0001
C7	GSE17721 0.5H VS 8H GARDIQUIMOD BMDC UP	195	0.248447	1.05028	< 0.0001
C7	GSE17721 0.5H VS 8H LPS BMDC UP	196	0.280313	1.04629	< 0.0001

## Sheet: GSEA TNBC FIG.7
MSigDB COLLECTION	GENE SET NAME	SIZE	ES	NES	NOM p-val		Groups
H	HALLMARK MYC TARGETS V1	195	0.704534	2.8289	< 0.0001		Breast Cancer
C2	KOBAYASHI EGFR SIGNALING 24HR DN	248	0.5943	2.49221	< 0.0001		ERa Signaling
H	HALLMARK E2F TARGETS	198	0.620024	2.32122	< 0.0001		Signaling
C2	BASAKI YBX1 TARGETS UP	287	0.506328	2.13769	< 0.0001		Mitochondrial Metabolism
C2	KAMMINGA EZH2 TARGETS	40	0.678491	2.12198	< 0.0001		Carbohydrate Metabolism
C2	MANALO HYPOXIA DN	285	0.659093	2.80189	< 0.0001		Hypoxia, Angiogenesis and EMT
C2	SARRIO EPITHELIAL MESENCHYMAL TRANSITION UP	161	0.571271	2.23726	< 0.0001		Others
C2	PECE MAMMARY STEM CELL UP	135	0.495697	1.88016	< 0.0001
C2	GROSS HYPOXIA VIA HIF1A UP	74	0.457027	1.56671	< 0.0001
C2	BHATTACHARYA EMBRYONIC STEM CELL	82	0.353058	1.24732	0.00408163
C2	SOTIRIOU BREAST CANCER GRADE 1 VS 3 UP	150	0.720292	2.80013	< 0.0001
C2	KANG DOXORUBICIN RESISTANCE UP	54	0.699421	2.30369	< 0.0001
C2	FRASOR RESPONSE TO SERM OR FULVESTRANT DN	47	0.62765	2.06916	< 0.0001
C2	PUJANA BRCA CENTERED NETWORK	117	0.512818	1.96279	< 0.0001
C2	RHODES CANCER META SIGNATURE	62	0.536917	1.8727	< 0.0001
C5	GOBP MITOCHONDRIAL GENE EXPRESSION	161	0.617381	2.44253	< 0.0001
H	HALLMARK OXIDATIVE PHOSPHORYLATION	200	0.593677	2.3742	< 0.0001
C2	REACTOME RESPIRATORY ELECTRON TRANSPORT	93	0.624113	2.26975	< 0.0001
C5	GOBP ATP SYNTHESIS COUPLED ELECTRON TRANSPORT	89	0.597959	2.1928	< 0.0001
C2	REACTOME THE CITRIC ACID TCA CYCLE AND RESPIRATORY ELECTRON TRANSPORT	166	0.512422	1.98612	< 0.0001
C2	WANG METASTASIS OF BREAST CANCER ESR1 UP	20	0.731056	1.97623	0.00537634
C2	STEIN ESRRA TARGETS RESPONSIVE TO ESTROGEN DN	41	0.492729	1.55018	0.0163934
C2	DUTERTRE ESTRADIOL RESPONSE 6HR UP	222	0.347954	1.29442	< 0.0001
C2	BHAT ESR1 TARGETS VIA AKT1 UP	277	0.266064	1.03283	< 0.0001
C2	STEIN ESR1 TARGETS	82	0.263525	0.966002	0.0496154
C2	KEGG PENTOSE PHOSPHATE PATHWAY	26	0.597059	1.73089	< 0.0001
C2	REACTOME GLUCOSE METABOLISM	91	0.431013	1.61524	< 0.0001
C5	GOBP GLUCOSE 6 PHOSPHATE METABOLIC PROCESS	24	0.487253	1.36085	0.00914634
C2	REACTOME GLYCOLYSIS	71	0.382614	1.34536	0.0163934
C2	WP GLYCOLYSIS AND GLUCONEOGENESIS	45	0.422275	1.34508	0.0471698
