# Supplementary material for: ERα-LBD, an isoform of estrogen receptor alpha, promotes breast cancer proliferation and endocrine resistance
Source: NPJ Breast Cancer. 2022 Aug 23;8:96. doi: 10.1038/s41523-022-00470-6 (PMC9399095; doi:10.1038/s41523-022-00470-6)
Supplement: Supplementary file 7 — Supplementary Data 6 [file 41523_2022_470_MOESM7_ESM.zip]

Archive with 6 entries (5 files):
- SUPPLEMENTARY DATA 5/
- SUPPLEMENTARY DATA 5/Breast Cancer, Estrogen, ERalpha.gmt
- SUPPLEMENTARY DATA 5/Carbohydrate Metabolism.gmt
- SUPPLEMENTARY DATA 5/Hypoxia Angiogenesis and EMT.gmt
- SUPPLEMENTARY DATA 5/Mitochondrial Metabolism.gmt
- SUPPLEMENTARY DATA 5/Proliferation and Signaling.gmt
