# Supplementary material for: ERα-LBD, an isoform of estrogen receptor alpha, promotes breast cancer proliferation and endocrine resistance
Source: NPJ Breast Cancer. 2022 Aug 23;8:96. doi: 10.1038/s41523-022-00470-6 (PMC9399095; doi:10.1038/s41523-022-00470-6)
Supplement: Supplementary file 7 — Supplementary Data 6 [file 41523_2022_470_MOESM7_ESM.zip › SUPPLEMENTARY DATA 5/Breast Cancer, Estrogen, ERalpha.gmt]

AAAGGGA_MIR204_MIR211	> Genes having at least one occurence of the motif AAAGGGA in their 3' untranslated region. The motif represents putative target (that is, seed match) of human mature miRNAs hsa-miR-204 and hsa-miR-211 (v7.1 miRBase).	ABRAXAS2	ADAMTS9	ADCY6	ADPRM	AGO4	AKAP1	ALPL	ANGPT1	ANKRD13A	ANXA11	AP1S1	AP1S3	AP2A2	AP3M1	APH1A	ARAP2	ARCN1	ARGLU1	ARHGAP29	ARL8B	ATF2	ATP2B1	AUP1	BAZ2A	BCL11B	BCL2	BCL9	BCL9L	BRD4	BRPF3	C16orf72	CAPRIN1	CCDC120	CCNT2	CCPG1	CDC25B	CDC42	CDH2	CELSR3	CHD5	CHN2	CHP1	CLIP1	CORO1C	COX5A	CPD	CPNE8	CREB5	CRKL	CTDNEP1	DAG1	DCAF5	DCUN1D3	DENND5A	DHH	DLG5	DMTF1	DNAJC13	DNM2	DTX1	DVL3	DYRK1A	EDEM1	EEF1E1	EFNB3	ELAVL3	ELF2	ELL2	ELMOD3	ELOVL6	EPHA7	EPHB6	ESR1	ESRRG	EVA1C	EZR	FAM117B	FAM120C	FAM122B	FAM160A2	FARP1	FBN2	FBXW7	FJX1	FNIP1	FRAS1	FREM1	FRY	GABRB3	GAPVD1	GGA2	GLIS3	GPM6A	GRM1	HIC2	HMGA2	HOOK3	HOXC8	HS2ST1	IGF2R	ING4	ITPR1	JPH3	KCNA3	KCTD1	KDM2A	KHDRBS1	KHDRBS3	KITLG	KLF12	KLHL13	KMT2A	KMT5A	LATS1	LPAR1	LRRC8D	MALL	MAML3	MAP1LC3B	MAP3K3	MBNL1	MED13L	METAP1	MIR600HG	MLLT3	MMGT1	MON2	MRPL35	MRPL52	MYO10	NAA15	NBEA	NCOA7	NEUROG1	NOVA1	NPTX1	NR3C1	NR4A2	NRBF2	NTRK2	P4HB	PCDH9	PHF13	PID1	PLAG1	POU3F2	PPARGC1A	PPP3R1	PRDM2	PRPF38B	PRRX1	RAB10	RAB14	RAB1A	RAP2C	RBSN	REEP1	RERE	RHOBTB3	RHOT1	RICTOR	RPS6KA3	RPS6KA5	RPS6KC1	RSPO3	RTKN2	RUNX2	SATB2	SCRT2	SEC24D	SEC61A2	SERINC3	SF3B1	SGCZ	SGIP1	SHC1	SIN3A	SIRT1	SLC17A7	SLC22A2	SLC37A3	SLITRK4	SLTM	SMOC1	SOCS6	SOX11	SOX4	SPOP	SPRED1	SPRYD7	SSRP1	ST7	STXBP5	SUMO2	SUMO4	SZRD1	TAF5	TCF12	TCF7L1	TGFBR2	TMEM30A	TMOD3	TNRC6B	TP53INP1	TRIAP1	TRIP12	TRPC5	TTYH1	UBE2R2	UHRF2	USP6	WEE1	WNT4	WSB1	XRN1	YTHDF3	YWHAG	ZCCHC14	ZCCHC24	ZDHHC17	ZFC3H1	ZFP91	ZNF282	ZNF335	ZNF423
AAANWWTGC_UNKNOWN	> Genes having at least one occurence of the highly conserved motif M144 AAANWWTGC in the region spanning up to 4 kb around their transcription start sites. The motif does not match any known transcription factor binding site (v7.4 TRANSFAC).	ACTB	ADHFE1	AFF4	ANK2	ANK3	APP	ASPA	ATOH7	ATP1B1	ATP2B4	ATXN7L1	BCL11A	BCL6	BNC2	C11orf87	CACNA1D	CACNG3	CALM1	CD14	CDC42EP3	CDC42EP5	CDH13	CDK2AP1	CEPT1	CHD2	CITED2	CNMD	CNTFR	DAB1	DCAF11	DCHS2	DDIT3	DIS3L	DLG2	DLGAP4	DMD	DNAJB5	DPYSL5	DRD3	DSCAM	DSEL	DSTN	DTX3L	DUSP1	DYNC1I2	EBF1	EFNA5	EGFLAM	EIF4EBP2	ELAVL4	ELF4	EPHA7	EPHB2	ESR1	FAM78A	FBXW7	FGF7	FGFR2	FN1	FOXN3	FOXP1	FOXP2	FTHL17	FZD7	GANAB	GATA3	GLRA2	GPC3	GPC6	GPR21	GPRIN3	GRHL3	GRIN2B	GTF2E2	HEPACAM	HHEX	HOXA2	HOXA3	HOXB2	HOXB6	HOXC4	IGF2BP1	INHBA	ITM2C	JADE2	KANK1	KCNJ13	KLF12	KLF14	KRTAP8-1	LEAP2	LINC00314	LIPG	LOX	LOXL4	LRRC3B	LRRN1	LSAMP	LUC7L3	MAML3	MAN2A2	MAP3K4	MAPK3	MBNL1	MEF2C	MEIS1	MGLL	MID1	MLLT6	MMP3	MPZL3	MRAP	MRPL24	MRPS18B	MYCL	MYH2	MYLK	NCBP3	NEK6	NEUROG1	NFE2L2	NNAT	NR2F2	NRAS	NTN1	NTRK3	OLFM1	OLIG2	OMG	OTX2	PARP9	PATZ1	PAX1	PAX6	PCSK1	PCTP	PDGFRB	PHOX2B	PHTF1	PIK3R3	POU2F1	POU4F1	PPARGC1A	PPFIA2	PPP1R10	PPP2R2A	PPP3CC	PRDM16	PRIMA1	PRPF4B	RAB10	RBMX	RORA	RRS1	RSPO2	S100PBP	SALL3	SAMD12	SATB2	SEMA6C	SESN2	SFRP2	SGCD	SHC3	SIX5	SKIL	SKP2	SLMAP	SNCAIP	SNX25	SORT1	SOX13	SOX4	SOX5	SPAG9	SPARCL1	SSBP3	STEAP2	TBC1D8B	TFAP4	TFDP2	TGIF1	THAP12	THBS2	TLE4	TLK1	TLX3	TRAM1	TRPM3	TSC22D4	ZFPM1	ZHX3	ZNF462	ZNF827	ZW10
AACTTT_UNKNOWN	> Genes having at least one occurence of the highly conserved motif M17 AACTTT in the region spanning up to 4 kb around their transcription start sites. The motif does not match any known transcription factor binding site (v7.4 TRANSFAC).	AAK1	ABCA10	ABCA12	ABCB5	ABCC5	ABCD1	ABCF2	ABHD17B	ABHD4	ABL1	AC141586.1	ACAN	ACBD3	ACBD5	ACKR3	ACMSD	ACOXL	ACSBG1	ACSF2	ACSL4	ACSS2	ACTB	ACTR3	ACVR1C	ADAM17	ADAM23	ADAM9	ADAMTS2	ADAMTS5	ADAMTS6	ADAMTS9	ADAMTSL1	ADAMTSL3	ADCY2	ADCY6	ADCY8	ADD3	ADGRB2	ADGRB3	ADGRD1	ADGRF4	ADGRL2	ADGRV1	ADM	ADNP	ADRA1A	ADRA1B	ADRB2	AFF2	AFF3	AGO2	AGPAT4	AJUBA	AKIRIN2	AKT3	AL162293.1	ALCAM	ALDH1A1	ALDH6A1	ALK	ALX4	AMD1	AMDHD2	AMIGO2	AMMECR1L	AMOTL1	AMY2B	ANGEL1	ANGPT2	ANK3	ANKRD13B	ANKRD30BP2	ANKRD36B	ANKS1A	ANKS1B	ANP32A	ANXA11	ANXA13	AP1AR	AP1S2	APBA1	APBB2	APP	APPBP2	AQP1	ARAP2	ARF3	ARF6	ARFGEF1	ARHGAP21	ARHGAP36	ARHGAP44	ARHGEF11	ARHGEF17	ARHGEF2	ARHGEF7	ARID1A	ARID1B	ARID3B	ARL14EP	ARL3	ARL4A	ARL5B	ARMC4	ARMCX3	ARMT1	ARPC2	ARPP21	ARRDC1-AS1	ARRDC3	ARSJ	ARVCF	ASB4	ASB5	ASB9	ASTN1	ATF3	ATF7	ATL2	ATL3	ATOH1	ATP11C	ATP2B4	ATP5MC3	ATP7A	ATP8A2	ATXN1	ATXN3	ATXN7L1	ATXN7L2	AUTS2	AVPR1B	AXIN2	AXL	AZIN1	B3GLCT	BARHL2	BASP1	BASP1-AS1	BBS12	BCAP31	BCAR3	BCHE	BCL11A	BCL11B	BCL2A1	BCL6	BCL9	BCL9L	BCOR	BCS1L	BDNF	BEGAIN	BEND6	BHLHE22	BHLHE40	BIRC6	BLCAP	BMF	BMI1	BMP1	BMP5	BMPR2	BNC2	BPTF	BRINP3	BRS3	BTBD3	BTC	BTF3P11	BTG1	BTLA	BTRC	BUB3	C11orf87	C14orf178	C15orf54	C17orf102	C1orf122	C1orf198	C1QTNF7	C21orf91	C2orf16	C2orf27A	C6orf62	C9orf85	CA10	CA12	CA13	CA3	CABP1	CABP7	CACNA1D	CACNA1E	CACNA1F	CACNA1G	CACNA1H	CACNA2D3	CACNB1	CACNB2	CACNB3	CACNG2	CACNG3	CACUL1	CADM1	CADPS	CALB1	CALB2	CALD1	CALM1	CALM3	CALN1	CAMK1D	CAMK2A	CAMK2D	CAMKV	CAPN6	CAPS	CARTPT	CASKIN2	CASQ2	CASZ1	CAVIN2	CBFA2T3	CBLB	CBLN4	CBX7	CBX8	CCDC181	CCDC22	CCDC71L	CCDC80	CCDC88A	CCN1	CCN4	CCNB2	CCNC	CCNJL	CCR1	CCSER2	CD274	CD34	CD40LG	CD69	CD72	CDC14B	CDC73	CDCA2	CDCA7	CDH1	CDH10	CDH11	CDH13	CDH5	CDH7	CDH9	CDIN1	CDK12	CDK15	CDK17	CDK18	CDK2AP1	CDK5	CDK6	CDKL5	CDR2L	CDS1	CDYL	CEACAM20	CELF3	CELF4	CEP290	CEP350	CEPT1	CFAP47	CFAP65	CFHR1	CFHR2	CFHR3	CFHR5	CGRRF1	CHCHD7	CHD2	CHD6	CHID1	CHN1	CHN2	CHODL	CHP1	CHRDL1	CHRNA6	CHST1	CHST11	CHST8	CIB1	CIC	CISH	CITED1	CKS1B	CLCN3	CLDN8	CLEC18C	CLEC1B	CLIC4	CLRN3	CLSTN2	CLTA	CLVS1	CMIP	CMTM4	CNKSR2	CNTF	CNTFR	CNTN1	CNTN4	CNTN6	CNTNAP2	CNTNAP5	COG3	COG5	COL13A1	COL19A1	COL1A2	COL25A1	COL27A1	COL3A1	COL4A5	COL4A6	COL9A1	COLEC10	COLEC12	COMMD3	COPG2	CORT	CP	CPA2	CPEB2	CPNE4	CPNE5	CPNE8	CPNE9	CPT1A	CRACDL	CRB3	CREB1	CREB3L2	CREB5	CREBBP	CREBZF	CREM	CRH	CRHBP	CRIM1	CRP	CRTAC1	CRYGC	CRYZL1	CSF3	CSMD3	CSNK1A1L	CSNK2A1	CSNK2A2	CSRNP1	CSRNP3	CTBP2	CTCF	CTDSP1	CTNNA3	CTNNB1	CTNND1	CTNND2	CTSS	CUL1	CUL3	CUX1	CXXC4	CXXC5	CYLD	CYP26A1	CYP26B1	CYRIA	CYSLTR2	CYTH3	DAAM1	DAAM2	DAB1	DACH1	DACH2	DACT1	DARS1	DCAF6	DCAKD	DCN	DCSTAMP	DDIT3	DDR2	DDX17	DDX3X	DDX3Y	DDX46	DEDD	DENND6A	DEPDC7	DGKD	DGKH	DGKI	DHRS3	DHX40	DIABLO	DIAPH1	DIP2B	DIP2C	DIPK2A	DIS3L	DLG2	DLGAP4	DLK1	DLL1	DLX1	DMD	DMRT2	DMRT3	DNAJA1	DNAJA2	DNMT3A	DOCK11	DOCK3	DOCK4	DOCK8-AS1	DOP1A	DPF3	DPYSL3	DRC3	DRD3	DSCAML1	DSPP	DTNA	DTX3L	DUS4L	DUSP10	DYNC1I1	DYRK1A	DZIP1	EBF1	EBF2	ECHDC2	ECT2	EDA	EDEM3	EDIL3	EED	EEF1DP3	EFCAB11	EFHC2	EFNA4	EFNA5	EFNB2	EFNB3	EGF	EGFLAM	EGLN3	EGR2	EGR3	EHBP1	EHD4	EHF	EIF1AX	EIF1AY	EIF2B4	EIF2B5	EIF2S2	EIF3E	EIF3J	EIF4E	EIF4EBP2	EIF4G1	EIF5	EIF5A2	ELAVL2	ELAVL4	ELF4	ELK3	ELMO1	ELMO2	ELOVL4	ELOVL5	EMCN	EMSY	EMX2	ENAH	ENHO	ENO3	ENPP2	ENTR1	EOMES	EPC1	EPHA5	EPHA7	EPHB1	EPHB2	EPHX2	EPN3	EPYC	ERBB2	ERBB4	ERF	ERG	ERLIN1	ERO1A	ESR1	ESRRG	ETF1	ETNK2	ETV1	ETV4	ETV5	ETV6	EVA1C	EVC2	EVX1	EXT1	EXTL2	EYA1	EYA4	F2RL1	FABP4	FAM110D	FAM122A	FAM122B	FAM126A	FAM13C	FAM20B	FAM53B	FAM71D	FAM78A	FAM81A	FAM91A1	FANCB	FARP1	FAT1	FAXDC2	FBXL5	FBXO2	FBXO44	FBXW7	FCGRT	FCHSD2	FDX2	FEZF2	FGF10	FGF12	FGF13	FGF14	FGF16	FGF23	FGF9	FGFR1	FGFR1OP2	FGFR2	FILIP1	FIP1L1	FKBP4	FLI1	FLRT3	FMNL1	FMR1	FOS	FOSB	FOSL1	FOXA1	FOXA2	FOXB1	FOXD3	FOXN3	FOXO1	FOXO3	FOXO4	FOXP2	FOXP3	FRAS1	FRMD5	FST	FUT9	FYCO1	FZD5	FZD7	G3BP1	GABARAP	GABRA1	GABRA3	GABRB1	GABRG1	GALNT14	GALNT4	GANC	GAREM1	GARNL3	GASK1B	GATA1	GC	GCAT	GCG	GCH1	GEM	GFPT2	GFRA1	GHR	GIGYF2	GINM1	GIT1	GJA1	GK	GLDC	GLG1	GLS	GMPPB	GNA13	GNAI1	GNAS	GNB1	GNB4	GNG4	GOLPH3L	GPATCH2	GPBP1	GPC3	GPC4	GPC6	GPHB5	GPR183	GPR22	GPR37	GPR50	GPR52	GPR61	GPR63	GPR65	GPR85	GPRC5B	GPRC5D	GPRIN3	GPX1	GREB1	GRHL2	GRHL3	GRIA3	GRID2	GRIK1	GRIK3	GRIN3A	GRK2	GRK6	GRM1	GRM3	GRPR	GSS	GTF2E2	GUCY2C	GYPC	GYS2	H1-0	H3-3A	HAO1	HAPLN1	HAT1	HBP1	HCCS	HCFC1R1	HCN1	HCN4	HCRTR2	HDAC4	HDGF	HDX	HEBP1	HECTD2	HECTD4	HEMGN	HES1	HES7	HESX1	HIF1A	HIPK1	HLX	HMBOX1	HMGB1	HMGN2	HMGN5	HNF1A	HNRNPR	HNRNPUL1	HOMER1	HOMEZ	HOOK1	HOXA1	HOXA10	HOXA11	HOXA2	HOXA3	HOXA5	HOXA6	HOXA7	HOXB2	HOXB3	HOXB4	HOXB6	HOXB7	HOXB8	HOXB9	HOXC10	HOXC11	HOXC12	HOXC4	HOXC5	HOXC6	HOXC8	HOXD10	HOXD3	HOXD4	HPCAL1	HPSE2	HRH3	HRK	HS2ST1	HS3ST3B1	HS3ST4	HSD17B12	HSD17B14	HSD3B7	HSPB1	HSPG2	HSPH1	HTR2A	HTR2B	HTR2C	ID2	ID3	IER5L	IFNB1	IFNLR1	IFT57	IGF1	IGF1R	IGF2BP1	IGF2R	IGSF21	IGSF6	IKZF2	IKZF3	IL10	IL11	IL16	IL18R1	IL1RAPL1	IL1RAPL2	IL21	IL6ST	IL9	ILDR2	ILRUN	IMPA2	IMPDH1	IMPDH2	INF2	ING1	ING3	ING4	INHBA	INO80D	INPPL1	INTS13	INTS9	INVS	IPO4	IQGAP2	IRAG1	IRF1	IRF2BP1	IRF2BPL	IRS4	IRX3	IRX4	IRX5	IRX6	ISCA2	ISL1	ISYNA1	ITGA1	ITGB4	ITGBL1	ITIH2	ITM2C	ITSN1	JADE1	JADE2	JADE3	JAG1	JARID2	JAZF1	JPH1	JPT1	JUN	JUP	KANK2	KANK4	KANSL1	KAT6A	KCMF1	KCND3	KCNE2	KCNG3	KCNH8	KCNIP1	KCNIP4	KCNJ13	KCNJ2	KCNJ3	KCNJ8	KCNK12	KCNMA1	KCNN2	KCNQ4	KCNS2	KCNS3	KCTD15	KCTD4	KCTD9	KDELR2	KDM2A	KDM3A	KDM3B	KDM6A	KIF3B	KIF5B	KIFAP3	KIRREL3	KIT	KITLG	KIZ	KLF12	KLF14	KLF4	KLF6	KLF8	KLHL3	KLHL32	KLHL36	KMT2A	KMT2C	KMT2D	KMT5A	KNTC1	KPNA6	KRAS	KRIT1	KRT18P55	KRT35	KRT8P41	KRTAP22-1	KYNU	LAMA4	LAMB2	LAMP2	LAMP5	LAPTM4B	LARGE1	LARP1B	LARP4	LASP1	LCE1F	LCOR	LDAH	LDB1	LDB2	LDLRAD3	LEAP2	LEF1	LETM2	LHFPL3	LHX1	LHX2	LHX6	LIN28A	LIN37	LINC00472	LIX1	LMNA	LMO3	LMX1A	LNPEP	LOX	LOXHD1	LRATD2	LRMDA	LRP1	LRP10	LRP1B	LRP6	LRP8	LRR1	LRRC1	LRRC2	LRRC3B	LRRC75A	LRRC8D	LRRFIP2	LRRN1	LRRTM1	LRRTM3	LRRTM4	LSAMP	LSR	LTBP1	LUC7L	LUC7L2	LUC7L3	LUM	LURAP1L	LUZP1	LZTS2	MAB21L1	MACIR	MACO1	MAF	MAFA	MAFB	MAGI1	MAGT1	MALL	MAML3	MAN1A2	MANF	MAP1B	MAP2K6	MAP3K3	MAP3K4	MAP4K3	MAPK10	MAPK11	MAPK3	MARCHF3	MARCHF7	MAST4	MB21D2	MBD5	MBD6	MBNL1	MBNL2	MBOAT2	MC3R	MCF2	MCHR1	MCU	MDFI	MDGA1	MECOM	MECP2	MED12	MED12L	MED13	MED25	MEF2B	MEF2C	MEIS1	MEIS2	MELK	MEP1A	MERTK	MFSD14A	MGLL	MGST1	MID1	MID2	MIDEAS	MIEF1	MIPOL1	MIR137HG	MIR17HG	MIR22HG	MIR9-1HG	MITF	MLEC	MLF2	MLLT10	MLLT3	MLN	MMD	MMP13	MMP16	MMP2	MMP24	MN1	MORF4	MORF4L2	MOS	MOSPD2	MOXD1	MPC2	MPLKIP	MPP2	MPP5	MPP6	MREG	MRFAP1	MRGPRF	MRPL1	MRPL47	MRPS31	MRPS6	MRTFA	MSI2	MSTN	MSX2	MTCH2	MTSS1	MXI1	MYBPC1	MYC	MYCL	MYH1	MYH10	MYL1	MYLIP	MYO18A	MYO1E	MYOD1	MYOZ2	MYT1	NADK2	NAP1L5	NAV3	NBPF11	NCALD	NCAM2	NCDN	NCKAP5	NCOA2	NCOA3	NCOA5	NDNF	NDP	NDST3	NDST4	NDUFA11	NDUFB5	NEBL	NECTIN1	NEFM	NEK6	NELL1	NELL2	NETO1	NETO2	NEUROD1	NEUROD4	NEUROD6	NEUROG1	NF2	NFAT5	NFATC4	NFE2L1	NFIA	NFIB	NFKB2	NFKBIA	NFKBID	NHLH1	NHS	NIPBL	NKAIN3	NKD1	NKX2-1	NKX2-2	NKX6-1	NLGN1	NLGN3	NLK	NMT1	NMT2	NOG	NOL4	NOL4L	NOS1	NOTCH1	NOVA1	NOX3	NPAS2	NPAS3	NPC2	NPHP4	NPSR1	NPTX2	NPTXR	NPVF	NR1D1	NR2E1	NR2F1	NR2F2	NR2F6	NR3C1	NR3C2	NR4A2	NR4A3	NR5A2	NR6A1	NRAS	NRG1	NRK	NRP2	NRSN1	NRSN2	NRXN1	NSD1	NSD2	NSG2	NTN1	NTNG2	NTRK3	NUAK2	NUCB1	NUCB2	NUDT4	NUP54	NUP93	NVL	NXF1	NXF3	NXPH1	NXPH3	NXPH4	OLA1	OLFM1	OLFML3	OLIG3	ONECUT2	OR2S2	OR2W1	ORC4	OSBPL6	OSBPL7	OSBPL9	OSR1	OTC	OTP	OTUB1	OTUD7B	OTX1	OTX2	OVOL2	OXCT1	OXR1	P2RY10	P2RY13	PABPC1	PACSIN2	PAIP1	PARD3	PARP6	PARP9	PATZ1	PAX2	PAX6	PAX7	PAX9	PBX1	PBX3	PBXIP1	PCDH10	PCDH11X	PCDH11Y	PCDH18	PCDH7	PCDH8	PCDH9	PCDHGC3	PCF11	PCGF5	PCK2	PCM1	PCSK1	PCSK5	PCYOX1L	PDCD10	PDCD5	PDE1A	PDE2A	PDE4B	PDE4D	PDE7A	PDE9A	PDGFB	PDIA4	PDLIM3	PDPN	PDS5A	PDS5B	PDYN	PDZRN4	PELO	PEX5L	PFKFB1	PFN1	PFN2	PGRMC1	PGRMC2	PGS1	PHACTR3	PHC2	PHEX	PHF13	PHF20	PHF21A	PHF21B	PHF6	PHF8	PHKA1	PHOX2B	PHYHIP	PIAS1	PIAS2	PIAS3	PICALM	PID1	PIK3R1	PIK3R3	PIKFYVE	PIP4K2A	PITPNC1	PITX2	PITX3	PKD2L2	PKHD1	PKIG	PLA2G4B	PLAG1	PLAGL1	PLCB1	PLCB3	PLCL1	PLEKHA8	PLIN1	PLP1	PLPP3	PLPP6	PLPPR1	PLXDC2	PLXNA2	PLXNC1	PMEPA1	PMF1	PNOC	PNPLA6	POC1B	POSTN	POU2F1	POU3F1	POU3F2	POU3F3	POU3F4	POU4F1	POU4F2	PPARD	PPARGC1A	PPARGC1B	PPFIA2	PPM1A	PPM1E	PPM1J	PPME1	PPP1R12A	PPP1R17	PPP1R1B	PPP1R3B	PPP2CB	PPP2R2A	PPP2R2B	PPP2R3A	PPP2R5B	PPP4R2	PPP4R3A	PPRC1	PRDM1	PRDM12	PRDM13	PRDM16	PRDX4	PRELID2	PREP	PRICKLE1	PRIMA1	PRKAA2	PRKAB2	PRKACB	PRKAG2	PRKAR2B	PRKCG	PRKCI	PRKD2	PRMT3	PRNP	PROK2	PROX1	PRPF3	PRPF31	PRPF38B	PRPF4B	PRPS1	PRR15	PRRC2A	PRRT2	PRRX1	PRRX2	PRSS12	PRSS35	PRUNE2	PSAT1	PSENEN	PSMA8	PSMD11	PSME3IP1	PTBP2	PTCH1	PTCHD1	PTEN	PTGFRN	PTGS2	PTH2R	PTHLH	PTK2	PTMA	PTPRF	PTPRG	PTPRK	PUM3	PURA	PWWP2B	PYGO1	PYGO2	PYM1	QRFP	QRFPR	R3HDM1	RAB11FIP5	RAB1A	RAB23	RAB30	RAB3C	RAB6C	RABGAP1	RABGAP1L	RAD21	RAD23A	RALBP1	RALYL	RAMP2	RANGAP1	RAP1B	RAP2A	RAP2B	RAP2C	RAPGEF4	RAPGEF5	RARB	RASA4	RASSF2	RB1CC1	RBFOX1	RBM14	RBMS1	RBMS3	RBMX	RBP2	RBPMS	RCAN2	RCBTB2	RCOR2	REEP4	REL	RELCH	RELN	REPS1	REPS2	REST	RFC1	RFTN2	RFX3	RFX4	RFX5	RFXANK	RGMA	RGS3	RHOB	RHOBTB1	RHOQ	RIC3	RILPL1	RILPL2	RIMS1	RIT1	RIT2	RMND1	RMND5A	RND2	RNF122	RNF128	RNF13	RNF14	RNF144B	RNF145	RNF152	RNF182	RNF19B	RNF220	RNF38	ROCK2	ROGDI	ROR1	RORA	RORB	RP2	RPL34	RPL34-DT	RPS6KA2	RPS6KA3	RPS6KA5	RRAGD	RREB1	RSPO2	RSPRY1	RSRC2	RTL3	RTL9	RTRAF	RUNX1	RUNX1T1	RXFP1	RYBP	RYR3	SALL1	SALL3	SAMD1	SAP130	SAP30	SAP30L	SASS6	SATB1	SAV1	SCAF4	SCAF8	SCAI	SCARA5	SCG2	SCN1A	SCN4B	SCN5A	SCN8A	SCRT2	SCUBE2	SCUBE3	SDC4	SDCBP	SDF2	SDHAF3	SDHC	SEC24B	SECISBP2	SEL1L	SEL1L3	SELENOF	SELENOP	SEMA3A	SEMA3F	SEMA4C	SEMA5A	SEMA6A	SEMA6D	SENP6	SEPHS1	SERPINC1	SERPIND1	SERPING1	SERPINH1	SERPINI1	SERTAD4	SESN1	SESN2	SESN3	SETD2	SETD7	SEZ6L	SFSWAP	SFXN2	SFXN5	SGCD	SH3BGRL	SH3BGRL3	SH3BP4	SH3BP5	SH3D21	SH3GL2	SH3KBP1	SHANK2	SHC1	SHC3	SHCBP1	SHOX2	SI	SIAH3	SIDT1	SIM1	SIRT6	SIX3	SIX5	SKIDA1	SKIL	SLAIN1	SLC10A1	SLC10A2	SLC12A2	SLC13A4	SLC16A14	SLC16A6	SLC17A4	SLC1A3	SLC22A11	SLC22A12	SLC22A5	SLC24A2	SLC24A3	SLC24A4	SLC25A28	SLC26A3	SLC26A7	SLC2A10	SLC2A12	SLC2A13	SLC2A4	SLC30A7	SLC39A11	SLC39A13	SLC4A10	SLC4A2	SLC4A7	SLC5A3	SLC6A1	SLC6A11	SLC6A15	SLC7A9	SLC9A1	SLCO3A1	SLIT3	SLITRK1	SLITRK2	SLITRK3	SLITRK5	SLITRK6	SLK	SMAD1	SMAD2	SMAD5	SMAD6	SMARCA2	SMOC1	SMPX	SMYD2	SNCA	SNCAIP	SND1-IT1	SNN	SNTB2	SNTG1	SNW1	SNX1	SNX17	SNX21	SNX27	SOAT1	SOBP	SOCS1	SOCS2	SORBS1	SORCS3	SOSTDC1	SOX1	SOX13	SOX14	SOX18	SOX2	SOX21	SOX3	SOX4	SOX5	SOX6	SOX9	SP4	SP7	SPAG9	SPARC	SPARCL1	SPART	SPATA17	SPG21	SPHK1	SPIB	SPINK5	SPP1	SPRY1	SPRY2	SPSB2	SPTB	SPTBN2	SPTSSB	SRBD1	SRC	SREBF1	SREBF2	SREK1	SRGAP1	SRPX2	SRRM4	SRSF1	SRSF2	SRSF6	SSBP2	SSBP3	SSH2	SSR1	SSTR3	ST18	ST3GAL1	ST3GAL2	ST6GALNAC3	ST6GALNAC5	ST8SIA1	ST8SIA2	STAC	STAC2	STAG1	STAG2	STARD13	STAT3	STAU1	STC1	STC2	STEAP2	STEAP3	STEAP4	STIM1	STK3	STK32B	STK38L	STK39	STMN4	STX1A	STX6	STXBP6	SUFU	SUGCT	SUMO2	SUMO4	SUPT6H	SYNE1	SYNE2	SYNPR	SYT6	SYT9	SYTL2	SZRD1	TAB2	TAB3	TAC1	TACR1	TAF10	TAF11	TAF2	TAFA1	TAFA2	TAFA4	TAL1	TAOK3	TAZ	TBC1D8B	TBK1	TBX5	TBXAS1	TCEAL8	TCERG1L	TCF12	TCF4	TCF7L1	TCF7L2	TCP11	TDP1	TDRD3	TEAD1	TEAD2	TECTA	TEF	TENM3-AS1	TENT4B	TENT5C	TFAP2A	TFAP2D	TFAP4	TFDP2	TFPT	TGFB3	TGIF1	TGIF2	TGM4	THBS1	THOC6	THRAP3	TIMM50	TIMP3	TIMP4	TLE1	TLE3	TLE4	TLK1	TLK2	TLR1	TLX3	TM2D2	TMEFF1	TMEFF2	TMEM107	TMEM132E	TMEM145	TMEM182	TMEM196	TMEM229B	TMEM243	TMEM35A	TMEM38A	TMEM47	TMEM52	TMEM65	TMEM74B	TMEM87A	TMEM99	TMSB15A	TMSB4XP1	TMSB4XP4	TMTC2	TMTC3	TNF	TNFAIP8L1	TNFRSF19	TNFRSF21	TNFSF10	TNFSF18	TNIP3	TNNC1	TNPO2	TOB1	TOB2	TOM1	TOM1L2	TOMM22	TOP1	TOX2	TP53	TP63	TPBG	TPM3	TRAF2	TRAF3	TRAF4	TRARG1	TRDN	TREM1	TRERF1	TRHR	TRIB1	TRIM2	TRIM8	TRMT13	TRMT9B	TRPC1	TRPC4	TRPC5	TRPM3	TRPS1	TSC1	TSC22D1	TSC22D4	TSEN54	TSHR	TSHZ2	TSKU	TSPAN2	TSPAN6	TSPAN7	TSPAN9	TTBK2	TTC17	TTC23	TUBA1C	TUBB2B	TXLNG	TXLNGY	TYRO3	U2AF1L4	U2AF2	UAP1	UBA3	UBE2A	UBE2C	UBE2E1	UBE2E2	UBE2F	UBE2L3	UBE2O	UBE2R2	UBN1	UBR1	UBR3	UBR4	UBXN4	UCK2	UGP2	UHRF1BP1	UNC79	UQCRFS1	URI1	USB1	USO1	USP12	USP13	USP25	USP46	UST	UTP18	UTP4	UTY	UVRAG	VANGL1	VAX1	VCAN	VCL	VEGFA	VEGFD	VEZF1	VIM	VIPR2	VIT	VLDLR	VNN2	VSTM2A	VSTM2L	VSX2	WASF2	WASHC4	WASL	WBP1L	WBP4	WDR53	WDR81	WEE1	WNT2	WNT3	WNT7A	WNT8B	WRAP53	WWP2	XBP1	XPO1	XPO4	XPO7	XYLT2	YPEL4	YRDC	ZBTB16	ZBTB18	ZBTB2	ZBTB20	ZBTB3	ZBTB37	ZBTB7B	ZBTB9	ZC2HC1C	ZC3H18	ZC3HC1	ZCCHC3	ZDHHC21	ZDHHC22	ZDHHC5	ZDHHC9	ZEB1	ZEB2	ZFAND3	ZFAND6	ZFHX3	ZFHX4	ZFP36L1	ZFP36L2	ZFPM1	ZFPM2	ZHX2	ZIC1	ZIC3	ZIC4	ZIC5	ZMAT4	ZMYM4	ZNF174	ZNF202	ZNF219	ZNF277	ZNF280C	ZNF322	ZNF362	ZNF431	ZNF436	ZNF436-AS1	ZNF462	ZNF516-DT	ZNF521	ZNF706	ZNF710	ZNF768	ZNF792	ZNF800	ZNF804A	ZNF804B	ZNF827	ZSCAN32
AAGCACT_MIR520F	> Genes having at least one occurence of the motif AAGCACT in their 3' untranslated region. The motif represents putative target (that is, seed match) of human mature miRNA hsa-miR-520f (v7.1 miRBase).	ABCA1	ABR	ADCYAP1	AEBP2	AGFG2	AK2	ANO6	AP3M1	APP	ARF1	ARHGEF17	ARHGEF9	ARID4A	ARID4B	ASF1A	ASF1B	ATAD2	ATF6B	ATP2B2	ATXN7L2	BACH2	BAZ1A	C19orf48	CAMK2N1	CC2D1A	CCND1	CCND2	CDC25B	CDCA7	CDH2	CDH4	CDK19	CDKN1B	CELF2	CEP350	CERS3	CFL2	CNOT6	COL4A3	CPD	CREB5	CREBRF	CRTC2	CXXC5	CYP26B1	DCAF6	DDHD1	DDX3X	DERL2	DLL4	DNAJA2	DNAJC13	DPP4	EDNRB	EMX2	EPAS1	ESR1	FAM13C	FBXW11	FGD5	FIGN	FLT1	FNDC3A	FRAS1	GAB2	GATAD2B	GRHL2	HACD2	HIVEP3	HSPA14	IGF2BP1	IL6ST	INTS6	IQSEC2	IRF2	ITFG1	ITGA9	JADE2	JAZF1	JPT1	KBTBD8	KCNMA1	KIAA1522	KIF3B	KLHL18	KMT2A	KMT2E	KMT5B	KPNB1	LCOR	LDOC1	LEFTY1	LETMD1	LHX6	LMBR1L	LMO3	LYPD6	MACROH2A1	MAP11	MAP3K14	MBNL2	MECP2	MED12L	MEF2C	MEX3C	MICALL1	MINK1	MKRN1	MMP24	MNT	MTCH2	MTMR3	MTUS1	MYRF	NAPEPLD	NEK9	NFIB	NOVA1	NR2C2	NR4A3	NT5C3A	NTN4	OCRL	OLFM3	OPCML	OSBPL8	PAK5	PAN3	PANK2	PAPOLA	PBX3	PCGF5	PGBD5	PICALM	PLAG1	PLXNA1	PPP2R3A	PPP4R3A	PRC1	PRDM4	PRDM8	PRKACB	PURB	PWWP3B	RAB11A	RAB22A	RABEP1	RABGAP1	RALGDS	RALGPS2	RAP1A	RAPGEFL1	RARB	RASAL2	RASSF2	RB1CC1	RBFOX1	RBL1	RC3H1	RDX	RFX4	RGL1	RGMA	RIC8B	RICTOR	RNF6	RPS6KA5	SAR1B	SENP1	SEPTIN2	SIK1	SIMC1	SLC22A23	SLC24A3	SLC38A2	SLC6A9	SLITRK3	SNX21	SP1	SPRED1	SPTLC1	SS18L1	SUGP1	SYNC	TARDBP	TBL1XR1	TENT5C	TET1	TEX30	TFAP4	TIPARP	TLCD3A	TMCO2	TMEM87A	TMTC1	TMUB2	TNFAIP1	TNRC6B	TOX	TSHZ3	TUBG1	UBE2B	UBE2Q2	UBFD1	UBR3	UBXN1	UHMK1	UNC45A	USP42	VAMP3	VANGL2	VASH2	VGLL3	VLDLR	VSX1	WDR26	WDR37	WNT5A	XYLT1	YOD1	YTHDC1	YTHDF3	ZBTB11	ZBTB26	ZBTB41	ZBTB47	ZDHHC17	ZFP91	ZFPM2	ZFYVE26	ZKSCAN1	ZNF180	ZNF385A	ZNF436	ZNF462	ZNF654	ZNF800	ZNFX1
AAGGGAT_MIR188	> Genes having at least one occurence of the motif AAGGGAT in their 3' untranslated region. The motif represents putative target (that is, seed match) of human mature miRNA hsa-miR-188 (v7.1 miRBase).	ACACA	AP1S3	ATXN1	BCL11B	BCL9	CCNT2	CDC25B	CGN	CHRD	CNIH1	CPNE8	CRKL	CXXC5	DEDD	DENND5A	DLG5	EFNB2	EIF4A1	ELOVL6	ENOX2	EPC2	EPHA4	ESR1	FAM117B	FBXO11	FBXW7	FNIP1	H3-3B	IGF2BP2	IL13RA1	ILF3	KITLG	KLF12	KPNA3	LPAR1	LSM12	LUZP1	MAFB	MAP3K3	MAPK8IP2	MBNL1	MEF2C	NBEA	NSD2	P4HB	PCDH9	PDE4A	PDIK1L	PHACTR2	PHF3	PTEN	RAB14	RAP2C	RICTOR	RNF111	RNF185	RREB1	RSPO3	SELENOT	SLC12A2	SLITRK4	SNN	SOX4	SPRED1	SRSF7	TMEM30A	TMEM39A	TOMM70	TRIAP1	TRIP12	UBE2I	USP28	ZBTB44	ZFP91	ZNF281
ABDULRAHMAN_KIDNEY_CANCER_VHL_DN	> Genes down-regulated in the RCC4 cells (renal cell carcinoma, RCC) expressing VHL [GeneID=7428] mutants Type 1 and 2B (associated with RCC) but not those of Type 2A and 2C (not associated with RCC).	ACTA2	ALDH1A1	ALDH3B1	ITGB3BP	MPPE1	MTMR3	PALLD	PJA2	RHOBTB1	SEC31A	SNRPN	STX11	UGT2B7
ACEVEDO_LIVER_CANCER_DN	> Genes down-regulated in hepatocellular carcinoma (HCC) compared to normal liver samples.	ABHD10	ACAA1	ACACB	ACAD11	ACADS	ACADSB	ACADVL	ACAT1	ACAT2	ACCS	ACOT12	ACOX3	ACP2	ADAMTSL2	ADH1A	ADH4	ADI1	ADIPOR2	ADM	AGMAT	AGMO	AGPAT2	AGT	AGXT2	AIG1	AK3	AKR7A3	ALDH2	ALDH9A1	ALDOB	ALKBH3	ALPL	AMBP	ANGPTL3	ANGPTL8	ANKRD33	ANKRD46	ANPEP	ANXA10	APLNR	APLP2	APOA1	APOA2	APOB	APOF	AQP12A	ARFGAP1	ARG1	ARHGAP10	ARL6IP1	ARMC6	ARNT	ASCL1	ASGR1	ASPDH	ATF5	ATG101	ATOH8	ATP5F1A	ATP6V1B2	ATXN2	AVPI1	AZGP1	BBOX1	BCKDK	BCL2L13	BCO2	BGN	BHLHE40	BOK	C11orf24	C1orf115	C1orf162	C1orf50	C1RL	C3	C5	C8A	C9	CACNA1H	CALM1	CAMK1	CAPN6	CCDC28A	CCL16	CCN1	CCND1	CD81	CD99L2	CDA	CDK9	CENPV	CERS4	CERS6	CFAP410	CFHR3	CFI	CHCHD10	CHD8	CHMP7	CHST7	CLDN2	CLDN3	CLUH	CMBL	CNDP1	CNNM3	COL6A1	COLEC11	COX4I1	CPEB3	CPED1	CRISPLD2	CROT	CRP	CSK	CSRNP1	CTSB	CTSF	CXCL16	CXXC5	CYGB	CYP1A2	CYP2C8	CYP2E1	CYP39A1	CYP3A43	CYP4A11	CYP4F22	DCAF8	DCPS	DCUN1D3	DECR1	DEFB1	DERA	DGAT1	DGAT2	DHRS1	DHRS7	DIAPH1	DIS3L	DMAP1	DNAJA1	DNMT3L	DPT	DPYS	DUSP5	DYNC1H1	DYNC1LI2	DYNLL2	EBPL	ECHS1	EEF2	EGR1	EIF2AK1	EIF5A	ELP3	ENDOG	ENKD1	ENO1	ENO3	ENTPD5	EPHA2	EPHX2	ERLIN1	ESPN	ESR1	ETS2	EVL	EXOSC6	EZR	F12	F7	F8A1	F9	FAAH	FAHD2B	FAM160A2	FAM32A	FASN	FBP1	FCN3	FERMT2	FGA	FITM1	FKBP4	FMO3	FN3KRP	FOS	FOSB	FOXD4L4	FST	FTCD	FUCA1	FUOM	FURIN	GATM	GCGR	GHR	GJB1	GJB2	GLRX5	GLUD1	GNA11	GNPTG	GOT2	GPAT3	GPD1	GRAMD2B	GSDMB	GSE1	GSTP1	GTF2E2	H3-3B	HADH	HADHA	HAMP	HAPLN4	HBA1	HDAC6	HDHD2	HEBP2	HGFAC	HIPK2	HMGCL	HMGCR	HMGCS1	HOGA1	HOOK1	HSBP1	HSD3B7	HSPA5	ICAM3	ID2	IDH2	IDNK	IER3	IFNAR1	IGF2	IGF2R	IGFALS	IGFBP3	IGFBP4	INHBE	INMT	INSIG2	INTS10	IRF1	IRF8	IRX1	ITCH	ITIH1	ITIH2	JMJD8	JUND	KANK4	KAT6A	KCNJ10	KDM8	KHSRP	KIAA2013	KIF13B	KLF2	KLHL36	KLKB1	KMO	KNG1	KRT8	KYNU	L2HGDH	LAMP1	LCAT	LDHA	LDLR	LECT2	LHPP	LINC01554	LONP1	LPCAT3	LRP5	LRRC28	LTBR	LY6E	LYRM1	MACROD1	MAMDC4	MAN2B2	MAP7	MAPRE2	MARCHF6	MASP2	MAT1A	MFN2	MICU1	MIDEAS	MLLT3	MLPH	MPC1	MPDU1	MPND	MRM3	MRPL53	MRPS2	MSRA	MT1A	MT1B	MT1F	MT1G	MT1M	MT1P3	MT1X	MT2A	MTFR1L	MTRF1	MVK	MXRA5	MYO10	MYOM2	NADK	NAP1L4	NAT2	NCLN	NCOA4	NDEL1	NDFIP2	NDRG2	NDUFB8	NEK6	NFKBIA	NMT1	NNMT	NOCT	NOP14	NOP53	NR4A2	NRDE2	NTHL1	NUCB1	NUDT14	OAF	OAT	OGDHL	ORM1	PAF1	PAFAH2	PAM16	PBX3	PCBP2	PCMT1	PCNX1	PCOLCE	PCYOX1	PDXK	PEPD	PEX11G	PGM2	PGRMC2	PHF13	PHGDH	PHKA2	PHLDA1	PINK1	PLA2G2A	PLEK2	PLEKHG3	PLG	PLIN2	PLOD1	PLPBP	PLSCR4	PMPCA	PNPLA7	POLE	PON1	PPARGC1A	PPFIBP2	PPP1R13B	PPP1R15A	PPP2R2A	PRG4	PRKAG2	PRNP	PRODH2	PSMA2	PSMB10	PSMC1	PSMF1	PTH1R	PTMS	PWWP3A	PZP	RAB26	RACK1	RAP1GAP	RCL1	RCN1	RDH16	RDH5	REEP6	RELN	RETSAT	RGL1	RITA1	RND3	RNF115	RPF2	RPL12	RPL3	RPUSD4	RXRA	SAA4	SAMD4A	SAP18	SARAF	SARS2	SCD	SCYL1	SDC4	SDHAF2	SDHB	SEC14L4	SECISBP2L	SELENOO	SELENOW	SERBP1	SERPINA10	SERPINA5	SERPINA6	SERPINE1	SERPINF1	SERPINF2	SERTAD1	SFXN1	SFXN5	SGPP1	SH3BGRL2	SHBG	SHFL	SHMT1	SHMT2	SIDT2	SIRPA	SKAP1	SLC10A1	SLC13A5	SLC19A3	SLC20A1	SLC22A1	SLC25A10	SLC25A11	SLC25A23	SLC25A47	SLC2A2	SLC35A1	SLC39A14	SLC6A12	SLC7A5	SLC8B1	SMIM14	SNAPC4	SOD1	SPP2	SRD5A1	SRF	SRSF5	SRSF6	STAB1	STAP2	STK11	SYNJ2BP	TAF6L	TBL1X	TCEA3	TCF25	TCIM	TENT5A	TERF2IP	TFF3	TGDS	THOC2	THOP1	THRSP	TKFC	TM7SF2	TMBIM6	TMEM256	TMEM30B	TMEM82	TMEM86B	TMEM97	TMPRSS6	TNFRSF14	TNFRSF1A	TNFRSF1B	TOLLIP	TOR3A	TP53INP1	TPCN2	TPRG1L	TPT1	TRAPPC2L	TRAPPC6A	TRIB1	TRIB3	TRIM44	TRIP6	TRIR	TSHZ2	TSPAN9	TTR	TUBGCP2	UBALD1	UBE2J1	UBXN6	UPB1	URGCP	VARS2	VAV2	VNN1	VPS26B	VPS37B	VPS9D1	VTA1	VTN	WDR72	WFS1	XPNPEP2	ZBED1	ZBTB48	ZCCHC14	ZDHHC14	ZFP36	ZFPM1	ZG16	ZNF180	ZNF330	ZNF395	ZNHIT1	ZSWIM8	ZYG11B
ACEVEDO_LIVER_CANCER_UP	> Genes up-regulated in hepatocellular carcinoma (HCC) compared to normal liver samples.	AASDHPPT	ABCB1	ABCB10	ABCB11	ABHD15	ABHD16A	ABHD3	ABHD5	ABLIM3	ACBD3	ACBD6	ACLY	ACP1	ACSM5	ACTL6A	ACTR3	ACTR6	ADAM15	ADAT1	ADGRF5	ADIPOR1	ADPRM	AFF4	AHCTF1	AHSA2P	ALG14	ALG6	AMDHD1	ANAPC10	ANAPC13	ANGEL2	ANKMY2	ANKRD49	ANXA2R	AOPEP	AP1S2	AP3S1	APAF1	APIP	APOLD1	AQP11	ARF3	ARHGAP12	ARHGAP19	ARL2BP	ARL8B	ARMC7	ARPC5	ARPP19	ARV1	ASAP2	ASF1A	ASPM	ASXL2	ATAD1	ATF6	ATL2	ATP6V0E1	ATP6V1A	ATXN1	AUH	AURKA	AVEN	B2M	BAG3	BAIAP2L1	BBX	BCAT2	BET1	BFAR	BLOC1S5	BLVRA	BLVRB	BMI1	BOLA1	BPNT2	BRK1	BTAF1	BTG3	BTN3A2	BZW2	C12orf65	C14orf93	C16orf91	C17orf97	C18orf21	C1orf131	C1orf35	C1orf54	C4orf33	C5orf51	C6orf226	C6orf62	C7orf25	C7orf50	C8orf33	CALML4	CALU	CANT1	CAP2	CARD10	CASK	CAVIN3	CBLB	CCDC117	CCDC167	CCDC51	CCDC91	CCL5	CCNA2	CCNG1	CCT3	CD2	CD46	CD74	CD9	CD93	CDC16	CDC20	CDC5L	CDH5	CDK12	CDK5	CENPN	CES1	CETN2	CFHR1	CFHR2	CFHR4	CFHR5	CHCHD1	CHCHD3	CHKA	CHMP1B	CHMP2B	CHMP5	CHTOP	CIAPIN1	CISD1	CKB	CKLF	CKS1B	CKS2	CLDN7	CLDND1	CLEC3B	CLP1	CMC1	CMSS1	CNEP1R1	CNIH4	CNPY3	COL1A1	COL1A2	COL3A1	COL4A1	COL4A2	COMMD10	COMMD2	COPA	COPB2	COPS4	COX7B	CPE	CPQ	CPVL	CREBBP	CSTF2	CTCF	CTSH	CTSO	CUL5	CUL9	CWC27	CWF19L2	CXCL10	CXCL9	CXorf38	CYB561D2	CYBRD1	CYP3A5	CYP51A1	CYSTM1	CYYR1	DAD1	DARS2	DCAF12	DCP2	DCTN4	DDX21	DDX27	DENND5A	DERL1	DESI2	DHX15	DHX16	DHX29	DHX35	DHX36	DISP1	DMTF1	DNAAF2	DNAJB1	DNAJC14	DNAJC19	DNM1P46	DNMT1	DOCK10	DOK4	DPH3	DPH5	DPM1	DROSHA	DSN1	DTL	DTWD1	DTYMK	DUSP12	DUSP23	DVL3	DYNLRB1	DYNLT3	EAF1	EDEM2	EEF1AKNMT	EEF1E1	EIF1B	EIF2B2	EIF3H	EIF4A3	EIF4ENIF1	ELOC	ELOVL5	EML2	ENOPH1	ENOSF1	EPRS1	EPSTI1	ERGIC2	ERLEC1	ESM1	ETNK2	ETS1	EXOSC3	EXOSC4	F11R	F13B	FABP4	FADD	FAM120AOS	FAM160B1	FAM162A	FAM214A	FAM222B	FAM83D	FAM98A	FARS2	FAT1	FBXO28	FIP1L1	FKBP11	FKBP5	FNDC3B	FNDC5	FOCAD	FOXC1	FOXQ1	FRS3	FRZB	FUNDC1	GADD45GIP1	GAK	GBA	GBP2	GBP4	GET1	GGCX	GGH	GGPS1	GIMAP5	GIMAP7	GINS2	GLB1	GMFB	GMFG	GMNN	GMPS	GNA13	GNAI3	GNG10	GNG11	GNG5	GNPAT	GOLGA4	GOLPH3L	GOLT1B	GON7	GORASP1	GPAA1	GPBP1	GPC3	GPKOW	GPR137B	GPRASP2	GPX7	GRN	GRPEL2	GSKIP	GSTA4	GTF2H4	GTF2IRD2	GTF2IRD2B	GTF3C2	GTF3C6	GTPBP4	GYPC	H1-2	H2AC18	H2AC20	H2AC6	H2AX	H2AZ1	H2BC12	H2BC21	H2BS1	H3-5	H4C14	HARS2	HBP1	HCFC1	HCP5	HDAC2	HEATR1	HERC6	HES1	HEXD	HEY1	HGH1	HIGD1A	HLA-B	HLA-C	HLA-DRA	HLA-E	HLA-F	HLF	HMGB1P1	HMGB2	HMGN4	HNRNPH3	HNRNPR	HOMEZ	HPF1	HSD17B11	HSP90AB1	HSPA14	HSPA1A	HSPA1B	HSPB1	HSPB11	HYOU1	IARS2	IDI1	IFI27	IFI44	IFIT2	IFT74	IGBP1	IGFBP7	IK	IL32	ILF2	IMMT	IMPA1	INIP	INTS8	IPO4	IPO9	IQGAP1	IRAK1	IRAK2	IRF6	IRF9	IRS2	IRX3	ISCA1	ITFG1	ITGAV	ITPR2	JAM3	JARID2	JCHAIN	JKAMP	JPT1	KANK2	KANSL1	KATNB1	KATNIP	KCNK5	KCTD3	KDELR2	KDM3B	KDM5B	KHDC4	KHDRBS1	KIDINS220	KIF1C	KIFAP3	KIFBP	KIFC2	KLF13	KLF15	KLHDC9	KLHL12	KLHL2	KLHL20	KLHL9	KPNA2	KPNA3	KPNB1	KRT222	KXD1	LAMB1	LAMTOR3	LANCL1	LAP3	LAPTM5	LARP7	LCMT2	LCN2	LCOR	LCP1	LINC00467	LIPA	LIX1L	LLPH	LMAN2	LMBR1	LMO2	LPGAT1	LRATD2	LRP10	LRP11	LRRC14	LRRC42	LRRC59	LRRC8D	LSM1	LSM3	LTN1	LYAR	LYPLAL1	LYSMD2	LYZ	MAFB	MAN1C1	MAOB	MARCHF2	MARCKS	MARS1	MARVELD2	MBIP	MBL2	MCFD2	MCM3	MCM4	MCTS1	MDC1	MED7	MET	METTL3	METTL5	METTL7A	MFAP1	MFSD1	MFSD14B	MGP	MICA	MICU2	MIF4GD	MINPP1	MIS18A	MKRN2	MORF4L2	MPLKIP	MPV17	MPV17L	MR1	MRPL13	MRPL44	MRPL50	MRPL51	MRPL9	MRPS23	MRPS28	MRPS33	MRPS7	MS4A7	MSANTD3	MTERF3	MTFR1	MTMR6	MTPN	MTSS1	MTX3	MUC13	MYLIP	MYNN	MYRIP	NAA10	NADK2	NAGS	NAT8B	NBAS	NCBP2	NCKIPSD	NCOA6	NDUFA4L2	NDUFB5	NEDD8	NFE2L2	NFIA	NGLY1	NIPSNAP2	NISCH	NMD3	NOC3L	NOL7	NPC1	NQO2	NR2C2AP	NRAS	NRBP2	NSMCE2	NT5E	NTAN1	NTPCR	NUCB2	NUDCD2	NUDT16L2P	NUP133	NUP153	NUP205	NUSAP1	OARD1	OCRL	OPRPN	ORC3	OSGIN1	OSTC	P4HA2	PAK1	PALLD	PAPSS1	PAQR9	PARP1	PCED1A	PCTP	PDCD7	PDE12	PDGFC	PDGFRB	PDIA6	PECAM1	PEX1	PEX19	PEX2	PGAM4	PHAX	PHF23	PHF3	PHIP	PHLDA3	PHPT1	PIAS1	PIEZO2	PIGB	PIGC	PIGR	PIGT	PIK3IP1	PIM2	PIR	PKP2	PLA2G4C	PLCG1	PLCL2	PLGRKT	PLS3	PLVAP	PMF1	PMS2P5	PNN	POLD4	POLR2J3	POLR3E	POLR3F	PON2	POTEKP	PPIAL4A	PPIC	PPID	PPL	PPP1R16A	PPP2R5A	PPT1	PRC1	PREPL	PRICKLE4	PRKAB1	PRKAB2	PRKAR1A	PRKCH	PRKD2	PRODH	PRPF18	PRPF3	PRRC1	PRRC2C	PSMA6	PSMB8	PSMD10	PSMD14	PSMD2	PSMD6	PSME3IP1	PSMG1	PTBP2	PTBP3	PTGES3	PTP4A1	PTPN12	PTTG1IP	PUM3	PURA	PYCR2	PYGB	RAB18	RAB33B	RAB3IP	RAB4A	RAC2	RAMP1	RANBP6	RAP2A	RB1CC1	RBBP5	RBBP7	RBM34	RBM47	RBM6	RBMX	RBP7	RBPMS2	RBX1	RCN2	RDH14	RDX	RFC4	RFX5	RGS1	RGS5	RHEB	RHOBTB3	RIC8B	RIN2	RMDN1	RMI1	RMI2	RNASE1	RNASEH2A	RNF26	RNH1	ROCK2	RPA3	RPF1	RPL13A	RPL14	RPL17	RPL23	RPL23A	RPL7	RPL7A	RPLP1	RPN2	RPS27A	RPS7	RRM2B	RRNAD1	RRP12	RRP15	RRP36	RSRC1	RSRP1	RTCA	RTL8C	RTRAF	RUNDC1	S100A10	S1PR1	SAP30L	SAR1A	SBDS	SCML1	SCNM1	SCOC	SCYL2	SDCBP	SDF2	SDHC	SEC11C	SEC13	SEC23IP	SELENBP1	SELENOF	SEMA3B	SENP2	SEPHS1	SEPTIN11	SERP1	SERPINB1	SERPINH1	SERTAD2	SF3B6	SH3D19	SH3GL1	SHLD2	SHROOM3	SIMC1	SIRT7	SLC17A3	SLC17A4	SLC1A3	SLC25A14	SLC25A46	SLC26A6	SLC29A3	SLC2A10	SLC30A1	SLC30A10	SLC33A1	SLC35E3	SLC35F6	SLC36A1	SLC38A9	SLC39A8	SLC49A4	SLC4A1AP	SLC50A1	SLC51A	SLC9A6	SLCO2A1	SLU7	SMAP2	SMARCA1	SMARCC1	SMARCE1	SMC3	SMNDC1	SMYD3	SNAPC3	SNRNP40	SNRPC	SNX2	SNX4	SORT1	SOWAHA	SOX18	SP2	SPA17	SPARC	SPARCL1	SPCS1	SPDYE3	SPNS1	SPPL2A	SRGN	SRP19	SRP54	SRP72	SRPK1	SRRD	SRXN1	SSC4D	SSR1	SSR2	STAG2	STAMBPL1	STC1	STRBP	STT3B	STXBP6	SUB1	SUMF2	SUMO2	SUN1	SWAP70	TAF12	TAF7	TAGLN2	TALDO1	TAP1	TARBP1	TATDN1	TBC1D2	TBCK	TCFL5	TCHP	TCN2	TDRD7	TEAD2	TESK1	TFB2M	TFG	TFIP11	THY1	TIGD5	TIMM10	TIMM29	TIMM8A	TINF2	TIPRL	TJP1	TK1	TM2D1	TMCO1	TMED10	TMED5	TMED7	TMEM109	TMEM126B	TMEM14A	TMEM14B	TMEM14C	TMEM167B	TMEM183A	TMEM199	TMEM209	TMEM245	TMEM248	TMEM37	TMEM38B	TMEM9	TMTC4	TOM1L1	TOPBP1	TOR1AIP1	TOX4	TP53BP2	TRAM2	TRAPPC4	TRIM2	TRIM22	TRIM27	TRIM38	TRIP12	TRIP4	TRIT1	TRMT1L	TRMT61B	TSC22D2	TSEN15	TSNAX	TSPAN14	TSPAN8	TSR3	TTC27	TTC32	TTC37	TUBA1A	TUSC2	TUT1	TWF2	TXNL1	TXNRD1	TYMP	TYMS	TYMSOS	UAP1	UBA3	UBA6	UBD	UBE2N	UBE2Q1	UBE2Q2	UBE2S	UBE2T	UBE2V2	UBE3C	UBLCP1	UBQLN2	UCHL5	UCK2	UFC1	UIMC1	UPF3A	UQCRB	UQCRC2	UQCRH	USB1	USP13	USP3	USP30	USP34	USP8	UTP14C	UTP3	UVRAG	VAMP5	VAMP7	VBP1	VIM	VOPP1	VPS25	VPS26A	VPS35	VPS45	VPS8	VWF	WARS1	WASHC5	WDCP	WDR11	WDR13	WDR26	WDR41	WIPI1	WSB2	XPO1	XPOT	XPR1	XRCC1	XRCC6	XXYLT1	XYLT2	YAE1	YEATS2	YIPF4	YPEL5	YRDC	YTHDF2	YTHDF3	YWHAG	ZBTB33	ZBTB4	ZBTB9	ZCCHC9	ZDHHC11	ZDHHC23	ZFAND1	ZFP36L1	ZFR	ZFYVE26	ZHX2	ZMYM6	ZNF106	ZNF212	ZNF217	ZNF277	ZNF329	ZNF467	ZNF544	ZNF581	ZNF7	ZNF791	ZNF83	ZNFX1	ZPR1	ZSCAN16	ZSCAN18	ZSCAN32	ZXDB	ZXDC
ACEVEDO_LIVER_CANCER_WITH_H3K27ME3_DN	> Genes whose promoters display lower levels of histone H3 trimethylation mark at K27 (H3K27me3) in hepatocellular carcinoma (HCC) compared to normal liver.	ACTR3BP2	ACTRT1	ADAMTSL3	AGTR1	AJUBA	ALPK2	ANKRD12	ANKRD29	ANKRD36B	ANKRD36C	ANKRD42	ANLN	APCS	APOL2	ATP23	ATP8A2	BMP4	BTBD3	C6orf201	CCDC81	CCT8L2	CD44	CDKN2A	CDKN2A-DT	CELF3	CHD9	CHST15	CHST4	CMTM2	CNTRL	COCH	COL18A1	COL27A1	CPLX2	CRMP1	DHRS7	DTNA	DTWD1	DUXAP10	E2F7	EIF3C	FAM170B	FAM197Y2	FAM217A	FAM227B	FAM89A	FLJ36000	FOXJ2	FRG1	FRG1BP	FRMPD4	FSIP1	GGN	GOLT1B	GP5	GPC6	GRIK2	GRPR	H2AC11	H2AC12	H2AC13	H2AC14	H2AC15	H2AC16	H2AC17	H2AC4	H2AC8	H2BC10	H2BC11	H2BC12	H2BC17	H2BC4	H2BC5	H2BC6	H2BC7	H2BC8	H3-2	H3C14	H4-16	H4C1	H4C11	H4C12	H4C13	H4C14	H4C15	H4C2	H4C3	H4C4	H4C5	H4C6	H4C8	H4C9	HAUS7	HERC2P4	IGSF3	INSM2	IZUMO1	KATNAL2	KCNC4	KCNIP1	KIAA0895	KIAA1143	KIF15	KRTAP19-7	KRTAP20-1	KRTAP6-1	LAMA3	LGALS3	LINC01002	LYST	MBTPS2	MKRN9P	MORF4L2	MRPL1	MYF6	NBPF1	NBPF11	NBPF14	NBPF15	NCLN	NMI	NOMO1	NOMO2	NOMO3	NPRL3	NSD2	NTRK3	NUCB2	OR10J5	OR10S1	OR4A15	OR4C13	OR4C16	OR4K13	OR4K15	OR4K2	OR4K5	OR4M1	OR4M2	OR4N2	OR4Q3	OR5D14	OR5L2	OR5T3	OR8H2	PCDH11X	PCDH11Y	PCDHGA10	PCDHGA11	PCDHGA6	PCDHGA7	PCDHGA8	PCDHGA9	PCDHGB3	PCDHGB4	PCDHGB5	PCDHGB6	PCDHGB7	PCDHGC3	PCDHGC4	PCDHGC5	PDE4DIP	PDGFRB	PFN1P3	PHGDH	PIK3C2B	PLCB4	PLEKHH3	PLP2	PNCK	POLR3H	POMP	PP2D1	PPP1R14A	PPP1R16B	PRG4	PROX1	PRPF39	RALY	RAPGEF4	RBFOX1	RCAN2	RECQL	RHPN2	RNF185	RUNX1	SATB2	SCFD1	SCN8A	SCUBE1	SERPING1	SHISA4	SHISA6	SLC51B	SLC6A10P	SOGA1	SOHLH2	SPG21	STK32B	TDH	TMEM119	TMEM121	TMEM132C	TNFSF4	TP53TG3	TPTE2	TREX2	TSHZ2	TSPY1	TSPY2	TTC6	TTC9	TUB	TYRO3	ULK1	USH1C	YAP1	ZDHHC11	ZFHX3	ZFHX4	ZNF461
ACEVEDO_LIVER_CANCER_WITH_H3K27ME3_UP	> Genes whose promoters display higher levels of histone H3 trimethylation mark at K27 (H3K27me3) in hepatocellular carcinoma (HCC) compared to normal liver.	ADGRF1	ADGRF2	ADGRF4	ADGRF5	ADGRV1	AGR2	AGTR2	AIM2	AKT3	ANGEL1	ANGPTL5	AREG	ARHGAP10	ARHGDIB	AWAT2	B3GALT5	BICD1	BMPR1B	BTC	C11orf53	C1GALT1C1	C3orf52	C6orf141	C7orf31	C9	CACNB2	CALD1	CCDC141	CCDC172	CCR9	CDH12	CELF2-AS1	CEP126	CHRM3	CHST2	CLCA1	CLEC12A	CLEC7A	COL19A1	COL1A2	COL3A1	COLEC12	CPB1	CR1L	CRB1	CREB5	CRISP2	CRISP3	CSAG3	CSAG4	CSRNP3	CSTF2	CTNNA3	CXCL1	CYP2E1	CYTIP	DCDC1	DCUN1D5	DEFB126	DEFB129	DLC1	DNASE2B	DOCK8	DSC3	DYNC2H1	EDDM3A	EDDM3B	ELMOD1	ENDOD1	ENPP6	ENTHD1	ESRP1	EZHIP	F11	FAM189A2	FAM47C	FAM9A	FMN2	FRAS1	FUT8	FZD1	FZD8	GABARAPL2	GADL1	GAPT	GCG	GDF3	GLRB	GMPR	GNPDA2	GPBP1L1	GPR1	GPR119	GPRIN3	GRM8	GSDMC	GSDME	GSPT2	GUCY1A1	GUCY2C	HAUS5	HAVCR2	HECW2	HOMER1	HSBP1	HSFX1	HSPB3	HSPD1	HTR7	IFNA1	IFNA13	IFNA6	IFNL1	IGSF1	IKZF1	IL1RL1	IL6	IL6-AS1	INSL5	IPCEF1	ITIH5	KCNK2	KDM4D	KIAA1217	KIF5C	KL	KLHL41	KLRC4	KLRK1	LCA5	LHFPL1	LIMCH1	LINC00305	LINC02210	LMO2	LPAR3	LRCH2	LRRC8C	LYSMD2	MACROH2A2	MAGEA2	MAGEA2B	MAGEA9	MAGEB1	MAGEB2	MAGEB3	MAGEB4	MAGED1	MAGEH1	MARCO	MARK1	MAST4	MBOAT2	MCOLN3	MCU	MGA	MGP	MIR17HG	MIR99AHG	MLLT3	MMP27	MMP8	MPP1	MSRB3	MTX3	NAV3	NCALD	NFIB	NOP10	NTF3	NUTM1	OAT	OCA2	OPHN1	OR10A7	OR2H1	OR2T27	OR2T35	OR4D6	OSBPL10	OSMR	PALLD	PAM	PBX1	PDE1A	PDE6H	PDZD2	PELI2	PES1	PIK3CG	PKHD1L1	PLA2G2A	PLBD1	PLPPR4	PLSCR2	PNLIP	POU6F2	PPP1R42	PRIM2	PRKACG	PRKAR2B	PRKCQ	PRKD1	PRKY	PRMT2	PRNP	PRPS1L1	PRTG	PSME3IP1	PTEN	PTENP1	PTPRR	PWWP3B	QSOX1	RBPMS	RHAG	RNASE1	RNASE6	RNASE9	RPL35P1	RTL5	RTL9	SATB1	SCIN	SCN11A	SDHAF3	SDK1	SELP	SEMA3C	SEMA6D	SERPINB11	SERPINB12	SERPINB13	SERPINB2	SLC12A6	SLC16A9	SLC1A3	SLC35F2	SMAD9	SMIM3	SPACA7	SPIRE1	SPP2	SPRED1	SRI	SSBP2	SSX7	ST18	STEAP4	STK26	SULF1	SV2C	SYCP2L	SYT14	TANC2	TBC1D30	TCF3	TENM3	THEMIS	TINAG	TLR2	TLR8	TMEM144	TMEM243	TMEM71	TMOD2	TMPRSS11B	TMPRSS11E	TMPRSS7	TMSB15A	TNIK	TOMM7	TOX	TSGA13	TTN	TYR	UBE2G2	USP51	VWDE	WDR64	XAGE2	XAGE5	YBX3	YTHDC1	ZBED9	ZBTB46	ZNF311	ZNF471	ZNF624	ZNF827
ACEVEDO_LIVER_CANCER_WITH_H3K9ME3_DN	> Genes whose promoters display lower histone H3 trimethylation mark at K9 (H3K9me3) in hepatocellular carcinoma (HCC) compared to normal liver.	AAGAB	AC025171.2	AHCYL2	ANKRD36	ANXA2R	BCLAF3	BMX	BTBD7	BTBD8	C4orf33	C7orf33	CA8	CAPNS2	CCL28	CDCA2	CEP112	CEP128	CEP350	CFAP69	CFH	CFHR3	CLUL1	DGKH	DRAM1	DYSF	ENAM	GFPT1	H2AC11	H2AC12	H2AC13	H2AC14	H2AC15	H2AC16	H2AC17	H2AC4	H2AC8	H2BC11	H2BC12	H2BC15	H4-16	H4C1	H4C11	H4C12	H4C13	H4C14	H4C15	H4C2	H4C3	H4C4	H4C5	H4C6	H4C8	H4C9	HAT1	HMGN4	HOXA1	HOXA13	HOXA7	HOXC11	IQUB	ISL2	KDM5B	KIF15	KIF20B	KITLG	KLHDC1	LCT	LINC01551	MBTD1	MID1	MMS22L	MTHFD1L	MYBL1	NCAPG2	NCF2	NECAP1	NSF	NUP210L	NUSAP1	OSBPL1A	PIWIL1	POLE2	PTH2	PTPDC1	PTPN22	QTRT2	RAB25	RALGAPB	REXO5	SCG5	SLC12A8	SLC24A1	SLC25A12	SLC26A2	SLC26A8	SLC28A2	SPATS2	SQSTM1	ST6GALNAC1	TBC1D31	TMEM219	TMEM237	TOX3	TPM1	TRAPPC9	TUBB4B	UBE2Q2	USP39	UTP20	VSTM1	VSX2	VTN	ZIC2	ZNF134	ZNF185	ZNF30	ZNF385B	ZNF563	ZNF613
ACEVEDO_LIVER_CANCER_WITH_H3K9ME3_UP	> Genes whose promoters display higher histone H3 trimethylation mark at K9 (H3K9me3) in hepatocellular carcinoma (HCC) compared to normal liver.	ABCA13	ABCB5	AK5	AMOTL1	ANGPTL5	ANK2	ARHGAP18	ARMC3	B3GNT2	BMPER	C5orf64	CA1	CACNB2	CALCR	CAPN13	CCDC54	CDY1	CDY1B	CDY2A	CDY2B	CEP126	CLIC1	CLNK	CLRN1	CPQ	CRLF2	CRTC1	CYP2E1	DCLK3	DNASE2B	EBF4	ELOVL7	ENOX1	EVA1C	FAM170A	FAT3	FOXN2	FRMPD2	FYB1	GALNT5	GNG2	GPS1	GTF3C2	HERC2P2	HERC2P9	IGSF11	INTU	IPCEF1	IRF2	KCNK2	KCNMB2	KLHL2	KRT10	KRT20	KRTAP13-1	KRTAP3-3	KRTAP9-3	KRTAP9-9	LAMB4	LIMCH1	LINC00305	LINC00907	LINC00994	LPAR3	LRRN1	LTC4S	MAB21L4	MAGEH1	MAML2	MEP1A	MGAM	MINDY3	MITF	MLF1	MME	MMP13	MS4A3	MSH5	MYO16	NAP1L2	NCALD	NEB	NOVA1	NRAP	NRXN3	NSMF	ODF3	OR2F1	OR2F2	OR6W1P	ORAI2	OTULINL	PBDC1	PGBD1	PIFO	PKHD1	PLBD1	POU6F2	PPP2R3A	PRB3	PRY	PRY2	RARA	RFNG	RGS7BP	RIT2	RPE65	RPL13AP17	RPL35P1	SAPCD1	SCGB1C1	SEMA6D	SERPINB3	SERPINB4	SETD5	SIPA1L2	SIRT1	SLC35F2	SLC9C1	SMCP	SNHG17	SPATA6	SPRR1A	SULT1C2	THEMIS	TLR2	TMEM108	TMEM192	TNFSF12	TNFSF12-TNFSF13	TNFSF13	TRPM2	UPK1B	VCAN	VWDE	WDR64	ZC2HC1A	ZDBF2	ZPLD1
ACEVEDO_LIVER_TUMOR_VS_NORMAL_ADJACENT_TISSUE_DN	> Genes down-regulated in liver tumor compared to the normal adjacent tissue.	A2M	ABCB7	ACAA1	ACADS	ACADVL	ACBD4	ACCS	ACOX3	ACP2	ADAMTSL2	ADRA1B	AFM	AGMAT	AIG1	AKR7A3	ALDOB	ANGPTL8	ANKRD33	ANPEP	AQP12A	ARG1	ARHGAP10	ARMC6	ASB1	ASPDH	ATF5	ATG14	ATOH8	ATP6V1B2	AVPI1	AXL	AZGP1	B4GALT4	BBOX1	BGN	BHLHE40	C11orf24	C1RL	C2orf42	C3	C7	C9	CCAR1	CCND1	CD68	CDA	CDH2	CDHR2	CERS4	CFAP410	CFLAR	CHMP7	CHPF	CHST4	CHST7	CLUH	CNNM3	COLEC11	CPED1	CROT	CSRNP1	CTSD	CXXC1	CYFIP2	CYP1A2	CYP2C9	CYP2E1	CYP3A5	CYP3A7	DCPS	DCUN1D3	DEFB1	DENND4C	DEPP1	DGAT2	DLST	DNASE1L3	DPT	DUSP5	ECHS1	EGR1	EIF2S1	ENO3	ENTPD5	EPHA2	EPHX2	ERLIN1	ETS2	EVC2	EZR	F12	F9	FAAH	FAHD2B	FAM160A2	FAM99A	FBP1	FCN3	FGL1	FOS	FOSB	FRG1	FTCD	GADD45G	GCGR	GCKR	GHR	GLUD1	GPD1	GRAMD2B	GSDMB	GSDME	HADHA	HAMP	HDAC6	HDHD2	HGFAC	HMGCL	HOGA1	HOOK1	HSBP1	IDO2	IER3	IGF2	IGFALS	IGFBP3	INHBE	INMT	INTS6	IRF8	ITIH3	JAML	JUND	KAT6A	KIAA2013	KLKB1	KRCC1	LCAT	LECT2	LIPG	LRRC75B	LRRFIP1	LTBP4	LY6E	LYRM1	MACROD1	MAGT1	MAN2B2	MAP2K7	MARCHF6	MBD3	MFAP4	MFN2	MFSD2A	MINDY3	MLXIPL	MT1A	MT1F	MT1G	MT1M	MT1P3	MT1X	MT2A	MTTP	MXRA5	MYCBP2	MYO10	MYO7A	MYOM2	NAT2	NDRG2	NOCT	NOP14	NR0B2	NR4A2	NRDE2	NSMF	NUCKS1	OCIAD1	OGDHL	PAQR7	PCMT1	PCNX1	PDSS2	PEX11A	PEX3	PGGHG	PHGDH	PHKA2	PIEZO1	PINK1	PLEKHG3	PLG	PLIN2	PLXNB1	PMPCA	PNMA3	PNMA6A	PNPLA7	PON1	PPARGC1A	PPIG	PPP1R15A	PRNP	PROC	PROZ	PTH1R	PVR	RAB17	RAB26	RAB33B	RAB3IL1	RAP1GAP	RBM25	RCN1	RDH11	RELN	RGL1	RGS2	SAA4	SARAF	SCNN1D	SEC14L1	SELENOW	SERPINA5	SERTAD1	SETDB2	SH2D4A	SH3TC1	SH3YL1	SHBG	SHFL	SKAP1	SLC15A1	SLC19A3	SLC22A1	SLC25A37	SLC25A47	SLC7A5	SNORC	SPINT2	SPIRE1	SPP2	SPTBN5	STAB1	STAB2	SYMPK	SYNJ2BP	TBPL1	TCF25	TCIM	TENT5A	TERF2IP	THRSP	TKFC	TMEM30B	TMEM86B	TNFAIP8L1	TNFRSF21	TNPO3	TRIB1	TRIP6	TRPM8	VAMP8	VIPR1	VKORC1	VNN1	VPS37B	WDR72	ZBTB48	ZNF148	ZNF395	ZNF593	ZSWIM8
ACEVEDO_LIVER_TUMOR_VS_NORMAL_ADJACENT_TISSUE_UP	> Genes up-regulated in liver tumor compared to the normal adjacent tissue.	AARS2	ABHD16A	ABHD5	ACBD3	ACBD6	ACE2	ACLY	ACOT9	ACP1	ACTL6A	ADAMTS4	ADAT1	ADGRF5	ADGRV1	ADIPOR1	AFF4	AHCY	AIF1L	AKR1C3	ALG14	ALG1L	AMDHD1	AMZ2	ANAPC10	ANKMY2	ANKRD49	ANO6	ANXA2R	AP1S1	AP3B1	AP3S1	APEX1	APEX2	APIP	APOLD1	AQP11	ARF3	ARFGAP3	ARHGAP12	ARHGAP19	ARL1	ARL2BP	ARPP19	ARSA	ARV1	ASAP2	ASPM	ATAD1	ATG3	ATP1B1	ATP23	ATP2A2	ATP6V0C	ATP6V0E1	ATRN	AURKA	BBX	BCAT2	BFAR	BIVM	BLVRA	BMI1	BOLA1	BORCS7	BPNT2	BTF3	BTG3	BTN3A2	BZW2	C12orf45	C12orf57	C14orf93	C16orf87	C1orf131	C1orf198	C1orf35	C1orf53	C1orf74	C1QBP	C5orf51	C6orf226	C6orf62	C7orf25	C8orf33	CANT1	CANX	CAP2	CASK	CBX7	CCDC107	CCDC117	CCDC167	CCDC51	CCDC71	CCDC91	CCL5	CCNA2	CCT2	CCT8	CD59	CD9	CD93	CDC20	CDC42EP4	CDC5L	CDH5	CDK2AP2	CDK5	CDR2	CENPN	CENPX	CES1	CETN2	CFHR1	CFHR5	CHAMP1	CHCHD1	CHMP1B	CHMP5	CHPT1	CKAP4	CKLF	CKS1B	CKS2	CLN3	CLP1	CMC1	CMSS1	CNEP1R1	CNIH1	CNIH4	CNN3	CNPY3	COA4	COL1A1	COL4A1	COL5A2	COMMD3	COP1	COPA	COPB2	COPE	CORO1B	COX6A1	COX7A2	CPNE8	CPQ	CPVL	CREB3L2	CRIPT	CRKL	CRY1	CSTB	CSTF2	CTCF	CTR9	CUEDC2	CUL2	CXCL9	CYBC1	CYBRD1	CYP2A7	CYP4F2	CYSTM1	CYYR1	DAD1	DARS2	DCAF12	DCTPP1	DDAH2	DDX21	DDX46	DEGS1	DENND10	DENND5A	DENND5B	DEPTOR	DESI1	DHX16	DHX29	DHX35	DMAC2L	DNAJB11	DNAJC14	DNAJC19	DNAJC9	DNMT1	DOCK1	DOCK10	DOLK	DPCD	DPH3	DPH5	DPY30	DRAM1	DRG1	DROSHA	DSN1	DTL	DTYMK	DUSP12	DVL3	DYNLL1	DYNLRB1	EARS2	EEF1AKNMT	EEF1E1	EFL1	EFNB2	EIF1B	EIF2A	EIF2B1	EIF2D	EIF3F	EIF3J	EIF3M	EIF4A3	EIF4ENIF1	EIPR1	ELOC	ELOVL6	EMC4	ENOPH1	EPHX1	EPM2AIP1	EPRS1	ERLEC1	ESF1	ETF1	ETNK2	EXOSC3	EXOSC5	F13B	F5	FABP4	FADD	FAM120AOS	FAM174A	FAM20B	FAM219B	FAM83D	FARS2	FAT1	FGGY	FKBP11	FKBP5	FLOT1	FOXC1	FOXQ1	FRAT2	FRS3	FZD4	GABARAPL2	GALNT18	GBA	GBE1	GBP4	GEMIN6	GET1	GGPS1	GHDC	GID8	GINS2	GLMP	GMDS	GMFB	GMNN	GMPS	GNG10	GNG11	GNG5	GNMT	GNPAT	GOLGA4	GOLPH3L	GOLT1B	GPAA1	GPC3	GPKOW	GPN1	GPR137B	GRN	GSKIP	GSTA1	GSTA2	GSTO1	GTF2A2	GTF2H4	GTF2IRD2	GTF2IRD2B	GTF3C2	GTPBP4	H1-2	H2AC18	H2AC20	H2AC6	H2AX	H2AZ1	H2BC12	H2BC21	H2BS1	H3-5	H4C14	HARS2	HAUS4	HAX1	HDDC3	HEY1	HIGD1A	HLA-B	HLA-C	HLA-F	HMGB2	HMGN4	HNRNPR	HOMEZ	HPF1	HPRT1	HPS6	HS1BP3	HSD17B11	HSD17B8	HSP90AB1	HSPA14	HSPA1A	HSPA1B	HSPH1	HTATSF1	HYOU1	IARS2	IDH1	IDI1	IFIT2	IFRD2	IFTAP	IGBP1	IGFLR1	IK	IL10RB	ILF2	INIP	IPO4	IPO9	IRAK1	IRF6	IRX3	ISCA1	ITGAV	ITPR2	JARID2	KATNB1	KATNIP	KCTD3	KDELR2	KDM5B	KHDC4	KIAA1191	KIAA1522	KIFAP3	KIFBP	KLF13	KLF15	KLHDC9	KLHL12	KLHL20	KLHL8	KPNA2	LAGE3	LAMC1	LAMTOR1	LARS1	LCN2	LIX1L	LLPH	LMNA	LMO2	LPGAT1	LRATD2	LRIG1	LRRC42	LRRC8D	LSG1	LSM10	LSM3	LSM4	LYAR	LYPLAL1	LYZ	MAFB	MAGOH	MAN1A2	MAN1C1	MAN2B1	MAP1S	MAP2K2	MAPK1IP1L	MAPKAPK3	MAPRE1	MARCKS	MARS1	MCFD2	MCM3	MCM4	MCM5	MCTS1	MDC1	MEA1	MED7	METAP1	METRN	METTL3	MFAP1	MFSD14B	MGST3	MICOS13	MID1IP1	MIEF1	MIF4GD	MKRN2	MLH1	MMGT1	MORF4L2	MPC2	MPLKIP	MPV17	MPV17L	MRPL18	MRPL24	MRPL33	MRPL36	MRPL40	MRPL48	MRPL58	MRPL9	MRPS17	MRPS18B	MRPS18C	MRPS21	MRPS23	MRPS27	MSH6	MTF1	MTFR1	MTM1	MTX1	MTX3	MUC13	MYDGF	MYLIP	MYO5C	NAA10	NAA80	NABP2	NAGA	NAGS	NANS	NAT9	NCBP2	NCOA6	NDST1	NDUFA12	NDUFA4L2	NDUFA7	NDUFA8	NDUFAF2	NDUFB3	NDUFB5	NDUFB6	NEDD4L	NEDD8	NHP2	NOA1	NOL7	NOP10	NPC1	NR2C2AP	NRAS	NRDC	NSMCE2	NTPCR	NUCB2	NUDCD2	NUDT1	NUDT16L2P	NUDT2	NUDT5	NUP107	NUP133	NUP153	NUP205	NUP37	NUP42	NUP62	NUSAP1	ODC1	OSTC	OXA1L	P4HA2	PAK1IP1	PAPSS1	PARP1	PARP4	PCOLCE2	PDCD2L	PDCD5	PDCD7	PDE12	PDIA6	PEA15	PECAM1	PEX19	PEX2	PFDN6	PFN1	PGK1	PHACTR4	PHPT1	PIGB	PIGC	PIGM	PIGT	PIGY	PIP4K2C	PIR	PKP2	PLA2G4C	PLGRKT	PLVAP	PMS2P5	POGK	POLR2C	POLR2H	POLR2J3	POLR3E	POMGNT2	PPA1	PPAT	PPIAL4A	PPIC	PPID	PPL	PPM1K	PPOX	PPP1CA	PPP1R16A	PPP1R2	PPP2R5A	PRC1	PRICKLE4	PRODH	PRORP	PRPSAP1	PRRC2C	PSEN2	PSMB2	PSMB4	PSMB5	PSMC6	PSMD10	PSMD2	PSMD6	PSME3	PSMG1	PTBP3	PTPN1	PTPN12	PTRH1	PTTG1IP	PURA	PYCR2	RAB22A	RAB3IP	RAB5IF	RAMP1	RANBP1	RANBP6	RAP2A	RBBP5	RBBP7	RBM34	RBM4B	RBP7	RCN2	RDH10	RDH14	RESF1	REXO2	RFC4	RFX5	RGS5	RHEB	RIOK2	RMC1	RMI1	RMI2	RNASEH2A	RND1	RNF26	ROCK2	RPA1	RPA3	RPL10A	RPL15	RPL23A	RPL26	RPL26L1	RPL30	RPL35A	RPL36AL	RPLP0	RPP21	RPS13	RPS15A	RPS17	RPS21	RPS25	RPS27A	RPS4X	RPS5	RPS7	RRNAD1	RRP15	RRP36	RRS1	RSRC1	RTCA	RTRAF	RUNDC1	RUVBL2	S100A10	S1PR1	SAP30L	SASH1	SATB2	SAV1	SBF1	SCAMP3	SCNM1	SDC2	SDCBP	SDF2	SDF2L1	SDHC	SEC13	SEC14L2	SEC23B	SEC24D	SEC61B	SEC61G	SELENOT	SENP2	SERP1	SERPINB1	SERPINH1	SERTAD2	SET	SF3B4	SF3B6	SFXN2	SH3D19	SH3PXD2A	SIMC1	SLC17A3	SLC23A1	SLC25A4	SLC26A6	SLC29A3	SLC2A10	SLC30A10	SLC33A1	SLC35B1	SLC35E1	SLC35F6	SLC38A9	SLC39A1	SLC49A4	SLC4A1AP	SLC50A1	SLC51A	SLC6A1	SLC9A6	SLCO2A1	SMARCC1	SMC3	SNAP29	SNAP47	SNRPB	SNRPC	SNRPF	SNU13	SNX27	SOWAHA	SOX13	SOX18	SP2	SPARC	SPARCL1	SPATA5L1	SPCS1	SPCS2	SPTAN1	SPTSSA	SREBF2	SRPK1	SRSF2	SRSF3	SRXN1	SSC4D	SSR1	SSR2	STAMBPL1	STC1	STT3A	STT3B	STXBP6	SUN1	SUPT4H1	SURF1	SUV39H1	SWAP70	TAF12	TAGLN2	TAP1	TARBP1	TARS2	TATDN1	TAX1BP1	TBC1D16	TBC1D2	TBCE	TBL2	TCFL5	TCHP	TCTN1	TDRD7	TEAD2	TEF	TERF2	TESK1	TFB2M	TFDP1	TFG	TFIP11	TFRC	THAP11	THEM6	THY1	TIGD5	TIMELESS	TIMM29	TIMM8A	TINF2	TIPRL	TK1	TM2D1	TMCO3	TMED10	TMED4	TMED7	TMEM147	TMEM14A	TMEM14C	TMEM167B	TMEM183A	TMEM184B	TMEM199	TMEM248	TMEM258	TMEM38B	TMEM9	TMOD1	TMTC4	TOM1L1	TOR1AIP1	TOR1B	TP53BP2	TRAPPC4	TRIB2	TRIM22	TRIM27	TRIP4	TRMT112	TRMT1L	TSEN15	TSG101	TSNAX	TSPAN14	TTC32	TTC37	TUBA1A	TUBA1C	TUBB4B	TUSC2	TWF2	TXNRD1	TYMS	TYMSOS	UBA3	UBB	UBD	UBE2N	UBE2Q1	UBE2S	UBE2T	UBE4B	UBLCP1	UBTD1	UCHL5	UCK2	UFC1	UFM1	UGT2B4	UQCRB	USP11	USP3	USP30	USP34	VAMP5	VAMP7	VBP1	VOPP1	VPS25	VPS28	VPS29	VPS35	VPS45	VWF	WASHC5	WBP1L	WDCP	WDR45B	WDR55	WDR61	WIPI1	WRAP73	XPO1	XPOT	XPR1	XRCC6	XXYLT1	YAE1	YARS2	YEATS2	YIF1B	YIPF1	ZBTB9	ZCCHC17	ZCCHC9	ZFAND1	ZHX3	ZMAT2	ZMAT3	ZMPSTE24	ZMYM6	ZMYND19	ZNF106	ZNF319	ZNF329	ZNF664	ZNF7	ZNF791	ZSCAN16	ZSCAN18
ACEVEDO_METHYLATED_IN_LIVER_CANCER_DN	> Genes whose DNA is hypo-methylated in hepatocellular carcinoma (HCC) compared to normal liver.	A2ML1	ABCA11P	ABCC8	ABO	AC006262.1	ACSL1	ACSS3	ADAD1	ADAM11	ADAM2	ADAM5	ADAMDEC1	ADAMTS13	ADAMTS18	ADARB2	ADAT3	ADCYAP1R1	ADD1	ADGB	ADGRF4	ADGRF5	ADGRG7	ADGRL2	ADGRV1	AGPAT4	AHI1	AIFM2	AJAP1	AK5	AKNA	AL512625.1	ALOXE3	AMBRA1	AMELX	ANK1	ANK2	ANKRD30A	ANKRD36B	ANKRD36C	ANP32D	APOE	ARAP3	ARHGAP22	ARHGAP24	ARHGAP25	ARHGAP6	ARHGEF10	ARHGEF16	ARMC3	ARMC5	ARSF	ARSG	ARSJ	ASB5	ASIC1	ASMT	ASPN	ASTN2	ASZ1	ATF7IP	BBS12	BCAR1	BCRP2	BHLHE40	BICD1	BIRC8	BMPR1B	BORCS7	BPIFC	BPNT2	BTRC	C10orf55	C1QB	C1QTNF1	C1QTNF6	C3orf56	C6orf89	C8orf74	CA1	CACNA1B	CACNB2	CALN1	CAMTA1	CASQ2	CAT	CAVIN2	CC2D2B	CCDC136	CCDC141	CCDC172	CCDC178	CCDC186	CCDC196	CCDC33	CCDC47	CCDC7	CCDC80	CCNJL	CCSER1	CD1D	CD5	CD86	CDCA7	CDH13	CDH4	CDHR2	CENPF	CES1	CHRM3	CIITA	CLASP2	CLDN1	CLDN18	CLEC12B	CLN8	CLNK	CLSTN2	CNGA3	CNOT2	CNR1	CNTNAP4	COL24A1	COL26A1	COL6A5	COL9A1	COPA	COX7B2	CPA1	CPLX2	CPN1	CPXM2	CRACD	CREBZF	CRTAC1	CRYBG2	CRYGA	CRYGC	CRYZ	CSAG3	CSF2RA	CSMD3	CSNK1A1L	CSPP1	CSRP3	CST3	CSTF2T	CTBP2	CUEDC2	DAG1	DBI	DCAF4L2	DCHS2	DCLK3	DDIAS	DDX42	DEFB1	DEFB105A	DEFB106A	DEFB107A	DEFB108B	DEFB132	DENND1A	DENND3	DGKB	DGKG	DHX32	DHX57	DIRAS2	DIRAS3	DISC1	DLGAP2	DLX1	DMD	DMKN	DMRT3	DMRTC1	DNAJC3	DOCK3	DOP1A	DPP4	DPP6	DPPA3	DPYSL3	DTHD1	DUOX1	DUOXA1	DUSP29	DUXAP9	DYNC2LI1	DYNLT1	E2F6	ECHDC2	EDA2R	EFHC2	EGFLAM	EPHA10	EPHA8	EPS8L1	ERC2-IT1	ERF	ERICH3	ERRFI1	ESD	EXPH5	F11-AS1	F13A1	F2R	FABP6	FAM106A	FAM131B	FAM13A-AS1	FAM160A1	FAM178B	FAM183BP	FAM197Y2	FAM226B	FAM27E3	FAM27E5	FAM47B	FAM74A4	FAM78A	FANK1	FASLG	FASTKD2	FAT2	FAXC	FBXO33	FBXW7	FCGR1A	FCGR1B	FCGR2A	FCHSD2	FCN2	FFAR2	FGD3	FGD5	FGF1	FGF7P6	FGFBP1	FHL5	FHOD3	FILIP1	FKBP5	FLG	FLJ40288	FLT4	FMOD	FNDC9	FOXO3	FOXP1	FRMD1	FRMPD1	FTMT	FUNDC2	FUNDC2P2	FYB1	FYN	GAGE1	GAGE12F	GAGE12G	GAGE2A	GAGE2E	GALNT14	GALNT7	GALNT8	GAPDHS	GAPVD1	GATA2	GCNT7	GDF10	GGA1	GIMAP7	GK2	GKAP1	GLI2	GLIDR	GLIS1	GMCL2	GML	GOLGA1	GOLGA2	GP2	GPR12	GPR139	GPX1	GRAMD1C	GRAP2	GRB14	GRID1	GRIK2	GRM8	GRWD1	GSG1	GSTCD	GTF2A1L	GTPBP1	GTSF1	GUCY1A1	GZMK	H1-7	H19	H3-3A	H3P6	HBG1	HBG2	HCAR2	HDAC11	HDGFL1	HEATR5A	HERC5	HIF3A	HKDC1	HMGN5	HMGXB3	HNRNPCL1	HORMAD2	HOXA3	HOXA4	HOXA5	HOXA6	HOXB3	HOXB4	HOXB6	HOXD13	HRH1	HRNR	HS6ST3	HTR2C	HTR3C	HTR3E	HTRA4	ICOS	IFI44	IGF1R	IGFBPL1	IGKC	IGKV1-5	IGLV4-3	IK	IKZF1	IKZF2	IL17A	IL1B	IL2RA	INSL6	INTS10	INTS12	INTS4P1	IQCA1	IRAK4	IRS1	ITFG2	ITGA8	ITIH5	ITSN1	JAKMIP1	JOSD1	KALRN	KAT6A	KAZN	KCNA2	KCNAB2	KCNK2	KCNMB2	KCTD1	KIAA1755	KIDINS220	KIF1A	KIF26B	KIF5C	KIRREL1	KLF13	KLK1	KLK15	KMT2C	KMT5A	KRT27	KRT73	KRT81	KRT83	KRT86	KRTAP2-4	KRTAP3-1	LACRT	LAMB1	LARP4B	LARS1	LARS2	LCN1	LCN10	LIMCH1	LINC00221	LINC00305	LINC00955	LINC01168	LINC01257	LINC01312	LINC01517	LINC01657	LINC01940	LINC02880	LINGO2	LORICRIN	LPAR3	LPCAT2	LRPAP1	LRRC37A3	LRRC4C	LRRK1	LSM14A	LST1	LTA	LTB	LUZP1	LYPD6B	LYVE1	LYZL4	MAB21L1	MAFIP	MAGEA2	MAGEA2B	MAGED4B	MAGEH1	MAGI3	MAL2	MALT1	MAP2K1	MAP9	MAPRE2	MAS1	MATN2	MATN4	MBOAT2	MCC	MCM9	MCPH1-AS1	MDH1B	MDM2	MECP2	MED17	MEIOB	MEPE	MEST	METTL17	MFAP5	MICOS10	MIER3	MKNK1	MKRN3	MLLT6	MLPH	MOB3C	MOBP	MORN2	MPST	MRGPRX1	MRGPRX4	MSANTD4	MSRA	MSTO1	MTAP	MTHFD2L	MTMR4	MTNR1A	MTX2	MUC17	MUC4	MUCL3	MYADML	MYH4	MYH7	MYH9	MYO10	MYO5A	MYO9A	MYT1L	N4BP3	NAA11	NAA40	NAGS	NANOGNB	NAT9	NAV1	NAV2	NBPF1	NBPF10	NBPF12	NBPF22P	NBPF4	NBPF8	NCK2	NCKAP1L	NCOA4	NCSTN	NDUFA2	NEFM	NEU4	NFASC	NFYCP2	NGDN	NHLRC3	NLRP3	NLRX1	NME8	NMNAT3	NMUR2	NOX1	NPBWR1	NPFFR2	NPY2R	NPY5R	NRAP	NTNG2	NUBP1	NUDT9	NUGGC	NUP35	OBP2A	OBSCN	OCEL1	OCLN	ODF1	OLAH	OLFM4	OLFML2B	OPTC	OR10C1	OR10H1	OR10H2	OR10K1	OR10P1	OR10Q1	OR13C8	OR13H1	OR1C1	OR1I1	OR2B11	OR2F1	OR2F2	OR2L13	OR2T35	OR2V2	OR2Y1	OR4E2	OR4F16	OR4F29	OR4F3	OR4F5	OR4K5	OR51I1	OR5E1P	OR5P2	OR6B2	OR6B3	OR6K2	OR6K3	OR6N2	OR6V1	OR6X1	OR7E14P	OR7E18P	OR7E19P	OR7E24	OR8K3	OR9Q2	OTOP1	OTUD4	OTULINL	PAGE1	PAGE2	PAGE5	PAMR1	PARGP1	PASD1	PBOV1	PCDHA11	PCDHA13	PCDHGA2	PDE1A	PDHA2	PDZD8	PDZRN3	PDZRN4	PEBP4	PEG3	PHEX	PHYHIP	PIFO	PIPSL	PIWIL1	PKD2L2	PKIA	PKP4-AS1	PLAU	PLCH2	PLG	PLSCR2	PLXNA4	PNLIPRP2	POGZ	POLR3A	POM121L12	POTEA	POTEE	POTEKP	PPARD	PPIAL4A	PPP1R12B	PPP2R2A	PPP2R2C	PRAMEF10	PRAMEF4	PRELP	PRKACG	PRKAG1	PRKN	PROSER1	PRR13	PSD3	PSG4	PTGR2	PTP4A3	PTPN3	PTPRE	PTPRN2	PUS7L	PXDN	PXDNL	PYY	RAB44	RADIL	RAP1A	RAPGEF2	RASD2	RASGEF1C	RBBP8NL	RBFOX1	RBMY1A1	RBMY1B	RBMY1D	RBMY1E	RBMY1F	RBMY1J	RBPJL	RDH13	REXO1L1P	REXO4	RGPD2	RGPD8	RGS13	RGS18	RGS6	RHOA	RIPOR2	RNF17	RNF19A	RPTOR	RRH	RSU1	RUNX1T1	RUNX3	S1PR4	SBF2	SBSN	SCAMP4	SCART1	SCIN	SCN11A	SCP2	SCRG1	SDK1	SDR16C5	SELENOW	SEMA6D	SERBP1	SERPINA1	SERPINA7	SERPINB12	SH3PXD2B	SHF	SHROOM3	SIPA1L2	SLC16A7	SLC17A3	SLC20A2	SLC24A4	SLC26A3	SLC26A4	SLC26A4-AS1	SLC2A1	SLC30A8	SLC35B4	SLC3A1	SLC43A1	SLC45A4	SLC6A18	SLC6A19	SLC6A8	SLC8A1	SLCO3A1	SLCO5A1	SLCO6A1	SLED1	SLMAP	SMAD9	SMIM19	SND1	SNX8	SORCS3	SOX9	SPAG11A	SPAG11B	SPANXA1	SPANXB1	SPANXC	SPANXD	SPATA18	SPATA31A3	SPATA31A7	SPATA31C2	SPINK14	SPINK7	SPIRE1	SPRY1	SRF	SRGN	SRI	SRSF6	SSR3	SSU72	SSX2	SSX3	SSX5	SSX9P	ST18	ST6GALNAC3	ST8SIA6-AS1	STAM	STK32B	STXBP5	SUGT1	SULT1A1	SULT1C4	SV2B	SVOP	SWI5	SYNPO2L	SYTL2	SYTL3	TAC1	TANC2	TAS2R3	TBC1D12	TBC1D3B	TBC1D3F	TBC1D3G	TBC1D3I	TBC1D4	TDRD1	TDRD6	TDRD9	TEKT4P2	TENM1	TENM2	TET1	TFDP3	TFF1	TGIF2LX	TGIF2LY	THEMIS2	THOC3	THSD4	TIAM2	TINAG	TKTL2	TM9SF3	TMCC2	TMED3	TMEM104	TMEM132D	TMEM163	TMEM170A	TMEM184B	TMEM229B	TNF	TNFRSF4	TNFRSF8	TNP1	TNS4	TOPAZ1	TPO	TPRXL	TREML2	TRGV9	TRIM42	TRIM49	TRIM67-AS1	TRIML2	TRMT10B	TRMT12	TRPC3	TRPC7	TRPV3	TRPV6	TSNAX	TSPAN5	TSPY1	TSPY10	TSPY2	TSPY4	TSSK1B	TST	TTI2	TTLL10	TTYH2	TUBB7P	TUBB8	TUT7	TWSG1	TXNDC16	TYR	TYW3	UBE2D1	UBE2J1	UBE2U	UBL4B	UCN3	UGT2B10	UMODL1	UNC5A	URI1	UXS1	VAPA	VENTXP7	VIPR2	VLDLR-AS1	VNN3	VPS13C	VPS37D	VPS8	VTI1A	WDFY4	WDR17	WDR26	WDR36	WNK2	WSB2	WWC2	XAGE1B	XAGE2	XCL1	ZAP70	ZBTB34	ZBTB8A	ZCCHC2	ZDHHC6	ZFPM2	ZFY	ZMYM4	ZNF239	ZNF322	ZNF35	ZNF37A	ZNF438	ZNF462	ZNF502	ZNF595	ZNF660	ZNF804A	ZNF92	ZXDB
ACEVEDO_NORMAL_TISSUE_ADJACENT_TO_LIVER_TUMOR_DN	> Genes down-regulated in normal tissue adjacent to liver tumor, compared to the normal liver samples.	AAMDC	AARS1	ABCC2	ABHD10	ABHD14B	ABHD6	ACADSB	ACAT2	ACTG1	ADH4	ADH6	ADI1	AGMAT	AGPAT2	AGT	AHCY	AK3	AKR7A3	ALDH7A1	ALG9	ALPL	ANGPTL3	ANXA10	APH1A	APOA4	ARHGAP10	ARMC6	ARNT	ATF5	ATP1B1	ATP5PO	ATP6V0E2	BCL2L13	BCO2	BET1L	BOK	BPHL	CACNA1H	CADM1	CALML3	CAMK1	CAPN5	CAPN6	CBS	CBX7	CCL16	CD99L2	CDA	CDK2AP2	CDK9	CEMIP2	CENPBD1	CENPV	CENPX	CERS6	CFHR3	CHCHD10	CLDN2	CLDN3	CLPP	CLPTM1	CMAS	CNDP2	CNOT2	COQ10B	COX5B	CPSF1	CSK	CTSB	CYB561A3	CYB5B	CYGB	CYP39A1	DBH	DDX18	DECR2	DEFB1	DESI1	DGAT1	DGAT2	DHRS1	DHRS7	DIAPH1	DMAC2	DNAJA1	DNAJB11	DNMT3L	DYNLL2	DYSF	EEF2	EEF2K	EFHD2	EIF2AK1	EIF4A1	EIPR1	EML4	EMP1	ENDOG	ENTR1	ERLIN1	EVL	F10	F8A1	FAM20B	FASN	FEM1A	FGFRL1	FGGY	FITM1	FKBP4	FMO3	FN3KRP	FOXD4L4	FOXO4	FST	FUOM	GALM	GBP7	GLUD1	GNMT	GNPTG	GOT2	GPD1	GPR88	GPT2	GSE1	GSTA1	GSTA2	GTF3A	H3-3B	H4C3	HAAO	HADH	HAGH	HEPACAM	HMGCR	HMGCS1	HPD	HPR	HPS6	HSD17B14	HSD3B7	HSPA5	ICAM3	IDNK	IGFALS	IGFBP4	IMP4	INHBE	IRF8	KANK4	KCTD5	KHDRBS3	KPNA1	LASP1	LDLR	LINC01554	LONP1	LPIN2	LRP5	LTBR	MACROD1	MAGOH	MAMDC4	MANF	MAOA	MAPKAPK3	MAPRE2	MAT1A	MEA1	MEPCE	MGRN1	MICU1	MIEF1	MLLT3	MOCOS	MPND	MRPL22	MRPL24	MRPL53	MRPS11	MRPS18A	MRPS26	MRPS31	MT1B	MVK	MXD4	MYDGF	MYL6B	MYOM1	MYOM2	NAA38	NCOA4	NDEL1	NDFIP2	NDUFB8	NFKB1	NFYC	NINJ1	NMT1	NNMT	NOCT	NPRL2	NR1H2	NSDHL	NSFL1C	NUCB1	NUDT14	NUDT2	NUDT3	NUDT5	NUP62	OAF	OAT	OAZ1	OSBP	OTC	PAFAH2	PAM16	PBX3	PCBP2	PCOLCE	PCOLCE2	PDXK	PGM2	PGRMC2	PHGDH	PLAAT3	PLEK2	PNP	POGK	POLE3	POLR2F	PPM1F	PPP1R15A	PRADC1	PRDX5	PRG4	PSMA3	PSMB4	PSMB7	PSMF1	PTMS	PYROXD2	QARS1	RAB1A	RAB3GAP2	RAB5A	RAB5B	RDH16	RDH5	REEP6	RETSAT	RIC8A	RMC1	RND1	RNPEP	ROMO1	RPL12	RPL19	RPL36AL	RPS25	RXRA	SAA4	SAMD4A	SAP18	SCD	SDC4	SDHB	SEC11A	SERBP1	SERTAD1	SFXN1	SH2B3	SH3BGRL2	SH3BP4	SHMT1	SHMT2	SLC16A11	SLC19A3	SLC20A2	SLC25A1	SLC25A15	SLC25A22	SLC35B1	SLC50A1	SLC7A5	SLC8B1	SMG5	SND1	SNRNP25	SNRPF	SOD1	SPTAN1	SPTSSA	SREBF2	SRF	SRPRA	SRPRB	SSU72	STARD10	STK11	STK35	TAF15	TBC1D14	TBC1D16	TBL1X	TECR	TEF	TFF3	TGDS	THOP1	TM7SF2	TMEM160	TMEM82	TMEM97	TMPRSS6	TNFRSF1A	TNIP2	TP53INP2	TPRG1L	TRAPPC6A	TRIB1	TRIM8	TRRAP	TSHZ2	TST	TTC39C	TUBB4B	UBAC1	UBALD1	UBAP1	UBE2J1	UCK1	UPB1	UROD	VAV2	VPS26B	VPS28	VPS37B	WBP2	XPNPEP2	ZBED1	ZCCHC14	ZDHHC5	ZFAND2A	ZFPM1	ZNF180	ZNF281	ZNF330	ZNF511	ZNF672	ZNF689	ZNHIT1
ACEVEDO_NORMAL_TISSUE_ADJACENT_TO_LIVER_TUMOR_UP	> Genes up-regulated in normal tissue adjacent to liver tumor, compared to the normal liver samples.	A2M	ABCB11	ACSL4	ACSM5	ACTR3	ADPRM	AFM	AHCTF1	AHSA2P	ALCAM	ALG5	ANGEL2	APOM	ARMC1	ARPC5	ATG16L1	BLVRB	C4orf33	C7orf50	C9	CCAR1	CDHR2	CFHR2	CHD1	CHKA	CISD1	COL3A1	COX14	CTSO	CUX2	CYP3A5	CYP3A7	CYP51A1	DCTN4	DDX27	DNM1P46	DPP4	DYNLRB1	EDEM2	EIF2AK4	EIF3A	ELOVL5	EMC7	ERGIC2	F11R	FAM162A	FAM200A	FAM98A	FBXO2	FGL1	FKBP5	FRG1	GADD45G	GAK	GCN1	GMFG	GNA13	GORASP1	GPX2	GSTA4	GTF3C6	H1-2	HCFC1	HDAC2	HES1	HHEX	HLA-B	HLA-DRB3	HMGN4	HNRNPA2B1	HNRNPH3	IDO2	IFT74	IGBP1	IGSF6	IMPA1	ITGAV	LAP3	LIPG	LMAN2	LY96	M6PR	MARCKS	MBL2	MET	METTL7A	MICU2	MINDY3	MRPL51	MT1P3	MTPN	MYCBP2	MYO18A	MYO1B	NADK2	NAT8B	NISCH	NTAN1	NUCKS1	OS9	PCMTD1	PCTP	PERP	PEX3	PGAM4	PHF3	PIK3AP1	PLA1A	PLEKHA5	PNISR	PNMA3	PNN	PON2	PRKAB2	PTGES3	PTMA	RAB33B	RBM34	RBM5	RBM6	RGS2	RIC8B	RMDN1	RNH1	RPL14	RPL23	RPL27A	RPL7	RPL7A	RPLP1	RPN2	RPS3A	SACM1L	SAR1A	SBDS	SCYL2	SEPTIN11	SESN1	SESN2	SH3YL1	SHROOM3	SLC15A1	SLC17A4	SLC25A51	SLC51A	SLPI	SNX29P1	SORT1	SPDYE3	SPIRE1	SUMO2	SYAP1	TBPL1	TDRD1	TMEM37	TRIP12	TRIT1	TSPAN8	UAP1	UBE2V2	UGT2B28	UQCRH	USP49	WSB2	YAP1	YRDC	ZDHHC11	ZFP36L1	ZNF14	ZNF212	ZNF266	ZNF721	ZPR1
ACOSTA_PROLIFERATION_INDEPENDENT_MYC_TARGETS_DN	> Genes down-regulated in K562 cells (lymphoblast) by MYC [GeneID=4609] in the presence of CKN1B [GeneID=1027].	ACRV1	ACSM3	ADAM8	ADAMTSL4	ADGRE5	ADGRG1	AIF1	AKR1C1	AKR1C2	ALAS2	AMPD3	AQP3	ARFGAP3	ARHGEF2	ARHGEF5	ARL4A	BCAM	BCL2L1	C11orf21	CALB1	CAP1	CAPN1	CARD9	CBFA2T3	CD63	CHPF2	CHST12	CLEC11A	CMTM6	CREM	CSH2	CTSD	DMTN	EPOR	ESR1	ESYT1	FADS1	FAXDC2	FDXR	GABRE	GATA1	GDE1	GTF2F1	GYPB	HBB	HEY1	HMBS	HOXD1	ID1	IRF4	ITFG2	JUNB	KCNH2	KLF6	KRT10	KRT18	KRT8	KYNU	LASP1	LCP2	LMO2	LRP10	LYL1	LYPLA2	MCAM	MCL1	MIA2	MINK1	MINPP1	MPP1	MYC	NAGA	NEU1	NFE2	PEX6	PIM1	POLD4	PTPRC	RAB13	RAB5B	RAC2	RHCE	RHD	RHOC	RHOG	RIT1	S100A11	SAMSN1	SEC14L1	SEC24D	SELENBP1	SERPINH1	SH3BP1	SHANK2	SHC1	SIDT2	SLC10A3	SLC2A3	SLC48A1	SLCO2B1	SNCG	SNPH	ST3GAL2	STAT3	STAT5A	STIMATE	TAX1BP3	TESPA1	TNFAIP8	TNNT1	TOR4A	TRPV2	TWNK	UGP2	USP11	YES1
AFP1_Q6	> Genes having at least one occurence of the transcription factor binding site V$AFP1_Q6 (v7.4 TRANSFAC) in the regions spanning up to 4 kb around their transcription starting sites.	AARS2	ABLIM1	ACVR1B	ADAM11	ADCYAP1	AFF3	AGL	ANKRD28	ANKRD39	ANKS1B	ARHGDIB	ARL3	ARNTL	ASXL2	ATF3	ATP6AP2	ATXN7L1	B3GLCT	BACE2	BARHL1	BBX	BDNF	BRMS1L	BRS3	BTG4	C10orf82	C11orf24	C11orf52	C12orf75	C1orf116	C1QTNF3	C2CD5	C3AR1	C6orf62	CACNA2D3	CALCOCO1	CALD1	CAVIN2	CCDC174	CDAN1	CDC42EP3	CDC42SE1	CDH13	CDIN1	CFB	CHRDL1	CITED1	CNOT2	CNPY2	CNTNAP2	COL8A1	CPN1	CREB5	CRLS1	CTDSPL2	CYP26B1	DCX	DLL4	DLX1	DLX2	DMPK	DMRTA1	DNAJB8	DNAJC11	DPYD	DPYSL2	DPYSL3	DSCAML1	DSG4	DTNA	DTX3	DUSP6	DVL2	ECEL1	ECT2	EDA	EFEMP1	EGFR	ELAVL2	EPB41L3	EPHA7	EPHB2	EPYC	ERG	ESR1	EVA1A	FAM78A	FBLN2	FGF12	FLI1	FOXA1	FOXF2	FOXP1	GPC4	GPX1	GRHL3	GRIN2B	GRPR	GSX1	H3-3B	HABP2	HAS2	HAUS4	HERPUD2	HGF	HOATZ	HOMEZ	HOXA1	HOXA4	HOXC10	HOXC4	HOXC6	HOXD10	HOXD9	HS3ST5	HTR2C	ID2	IL17C	IL1RAPL1	INA	ING4	IRF4	IRX4	IRX6	ITGA11	JARID2	JAZF1	JPH3	KCNMA1	KCNN3	KCTD15	KIF2B	KIRREL3	KIRREL3-AS3	KLF15	KRT84	KRT85	LAMC1	LAMTOR3	LIG3	LINC00173	LMO4	LONRF2	LRFN5	LRMDA	LRRTM3	MAP2K7	MAP4	MAP4K4	MBD1	MCTP2	MEIS2	MINK1	MIR9-1HG	MLLT11	MMP27	MRPL48	MSX2	MTMR4	MYBPC1	MYC	MYO3B	MYOCD	NDUFB8	NHLH2	NIPBL	NKX2-2	NOG	NOL4L	NR0B2	NR2F1	OTP	PACSIN3	PALMD	PART1	PCBP1	PCDHGC3	PCSK2	PDGFRA	PDZRN4	PELI2	PHF21A	PHOX2B	PKP4	PLAGL2	PLEKHA6	PMF1	POFUT1	POLG2	PPM1K	PRDM13	PROX1	PRRX1	PSMA8	PUM2	RAB21	RASL10B	RBFOX1	RBFOX2	RBMS1	ROGDI	RTN4RL1	S1PR1	SATB2	SCAI	SEC16B	SEMA3C	SERPINB2	SERTAD4	SESN3	SFXN2	SHKBP1	SHOX2	SIAH3	SIPA1	SIX1	SLC18A2	SLC4A4	SMC4	SMG1	SOAT1	SOX4	SP4	SPATA7	SPINK6	SPTB	SRSF8	STC1	STEAP1	STX7	SULF1	SULF2	TANK	TBR1	TCEAL7	TECTA	TENM1	TENM3-AS1	TEX15	TIAF1	TMEM178A	TMEM71	TPP1	TRERF1	TTC12	USP26	USP34	UTS2	VAPB	WIPI1	WNK1	WNT7A	XK	XPR1	ZBTB18	ZEB2	ZFHX3	ZFHX4	ZFPM2	ZHX2	ZIC1	ZIC4	ZMYND8	ZNF143	ZNF202	ZNF281	ZNF462	ZNF654
AGARWAL_AKT_PATHWAY_TARGETS	> Angiogenic and metastatic genes changed in RKO cells (colorectal cancer) upon perturbation of key components of AKT pathway.	EGF	MMP2	MMP9	MT-CO2	PLAU	PTGS2	SPP1	TGFA	VEGFA	VEGFB	VEGFC
AGCACTT_MIR93_MIR302A_MIR302B_MIR302C_MIR302D_MIR372_MIR373_MIR520E_MIR520A_MIR526B_MIR520B_MIR520C_MIR520D	> Genes having at least one occurence of the motif AGCACTT in their 3' untranslated region. The motif represents putative target (that is, seed match) of human mature miRNAs hsa-miR-93, hsa-miR-302a, hsa-miR-302b, hsa-miR-302c, hsa-miR-302d, hsa-miR-372, hsa-miR-373, hsa-miR-520e, hsa-miR-520a, hsa-miR-526b*, hsa-miR-520b, hsa-miR-520c and hsa-miR-520d (v7.1 miRBase).	ABCA1	ADAM9	AEBP2	AGFG2	AK2	ALX4	ANAPC16	ANK2	ANKRD13C	ANKRD54	ANO6	APP	ARHGEF10	ARHGEF17	ARHGEF18	ARID4A	ARID4B	ASF1A	ASF1B	ATAD2	ATF6B	ATP2B2	ATXN1	BAHD1	BAMBI	BCL11A	BCL2L11	BCL6	BLOC1S5	BRMS1L	BTG1	C16orf72	C2CD2	CADM2	CAMK2N1	CAMTA1	CC2D1A	CCND1	CCND2	CCNJ	CDCA7	CDK19	CELF2	CERS6	CFL2	CLIP4	CNOT6	COL23A1	CREB5	CREBRF	CRIM1	CRK	CRTC2	CYP26B1	DAZAP2	DCAF6	DCUN1D1	DDHD1	DERL2	DHX40	DMTF1	DNAJA2	DNAJC27	DPYSL5	DRD1	DUSP2	E2F5	E2F7	ECT2	EDNRB	EMSY	EPAS1	EPHA2	ESR1	ETV1	FAM117A	FAM13C	FAM219B	FBXO11	FEM1C	FGD5	FLT1	FNDC3A	FNDC3B	FOXJ2	FOXL2	FRMD4A	GABPB2	GATAD2B	GIGYF1	GNB5	GRHL2	HDAC4	HIC2	HLF	HNRNPH3	IGF2BP1	INHBB	INO80	INTS6	IP6K1	IQSEC2	IRF2	ITGB8	JAZF1	JOSD1	JPT1	JRKL	KANSL1	KAT2B	KBTBD8	KCNMA1	KIAA1522	KIF3B	KLF12	KLF13	KLHL18	KLHL3	KMT2A	KMT2C	KMT5B	KPNA2	LATS2	LCOR	LEF1	LEFTY1	LHX6	LHX8	LMO3	LUC7L2	LYPD6	MAML1	MANEAL	MAP11	MAP3K11	MAP3K14	MAPK9	MARCHF8	MBNL2	MCCD1	MCL1	MECP2	MED12L	MEF2C	MFAP3L	MIER3	MINK1	MKNK2	MKRN1	MLLT6	MMP24	MNT	MPC1	MRPS25	MTERF4	MTMR3	MTUS1	MYCN	MYRF	MYT1L	NAPEPLD	NCOA7	NEK9	NELFE	NEO1	NEUROD1	NEUROD6	NFIB	NFYA	NPAS3	NR2C2	NR4A2	NR4A3	NTN4	NUFIP2	OLFM3	OPCML	ORMDL3	OSBPL5	OSBPL8	OTUD4	OXR1	PAK5	PAN3	PAPOLA	PARP8	PBX3	PCDHA1	PCDHA10	PCDHA11	PCDHA12	PCDHA13	PCDHA2	PCDHA3	PCDHA4	PCDHA5	PCDHA6	PCDHA7	PCDHA8	PCDHA9	PCDHAC1	PCDHAC2	PFN2	PGBD5	PHF2	PHF6	PHLPP2	PLAG1	PLAGL2	PLEKHA3	PLEKHM1	PLXNA1	POLQ	PPP3R1	PPP6C	PRDM4	PRDM8	PRR16	PRRG1	PRRX1	PURA	PURB	RAB11A	RAB11FIP1	RAB22A	RAB6A	RAB6C	RAB7A	RABEP1	RABGAP1	RAD23B	RALGDS	RAPGEFL1	RASSF2	RB1CC1	RBBP7	RBL1	REEP3	RETREG3	RGL1	RGMA	RHOC	RIC8B	RNF6	RPS6KA1	RPS6KA3	RPS6KA5	RRAGD	RSBN1	RSRC2	RUNX1	SAR1B	SCRT2	SDC1	SEC62	SENP1	SIK1	SIPA1L3	SLC22A23	SLC2A4	SLC6A9	SLITRK3	SMAD2	SNX21	SPOP	SPRTN	SS18L1	SSX2IP	ST8SIA2	SUCO	SUGP1	SUV39H1	SYDE1	SYNC	TAL1	TAOK2	TARDBP	TBC1D8B	TENT5C	TET1	TFAP4	TIPARP	TLCD3A	TLE4	TMUB2	TNFAIP1	TNKS2	TOB2	TOX	TP53INP1	TP53INP2	TRIM36	TRIP11	TRIR	TRPS1	TRPV6	TSHZ3	TUSC2	TWF1	TXNIP	UBE2B	UBE2J1	UBE2Q2	UBE2R2	UBE2W	UBFD1	UBR3	ULK1	UNKL	USP42	USP46	VEGFA	VLDLR	VSX1	WDR37	WDR45	WEE1	YOD1	YPEL2	YTHDF3	YWHAZ	ZBTB11	ZBTB4	ZBTB41	ZBTB47	ZBTB6	ZBTB9	ZDHHC17	ZDHHC9	ZFP36L2	ZFP91	ZFPM2	ZFYVE26	ZKSCAN1	ZMYND11	ZNF2	ZNF362	ZNF385A	ZNF436	ZNF512B	ZNF654	ZNF800	ZNFX1
AGGGCAG_MIR18A	> Genes having at least one occurence of the motif AGGGCAG in their 3' untranslated region. The motif represents putative target (that is, seed match) of human mature miRNA hsa-miR-18a* (v7.1 miRBase).	AGPAT4	AP3S2	ARID1A	ARL4C	ATF7	BAHD1	BCKDK	BCL2L1	C12orf40	CALM3	CAMKV	CBX7	CCDC88B	CIT	CITED2	CPLX2	CRCP	CREB1	CSNK1D	CSNK2A2	CTDP1	CYFIP2	DAG1	DCUN1D3	DLC1	DLEC1	E2F1	EIF4ENIF1	EMX1	ENC1	ENSA	EPHB3	ESR1	ETV5	FAM53C	FMR1	FSTL4	FURIN	GATA2	GLP1R	GOT2	GYS1	HIC2	HIRA	HMGN5	HOMER2	HOXD4	IGF2BP1	IL17RB	ITGB3	JPH4	KCNH3	KDM2A	KHNYN	KXD1	LHX6	LMX1A	LRRC8A	MAPK8IP3	MAPKBP1	MAPT	MAT2A	MBNL2	MXD4	NAA50	NDEL1	NF2	OGT	PAK3	PAN3	PBRM1	PCDHA1	PCDHA10	PCDHA11	PCDHA12	PCDHA13	PCDHA2	PCDHA3	PCDHA4	PCDHA5	PCDHA6	PCDHA7	PCDHA8	PCDHA9	PCDHAC1	PCDHAC2	PCSK6	PDP1	PFKFB4	PHC2	PIP4P1	PPP4R3A	PRELID1	PSD	PXN	QKI	RAD23B	RAPH1	RASL10B	RNF40	RPRD1B	RUNX1	SEMA4G	SERTAD2	SETD2	SETD7	SLC38A4	SLC8A2	SMPD3	SNX27	SRSF7	ST8SIA2	STAT3	STOML1	STRADA	TACC1	TET2	TIMP2	TLN2	TMEM241	TRAF7	TRIB2	TRIM25	TTBK1	TTLL3	UBE2Z	URGCP	USB1	VDR	WASF2	YWHAZ	ZBTB4	ZC3H10	ZC3H12B	ZCCHC14	ZFYVE1	ZFYVE27	ZNF644
AIGNER_ZEB1_TARGETS	> Genes up-regulated in MDA-MB-231 cells (breast cancer) after knockdown of ZEB1 [GeneID=6935] by RNAi.	CD24	CDH1	CDH11	CDH3	CDH4	CLDN7	CRB3	CXADR	DMKN	DSC2	DSP	EPCAM	EPPK1	F11R	GJB2	GJB3	MAL2	MARVELD2	MPZL2	MUC1	OCLN	PATJ	PCDH7	PKP3	PMEPA1	PPL	SCEL	SFN	SH3YL1	SHROOM3	SYTL1	TACSTD2	TMEM30B	TSPAN1	TSPAN15
AIYAR_COBRA1_TARGETS_DN	> Genes down-regulated in T47D cells (breast cancer) after COBRA1 [GeneID=25920] knockdown by RNAi.	AAGAB	APIP	BAG1	CLDN4	CPD	DCPS	DCTN2	EPHB3	FGFR3	GOT2	HELLS	HNRNPAB	HPRT1	HSPB1	KITLG	MCM2	METTL7A	MYO5C	NELFB	PCP4	PRDX3	PRX	PSMD12	SLC20A1	SOX4	SPINK5	SRSF2	ZNF395	ZNF532
AIYAR_COBRA1_TARGETS_UP	> Genes up-regulated in T47D cells (breast cancer) after COBRA1 [GeneID=25920] knockdown by RNAi.	ACOX2	APOD	AREG	ASNS	ASS1	C1orf159	CLDN1	CTSB	DEGS1	DNAL4	ENAH	EPRS1	FBXL6	FHL2	FRS2	GADD45A	GAGE1	IFITM1	MAPK8IP2	MBTPS1	MGP	NEK2	NENF	PARP4	PBRM1	PIP	PRCP	PRLR	RRNAD1	S100A8	SATB1	SERPINA3	SLC52A2	TFF3	TIMP1	TMEM50A	TOMM20	TPBG	TRIB3	UBL3
AKL_HTLV1_INFECTION_DN	> Genes down-regulated in WE17/10 cells (CD4+ [GeneID=920] T lymphocytes) infected by HTLV1 (and thus displaying low CD7 [GeneID=924]) compared to the uninfected (i.e., CD7+) cells.	ADGRE1	ADGRL2	AKAP9	ANXA1	ATP5MG	ATP8A2	CCNC	CD3G	CD86	CD96	CDH1	CDK19	CEP192	COL4A6	CPVL	CTSA	DENND1B	DNAJB6	DNAJC15	DUSP4	DUSP6	ENPP2	FAM3C	FRY	FYN	GNLY	GPR171	GPR65	GZMA	GZMB	HOPX	HTR3A	IGFBP7	IGKC	IL17RB	ITGB1	JUN	KHDRBS3	LANCL1	MAOA	MDFIC	MEF2C	MEIS2	PDE4DIP	PECAM1	PKIA	PMCH	PNISR	PRUNE2	PTGS2	PTPN2	PTPN3	REV3L	RIOX2	RPIA	RWDD1	SDF4	SERINC1	SERP1	STAP1	TCTN3	TMEM45A	TRAV8-3	TSPYL1	TTN	UBE2J1	UFL1	VAPA	YPEL5
AKL_HTLV1_INFECTION_UP	> Genes up-regulated in WE17/10 cells (CD4+ [GeneID=920] T lymphocytes) infected by HTLV1 (and thus displaying low CD7 [GeneID=924]) compared to the uninfected (i.e., CD7+) cells.	ACLY	ADD2	ALDOC	AP2B1	APP	CBX1	CTNNA1	DNAJC7	ECI2	FABP5	GNAI1	GSDME	IDH2	LGALS1	LGALS3	MAP4K4	NET1	NME1	NREP	PKM	RAB4A	S100A10	SAT1	SLC39A7	SOX4	SQOR	VAMP8
AMBROSINI_FLAVOPIRIDOL_TREATMENT_TP53	> Genes down-regulated by flavopiridol [PubChem=5287969] in the HCT116 cells (colon cancer) depending on their TP53 [GeneID=7157] status: wild-type vs loss of the gene's function (LOF).	ABCA5	ABHD8	ACACB	ACOX2	ACSL1	ADD3	ALOX5	ANG	ARMC9	ATP2A3	B3GAT3	B4GALT4	BIN1	CACNA1G	CAMK2G	CAP2	CC2D1A	CCDC85C	CCDC92	CCN2	CCND3	CDK2	CDK2AP2	CDKN2D	CELSR2	COL15A1	CPSF4	CPT1A	CXCL2	CXCL3	CYP4F3	DGKA	DHTKD1	DIAPH1	DMC1	DNAJB2	DNAJC1	DVL3	EI24	FARS2	FCMR	GABBR2	GLE1	GNA11	GPER1	GTF2A1	HELZ	HMCES	HMGB1	HSPB1	IL11	IL17B	IL1RN	IL21R	ITPR2	KCTD9	KHK	KIAA0513	KIF5C	LLGL2	LRP6	MED12	MGRN1	MICAL1	MSI1	MXD1	NEBL	NECAB3	NEMP1	NEO1	NFATC2IP	NR3C1	NSD2	OLFML2A	PALM	PARD3	PASK	PDGFRL	PDLIM7	PEG10	PIDD1	PLCXD1	POLR2L	PRKAB1	RAD51	RALGDS	RETREG1	RNFT2	RRAGD	SCAMP5	SEMA3B	SEPTIN10	SERPINA1	SLIT2	SNTB2	STARD3	SULT1A2	TAX1BP3	TCAF1	TFCP2L1	TRPC1	TSHR	VAMP2	WHAMMP3	WNT6	ZNF337	ZNF532	ZNF701
AMUNDSON_GAMMA_RADIATION_RESPONSE	> Genes down-regulated across the entire panel of NCI-60 cell lines in response to gamma radiation.
ANASTASSIOU_MULTICANCER_INVASIVENESS_SIGNATURE	> Invasiveness signature resulting from cancer cell/microenvironment interaction.	ACTA2	ADAM12	AEBP1	ASPN	BGN	C1QTNF3	CDH11	COL10A1	COL11A1	COL1A1	COL1A2	COL3A1	COL5A1	COL5A2	COL6A2	COL6A3	COMP	COPZ2	CRISPLD2	CTSK	DCN	EDNRA	EPYC	FAP	FBN1	FN1	GLT8D2	GREM1	INHBA	ITGBL1	LGALS1	LOX	LOXL2	LRRC15	LUM	MFAP5	MMP11	MMP2	MXRA5	NID2	NOX4	NTM	NUAK1	OLFML2B	PCOLCE	PDGFRB	PLAU	POSTN	PRRX1	RAB31	RCN3	SERPINF1	SFRP4	SNAI2	SPARC	SPOCK1	SUGCT	SULF1	THBS2	THY1	TIMP3	TMEM158	TNFAIP6	VCAN
ANDERSEN_CHOLANGIOCARCINOMA_CLASS1	> Genes overexpressed in cholangiocarcinoma class 1 associated with good prognosis	ABHD3	ANKRD1	ATP1A1	C1QL4	CDH6	CLDN9	CRYBB2	CRYM	CSPP1	CTXN1	CXCL6	DBNDD1	DCDC2	DEFB1	FGFR2	GAL3ST1	GAREM1	GGT6	GMNN	GOLGA7B	GUSBP14	H1-2	H4C8	HKDC1	HNF1B	ITIH5	KANSL1L	KCNF1	KRT23	LOXL4	LPGAT1	LURAP1L	MCCC2	MLH3	MPP6	MTCL1	NME5	NUAK2	OXTR	PAQR5	PATZ1	PGBD5	PIEZO2	PKHD1	PSPH	PTHLH	PTPN14	RGS14	RGS4	SCTR	SLC4A3	SLC5A9	SMYD2	SPP1	SYT12	TMEM156	TNFRSF12A	UBD	VEPH1	VN1R1	VTCN1	WNK2	ZDHHC1
ANDERSEN_CHOLANGIOCARCINOMA_CLASS2	> Genes overexpressed in cholangiocarcinoma class 2 associated with poor prognosis.	ADAM8	ADGRF1	ALDH3B1	ANKRD22	ANLN	ANXA3	AP1S3	APOBEC1	ARHGAP27	ASPHD2	AUNIP	AURKA	BCL11B	BCL2L15	BCO1	BHLHE41	BIK	BORA	BUB1	C15orf48	C19orf33	C1GALT1	C1orf116	CAPG	CBLC	CCNB2	CD55	CDC20	CDCA3	CDCP1	CDH17	CDH3	CDX2	CEACAM5	CEACAM6	CEMIP	CENPE	CEP55	CKMT1B	CLDN4	CLIC3	COL11A1	COL12A1	COL1A2	COL6A3	CORO2A	CST6	CTHRC1	CTSE	CTSV	CYP2S1	DAPP1	DHDH	DKK1	DLGAP5	DTX2	ELL3	EPHX3	EPS8L1	FA2H	FAM83D	FERMT1	FGFBP1	FXYD3	GALNT12	GALNT6	GCNT3	GJB3	GJB4	GJB5	GPA33	GPR160	GPR35	GPR87	GPRC5A	HK2	HOXB7	HSH2D	HSPA1B	IGFL2	ITGA2	ITGB6	KCNK1	KCNN4	KIF11	KIF15	KLF5	KLK10	KLK6	KLK7	KRT15	KRT17	KRT19	KRT20	KRT6B	LAMB3	LAMC2	LEMD1	LGALS3	LGALS4	LIPH	LPAR5	MECOM	MISP	MMP12	MSLN	MTMR11	MUC17	MXRA5	MYB	MYEOV	MYH14	MYO1A	MYOM3	NFE2L3	NMU	NOX4	NOXO1	NRP2	OLFM4	OLR1	PKP3	PLA2G10	PLAC8	PLAUR	PLBD1	PLEK2	PMAIP1	PPP1R14D	PPP1R1B	PSCA	PTK6	PTPRR	QPCT	REG4	RHBDL2	S100P	SAPCD2	SCEL	SCIN	SERPINB2	SERPINB5	SFN	SIX4	SLC16A3	SLC39A4	SLC4A11	SLC6A14	SLC6A20	SMPDL3B	SOX21	SPIRE2	SPOCD1	ST14	ST6GALNAC1	STYK1	TFCP2L1	TJP3	TMC7	TMPRSS4	TOP2A	TPX2	TRIM31	TSPAN1	TTK	TUFT1	UBE2C	UNC93B1	USP54	VCAN	VDR	VILL	VSTM2L	WNK4	ZBED2
ANDERSEN_LIVER_CANCER_KRT19_DN	> Genes under-expressed in KRT19-positive [GeneID=3880] hepatocellular carcinoma.	ABCC6	ACSL5	ADRA1B	AFM	AK3	AKR7A3	ALAD	ALDH1A1	ALDOB	AMACR	ANG	AOX1	APOA5	ARMC5	BAAT	C8G	CEBPB	CIDEB	CPQ	CPT2	CRYL1	CYP3A4	CYP4F2	DECR2	DIO1	DPYS	EPHX1	ETFDH	G6PC	GNMT	GPT	GPX2	GRHPR	GSTM1	HADH	HAO2	HMGCS2	HPD	HSD3B7	ITIH1	KHK	LEAP2	MGST2	MRPS36	NFIX	PAPSS2	PC	PCYOX1	PDE2A	PEMT	PFKFB1	PGRMC1	PKLR	PRDX6	PTGR1	PTMS	RETSAT	SAA4	SEL1L	SELENBP1	SERPINA3	SERPIND1	SERPING1	SIAH2	SLC22A7	SLC25A25	SLC31A1	SLC41A2	TESK2	TFR2	TMEM140	TNIP1	UGT2B10	UGT2B15	UGT2B17
ANDERSEN_LIVER_CANCER_KRT19_UP	> Genes over-expressed in KRT19-positive [GeneID=3880] hepatocellular carcinoma.	APEX1	ARHGAP18	CALM2	CBX3	CCT2	CHKB	CSTB	CTSV	DYNLT1	EPCAM	IP6K2	KHDRBS1	MMP12	NAP1L1	NCF2	NOP58	POLR1H	RPIA	RPL10A	RPL13A	RPL27A	RPL3	RPL35A	RPL9	RPP21	RPS12	RPS14	RPS17	RPS18	RPS25	RPS3A	TES	YWHAQ	ZDHHC7	ZSWIM1
AP4_Q5	> Genes having at least one occurence of the transcription factor binding site V$AP4_Q5 (v7.4 TRANSFAC) in the regions spanning up to 4 kb around their transcription starting sites.	ABHD16A	ABHD4	ABR	ABTB2	AKT2	ALDH1A1	AMOT	AMPH	ANKRD12	ANP32A	ANXA8	APBA1	AQP2	ARHGAP24	ARHGAP45	ARHGAP8	ARHGEF2	ASB16	ASB5	ATOH8	ATP1B4	ATRNL1	AZIN1	B3GALNT2	BACH1	BAP1	BICRA	BNC2	BRINP1	BTF3P11	BTG1	C6orf62	CACNB2	CAPZA3	CASKIN2	CBFA2T3	CCDC18	CCDC191	CD79B	CELA3A	CELF3	CFAP65	CHD4	CHMP4B	CHRD	CHRNG	CITED2	CLEC4D	CMTM5	CPEB3	CSRNP3	CUL7	DAAM1	DALRD3	DDIT4	DES	DHRS3	DLL3	DLL4	DMC1	DMD	DNAJA1	DOCK4	E2F1	ELF4	ELP6	EMP3	ENO3	EPOR	ERBB3	ESR1	EYA1	FAM122B	FAM217B	FBXL21P	FILIP1	FMO5	FOSL2	FOXD3	FOXO4	FZD9	GGNBP2	GNB3	GOLM2	GOLPH3L	GPM6B	GPR162	GPR21	GRIK3	GRIN2D	GRK2	HAPLN2	HBP1	HDAC4	HID1	HIP1	HJV	HMGN2	HOXA6	HOXB5	HPCA	HS3ST4	HSD11B1	HSD3B7	ID3	IGF1	IKZF2	IL11	IL17B	IMPDH1	INSR	IP6K3	IRF2BPL	ITGB1BP2	KCNE5	KCNH2	KCNJ2	KCNMA1	KCNN2	KDM2A	KLF13	KSR2	LINC00299	LINC01089	LINC01138	LNX1	LRRN2	LZTS2	MAF	MAP3K13	MAP3K3	MASP1	MBP	MID2	MIR22HG	MOSPD1	MYBPH	MYCLP1	MYF5	MYL6B	MYO1C	NADK2	NAV3	NBEA	NCDN	NDST2	NDST4	NDUFA4L2	NR4A3	OBSCN	OMA1	OPCML	OR10J1	PABPC5	PADI2	PAICS	PAK6	PARP6	PARP8	PCBP4	PCYT1B	PDE3A	PDGFB	PDLIM4	PGF	PHF23	PHF7	PHLDB1	PLEKHA6	PLPP7	PPAT	PPP1R17	PPP1R3D	PPP1R9B	PRDM8	PREX2	PRICKLE1	PRKCG	PRKCQ	PSIP1	PTCH2	PTK7	PTPRS	QTRT2	RAB27A	RAB30	RAI1	RASGRF2	RASL10B	RASL12	RBMS3	REEP1	REEP6	RGS7	RHOBTB2	RIPOR1	RIT1	RNF213	RPS6KB1	RTKN	RTL9	RUNX1	RUSC1-AS1	RXRG	SALL1	SCN4A	SEMA6D	SGIP1	SGMS2	SH2D6	SIX5	SLC12A8	SLC25A24	SLC26A10	SLC7A8	SLC8A3	SMARCA1	SMARCA2	SOST	SOX12	SPCS1	SRGAP1	STAC3	STIM1	STOML2	SULT2B1	SUV39H2	SYTL1	SYTL2	TCF7	TEX35	TFAP4	TGFB3	TGFBR2	TLNRD1	TMEM100	TMEM109	TMEM182	TMF1	TNFRSF19	TP53INP2	TPM3	TRAF4	TRAM1	TRAPPC3	TRIM62	TSEN54	TUBB2B	TXNDC12	UBALD2	UBE2D3	UBE2H	UNC13B	USO1	VAMP3	VAT1	VGF	WDR81	WNT10B	WNT2B	WNT4	WNT9A	XCL2	XPNPEP1	YPEL5	ZBTB18	ZFAND3	ZMIZ1	ZNF385A	ZNF398	ZNF710	ZRANB1
APPIERTO_RESPONSE_TO_FENRETINIDE_DN	> Genes down-regulated in A2780 cells (ovarian carcinoma) exposed to fenretinide [PubChem=1744].	ARFGEF2	ARMC9	ASNS	ATP5F1B	ATP5MF	ATP5PO	BANF1	C11orf49	C1orf198	CCNDBP1	COL3A1	CYB5B	DHFR	EGFR	EIF3F	EPC1	FCGR1A	FLI1	FMNL1	H2AZ1	H4C3	HEATR4	IARS2	IFITM2	IFITM3	ISCU	LDHA	MBOAT7	MDH1	MDH2	MON1B	MTX2	NDUFA2	NDUFC1	PGK1	PPIH	PPP1CC	PSAT1	PTCD3	PTMA	RSU1	SERPINB2	SET	SIGMAR1	SLC3A1	SLC4A5	TMSB4X	TRIM28	UBALD2	UGGT2	UQCR10
APPIERTO_RESPONSE_TO_FENRETINIDE_UP	> Genes up-regulated in A2780 cells (ovarian carcinoma) exposed to fenretinide [PubChem=1744].	ABHD4	AHSA1	AKAP9	BRD2	CCL13	CCN1	CCNJL	CCNL2	CYB5R1	FOXJ3	GAD1	GDF15	HSPA4	HSPA8	ITGAX	KIF21A	KRT6B	MGP	MMP3	MYADM	MYO1E	NID1	PALM3	PDZD2	PLCD4	PRKACB	PSMA7	PSMC4	RRP12	SDC4	SRR	STXBP3	TFRC	TM4SF1	TSC2	UBQLN1	UCHL1	ZNF672
ARGGGTTAA_UNKNOWN	> Genes having at least one occurence of the highly conserved motif M65 ARGGGTTAA in the region spanning up to 4 kb around their transcription start sites. The motif does not match any known transcription factor binding site (v7.4 TRANSFAC).	ABI2	ACTR1A	ARHGAP18	ATP1B1	ATXN1	AXL	B3GNT7	BLVRB	BMI1	BMP5	BRSK1	CCDC120	CCDC80	CD86	CDH5	CDK2AP1	CDKN2C	CELSR3	COQ8B	CORO2B	CRABP2	CREB1	CRMP1	CSMD3	CYP26B1	DCDC1	DHRS3	DMPK	DSTN	DUSP10	ELOVL6	EPN3	ESR1	EXTL1	FGF16	FGF9	FLI1	FLNC	GAS7	GLI1	GPR20	GRIK3	H2AX	HADHA	HADHB	HAND1	HAS2	HES1	HIVEP1	HOXB6	HTN1	HYAL3	IL11	INSRR	ISL1	ITPKC	KCNF1	KCNJ8	KLF12	KLK13	KLK6	LAMA5	LHFPL1	LINC02875	MAF	MIP	MRPS18B	MYL6B	NAA80	NCDN	NECTIN1	NECTIN2	NES	NEUROD1	NLGN3	NTN5	NUMB	PAMR1	PDGFB	PEX13	PKP3	PLAGL2	PLEC	PLEKHG6	PLEKHH3	POFUT1	PPP1R10	PUS10	RARG	RGS6	RHEBL1	RPH3A	RTKN	RUNX1T1	S1PR1	SAMD3	SFRP1	SLC16A6	SLC24A4	SMAD6	SPDEF	SPTBN4	SREBF2	SUFU	SYT4	TCF7L2	TGFB1I1	TLK2	TMEM125	TNS1	TP63	TRPS1	TUBA4A	TUBA4B	VCAM1	WDR82	WFIKKN2	YWHAZ	ZFHX3	ZNF532	ZNF827	ZNRF1
ATAGGAA_MIR202	> Genes having at least one occurence of the motif ATAGGAA in their 3' untranslated region. The motif represents putative target (that is, seed match) of human mature miRNA hsa-miR-202* (v7.1 miRBase).	ACSL3	ACTN1	ACVR1	ANKRD13A	ANP32E	APPBP2	ARSB	ASAP1	ATP2B4	ATXN1	BAG4	BCL11A	BCL2	BICD2	BTG1	CBL	CCDC88A	CD28	CNN3	CNOT6	CPEB3	CREBBP	CTBP2	DDX3X	DNAJC10	EAF1	EI24	EIF4E3	ELF1	ENAH	ERBIN	ESR1	ESRP2	FAM76B	GID8	GPBP1L1	GRIA3	HLF	HOXB2	IQGAP1	KHDRBS2	KIAA0408	KLF12	KMT2A	KRAS	LBR	LDLRAD3	LEMD3	LHFPL3	LNPK	LUZP1	MAPK6	MARCKS	MED1	MED13L	MEX3B	MIB1	MSL2	NAA15	NDRG1	NR2F2	PCGF2	PGAP1	PLEKHA1	PPP5C	PRMT8	PTEN	RAB22A	RAD52	RASA1	RNF11	RNF121	ROBO2	RPS6KA3	SCN2B	SENP1	SFPQ	SINHCAF	SMG7	SNAP91	SNX16	SORCS1	SPRED1	SSBP2	STAT3	STOX2	SUCO	TARDBP	TCF12	TENT5C	TGFBR2	TRIM33	TTC13	TYW5	UBE2K	USP15	USP8	VANGL2	YAF2	ZFAND3	ZNF362	ZNF652
ATGTAGC_MIR221_MIR222	> Genes having at least one occurence of the motif ATGTAGC in their 3' untranslated region. The motif represents putative target (that is, seed match) of human mature miRNAs hsa-miR-221 and hsa-miR-222 (v7.1 miRBase).	ACACA	ADAM11	AGFG1	AMMECR1	ANGPTL2	ANKHD1	ARF4	ARID1A	ARNT	ASB7	ATP1A1	ATXN1	AXIN2	BICDL1	BMF	C3orf70	CASZ1	CBFB	CD4	CDK19	CDKN1B	CDKN1C	CDV3	CLVS2	CPNE8	CREBZF	CTCF	DACH1	DCAF12	DCUN1D1	DMRT3	DNAJC14	DYRK1A	EIF3J	EIF4E3	EIF5A2	ESR1	ETS1	ETS2	FAM13A	FAM214A	FAT2	FERMT2	FMR1	FNDC3A	FOS	FOXN2	GNAI2	HECTD2	HIPK1	HMGCLL1	HOXC10	IGF2BP2	INA	INSIG1	IRF2	IRX5	KANSL1	KHDRBS2	KIF16B	KLC1	KMT2A	KSR1	LIFR	LRFN2	MAP3K10	MAPK10	MEIS1	MIDN	MIER3	MSL2	MYLIP	MYO10	NAA25	NAP1L5	NLK	NOVA1	NRK	NSMCE4A	NTF3	OGT	OSBPL7	PAIP1	PAIP2	PAK1	PCDHA1	PCDHA10	PCDHA11	PCDHA12	PCDHA13	PCDHA2	PCDHA3	PCDHA4	PCDHA5	PCDHA6	PCDHA7	PCDHA8	PCDHA9	PCDHAC1	PCDHAC2	PDCD10	PHF2	PKDCC	PLPPR1	POGZ	PPARGC1A	PPP3R1	PPP6C	PURA	QKI	RAB1A	RALA	RALGAPA1	RBM24	RIMS3	RSBN1L	SBK1	SEMA6D	SHANK2	SHTN1	SLC25A37	SNCB	SUN2	SYBU	TCF12	TIMP3	TLNRD1	TMCC1	TOX	TRPS1	UBE2J1	VAPB	VASH1	VEZF1	VGLL4	YWHAG	ZADH2	ZEB2	ZFPM2	ZNF385A
AUJLA_IL22_AND_IL17A_SIGNALING	> Genes changed in HBE cells (bronchial epithelium) after treatment with IL22 and IL17A [GeneID=50616;3605].	CCL3	CSF3	CXCL1	CXCL5	CXCL9	DEFB4A	DUOX2	IL19	IL36G	S100A12	S100A7
AUNG_GASTRIC_CANCER	> Selected genes specifically expressed in gastric cancer.	A4GNT	ALDH7A1	AQR	ATE1	ATP5IF1	BIRC5	BRD4	C19orf25	CBFA2T3	CCT3	CSAG2	CYP2W1	DEFA5	DEFA6	DKK4	ETS2	FXYD3	GOLPH3L	HORMAD1	HOXA10	IFRD1	IL16	JUN	KIF4A	KMT2D	LRRC45	MAPK13	MED1	MIA	MMP10	MYBL2	NEK9	NIPSNAP3B	NOP14	OLFM4	PRICKLE3	PRKAG1	RCC2	REG4	RPL8	SEC31B	SH3BGRL2	SRSF9	STAT2	SULT1C2	TAPBP	THADA	THBS3	TMLHE	TPT1	TYRO3	ZWILCH
BAE_BRCA1_TARGETS_DN	> Genes concordantly down-regulated in DU-145 and MCF-7 cells (lprostate, breast cancer) upon expression of BRCA1.	ADD2	AQP4	BAG1	CAD	CRAT	CYP27A1	EBI3	GLUD1	HIPK3	HYOU1	IREB2	JAK1	LAMC1	MAN1A2	MT1F	MYB	NONO	NPM1	PEX2	PKN2	SMAD5	STIL	TCOF1	THBS1	TJP1	TJP2	TKT	TNFAIP3	TNFAIP6	ZNF135
BAE_BRCA1_TARGETS_UP	> Genes concordantly up-regulated in DU-145 and MCF-7 cells (lprostate, breast cancer) upon expression of BRCA1.	AARS1	ABCG1	ADH5	ALDH3B2	ALOX5	ANXA1	ASIC1	ATF4	BCL7B	BMP7	BTG1	CAMLG	CCN3	CCNG2	CNBP	COL4A5	COX7C	CRY1	CTSL	DRAP1	EPAS1	EPHX2	EYA2	GAA	GMFB	GNG10	GTF2A2	H2BC5	HACD3	HINT1	IDI1	IFRD1	JUND	JUP	KCNK1	KRT19	KYNU	LAMP2	LGALS3	LIG1	LSM1	LSS	MARCKS	MGST1	MSMO1	MTMR11	NDUFA4	NEK4	NET1	NME4	PDAP1	PMP22	PRDX2	PRDX4	PRKCA	RNF6	RYK	SAT1	SELENOW	SEM1	SORL1	SPINT2	STAT6	STRN3	TAX1BP1	TCEA1	TGFB2	TMSB4X	TRAM1	UBE2N	VEGFA
BALDWIN_PRKCI_TARGETS_UP	> Genes up-regulated in U87MG cells (glioblastoma multiforme) after knockdown of PRKCI [GeneID=5584] by RNAi.	ADA	AQP9	ATP2B4	ATP6V1G1	CBX6	CCN3	CCN5	CGB3	EIF1AX	EIF4EBP2	FOSL2	GMFB	GPRC5A	HFE	IFITM1	MAZ	MEF2A	MPDZ	MPP5	MTCL1	NEK9	NUDT3	OXTR	PAK2	RHOB	SDC2	SELENOP	SEPTIN11	SLC11A2	SLC35A5	SLC4A7	SLK	TDO2	TFDP2	TGOLN2	TMEM106C	TRIB2	TRIM56	TSPAN6	ZBTB20
BANDRES_RESPONSE_TO_CARMUSTIN_MGMT_24HR_DN	> Genes down-regulated in T98G cells (glioma, express MGMT [GeneID=4255]) by carmustine [PubChem=2578] at 24 h.	ACTN1	ADRA1B	ARPC2	ARTN	COL9A1	DHX16	GABRA2	GAST	GOLGA2	GPR37	GTF2F1	HADH	HAGH	ICAM5	IKBKG	MDK	MED1	MSR1	NRTN	PFN1	PZP	RAD51	RGR	RIT2	SLC30A3	SORBS2	SPEG	SPRR2B	STXBP2	TLE3	TNFRSF11B	TRAF1	TSPAN4
BANDRES_RESPONSE_TO_CARMUSTIN_MGMT_24HR_UP	> Genes up-regulated in T98G cells (glioma, express MGMT [GeneID=4255]) by carmustine [PubChem=2578] at 24 h.	ECM2	FNTA	GDI1	SMARCD1	SMPD2	SNAPC1	SNAPC3	SNRPB2	TMBIM6
BANDRES_RESPONSE_TO_CARMUSTIN_MGMT_48HR_DN	> Genes down-regulated in T98G cells (glioma, express MGMT [GeneID=4255]) by carmustine [PubChem=2578] at 48 h.	ACTG2	ACTN1	ADAM15	ADAMTS4	ADCYAP1	ADRA1B	AKT2	ALAD	ALOX15B	AMH	APC2	APLNR	AQP8	ARPC2	ARTN	ASMTL	ATP1A3	ATP4B	ATP6V0C	B4GALT5	BAIAP2	BAIAP3	BECN1	BICD1	BLK	BMP7	BRF1	CA6	CALB2	CD151	CD68	CD79A	CDK8	CDX4	CEACAM3	CEBPB	CHRM4	CHRNB3	CHRNG	CKM	COL9A1	COX6A2	CRABP1	CRAT	CRYBB1	CST5	CTF1	CYP19A1	DHX16	DNASE1L2	DVL1	EIF6	EPHX1	EZH2	FBN1	FKBP1A	FOXJ1	FTH1	FTL	FYN	GABRA2	GABRA6	GAMT	GFAP	GHSR	GOLGA2	GP1BB	GPR25	GPR32	GRB7	GRN	GTF2F1	H2AX	HADH	HAGH	HCFC1	HMGN2	HNF1A	HOXA4	IDS	IER3	IKBKG	INPPL1	INSIG1	INSL3	IRAG2	IRS1	ISLR	ITGA3	ITIH1	KCNH2	KIF5A	KRT17	KRT31	LAD1	LAMB3	LMX1B	LOXL1	MAD1L1	MAP4K2	MAPK10	MAT1A	MDK	MGAT3	MSR1	MUC2	MVD	MYBPH	MYD88	MYOD1	MYOG	NDUFC1	NKX2-2	NPAS1	NPBWR2	NRTN	OMP	PAEP	PAX8	PBX2	PCBD1	PCDHGC3	PCOLCE	PCYT1A	PFKFB2	PFKM	PFN1	PMS2P11	POLR2E	PPM1G	PRL	PRM2	PTPN3	RAD23A	RAD9A	RGR	SEPTIN5	SFPQ	SGCA	SHMT2	SHOX	SLC30A3	SORBS2	SPEG	SPRR2B	SRP14	SRY	STAM	STX1B	TAC1	TCF21	TLE3	TMBIM6	TRAF1	TUBG1	UPF1	VGF	WIPF1	YWHAH	ZBTB17
BANDRES_RESPONSE_TO_CARMUSTIN_MGMT_48HR_UP	> Genes up-regulated in T98G cells (glioma, express MGMT [GeneID=4255]) by carmustine [PubChem=2578] at 48 h.	CCL2	CLTCL1	CNTNAP1	CTNNAL1	GCM1	GNRHR	GOLGA4	GPR65	PIK3R3	SLC10A1	SLC16A2	SLC6A2	SMARCD1	SMPD2	SNAPC1	SNAPC3	SNRPB2	TUBB	UGT8
BANDRES_RESPONSE_TO_CARMUSTIN_WITHOUT_MGMT_24HR_DN	> Genes down-regulated in A172 cells (glioma, does not express MGMT [GeneID=4255]) by carmustine [PubChem=2578] at 24 h.	ACTN1	FNTA	GOLGA2	GTF2F1	HADH	INPPL1	RCN1	SLCO1A2	TLE3
BANDRES_RESPONSE_TO_CARMUSTIN_WITHOUT_MGMT_24HR_UP	> Genes up-regulated in A172 cells (glioma, does not express MGMT [GeneID=4255]) by carmustine [PubChem=2578] at 24 h.	AVPR1A	CD80	CYTH1	ECM2	EEF1G	EIF2B1	GDI1	GNRHR	SMARCD1	SMPD2	SNAPC1	SNAPC3	SNRPB2	STS
BANDRES_RESPONSE_TO_CARMUSTIN_WITHOUT_MGMT_48HR_DN	> Genes down-regulated in A172 cells (glioma, does not express MGMT [GeneID=4255]) by carmustine [PubChem=2578] at 48 h.	ACTC1	ACTN1	ADCYAP1	ADRA1B	AMH	AQP8	ATP1A3	ATP5F1D	EPHX1	FBN1	FYN	GTF2F1	HMGN2	INPPL1	INSIG1	INSL3	IRS1	ITGA3	KRT17	LOXL1	LRCH4	MAP4K2	MDK	NRTN	PFN1	PMS2P11	PPM1G	SEPTIN5	SHOX	TUBG1	WIPF1	YWHAH
BANDRES_RESPONSE_TO_CARMUSTIN_WITHOUT_MGMT_48HR_UP	> Genes up-regulated in A172 cells (glioma, does not express MGMT [GeneID=4255]) by carmustine [PubChem=2578] at 48 h.	BCL10	CD80	ECM2	ESRRA	GCM1	GDI2	GNRHR	LAIR1	RNASE4	SLC10A1	SMARCD1	SMPD2	SNAPC1	SNAPC3	SNCG	SNRPB2	ST6GAL1	ST8SIA1
BARRIER_CANCER_RELAPSE_NORMAL_SAMPLE_DN	> Down-regulated genes in non-neoplastic mucosa samples from colon cancer patients who developed recurrence of the disease.	AKAP17A	ALG13	ATG4B	BCR	CDK10	CNPY3	CPSF1	CSNK1G2	FAAP100	GNB1L	HSPA1A	INTS1	JUN	LAMP1	N4BP2L2	NFE2L1	NPIPB3	NSMF	PPP1R15A	PSD4	RHOT2	SPG7	SPTAN1	STK25	SUPT5H	TBC1D2B	TCIRG1	TLE6	TMEM94	TYK2	VPS37C	ZFP36L1
BARRIER_CANCER_RELAPSE_NORMAL_SAMPLE_UP	> Up-regulated genes in non-neoplastic mucosa samples from colon cancer patients who developed recurrence of the disease.	ADAM28	ALDH3A2	AMD1	AMPD1	ATP5F1C	C12orf4	CEP70	CHGA	CLIC2	CLINT1	CPA3	CREBL2	FAS	GALNT4	GCG	GGT1	IGF1	IL1R2	IRAG2	ITM2A	LRRC31	MAP7	MAPRE2	NDNF	NF2	PRKACB	PRKAG1	PTGER2	PYY	RAB27A	RNGTT	SNX4	TFAM
BARRIER_CANCER_RELAPSE_TUMOR_SAMPLE_DN	> Down-regulated genes in tumor samples from colon cancer patients who developed recurrence of the disease.	ADPRH	ATXN2	CDKN2A-DT	CFAP410	FOXO4	MAN2A2	PKM	PMEL	REST	SZT2	TRPV4	UNC45A	WSCD1
BARRIER_CANCER_RELAPSE_TUMOR_SAMPLE_UP	> Up-regulated genes in tumor samples from colon cancer patients who developed recurrence of the disease.	ATG12	ATP6V0E1	ATP6V1G1	CKS1B	COPS4	CXCL8	DCTN3	DNAJB9	H2AZ1	HSPA13	LYN	MED21	MMP12	MRPL24	PDCD10	ZFAND1
BARRIER_COLON_CANCER_RECURRENCE_DN	> Down-regulated genes from the 70-gene prognosis predictor for stage 2 colon cancer, based on non-neoplastic mucosa gene expression profiles.	ACOT11	ARHGAP33	ASB13	BSG	BTBD2	CD24P4	CDK10	CITED2	CTSA	EPPK1	FOXJ3	KCNAB1	NDFIP1	NUCB1	PFKL	SPPL2B	STAT2	TLE5	TSPAN7
BARRIER_COLON_CANCER_RECURRENCE_UP	> Up-regulated genes from the 70-gene prognosis predictor for stage 2 colon cancer, based on non-neoplastic mucosa gene expression profiles.	AHI1	ANG	ANXA2	ARL1	CFH	CIAO1	CNPY2	COPS8	DNAJC12	ERGIC2	EXT2	FOXO1	GPR171	GPR89B	HGD	ITM2A	KDELR3	METTL9	NDEL1	NME7	PDHB	POLD3	PSMC2	PWP1	RPN2	SAR1A	SCEL	SEC62	SLC18A1	SLCO4A1	SNU13	SRP72	SULT1C2	TENT5A	THOC2	TIMM17A	TRIM2	UGGT1	WDHD1	XPNPEP1	YIPF1	YIPF6
BASAKI_YBX1_TARGETS_DN	> Genes down-regulated in SKOC-3 cells (ovarian cancer) after YB-1 (YBX1) [GeneID=4904] knockdown by RNAi.	ABCA5	ABRAXAS1	AC008393.1	ACER3	ACSM3	ADM	AK4	ALDH1A2	ALDOC	ALG13	AMN1	AMY1A	ANKRD29	ANKRD36B	ANKRD50	ANTXR1	APOOL	ARHGAP18	ARL14	ARL17B	ARRB1	ARSD	ASMTL	ASPH	ASS1	ATM	ATP2C1	ATP7A	ATRX	BAZ2B	BBX	BCKDHA	BDH2	BHLHE40	BICD1	BNC2	BPTF	BRWD1	BST2	BTG1	BTN3A2	BTN3A3	C11orf58	C14orf28	C2orf88	C5orf24	C8orf44	CA12	CAMK2N1	CARD8	CASZ1	CAT	CCDC50	CD302	CD55	CDH1	CDK12	CDK19	CERS6	CGNL1	CHASERR	CHD2	CHGA	CKB	CLINT1	CNIH1	CNTNAP3	COBLL1	CPM	CRIPT	CRYBG1	CRYM	CRYZL2P	CTBS	CUEDC1	CUL4B	CXADR	CYS1	DBP	DCAF16	DDIT4	DEPTOR	DHRS3	DMXL1	DMXL2	DNAH12	DNAJC3	DPP4	DPY19L4	DUSP5	DUSP6	DYNC2H1	DYNC2LI1	EEF1A1	EEF2K	EGR1	EIF5	ESR1	ETV5	FAM107B	FAM110C	FAM13A	FAM162A	FAM189A1	FAM214A	FAM228B	FAM3C	FAM43A	FAM83A	FLOT2	FLRT3	FOS	FRRS1	FSBP	FUT11	GABARAPL1	GAL3ST1	GALK2	GALNT14	GALNT3	GAS2L3	GBE1	GBP5	GDF15	GDPD1	GLCCI1	GLRX	GOLGA2P5	GOLGA8A	GPD1L	GPN2	GRB14	GRB7	GSTM3	H19	H2AC18	H3-3B	H6PD	HDAC4	HECW2	HELZ	HES1	HEY1	HGD	HINT3	HK2	HLA-DMA	HLA-E	HTRA1	IDO1	IER2	IER5L	IFI16	IFI27	IFITM1	IL6ST	IRF2BP2	ISG20	JAK3	JUNB	KANSL1L	KCNK3	KCNK5	KCTD6	KDM4B	KLHDC10	KLHL24	KRCC1	LAMB1	LAMP2	LCN2	LGALS8	LINC02683	LMAN1	LMBRD2	LSM8	MAFF	MALAT1	MALL	MARCKSL1	MAST4	MBOAT2	MCL1	MED6	MEGF9	MEIS1	MEIS2	MET	MGAT4A	MIB1	MIGA1	MINDY2	MKLN1	MMAA	MMP1	MMP24OS	MMP7	MPZL2	MRAP2	MRPL19	MSI2	MTDH	MUC1	MXI1	MYEF2	MZF1	N4BP2L2	NADSYN1	NAP1L1	NAV1	NBN	NCALD	NCBP3	NDRG1	NDUFS1	NEAT1	NEBL	NET1	NFKBIZ	NKTR	NREP	NT5DC1	NT5E	P4HA1	P4HTM	PABPC1	PAPSS2	PARP8	PAXBP1	PCSK6	PDCD4	PDE9A	PDK1	PDK3	PDS5B	PFKFB3	PGK1	PGPEP1	PIAS1	PIGP	PIK3R1	PITPNC1	PKD2	PLCG2	PLEKHA1	PLOD2	PNISR	PNP	PPP1R9A	PRKAB1	PRKD1	PROS1	PRUNE2	PSD3	PTEN	PTER	PTGS1	PTP4A1	RAB3IP	RABL3	RAD51-AS1	RALGPS2	RAP1GAP	RBM39	RBM47	RBMXL1	RDH10	RESF1	RFX3	RICTOR	RNASET2	RNU6-1016P	RPL31	RPL37	RRAGD	RSF1	RSL1D1	RUFY3	RXFP1	SALL1	SAT1	SBF2	SCAMP1	SCD	SCIN	SEC62	SECISBP2L	SELENOP	SEMA4B	SEPTIN6	SERPINA1	SERPINB1	SEZ6L2	SF1	SF3B1	SGK2	SH3PXD2A	SINHCAF	SKIL	SLC1A1	SLC20A1	SLC22A18	SLC25A27	SLC25A3	SLC25A36	SLC27A1	SLC2A10	SLC30A1	SLC3A1	SLC40A1	SLC44A1	SLC45A3	SLC6A12	SLC7A11	SLC9A1	SLC9A7	SLPI	SMCHD1	SMIM6	SMOC2	SMPDL3A	SNHG14	SNTB1	SPART	SPATA20	SPP1	SPRY1	SPRY2	SRSF7	SSBP4	ST3GAL6	ST6GALNAC4	STC1	STMN3	STOX1	SULT1C2	SYTL2	TARS3	TCIRG1	TENT4B	TFDP2	TFPI	THBD	TM2D3	TM4SF4	TM7SF2	TM9SF3	TMC5	TMED4	TMEM106B	TMEM37	TMEM47	TMOD1	TNFRSF11A	TNFSF10	TP53INP1	TPCN1	TPD52	TRAPPC6A	TRIM13	TRPC6	TSC22D3	TSPAN1	TSPAN6	TTC3	TTLL3	UBXN4	UCP2	UGT1A10	VAC14-AS1	VAV3	VEGFA	VLDLR	VMP1	VPS13A	VPS13B	WIPF2	WSB1	XIST	XRN1	YIPF6	YPEL5	ZBTB18	ZBTB20	ZC3H11A	ZMYM2	ZNF207	ZNF226	ZNF253	ZNF320	ZNF350	ZNF397	ZNF614	ZNF615	ZNF626	ZNF770	ZNF780B
BASAKI_YBX1_TARGETS_UP	> Genes up-regulated in SKOC-3 cells (ovarian cancer) after YB-1 (YBX1) [GeneID=4904] knockdown by RNAi.	ACTR1A	ADRB2	AFAP1L1	AHSA1	AJUBA	ALYREF	ANLN	ANXA3	ANXA8	AREG	ARPC5L	ASF1B	ASPM	ATL3	AURKA	AURKB	AXL	BDNF	BIRC5	BORA	BUB1	BUB1B	C11orf24	C3orf14	C6orf99	CACYBP	CAD	CAMTA1	CAV1	CAVIN1	CBWD1	CCM2	CCN1	CCN2	CCNA2	CCNB1	CCNB2	CCND3	CDA	CDC20	CDC42EP3	CDC6	CDCA3	CDCA8	CDK1	CDK2	CDK2AP2	CDKN3	CENPA	CENPI	CENPM	CENPN	CENPO	CENPU	CENPW	CEP55	CHAF1A	CHEK1	CHORDC1	CNOT9	COMMD4	COTL1	COX20	CREBZF	CREM	CRIM1-DT	CSTF3	CTH	CTPS1	CYTH3	DAZAP1	DCUN1D5	DDB2	DDX11	DDX39A	DEPDC1	DEPDC1B	DHFR	DHRS11	DHX9	DIAPH3	DKK1	DKK3	DLC1	DNAJC9	DPAGT1	DPYSL3	DR1	DTL	DTYMK	E2F7	EHD2	EHD4	EMP2	EPHA2	ESPL1	FAM83D	FANCI	FBN1	FEN1	FGF2	FGFBP1	FLNA	FLNB	FOLR3	FOXE1	FRMD6	GALNT2	GART	GINS1	GINS2	GLI2	GLRX2	GLS	GSTP1	GTSE1	H2AZ2	HAT1	HINT1	HJURP	HMGB2	HTATIP2	IFRD2	ILF2	IMMP1L	IRAK1	JPT1	KIF20A	KIF22	KIF23	KIF2C	KIF4A	KLC1	KNSTRN	KPNA2	KRT10	KRT80	L1CAM	LAMC2	LARP6	LINC01224	LINC02274	LMNB2	LRR1	MAD2L1	MAP1B	MARS1	MCM10	MCM2	MCM3	MCM4	MCM5	MCM7	MDC1	MED8	MELK	MIR221	MIS18A	MISP	MKI67	MT1F	MT1G	MT1X	MT2A	MTCL1	MTHFD1	MYBL1	MYO19	NCAPD2	NDC80	NDUFS6	NEK2	NFKBIA	NID2	NMU	NPFFR2	NSD2	NTN4	NUDT5	NUF2	NUP50	NUP93	OIP5	ORC6	OSMR	PBK	PDCD2	PDLIM7	PEX13	PGAM5	PHF19	PHLDB2	PINK1	PLAC8	PLCB4	PLK1	PLK2	PMEPA1	POLA2	POLR2L	PRC1	PRELID1	PRKDC	PROSER2	PRPF3	PRSS23	PSMB6	PSMC3IP	PSMD2	PTTG1	RAD51	RANGAP1	RBM19	RBPMS	RFC2	RFC3	RFC5	RFLNB	RHEBP1	RHOD	RND3	RNF26	RNMT	RRAD	RRAS	RRS1	RUSC1	S100A11P1	S100A2	S100A3	SAC3D1	SAE1	SAR1B	SCO1	SFN	SH3BP4	SHCBP1	SIVA1	SKA2	SLC1A5	SLC38A10	SLC39A4	SLC3A2	SLC52A2	SLC7A5	SMAD7	SMC2	SMG5	SMPD4	SNAI2	SNRPA1	SNX5	SPC24	SPDL1	TCP11L1	THBS1	TIMP2	TK1	TNFRSF12A	TNFRSF21	TOMM5	TPM4	TPRKB	TPX2	TRIP13	TSC22D2	TSEN15	TUBA1A	TUBA4A	TUBB2A	TUBB4B	TUBB6	TUFT1	TXNIP	TYMS	UBE2C	UCA1	UHRF1	UNG	WDHD1	WDR1	WDR4	WDR77	WNT10A	WWC1	YWHAH	ZNF185	ZNF367	ZNF599	ZNF71	ZWILCH	ZWINT
BCAT_BILD_ET_AL_DN	> Genes down-regulated in primary epithelial breast cancer cell culture over-expressing activated CTNNB1 [Gene ID=1499] gene.	ANKRD28	ARHGAP29	ARHGEF18	ARPC2	ASH1L	ATP10D	ATP9B	CLK1	COPB1	CTBP2	EFR3A	FAM182A	FRYL	GCLM	GRID1	IER5	IL1A	IL1RAP	IRAK2	ISCU	LNPEP	LSS	MACROH2A1	NBPF10	OSBPL10	PLAGL1	PRKDC	PRPF38B	PTHLH	PUM1	RAP1A	RASAL2	RIF1	SECISBP2	SHC1	SMAD5	SMURF2	SORL1	SRSF1	STARD13	TAF1D	TNFAIP3	TUG1	ZNF236	ZNF281	ZSWIM6
BCAT_BILD_ET_AL_UP	> Genes up-regulated in primary epithelial breast cancer cell culture over-expressing activated CTNNB1 [Gene ID=1499] gene.	ACTN4	AXIN2	B4GALT1	BMP4	C4orf36	CALR	CAMKMT	CAPS	CASP4	CD151	CD2BP2	CNOT3	CTSD	CYP24A1	DACH1	DTNBP1	DTX2	EEF2	FHDC1	FOXQ1	HMGB1	ICAM5	IGSF8	KLHL15	KRTAP2-1	LINC00661	MTCH2	MYADM	MYL9	NDRG4	PALMD	RPL27A	RPL37A	RPS6KA1	SCAMP4	SIRPA	SLC27A2	SLC35C2	ST6GALNAC2	STXBP2	TAGLN	TCF3	TMEM63B	WIPI1	ZNF703
BECKER_TAMOXIFEN_RESISTANCE_DN	> Genes down-regulated in a breast cancer cell line resistant to tamoxifen [PubChem=5376] compared to the parental line sensitive to the drug.	ACAA2	ADAM17	AGPS	ALDH3B2	AREG	BCAS2	CCND1	CD24P4	CEP170	CLCA2	COX7A2	CRYBG1	CXCL8	DUSP6	ELOVL2	EMP1	ESRRG	FGFR1	GATA3	GJA1	HDAC2	IGF1R	IGFBP5	IL1R1	IRF3	KHDRBS3	LBR	LIPF	LRP2	MBOAT7	ME1	MSX1	MSX2	NFIB	NR2F2	ORC3	OSBPL1A	PDCD4	PDZK1	PEG10	PKIA	PTPRK	QKI	RBP1	SEMA3C	SPTSSA	TCN1	TIAM1	TM4SF1	TRGC2	TRIM16	TSPAN6	TTK	ZNF43
BECKER_TAMOXIFEN_RESISTANCE_UP	> Genes up-regulated in a breast cancer cell line resistant to tamoxifen [PubChem=5376] compared to the parental line sensitive to the drug.	ACTA1	ANG	ARL4A	B2M	BCAS1	BST2	BTG3	CACNB3	CPE	CRABP1	CTSD	CXADR	DECR1	E2F1	EBAG9	EGR3	EIF2AK2	EPHX1	GAGE13	GTF2E2	ID1	ID3	IFI27	IFI44	IFI6	IFIT1	IFITM1	IFITM3	IRF2	IRF9	ISG15	LGALS3BP	MX1	NMI	NMT1	NNAT	NRIP1	PITX1	PPP2R2A	PROCR	PTK6	SCGB2A2	SELENOP	SEPHS2	SNX1	TAGLN	TFF1	TFF3	TFPI2	TSPAN3	TSPAN8	TUSC3	UGT2B15
BEIER_GLIOMA_STEM_CELL_DN	> Genes down-regulated in cancer stem cells derived from glyoblastoma tumors: CD133+ [GeneID=8842]  vs. CD133- cells.	AMIGO1	AZIN2	BASP1	BCL2L2	BMP2	BTN2A2	CACNA1A	CCND1	CD74	COMMD1	CUEDC1	DDAH2	DTWD1	DUSP3	ECD	EIF4E3	EXOC6B	FAM167A	FBXO6	FTH1	FUCA1	FZD6	GANC	GLTP	GPN2	GPNMB	HBEGF	HIF1AN	HLA-DMA	HLA-DMB	HLA-DPA1	HLA-DQA1	HLA-DQB1	HLA-DRA	HLA-DRB1	HNMT	IFIT5	IGFBP3	INPP1	KIAA0930	KLF7	LAPTM5	LNX1	LPIN1	LRCH2	MAFIP	MAPRE3	MGLL	MORN4	NFKBIZ	NXPE3	PCNX4	PORCN	RIOX2	RNF112	SLC11A2	SNX21	SOS2	SUPT3H	SYNE3	TAF8	TCEAL7	TIMP2	TLE3	USP36	YWHAB	ZNF717
BEIER_GLIOMA_STEM_CELL_UP	> Genes up-regulated in cancer stem cells derived from glyoblastoma tumors: CD133+ [GeneID=8842]  vs. CD133- cells.	ABCA1	AKAP7	C18orf54	CHRNA1	COL9A3	CPXM1	EPHA4	FGFR3	GIMAP1	H19	LAMP5	LINC00997	LINC01896	MPP6	MYO5C	NEDD4L	NELL2	NRARP	NRIP3	NT5C3A	OBSL1	PEX13	PPP1R17	PROM1	RALGAPA2	RDH10	RDH13	RLBP1	RNF19A	RTTN	SALL3	SERPING1	SIX1	SLCO4A1	SLITRK1	SOCS6	SV2C	TLE1	ZNF224	ZNF516
BENPORATH_CYCLING_GENES	> Genes showing cell-cycle stage-specific expression [PMID=12058064].	A1BG	A2M	ABCA7	ABCC2	ABHD10	ACAP3	ACD	ACYP1	ADAMTS1	ADCY6	ADGRE5	ADGRG6	ADH4	AFAP1	AFDN	AGFG1	AGPAT3	AHI1	AKAP13	AKIRIN2	AMD1	ANKRD10	ANLN	ANP32B	ANP32E	ANTXR1	AOC2	AOC3	AP3D1	AP3M2	AP4B1	APEX2	ARGLU1	ARHGAP11A	ARHGAP19	ARHGAP8	ARHGDIB	ARHGEF39	ARL4A	ARL6IP1	ARMC1	ASF1B	ASIP	ASPHD2	ASXL1	ATAD2	ATF7IP	ATL2	AURKA	AURKB	BAG3	BAIAP2	BARD1	BBS2	BCLAF1	BIRC2	BIRC5	BIVM	BMP2	BORA	BRCA1	BRD7	BRD8	BTBD3	BUB1	BUB1B	BUB3	BUD23	C4B	C6	CADM1	CAPN7	CAPS	CASP3	CASP8AP2	CBX3	CCDC14	CCDC90B	CCNA2	CCNB1	CCNB2	CCND1	CCNE1	CCNE2	CCNF	CD24	CDC16	CDC20	CDC25A	CDC25B	CDC25C	CDC27	CDC42	CDC42EP1	CDC42EP4	CDC45	CDC6	CDC7	CDCA3	CDCA7	CDCA7L	CDCA8	CDH24	CDK20	CDK7	CDKL5	CDKN1B	CDKN2AIP	CDKN2C	CDKN2D	CDKN3	CDR2	CENPA	CENPE	CENPF	CENPL	CENPM	CENPQ	CENPU	CEP44	CEP55	CEP70	CFD	CFLAR	CHAF1A	CHAF1B	CHEK2	CHML	CIC	CIP2A	CIT	CKAP2	CKAP5	CKS1B	CKS2	CLSPN	CNIH4	CNN2	CNOT10	COL7A1	COQ6	CPLANE1	CREBZF	CRK	CRYBA1	CSGALNACT1	CSH2	CTCF	CTNND1	CTR9	CTSD	CWC15	CXCL14	CYB5R2	CYP4F29P	CYTH2	CYTH3	DCAF16	DCAF7	DCTN6	DDX11	DENND11	DEPDC1B	DET1	DEXI	DHFR	DHX8	DIS3	DKC1	DLGAP5	DMTF1	DMXL2	DNA2	DNAJB1	DNAJB4	DNAJB6	DNAJB9	DNAJC3	DNAJC6	DONSON	DR1	DSCC1	DSP	DTL	DUSP4	DYNLL1	DZIP3	E2F1	E2F5	E2F8	EBI3	ECT2	EFHC1	EIF4E	ELP3	ENOSF1	ERN2	ESPL1	EXO1	FABP1	FADD	FAM110A	FAM189B	FAM214A	FAM83D	FAN1	FANCA	FANCD2	FANCG	FANCI	FBXL20	FEM1B	FEN1	FKBP1A	FLAD1	FOXK2	FOXM1	FRZB	FXR1	FYN	FZR1	G2E3	G3BP1	GADD45A	GAS1	GAS6	GATA2	GCLM	GCSH	GDF15	GINS2	GINS3	GMNN	GNB1	GOLGA8A	GON7	GOT1	GPSM2	GRK6	GRPEL1	GSE1	GTSE1	H1-0	H2AC17	H2AC6	H2AW	H2AX	H2BC21	H2BC4	H4C14	H4C2	H4C3	H4C5	H4C8	HAUS5	HAUS8	HCP5	HDAC3	HELLS	HERPUD2	HIF1A	HJURP	HLA-DOA	HLA-DRA	HMG20B	HMGB2	HMGB3	HMGCR	HMMR	HORMAD1	HOXB4	HP1BP3	HPS4	HRAS	HSD17B11	HSF2	HSPA13	HSPA1L	HSPA8	HSPB8	IDI2	IDO1	IFIT1	IL18BP	ILF2	INPP5K	INSIG2	INSM1	INSR	INTS7	ITGB3	ITPR1	ITPR3	IVNS1ABP	JADE2	JMJD1C	JPT1	KANK2	KAT2B	KATNA1	KATNBL1	KBTBD2	KCTD2	KCTD9	KDM4A	KDM5B	KIAA0586	KIAA1586	KIF11	KIF14	KIF20B	KIF22	KIF23	KIF2C	KIF5B	KIFC1	KLF6	KLF9	KMO	KMT5AP1	KMT5B	KNSTRN	KPNA2	KPNB1	KRAS	LARP1	LARP7	LBR	LENG8	LINC00339	LMNA	LMNB1	LMO4	LPP	LRIF1	LRRC17	LYAR	MAD2L1	MAGT1	MAN1A2	MAP2K6	MAP3K2	MAPK13	MASTL	MATN2	MBD4	MCAM	MCM2	MCM4	MCM5	MCM6	MCM8	MDC1	MDM1	MDM2	ME3	MED31	MEGF9	MELK	MEPCE	MET	MGAT2	MID1	MIS18BP1	MITF	MKI67	MND1	MNT	MNX1	MORF4L2	MRI1	MRPL19	MRPS18B	MRPS2	MSH2	MTCL1	MUC1	MYCBP2	MZF1	NAB1	NASP	NBPF14	NCAPD2	NCAPD3	NCAPH	NCOA3	NCOA5	NCS1	NDC80	NDE1	NEIL3	NEK2	NFE2L2	NFIA	NFIC	NIPBL	NKTR	NLRP2	NMB	NNMT	NPAT	NR3C1	NSUN3	NT5DC1	NUCKS1	NUDT13	NUDT4	NUF2	NUP160	NUP37	NUP43	NUP98	NUSAP1	ODF2	OGT	OLR1	ORC1	ORC3	ORMDL1	OSBPL6	OSER1	OSGIN2	OTULINL	PAK1IP1	PANK2	PASK	PATJ	PBK	PCED1A	PCF11	PCLAF	PCNA	PDGFA	PDXP	PIF1	PIK3CD	PIMREG	PKMYT1	PKNOX1	PLCXD1	PLIN3	PLK1	PLK2	PNN	POC1A	POGLUT2	POLA1	POLD3	POLQ	POM121	PPP1R10	PPP1R2	PPP2CA	PPP3CA	PPP6R3	PRC1	PRIM1	PRIM2	PRKAR1A	PRPSAP1	PRR11	PRR16	PSEN1	PSMD11	PSMG3	PTMS	PTP4A1	PTPN9	PTTG1	PWP1	PYM1	QRICH1	RAB23	RAB3A	RAD18	RAD21	RAD51	RAD51AP1	RAD51C	RAD54L	RAN	RANGAP1	RBBP8	RBM8A	RCAN1	RCCD1	RECQL4	REEP1	RERE	RFC2	RFC4	RGS3	RHEB	RHNO1	RHOBTB3	RIDA	RMI1	RNF113A	RNF126	RNPC3	RNPS1	ROCK1	RPA2	RPL13A	RPL27A	RPS25	RRM1	RRM2	RRP1	RSRC2	RUNX1	SAP30	SAP30BP	SDC1	SEC62	SELENON	SEPHS1	SERPINB3	SFPQ	SGK1	SH3GL2	SHC1	SHCBP1	SHTN1	SINHCAF	SLBP	SLC17A2	SLC22A3	SLC25A27	SLC25A36	SLC38A2	SLC39A10	SLC44A2	SLC4A1AP	SLF2	SMARCB1	SMARCD1	SMC4	SMTN	SNUPN	SPAG5	SPDL1	SRD5A1	SRF	SRSF10	SRSF3	SRSF5	SRSF7	SS18	SSR3	STAG1	STAG3	STAG3L1	STAT1	STAT5B	STIL	SUCLG2	SV2B	SYNCRIP	TAB2	TACC3	TFAP2A	TFF3	TGIF1	THRAP3	TIMP1	TIPIN	TLE3	TMEM132A	TMEM138	TMPO	TNPO2	TOB2	TOMM34	TOMM70	TOP1	TOP2A	TOP3A	TOPBP1	TPX2	TRA2A	TRAIP	TRIM45	TRIP13	TRMT2A	TROAP	TSC22D1	TSG101	TSKU	TSN	TTC31	TTC38	TTF2	TTK	TUBA1A	TUBA3C	TUBB2A	TUBB4B	TUBD1	TULP4	TXNDC9	TXNRD1	TYMS	UACA	UBE2C	UBE2D3	UBE2S	UBE2T	UBL3	UBQLN2	UBR7	UHRF1	UNG	USB1	USP1	USP13	USP16	USP53	USP6NL	VANGL1	VCAM1	VCL	VEGFC	VPS25	VPS37C	VPS72	VTA1	WDR62	WSB1	YWHAH	ZBED5	ZBTB7A	ZC3HC1	ZCCHC10	ZMYM1	ZNF207	ZNF217	ZNF281	ZNF414	ZNF521	ZNF587	ZNF593	ZNFX1	ZNHIT2	ZPBP	ZRANB2	ZSCAN5A	ZWINT
BENPORATH_EED_TARGETS	> Set 'Eed targets': genes identified by ChIP on chip as targets of the Polycomb protein EED [GeneID=8726] in human embryonic stem cells.	AATF	ABCA8	ABCC8	ABHD15	ABTB2	AC025171.2	ACP7	ACVR1C	ACYP2	ADAMTS15	ADAMTS18	ADAMTS5	ADAP2	ADARB2	ADCY4	ADCY8	ADCYAP1	ADGRG6	ADGRL3	ADM	ADRA1A	ADRA2A	ADRB1	ADRB3	AFF2	AHR	ALKAL1	ALOX15	ALOX5	ALX1	ALX3	ALX4	AMOT	ANKRD13C	ANKRD18A	ANKRD18B	ANKRD19P	ANKRD20A1	ANKRD20A2P	ANKRD20A5P	ANKRD20A8P	ANKRD27	ANKRD9	ANOS1	ANXA2R	AP000708.1	APBB1IP	APOO	AQP5	ARHGAP20	ARID1A	ARID3C	ARL9	ARNTL	ASAH1	ASCL1	ASCL2	ASTN1	ASTN2	ASXL1	ATAD3B	ATF3	ATOH1	ATOH8	ATP1B3	AUTS2	B4GALNT1	B4GALNT2	B4GALT6	BACH2	BAIAP2	BAIAP2-DT	BARHL1	BARHL2	BARX1	BARX2	BATF3	BCL2	BCL2L10	BHLHE22	BHLHE23	BHLHE41	BMI1	BMP3	BMP6	BMP8A	BMPR1B	BNC1	BRINP2	BRINP3	BTG2	BTG4	BVES	C11orf87	C17orf100	C17orf102	C1orf122	C1orf194	C2CD4A	C5orf38	C7orf57	CA10	CA3	CACNA1B	CACNA1D	CACNA1E	CACNA1G	CALCA	CALCR	CAMK2B	CAMK2N1	CASZ1	CBLN1	CBLN4	CBR3	CBX8	CCBE1	CCDC140	CCDC170	CCN2	CD34	CD44	CD70	CD8A	CDC7	CDH23	CDH7	CDK5R2	CDKN2C	CDT1	CDX2	CEBPD	CEMIP	CENPL	CFAP299	CFAP91	CFTR	CGB7	CGB8	CH25H	CHN2	CHODL	CHRD	CHRDL2	CHST8	CIDEA	CITED1	CLCN5	CLEC14A	CLIC5	CLIP4	CLSTN2	CLTRN	CMTM2	CNNM1	CNNM2	CNRIP1	CNTFR	COCH	COL12A1	COL19A1	COL24A1	COL25A1	COL27A1	COL2A1	COL4A5	COL4A6	COL9A2	COLEC12	COLGALT2	COMP	CORO6	CRACDL	CREG2	CRHBP	CRHR1	CRLF1	CRTAC1	CRYBA2	CRYBG1	CSMD1	CSMD3	CSNK1E	CTCF	CTNND2	CTSD	CUEDC1	CUL4A	CXCL12	CXCL14	CXCL16	CXorf58	CYP1B1	CYP24A1	CYP26A1	CYP26B1	CYP26C1	CYP27B1	DACH1	DACH2	DARS2	DCC	DCHS2	DCLK1	DCLK2	DDAH1	DENND3	DGKG	DGKI	DHH	DHRS13	DIO3	DKK1	DKK2	DLGAP5	DLK1	DLL4	DLX1	DLX2	DLX3	DLX4	DLX5	DMRT1	DMRT2	DMRT3	DMRTC1	DNAJC22	DOCK11	DOK6	DPF3	DPY19L2	DPY19L2P2	DRD4	DRD5	DSC3	DSCAML1	DSP	DUOX1	DUOX2	DUOXA1	DUOXA2	DUSP4	EBF1	ECEL1	EDEM2	EEF1D	EEF2	EFNA1	EFNA3	EGFL6	EGFR	EGR3	EGR4	ELAPOR1	ELAVL1	ELAVL2	ELMOD1	ELOVL2	EML5	EMX2	EN1	EN2	EOMES	EPAS1	EPB41L4A	EPB41L4A-DT	EPB41L4B	EPHA5	EPHB1	EPHB3	EPHX3	EPS8	ERBB4	ERICH5	ESAM	ESPN	ESX1	ESYT3	ETV7	EVA1C	EVX1	EYA2	EYA4	F2R	FAM163A	FAM168B	FAM43B	FAM81A	FAM89A	FARSA	FBLN7	FBN2	FBP1	FBXL14	FBXL8	FBXO3	FBXO39	FERD3L	FEV	FEZ1	FEZF2	FFAR4	FGF10	FGF20	FGF3	FGF5	FGF9	FIGLA	FLI1	FLRT2	FNDC1	FOS	FOXA2	FOXB1	FOXC1	FOXD2	FOXD3	FOXD4L1	FOXD4L3	FOXD4L4	FOXE1	FOXF1	FOXF2	FOXG1	FOXJ1	FOXL1	FOXL2	FOXQ1	FRMD3	FRMPD4	FUCA2	FUT4	FUZ	FZD1	FZD10	FZD2	FZD8	GABRA2	GABRA4	GABRB2	GAD1	GAD2	GADD45G	GALNT10	GALNT18	GALR2	GATA2	GATA3	GATA3-AS1	GATA4	GATA6	GBX2	GCM2	GDA	GDF6	GDF7	GDNF	GFI1	GFRA1	GHR	GHSR	GIMAP5	GINS1	GJB2	GJD2	GLIPR2	GNA14	GPAT3	GPC5	GPM6B	GPR101	GPR12	GPR50	GPR6	GPR88	GREB1L	GRIA2	GRID1	GRIK1	GRIK3	GRIN3A	GRK5	GRM3	GRM7	GSC	GSC2	GSDME	GSTA4	GSX1	GSX2	GUCY1A1	GUCY2D	H1-0	H2AC11	H2AC12	H2AC13	H2AC15	H2AC16	H2AC17	H2AC18	H2AX	H2BC12	H2BC13	H2BC17	H3C1	H3C10	H3C11	H3C12	H3C2	H3C3	H3C4	H3C6	H3C7	H3C8	H4-16	H4C1	H4C11	H4C12	H4C13	H4C14	H4C2	H4C3	H4C4	H4C5	H4C6	H4C8	H4C9	HAND1	HAND2	HAP1	HBA1	HBA2	HCG9	HES2	HES7	HEY1	HHAT	HHEX	HHIP	HHLA3	HIC1	HLA-A	HLA-B	HLA-C	HLA-G	HLF	HLX	HMX2	HMX3	HNF1B	HNRNPM	HOPX	HOXA1	HOXA10	HOXA13	HOXA2	HOXA3	HOXA4	HOXA6	HOXA7	HOXA9	HOXB1	HOXB13	HOXB2	HOXB3	HOXB6	HOXB7	HOXB8	HOXC11	HOXC12	HOXC13	HOXC4	HOXC5	HOXC6	HOXC8	HOXC9	HOXD1	HOXD11	HOXD12	HOXD13	HOXD3	HOXD4	HOXD8	HOXD9	HPCAL4	HPSE2	HRK	HS3ST3B1	HS6ST1P1	HS6ST3	HSF4	HSPA1A	HSPA1B	HSPA1L	HSPA6	HTR1A	HTR1B	HTR1E	HTR2C	HTR7	HTRA1	HYOU1	ICAM5	IER5L	IGF2	IGF2-AS	IGFBP3	IGFBP7	IGSF21	IKZF3	IL1RAPL2	IL20RA	IL7	ILDR2	INA	INHBB	INPP4A	INSM2	INSRR	INTS4P1	INTU	IRAK3	IRX3	IRX4	IRX5	ISL1	ISL2	ITGA4	ITPKA	JMJD1C	JUN	KAZALD1	KCNA1	KCNA3	KCNAB1	KCNC2	KCNC4	KCND3	KCNH1	KCNH3	KCNJ2	KCNJ6	KCNK12	KCNK13	KCNK17	KCNK2	KCNK4	KCNMA1	KCNQ1	KCNQ3	KCNQ5	KCNV1	KIRREL3	KL	KLF4	KLHL35	KLK4	KY	LAMP5	LAYN	LBX1	LCORL	LGALS3	LGR5	LHFPL3	LHX2	LHX4	LHX5	LHX6	LHX8	LINC02875	LMO1	LMX1B	LONRF3	LOX	LPL	LRATD1	LRCH2	LRFN2	LRFN5	LRP2	LRRC47	LRRC71	LRRTM1	LTBP2	LTK	LYPD1	LYSMD2	MAB21L1	MAB21L2	MAF	MAFB	MAGI2	MAL	MAP3K3	MAP3K5	MAP7D2	MAPK4	MAPT	MCHR2	MCOLN3	MDGA1	MED11	MED31	MEGF11	MEOX2	MESP1	METRNL	MGARP	MICB	MID1	MIR137HG	MKX	MLLT3	MLNR	MMD2	MNX1	MOB2	MORF4L2	MOXD1	MPHOSPH6	MRPS18B	MSC	MSX1	MSX2	MT1A	MT1B	MT1DP	MT1H	MT1JP	MT1M	MT1P3	MT1X	MTSS1	MYB	MYF6	MYO5B	MYOD1	NAGS	NAV2	NBPF11	NCAM1	NDUFA13	NDUFA4L2	NEFL	NEFM	NELL1	NEURL1	NEUROD1	NEUROD2	NEUROG1	NEUROG2	NEUROG3	NFIX	NGB	NINL	NKAIN2	NKPD1	NKX2-1	NKX2-2	NKX2-3	NKX2-5	NKX2-8	NKX3-1	NKX3-2	NKX6-1	NKX6-2	NOG	NOL4	NPAS1	NPAS4	NPNT	NPPC	NPR3	NPTX1	NPTX2	NPY1R	NR2E1	NR2F2	NR4A3	NRCAM	NRG1	NRG2	NRIP3	NRN1	NT5C1A	NTN1	NTN4	NTNG2	NTRK1	NTRK2	NXPH4	OAF	OCA2	OGFRL1	OLFML2B	OLIG1	OLIG2	OLIG3	ONECUT1	ONECUT2	OPRD1	OR8A1	OSR1	OTOP1	OTOP2	OTOP3	OTP	OTUD6B	OTX1	OTX2	OXCT2	P2RX5	PABPC1L2A	PAPOLA	PAPPA	PARD3	PARM1	PARP12	PAX1	PAX2	PAX3	PAX6	PAX7	PAX8	PAX9	PCDH10	PCDH17	PCDH8	PCID2	PCSK1N	PDE10A	PDE4DIP	PDE8A	PDGFRA	PDX1	PDZD2	PENK	PGM5	PGR	PHF3	PHOX2A	PHOX2B	PIGZ	PIP5K1B	PIR	PITX1	PITX2	PITX3	PKNOX2	PKP1	PLA2G7	PLCB1	PLEC	PLEKHJ1	PLPPR1	PLXNA2	PLXNC1	PLXND1	PMP22	PNRC2	PODN	POLE	POLR2I	POU3F1	POU3F2	POU3F4	POU4F1	POU4F2	POU4F3	PPM1E	PPP1R10	PPP1R14C	PRAC1	PRDM12	PRDM13	PRDM14	PRELID1	PRICKLE1	PRKCB	PRKCE	PRKG1	PRLHR	PROK2	PSD2	PTAR1	PTF1A	PTGDR	PTGER2	PTGER3	PTGER4	PTGFR	PTH2	PTHLH	PTPRT	PTPRU	PXMP2	PYY	QRFPR	RAB24	RAB32	RAB6C	RAI2	RASGRF1	RASGRP1	RASL10A	RASSF5	RAX	RBM24	RBP4	RELN	REPS2	RFX6	RGCC	RGS10	RGS20	RGS6	RGS9BP	RIMBP3	RIMBP3B	RIMBP3C	RIMKLA	RIN3	RIPK3	RNF128	RNF152	ROBO3	RPRML	RPS6KA6	RSL1D1	RSPO1	RSPO2	RSPO3	RTL4	RTN4RL2	RUNX2	RYR3	SATB2-AS1	SCD5	SCIN	SCN4B	SCNN1G	SCRN1	SCTR	SCUBE3	SDC2	SELENOS	SEMA6D	SERTM1	SETD7	SF3A2	SFRP1	SFRP4	SFRP5	SGPP2	SHC4	SHH	SHISA2	SHISA6	SHOX	SHOX2	SHQ1	SHROOM1	SIDT1	SIM1	SIM2	SIX1	SIX2	SIX3	SIX5	SIX6	SLC10A4	SLC18A3	SLC1A2	SLC1A4	SLC22A3	SLC24A4	SLC25A33	SLC26A4	SLC27A2	SLC30A2	SLC30A3	SLC30A4	SLC32A1	SLC35D3	SLC35F3	SLC6A1	SLC6A10P	SLC6A3	SLC6A5	SLC8A3	SLC9A2	SLC9A3	SLCO2A1	SLCO4A1	SLCO5A1	SLFN11	SLIT1	SLIT2	SLITRK1	SLITRK3	SLITRK4	SNAP91	SOD3	SORCS1	SORCS2	SORCS3	SOX1	SOX14	SOX17	SOX21	SOX3	SOX5	SOX7	SPAG6	SPOCK3	SPON1	SRD5A2	SRRM2	SSTR1	SSTR2	ST8SIA1	ST8SIA2	ST8SIA5	STC2	STEAP4	STK17A	STK32B	STMN2	STXBP6	SUSD4	SV2B	SYT10	SYT12	TAC1	TAFA4	TAL1	TAP1	TBCB	TBL3	TBR1	TBX1	TBX2	TBX20	TBX21	TBX22	TBX3	TBX5	TBXT	TCEA3	TCEAL8	TCF15	TCF21	TET2	TFAP2B	TFAP2D	TFAP2E	TGFA	TGFB2	THBD	TIGD5	TLL1	TLX1	TLX2	TLX3	TM6SF1	TMEFF2	TMEM106C	TMEM132E	TMEM26	TMEM30B	TMEM59L	TMEM65	TMEM88	TMOD2	TNFRSF11A	TNFRSF25	TP73	TPPP3	TRADD	TRH	TRHDE	TRHDE-AS1	TRIM36	TRIM67	TRIM7	TRIM9	TRMO	TRPA1	TRPC5	TSLP	TSPAN6	TSSK6	TTPA	TTYH1	TUBA4A	TUBA4B	TWIST1	U2AF2	UAP1L1	UBE2K	UCN	UCP1	ULBP1	ULBP2	UNC5C	UPF3A	UQCR10	URI1	USH1G	VASH1	VAX1	VAX2	VDR	VGF	VGLL2	VIPR2	VSIG2	VSTM4	VSX1	VSX2	VWA3B	WASL	WLS	WNT1	WNT10A	WNT10B	WNT11	WNT16	WNT2	WNT3A	WNT6	WNT7A	WRAP73	WT1	WT1-AS	YAF2	YRDC	ZADH2	ZBTB16	ZBTB7A	ZCCHC14	ZCCHC2	ZEB2	ZFHX3	ZFYVE28	ZIC1	ZIC2	ZIC4	ZMAT5	ZMYND15	ZNF335	ZNF365	ZNF436	ZNF436-AS1	ZNF503	ZNF517	ZNF711
BENPORATH_ES_1	> Set 'ES exp1': genes overexpressed in human embryonic stem cells according to 5 or more out of 20 profiling studies.	AASS	ABCE1	ABHD17B	ACTA1	ACTC1	ACTN3	ADA2	ADAM23	ADD2	ADGRG2	AEN	AKIRIN1	ALPL	AMD1	ANGEL2	ANOS1	AP1M2	ARL5B	ATP1A2	AURKB	AUTS2	AZIN1	BCL2L12	BIRC5	BMPR1A	BOP1	BRIX1	BRWD1	BUB1	BUB1B	BUB3	C1QBP	CACHD1	CAMKV	CAPRIN2	CASP3	CBS	CBX5	CCAR1	CCNA2	CCNB1	CD24	CDC20	CDC25A	CDC6	CDCA5	CDK1	CDT1	CEBPZ	CER1	CHAF1A	CHEK1	CHEK2	CHST7	CKMT1A	CLDN6	CNMD	CNTNAP2	COBL	COCH	CRABP1	CRABP2	CRMP1	CSE1L	CTSC	CXADR	CYP26A1	CYP2S1	DBNDD1	DCLK1	DDIAS	DDX18	DDX21	DEK	DHFR	DIAPH2	DIDO1	DLG3	DLGAP5	DMKN	DNA2	DNAJB6	DNMT3A	DNMT3B	DPPA4	DSCC1	DSG2	ECT2	EGLN3	ELOVL6	EPB41L4B	EPCAM	EPHA1	EPRS1	ERBB2	ERCC6L	ESF1	ESRP1	ETV1	ETV4	EXOSC5	EXOSC9	FABP5	FANCL	FEN1	FGF13	FGF2	FGFR1	FKBP5	FOXD3	FOXO1	FRAT2	FUBP1	FXR1	FZD5	FZD7	G3BP1	G3BP2	GABRA5	GABRB3	GAD1	GAL	GART	GDF3	GINS2	GINS4	GJA1	GLDC	GMNN	GNL3	GNPTAB	GPC4	GPM6B	GPR176	GPR19	GPRC5B	HAS3	HELLS	HESX1	HMGA1	HMGB3	HMMR	HNRNPAB	HOMER1	HPS3	HSPA4	HSPA8	HSPD1	ICE2	IDO1	IFITM1	IGF2BP2	IGF2BP3	ILF3	INTS13	ITPR3	JADE1	JARID2	KAT7	KCNS3	KIF2C	KIF4A	KIF5C	KIFC2	KLHL7	KLKB1	KPNA2	KRT8	L1TD1	LARGE2	LARP7	LCK	LEFTY1	LGALS8	LGR4	LIN28A	LRIG1	LRP8	LRRN1	LSR	LYPLA1	M6PR	MAD2L2	MAK16	MAL2	MAN2A1	MAP7	MARS1	MAT2A	MCM10	MCM2	MCM3	MCM4	MCM5	MCM6	MCM7	MDN1	MED14	MFGE8	MGME1	MGST1	MICB	MIR124-1HG	MIS18A	MIS18BP1	MRE11	MRS2	MSH2	MSH6	MTA3	MTF2	MTHFD1	MTHFD2	MYO19	NAA15	NANOG	NASP	NCAPG2	NCAPH	NDC1	NDUFAF4	NFE2L3	NFYB	NLGN4X	NLN	NMRK2	NMU	NOC3L	NODAL	NOL11	NOLC1	NOP16	NOP56	NPM1	NPM3	NTHL1	NTS	NUDT1	NUDT15	NUDT21	NUP107	NUP37	OAZ2	OIP5	OLFM1	ORC1	PAICS	PAK1	PAK1IP1	PARP1	PARPBP	PASK	PCDH1	PDCD2	PDK1	PFAS	PIK3CB	PIM2	PIMREG	PIPOX	PITPNC1	PLAAT3	PLCB3	PLPP1	PMAIP1	PNISR	PNN	PODXL	POLE2	POLR3G	POU5F1	PPM1B	PPP2R1B	PPP2R2B	PRDM14	PRIM1	PRIM2	PRKD3	PRKX	PRMT3	PROM1	PRPF40A	PRPS1	PSIP1	PTPN2	PTPRZ1	PTTG1	PUS1	PUS7	PYCR2	RAB3B	RABGAP1L	RAD51AP1	RAD54B	RAP1GAP2	RARRES2	RBBP8	RCC1L	RCC2	RFC3	RFC4	RNF138	ROBO1	RPS24	RRAS2	RRM2	RRP15	RUVBL1	SALL1	SALL2	SALL4	SCGB3A2	SCNN1A	SEMA6A	SEPHS1	SERBP1	SFRP1	SFRP2	SINHCAF	SIRT1	SLC13A3	SLC16A1	SLC29A1	SLC38A1	SLC39A10	SLC6A8	SLC7A3	SMS	SNRPA	SNRPN	SORL1	SOX2	SPC25	SPRY4	SRA1	SRSF1	SRSF7	SSB	ST6GAL1	SYNGR3	TCF7L1	TDGF1	TDRP	TEAD4	TENT5B	TERF1	TFAM	THEMIS2	TIA1	TMEFF1	TMEM177	TMPO	TMX1	TNNT1	TNPO3	TRIM22	TRIM24	TTLL12	TUBB2B	TUBB4B	UGP2	UNG	USO1	USP44	USP9X	UTF1	VRTN	VSNL1	WDHD1	WDR12	ZGRF1	ZIC2	ZIC3	ZNF195	ZNF267	ZNF398	ZNF589	ZNF770	ZSCAN10
BENPORATH_ES_2	> Set 'Set 'ES exp2': genes overexpressed in human embryonic stem cells according to a meta-analysis of 8 profiling studies.	AEN	CDC25A	CHEK2	CLDN6	CYP26A1	DBNDD1	DNMT3A	DSCC1	DTYMK	EPHA1	EPHX3	ERCC6L	ETV4	GDF3	GJC1	GOLGA7	GPR19	HELLS	HESX1	L1TD1	LIN28A	LPAR4	MCM10	MYBL2	NANOG	NCAPH	ORC1	ORC2	POU5F1	PRDM14	PRKD3	PWP2	RBM4	RRP9	SLC5A6	TDGF1	TXLNG	VRTN	WSCD1	ZIC3
BENPORATH_ES_CORE_NINE	> Set 'Core 9': 'embryonic stem cell' transcription regulators that are preferentially and coordinately overexpressed in the high-grade, ER-negative breast cancer tumors.	HMGA1	HMGB3	ILF3	KLF5	MYBL2	NFE2L3	TCF7L1	TEAD4	ZIC1
BENPORATH_ES_CORE_NINE_CORRELATED	> Breast cancer compendium: 100 transcription regulators showing most correlated expression with the 9 'embryonic stem cell' transcription factors that are preferentially and coordinately overexpressed in the high-grade, ER-negative breast cancer tumors.	ATF4	BCL11A	BCL11B	CALR	CBFB	CEBPB	CEBPG	CREB3L2	DEK	DMRT1	DR1	E2F1	E2F3	E2F8	EED	ELF4	ELF5	EN1	ETV6	ETV7	EZH2	FOXC1	FOXG1	FOXK2	FOXM1	GATA6	GATAD2A	GTF2H4	GTF3C2	HDAC2	HIF1A	HIVEP1	HMGA1	HMGB2	HMGB3	HSF1	HTATIP2	ID4	ILF2	ILF3	IRF1	KDM1A	KLF11	KLF5	LMO4	MAFG	MDFI	MED8	MLXIP	MSL3	MYBBP1A	MYBL1	MYBL2	MYC	NFE2L3	NFIB	NFIL3	NFKBIE	NMI	NSD2	PAX6	PLAGL2	PNRC1	POLR1E	RBL1	RELB	RUNX3	SAP30	SIX3	SMARCA4	SOX10	SOX11	SOX4	SOX9	SPIB	SRF	SSRP1	STAT1	SUPT5H	TAF2	TBPL1	TBX19	TCF20	TCF7L1	TEAD4	TFAP2C	TFCP2L1	TFDP1	TFDP2	TGIF2	TLE1	TRIP13	VGLL1	VGLL4	WDHD1	WWTR1	YBX1	YEATS2	ZBTB5	ZIC1
BENPORATH_ES_WITH_H3K27ME3	> Set 'H3K27 bound': genes posessing the trimethylated H3K27 (H3K27me3) mark in their promoters in human embryonic stem cells, as identified by ChIP on chip.	AATF	ABCC3	ABCC8	ABCG4	ABTB2	AC025171.2	AC099548.2	ACADL	ACAN	ACP7	ACTL6B	ADAM15	ADAM22	ADAMTS15	ADAMTS17	ADAMTS18	ADAP2	ADARB2	ADCY4	ADCY8	ADCYAP1	ADGRA2	ADGRB2	ADGRL3	ADRA1A	ADRA2A	ADRB1	ADRB3	AGAP2	ALKAL1	ALOX15	ALOXE3	ALX3	ALX4	AMELX	AMER2	AMN	AMPH	ANKRD18A	ANKRD18B	ANKRD19P	ANKRD20A1	ANKRD20A2P	ANKRD20A5P	ANKRD20A8P	ANKRD27	ANKRD35	ANXA2R	AP000708.1	APBA1	AQP5	ARHGAP20	ARHGEF38	ARHGEF7	ARID3C	ARID5B	ARL10	ARL5C	ARL9	ARNTL	ASCL1	ASCL2	ASCL4	ASIC1	ASTN1	ASTN2	ATF3	ATOH1	ATOH8	ATP1A3	AVPR1B	AZIN2	B4GALNT1	B4GALNT2	BARHL1	BARHL2	BARX1	BARX2	BATF3	BCAN	BCL2	BHLHE22	BHLHE23	BHLHE41	BLVRB	BMP6	BMP8A	BMX	BNC1	BRINP2	BRINP3	BTG2	C11orf45	C14orf132	C17orf100	C17orf102	C1orf115	C1orf194	C1orf94	C1QL1	C1QTNF5	C2CD4A	CA10	CA7	CACNA1A	CACNA1B	CACNA1D	CACNA1E	CACNA1G	CACNB3	CACNB4	CACNG3	CACNG8	CADM4	CALCA	CALCR	CAMK2B	CAMK2N1	CAMK2N2	CASZ1	CBLN1	CBLN4	CBR3	CBX4	CBX8	CCDC140	CCDC50	CCDC96	CCNA1	CD34	CD38	CD47	CD70	CD8A	CDC20B	CDH23	CDH4	CDH6	CDH7	CDK5R2	CDKN2C	CDX1	CDX2	CEMIP	CERKL	CFAP91	CGB7	CGB8	CH25H	CHAD	CHD5	CHDH	CHN2	CHODL	CHRD	CHRDL1	CHRDL2	CHST8	CIART	CIDEA	CITED1	CLCN5	CLEC14A	CLEC4G	CLIC5	CLIP4	CLSTN2	CLTRN	CMTM2	CNNM1	CNNM2	CNRIP1	CNTFR	CNTN2	CNTNAP5	COL12A1	COL24A1	COL25A1	COL27A1	COL2A1	COL4A5	COL4A6	COL8A1	COL9A2	COLEC12	COLGALT2	COMMD3	COMP	CORO6	COX6B2	CPM	CR2	CRH	CRHR1	CRIP1	CRLF1	CRMP1	CRTAC1	CRYBA2	CRYBG1	CRYL1	CSF1	CSMD1	CSMD2	CSMD3	CTNND2	CWH43	CXCL14	CXCL16	CYP24A1	CYP26A1	CYP26B1	CYP26C1	CYP27B1	CYP2A13	CYP2A6	CYP2A7	CYP2J2	CYP39A1	DACH1	DACH2	DCC	DCHS2	DCLK1	DCLK2	DCX	DDAH1	DDX25	DGKG	DGKI	DHH	DIO3	DKK1	DKK2	DLK1	DLK2	DLL4	DLX1	DLX2	DLX3	DLX4	DLX5	DMRT1	DMRT2	DMRT3	DNAJC22	DNER	DOK6	DPF3	DPP6	DPY19L2	DPY19L2P2	DPYSL5	DRD4	DRD5	DSC3	DSCAML1	DTNB	DUOX1	DUOX2	DUOXA1	DUOXA2	DUSP15	DUSP4	DUSP6	DUSP8	DYNC1I1	EBF1	EBF3	ECEL1	EFCAB1	EFNA1	EFNA3	EGFL6	EGFLAM	EGR2	EGR3	EGR4	EIF4E3	ELAPOR1	ELAVL2	ELAVL3	ELMOD1	ELOVL2	ELOVL3	EN1	EN2	ENTPD2	ENTPD3	EOMES	EPAS1	EPB41L4A	EPB41L4A-DT	EPHA10	EPHA3	EPHA4	EPHA5	EPHB1	EPHB3	ERBB4	ERICH5	ERO1B	ESAM	ESPN	ESR1	ESX1	ETV7	EVA1C	EVX1	EXOC3L2	EYA4	F2R	FAM163A	FAM167A	FAM43B	FAM78A	FAM81A	FAM89A	FBLN5	FBLN7	FBN1	FBN2	FBP1	FBXL14	FBXL8	FBXO25	FBXO3	FERD3L	FEV	FEZ1	FEZF2	FFAR4	FGF11	FGF20	FGF3	FGF5	FGF8	FGF9	FIGLA	FLI1	FLRT2	FNDC1	FNDC5	FOXA2	FOXB1	FOXC1	FOXD2	FOXD3	FOXD4L1	FOXD4L3	FOXD4L4	FOXE1	FOXE3	FOXF1	FOXF2	FOXG1	FOXJ1	FOXL1	FOXL2	FOXQ1	FRAT1	FRMD3	FRMPD1	FRMPD4	FUCA1	FUT4	FUT9	FXYD7	FZD1	FZD10	FZD2	GAB3	GABBR2	GABRA2	GABRA4	GABRB2	GABRG3	GAD2	GALNT16	GALNT18	GALR2	GAST	GATA2	GATA3	GATA3-AS1	GATA4	GATA6	GBX2	GCC1	GCM2	GDF6	GDF7	GDNF	GHR	GHSR	GIMAP5	GJB2	GJD2	GKAP1	GLB1L2	GLIPR2	GNA14	GNAO1	GPAT3	GPC3	GPC5	GPD1L	GPM6B	GPR101	GPR12	GPR150	GPR174	GPR26	GPR6	GPR62	GPR88	GRB10	GRHL3	GRIA2	GRID1	GRIK1	GRIK3	GRIN1	GRIN2D	GRIN3A	GRK3	GRK5	GRM6	GRM7	GSC	GSC2	GSN	GSX1	GSX2	GUCY1A1	GUCY2D	HAND1	HAND2	HBA1	HBA2	HCG9	HCN4	HES2	HES3	HES5	HES7	HEY1	HEYL	HHAT	HHEX	HHIP	HIC1	HLA-A	HLA-B	HLA-C	HLA-F	HLX	HMX2	HMX3	HNF1B	HOXA1	HOXA10	HOXA13	HOXA2	HOXA3	HOXA4	HOXA6	HOXA7	HOXA9	HOXB1	HOXB13	HOXB2	HOXB3	HOXB6	HOXB7	HOXB8	HOXC11	HOXC12	HOXC4	HOXC5	HOXC6	HOXC8	HOXD1	HOXD12	HOXD13	HOXD3	HOXD4	HOXD8	HOXD9	HPCAL4	HPSE	HPSE2	HR	HRK	HS3ST2	HS3ST3B1	HS3ST4	HS6ST1P1	HS6ST3	HSF4	HSPA1A	HSPA1B	HSPA1L	HSPA6	HTR1A	HTR2C	HTR6	HTR7	HTRA3	ICAM4	ICAM5	IGF2-AS	IGFBP1	IGFBP3	IGSF21	IHH	IKZF3	IL10RA	IL11	IL17D	IL17RB	IL1RAPL2	IL7	ILDR2	IMPDH1	INA	INKA1	INSM2	INSRR	INTS4P1	IRF4	IRX1	IRX3	IRX4	IRX5	ISL1	ISL2	ITGA4	ITIH5	ITPKA	JUN	KAZALD1	KCNA1	KCNA3	KCNA5	KCNAB1	KCNC2	KCNC4	KCND3	KCNF1	KCNH1	KCNH3	KCNH7	KCNIP2	KCNIP4	KCNJ10	KCNJ3	KCNJ4	KCNJ9	KCNK12	KCNK13	KCNK17	KCNK2	KCNK3	KCNK4	KCNMA1	KCNQ1	KCNQ3	KCNQ5	KCNS2	KCNS3	KCNV1	KIAA1191	KIRREL3	KIRREL3-AS3	KISS1R	KL	KLF4	KLHL1	KLHL13	KLHL14	KLHL17	KLHL35	KLK4	KY	LAMB1	LAMP5	LAYN	LBX1	LEF1	LEKR1	LGALS3	LGI3	LGR5	LHFPL3	LHX2	LHX3	LHX4	LHX5	LHX6	LHX8	LINC01101	LINC01138	LINC02875	LMO1	LMOD1	LMX1B	LONRF3	LPL	LRAT	LRATD1	LRBA	LRCH2	LRFN2	LRFN5	LRP2	LRRC71	LRRTM1	LTBP2	LTK	LY6H	LYSMD2	MAB21L1	MAB21L2	MADCAM1	MAFB	MAL	MAN1C1	MAP6	MAPK4	MAPK8IP2	MAPT	MAST4	MCOLN3	MECOM	MED31	MEIS1	MEOX2	MESP1	METRNL	MFSD4A	MGARP	MICB	MIR137HG	MKX	MLLT3	MLPH	MLXIPL	MMD2	MMP2	MNX1	MSC	MSX1	MSX2	MT1A	MT1B	MT1DP	MT1H	MT1M	MT3	MXRA7	MYB	MYF6	MYO5B	MYOD1	NAGS	NAV2	NBL1	NBPF11	NCAM1	NCCRP1	NDRG1	NDUFA4L2	NEFH	NEFL	NEFM	NEGR1	NELL1	NEURL1	NEUROD1	NEUROD2	NEUROG1	NEUROG2	NEUROG3	NFIA	NFIC	NFIX	NGF	NGFR	NIBAN1	NIM1K	NIN	NKAIN2	NKPD1	NKX2-1	NKX2-2	NKX2-3	NKX2-5	NKX2-8	NKX3-1	NKX3-2	NKX6-1	NKX6-2	NOC2L	NOL4	NOTUM	NOVA2	NOXO1	NPAS1	NPAS2	NPAS4	NPNT	NPR1	NPR3	NPTX1	NPY1R	NPY5R	NR2E1	NR2F2	NR4A3	NRG1	NRG2	NRGN	NRIP3	NRN1	NRXN1	NT5C1A	NTN1	NTNG2	NTRK1	NTRK2	NXPH4	OAF	OCA2	OLFML2B	OLIG2	OLIG3	ONECUT1	ONECUT2	OPRD1	OSBP2	OSR1	OSR2	OTOP1	OTOP2	OTOP3	OTP	OTX1	OTX2	OVOL1	OXCT2	P2RX5	PABPC1L2A	PADI2	PAPPA	PARD3B	PARM1	PARP8	PAX1	PAX2	PAX3	PAX5	PAX6	PAX7	PAX8	PAX9	PCDH17	PCDH8	PCDHGC4	PCGF5	PCSK2	PDE10A	PDE1B	PDE4DIP	PDE8A	PDE8B	PDGFRA	PDX1	PDZD2	PENK	PGM5	PGR	PHLDB1	PHOX2A	PHOX2B	PHYHIPL	PIGZ	PIP5K1B	PIR	PITX1	PITX2	PITX3	PKNOX2	PKP1	PLEC	PLLP	PLP1	PLPPR1	PLXNA2	PLXNC1	PMP22	PODN	POLE	POLR3GL	POMC	POU3F1	POU3F2	POU3F4	POU4F1	POU4F2	POU4F3	PPM1E	PPP1R13B	PPP1R14C	PRAC1	PRDM12	PRDM13	PRKAG2	PRKCB	PRKCE	PRKCH	PRKD1	PRKG1	PRLHR	PROK2	PRR18	PRRT1	PRSS12	PRUNE2	PSD2	PTF1A	PTGDR	PTGER2	PTGER3	PTGER4	PTGFR	PTH2	PTHLH	PTPRN2	PTPRT	PTPRU	PXMP2	PYY	RAB11FIP3	RAB33A	RAB40B	RAB6C	RAB9B	RAMP1	RAPGEF4	RARA	RARRES2	RASGEF1C	RASGRF1	RASL10A	RASSF5	RAX	RBBP7	RBP4	RBP7	RCSD1	REEP1	REPS2	RFX4	RFX6	RGCC	RGS10	RGS20	RGS9	RGS9BP	RIMBP3	RIMBP3B	RIMBP3C	RIMKLA	RIMS4	RIPK3	RIPPLY2	RNF128	RNF2	RNPEPL1	ROBO3	RPRML	RPS6KA2	RPS6KA6	RSPO1	RSPO2	RSPO3	RTBDN	RTL4	RTL5	RTN4RL2	RUNX2	RXRG	RYR3	SAMD11	SATB2	SATB2-AS1	SCD5	SCIN	SCN4B	SCNN1G	SCTR	SCUBE3	SECTM1	SEMA3B	SEMA4F	SEMA6D	SERTM1	SEZ6	SFRP1	SFRP4	SFRP5	SFTPC	SGPP2	SH3GL2	SHC4	SHH	SHISA6	SHISAL2A	SHOX	SHOX2	SIDT1	SIM1	SIM2	SIX1	SIX2	SIX3	SIX6	SKAP1	SLC10A4	SLC16A11	SLC17A6	SLC17A7	SLC1A2	SLC1A4	SLC22A3	SLC24A4	SLC25A27	SLC26A4	SLC26A5	SLC27A2	SLC30A10	SLC30A2	SLC30A3	SLC30A4	SLC32A1	SLC35D3	SLC35F3	SLC35G1	SLC40A1	SLC6A1	SLC6A11	SLC6A2	SLC6A20	SLC6A3	SLC6A5	SLC9A2	SLC9A3	SLCO2A1	SLCO3A1	SLCO5A1	SLFN11	SLIT1	SLIT2	SLIT3	SLITRK1	SLITRK3	SMOC2	SMPD3	SNAI2	SNCAIP	SNTB1	SORCS1	SORCS3	SOWAHA	SOX14	SOX17	SOX7	SOX8	SOX9	SPAG6	SPOCK3	SPON1	SPON2	SPTB	SPTBN4	SRD5A2	SRRM4	SSBP4	SSTR1	SSTR2	ST8SIA2	ST8SIA4	ST8SIA5	STC2	STK32B	STMN2	STX1A	STXBP6	SUSD4	SV2B	SYNE1	SYT12	SYT6	SYT7	TAC1	TACR1	TACSTD2	TAFA4	TAL1	TAP1	TBR1	TBX1	TBX2	TBX20	TBX21	TBX3	TBX5	TBXAS1	TBXT	TCAF2	TCEA3	TCEAL1	TCEAL8	TCF21	TCTE1	TET2	TFAP2B	TFAP2D	TFAP2E	TGFA	THBD	THBS2	TIGD3	TLE2	TLL1	TLX1	TLX2	TLX3	TMEFF2	TMEM106C	TMEM132E	TMEM151A	TMEM163	TMEM185A	TMEM255B	TMEM30B	TMEM54	TMEM59L	TMEM88	TMOD2	TNFRSF1B	TNFSF9	TP73	TPPP3	TRADD	TRH	TRIM28	TRIM36	TRIM67	TRIM7	TRIM9	TRPC5	TSLP	TTLL7	TTLL9	TTPA	TTYH1	TWIST1	UCN	UCP1	ULBP1	ULBP2	UNC5B	UNC5C	USH1G	VASH1	VAV3	VAX1	VAX2	VDR	VGLL2	VSX1	VSX2	WNT1	WNT10A	WNT10B	WNT11	WNT16	WNT2	WNT3A	WNT5B	WNT6	WNT7A	WRAP73	WSCD1	WT1	WT1-AS	XYLT1	YAF2	ZACN	ZADH2	ZBTB16	ZBTB7A	ZEB2	ZFHX3	ZFPM1	ZFYVE28	ZIC1	ZIC4	ZMYND15	ZNF436	ZNF436-AS1	ZNF503
BENPORATH_MYC_MAX_TARGETS	> Set 'Myc targets2': targets of c-Myc [GeneID=4609] and Max [GeneID=4149] identified by ChIP on chip in a Burkitt's lymphoma cell line; overlap set.	ABCB10	ABCB6	ABCC4	ABCE1	ABI3	ABT1	ACAD8	ACOX3	ACSS2	ACTR3	ADAM22	ADGRE5	AGPS	AHCYL1	AIFM1	AIMP2	AKAP10	AKAP9	AKR7A2	ALDH18A1	ALKBH1	ALOXE3	AMD1	AMMECR1	ANAPC10	AP4B1	AP4E1	AP4M1	AP4S1	APBA3	APPL1	ARFIP2	ARFRP1	ARHGEF16	ARHGEF7	ARID4A	ARL1	ARL6IP5	ARPC4	ARPP19	ARRB2	ASAH1	ASB1	ASH2L	ATF4	ATF6	ATG12	ATM	ATP5F1B	ATP5F1C	ATP5F1E	ATP5MC2	ATP6V1D	ATXN10	AZIN1	BARD1	BAZ1B	BCKDHA	BCKDHB	BIRC6	BLK	BLZF1	BTBD1	BTN2A1	BUD23	CACNB1	CACNG3	CACYBP	CAD	CALM2	CALR	CAPZA1	CBWD1	CBX5	CCDC6	CCT7	CCT8	CD164	CD2AP	CD79B	CDC16	CDC25B	CDC6	CDK16	CDK6	CDKL3	CDKN1B	CEBPZ	CEP83	CEPT1	CH25H	CHD1L	CIAO1	CIB1	CIR1	CISH	CKS2	CLCN2	CLCN3	CLCN6	CLN3	CMAHP	CNDP2	CNOT2	CNOT4	CNOT9	CNPY2	CNTN2	COG5	COIL	COPS2	COPS3	CORO1C	COX15	COX7A2L	COX7C	CPSF1	CR2	CRADD	CREB1	CREBL2	CSDE1	CSF2RB	CSTF3	CTSC	CUL5	CUTA	CWC27	CXXC1	CYB561D2	CYBA	CYTH2	CYTIP	DAP3	DAXX	DBI	DBP	DCAF11	DCAF8	DCTN3	DCTN4	DDB1	DDX1	DDX10	DDX17	DDX3X	DDX41	DDX5	DDX58	DEF6	DEGS1	DGCR6	DIABLO	DLEU1	DLEU2	DMAC2L	DMAP1	DMTF1	DNAI1	DNAJA2	DPAGT1	DPF1	DPM1	DPM2	DPYSL3	DRG1	DYNC1LI1	EEA1	EEF1AKNMT	EEF1E1	EFTUD2	EIF2S1	EIF2S3	EIF3I	EIF3K	EIF4E2	EIF4H	ELL	ELOA	ELOVL1	ENO2	ENTPD7	EPC1	EPM2A	ERCC6	ERLIN1	ERO1A	ETF1	ETFA	EXO1	FABP5	FADS3	FANCF	FBXO5	FKBP11	FKBP2	FLOT2	FRY	FTH1	FTSJ1	FXR2	FZD5	GABARAP	GABPA	GAK	GALC	GATB	GCFC2	GCLC	GDAP1	GDE1	GEMIN2	GGH	GINS1	GINS2	GLRA3	GLT8D1	GMDS	GMIP	GNA12	GNB1L	GNL1	GNPAT	GNS	GOLGA5	GPN3	GPR132	GPSM3	GRK4	GSTO1	GTF3C4	GTF3C5	H2AC11	H2AC13	H2AC14	H2AC15	H2AC17	H2AC18	H2AC6	H2AX	H2AZ1	H2BC10	H2BC11	H2BC14	H2BC15	H2BC21	H2BC4	H2BC6	H2BC7	H2BC8	H2BC9	H2BS1	H4C13	H4C2	H4C9	H6PD	HADHB	HARS1	HAX1	HCFC2	HDAC6	HEBP1	HERC1	HLA-A	HLA-F	HMG20A	HMMR	HNRNPA1	HNRNPL	HNRNPUL1	HOOK2	HS3ST2	HSD17B7	HSF2BP	HSP90B1	HSPA14	HSPA2	HSPA9	HSPE1	HTRA2	IDH3B	IER2	IER5	IFI30	IFNAR1	IFNGR1	IGBP1	IL17C	ILK	ING1	IPO5	IRF3	ITGB3BP	IVNS1ABP	JARID2	JMJD7-PLA2G4B	JRKL	KCNH4	KDM5A	KDM5C	KEAP1	KHK	KHSRP	KIF11	KIF15	KIF20A	KIF20B	KPNA3	LAGE3	LAMP1	LAMTOR5	LANCL1	LATS1	LDHA	LIPT1	LNPEP	LSM1	LSM8	LSP1	LSR	LTA4H	LY86	LZTFL1	LZTR1	M6PR	MACROH2A1	MAD2L1	MADD	MAEA	MAFF	MAGEF1	MAGOH	MAML1	MAN2A1	MANF	MAP2K5	MAP2K7	MAP3K20	MAP3K5	MAP4K5	MAPK7	MAPRE1	MAPRE2	MARS1	MAT2A	MAT2B	MBD4	MBNL1	MCCC2	MCM3	MCM5	MDH1	MED17	MED20	METTL1	MFAP1	MFNG	MGAT2	MKLN1	MKNK1	MKRN1	MLX	MMP15	MMP8	MOCS2	MOCS3	MPC1	MPHOSPH6	MPP6	MRPL40	MRTO4	MSH2	MST1R	MT2A	MT3	MTF1	MTF2	MTHFD1	MTOR	MYBBP1A	MYCBP	NACA	NAGA	NAGPA	NBR1	NBR2	NCAPG	NCBP1	NCBP2	NCL	NDUFA1	NDUFA2	NDUFA6	NDUFB1	NDUFB2	NDUFB3	NDUFB4	NDUFB5	NDUFB6	NDUFS1	NDUFS6	NDUFV1	NFAT5	NFKBIB	NFS1	NGB	NME1	NOL7	NPRL2	NR1D1	NR6A1	NUBP1	NUBP2	NUDT6	NUFIP1	NUP153	NUP54	NUP62	NUP88	NXT1	OAZ1	OCIAD1	OGA	P3H1	PA2G4	PARG	PCF11	PCM1	PCMT1	PCNA	PCNP	PCYT1A	PDCD10	PDE4C	PDE6D	PDK1	PDK2	PDK3	PER1	PEX11B	PEX16	PEX3	PEX6	PFKFB4	PFN1	PHB2	PIAS1	PIAS3	PIGF	PIGP	PKM	PKN2	PLA2G15	PLA2G6	PLOD3	PMM2	PMPCB	PMS1	PMS2P3	PMVK	PNO1	POLD4	POLE3	POLH	POLR1B	POLR1C	POLR1D	POLR1H	POLR3A	POLR3G	POLR3K	POMT2	POU2F1	PPA1	PPIA	PPME1	PPP1CB	PPP1R12A	PPP1R7	PPP2CA	PPP2R1B	PPP3CA	PPP6C	PPT2	PRDX5	PREP	PRKAB1	PRKAB2	PRKAG1	PRKCSH	PRKDC	PRKRA	PRMT5	PRPS2	PRPSAP1	PRR3	PSMA1	PSMA5	PSMB1	PSMB5	PSMB7	PSMC4	PSMC5	PSMD10	PSMD14	PSMD3	PSMD5	PSMD7	PSMD8	PSME3	PSMG1	PTDSS1	PTGES3	PTOV1	PTP4A1	PTPA	PTPN1	PTPN6	PTPRF	PUDP	PWP1	PYCR1	PYCR2	RAB11A	RAB1A	RAB3A	RAB3GAP2	RAB5IF	RAB8A	RABGEF1	RAC2	RAD50	RAD51AP1	RAD54L	RAD9A	RANBP3	RAP2B	RAPGEF6	RASA1	RASSF1	RBBP8	RBL1	RBM15B	RBM39	RBM4	RCL1	RECQL	RECQL5	RFX5	RGL2	RGS16	RHEB	RIDA	RIPK2	RIPPLY3	RLN1	RNASET2	RNF141	RNF4	RNF7	RNFT1	RNPS1	RPL13	RPL15	RPL18	RPL19	RPL27	RPL27A	RPL31	RPL32	RPL35	RPL37	RPL5	RPL8	RPL9	RPLP1	RPS13	RPS17	RPS19	RPS20	RPS21	RPS25	RPS26	RPS27A	RPS27L	RPS29	RPS5	RPS6	RPS6KA2	RPS6KA5	RPS6KB1	RRAGA	RRAS	RRP9	RSL24D1	RXRB	RXYLT1	SAE1	SAP18	SAP30	SARS1	SAV1	SCAMP3	SCAND1	SCD	SCLY	SCML2	SCO1	SDF2	SDF2L1	SEC61B	SEC62	SERF1B	SERP1	SERTAD1	SGPL1	SH2D3C	SHPK	SIGMAR1	SLC12A2	SLC1A4	SLC22A3	SLC22A4	SLC25A11	SLC25A40	SLC26A4	SLC2A4	SLC31A1	SLC39A6	SLC39A7	SLC39A8	SLC43A1	SLC5A6	SLC7A1	SMAD3	SMC1A	SNAPC1	SNAPC3	SNRPA	SNRPD3	SNX15	SNX3	SNX5	SOD1	SOX12	SP4	SPAG5	SPAG6	SPIB	SPTLC2	SQSTM1	SRD5A1	SREBF2	SRI	SRP54	SRP68	SRPRA	SRSF11	SRSF2	SRSF5	SRSF7	SSB	ST6GALNAC4	STK26	STOM	STUB1	STX10	STX16	STX7	STYXL1	SUCLG1	SUGT1	SUPT16H	SUPT5H	SYK	SYPL1	TAGLN2	TCF12	TESK2	TGIF2	THAP12	THRAP3	TIMM17A	TIMM22	TIMM23B	TIMM44	TIMM8B	TIMM9	TLE3	TLL2	TMED10	TMEM187	TMF1	TMOD2	TMPO	TMSB4X	TNFAIP1	TNFRSF21	TOPBP1	TP53	TPP2	TPR	TPT1	TRAP1	TRAPPC3	TRIB1	TRIM24	TRIM25	TRIM33	TRIM44	TRIP13	TRMT13	TRMT6	TSC2	TSEN34	TSPY1	TTC33	TTC4	TUBA1B	TUBG1	TULP3	TYK2	U2AF1	UBE2D3	UBE2G2	UBE2K	UBL3	UBQLN1	UBXN1	UBXN8	UCHL1	ULBP1	UQCR10	UQCRC2	USO1	USP1	USP11	USP4	USPL1	UXT	VAMP1	VAPA	VASP	VCP	VDAC2	VGF	VPS29	VPS52	WDR4	WDR46	XK	XRCC6	YBX3	YIF1A	YWHAH	YY1	ZDHHC3	ZFPL1	ZKSCAN5	ZKSCAN8	ZMPSTE24	ZNF12	ZNF134	ZNF136	ZNF142	ZNF174	ZNF225	ZNF274	ZNF286A	ZNF35	ZNF410	ZNF593	ZNF7	ZNF85	ZPR1
BENPORATH_MYC_TARGETS_WITH_EBOX	> Set 'Myc targets1': targets of c-Myc [GeneID=4609] identified by ChIP on chip in cultured cell lines, focusing on E-box-containing genes; high affinity bound subset	ACADM	ACE	ACO2	ACOX1	ACTB	ACTG1	AKAP1	AKR1A1	ALDH2	AMD1	AMPD2	AMPD3	AP4M1	APC	APEX1	APP	ARF1	ARF4	ARSB	ASCL2	ATF4	ATF7	AVP	BAX	BBC3	BCL2	BCL2L12	BCL3	BLK	BMP4	BRCA2	BSG	CASP8	CBS	CCKBR	CCNB1	CCND1	CCND2	CD2	CD63	CD79B	CDK10	CDK4	CEACAM5	CEBPA	CFDP1	CHRNB1	CLCN6	CLNS1A	CSTB	CTSF	DBI	DCK	DKC1	DKK3	E2F1	EBP	EEF1A2	EGR3	EIF4A1	EIF4E	EIF5A2	ELK1	ENO1	ETS2	FAH	FASN	FGFR4	FOSL1	FOXM1	FPGS	FXN	GALNS	GALT	GAPDH	GAS8	GLA	GOLGA7	GPR4	GSK3B	GSTP1	H2AZ1	H4-16	H4C15	H4C5	HBA2	HBAP1	HBB	HBE1	HDAC3	HERPUD1	HES1	HIF1A	HMBS	HMGN2	HNRNPA1	HNRNPA2B1	HNRNPDL	HSD11B2	HSP90AA1	HSP90AB1	HSPA8	HSPD1	ICAM1	ID3	IFRD2	IL11RA	IMPA2	INSR	IRF2	IRF3	ISG20	ITGB1	JUN	JUNB	KLF1	LBR	LMNA	LMNB2	MAGEA3	MAGEA6	MAN2A2	MCM4	MCM7	MDM2	MELTF	MET	MGST1	MNX1	MPO	MSN	MST1	MTHFR	MUC1	MYCL	NBN	NCL	NEFM	NIT1	NME1	NOP2	NOTCH4	NR1D1	NSUN2	NTHL1	NTN3	OCA2	PABPC1	PAICS	PARP1	PDCD1	PDHA1	PER1	PEX3	PHB	PIM2	PLA2G4A	PLK1	POLB	POLD2	POLR3D	PPID	PPP1R7	PRTN3	PSEN2	PSMA3	PSMB1	PTEN	PTGER2	PTMA	QDPR	RARB	RBM3	RCC1	RGS2	RHOG	RIDA	RPL10	RPL13A	RPL19	RPL22	RPL23A	RPL27A	RPL36A	RPS15	RPS19	RPS6	RXRB	SERPINE1	SIGMAR1	SIRT1	SLBP	SLC19A1	SLC2A4	SLC4A2	SLC9A3R2	SMAD7	SNHG5	SNORD14C	SNORD32A	SNORD4A	SQSTM1	SRD5A1	SRM	STAT6	STMN1	SURF6	SYNGR2	TCF12	TCIRG1	TERT	TFRC	TGFB1	TGFB3	TIMM17B	TNFRSF8	TOMM20	TOP1	TPM2	TSC2	TXN	UBA52	UCP3	UROD	VAMP2	VHL	WEE1	WT1	ZFP36L2	ZNF146
BENPORATH_NANOG_TARGETS	> Set 'Nanog targets': genes upregulated and identified by ChIP on chip as Nanog [GeneID=79923] transcription factor targets in human embryonic stem cells.	AASDH	ABCB7	ABCF2	ABHD11	ABHD2	ABRACL	ACADM	ACAT2	ACO2	ACOT8	ACSL4	ACTR1A	ACTR1B	ADAL	ADAR	ADD3	ADO	AHSA1	AJUBA	AK3	AK4	AKIRIN1	AKIRIN2	ALCAM	ALG9	ALKBH1	ALKBH7	AMIGO2	AMOTL1	ANGPT1	ANKMY2	ANKRD1	ANKRD49	ANO8	ANP32A	ANP32B	ANXA1	AP1G1	AP1S2	AP2A1	AP3B1	APEX2	APH1A	APLP2	APOA2	APOB	APOM	AQP2	ARF3	ARF4	ARHGAP1	ARHGAP11A	ARID1B	ARID5B	ARIH1	ARMC6	ARMCX1	ASAH1	ASB1	ASCC2	ASXL1	ATAD2	ATF4	ATG13	ATG4C	ATP11C	ATP5IF1	ATP5PB	ATP6V1A	ATP6V1G1	AURKA	AVL9	AXIN2	B2M	B3GALT4	B4GALT6	BAG5	BAG6	BAMBI	BCAT1	BCKDHA	BCL9	BCL9L	BCLAF1	BLCAP	BMP2	BMP7	BNIP1	BRK1	BSCL2	BUB1B	BUB3	BZW2	C11orf1	C12orf60	C16orf72	C19orf54	C1orf21	C1orf54	C20orf194	C20orf96	CA2	CA4	CAAP1	CABLES1	CACHD1	CACNA1A	CACNA2D1	CALB1	CALD1	CALM2	CALR	CAND1	CAPZA2	CARS2	CASP9	CAV1	CAVIN3	CBX3	CBX5	CCDC12	CCDC174	CCDC93	CCN1	CCN2	CCT6B	CCT7	CDC123	CDC14B	CDC16	CDC42EP4	CDC45	CDC7	CDH1	CDH2	CDK1	CDK14	CDK16	CDK17	CDK6	CDS2	CDYL	CEBPZ	CELF2	CEP20	CEP95	CEPT1	CER1	CETN3	CFAP298	CFAP36	CFL1	CHCHD5	CHD2	CHST4	CIAO2A	CIBAR1	CISD1	CITED2	CKS2	CLDN6	CLIC1	CLIC4	CLMP	CLN3	CNBP	CNMD	CNN2	CNN3	CNOT8	CNTNAP3	COA8	COG7	COL12A1	COL4A5	COL4A6	COL7A1	COMMD3	COMMD7	COPE	COTL1	COX6A1	CPT1A	CRYZ	CS	CSNK1E	CSTF1	CSTF3	CTSV	CXADR	CYB5B	CYLD	CYP1B1	CYP2R1	CYP2S1	DARS2	DCAF11	DCAF13	DCAKD	DCLRE1C	DCTN5	DCUN1D5	DCX	DDA1	DDIAS	DDX17	DDX18	DDX20	DDX23	DDX39A	DDX41	DDX49	DDX5	DESI2	DHCR7	DHDDS	DHRS3	DHX38	DIDO1	DKK1	DLGAP5	DMXL1	DNAJB14	DNAJC16	DNAJC2	DNAJC8	DNAJC9	DNM2	DPAGT1	DPCD	DPH6	DPM1	DPPA4	DPYSL2	DPYSL3	DRAM2	DSCC1	DTNA	DTX2	DUSP12	DUSP6	DVL2	DYM	E2F3	ECPAS	EEF1E1	EEF2	EGLN3	EHBP1	EHD4	EIF2A	EIF2AK3	EIF3D	EIF3F	EIF4B	EIF4ENIF1	EIF4G2	EIPR1	ELL2	ELP6	EMC7	EMC9	ENPP2	ENSA	ENTPD1	EOMES	EPHA1	EPM2AIP1	EPS15L1	ERBB2	ERCC1	ERH	ETNK1	EXD2	EXOC4	EXOSC5	EXOSC9	EXPH5	EXTL2	F11R	FAM124A	FAM131B	FAM20C	FAM72B	FANCA	FANCF	FANCL	FARSA	FAT1	FAXDC2	FBLN1	FBXL14	FBXO31	FBXW11	FDPS	FEM1A	FEM1C	FERMT1	FEZ1	FGF2	FGFR1	FGFR2	FHIT	FKBP1B	FOXJ2	FOXN3	FOXO1	FOXO3	FRAT2	FUS	FXR1	FXYD5	FZD10	FZD2	FZD7	FZD8	GALK2	GANC	GART	GAS2L1	GATA6	GATAD1	GBF1	GDE1	GDF3	GGA1	GJA1	GLA	GLG1	GLIPR2	GLUD1	GNA13	GNAI1	GNG10	GNG12	GNPTAB	GOLGA2P10	GOLGA4	GOLIM4	GORASP2	GPC4	GPC6	GPN1	GPR108	GRHL2	GRIPAP1	GRK3	GRPEL2	GSK3A	GSPT2	GSTCD	GSTT2	GTF2E1	GTF2H2	GTF3C4	GTPBP1	GTPBP3	GXYLT1	GYPC	H2AC18	H2AJ	H2AW	H2AX	H2AZ1	H2BC5	H4C3	HAS2	HBP1	HCFC1R1	HECTD2	HELLS	HESX1	HEXIM2	HEY2	HHEX	HIGD2A	HLTF	HMBOX1	HMG20A	HMGN4	HNRNPA1	HNRNPA2B1	HNRNPH2	HNRNPUL1	HOXB5	HSD17B12	HSPA4	HSPA5	HSPBAP1	ICMT	ID1	ID2	IDH3A	IER5L	IFI16	IFT27	IFT52	IGDCC4	IGF2BP3	IGFBP2	IGFBP3	IGFLR1	IL1RAPL1	ILF2	ILF3	INF2	ING1	ING4	INO80C	INPP4A	INTS12	IQCK	IRX2	ISCU	ISOC2	ITGB1	IWS1	JADE1	JARID2	JOSD1	JPT1	JUN	JUP	KANK1	KAT6A	KATNB1	KATNBL1	KCNN2	KCTD15	KCTD2	KDELR3	KDM2A	KDM3A	KDR	KHDRBS1	KHSRP	KIAA1143	KIAA1217	KIF15	KIF26A	KIF9	KLF5	KLF7	KLHL18	KLHL4	KLHL5	KNTC1	KPNA3	KRR1	KRT18	LAMA4	LARGE1	LARP7	LARS1	LCMT2	LEFTY1	LEFTY2	LEPROTL1	LHPP	LIN37	LINC00337	LINGO1	LMCD1	LRAT	LRFN3	LRIG3	LRP2	LRP3	LRRC49	LRRN1	LSM3	LSM5	LYPD1	MAN2C1	MAP1LC3B	MAP3K11	MAP3K12	MAPK14	MAPK8	MARCHF7	MARVELD2	MAT2B	MBOAT2	MCC	MCTS1	MDH1	MED12	MED23	MED25	MEF2A	METTL7A	METTL8	MICA	MICB	MINDY2	MKKS	MKRN1	MLH1	MLLT10	MMP2	MMP9	MOB3B	MOBP	MORF4L1	MORF4L2	MOV10	MPDZ	MPP6	MPV17L2	MRAP2	MRE11	MRPL27	MRPL37	MSC	MSH2	MSL3	MTFR2	MTM1	MTMR1	MUS81	MYEF2	MYO3A	MZT2A	NAA30	NAA38	NAALAD2	NADSYN1	NANOG	NAP1L2	NAXD	NBR1	NCAPD2	NCOR1	NDUFA13	NDUFAF7	NDUFB3	NDUFS2	NEBL	NEDD4L	NEMF	NFAT5	NFE2L3	NFS1	NIF3L1	NIP7	NKTR	NME7	NMT1	NMU	NOC3L	NODAL	NOL6	NOLC1	NOP16	NPAS2	NSD3	NSMCE3	NSUN3	NT5C2	NUCKS1	NUDT5	NUP54	NUSAP1	NVL	OAZ2	OBI1	OBSL1	ODF2L	OGA	OIP5	OLFML3	ORC1	ORC6	OSBPL1A	OSGEP	OSR1	OTUB1	OTUD7B	OXA1L	P4HA1	PALB2	PAPSS2	PARG	PARP8	PBDC1	PBX1	PCBP1	PCLAF	PCNA	PCNX3	PDCL	PDHB	PDPN	PEA15	PERP	PEX1	PEX2	PGAP3	PHF23	PHF8	PHGDH	PHTF2	PICALM	PIGL	PIH1D1	PIK3R2	PIM2	PIP4P1	PIPOX	PITX2	PKIB	PKIG	PKMYT1	PLEKHA3	PLEKHG3	PLIN2	PLPP1	PMEL	PNISR	PNMA1	PNP	PODXL	POLL	POLR1A	POLR3D	POLR3G	POU2F1	POU4F1	POU5F1	PPFIBP1	PPIL3	PPP1R16B	PPP1R2	PPP2R1A	PPP2R1B	PPP2R3A	PPP2R3C	PPP2R5C	PRCP	PRDM14	PREPL	PRNP	PRORP	PRPF19	PRPF31	PRPF38A	PRPF39	PRR11	PRSS8	PSEN2	PSENEN	PSMA1	PSMB1	PSMB4	PSMB5	PSMC2	PSMD14	PSMD9	PSME3IP1	PTCD3	PTN	PTPN1	PTPN2	PWP1	QARS1	R3HDM1	RAB15	RAB17	RAB25	RAB38	RAB3GAP2	RAB5A	RAB5B	RABL3	RAD23A	RAD54B	RAI1	RANBP10	RANGAP1	RAP1A	RARB	RASA1	RASGRF2	RASL11B	RBBP4	RBFOX2	RBM14	RBM22	RBM39	RBM4	RBM7	RBP1	RBPMS	RESF1	REST	RETREG3	RFX1	RGS10	RIC8B	RIF1	RIPK1	RNF121	RNF2	RNF24	RNF25	RNF31	ROMO1	ROR1	RPL17	RPL21	RPL32	RPLP1	RPP25	RPRD1A	RPS13	RPS18	RPS26	RPS27A	RPS3A	RRN3	RRS1	RSPRY1	RSRC2	RUNX1T1	RYR3	S100A11	SALL1	SALL2	SALL3	SARAF	SART3	SASH1	SAT2	SAV1	SC5D	SCAF1	SCAF4	SCG5	SCGB3A2	SCNM1	SCNN1A	SDC4	SEC22B	SEC22C	SEC24A	SECISBP2	SELENOP	SEMA3C	SEMA4F	SENP2	SEPTIN6	SERINC3	SERP1	SERPINA1	SERPINH1	SET	SF3B1	SF3B5	SFI1	SFRP1	SFRP2	SFT2D3	SGK1	SGK3	SGMS1	SHISA6	SHLD2	SIN3B	SKA2	SKIL	SLAIN2	SLC1A1	SLC30A7	SLC36A4	SLC39A9	SLC40A1	SLC44A1	SLC49A4	SLC4A1AP	SLC7A11	SLC7A5	SLC7A5P1	SLC7A5P2	SLIRP	SLX1B	SMAD3	SMARCAD1	SMDT1	SMG5	SMIM3	SMIM7	SNRNP70	SNRPA	SNRPE	SNRPN	SNUPN	SNX1	SON	SORBS1	SOX2	SP2	SPAG9	SPARC	SPART	SPIRE2	SPRED1	SPRY1	SRSF4	SS18L2	SSBP2	SSBP3	ST3GAL2	STAT3	STC1	STK11IP	STK36	STRN	STXBP2	SUFU	SUGP2	SULF1	SUMO1	SUPT4H1	SUPT7L	TAF12	TAF4B	TAL1	TALDO1	TARBP2	TBC1D10B	TBCC	TBK1	TBL1X	TBL1XR1	TBP	TCAF1	TCEAL8	TCEANC2	TCERG1	TCF20	TCF7L1	TCF7L2	TDGF1	TDRP	TERF1	TFB2M	TFPT	THAP1	THAP8	THBS2	TIA1	TIAL1	TIAM1	TIMM23B	TIMP4	TLCD1	TLE2	TLE3	TMED10	TMEM108	TMEM109	TMEM123	TMEM135	TMEM160	TMEM170A	TMEM205	TMEM208	TMEM245	TMEM259	TMEM43	TMEM59	TMEM60	TMEM63A	TMEM87A	TMSB10	TNC	TNFRSF12A	TNPO1	TNRC6A	TOMM40L	TOP2A	TPX2	TRAF7	TRIM16	TRIM22	TRIM24	TRIML2	TRIP10	TRIP4	TRPC4AP	TSC22D1	TSC22D2	TSPAN6	TTC31	TTF1	TTF2	TUBG1	TXNDC5	TXNRD1	TYW3	UBALD1	UBALD2	UBAP2	UBC	UBE2D3	UBE2S	UBE2T	UBE2W	UBP1	UBQLN4	UBR5	UFD1	UFM1	UIMC1	UNC5D	UQCR10	URM1	USP10	USP16	USP3	USP44	USP7	UTP14A	UXS1	VAPB	VCAN	VCPKMT	VIM	VIPAS39	VLDLR	VOPP1	VPS35	VPS52	VRK2	VRK3	VRTN	VWA5A	WARS1	WBP11	WBP1L	WDCP	WDHD1	WDR20	WDR36	WDR6	WDR62	WDR77	WDR81	WDTC1	WEE1	WWC3	XAB2	YAP1	YJU2	ZC2HC1A	ZCCHC3	ZCRB1	ZEB2	ZFAND6	ZFP36L1	ZFP42	ZIC1	ZIC2	ZIC3	ZIK1	ZNF112	ZNF174	ZNF185	ZNF202	ZNF217	ZNF226	ZNF281	ZNF286A	ZNF300	ZNF331	ZNF398	ZNF436-AS1	ZNF473	ZNF516	ZNF521	ZNF551	ZNF664	ZNF684	ZNF701	ZNF770	ZNRF2	ZSCAN10	ZSCAN32
BENPORATH_NOS_TARGETS	> Set 'NOS targets': genes upregulated and identified by ChIP on chip as targets of the transcription factors NANOG , OCT4, and Sox2 [GeneID=79923;5460;6657] (NOS) in human embryonic stem cells.	AASDH	ADD3	ANKRD1	ANO8	ARID1B	ATAD2	ATP6V1G1	B3GALT4	BAMBI	BMP7	BUB1B	BUB3	CA2	CA4	CABLES1	CACNA2D1	CAPZA2	CAVIN3	CCN2	CDC14B	CDC7	CDK14	CDK17	CDYL	COL12A1	COMMD3	COMMD7	CPT1A	CSRNP2	DHDDS	DHRS3	DKK1	DPH6	DPPA4	DPYSL2	DPYSL3	DTNA	DUSP12	DUSP6	ENPP2	EOMES	EPHA1	EXOSC9	FBXW11	FEZ1	FGF2	FGFR1	FGFR2	FOXO1	FRAT2	FUS	FZD10	GJA1	GNG10	GNPTAB	GRHL2	GTPBP3	H2AJ	HAS2	HESX1	HHEX	HMG20A	ICMT	IER5L	IFI16	IRX2	JADE1	JARID2	JPT1	JUP	KANK1	KAT6A	KATNBL1	KCNN2	KDM3A	KDR	KIAA1143	KIF15	KLF5	KLHL5	LAMA4	LARGE1	LEFTY2	LHPP	LINC00337	LINGO1	LRAT	LRFN3	LRRN1	MAN2C1	MED12	MLLT10	MSC	MTM1	NAALAD2	NANOG	NAXD	NEBL	NFE2L3	NUCKS1	OBI1	OBSL1	OGA	OLFML3	ORC1	PARG	PDCL	PHF8	PIPOX	PLPP1	PNISR	POLR3G	POU5F1	PPP2R1B	PPP2R3A	PRDM14	PRPF38A	PRR11	PTPN2	RAB5A	RAD54B	RASGRF2	RBM22	RESF1	REST	RIC8B	RIF1	RNF24	ROR1	RPS18	RPS3A	SALL1	SET	SFRP1	SFRP2	SGMS1	SKA2	SKIL	SLC44A1	SMARCAD1	SMIM3	SNRPN	SOX2	SPAG9	SPRED1	SRSF4	STAT3	SULF1	TAF12	TAL1	TALDO1	TBL1XR1	TCF20	TCF7L1	TDGF1	THBS2	TIMM23B	TLE3	TMEM170A	TNC	TNRC6A	TOP2A	TRIM22	TRIM24	TSC22D1	UBE2D3	UBR5	UFM1	URM1	USP44	USP7	VPS52	WDR36	YJU2	ZEB2	ZFP36L1	ZIC1	ZIC2	ZIC3
BENPORATH_OCT4_TARGETS	> Set 'Oct4 targets': genes upregulated and identified by ChIP on chip as OCT4 [GeneID=5460] transcription factor targets in human embryonic stem cells.	AASDH	ABTB2	ACD	ADD3	ALKBH1	AMIGO2	ANKHD1	ANKRD1	ANO8	ARID1B	ARMCX5	ARPC5	ATAD2	ATP6V1D	ATP6V1G1	AUH	B3GALT4	BAG5	BAMBI	BLCAP	BMP7	BUB1B	BUB3	CA2	CA4	CABLES1	CACNA2D1	CAPZA2	CAVIN3	CBY1	CCN2	CDC123	CDC14B	CDC7	CDH1	CDK14	CDK17	CDYL	CHST5	CNTNAP3	COA8	COL12A1	COMMD3	COMMD7	CPT1A	DBR1	DDX31	DHDDS	DHRS3	DKK1	DNAJC9	DPH6	DPPA4	DPYSL2	DPYSL3	DTNA	DUSP12	DUSP6	EFL1	EIF2S1	ELAVL2	ENPP2	ENTPD1	EOMES	EPHA1	EXOSC9	FBXW11	FEZ1	FGF2	FGFR1	FGFR2	FICD	FOXO1	FRAT2	FUS	FZD10	GADD45G	GAP43	GAS1	GATA6	GJA1	GLDC	GNG10	GNPTAB	GPC3	GPS1	GRHL2	GRID2	GTF3C4	GTPBP1	GTPBP3	H2AJ	H2BC21	HAS2	HESX1	HHEX	HHLA3	HMG20A	HMGB2	HOXB5	ICMT	ID2	IER5L	IFI16	IL1RAPL1	INF2	IRX2	IST1	JADE1	JARID2	JOSD1	JPT1	JUND	JUP	KANK1	KAT6A	KATNBL1	KCNMB4	KCNN2	KDM3A	KDR	KIAA1143	KIF15	KIFBP	KLF5	KLF7	KLHL4	KLHL5	LAMA4	LARGE1	LEFTY2	LHPP	LINC00337	LINGO1	LRAT	LRFN3	LRRN1	LSG1	MAGED2	MAN2C1	MAP3K3	MCC	MED11	MED12	MEIS2	MKRN1	MLLT10	MMP2	MRPL13	MSC	MTM1	MYEF2	NAA30	NAALAD2	NANOG	NAXD	NCBP1	NEBL	NEFL	NEFM	NFE2L3	NPLOC4	NR2F2	NUCKS1	NUDT5	OBI1	OBSL1	OGA	OLFML3	ORC1	OSR1	PAK1	PARD3	PARG	PBDC1	PCLAF	PDCL	PHF8	PHGDH	PIP5K1C	PIPOX	PLAA	PLPP1	PNISR	POLR3G	POU5F1	PPP2R1B	PPP2R3A	PRDM14	PRKRIP1	PRPF31	PRPF38A	PRPS1	PRR11	PSMA3	PTPN2	RAB5A	RAD51C	RAD54B	RASGRF2	RBM22	RDH10	RESF1	REST	RFNG	RIC8B	RIF1	RNF24	ROR1	RPL32	RPS18	RPS3A	SALL1	SET	SFRP1	SFRP2	SFXN1	SGMS1	SKA2	SKIL	SLC44A1	SLC4A1AP	SLIRP	SMARCAD1	SMG5	SMIM3	SNRPN	SNX5	SORBS1	SOX17	SOX2	SPAG9	SPRED1	SRSF4	SSBP2	STAT3	STMN2	SULF1	SUPT7L	TAF12	TAL1	TALDO1	TBC1D22B	TBL1XR1	TCF12	TCF20	TCF4	TCF7L1	TDGF1	TFPT	TGIF2	THBS2	TIMM23B	TJP3	TLE3	TMEM170A	TMEM30A	TNC	TNRC6A	TOP2A	TRA2A	TRIM22	TRIM24	TRIP4	TRPS1	TSC22D1	TSTD2	TXN2	UBE2D3	UBR5	UFM1	URM1	USP44	USP7	VPS52	WDFY3	WDR20	WDR36	WDR70	WEE1	YJU2	ZDHHC6	ZEB2	ZFP36L1	ZHX2	ZIC1	ZIC2	ZIC3	ZKSCAN5	ZMPSTE24
BENPORATH_PRC2_TARGETS	> Set 'PRC2 targets': Polycomb Repression Complex 2 (PRC) targets; identified by ChIP on chip on human embryonic stem cells as genes that: posess the trimethylated H3K27 mark in their promoters and are bound by SUZ12 [GeneID=23512] and EED [GeneID=8726] Polycomb proteins.	ABCC8	ABTB2	AC025171.2	ADAMTS15	ADAMTS18	ADAP2	ADARB2	ADCY4	ADCY8	ADCYAP1	ADGRL3	ADRA1A	ADRA2A	ADRB1	ADRB3	ALKAL1	ALOX15	ALX3	ALX4	ANKRD18A	ANKRD18B	ANKRD19P	ANKRD20A1	ANKRD20A2P	ANKRD20A5P	ANKRD20A8P	ANKRD27	ANXA2R	AP000708.1	AQP5	ARHGAP20	ARL9	ASCL1	ASCL2	ASTN1	ASTN2	ATF3	ATOH1	ATOH8	B4GALNT1	B4GALNT2	BARHL1	BARHL2	BARX1	BARX2	BATF3	BCL2	BHLHE22	BHLHE23	BHLHE41	BMP8A	BNC1	BRINP2	BRINP3	BTG2	C17orf102	C1orf194	C2CD4A	CA10	CACNA1B	CACNA1D	CACNA1E	CACNA1G	CALCA	CAMK2N1	CASZ1	CBLN1	CBLN4	CBR3	CBX8	CCDC140	CD34	CD70	CD8A	CDH23	CDH7	CDK5R2	CDKN2C	CDX2	CEMIP	CFAP91	CGB7	CGB8	CH25H	CHODL	CHRD	CHRDL2	CHST8	CIDEA	CITED1	CLCN5	CLEC14A	CLSTN2	CLTRN	CMTM2	CNNM1	CNRIP1	CNTFR	COL24A1	COL25A1	COL27A1	COL2A1	COL4A5	COL4A6	COL9A2	COLEC12	COLGALT2	COMP	CORO6	CRHR1	CRLF1	CRTAC1	CRYBA2	CSMD1	CSMD3	CTNND2	CXCL14	CXCL16	CYP24A1	CYP26A1	CYP26B1	CYP26C1	CYP27B1	DACH1	DACH2	DCC	DCHS2	DCLK2	DDAH1	DGKG	DGKI	DHH	DIO3	DKK1	DKK2	DLL4	DLX1	DLX2	DLX3	DLX4	DMRT1	DMRT2	DMRT3	DNAJC22	DOK6	DPF3	DPY19L2	DPY19L2P2	DRD5	DSC3	DSCAML1	DUOX1	DUOX2	DUOXA1	DUOXA2	DUSP4	ECEL1	EFNA1	EFNA3	EGFL6	EGR3	EGR4	ELAPOR1	ELMOD1	EN1	EN2	EOMES	EPAS1	EPB41L4A	EPB41L4A-DT	EPHA5	EPHB1	EPHB3	ERBB4	ERICH5	ESAM	ESPN	ESX1	EVA1C	F2R	FAM163A	FAM43B	FAM81A	FAM89A	FBLN7	FBN2	FBP1	FBXL8	FBXO3	FEV	FEZ1	FEZF2	FFAR4	FGF20	FGF3	FGF5	FGF9	FIGLA	FLI1	FLRT2	FOXA2	FOXB1	FOXD2	FOXD3	FOXD4L1	FOXD4L3	FOXD4L4	FOXE1	FOXF1	FOXG1	FOXJ1	FOXL1	FOXL2	FRMD3	FRMPD4	FUT4	FZD10	FZD2	GABRA2	GABRA4	GAD2	GALNT18	GALR2	GATA2	GATA3	GATA3-AS1	GATA4	GATA6	GBX2	GDF6	GDF7	GDNF	GHR	GHSR	GIMAP5	GJB2	GJD2	GNA14	GPAT3	GPC5	GPM6B	GPR101	GPR12	GPR88	GRIA2	GRID1	GRIK1	GRIK3	GRIN3A	GRM7	GSC	GSC2	GSX1	GSX2	GUCY1A1	GUCY2D	HAND2	HBA1	HBA2	HES2	HES7	HEY1	HHAT	HHEX	HHIP	HLX	HMX2	HMX3	HNF1B	HOXB1	HOXB13	HOXB2	HOXB3	HOXB6	HOXB7	HOXB8	HOXC11	HOXC12	HOXC4	HOXC5	HOXC6	HOXC8	HOXD1	HOXD12	HOXD13	HOXD3	HOXD4	HOXD8	HOXD9	HPCAL4	HPSE2	HRK	HS3ST3B1	HS6ST1P1	HS6ST3	HSF4	HSPA6	HTR1A	HTR2C	HTR7	ICAM5	IGF2-AS	IGSF21	IKZF3	IL1RAPL2	IL7	ILDR2	INA	INSM2	INSRR	IRX3	IRX4	IRX5	ISL1	ISL2	ITGA4	ITPKA	JUN	KAZALD1	KCNA1	KCNA3	KCNAB1	KCNC2	KCNC4	KCND3	KCNH1	KCNH3	KCNK12	KCNK13	KCNK2	KCNK4	KCNMA1	KCNQ3	KCNV1	KIRREL3	KL	KLF4	KLHL35	KY	LAMP5	LAYN	LBX1	LGALS3	LGR5	LHX2	LHX4	LHX5	LHX6	LHX8	LINC02875	LMX1B	LONRF3	LPL	LRATD1	LRCH2	LRFN5	LRP2	LRRC71	LRRTM1	LTBP2	LTK	LYSMD2	MAB21L1	MAB21L2	MAFB	MAL	MAPK4	MAPT	MCOLN3	MESP1	METRNL	MGARP	MIR137HG	MKX	MLLT3	MNX1	MSC	MSX1	MT1A	MT1B	MT1DP	MT1H	MT1M	MYF6	MYO5B	MYOD1	NAGS	NAV2	NBPF11	NCAM1	NDUFA4L2	NEFL	NEFM	NELL1	NEUROD1	NEUROD2	NEUROG1	NEUROG2	NEUROG3	NFIX	NKX2-1	NKX2-2	NKX2-3	NKX2-8	NKX3-1	NKX3-2	NKX6-1	NKX6-2	NOL4	NPAS1	NPAS4	NPNT	NPR3	NPTX1	NPY1R	NR2F2	NR4A3	NRG1	NRG2	NT5C1A	NTN1	NTNG2	NTRK1	NTRK2	OAF	OCA2	OLFML2B	OLIG2	ONECUT1	ONECUT2	OPRD1	OSR1	OTOP1	OTOP2	OTOP3	OTP	OTX1	OTX2	OXCT2	PABPC1L2A	PAPPA	PARM1	PAX1	PAX2	PAX3	PAX6	PAX7	PAX8	PAX9	PCDH17	PCDH8	PDE4DIP	PDGFRA	PDX1	PDZD2	PENK	PGM5	PGR	PHOX2A	PHOX2B	PIGZ	PIP5K1B	PIR	PITX1	PITX2	PITX3	PKNOX2	PKP1	PLEC	PLPPR1	PLXNA2	PMP22	PODN	POLE	POU3F1	POU3F4	POU4F1	POU4F2	POU4F3	PPM1E	PRAC1	PRDM12	PRKCE	PRKG1	PRLHR	PROK2	PTF1A	PTGDR	PTGER2	PTGER3	PTGER4	PTGFR	PTH2	PTHLH	PTPRT	PTPRU	PXMP2	PYY	RAB6C	RASGRF1	RASL10A	RASSF5	RAX	RBP4	REPS2	RGCC	RGS10	RGS20	RGS9BP	RIMBP3	RIMBP3B	RIMBP3C	RIMKLA	RIPK3	RNF128	ROBO3	RPRML	RPS6KA6	RSPO1	RSPO2	RTL4	RTN4RL2	RYR3	SATB2-AS1	SCD5	SCN4B	SCNN1G	SCTR	SEMA6D	SERTM1	SFRP1	SFRP5	SGPP2	SHC4	SHH	SHISA6	SHOX	SHOX2	SIDT1	SIM2	SIX1	SIX2	SIX3	SIX6	SLC10A4	SLC1A2	SLC1A4	SLC24A4	SLC26A4	SLC27A2	SLC30A2	SLC30A3	SLC30A4	SLC32A1	SLC35F3	SLC6A1	SLC6A3	SLC6A5	SLC9A2	SLC9A3	SLCO2A1	SLCO5A1	SLFN11	SLIT1	SLIT2	SLITRK1	SLITRK3	SORCS1	SORCS3	SOX14	SOX17	SOX7	SPAG6	SPOCK3	SPON1	SRD5A2	SSTR1	SSTR2	ST8SIA2	STK32B	STMN2	STXBP6	SUSD4	SV2B	SYT12	TAFA4	TAL1	TBR1	TBX1	TBX2	TBX21	TBX3	TBX5	TCEA3	TET2	TFAP2E	THBD	TLL1	TLX1	TLX2	TMEFF2	TMEM132E	TMEM30B	TMEM59L	TMEM88	TMOD2	TP73	TPPP3	TRADD	TRH	TRIM36	TRIM67	TRIM9	TRPC5	TSLP	TTYH1	UCN	UCP1	UNC5C	USH1G	VASH1	VAX1	VAX2	VDR	VSX1	VSX2	WNT1	WNT10A	WNT10B	WNT11	WNT16	WNT2	WNT3A	WNT6	WNT7A	WRAP73	WT1	WT1-AS	ZADH2	ZBTB16	ZEB2	ZFHX3	ZFYVE28	ZIC1	ZIC4	ZMYND15	ZNF436	ZNF436-AS1	ZNF503
BENPORATH_PROLIFERATION	> Set 'Proliferation Cluster': genes defined in human breast tumor expression data.	A1BG	A2M	AGFG1	ANKRD27	ANLN	APOBEC3B	ARF1	ASF1A	ASPM	ATAD2	AURKA	AVL9	BIRC5	BUB1	C1orf112	CCNB2	CDC123	CDCA5	CDCA7	CDK1	CDKN3	CDT1	CEBPG	CENPA	CENPE	CENPF	CENPM	CENPN	CENPU	CHAF1B	CKS1B	CKS2	CMC2	CMSS1	CNIH4	COX5A	CSE1L	CSNK1G1	CSTB	CTPS1	CTSV	CYRIB	DAP3	DBF4	DCUN1D5	DEK	DESI2	DTL	DTYMK	EMC8	EXO1	EZH2	FAM3C	FANCA	FANCE	GARS1	GART	GDI2	GGCT	GINS3	GNB4	GPSM2	GTPBP4	H2AZ1	H2AZ2	HDAC2	HIKESHI	HSPA14	IDH2	ILF2	KDELR2	KNSTRN	KPNA2	LBR	LGALS8	LRP8	MAD2L1	MAGOHB	MARCO	MCM2	MCM3	MND1	MRPL9	MSH2	MTFR2	MYBL2	NCAPG	NCS1	NDC80	NDUFB5	NEK2	NFE2L3	NMI	NUDT5	NUF2	PARP1	PBK	PCNA	PDCD10	PDCD5	PDSS1	PFDN2	PKMYT1	PLAAT1	PPIL1	PRC1	PRIM2	PROSER1	PRPF18	PSMA3	PSMB4	PTS	PTTG1	PURB	RACGAP1	RAD51	RAD51AP1	RAD54L	RANBP1	RBM8A	RDX	RFC4	RIT1	RRAGD	RRM2	S100A11	S100A9	SEM1	SLC25A5	SMAD2	SNRPD1	SNRPG	SPAG5	SRPK1	STMN1	SUV39H2	TFRC	TMEM14A	TMSB10	TOP2A	TP53BP2	TTK	TYMS	UBE2T	UGGT1	UTP25	WDR26
BENPORATH_SOX2_TARGETS	> Set 'Sox2 targets': genes upregulated and identified by ChIP on chip as SOX2 [GeneID=6657] transcription factor targets in human embryonic stem cells.	AAMDC	AASDH	ABCB7	ABCF2	ABHD11	ABLIM1	ABTB2	ACIN1	ACO2	ACOT8	ACOX1	ACTR1A	ADAR	ADD3	ADGRL1	AGO2	AJUBA	AK3	AKIRIN1	AKIRIN2	AKT1S1	ALCAM	ALDH7A1	ALPL	AMOTL1	ANKHD1	ANKRD1	ANO8	ANP32A	ANP32B	AP2A1	AP3B1	AP5M1	APEX1	APH1A	APP	AQP2	ARF3	ARF4	ARFGEF1	ARHGAP1	ARHGAP11A	ARID1B	ARID4B	ARID5B	ARIH1	ARL4D	ARMC6	ARRDC3	ATAD2	ATF3	ATF4	ATP5PB	ATP6V1G1	AUH	AVEN	B3GALT4	B4GALT6	BAMBI	BCAT1	BCKDHA	BCL9	BCLAF1	BDH2	BMP2	BMP7	BTF3L4	BTG1	BUB1B	BUB3	C12orf60	C14orf119	C19orf54	C1orf174	C1orf21	C1orf54	C20orf194	C20orf96	CA2	CA4	CABLES1	CACHD1	CACNA1A	CACNA2D1	CALM2	CALR	CAPRIN1	CAPZA2	CASP9	CAVIN3	CBX3	CBX5	CBY1	CCDC93	CCN1	CCN2	CCND1	CDC14B	CDC42BPA	CDC45	CDC7	CDH2	CDH3	CDK1	CDK12	CDK14	CDK16	CDK17	CDK6	CDYL	CEP131	CEP41	CEP89	CEP95	CER1	CETN3	CFAP20	CFL1	CIAO2A	CISD1	CLIC4	CLN3	CLP1	CNOT8	COA7	COL12A1	COMMD3	COMMD7	COPB1	COPS7A	CPT1A	CREB3L4	CRIM1	CSNK1E	CTH	CXCL5	CYB5R2	DARS2	DCAF11	DCAKD	DDA1	DDX17	DDX21	DDX39A	DDX5	DGLUCY	DHDDS	DHRS3	DHX38	DIAPH3	DIDO1	DKK1	DNAJC16	DNAJC2	DNM2	DPAGT1	DPH6	DPP3	DPPA4	DPYSL2	DPYSL3	DSCC1	DTNA	DUSP12	DUSP6	DVL2	E2F3	EAPP	ECPAS	EEF2	EGLN3	EGR3	EIF3F	EIF4G2	ELAVL2	ELP6	EMC9	ENPP2	ENSA	EOMES	EPHA1	EPM2AIP1	ERBB2	ERRFI1	ETHE1	EXOC5	EXOSC5	EXOSC9	EXPH5	FAM124A	FAM168A	FAM76B	FAM98A	FANCC	FANCF	FARSA	FAXDC2	FBXL14	FBXL19	FBXO11	FBXO16	FBXW11	FEM1A	FEZ1	FGF2	FGFR1	FGFR2	FICD	FIP1L1	FOXJ2	FOXN3	FOXO1	FOXP1	FRAT2	FTL	FUS	FXYD5	FZD1	FZD10	FZD2	FZD3	FZD7	G3BP1	GADD45G	GBF1	GDAP1	GET3	GGA1	GGPS1	GJA1	GNA13	GNAI1	GNG10	GNPTAB	GPC6	GRHL2	GRID2	GRK3	GRK6	GSK3A	GSK3B	GSPT2	GTPBP3	GUCD1	GXYLT1	H2AC18	H2AJ	H2AW	H2AX	H2BC21	H3-3B	H4C3	HAS2	HBP1	HDAC2	HDAC9	HDGFL2	HECTD2	HELLS	HEPH	HESX1	HEXIM2	HHEX	HIF1AN	HIKESHI	HLTF	HMBOX1	HMG20A	HMOX1	HNRNPA1	HNRNPA2B1	HNRNPC	HNRNPK	HNRNPL	HNRNPUL1	HSD17B12	HSP90AB1	HSP90B1	HSPA13	HUWE1	ICMT	ID1	IDH3G	IER5L	IFI16	IGF2BP3	IGFBP2	IK	ILF2	ILF3	ING4	INHBA	INO80C	INO80D	IRX2	IWS1	JADE1	JARID2	JPT1	JUP	KANK1	KAT6A	KATNBL1	KCNMB4	KCNN2	KDM3A	KDR	KIAA0319L	KIAA1143	KIF11	KIF15	KIF20B	KIF26A	KIF2C	KIFBP	KLF5	KLHL5	KNTC1	KPNA3	LAMA4	LAMTOR2	LARGE1	LARP7	LASP1	LEFTY1	LEFTY2	LHPP	LINC00337	LINGO1	LOXL2	LRAT	LRFN3	LRP2	LRRN1	LSG1	LSM3	LSM4	LYPD1	MAGED2	MAN2C1	MAP3K11	MAP3K12	MAPRE2	MAST1	MAT2B	MCTS1	MDC1	MED12	MED17	MED25	MEX3C	MINDY2	MKKS	MLH1	MLLT10	MOBP	MORF4L1	MORF4L2	MOSPD3	MPND	MRPL15	MRPL43	MRPL47	MRPS11	MRPS18B	MRPS23	MRPS27	MRPS31	MSC	MSL3	MTF2	MTM1	MTSS1	MUS81	MYNN	MYO9A	NAA30	NAA38	NAALAD2	NANOG	NAXD	NBAS	NBR1	NCBP1	NCDN	NDUFA11	NDUFA2	NDUFB5	NDUFB8	NEBL	NEDD4L	NEMF	NFE2L3	NIP7	NIT1	NKIRAS1	NKTR	NME7	NMU	NOC3L	NOL6	NOTCH1	NSD3	NSUN3	NUCKS1	NUDT4	NUFIP2	NUP160	NUSAP1	OARD1	OAZ2	OBI1	OBSL1	ODF2L	OGA	OGT	OIP5	OLFML3	ORC1	ORC6	OSBPL1A	OSGEP	OXA1L	PAK1	PARG	PAXBP1	PCBP1	PCF11	PCNX3	PCSK5	PDCL	PDPN	PER2	PGAP3	PGM2L1	PHAX	PHF23	PHF8	PIF1	PIH1D1	PIK3R3	PIN4	PIP4P1	PIP5K1C	PIPOX	PITX2	PLEKHA3	PLEKHG3	PLIN2	PLPP1	PLPP5	PNISR	PNMA1	PNP	POLDIP3	POLE3	POLR3E	POLR3G	POU2F1	POU5F1	PPM1B	PPM1N	PPP1R10	PPP1R11	PPP1R15A	PPP1R2	PPP2R1A	PPP2R1B	PPP2R3A	PPP2R3C	PPP2R5C	PRCC	PRDM14	PRDX1	PRKAR1A	PRKRIP1	PRNP	PRORP	PRPF19	PRPF38A	PRPSAP1	PRR11	PRSS8	PSEN2	PSMB1	PSMC2	PSMG2	PTN	PTPN2	PTPN3	PUM1	PWP1	RAB15	RAB17	RAB25	RAB3GAP2	RAB4B	RAB5A	RAD23A	RAD54B	RANBP10	RASA1	RASGRF2	RASL11B	RBBP9	RBM22	RBM23	RBM39	RBPMS	RCOR3	RDH10	RDH11	RESF1	REST	RETREG3	RFX1	RGS10	RIC8B	RIF1	RIPK1	RMI1	RNF14	RNF24	RNF31	ROR1	RPL15	RPL30	RPL36A	RPL7	RPL9	RPLP1	RPS18	RPS26	RPS29	RPS3A	RRN3	RRS1	RSF1	RSRC2	RTN2	SALL1	SAP30	SASH1	SAT1	SAV1	SC5D	SCAF1	SCAF4	SCG3	SCNM1	SCNN1A	SDCCAG8	SDE2	SDHD	SEMA6A	SENP2	SEPTIN6	SERPINA1	SET	SF3B5	SFPQ	SFRP1	SFRP2	SFXN1	SGK3	SGMS1	SGTA	SH3GL3	SINHCAF	SKA2	SKIL	SLC38A2	SLC39A1	SLC3A2	SLC44A1	SLC7A11	SLC7A5	SLC7A5P1	SLC7A5P2	SMAD3	SMARCAD1	SMG7	SMIM3	SNAPC1	SNAPC3	SNRPA	SNRPD3	SNRPN	SNX1	SORT1	SOX2	SP2	SPAG9	SPCS2	SPIRE1	SPRED1	SRSF4	SRSF7	SSBP3	SSR4	ST3GAL2	STAP2	STAT3	STC1	STXBP2	SUFU	SUGP2	SULF1	SUSD6	TAF12	TAF15	TAL1	TALDO1	TARBP2	TBC1D10B	TBC1D17	TBL1XR1	TBP	TCAF1	TCF20	TCF7L1	TCF7L2	TDGF1	TDRP	TEAD2	TGIF2	THBS2	THOP1	TIA1	TIAL1	TIMM23B	TIMM8B	TIMM9	TIMP4	TIPIN	TJP3	TLE1	TLE2	TLE3	TMEM108	TMEM109	TMEM123	TMEM160	TMEM170A	TMEM245	TMEM63A	TMSB10	TNC	TNFAIP2	TNRC6A	TOP2A	TP73-AS1	TPM3	TRA2A	TRIM16	TRIM22	TRIM24	TRIML2	TRIR	TRIT1	TRPC4AP	TSC22D1	TSTD2	TTF2	TUBB	TUBG1	TXNDC12	TXNRD1	UBALD2	UBC	UBE2C	UBE2D3	UBE2T	UBE2W	UBP1	UBQLN4	UBR1	UBR5	UFD1	UFM1	UGT8	UIMC1	UQCR10	URM1	USO1	USP25	USP44	USP49	USP7	VASH2	VASP	VAT1	VCAN	VCPKMT	VIM	VPS35	VPS52	VRTN	VWA5A	WBP11	WDFY2	WDR36	WDR77	WDR81	XAB2	XRRA1	YJU2	ZC4H2	ZCCHC14	ZCCHC3	ZCRB1	ZEB2	ZFP36L1	ZFYVE19	ZIC1	ZIC2	ZIC3	ZIK1	ZNF140	ZNF217	ZNF281	ZNF286A	ZNF300	ZNF331	ZNF335	ZNF428	ZNF516	ZNF646	ZNF664	ZNF668	ZNF677	ZNF701	ZNF770	ZSCAN2
BENPORATH_SUZ12_TARGETS	> Set 'Suz12 targets': genes identified by ChIP on chip as targets of the Polycomb protein SUZ12 [GeneID=23512] in human embryonic stem cells.	ABCC6	ABCC8	ABCG4	ABHD6	ABTB2	AC025171.2	ACADL	ACAN	ACSS1	ADAM12	ADAMTS15	ADAMTS18	ADAMTS5	ADAMTSL3	ADAP2	ADARB2	ADCY4	ADCY8	ADCYAP1	ADGRA2	ADGRB2	ADGRL3	ADM	ADRA1A	ADRA2A	ADRB1	ADRB3	AFF2	AJUBA	AKR7A2	ALDH1L1	ALKAL1	ALOX15	ALOX5	ALOXE3	ALX1	ALX3	ALX4	AMER2	AMMECR1	AMN	AMOT	ANKRD11	ANKRD18A	ANKRD18B	ANKRD19P	ANKRD20A1	ANKRD20A11P	ANKRD20A2P	ANKRD20A5P	ANKRD20A8P	ANKRD27	ANOS1	ANXA2R	AP000708.1	APBB1IP	APCDD1L	AQP5	ARHGAP20	ARHGAP6	ARHGEF7	ARL5C	ARL9	ASCL1	ASCL2	ASCL4	ASIC2	ASTN1	ASTN2	ATF3	ATOH1	ATOH8	B4GALNT1	B4GALNT2	BARHL1	BARHL2	BARX1	BARX2	BATF3	BCL2	BHLHE22	BHLHE23	BHLHE41	BHMT	BMI1	BMP3	BMP8A	BMX	BNC1	BRINP2	BRINP3	BTG2	C11orf87	C17orf102	C1orf115	C1orf122	C1orf194	C2CD4A	C5orf38	CA10	CA3	CACNA1A	CACNA1B	CACNA1D	CACNA1E	CACNA1G	CACNB4	CADM3	CALCA	CAMK2N1	CASZ1	CAV2	CBLN1	CBLN4	CBR3	CBX8	CCBE1	CCDC140	CCNA1	CD34	CD38	CD44	CD70	CD8A	CD99	CDC20B	CDH11	CDH13	CDH23	CDH6	CDH7	CDK16	CDK5R2	CDKN2C	CDX2	CDX4	CEBPD	CELF3	CEMIP	CFAP299	CFAP91	CFTR	CGB7	CGB8	CH25H	CHODL	CHRD	CHRDL2	CHRNA3	CHST8	CIDEA	CITED1	CLCN5	CLEC14A	CLEC4G	CLIC6	CLSTN2	CLTRN	CMTM2	CNNM1	CNRIP1	CNTFR	COCH	COL24A1	COL25A1	COL27A1	COL2A1	COL4A5	COL4A6	COL9A2	COLEC12	COLGALT2	COMMD3	COMP	CORO6	CRABP1	CRACDL	CRHBP	CRHR1	CRIP1	CRLF1	CRMP1	CRTAC1	CRYBA2	CSF1	CSMD1	CSMD3	CTNND2	CTPS2	CUZD1	CWH43	CXCL1	CXCL14	CXCL16	CYFIP1	CYP1B1	CYP24A1	CYP26A1	CYP26B1	CYP26C1	CYP27B1	CYP2J2	CYP4X1	DACH1	DACH2	DBX2	DCC	DCHS2	DCLK2	DDAH1	DGCR6	DGKG	DGKI	DHH	DIO3	DKK1	DKK2	DLC1	DLL4	DLX1	DLX2	DLX3	DLX4	DMRT1	DMRT2	DMRT3	DNAJC22	DNER	DNM1P46	DOK6	DPF3	DPP6	DPPA3P1	DPY19L2	DPY19L2P2	DPYSL5	DRD5	DSC3	DSCAML1	DUOX1	DUOX2	DUOXA1	DUOXA2	DUSP4	DUSP6	E2F4	EBF3	ECEL1	EDN3	EFNA1	EFNA3	EFNB1	EGFL6	EGFLAM	EGR2	EGR3	EGR4	EIF4E3	ELAPOR1	ELAVL3	ELF4	ELMOD1	EML5	EMX1	EMX2	EN1	EN2	EOMES	EPAS1	EPB41L4A	EPB41L4A-DT	EPHA10	EPHA4	EPHA5	EPHB1	EPHB3	EPS8	ERBB4	ERG	ERICH5	ESAM	ESPN	ESX1	ESYT3	ETFA	EVA1C	EYA2	F2R	FAM163A	FAM24B	FAM43B	FAM81A	FAM89A	FBLN7	FBN1	FBN2	FBP1	FBXL8	FBXO3	FBXO39	FEV	FEZ1	FEZF2	FFAR4	FGF13	FGF20	FGF3	FGF5	FGF9	FIGLA	FLI1	FLRT2	FLT3	FOXA1	FOXA2	FOXB1	FOXD2	FOXD3	FOXD4L1	FOXD4L3	FOXD4L4	FOXE1	FOXE3	FOXF1	FOXG1	FOXJ1	FOXL1	FOXL2	FOXO4	FRMD3	FRMPD1	FRMPD4	FUT4	FZD10	FZD2	GABBR2	GABRA2	GABRA4	GAD2	GADD45G	GALNT18	GALR2	GAS7	GATA2	GATA3	GATA3-AS1	GATA4	GATA5	GATA6	GATM	GBX2	GDA	GDF6	GDF7	GDNF	GFI1	GFRA1	GFRA2	GGN	GHR	GHSR	GIMAP5	GIPC2	GJB2	GJD2	GNA14	GNAS	GNG12	GPAT3	GPC3	GPC4	GPC5	GPM6B	GPR101	GPR12	GPR137B	GPR158	GPR27	GPR50	GPR83	GPR88	GREB1L	GRIA2	GRID1	GRIK1	GRIK3	GRIN2B	GRIN2D	GRIN3A	GRK3	GRM7	GSC	GSC2	GSTM3	GSX1	GSX2	GUCY1A1	GUCY1A2	GUCY2D	HAND2	HAP1	HBA1	HBA2	HCN4	HES2	HES7	HEY1	HHAT	HHEX	HHIP	HLF	HLX	HMX2	HMX3	HNF1B	HOPX	HOXB1	HOXB13	HOXB2	HOXB3	HOXB6	HOXB7	HOXB8	HOXC11	HOXC12	HOXC13	HOXC4	HOXC5	HOXC6	HOXC8	HOXC9	HOXD1	HOXD11	HOXD12	HOXD13	HOXD3	HOXD4	HOXD8	HOXD9	HPCAL1	HPCAL4	HPSE2	HRK	HS3ST2	HS3ST3B1	HS3ST4	HS6ST1P1	HS6ST3	HSF4	HSPA4L	HSPA6	HTR1A	HTR2C	HTR6	HTR7	HTRA1	HTRA4	ICAM4	ICAM5	IER5L	IGF2	IGF2-AS	IGFBP5	IGSF21	IHH	IKZF3	IL15RA	IL17RA	IL1RAPL1	IL1RAPL2	IL7	ILDR2	IMPDH1	INA	INSM1	INSM2	INSRR	IRS4	IRX1	IRX3	IRX4	IRX5	ISL1	ISL2	ISM2	ITGA11	ITGA4	ITPKA	ITPKB	JUN	KAZALD1	KCNA1	KCNA3	KCNA5	KCNAB1	KCNC2	KCNC4	KCND3	KCNH1	KCNH3	KCNIP4	KCNJ2	KCNJ3	KCNJ5	KCNJ6	KCNK12	KCNK13	KCNK2	KCNK4	KCNMA1	KCNQ3	KCNV1	KCTD3	KIRREL3	KL	KLF14	KLF4	KLHDC1	KLHL35	KY	LAMA3	LAMP5	LAYN	LBH	LBX1	LCORL	LEF1	LETM2	LGALS3	LGI3	LGR5	LHX2	LHX4	LHX5	LHX6	LHX8	LINC01138	LINC02875	LIPG	LMX1B	LONRF3	LOX	LPL	LRATD1	LRCH2	LRFN5	LRP2	LRRC3B	LRRC71	LRRC8C	LRRTM1	LTBP2	LTK	LYPD1	LYSMD2	MAB21L1	MAB21L2	MAF	MAFB	MAL	MAP6	MAP7D2	MAPK11	MAPK4	MAPK8IP2	MAPT	MCOLN3	MECOM	MEGF11	MESP1	METRNL	MFSD4A	MGARP	MGAT5B	MGLL	MID1	MIR137HG	MKX	MLLT3	MLNR	MNX1	MSC	MSX1	MT1A	MT1B	MT1DP	MT1H	MT1JP	MT1M	MT1P3	MT1X	MTM1	MYF6	MYO5B	MYOD1	NAGS	NAV2	NBL1	NBPF11	NBPF3	NCAM1	NDNF	NDP	NDRG1	NDUFA4L2	NEFH	NEFL	NEFM	NELL1	NEUROD1	NEUROD2	NEUROG1	NEUROG2	NEUROG3	NEXMIF	NFIA	NFIC	NFIX	NGB	NGF	NGFR	NHS	NIBAN1	NID2	NIN	NKD1	NKX2-1	NKX2-2	NKX2-3	NKX2-8	NKX3-1	NKX3-2	NKX6-1	NKX6-2	NOG	NOL4	NOS1	NOTCH2	NOTCH2NLA	NOXO1	NPAS1	NPAS2	NPAS4	NPHS2	NPNT	NPR3	NPTX1	NPY1R	NPY5R	NR0B1	NR2F2	NR4A3	NRCAM	NRG1	NRG2	NRK	NRP1	NT5C1A	NTN1	NTNG2	NTRK1	NTRK2	NTRK3	OAF	OCA2	OLFML2B	OLIG1	OLIG2	ONECUT1	ONECUT2	OPRD1	OPRK1	OSR1	OSR2	OTOP1	OTOP2	OTOP3	OTP	OTX1	OTX2	OVOL1	OXCT2	PABPC1L2A	PAPPA	PAQR5	PARD3	PARM1	PAX1	PAX2	PAX3	PAX5	PAX6	PAX7	PAX8	PAX9	PCDH11X	PCDH11Y	PCDH17	PCDH8	PCSK1N	PCSK9	PDE4DIP	PDE8B	PDGFRA	PDX1	PDZD2	PENK	PGM5	PGR	PHLDB1	PHOX2A	PHOX2B	PHYHIPL	PIGV	PIGZ	PIP5K1B	PIR	PITX1	PITX2	PITX3	PKNOX2	PKP1	PLCB1	PLEC	PLPPR1	PLPPR4	PLS3	PLXNA2	PMP22	PODN	POLE	POMC	POU3F1	POU3F4	POU4F1	POU4F2	POU4F3	PPM1E	PPP1R13B	PRAC1	PRDM12	PRICKLE1	PRKCE	PRKCH	PRKG1	PRLHR	PRMT8	PROK2	PTCHD1	PTF1A	PTGDR	PTGER2	PTGER3	PTGER4	PTGFR	PTH2	PTHLH	PTPRT	PTPRU	PXMP2	PYCARD	PYY	QRFPR	RAB31	RAB33A	RAB40B	RAB6C	RAB9B	RAI2	RAPGEF4	RARRES1	RASEF	RASGRF1	RASGRF2	RASGRP1	RASL10A	RASSF5	RAX	RBBP7	RBP4	RBP7	RCSD1	RDH10	REPS2	RFTN1	RGCC	RGS10	RGS20	RGS9BP	RHOB	RIMBP3	RIMBP3B	RIMBP3C	RIMKLA	RIN3	RIPK3	RIPK4	RIPOR1	RNF121	RNF128	ROBO3	RORB	RPRML	RPS6KA6	RSPO1	RSPO2	RTL4	RTN4RL2	RXRG	RYR3	SATB2-AS1	SCARF2	SCD5	SCN4B	SCNN1G	SCP2	SCTR	SDC2	SDR16C5	SECTM1	SEMA4F	SEMA6D	SERTM1	SETD7	SFRP1	SFRP5	SFT2D2	SGPP2	SHC4	SHH	SHISA2	SHISA6	SHISAL2A	SHOX	SHOX2	SIAH3	SIDT1	SIM2	SIX1	SIX2	SIX3	SIX5	SIX6	SLC10A4	SLC12A5	SLC18A3	SLC1A2	SLC1A4	SLC24A4	SLC26A4	SLC27A2	SLC30A10	SLC30A2	SLC30A3	SLC30A4	SLC32A1	SLC35F3	SLC40A1	SLC46A2	SLC5A5	SLC66A1	SLC6A1	SLC6A11	SLC6A2	SLC6A20	SLC6A3	SLC6A5	SLC8A3	SLC9A2	SLC9A3	SLCO2A1	SLCO4A1	SLCO5A1	SLFN11	SLIT1	SLIT2	SLITRK1	SLITRK2	SLITRK3	SLITRK4	SLITRK5	SMAD6	SMIM14	SNX7	SORCS1	SORCS3	SOX1	SOX10	SOX14	SOX17	SOX21	SOX3	SOX7	SOX9	SPAG6	SPATA18	SPOCK2	SPOCK3	SPON1	SPON2	SPTB	SQOR	SRD5A2	SRPX2	SSTR1	SSTR2	ST3GAL1	ST3GAL6	ST8SIA1	ST8SIA2	ST8SIA4	STK32B	STMN2	STXBP6	SUSD4	SV2B	SYT10	SYT12	SYT6	SYTL4	TACR1	TACSTD2	TAFA4	TAL1	TBC1D1	TBL1X	TBR1	TBX1	TBX2	TBX21	TBX22	TBX3	TBX5	TCEA3	TCEAL1	TCEAL2	TCEAL3	TCEAL6	TENT5C	TET2	TFAP2C	TFAP2E	THBD	THSD1	TLL1	TLL2	TLX1	TLX2	TMEFF2	TMEM132E	TMEM163	TMEM164	TMEM255A	TMEM26	TMEM30B	TMEM54	TMEM59L	TMEM88	TMOD2	TMSB15B	TNFRSF11A	TNFRSF1B	TNFRSF9	TOX2	TP73	TPPP3	TRADD	TRH	TRHDE	TRHDE-AS1	TRIM36	TRIM67	TRIM9	TRPA1	TRPC5	TRPC6	TSC22D3	TSLP	TSPAN6	TTYH1	TUBA4A	TUBA4B	TUBA8	UCN	UCP1	UNC5B	UNC5C	UPB1	USH1G	USP3	VASH1	VAX1	VAX2	VDR	VIPR2	VSIG2	VSX1	VSX2	VWA3B	WLS	WNT1	WNT10A	WNT10B	WNT11	WNT16	WNT2	WNT3	WNT3A	WNT6	WNT7A	WRAP73	WT1	WT1-AS	XYLT1	YRDC	ZADH2	ZAR1	ZBTB16	ZCCHC12	ZEB2	ZFHX3	ZFYVE28	ZIC1	ZIC4	ZMYND11	ZMYND15	ZNF287	ZNF365	ZNF436	ZNF436-AS1	ZNF503	ZNF703	ZNF711
BERNARD_PPAPDC1B_TARGETS_DN	> Genes down-regulated in ZR-75-1 cells (breast cancer, amplified 8p11-12 region) upon knockdown of PPAPDC1B [GeneID=84513] by RNAi.	AC067852.2	ACOT6	ADD3	AP3M2	ARHGAP45	CALM1	CISH	DPY19L3	FAM66D	FAR2	FBXO32	FEZ2	FGFR2	GATAD2A	GLDC	GPR153	GSTM4	HDAC4	HIP1	IFT122	IGFBP5	IL6ST	ITGAL	KCNK5	KIF5C	MACC1	MAPKAPK3	MT1X	MXI1	NAV1	NSD3	NSF	PLCE1	PLPP5	PPARA	PRLR	PROSER2	PRR7	PTPRG	RAP1GAP	RARA	RCAN1	RHOF	SCAMP1	SEL1L3	SERPINA1	SH3BGRL2	SH3BP2	SPRED2	STC1	STC2	SUSD4	SYT13	TBC1D2	TFF3	THBS1	TMCC1	ZMIZ1	ZNF703
BERNARD_PPAPDC1B_TARGETS_UP	> Genes up-regulated in ZR-75-1 cells (breast cancer, amplified 8p11-12 region) upon knockdown of PPAPDC1B [GeneID=84513] by RNAi.	AGPAT3	ANKRD44	ANP32A	ARPC3	BLOC1S6	CCDC90B	CCSER2	CNOT2	COX7B	COX7C	DENND1B	DUSP22	ENSA	FRMD4A	GPATCH2	GPS1	H1-2	KLHL2	KLHL41	KYNU	LZIC	MYO7A	NPEPPS	PENK	RABL6	RSL24D1	SCFD1	SMPD1	SNX13	SYNJ2BP	TRRAP	TULP3	U2SURP	VPS53	WBP4	ZBTB38	ZMAT3
BERTUCCI_INVASIVE_CARCINOMA_DUCTAL_VS_LOBULAR_DN	> Genes down-regulated in the invasive ductal carcinoma (IDC) compared to the invasive lobular carcinoma (ILC), the two major pathological types of breast cancer.	ABCA6	ADAM11	ADCY2	ADIPOQ	ALDH1A1	ALDH1L1	CAV1	CCDC82	CD34	CIDEC	DPT	ELN	EMCN	ERG	F2R	FABP4	FOXN3	GDPD2	IGF1	MARCHF7	MFAP4	MMP3	MRGPRF	NECAB1	NGFR	OMD	PDK4	PECAM1	PIK3CD	POU2F2	RBP4	RCSD1	RPL31	RPL34	SELENOP	SFRP1	SPARCL1	SYNE3	TEK	TF	TGFBR2	TNFRSF1B	TNXB	TUBB6	TXNIP	VWF
BERTUCCI_INVASIVE_CARCINOMA_DUCTAL_VS_LOBULAR_UP	> Genes up-regulated in the invasive ductal carcinoma (IDC) compared to the invasive lobular carcinoma (ILC), the two major pathological types of breast cancer.	CDH1	DHCR7	DOCK3	ERBB2	FAAP20	FKBP4	GRB7	HELZ	HSPA8	JAK2	MIEN1	MMP24	MYBPC2	NRGN	RPIA	SCARB1	SLF1	STUB1	TFAP2A	TLCD5	UBE2L3	UST	VPS37C	YWHAB
BERTUCCI_MEDULLARY_VS_DUCTAL_BREAST_CANCER_DN	> Genes down-regulated in medullary breast cancer (MBC) relative to ductal breast cancer (DBD).	ACSL3	ACTA2	ACTG2	ACTN1	ACVR1	ADAM12	ADAMTS12	AGPAT2	AHNAK	ANO1	AOC3	AOPEP	APBA1	AQP1	ATL1	ATP13A4	BGN	BOC	C11orf80	C1orf116	C20orf194	CACHD1	CADM1	CALD1	CAPN2	CAPN5	CARD19	CARMN	CAV1	CAVIN1	CBR3-AS1	CCDC15	CD81	CEP41	CHMP3	CNIH3	CNN2	CNPY4	COL8A1	COPS8	COPZ2	CTNND2	CX3CR1	DAAM1	DACT3	DDAH1	DDR2	DIPK1B	DLC1	EDN2	EDNRA	EFNA3	EFR3B	ELAPOR2	EMC3	ENDOD1	ENPP1	EPHA3	ERBB4	EXTL2	FAM210B	FAP	FBXO32	FBXW2	FERMT2	FHL1	FKBP9	FLNA	FLNC	FSTL1	GPC1	GSTA1	GTF2I	GUCY1A2	H19	H2AC6	H2AC8	H4C12	H4C8	HSPG2	IRAG1	ITGB5	KANK2	KATNAL1	KCNMB1	KCTD1	KIDINS220	KLHDC10	LAMA2	LGALSL	LGR6	LIMS2	LIN28A	LMCD1	LSP1P4	LSP1P5	MAGI3	MAPK7	MBOAT2	MDFI	MIR145	MMGT1	MPRIP	MSRB3	MTSS1	MXRA7	MXRA8	MYH10	MYH9	MYL9	MYLK	NAV3	NCOA1	NDUFV1	NME7	NORAD	NOSTRIN	NPR2	NPR3	OBSL1	PALM2AKAP2	PARVA	PCDH18	PDE5A	PDGFD	PERP	PICALM	PLSCR3	PPP1R1B	PRICKLE1	PTPN14	PTPN21	PTPRZ1	RABGAP1	RCAN1	RFLNB	RGS4	RGS5	RIT1	RNF152	RNU6-767P	RTN4	RUNX1	SAV1	SEMA5A	SH3PXD2A	SLC4A3	SLIT3	SLX4IP	SMIM10L2A	SMTN	SNAI2	SNHG14	SNRPN	SNX21	SORT1	SPEG	SPOCK1	SPRED2	SRPX2	STARD13	TAGLN	TGFB1I1	THBS4	TIMP3	TLN2	TMEM134	TMEM192	TMEM61	TPM2	TTC28	TTC3	TUBG2	UACA	VPS37D	VSNL1	ZBTB43	ZCCHC24	ZFYVE1	ZNF20	ZNF385D	ZNF426	ZNF727
BERTUCCI_MEDULLARY_VS_DUCTAL_BREAST_CANCER_UP	> Genes up-regulated in medullary breast cancer (MBC) relative to ductal breast cancer (DBD).	ABCA3	ABCC4	ACSL5	ADAM8	ADORA2A	AGMAT	AIFM2	AIM2	ANKRD22	ANXA7	APOE	ARNTL2	ASPHD2	ATP8A1	ATXN7	BHLHA15	BIRC3	BTN3A1	BTN3A3	BUB3	C12orf4	C1orf174	C1RL	C1RL-AS1	C1S	C2CD2	C9orf72	CALHM6	CASP10	CASS4	CBS	CCDC69	CCDC88C	CD274	CD38	CDCA3	CDCP1	CEBPD	CENPA	CEP55	CGAS	CHCHD1	CLEC2D	CLEC7A	CTSS	CUL2	CYBA	DAZAP1	DDX50	DESI1	DHX34	DNAJC9	DRAM1	DTX3L	E2F5	EEF1AKMT4	ELL	EME2	EMG1	EPB41	ERAP1	ERO1B	ETV6	ETV7	FAM53B	FBL	FBRSL1	FOXJ2	FOXM1	GABBR1	GABPB1	GALM	GBP4	GBP5	GLRX	GRK3	GRWD1	GTSE1	GYG1	GZMA	HCP5	HEATR1	HERPUD1	HLA-DOB	HSH2D	HSPA4	ICAM1	IFI30	IGLC2	IL12RB1	IL15	IL15RA	IL27RA	IL32	INTS13	IQCG	IRF1	ISCU	ITGB7	KBTBD8	KLRC1	LAG3	LAP3	LARS1	LINC00869	M6PR	MAGOHB	MAP2K1	MCM10	MCMBP	ME2	MICB	MINPP1	MIR155HG	MKI67	MRTO4	MYNN	NBN	NCF1	NFE2L3	NFKB2	NFKBIE	NME3	NOC3L	NOP16	NOP2	NR1H3	NSMCE4A	NUP93	PARP8	PARVB	PCOLCE2	PCSK6	PHB2	PHF19	PIM2	PLCL2	PLGRKT	PNKD	POGLUT1	PPA1	PPIF	PPP1R15B	PQBP1	PRR13	PSAP	PSMA5	PSMB10	PSMB2	PSMB8	PSMB9	PSMG4	PTPN6	PUS1	RAP2B	RARS1	RASGEF1A	RCL1	RELB	RFX5	RGS1	RILPL2	RIMKLB	RNF207	RPS21	SCML1	SEC23IP	SELENOH	SGPL1	SIAH2	SKAP1	SLC2A6	SLC4A1AP	SLC7A1	SNHG12	SNORD93	SOCS3	SOD2	SPATA5L1	SRGN	STAMBPL1	STAT1	STYK1	TAGAP	TAP1	TAPBPL	TCOF1	TEAD4	TIAL1	TLR2	TNFAIP2	TNFRSF14	TNFRSF1B	TRABD	TRAF3	TRAFD1	TREX1	TYMP	TYSND1	VCAM1	WARS1	XPNPEP1	YBX3	ZCCHC9	ZFP42	ZMIZ2	ZNF512B
BHAT_ESR1_TARGETS_NOT_VIA_AKT1_DN	> Genes bound by ESR1 [GeneID=2099] and down-regulated by estradiol [PubChem=5757] in MCF-7 cells (breast cancer).	ALAD	ANK3	ARID5B	ARMC7	ATP1B1	ATP8B2	ATXN1	BCL2L1	BTG2	CAMK2G	CD55	CDH3	CDK6	CDYL2	CFAP206	CGN	CHRM3	CHST15	CLDN9	CPEB4	CRACDL	CREB3L2	CYB5D2	DBP	DDIT4	DLL1	EDN2	EFNA1	EFNB2	ENPP1	EPHA4	ESR1	EXT1	FRMD6	GATA3	GTF2IRD1	HBP1	IGSF3	INSIG2	KCTD18	KLF9	KYNU	LAMB1	LRATD2	MAP3K5	MEF2D	NPAS3	NRP1	OSBPL10	PBX1	PDK4	PLEKHF1	PPARG	PSD3	PTPN21	PTPRK	RERE	RGL1	RNF144B	RNF43	RXRA	S1PR3	SASH1	SEMA3E	SHROOM3	SLC16A5	SLC22A23	SLC29A3	SLITRK6	SMAD3	SNTB2	SPATA7	SPTSSB	SUSD6	SYTL2	TCF7L2	TGFB2	TLE1	TNFRSF19	TNS3	TRAM2	TSC22D3	TUFT1	UBE2H	UGT1A6	YPEL2	ZFYVE1	ZKSCAN1
BHAT_ESR1_TARGETS_NOT_VIA_AKT1_UP	> Genes bound by ESR1 [GeneID=2099] and up-regulated by estradiol [PubChem=5757] in MCF-7 cells (breast cancer).	A4GALT	ACIN1	ACSS1	ADAMTSL5	ADCY9	AHCTF1	ALPL	AMZ1	AP1B1	ARHGEF18	ASB13	ATP6V1C2	AUNIP	AXIN1	B4GALT1	BCL11B	BHLHE40	C16orf74	C1QTNF6	CA12	CAMTA1	CARD19	CBFA2T3	CCDC3	CCM2L	CCND1	CDC6	CDK5R1	CELSR2	CHD9	CHST8	CHSY1	CISH	CNKSR3	COLGALT1	CXXC5	CYP1B1	CYP4F11	CYP4F22	DEGS2	DEPTOR	DHRS2	DHRS3	DOK7	E2F2	E2F6	FAM102A	FARP1	FCMR	FGFRL1	FHL2	FKBP4	FLNB	FOXC1	FRK	GAB2	GFOD1	GINS3	GNL2	GPATCH4	GPR68	GPRIN1	GREB1	GSG1L	HCK	HK2	HPDL	HR	IER5L	IFRD1	IGFBP4	IL20	INO80B	ISG20L2	KAZN	KCNK6	KDM4B	KHK	KLK10	KRT15	LETM1	LHX4	LHX6	LMO1	LONRF2	LRG1	LRIG1	MAG	MANEAL	MAT2A	MCM10	MED24	MFSD2A	MLPH	MORC4	MPPED2	MREG	MSMB	MYB	MYBBP1A	MYEOV	NCOR2	NCS1	NEIL2	NIP7	NMRK1	NOL6	NOLC1	NT5DC3	NUDCD1	NXNL2	NXT1	OLFML3	OSGIN1	OVOL2	P2RY2	PADI3	PDLIM3	PDZK1	PGBD5	PGR	PHLDA2	PIP4K2A	PITX1	PKIB	PLEKHH1	PMM2	POLR1B	POP1	PPARGC1B	PPRC1	PRR5	PRSS23	PTGES	PTH1R	RAB3IL1	RAPGEFL1	RARA	RCL1	REEP1	RET	RIMS4	RPP40	RPUSD1	RRP12	SCNN1A	SCNN1B	SEC14L2	SEMA3B	SH2B2	SH2D2A	SHB	SIAH2	SIN3B	SLC1A4	SLC22A5	SLC25A19	SLC29A1	SLC2A1	SLC2A8	SLC47A1	SLC7A5	SLC9A3R1	SMOX	SMTNL2	SNAPC4	SNX24	SOX3	SOX8	SPATS2L	SPINK4	SRM	STC2	SULT2B1	SUSD3	SVIL	SYBU	SYNDIG1	SYTL4	TBKBP1	TENT5C	TFF2	TGIF2	TGM2	TH	THOC5	TIAM1	TIPARP	TJP3	TMEM104	TMEM51	TMPRSS3	TPD52L1	TRIM47	TRMT61A	TSEN54	TSKU	TUBB2B	UBIAD1	UHRF1	UNC119	UNC5A	UST	VWF	WDR46	WFS1	WWC1	XBP1	XRCC3	ZNF185	ZNF703
BHAT_ESR1_TARGETS_VIA_AKT1_DN	> Genes bound by ESR1 [GeneID=2099] and down-regulated by estradiol [PubChem=5757] in MCF-7 cells (breast cancer) expressing constitutevly active form of AKT1 [GeneID=207].	ABCC5	AFAP1L2	ALAD	ARID5B	ATP1B1	ATP8B2	BCAR3	BCL2L1	BLNK	CDH3	CDK6	CDYL2	CFAP206	CGN	CHST15	CLDN9	CPEB4	CREB3L2	DBP	DLL1	EDN2	EFNA1	EFNB2	EHF	EPS8	ESR1	FAXDC2	GABBR2	GALNT10	GPD2	GRHL1	GTF2IRD1	HBP1	IGSF3	IL1R1	INSIG2	KIAA0513	KLF9	LAMB1	LETMD1	LMBRD1	LRATD2	MEF2D	MKX	NPAS3	NRP1	PDK4	PLEKHF1	PLPP3	PPL	PSCA	PSD3	PTPN14	PTPN21	RAB18	RARG	RBL2	RNF144B	S1PR3	SASH1	SEMA3E	SHROOM3	SLC16A5	SLC22A23	SLC29A3	SNTB2	SPATA7	ST8SIA4	SYTL2	TGFB2	TLE1	TNC	TRIM45	TRIM52	UBE2H	VPS9D1	YPEL2	YPEL3	ZDHHC7	ZKSCAN1	ZMYND8	ZNF277
BHAT_ESR1_TARGETS_VIA_AKT1_UP	> Genes bound by ESR1 [GeneID=2099] and up-regulated by estradiol [PubChem=5757] in MCF-7 cells (breast cancer) expressing constitutevly active form of AKT1 [GeneID=207].	A4GALT	AATF	ACIN1	ADAMTSL5	ADAP1	ADARB1	ADCY3	ADCY9	AKNA	ALDH3B1	ALPL	AMZ1	AP1B1	ARAP3	ARHGEF18	ARMC6	ASB13	ATF3	ATP6V1C2	ATRIP	AXIN1	B4GALT1	BCL11B	BEGAIN	BHLHE40	BRD9	BRINP2	C16orf74	C1orf159	C1QTNF6	C5AR2	CA12	CALM1	CAMTA1	CARD19	CBFA2T3	CCDC3	CCM2L	CCND1	CCNP	CDC34	CDC42EP1	CDC6	CELSR2	CERS1	CHD9	CHST8	CLUH	CNKSR3	CTSD	CXXC5	CYP1B1	CYP26A1	CYP4F11	CYP4F22	DEGS2	DHRS2	DHRS3	DOK7	DUSP2	E2F2	EFHD2	EIF2S1	EIF3B	FAAP100	FAM102A	FAM207A	FARP1	FCHO1	FCMR	FGFRL1	FHL2	FKBP4	FLAD1	FLNB	FOS	FUT4	GAB2	GADD45B	GADD45G	GATAD2A	GDF15	GFOD1	GINS2	GLA	GNL2	GPATCH4	GPR37L1	GPRIN1	GREB1	GSG1L	HCK	HDAC4	HK2	HLA-DRB1	HOMER3	HPCAL1	HPDL	HR	HROB	HSD11B2	HSPB8	IER3	IER5L	IFRD1	IGFBP4	IL20	IMP4	INO80B	ISG20L2	JADE2	KAZN	KCNK15	KCNK6	KDM4B	KHK	KLC1	KLK10	KRT13	KRT15	LETM1	LHX4	LMO1	LONRF2	LRFN4	LRG1	LRIG1	LTBP3	MAG	MANEAL	MAPT	MAT2A	MCM7	MCRIP2	MED24	MFSD2A	MLPH	MPPED2	MRPS17	MSMB	MTFP1	MYB	MYBBP1A	MYEOV	NADSYN1	NCOR2	NCS1	NEIL2	NIP7	NMRK1	NOD2	NOL6	NOLC1	NOP14	NT5DC3	NUDC	NUDCD1	NXT1	OLFML3	OSGIN1	OVOL2	PA2G4	PADI3	PAK4	PAM16	PARP12	PCYT2	PDLIM3	PDZK1	PGR	PIP4K2A	PITX1	PKIB	PLEKHH1	PMM2	PODXL	POLR1B	POP1	PPARGC1B	PPIF	PPRC1	PRKAG2	PRR5	PTGES	PTH1R	PTRH2	QSOX2	RAB11FIP3	RAPGEFL1	RARA	RCL1	RECQL4	REEP1	RET	RGS16	RIMS4	RNF144A	RPP40	RRP12	RTKN	RUVBL1	SBNO2	SCARB1	SCNN1A	SCNN1B	SEC14L2	SEMA3B	SEPTIN9	SH2B2	SH2D2A	SHB	SIAH2	SIN3B	SLC10A3	SLC1A4	SLC22A5	SLC25A25	SLC29A1	SLC2A1	SLC2A8	SLC6A6	SLC7A2	SLC7A5	SLC7A6	SLC9A3R1	SMTNL2	SNX24	SPINK4	SRM	STC2	STK24	STX1A	SULT2B1	SUSD3	SVIL	SYBU	SYNDIG1	SYT12	TBC1D16	TBKBP1	TBX2	TENT5C	TFF2	TGIF2	TGM2	TH	THOC5	TIAM1	TIPARP	TJP3	TMEM104	TMEM120B	TMEM51	TOE1	TOMM40	TPBG	TPD52L1	TRIM47	TRMT61A	TSKU	TUBA3C	TUBB2B	TWNK	UBALD1	UBIAD1	UBQLN4	UHRF1	UNC119	UNC5A	UST	VGF	VWF	WDR46	WFS1	WNT4	WWC1	XBP1	XRCC3	ZFP36L1	ZNF185	ZNF703
BHATI_G2M_ARREST_BY_2METHOXYESTRADIOL_DN	> Down-regulated genes in MDA-MB-435 cells (breast cancer) undergoing G2/M arrest after treatment with 2-methoxyestradiol (2ME2) [PubChem=1573].	AARS1	ABHD14B	AIG1	AK7	AMPD3	ARHGAP24	ARHGAP9	ATF4	B3GALT6	BAG1	BFSP1	BOLA1	C1orf54	C5	CAST	CBS	CCL20	CCNB1IP1	CD3G	CEBPG	CEP104	CIRBP	CLIC6	CRTAP	CSNK2A2	CTH	DCN	DENND2D	DET1	DNASE2	EEF2	EEF2KMT	EIF2S3	ELAC1	EPRS1	FANCF	FGB	GARS1	GCHFR	GDF3	GFI1	GPT2	HCAR1	HELQ	HERPUD1	HLA-E	IFRD1	IGBP1	IGDCC3	IL1A	JRKL	KRCC1	LAPTM5	LARP6	LCK	LENG1	MACROD1	METTL9	MID1IP1	MLANA	MPND	MRNIP	MT1F	MTHFD2	MYL5	NEURL2	NIPAL3	NLGN1	NOA1	NOP53	NOSTRIN	NUPR1	OGDHL	P2RY2	PDE8B	PER2	PGLS	PRKAG1	PRKCZ	PRTFDC1	PSAT1	PVALB	PYCR1	RBM3	RCSD1	RHAG	RPL10A	RPL12	RPL26	RPL3	RPL31	RPL34	RPL36A	RPS17	RPS2	RPS2P32	SARS1	SCRG1	SCUBE2	SESN2	SGSH	SIRPA	SIX6	SLCO2B1	SMOC2	SNAPC5	SPSB2	STAR	TCF7L1	THRA	TIMP4	TMEM79	TMPRSS4	TPCN2	TRIB3	TYRP1	VMO1	XK	ZBED3	ZFAND1	ZFP62	ZNF277	ZNF490	ZNF581	ZNF613	ZNF658
BHATI_G2M_ARREST_BY_2METHOXYESTRADIOL_UP	> Up-regulated genes in MDA-MB-435 cells (breast cancer) undergoing G2/M arrest after treatment with 2-methoxyestradiol (2ME2)[PubChem=1573].	ALG13	ANKK1	ANXA1	API5	ASPM	ASRGL1	ATL3	AURKA	BMS1P1	BUB1	CALHM6	CALR	CBX3	CCN1	CCNB1	CDC20	CDC6	CEP43	CERK	CORO1C	CTNNAL1	CTPS1	DKK1	DLGAP5	DNAL1	EBLN2	EGR1	EIF2S1	EIF5A2	ELOA	ERC2-IT1	FAM215B	FAM3C	FAP	FOS	GALNT2	GALNT3	GCLM	GGT6	GMNN	GNG11	GP2	H1-2	H2AC8	H3C8	HACD3	HCK	HSP90AA1	HSPA5	IER3	IFNLR1	IL12RB2	IL24	ILDR1	KYNU	LIMK1	LRP3	LSM6	MAD2L1	MAPK1	MED17	MIR22HG	MPP4	MYBL2	NACC2	NDC1	NDUFA9	NDUFAB1	NEDD4L	NEK2	NLRP2	NRAS	NUF2	OGFRL1	PBK	PCMT1	PCNA	PCYOX1	PDE4C	PDGFC	PDZD7	PHIP	PIF1	PLEKHB2	PNN	POLR2A	PPP1R12B	PRAC1	PSMA2	PSMA3	PTBP2	PTTG2	PURB	RAB27A	RABGEF1	RAMP1	RASIP1	RAX2	SCLY	SMOX	SND1-IT1	SNRPA1	SOD2	SPARC	SPC25	SPCS3	SPHK1	STAG3L1	TACSTD2	TBX18	TEP1	TFRC	TMC8	TNFSF14	TNPO1	TTC39A	TUBB6	UBR7	WWTR1	YIF1B	ZSCAN30
BIDUS_METASTASIS_DN	> Genes down-regulated in endometroid endometrial tumors from patients with lymph node metastases compared to those without the metastases.	ABHD17A	ACACB	ACADS	ACTN1	AHR	AKAP13	AMY2B	ANO10	APOL6	AQP1	ARHGAP6	ATP8B4	BIN1	BRMS1	BRWD1	C14orf28	C3orf85	CCR10	CD34	CFLAR	CHPF2	CIRBP	CKMT2	CLEC11A	CLU	CNRIP1	CORO1A	COX7A1	CPPED1	CTBP2	DAB2	DDX24	DISP1	DOK1	DTWD1	DUOX2	EHD1	ENG	ENTPD3-AS1	EP400	EVA1B	F13A1	FADS3	FAM122A	FAM174C	FAM3A	FBXO30-DT	FBXO32	FRMD4A	GABARAPL1	GALNT6	GATA2	GGTA1	GMFG	GSDMD	GTF2F1	GYPC	HEMK1	HLA-DRA	HP	INO80D	INSYN1	IRF3	ISOC2	ITGAL	KLHL2	KLHL22	LAMP5	LINC01770	LPAR5	MAN2B1	MARCHF2	MIR29B2	MKKS	MR1	MS4A6A	MVP	NAGK	NALCN	NBN	NEIL2	NHS	NME3	NR1H2	NUDT6	PARM1	PARP10	PARP8	PDK2	PGAP3	PGGHG	PHLDA3	PIP	PLEKHA2	POU5F1	PPFIBP1	PPM1M	PRAG1	PRRX1	PTK2B	PTP4A3	PTPN4	PWWP3A	R3HDM1	RAB4B	RASSF4	RASSF7	REX1BD	REXO1	RGL1	RIN2	RNASEL	RND1	RNF213	SASH3	SECISBP2	SELENOM	SELPLG	SEMA5A	SIDT2	SIL1	SIRPA	SIRPAP1	SLA	SLC25A20	SLC25A37	SLC39A3	SLC52A3	SPON2	STAB1	STK11	STK17B	STRN	TAF3	TBC1D8B	TFDP2	THEM4	TLR5	TMC5	TMEM50B	TNFRSF1A	TOB2	TRPV2	TSPAN4	TTC17	TULP4	TUT7	UBN2	VWA5A	WASHC3	ZBTB17	ZBTB20	ZNF404	ZNF45	ZNF641	ZSCAN16
BIDUS_METASTASIS_UP	> Genes up-regulated in endometroid endometrial tumors from patients with lymph node metastases compared to those without the metastases.	ADNP	AGAP1	AMD1	ANKRD54	ARPP19	ARX	ASF1B	ATF2	ATP6V0A2	AURKA	AZI2	AZIN1	BCL7A	BIRC5	BPTF	BUB1	C5orf22	CAND1	CBFB	CBLL1	CCDC15	CCDC47	CCDC57	CCNA2	CCNB1	CCNB2	CCNY	CDC23	CDC6	CDK1	CDK2AP1	CDYL	CEBPG	CENPA	CENPF	CENPN	CEP57	CHEK1	CKAP5	COPS8	CREB5	CRKL	CRY1	CSE1L	DBF4	DCTN4	DDX21	DEPDC1	DHFR	DKC1	DLGAP5	DNAAF2	DSP	ECT2	EFHC1	EIF1	EIF4A3	EIF4E	ELAVL1	ERCC6L	FANCI	FEM1A	FEN1	FNDC5	FSD1L	G3BP1	GAS2L3	GET1	GID8	GMNN	H2AZ1	HBS1L	HMGB3	HMGXB4	HNRNPA2B1	HNRNPA3P1	HNRNPD	HNRNPDL	HNRNPH3	HNRNPK	HNRNPR	HNRNPU	HSF2	HSP90AA1	HULC	HUWE1	IFT74	IFT81	KCTD6	KDM6A	KHDRBS1	KIF11	KIF1B	KIF4A	KLC1	KLHL23	KNL1	KNSTRN	LARP4	LCA5L	LMNB1	MACROH2A1	MAD2L1	MAPK1	MAPKAPK5	MARCKS	MCM10	MEAF6	MED14	MLLT10	MNS1	MPHOSPH9	MRPL42	MTDH	MXD1	NAP1L1	NCAPH	NCBP2	NDRG3	NEMP1	NF1	NFIB	NONO	NPM1P22	NRAS	NSD2	NUP153	NUSAP1	ODC1	OR4F3	P4HA1	PAGE2	PAIP1	PAK2	PATL1	PBK	PCBP1	PCNX1	PHF10	PLD6	PLK4	PLOD2	PNMA1	PNMA8A	PPP1R14C	PPP2CA	PRELID3B	PREPL	PRKDC	PSMD10	PTGES3	PTP4A1	RAB22A	RAB28	RAB7A	RABGAP1L	RABGGTB	RACGAP1	RAE1	RBBP4	RCOR1	RFC4	RFC5	RHBDL3	RLIM	RMND5A	RNF138	RRM1	RRM2	RRN3	SEC23A	SEC24B	SFPQ	SGMS2	SLC35B4	SLC66A1L	SMC1A	SMC4	SMS	SNRPD1	SQLE	SRD5A1	SRSF1	SRSF12	SRSF2	SRSF9	SSRP1	STK24	STRN3	SUMO4	TARDBP	TFDP1	TFRC	TLK2	TMEM33	TPX2	TRA2B	TRAV6	TSR1	TSR2	TTF2	TUBGCP4	TYMS	UBE2C	UBQLN2	UBXN2B	UNK	USP13	USP9X	VBP1	VDAC1	WAC	WBP11	WDHD1	YBX1	YTHDF1	YWHAE	ZIC2	ZNF318	ZNF550
BILD_CTNNB1_ONCOGENIC_SIGNATURE	> Genes selected in supervised analyses to discriminate cells expressing activated beta-catenin (CTNNB1) [GeneID=1499] oncogene from control cells expressing GFP.	ABI2	ARHGAP29	ARL5A	ASH1L	ATRX	AXIN2	BAMBI	BOD1L1	CBX3	CHD9	CLN8	COL13A1	COL8A2	CYP24A1	DDR2	DDX52	DHX36	DUSP5	DYNC1H1	ELF1	EPRS1	FAM120A	FBXO11	FERMT1	FGD6	FOXQ1	FRYL	GNG12	HIPK2	IGLVIVOR22-1	IL1A	KATNBL1	KAZN	KDM4B	KHNYN	KRTAP2-3	LARP4B	LATS2	LRBA	LUZP1	MAPKAP1	MED31	NCOA3	NEK1	NEMF	NR3C1	PHACTR2	PIK3C2A	PLAGL1	PLEKHA1	PNISR	PTHLH	QKI	RBM25	RUNX2	SBSPON	SCAF11	SCML1	SECISBP2	SMC3	SMG1	SORL1	SREK1	SRSF10	SRSF6	TAF1D	THOC2	TMCC1	TNFAIP3	TOP1	TRIM14	URB1	VCAN	WASHC4	YTHDC1	ZMAT3	ZNF532	ZNF703
BILD_E2F3_ONCOGENIC_SIGNATURE	> Genes selected in supervised analyses to discriminate cells expressing E2F3 [GeneID=1871] from control cells expressing GFP.	ABCB10	ABCC10	ABCG2	ABHD15	AC074387.1	ADCY3	ADGRB2	AK4	AKR1B1	AKT1	ALDH5A1	ANKH	ANKRD18B	AP1S2	ARFGEF3	ARHGAP8	ATAD2	ATRNL1	B4GALT6	BCL2L11	BCOR	BRI3BP	C6orf136	CAMK2N1	CAMKK2	CCND3	CCNE1	CCNE2	CCNO	CCP110	CD83	CDK19	CDKN1C	CDKN2A	CDKN2C	CEBPA	CENPX	CEP78	CHD7	CHML	CHST1	CHST2	CHST7	CIBAR1	CIZ1	CMPK2	CRELD2	CRY1	CSPG5	CXXC5	DCK	DCLRE1B	DDAH1	DGKQ	DIS3L	DNAJC9	DONSON	DPY19L1	DTL	DVL3	DYM	E2F7	EEF1A2	EIF4A1	EML6	ENO2	ENTPD1-AS1	EPB41L4A	EPB41L4B	EPHA2	EPHX4	EZH2	FAM171A1	FAM222A	FAM95C	FANCA	FAXC	FBXO21	FEN1	FERMT1	FGF9	FGFR3	FOXQ1	FRAT1	FUT11	FZD1	GAS5	GCH1	GINS1	GKAP1	GLRB	GNAL	GNAS	GPR137B	GPR27	GSE1	HACE1	HECA	HEY1	HRK	IL17RB	IL1B	INHBB	INO80C	INSR	JPH1	KANK2	KCTD15	KCTD6	KDM2B	KDM4B	KHDRBS3	KISS1R	LIN7B	LRIG1	LRP4	LRP8	LYPD6	MACIR	MANEAL	MAP3K21	MBOAT1	MDN1	METTL21A	MFHAS1	MIR449A	MMP15	MRAS	MYB	NASP	NAT9	NCKIPSD	NCR3LG1	NEFL	NEMF	NETO2	NFATC3	NIN	NIPA1	NOL4L	NR2F1	NSG1	NUP155	PCNA	PCOLCE2	PDE8A	PEG10	PFKFB3	PHF10	PHF2	PHTF2	PIN1	PKN3	PLCL2	PLPP3	PLXND1	PMS2P1	POLE	POLE2	PRRG4	PSIP1	PTCH1	PTGS1	PUM3	PWP1	PXMP2	PXYLP1	RAB15	RAB26	RASEF	RAVER2	RBM25	RDH13	RECQL4	REEP1	RETREG1	RIPPLY3	RPA1	RPL17	RRAGD	RTN4R	RUNX3	SAC3D1	SAMD1	SBK1	SCN8A	SCNN1A	SFMBT1	SH3BGR	SHANK3	SHISA8	SHROOM1	SIN3B	SIX5	SLC16A6	SLC25A12	SLC27A3	SLC30A4	SLC35G1	SLC9A3R1	SMAD6	SMIM43	SOBP	SOX12	SREBF1	SRSF6	SRSF7	SSX2IP	STXBP1	SYNM	TAF1D	TAF4	TBC1D9	TEAD4	TENT5A	TFDP1	TIAM1	TLCD1	TLCD3A	TM6SF1	TMEM106C	TMEM158	TMEM200B	TMEM214	TMEM97	TMOD2	TNC	TNFAIP3	TPPP	TRIM3	TRIM7	TSHZ1	TSPAN5	UBE2QL1	UGT8	USPL1	WIPI2	WNT5A	ZBTB42	ZDHHC23	ZNF195	ZNF275	ZNF367	ZNF483	ZNF703	ZWINT
BILD_HRAS_ONCOGENIC_SIGNATURE	> Genes selected in supervised analyses to discriminate cells expressing activated HRAS [GeneID=3265] oncogene from control cells expressing GFP.	ABCA1	ACOT7	ADAM8	ADAMTS15	ADAMTS5	ADRB2	AHNAK2	ANGPTL4	ARG2	ARHGAP25	ARHGAP27	ARHGEF9	ARNTL2	ATP2B1	B3GNT5	BCL6	BMP2	C2CD5	C6orf141	CALM2	CALU	CASP1	CASP2	CCL20	CCNA1	CCNL1	CD274	CD55	CDCP1	CHST11	CLCF1	COL12A1	COL27A1	CRIM1-DT	CSNK1D	CSNK1E	CXCL1	CXCL2	CXCL3	CXCL5	CXCL8	CYP1B1	CYP27B1	CYP2R1	CYREN	DDX17	DENND2B	DENND2C	DLL1	DLST	DNAJC6	DUSP1	DUSP4	DUSP5	DUSP6	EFNB1	EGR1	EHD1	ELK3	ELOVL7	EPHA2	EPHA4	EREG	ERN1	FAM110C	FAM83A	FBXO9	FERMT1	FGFBP1	FGFR2	FLNB	FLRT3	FN1	FOS	FOSL1	FOXQ1	G0S2	GAS1	GDF15	GJB3	GJB5	GK	GLCCI1	GLTP	GPAT3	GRHL2	GTPBP2	H1-4	H2AC6	HBEGF	HK2	HMGN3	HNRNPH1	HOXC6	HPSE	HRAS	IER2	IER3	IL11	IL13RA2	IL1A	IL1B	INPP1	IRX2	ITGA2	ITPR3	ITPRIP	JUNB	KANK4	KCNK1	KCNN4	KDM6B	KDM7A	KLF5	KLF6	KMT2C	LATS1	LDLR	LGALS8	LHFPL2	LIF	LPAR2	LRAT	LRIG3	LRP8	LRRC8C	LRRFIP1	LYN	MALL	MAP1LC3B	MAP7D1	MAST4	MBOAT2	MCL1	MDH1	MED25	MEG3	MFAP2	MFSD2A	MID1	MMP14	MRGPRX3	MTCL1	MTUS1	MXD1	MYD88	MYDGF	NAMPT	NAP1L1	NAV3	NDRG1	NFIB	NFKBIZ	NIPAL1	NOLC1	NT5E	ODC1	OXSR1	PALMD	PDGFA	PHACTR4	PHLDA2	PI3	PIAS1	PIK3CD	PIM1	PLAUR	PLXNA2	PMS2P1	PNLIPRP3	PNMA2	PNPLA8	PPBP	PPIF	PPP1R15A	PRNP	PRR34-AS1	PTGS2	PTHLH	PTPRE	PTX3	PVR	RAPH1	RNF152	RRP9	RUNX1	S100A6	SAMD8	SDC1	SDC4	SEMA4B	SEMA4C	SERPINB1	SERPINB2	SERPINB3	SESN2	SESN3	SFN	SH2D5	SKP2	SLC16A3	SLC20A1	SLC2A3	SLC6A15	SLC9A1	SMTN	SOCS1	SPRY4	SREK1IP1	SRRM2	STAG3L1	STX1A	SYNE3	TBX3	TCF7L2	TENT5B	TFPI2	TGFA	TGFB2	TIA1	TIMP1	TMEM154	TMEM45B	TMTC3	TNFRSF10A	TNFRSF10B	TNFRSF12A	TNRC6A	TNRC6B	TNS4	TOP1	TOR1AIP1	TRIB1	TRIM22	TSC22D1	TTC8	TUBA4A	UAP1	ULBP2	UPP1	VANGL2	VEGFA	XIST	ZBED2	ZFP36	ZKSCAN8	ZNF273	ZNF608	ZNF827
BILD_MYC_ONCOGENIC_SIGNATURE	> Genes selected in supervised analyses to discriminate cells expressing c-Myc [GeneID=4609] from control cells expressing GFP.	ABCC3	ABL2	ACSS2	ADAM8	ADAMTS15	ADGRF1	AGPAT5	AHNAK	AIMP2	AKAP12	ALDH1B1	ALG3	ALS2CL	ANAPC1	ANGEL1	ARNTL	ARNTL2	ATIC	ATP2B4	BCS1L	BEND3	BID	BOP1	C12orf66	C19orf48	C20orf27	CCDC137	CCDC78	CCDC86	CCNG2	CDCA8	CDK2	CDK4	CFLAR	CGN	CHRNB1	CIART	COL1A1	COL5A1	COL8A2	CYTH2	DAB2	DCAF4	DDAH2	DDX10	DDX18	DDX28	DGKA	DHODH	DHRS1	DKC1	DPH1	DTX2P1-UPK3BP1-PMS2P11	DUOX1	DUSP2	DUSP22	EEF1AKMT4	EMP1	EPS8L1	ERBB3	ERCC1	ERVMER34-1	EXOSC5	FAM168A	FAM193B	FAM86B3P	FAM86C1P	FARP1	FARSA	FARSB	FCHSD1	FGD6	FGFBP1	FLAD1	GEMIN5	GNL3	GOLGA2	GPATCH4	GPD1L	GPRC5A	H2AC6	HK2-DT	HS6ST2	HSPA1A	HSPA6	HSPD1	IMP4	INTS6L	IPO4	IRF9	KCNQ5	KHNYN	KRTAP2-3	LAMC2	LBHD1	LINC00173	LSG1	LTBP2	MAP3K6	MCOLN2	MCRIP2	MEAK7	MEG3	METTL1	MICAL1	MKNK1	MON1A	MRTO4	MST1R	MTMR11	MYBBP1A	MYC	NCL	NCR3LG1	NEU3	NFKB2	NGFR	NIT1	NLE1	NLRP1	NOL6	NOLC1	NOP16	NOP2	NOP56	NPM1	NRP1	NTF4	NUFIP1	OR2A4	OSBP2	PA2G4	PAICS	PC	PCOLCE2	PCYOX1L	PDLIM7	PDP1	PES1	PFKM	PHB	PHF1	PLAU	PLD6	PLEC	PLEKHG2	PLEKHG3	PMM2	PNPT1	PRR5	PTRH2	RABEPK	RCL1	RHBDF1	RNF213	RPP40	RRP9	RUNX1	SCFD2	SERPINB1	SESTD1	SFXN4	SLC12A8	SLC19A1	SLC29A2	SLC6A15	SLC6A8	SLITRK6	SMTN	SMURF1	SNHG16	SNORD30	SORD	SORL1	SPTAN1	SRM	SSH3	STMN3	SUPV3L1	TAF4B	TCOF1	TFB2M	TGM1	TGM2	TINF2	TMEM97	TNFAIP2	TRIOBP	TRMT1	TTLL12	TUBA1A	TWNK	UBALD1	UBE2D4	UBIAD1	UTP14A	UTP14C	UTP20	UTP25	UTP4	VAMP1	VMP1	WDR12	WDR74	WSB1	XPO5	YPEL3	ZBED2	ZNF667
BILD_SRC_ONCOGENIC_SIGNATURE	> Genes selected in supervised analyses to discriminate cells expressing c-Src (CSK) [GeneID=1445] from control cells expressing GFP.	ABCC10	ABHD17A	ACLY	ARIH1	ASAP2	ASH1L	CA12	CASP1	COL1A1	COL8A2	CSNK1A1	CSTF3	DCBLD2	DHRS1	DMTF1	EBLN3P	EHMT1	EXTL2	FANCL	FERMT1	FRMD4B	GAS2L1	HEG1	HSPH1	IL17RA	INO80C	ITPRID2	KDM4B	LIPG	LNPEP	LRP8	LSS	MARCHF6	MARK3	MMAB	MT-TQ	ORC2	PPP1R15A	PRICKLE1	PROM2	PTHLH	RAG1	RRM2	SACS	SECISBP2	SERPINB2	SLC12A2	SLC5A3	SORL1	SRC	TIA1	TMCC1	TNFAIP3	TRIM33	TRRAP	TSPYL4	VPS13B	YTHDC2	ZBTB11	ZNF12
BIOCARTA_41BB_PATHWAY	> The 4-1BB-dependent immune response	ATF2	CHUK	IFNG	IKBKB	IL2	IL4	JUN	MAP3K1	MAP3K5	MAP4K5	MAPK14	MAPK8	NFKB1	NFKBIA	RELA	TNFRSF9	TNFSF9	TRAF2
BIOCARTA_ACE2_PATHWAY	> Angiotensin-converting enzyme 2 regulates heart function	ACE	ACE2	AGT	AGTR1	AGTR2	CMA1	COL4A1	COL4A2	COL4A3	COL4A4	COL4A5	COL4A6	REN
BIOCARTA_ACH_PATHWAY	> Role of nicotinic acetylcholine receptors in the regulation of apoptosis	AKT1	BAD	CHRNB1	CHRNG	FASLG	FOXO3	MUSK	PIK3CA	PIK3CG	PIK3R1	PTK2B	RAPSN	TERT	YWHAH
BIOCARTA_ATRBRCA_PATHWAY	> Role of BRCA1,  BRCA2 and ATR in Cancer Susceptibility	ATM	ATR	BRCA1	BRCA2	CHEK1	CHEK2	FANCA	FANCC	FANCD2	FANCE	FANCF	FANCG	HUS1	MRE11	NBN	RAD1	RAD17	RAD50	RAD51	RAD9A	TP53	TREX1
BIOCARTA_CARM_ER_PATHWAY	> CARM1 and Regulation of the Estrogen Receptor	BRCA1	CARM1	CCND1	CREBBP	EP300	ESR1	GRIP1	GTF2A1	H3C14	HDAC1	HDAC2	HDAC3	HDAC4	HDAC5	HDAC6	MED1	MEF2C	NCOR2	NR0B1	NRIP1	PELP1	PHB2	PPARGC1A	SPEN	SRA1	TBP
BIOCARTA_CD40_PATHWAY	> CD40L Signaling Pathway	CD40	CD40LG	CHUK	DUSP1	ELP1	IKBKB	IKBKG	MAP3K1	MAP3K14	NFKB1	NFKBIA	RELA	TNFAIP3	TRAF3	TRAF6
BIOCARTA_CDC42RAC_PATHWAY	> Role of PI3K subunit p85 in regulation of Actin Organization and Cell Migration	CDC42	PAK1	PDGFRA	PIK3CA	PIK3R1	RAC1	RHOA	WASL
BIOCARTA_CDMAC_PATHWAY	> Cadmium induces DNA synthesis and proliferation in macrophages	CUZD1	FOS	HRAS	JUN	MAP2K1	MAPK1	MAPK3	MYC	NFKB1	NFKBIA	PLCB1	PRKCA	PRKCB	RAF1	RELA	TNF
BIOCARTA_CELL2CELL_PATHWAY	> Cell to Cell Adhesion Signaling	ACTN1	ACTN2	ACTN3	BCAR1	CSK	CTNNA1	CTNNA2	CTNNA3	CTNNB1	LRRTM2	PECAM1	VCL
BIOCARTA_CTL_PATHWAY	> CTL mediated immune response against target cells	B2M	CD247	CD3D	CD3E	CD3G	FAS	FASLG	GZMB	HLA-A	ICAM1	ITGAL	ITGB2	PRF1
BIOCARTA_EFP_PATHWAY	> Estrogen-responsive protein Efp controls cell cycle and breast tumors growth	CCNB1	CCNB2	CDK1	CDK2	CDK3	CDK4	CDK5	CDK6	CDK7	CDK8	ESR1	SFN	SMURF1	SMURF2	TP53	TRIM25
BIOCARTA_EGF_PATHWAY	> EGF Signaling Pathway	CSNK2A1	EGF	EGFR	ELK1	FOS	GRB2	HRAS	JAK1	JUN	MAP2K1	MAP2K4	MAP3K1	MAPK3	MAPK8	PIK3CA	PIK3R1	PLCG1	PRKCA	PRKCB	RAF1	RASA1	SHC1	SOS1	SRF	STAT1	STAT3	STAT5A
BIOCARTA_GLEEVEC_PATHWAY	> Inhibition of Cellular Proliferation by Gleevec	AKT1	BAD	BCR	CRKL	FOS	GRB2	HRAS	JAK2	JUN	MAP2K1	MAP2K4	MAP3K1	MAPK3	MAPK8	MYC	PIK3CA	PIK3CG	PIK3R1	RAF1	SOS1	STAT1	STAT5A	STAT5B
BIOCARTA_HER2_PATHWAY	> Role of ERBB2 in Signal Transduction and Oncology	CARM1	EGFR	EP300	ERBB2	ERBB3	ERBB4	ESR1	GRB2	GRIP1	HRAS	IL6	IL6R	IL6ST	MAP2K1	MAPK1	MAPK3	PIK3CA	PIK3CG	PIK3R1	RAF1	SHC1	SOS1	STAT3
BIOCARTA_IGF1R_PATHWAY	> Multiple antiapoptotic pathways from IGF-1R signaling lead to BAD phosphorylation	ADCY1	AKT1	BAD	GRB2	HRAS	IGF1R	IRS1	MAP2K1	MAPK1	MAPK3	PIK3CA	PIK3R1	PRKACB	PRKACG	PRKAR1A	PRKAR1B	PRKAR2A	PRKAR2B	RAF1	RPS6KA1	SHC1	SOS1	YWHAH
BIOCARTA_LEPTIN_PATHWAY	> Reversal of Insulin Resistance by Leptin	ACACA	CPT1A	LEP	LEPR	PRKAA1	PRKAA2	PRKAB1	PRKAB2	PRKAG1	PRKAG2	PRKAG3
BIOCARTA_LONGEVITY_PATHWAY	> The IGF-1 Receptor and Longevity	AKT1	CAT	FOXO3	GH1	GHR	HRAS	IGF1	IGF1R	PIK3CA	PIK3CG	PIK3R1	SHC1	SOD1	SOD2	SOD3
BIOCARTA_MET_PATHWAY	> Signaling of Hepatocyte Growth Factor Receptor	ACTA1	CRK	CRKL	DOCK1	ELK1	FOS	GAB1	GRB2	HGF	HRAS	ITGB1	JUN	MAP2K1	MAP2K2	MAP4K1	MAPK1	MAPK3	MAPK8	MET	PAK1	PIK3CA	PIK3CG	PIK3R1	PTEN	PTK2B	PTPN11	RAF1	RAP1A	RAP1B	RAPGEF1	RASA1	SOS1	STAT3
BIOCARTA_MRP_PATHWAY	> Multi-Drug Resistance Factors	ABCB1	ABCB11	ABCB4	ABCC1	ABCC3	GSTP1
BIOCARTA_MTA3_PATHWAY	> Downregulated of MTA-3 in ER-negative Breast Tumors	ALDOA	CDH1	CTSD	ESR1	GAPDH	GREB1	HDAC1	HSPB1	HSPB2	MBD3	MTA1	MTA3	PDZK1	SNAI1	SNAI2	TUBA1A	TUBA3C	TUBA4A
BIOCARTA_NUCLEARRS_PATHWAY	> Nuclear Receptors in Lipid Metabolism and Toxicity	ABCA1	ABCB1	ABCB11	ABCB4	ABCC2	ABCC3	ABCD2	ABCD3	ABCG1	ABCG5	CYP1A2	CYP24A1	CYP26A1	CYP27B1	CYP2B6	CYP2C9	CYP2E1	CYP3A4	CYP4A11	CYP4A22	CYP4B1	CYP8B1	NR0B2	NR1H3	NR1H4	NR1I2	NR1I3	PPARA	PPARD	PPARG	RARA	RARB	RARG	VDR
BIOCARTA_P27_PATHWAY	> Regulation of p27 Phosphorylation during Cell Cycle Progression	CCNE1	CDK2	CDKN1B	CKS1B	CUL1	E2F1	NEDD8	RB1	RBX1	SKP1	SKP2	TFDP1	UBE2M
BIOCARTA_PARKIN_PATHWAY	> Role of Parkin in the Ubiquitin-Proteasomal Pathway	GPR37	SEPTIN5	SNCA	SNCAIP	SUMO1	UBE2F	UBE2G1	UBE2G2
BIOCARTA_PELP1_PATHWAY	> Pelp1 Modulation of Estrogen Receptor Activity	CREBBP	EP300	ESR1	MAPK1	MAPK3	PELP1
BIOCARTA_PROTEASOME_PATHWAY	> Proteasome Complex	PSMA1	PSMA2	PSMA3	PSMA4	PSMA5	PSMA6	PSMA7	PSMB1	PSMB2	PSMB3	PSMB4	PSMB5	PSMB6	PSMB7	RPN1	RPN2	UBA1	UBE2A	UBE3A
BIOCARTA_SET_PATHWAY	> Granzyme A mediated Apoptosis Pathway	ANP32A	APEX1	CREBBP	DFFA	DFFB	GZMA	GZMB	HMGB2	PRF1	SET
BIOCARTA_SHH_PATHWAY	> Sonic Hedgehog (Shh) Pathway	DYRK1A	DYRK1B	GLI1	GLI2	GLI3	GSK3B	PRKACB	PRKACG	PRKAR1A	PRKAR1B	PRKAR2A	PRKAR2B	PTCH1	SHH	SMO	SUFU
BIOCARTA_STATHMIN_PATHWAY	> Stathmin and breast cancer resistance to antimicrotubule agents	CAMK4	CCNB1	CD2	CD247	CD3D	CD3E	CD3G	CDK1	HSPA5	MAPK13	PRKACB	PRKACG	PRKAR1A	PRKAR1B	PRKAR2A	PRKAR2B	RB1CC1	STMN1	TSG101	UHMK1
BIOCARTA_TGFB_PATHWAY	> TGF beta signaling pathway	APC	CDH1	CREBBP	EP300	MAP2K1	MAP3K7	MAPK3	SKIL	SMAD2	SMAD3	SMAD4	SMAD7	TAB1	TGFB1	TGFB2	TGFB3	TGFBR1	TGFBR2	ZFYVE9
BIOCARTA_VDR_PATHWAY	> Control of Gene Expression by Vitamin D Receptor	ACTL6A	ARID1A	BAZ1B	CARM1	CHAF1A	COPS2	CREBBP	EP300	HDAC1	KAT2B	MED1	NCOA1	NCOR1	PRMT1	RXRA	SMARCA4	SMARCC1	SMARCC2	SMARCD1	SMARCE1	SUPT16H	TOP2B	TSC2	VDR
BLANCO_MELO_COVID19_SARS_COV_2_INFECTION_A594_ACE2_EXPRESSING_CELLS_RUXOLITINIB_UP	> Genes up-regulated in SARS-CoV-2 infection with Ruxolitinib (ACE2 expressing A549 cells, MOI: 2, 24hpi)	ABL2	ABTB2	AC008663.2	AC107959.2	AC132192.2	ACTG1P20	ADAM20P1	ADAM32	ADAM8	ADIRF	ADM	ADM5	ADNP2	AEBP2	AEN	AGAP6	ALDH8A1	ALOX12-AS1	ALOXE3	ALPK3	ANKRD12	ANKRD33B	ANKRD49	AOC2	AOC3	ARC	ARHGAP19	ARHGAP30	ARHGAP40	ARID3B	ARID4B	ARL14	ARL5B	ATF3	ATF4	ATP2A1	ATP6V1FNB	ATP6V1G2	AURKAP1	B3GALNT2	B3GNT5	BACH2	BCL10	BCL2A1	BCL3	BDKRB2	BHLHE41	BIRC2	BIRC3	BMF	BTG1	BTG2	C11orf91	C12orf50	C3orf35	C3orf38	C5orf51	CARD9	CAVIN4	CBWD6	CCDC116	CCDC13	CCDC144B	CCDC144CP	CCDC174	CCDC73	CCDC81	CCDC85A	CCL2	CCL20	CCNL1	CCNP	CCNT1	CCNT2	CCR6	CD200R1	CD83	CDK5R1	CDKL3	CDKN1B	CDKN2AIP	CELF1	CENPA	CEP85L	CFL1P1	CFP	CHASERR	CHD2	CHIC2	CHP1P2	CIART	CLEC4A	CLK4	CLUHP3	CNIH2	COL2A1	COLEC11	CREB5	CREBRF	CRTC2	CRY1	CSKMT	CSRNP1	CXCL1	CXCL2	CXCL3	CXCL8	CYLD	CYP27A1	DBP	DCAF4L1	DCHS1	DCP1A	DDIT3	DIRAS1	DNAH17	DNAH2	DNAJC27	DRD1	DUSP10	EBLN2	EFNA1	EFNA3	EGR1	ELL	EML2-AS1	EPC1	EPM2AIP1	EREG	ESF1	ESR1	ESRRB	ETV3	EXPH5	FAM126B	FBXW7	FERMT3	FGF12	FGF18	FILIP1L	FLCN	FOS	FOSB	FOSL1	FOXC2	FOXN2	FRS2	FTH1P3	GADD45A	GAS2L3	GCNA	GDF15	GEM	GNRH1	GOLGA6C	GOLGA7B	GPCPD1	GPM6B	GPR3	GRHL1	GTF2B	GUCA1B	GZF1	H1-3	H2AC13	H2AC15	H2AW	H2BC18	H2BC20P	H2BC21	H2BC6	H3C6	H4C5	H4C9	HAVCR2	HBP1	HCFC2	HDAC9	HES1	HIVEP1	HIVEP2	HLA-F	HLA-F-AS1	HNRNPU	HOXC10	HS3ST3B1	HSF2	HYMAI	ICAM5	IER2	IER3	IER5	IFFO1	IFNA22P	IFNB1	IKZF3	IKZF5	IL11	IL1A	IL20RB	ILF3-DT	INO80D	INTS6	IPCEF1	IRAK2	IRF1	IRF1-AS1	IRF4	JUN	KCNAB3	KCNN1	KCNQ4	KDM6B	KDM7A	KDM7A-DT	KLF10	KLF11	KLF4	KLF6	KLF7	KLHL3	KLK14	KLKP1	KMT2E	KMT2E-AS1	KPNA5	KRTAP5-1	LAMTOR3	LDHAL6B	LDLRAD4	LGALS9	LIF	LILRA6	LINC-PINT	LINC00115	LINC00472	LINC00653	LINC00926	LINC01004	LINC01089	LINC01881	LOX	LPA	LRP2BP	LSMEM1	LTB	MAFF	MAFG	MARCKS	MASP2	MB21D2	MBIP	MDM4	MED26	MED30	MEX3C	MIER1	MIER3	MIR221	MIR23AHG	MIR3685	MIR4453HG	MIR5047	MIR561	MIR7-1	MKRN3	MPIG6B	MRNIP	MTSS1	MUC6	MXD1	MXD3	MYNN	MYSM1	N4BP2L2-IT2	N4BP3	NAV2	NBPF10	NECAP1	NEDD4L	NEURL3	NFIL3	NFKB1	NFKB2	NFKBIA	NFKBID	NFKBIE	NFKBIZ	NFYC-AS1	NGFR	NHLH1	NOCT	NOD2	NPC1L1	NPHS1	NPTX1	NR1D1	NR4A3	NRG4	NRIP1	NSRP1	NTNG2	OASL	ODC1	OTUD3	OVGP1	P2RX5-TAX1BP3	PAN3-AS1	PCF11	PCK1	PDGFB	PER1	PER2	PER3	PHF21B	PIGR	PIM1	PLD6	PLEKHG2	PLK1	PMS2P3	PNN	POU2F2	PPP1R10	PPP1R15A	PPP1R15B	PPP4R1L	PPP4R4	PPTC7	PRKXP1	PROM1	PROX1	PRR14	PRX	PSMD6-AS2	PTBP2	PTX3	PYGM	RAB2B	RAB30	RAB33B	RASSF5	RBAK	RBBP6	RBM39	RBM48	REL	RELB	RFPL3S	RLIM	RNASEK	RNF6	RPS6KL1	RRN3P1	RSBN1	RSF1	SALL1	SCARNA15	SCG2	SCUBE2	SELE	SEMA4A	SENP7	SERPINA10	SERPINC1	SERTAD2	SERTAD3	SIM2	SIX4	SKIL	SLA	SLC16A14	SLC17A8	SLC26A3	SLC6A12	SLCO5A1	SMARCA4	SMNDC1	SNHG1	SNHG10	SNHG20	SNIP1	SNORA25	SNORA31	SNORA3A	SNORA3B	SNORA48	SNORA62	SNORA8	SNORD10	SNORD28	SNORD38B	SNORD50B	SOX9	SPOCK2	SRFBP1	STON1	STX11	SUGT1P1	SUMO4	TAF1D	TAF7L	TANK	TBC1D15	TBC1D22B	TBX4	TET2	TET3	TEX29	THAP1	TIGD3	TIPARP	TLR10	TMCC2	TNF	TNFAIP3	TNFAIP8	TNFRSF9	TRAF1	TSSK3	TTC21A	UBASH3A	UBXN7	USP43	USPL1	VAMP2	VXN	WRAP53	WTAP	ZBTB10	ZBTB20	ZBTB21	ZBTB43	ZBTB49	ZBTB6	ZC3H12A	ZC3H12B	ZC3H4	ZEB1-AS1	ZEB2	ZFP36	ZNF101	ZNF112	ZNF14	ZNF143	ZNF160	ZNF184	ZNF211	ZNF222	ZNF26	ZNF267	ZNF280B	ZNF296	ZNF300P1	ZNF317	ZNF34	ZNF432	ZNF436-AS1	ZNF44	ZNF484	ZNF543	ZNF554	ZNF555	ZNF557	ZNF567	ZNF614	ZNF615	ZNF624	ZNF627	ZNF639	ZNF669	ZNF674-AS1	ZNF764	ZNF77	ZNF776	ZNF778	ZNF799	ZNF8	ZNF805	ZNF821	ZNF830	ZSCAN12P1	ZUP1
BLUM_RESPONSE_TO_SALIRASIB_DN	> Selected genes down-regulated in response to the Ras inhibitor salirasib [PubChem=5469318] in a panel of cancer cell lines with constantly active HRAS [GeneID=3265].	ABCC6	ABCD3	ACACA	ACLY	ADCY9	AKR1C1	ANKH	ANP32A	APC	ARPP19	ATP5MC3	ATP5MF	AURKA	AURKB	B4GALT5	B4GAT1	BARD1	BFSP1	BRCA1	BRD3OS	BUB1	BUB1B	CARHSP1	CASP8AP2	CBFB	CBX1	CBX3	CCL2	CCNA2	CCNB2	CCND3	CCNE2	CCNF	CD37	CDC20	CDC25A	CDC25B	CDC25C	CDC45	CDC6	CDC7	CDK1	CDK2	CDK2AP1	CDKN2C	CDKN3	CEMIP2	CENPA	CENPF	CHAF1A	CHAF1B	CHEK1	CHN1	CHST12	CKB	CKS2	CNN3	COCH	COL1A1	CPS1	CRABP2	CRIP2	CSE1L	CYB5A	CYP1B1	DBP	DBR1	DCK	DDR2	DDX23	DDX39A	DEK	DGCR2	DHCR24	DHFR	DHX15	DHX9	DNMT1	DPYSL3	DTYMK	DUT	E2F1	EBP	ENC1	ENO1	ESPL1	EWSR1	EXO1	EZH2	F2R	FANCA	FASN	FBXO5	FEN1	FKBP3	FNTB	FOS	FOSB	FOXG1	FZD2	GALNT1	GALNT2	GAMT	GINS2	GMNN	GPSM2	GREM1	GTF2I	GTF3C2	GUCY1B1	H2AZ1	H2AZ2	HDAC1	HIRIP3	HLTF	HMG20B	HMGB1	HMGB3	HMMR	HNRNPA2B1	HNRNPM	HNRNPR	HS3ST3A1	HSP90AA1	HSPA14	HSPA2	HSPB1	ID1	ID2	INCENP	IQGAP2	IRS1	ISYNA1	ITGB1BP1	ITGB3BP	JPT1	JUNB	KIF11	KIF15	KIF20A	KIF20B	KIF22	KIF23	KIF2C	KIF4A	KPNA2	KPNB1	LDHA	LIG1	LMNA	LPCAT3	LSM5	LTBP3	MACROH2A1	MAD2L1	MAPRE2	MATN2	MCCC2	MCM2	MCM3	MCM5	MCM6	MED14	MEIS2	MEST	MID1	MIPEP	MKI67	MOK	MRE11	MRPL23	MSH2	MSH6	MTF2	MTHFD1	MYBL2	MYCBP	MYLK	NARF	NASP	NCAPG	NDC80	NDUFA2	NDUFB3	NEK2	NFYB	NME4	NNAT	NPAT	NPEPPS	NPTX1	NR2F1	NR4A2	NRIP1	NTHL1	NUP107	NUP50	NUSAP1	OAZ2	OPN3	ORC1	ORC6	PACSIN2	PAFAH1B3	PARP1	PBK	PCNA	PDCD2	PDE4A	PDGFRB	PFKFB3	PGAM1	PIAS3	PIK3R3	PKM	PLK1	PLK4	PLOD2	PLS3	POLA1	POLA2	POLD1	POLE	POLE2	PRC1	PRDX3	PRIM1	PRKDC	PRPS1	PRSS23	PSMC3IP	PTPN4	PTTG1	PTTG3P	PXMP2	RAB40B	RAB4A	RAD51	RAD51AP1	RANBP1	RBBP7	RBM14	RBX1	RECQL4	RFC2	RFC3	RFC4	RFC5	RFX5	RGS2	RGS4	RGS5	RIPK4	RNASEH2A	RPA1	RPA3	RRM1	RRM2	SCG5	SDC1	SEMA5A	SEPTIN9	SETMAR	SFPQ	SGPP1	SHMT1	SIM2	SKAP1	SKP2	SLC25A10	SLC27A2	SLC39A8	SLC9A3R1	SMARCE1	SMC1A	SMC2	SMC4	SNRPA1	SNRPD1	SNRPF	SOX11	SOX4	SOX9	SPAG5	SPANXA1	SRP9	SRRT	SRSF1	SRSF10	SRSF2	SRSF3	SRSF6	SRSF7	STIL	STMN1	SUV39H1	SYNCRIP	TACC3	TCF4	TECR	TFDP1	TFE3	TIA1	TIMELESS	TK1	TLE2	TMPO	TNS3	TOP2A	TOP2B	TOPBP1	TPI1	TPX2	TRA2B	TRIP13	TROAP	TSPAN7	TTK	TUBA1A	TUBB	TUBB2A	TUBB4B	TUBG1	TWSG1	TYMS	UBE2C	UBE2E3	UBE2N	UPK1B	USP1	USP13	VAMP1	VAV3	VDAC3	VRK1	WWTR1	YWHAQ	ZBTB33	ZNF107	ZNF443	ZWINT
BLUM_RESPONSE_TO_SALIRASIB_UP	> Selected genes up-regulated in response to the Ras inhibitor salirasib [PubChem=5469318] in a panel of cancer cell lines with constantly active HRAS [GeneID=3265].	AARS1	ACBD3	ACVR1	ADPRM	ANK2	ANXA7	AP3S2	APBA3	ARF4	ARHGEF2	ASNS	ATF3	ATF4	ATF5	ATF6	AVEN	AZI2	BACH1	BAK1	BCAT1	BCL2L1	BIRC2	BLVRB	BTG1	BUD31	CALU	CANX	CARS1	CASP4	CBLB	CBS	CBX4	CCNB1IP1	CD55	CDK13	CDK7	CDKN1A	CEBPG	CHIC2	CLASRP	CNIH1	COG5	COPA	COPG1	COX10	COX7A2L	CREB3	CSNK1A1	CSNK1G1	CSRNP2	CSTA	CTH	CTSD	CTSL	CXCL3	DAP3	DCTD	DDX10	DNAJA3	DNAJB9	DNAJC1	DPAGT1	DUS4L	ECH1	EEF2	EGR1	EIF1	EIF1B	EIF2S2	EIF3H	EIF4EBP1	EIF5	ELL2	ENTPD6	EPRS1	ERCC1	ERP29	ESRRA	FAM3A	FEM1B	FOSL1	FOXO3	FST	GADD45A	GALE	GARS1	GFPT1	GHITM	GLG1	GOLGA4	GOLGA5	GOLGB1	GOSR2	GOT1	GTPBP2	HMGCL	HOXA1	HSP90B1	HSPA13	HSPA9	HYOU1	IARS1	IFRD1	IL12A	IL6	INPP1	ISG20	KCMF1	KLF11	KPNA4	KPNA5	KRT34	LAPTM4A	LIPT1	LRP1	MAFF	MAFG	MAP1LC3B	MAPK6	MARS1	MDM4	MGAT1	MKNK2	MMP1	MMP10	MTHFD2	MTIF2	MYG1	MYO5A	NAMPT	NAPG	NARS1	NDEL1	NFKBIA	NGF	NINJ1	NIT1	NOP53	NPC1	NSMAF	NUPR1	OGT	P4HB	PEA15	PFDN2	PHGDH	PJA1	PKD1	PMS2	POLI	PPIE	PPP1R11	PPP1R15A	PPP2R5B	PSAT1	PSEN1	PSMD8	PTP4A2	PTX3	QSOX1	RAB22A	RAB32	RAB33A	RAB5A	RAD23A	RAD50	RALA	RELA	RELB	RIOK3	RNF13	RNF14	RNF7	ROBO3	RPL12	RRAGC	RRN3	RSL24D1	RTCA	SARS1	SCAMP2	SCFD1	SEC63	SEL1L	SEPHS2	SERP1	SERPINB8	SEZ6L2	SGPL1	SHMT2	SIAH1	SIAH2	SKIV2L	SLC1A5	SLC33A1	SLC35A2	SNORD52	SPHK1	SQSTM1	SSR3	STAM2	STC2	STK19	STX4	STX5	SUCO	SUPV3L1	SURF1	TARS1	TBCE	TBL1X	TCEA1	TESK1	TIMM44	TIMM9	TIMP1	TMBIM6	TMED3	TNFAIP3	TNFRSF10B	TOM1	TOM1L1	TP53	TP53BP2	TRIB3	TSG101	TSSC4	UBE2H	UBXN1	ULBP1	UNG	USP25	USP3	VIM	VPS28	WARS1	XIAP	XPC	XPOT	YIF1A	YKT6	ZFPL1	ZNF593	ZPR1	ZYX
BONCI_TARGETS_OF_MIR15A_AND_MIR16_1	> Potential targets of MIR15A and MIR16-1 [GeneID=406948;406950] microRNAs in prostate cancer.	ACVR2A	ADAMTS3	AGO4	AKT3	ARL2	BCL2	BCL2L2	BMPR1A	BPTF	BTG2	BTRC	CCND1	CCND2	CCNE1	CDC25A	CDC42	CDCA4	CDK5R1	CPD	CPEB2	CRKL	CYP26B1	DEDD	DLL1	DNAJA2	E2F3	E2F7	EFNB2	ESRRA	EYA1	FGF2	FGF7	FOSL1	GHR	GPR63	HAS2	HMGA2	HNRNPA1	HOXA3	HOXC8	HSPG2	KANK1	KCNAB1	KCNJ2	KCNQ5	KDSR	KIF21A	KIF23	KPNA3	LUZP1	MACF1	MAP2K4	MOB4	OTX1	PAFAH1B1	PAPPA	PCDH9	PCDHAC1	PCDHAC2	PDCD4	PEDS1-UBE2V1	PIM1	PLAG1	PLAGL1	PPRC1	PRDM4	PRKAR2A	PTCH1	PTH	PTPN3	RASSF5	RECK	RSPO3	SELENOI	SMAD7	SNX16	SOX5	SPEG	SPTLC1	TGIF2	TLK1	TRIM36	UBE2V1	UBE4B	USP15	WBP11	WEE1	WNT2B	WNT3A	WSB1	WWP1	ZNF423
BOQUEST_STEM_CELL_CULTURED_VS_FRESH_UP	> Genes up-regulated in cultured stromal stem cells from adipose tissue, compared to the freshly isolated cells.	A2M	ABCA6	ABCC4	ABI3BP	ACACB	ACAN	ACKR3	ACLY	ACSL5	ACTC1	ADAM10	ADAM12	ADAM22	ADAMTSL3	ADGRG2	ADH1B	ADH1C	AEBP1	AGTR1	AIMP2	AKAP13	AKR1C1	ALCAM	ANG	ANGPTL2	ANGPTL4	ANK2	ANKRD36B	ANO1	AOC3	AP2S1	APOC1	APOE	APOL3	APOLD1	ARHGAP6	ARHGDIB	ASNS	ASPA	ASPM	ATF3	ATF5	ATP8A1	ATP8B4	BAX	BCHE	BHLHE40	BMP2	BST2	BTG2	C1QTNF3	C6	CALU	CAPN6	CBS	CCL2	CCL3	CCL8	CCNL1	CD302	CD34	CD44	CD83	CD9	CDC42EP3	CDH2	CDK1	CDK7	CDKN1C	CDO1	CELF2	CEMIP	CEP55	CES1	CFH	CFHR2	CFI	CHI3L1	CHRDL1	CILP	CLEC2B	CLEC3B	CLIC2	CLIC3	CLK1	CLMN	COCH	COL11A1	COL14A1	COL15A1	COL18A1	COL4A5	COLEC12	COMP	CPE	CPQ	CRIP1	CRLF1	CTSK	CTSS	CXCL1	CXCL10	CXCL2	CXCL3	CXCL8	CYLD	CYP1B1	CYP26B1	CYP4B1	DCLK1	DCN	DCX	DDAH1	DEPP1	DKK1	DKK2	DLGAP5	DNAJB1	DNM1	DOK5	DSP	DUSP1	ECM2	EDNRB	EGFR	EGR1	EIF1	EIF2S2	EIF5	ELOVL2	EMC1	EMP2	ENG	ENPEP	EPHA3	ERAP1	ESR1	ETS2	F10	FAM117A	FAM13A	FAXDC2	FGF2	FGL2	FHL2	FLNC	FMO1	FMO2	FMO3	FN1	FOXD1	FOXO1	FRMD4B	FRZB	FXYD1	G6PD	GADD45B	GADD45G	GAS7	GBP2	GDF10	GDF15	GEM	GFPT1	GGT5	GLIPR1	GLS	GPC3	GPNMB	GPRC5A	GPX3	GREM1	GREM2	GSDME	GSN	GUCY1A1	GUCY1B1	HAPLN1	HBA1	HBEGF	HLA-DPA1	HLF	HNRNPM	HSPA1A	HSPA1B	HSPA6	HSPB7	IARS1	ID1	IER5	IFI44	IFIH1	IFITM1	IGF1	IGSF3	IL15RA	IL33	IL6R	ING1	INHBA	IRF1	ITGA4	ITM2A	JUN	JUNB	JUND	KCNAB1	KCNK2	KCNS3	KIF13B	KLF11	KLF4	KLF6	KLF9	KLHL24	KRT18	KRT7	LIMCH1	LINC01140	LMO3	LMO7	LOX	LOXL2	LPL	LRP1B	LRRC8B	LTBP4	MAF	MAFB	MAN1A1	MAN1C1	MAOA	MAP3K8	MARK1	MARS1	MATN2	MCFD2	ME1	MEAK7	MELK	MET	METTL7A	MFAP4	MGP	MICAL2	MITF	MMP1	MOCOS	MOXD1	MT-ND4	MT1M	MTSS1	MTUS1	MX1	MX2	MYBL1	MYC	MYLIP	MYO10	N4BP2L1	NACC2	NAMPT	NAP1L1	NDRG2	NEK7	NELL2	NFIB	NFKBIA	NINJ2	NOVA1	NOX4	NPR3	NPY1R	NQO1	NR1H3	NRIP1	NTRK2	OASL	OLFML2A	OMD	OXTR	PAPPA	PAPSS2	PCLAF	PDK4	PDLIM5	PEG3	PELI1	PER2	PER3	PFKFB3	PGK1	PGM3	PIK3IP1	PIK3R1	PLBD1	PLTP	PLXDC1	PMAIP1	PODXL	POPDC3	PPARG	PPP1R12B	PPP1R15A	PPP1R3C	PRELP	PRG4	PRKAR2B	PRKD1	PSAT1	PTGDS	PTGER2	PTPRD	RABGAP1	RABGAP1L	RAI14	RAI2	RAP1GDS1	RASL12	REL	RGS16	RGS2	RGS4	RGS5	RHOB	RHOBTB1	RND1	RORA	RPL26L1	RPS6KA2	RPS6KA5	RRAD	RRM2	RUNX1T1	SAMHD1	SCG5	SCRG1	SEL1L3	SELENBP1	SELENOP	SEMA3G	SEPTIN11	SERPINA3	SERPINE1	SERPINE2	SERPINF1	SHMT2	SLC16A3	SLC19A2	SLC1A1	SLC1A4	SLC2A3	SLC31A1	SLC38A1	SLC43A1	SLC43A3	SLC5A3	SLC7A1	SLC7A11	SLC7A5	SOBP	SOD2	SORBS1	SOX4	SPATA6	SPRY1	SPRY2	SPTBN1	SPTLC2	SRD5A1	SRGN	SRPX	SRPX2	SRSF7	SSPN	STC2	STEAP4	SULF1	SYNC	SYNM	SYNPO	TCIM	TENM1	TENM3	TFPI	TGFB2	TGFBR3	TGM2	THBS1	TIGAR	TIMP4	TLR3	TMEM100	TMEM135	TMEM176A	TMPO	TNFAIP3	TNFAIP6	TNFRSF11B	TNFSF10	TNMD	TOP2A	TP53BP2	TPD52L1	TPGS2	TPM2	TPM4	TPST2	TPX2	TRIB1	TRIB3	TRPC4	TSC22D3	TSPAN8	TXNIP	TXNRD1	UCHL1	VCAM1	WARS1	WNT5A	WSB2	YARS1	ZBTB10	ZBTB16	ZBTB20	ZC3HAV1	ZFP36
BOWIE_RESPONSE_TO_EXTRACELLULAR_MATRIX	> Genes up-regulated by growing HMEC-E6 cells (mammary epithelial cells damaged by expression of HPV-16 E6 [GeneID=1489078]) in extracellular matrix (ECM).	IFI16	IFI35	IFI6	IFIT1	IFIT2	IFIT3	IFITM1	IFNGR1	IRF1	IRF7	ISG15	MX1	OAS1	PSMB10	PSMB8	PSMB9	STAT1
BOWIE_RESPONSE_TO_TAMOXIFEN	> Genes up-regulated  by tamoxifen [PubChem=5376] in HMEC-E6 cells (mammary epithelial cells damaged by expression of HPV-16 E6 [GeneID=1489078]).	CCL5	IFI16	IFI27	IFI35	IFI6	IFIT1	IFIT2	IFIT3	IFITM1	IFNGR1	IRF1	IRF7	IRF9	ISG15	MX1	OAS1	OAS2	STAT1
BOYERINAS_ONCOFETAL_TARGETS_OF_LET7A1	> Embryonic genes targeted by LET7A1 [GeneID=406881] and which are up-regulated in many human cancers.	CDC34	COL4A5	FIGN	HMGA2	IGF2BP1	IGF2BP2	LIN28B	MED6	NAP1L1	NME6	PIGA	SLC25A24
BRUECKNER_TARGETS_OF_MIRLET7A3_DN	> Genes down-regulated in A549 cells (lung cancer) expressing MIRLET7A3 [GeneID=406883] microRNA off a plasmid vector.	ACTR3	ADGRE3	AKR1B1	AKR1B10	ANXA10	ANXA3	ATOX1	BCL2A1	BZW1	CALD1	CD70	COL11A1	COL4A2	COL4A6	COL5A1	CORO1C	COTL1	CTSL	CXCL1	CXCL3	CXCL5	DCBLD1	DIO2	DPYSL3	EFEMP1	EIF4G2	EIF5	EPB41L2	FAM83D	FLNB	FN1	GALNT1	GALNT10	GLS	GPC1	GPRC5B	GSDME	HSP90AA1	LACTB	LASP1	LBH	LGALS3BP	LOXL2	LYSMD4	MATN2	MFGE8	MORC4	MT1X	MT2A	NNMT	NRP2	NXPE3	OCIAD2	PCED1B	PLAAT3	PLK2	PMEPA1	PPARG	PRSS23	PTGES	PTPRF	RAB34	RASSF10	RIN2	RNF149	RPL7A	SFRP1	SPARC	SPOCK1	SULF2	TGFB2	TM2D2	TMPRSS9	TRAM1	TRNP1	VIM
BRUECKNER_TARGETS_OF_MIRLET7A3_UP	> Genes up-regulated in A549 cells (lung cancer) expressing MIRLET7A3 [GeneID=406883] microRNA off a plasmid vector.	ABLIM1	ACOX2	ACYP1	ADCK2	AKAP12	ANXA11	ARHGAP26	ATP1B3	B4GALT5	BCHE	BTG1	C7orf50	CD55	CDK6	CHGB	CLDND2	COL4A4	COX7C	CPEB4	CTH	CXADR	CYP1B1	CYP24A1	CYSTM1	DAPK1	DKK1	DUSP5	EFNA1	EHBP1	ELF3	ERRFI1	ETNK1	ETV4	EVA1C	FAM107B	FAT1	FERMT1	FGB	FGG	FGL1	FOXA1	FOXC1	GABARAPL1	GFOD1	GJA1	GLIS3	GLMN	GLRX	IPO7	KLF4	KMO	KRAS	KRT85	KRT9	LAMB3	LDHAL6A	LGR4	LRATD2	LRP11	LYST	MAGEA2	MAGEA6	MFSD12	NDRG1	NFE2L2	NOTCH3	OS9	OSGIN2	PCNA	PERP	PGD	PHACTR2	PIR	PITPNC1	PLA2G4A	POLB	PON2	PPTC7	PRDX1	PTPN12	PTS	RAB3D	RBM24	REG3G	RGCC	RHOV	SAMD8	SAT1	SDHA	SEC11C	SH3BP5	SLC12A2	SLC23A2	SLC38A2	SMOC1	SULT2B1	TBC1D15	TBC1D31	TESC	TFPI	THSD4	THSD7A	TMEM230	TXNRD1	USP32	USP9X	VCAN	VDAC2	WWC1	XBP1
BUCKANOVICH_T_LYMPHOCYTE_HOMING_ON_TUMOR_DN	> Genes  down-regulated in microdissected endothelial samples from ovarian cancer tumors with tumor-infiltrating lymphocytes (TIL) vs those without TILs.	ACTR6	ALDOA	ATP9A	DLK1	EDNRB	EMX2	ENPP2	HES1	MEAK7	MEG3	MPHOSPH9	MYBL1	NCOA1	P2RY1	PAPSS2	SAC3D1	SEC61G	SGCB	SLC1A4	SPIDR	WT1-AS	ZNF423
BUCKANOVICH_T_LYMPHOCYTE_HOMING_ON_TUMOR_UP	> Genes up-regulated in microdissected endothelial samples from ovarian cancer tumors with tumor-infiltrating lymphocytes (TIL) vs those without TILs.	AKAP10	C3	CALD1	CCDC102B	CFLAR	CYP1B1	DPY19L2	ESR1	GBP1	GRK3	IGLJ3	LINC00926	MICAL1	MYCBP2	NME9	NOL7	PRPF38B	SERPINB6	SKAP2	STK3	ZNF521
BUFFA_HYPOXIA_METAGENE	> Common genes regulated by hypoxia across multiple head and neck and breast cancer clinical cohorts, and prognostic in multiple cancer types	ACOT7	ADM	AK4	ANKRD37	ANLN	BNIP3	CA9	CDKN3	CHCHD2	CORO1C	CTSV	DDIT4	ENO1	ESRP1	GAPDH	GPI	HILPDA	HK2	KIF20A	KIF4A	LDHA	LRRC42	MAD2L2	MAP7D1	MCTS1	MIF	MRGBP	MRPL13	MRPL15	MRPS17	NDRG1	P4HA1	PFKP	PGAM1	PGK1	PNP	PSMA7	PSRC1	SEC61G	SHCBP1	SLC16A1	SLC25A32	SLC2A1	TPI1	TUBA1A	TUBA1C	TUBB6	UTP11	VEGFA	YKT6
BUSA_SAM68_TARGETS_UP	> Genes up-regulated in LNCaP cells (prostate cancer) after knockdown of SAM68 [GeneID=10657] by RNAi.	NR2F1	NR3C1	NR4A1
BUYTAERT_PHOTODYNAMIC_THERAPY_STRESS_DN	> Genes down-regulated in T24 (bladder cancer) cells in response to the photodynamic therapy (PDT) stress.	ABHD14A	ACOT13	ACP6	ACSL5	ADAM10	ADAM12	ADAMTS3	ADAT1	ADO	ADRB2	AGBL5	AGPAT1	AK1	AK2	ALDH1B1	ALDH5A1	ALG6	ALG8	AMD1	AMOTL2	ANAPC13	ANAPC15	ANKFY1	ANP32A	ANTKMT	ANTXR1	AP1S1	AP2A2	AP3M2	APBA2	APEX2	APOL1	ARAP2	ARF3	ARHGDIB	ARL5A	ARSJ	ASTE1	ATP2A2	ATP5MC1	ATP6V0E2	ATR	ATRN	ATXN10	AURKA	AURKB	B3GAT3	B4GALT6	B4GAT1	BAG5	BARD1	BCL2	BCL2A1	BCL2L1	BCL7C	BCS1L	BDH1	BDH2	BDNF	BIN3	BIRC5	BLCAP	BLOC1S1	BOLA1	BOLA2	BRCC3	BRICD5	BRIP1	BSCL2	BTD	BUB1	C11orf71	C16orf95	C1orf112	C1orf216	C6orf120	C7orf25	C9orf40	CADM1	CALD1	CARD10	CAV2	CBR3	CBY1	CCDC15	CCDC28B	CCDC85B	CCL2	CCN1	CCN2	CCNA2	CCND1	CCND3	CCNE1	CCNF	CD302	CD40	CDC42EP3	CDC7	CDCA3	CDCA4	CDK1	CDK5	CDKN2C	CDKN3	CENPI	CENPS	CFLAR	CHPF2	CHST2	CISD1	CKLF	CLDN11	CLN5	CLN6	CLTB	CMC4	CNN2	COA1	COA4	COL4A1	COL4A2	COPS7B	CORO1A	COX16	CREBZF	CRIM1	CSTF1	CSTF2T	CTDSPL	CTNNBIP1	CTPS1	CTSC	CXXC1	CYB5A	CYP24A1	DAG1	DARS2	DBF4	DBI	DCAF8	DCTPP1	DDX11	DEAF1	DENND2B	DEPTOR	DERA	DET1	DFFB	DGCR6	DHFR	DHODH	DHRS1	DHRS11	DLEU1	DNA2	DNAAF2	DNPH1	DOK1	DOLK	DPAGT1	DPM2	DPM3	DPY19L1	DTYMK	DUT	E2F1	EBAG9	EBP	EDN1	EEF1AKMT3	EEF1AKNMT	EEF2KMT	EFEMP1	EFEMP2	EFHD2	EHD3	EHMT2	EID1	EIF2B1	ELOA	ELOVL6	ELP5	EMC9	EML3	EML4	EN1	ENC1	ENDOD1	ENDOG	ENSA	EPHA2	ERG28	ERLIN1	ERLIN2	ERMP1	ETFB	EXO1	EXOG	EXOSC4	EXTL2	F8A1	FABP4	FAM86C1P	FAM8A1	FANCA	FANCF	FANCL	FARSA	FBN1	FBXL18	FBXO5	FBXO9	FEM1B	FERMT1	FGFBP1	FHOD1	FJX1	FKTN	FN1	FNTB	FOCAD	FOXD1	FOXL2	FPGT	FUCA1	FUT4	FZD1	GABBR2	GALNT10	GALNT14	GALNT6	GATC	GBP1	GCHFR	GEMIN4	GEMIN6	GGCX	GINS2	GINS4	GLIPR1	GLRX5	GM2A	GMPR2	GPAA1	GPR176	GPR3	GSTT2	GTF3C2	HADH	HCFC1R1	HDDC2	HELLS	HES1	HEXIM1	HHEX	HILPDA	HJURP	HK2	HLA-DPA1	HMBS	HMOX2	HNF1B	HOPX	HOXA1	HOXA9	HOXB7	HYAL2	ICAM1	ICAM3	ICMT	ID1	ID3	IFIT5	IGF2BP3	IGFBP5	IL13RA1	IMP3	INAVA	INHBB	INTS5	INTS9	IPP	IQCC	IRS1	ISG15	ISOC1	ISOC2	ITGB3	IVD	IVNS1ABP	JADE1	JAG1	JPT2	JRK	KANK1	KANK2	KCTD14	KIAA1549L	KIF15	KIF18B	KIF20A	KIFC1	LAGE3	LANCL1	LAPTM5	LBH	LCMT2	LCP1	LEF1	LINC01963	LIPA	LIPT1	LMNB1	LMNB2	LOXL1	LOXL2	LRP8	LSM2	LYPD1	M6PR	MALL	MANSC1	MAP3K5	MAPK14	MAT2A	MBTPS2	MCAT	MCCC2	MCM10	MCM3	MDFIC	MDH2	MDM1	MEAK7	MECP2	MED22	MEIS2	METTL18	MGST2	MKI67	MLLT11	MLPH	MLXIP	MPC1	MPHOSPH9	MPPE1	MPZL2	MREG	MRPL24	MRPL34	MRPL40	MRPL57	MRPS11	MRPS14	MRPS17	MRPS34	MSRB2	MTARC2	MTMR1	MYCBP	MYL9	N6AMT1	NAA40	NAAA	NASP	NAV3	NCOR2	NDUFA3	NDUFA7	NDUFAF7	NDUFB7	NDUFS6	NEDD4L	NEIL3	NEK2	NF2	NGF	NHLRC2	NHP2	NID1	NLK	NLRP3	NMB	NME3	NME7	NMU	NNMT	NR2F1	NREP	NRGN	NTHL1	NUAK2	NUBPL	NUDT1	NUDT6	NXF1	ORC1	OSBPL3	OSTF1	PAGR1	PAN2	PAQR4	PARD6A	PARP2	PCDH7	PCDHGC3	PCSK6	PCYOX1L	PDF	PDGFB	PDLIM5	PDSS1	PEX11B	PEX12	PGAP2	PGRMC1	PGRMC2	PHTF1	PIGC	PIGF	PIGK	PIGN	PIGO	PIMREG	PIP4K2B	PITX1	PKP4	PLAU	PLCL2	PLCXD1	PLGRKT	PLK2	PLXNA2	PMS1	PNN	PNPLA4	POGLUT1	POGLUT2	POLA2	POLE2	POLM	POLR1G	POLR2I	POLR2L	POLR3K	PON2	POP5	PPARD	PPIC	PPM1F	PPOX	PPP1R3C	PPP2R2D	PRIM1	PRMT7	PRR16	PRSS23	PSMB10	PSMB9	PSME3	PSME3IP1	PSRC1	PTCD2	PTDSS1	PTPN18	PTPRN2	PUDP	PWP2	PXMP2	PXMP4	PYCARD	PYCR3	RAB27A	RAB38	RABIF	RAC2	RAD51C	RAD54B	RANBP6	RBL2	RBM8A	REXO5	RFC3	RGS4	RGS7	RHOBTB3	RIDA	RMDN3	RNASET2	RNFT2	ROR1	RPS6KB2	RRAGA	RRM2	RRS1	RSAD1	RTL10	SAC3D1	SCAND1	SDC2	SDHAF3	SEPHS1	SEPTIN7	SERPINE1	SETMAR	SH2D4A	SHMT1	SIX1	SKP2	SLC16A7	SLC25A11	SLC25A12	SLC25A20	SLC26A2	SLC37A4	SLC38A6	SLC39A8	SLC43A3	SLC5A6	SLFN12	SMARCD2	SMCO4	SMTN	SMURF2	SNRNP25	SNU13	SOX9	SPARC	SPC25	SPIN2A	SPTSSA	SRF	SRGN	SRSF7	SRSF8	SSX2IP	ST3GAL4	STX10	STX8	SUB1	SURF2	SYNJ2BP	SYNPO	SZRD1	TACSTD2	TAGLN	TARDBP	TASP1	TBC1D2	TBC1D2B	TBL1X	TCTA	TCTN3	TEX261	TGFB2	TGFBI	TGFBR2	TGIF2	TGM2	THAP10	THAP11	THBS1	THTPA	THYN1	TIMM10	TIMM8A	TIMM8B	TLE4	TLR4	TM7SF2	TM7SF3	TMCO6	TMEM109	TMEM14A	TMEM160	TMEM177	TMEM251	TMEM80	TMSB15B	TMX1	TMX4	TNFAIP1	TNS3	TOP2A	TOR3A	TPM4	TRAM2	TREX1	TRIAP1	TRIM14	TRIM34	TRMT12	TRMT2B	TSEN2	TSPAN1	TSPAN4	TTLL12	TTLL4	TTPAL	TUBB	TUG1	TUSC2	TXN2	UBQLN2	UBR7	UBTF	UBXN8	UCP2	UGGT2	UQCR10	UROS	USB1	USP13	USP18	UTP3	VANGL1	VCAN	VCL	VOPP1	WDCP	WDR5B	WDR7	WDR76	WDR77	WNT5A	WTAP	WWC1	XPA	YLPM1	ZBED8	ZBTB14	ZBTB18	ZBTB25	ZDHHC3	ZDHHC4	ZFHX4	ZHX3	ZMYM3	ZNF112	ZNF174	ZNF22	ZNF239	ZNF365	ZNF512B	ZNF93	ZNRD2
BUYTAERT_PHOTODYNAMIC_THERAPY_STRESS_UP	> Genes up-regulated in T24 (bladder cancer) cells in response to the photodynamic therapy (PDT) stress.	AADAC	AARS1	ABCA1	ABCC5	ABHD3	ABHD5	ABI1	ABL2	ABTB2	ACBD3	ACVR1	ACVR1B	ACVR2A	ADAM17	ADAMTS5	ADCY7	ADNP2	AFF4	AGO3	AHI1	AHNAK2	AHR	AHSA1	AK6	AKAP17A	AKAP8L	AKAP9	AKR1C1	AKR1C3	AMPD3	ANKRD10	ANKRD12	ANXA10	AP1AR	AP3S2	AP5Z1	APPBP2	AREG	ARFGAP3	ARFGEF2	ARHGAP12	ARHGAP45	ARHGEF2	ARHGEF3	ARHGEF7	ARID3B	ARID4B	ARIH1	ARL8B	ARMCX2	ARMCX3	ARMCX6	ARPP19	ASS1	ATF2	ATF3	ATF4	ATF7IP	ATG14	ATP2B1	ATP2B4	ATP6V0A2	ATP6V1B2	ATP6V1C1	ATXN3	AXIN1	AZI2	BACH1	BAG3	BAHD1	BAZ2A	BAZ2B	BET1	BHLHE40	BMP2	BPGM	BRAP	BRD1	BRD2	BRD4	BRF2	BRWD1	BSDC1	BTG1	BTN2A1	BTN2A2	BTN3A1	BTN3A3	C3orf52	CBFA2T2	CBLB	CBLL1	CCDC28A	CCDC68	CCDC93	CCN3	CCNA1	CCNG2	CCNJ	CCNL1	CCNT2	CCSER2	CD55	CDC42	CDK17	CDK19	CDK8	CDKL3	CDKN1A	CDKN1C	CDKN2AIP	CDR2	CDR2L	CDYL	CEBPB	CEBPD	CEBPG	CELF1	CENPJ	CEP112	CGRRF1	CHAC1	CHIC2	CHKA	CHORDC1	CHTOP	CIR1	CITED2	CLCF1	CLCN6	CLDN14	CLIP2	CLK1	CLK4	CLU	CNIH3	CNNM4	CNOT4	COPS2	COQ10B	CPT1A	CREBBP	CSF2	CSGALNACT2	CSNK1G1	CSNK2A1	CSNK2A2	CSTF3	CTH	CTNS	CUL3	CUL7	CUX1	CXCL2	CXCL3	CXCL8	CYTH2	DAAM1	DCP1A	DCTN4	DCUN1D2	DDAH2	DDIT3	DDIT4	DENND4C	DHRS3	DHX34	DLGAP4	DMTF1	DNAJA1	DNAJB1	DNAJB14	DNAJB2	DNAJB4	DNAJB6	DNAJB9	DNMT3B	DNPEP	DOK4	DSE	DST	DUSP1	DUSP10	DUSP5	DYNC1LI1	DYRK3	EFNA4	EGLN2	EIF1	EIF2AK3	EIF3A	EIF4EBP3	EIF5	EIF5A2	ELF1	ELK4	ELL	EP300	EREG	ETS2	EZH1	F11R	F2RL1	FA2H	FAM102A	FAM13A	FAM169A	FAM189A2	FAM53C	FBXL12	FBXO38	FEM1B	FEM1C	FGD6	FGF2	FGFR1	FICD	FKBP4	FNBP4	FNTA	FOS	FOSL2	FOXJ3	FOXO3	FRS2	FTH1	FTL	FXR1	FZD7	GABARAPL1	GABPA	GADD45A	GAREM1	GARRE1	GCC1	GCLC	GCLM	GDF15	GEM	GFPT1	GGPS1	GJC1	GK	GMEB1	GMEB2	GMFB	GNA13	GNAI1	GNAI3	GNPDA1	GOLGA2	GOLGA5	GOLGA6L5P	GOLGB1	GOLPH3L	GON4L	GPATCH3	GPATCH8	GPBP1L1	GPR107	GPR137B	GPR161	GPRC5A	GPRC5B	GRB10	GSE1	GSK3B	GTF2B	GTF2H1	GTF2IRD1	GTPBP2	H2AC18	H2AC6	H2BC5	H2BC7	H2BS1	HAUS6	HBP1	HDAC5	HECA	HERC4	HERPUD1	HEY1	HIC2	HINFP	HIPK3	HIVEP1	HIVEP2	HMBOX1	HMOX1	HOXD1	HPGD	HRH1	HS1BP3	HSF2	HSP90AA1	HSP90AB1	HSPA13	HSPA4	HSPA4L	HSPA6	HSPBAP1	HSPD1	HSPE1	HSPH1	HUS1	IBTK	IER3	IFI16	IGF1R	IGFBP1	IKZF5	IL11	IL13RA2	IL15	IL18	IL1A	IL24	IL6	IL6R	ILRUN	ING1	INHBA	INPP5E	INSR	IP6K1	IP6K2	IQCB1	IRF1	IRF7	IRF9	IRS2	IST1	ITCH	ITGA2	ITSN2	JMJD1C	JMJD6	JUND	KCNK1	KDM2A	KDM3A	KDM4A	KDM4B	KDM5B	KDM6A	KDM6B	KHDRBS1	KHNYN	KIF3C	KIN	KITLG	KIZ	KLF10	KLF11	KLF12	KLF3	KLF4	KLF5	KLF6	KLF9	KLHL24	KMT2B	KPNA5	LAMTOR3	LARP4	LARP6	LCOR	LGALS3	LHFPL2	LIN37	LMBR1L	LOX	LRIF1	LRIG2	LRRC8E	LSS	LUC7L	LYPD3	LYST	LZTS3	MAFF	MAFG	MAP1LC3B	MAP1S	MAP3K14	MAP3K2	MAP3K9	MAP4K3	MAP4K5	MAPK7	MARCHF6	MARCHF7	MARK3	MAU2	MBNL2	MBP	MED13L	MED17	MEF2A	MEF2D	MEGF9	MFHAS1	MID2	MKLN1	MKNK2	MKRN1	MLF1	MMP1	MMP10	MMP13	MORC3	MRPL18	MRTFA	MSX1	MT1X	MTF1	MTHFD2	MTMR3	MTPAP	MTUS1	MXD4	MXI1	MYO9A	N4BP1	N4BP2L1	N4BP2L2	NAB2	NAMPT	NAP1L1	NAV2	NCF2	NCOA1	NCOA3	NCOA6	NDEL1	NDRG1	NEU1	NFAT5	NFE2L2	NFIL3	NFKBIA	NFYA	NIPBL	NOTCH1	NPC1	NPIPA1	NPIPB3	NR1D1	NR1D2	NR2C2	NRAS	NRBF2	NRF1	NRG1	NSMAF	NUDT4	NUMB	NUP50	NUP58	NXF1	OASL	OGA	OPTN	ORC6	OSBP	OSBPL2	OSER1	OSGIN1	P4HA2	PAFAH1B1	PALLD	PALM2AKAP2	PAX8	PCNX1	PDCD4	PDE10A	PDE4DIP	PDZD2	PELO	PER1	PER2	PER3	PFKFB3	PGF	PGM3	PHF1	PHF3	PI4K2A	PIAS4	PIK3CA	PIM1	PJA2	PKD1	PKNOX1	PLA2G15	PLA2G4A	PLAGL2	PLCD1	PLEKHB2	PLEKHF1	PLEKHM1	PLEKHO2	PLIN2	PLK3	PLPP1	PLXNA3	PMAIP1	PMP22	PNISR	PNRC1	POR	POU2F1	PPARG	PPIF	PPL	PPP1R15A	PPP2R2A	PPP2R5B	PRDM10	PRDM4	PRKCD	PRKD2	PRRC1	PRRG4	PSEN1	PSG1	PSG4	PSG6	PSG7	PSG9	PSPH	PTBP2	PTBP3	PTGS1	PTGS2	PTHLH	PTP4A1	PTX3	PUM1	PWWP3A	R3HCC1L	RAB11FIP1	RAB22A	RAB29	RAB40B	RAB5A	RAB6A	RAB7A	RAB8B	RAB9A	RABEP1	RABGAP1	RABGEF1	RABGGTB	RAD54B	RALGAPB	RALGDS	RASAL2	RASSF1	RB1CC1	RBM25	RBM39	RBM48	RCAN1	RCAN3	RCBTB1	RELB	RELN	RESF1	RETREG2	RGL1	RGPD5	RGS17	RGS2	RHBDF1	RHOB	RHOF	RHOQ	RIOK3	RIPK2	RIPOR1	RIT1	RLF	RMND5A	RND3	RNF103	RNF19B	RNF38	RNF44	RNF6	RNMT	RP2	RPS6KA5	RPS6KC1	RRAD	RRAGC	RRAGD	RRAS2	RSAD2	RSC1A1	RSF1	RSL1D1	RSRC2	RTN2	RWDD2A	RYBP	SAT1	SBNO1	SCG5	SEC24A	SEC24B	SEC24D	SECISBP2L	SENP5	SENP6	SERINC1	SERP1	SERPINB2	SERPINH1	SETD2	SETD5	SFPQ	SFSWAP	SGPL1	SHTN1	SIK1	SIK3	SIM2	SIRT1	SIRT7	SKIL	SLC12A7	SLC17A5	SLC1A4	SLC25A36	SLC25A38	SLC2A3	SLC30A1	SLC31A2	SLC33A1	SLC38A2	SLC38A7	SLC39A14	SLC3A2	SLC4A7	SLC6A6	SLC6A8	SLC7A11	SLCO4A1	SLF2	SLK	SMAD4	SMC5	SMOX	SMURF1	SNAP23	SNIP1	SNN	SNX16	SNX6	SOCS1	SOD2	SORBS1	SOS1	SOS2	SP2	SPAG7	SPAG9	SPRY2	SPSB1	SPSB3	SPTLC2	SQSTM1	SRC	SREK1	SRSF11	ST3GAL6	STAG2	STAM	STC2	STK10	STK17B	STK3	STX1A	STX3	STX5	STXBP3	SWAP70	SYF2	SYNC	SYNGR3	TANC2	TANK	TBC1D15	TBC1D17	TBC1D3F	TCEAL9	TCF20	TCF7L1	TCF7L2	TFDP2	TFPI	TFPI2	TGDS	THBD	THUMPD2	TICAM1	TIPARP	TJAP1	TJP1	TLE1	TLR2	TMCC1	TMED5	TMEM159	TMEM39A	TMF1	TNFRSF11B	TNFSF9	TOB1	TOB2	TOPORS	TP53BP2	TRAF6	TRIB1	TRIB3	TRIM13	TRIM16	TRIM23	TRIM25	TRIM33	TRIM36	TRMO	TSC1	TSC22D1	TSC22D2	TSPYL2	TTBK2	TTC17	TTC33	TUBB2A	TVP23B	TXNIP	TXNL4B	TXNRD1	UAP1L1	UBAP1	UBE2B	UBE2D1	UBE2H	UBL3	UBR2	UBXN7	UFM1	UGCG	UGDH	ULK1	UPF2	UPF3B	UPP1	USP36	USPL1	UTP25	VAT1	VCPKMT	VEGFA	VPS37B	VPS4B	WAC	WAPL	WASHC2C	WBP4	WDFY3	WDR19	WDR47	WDR48	WIPF2	WIPI1	WRN	WSB1	XIAP	YPEL5	YRDC	ZBTB40	ZBTB43	ZC2HC1A	ZC3H12A	ZC3H7A	ZC3HAV1	ZCCHC14	ZEB2	ZFP36	ZFX	ZHX2	ZKSCAN5	ZMIZ1	ZMYM5	ZNF140	ZNF143	ZNF16	ZNF165	ZNF202	ZNF212	ZNF24	ZNF254	ZNF274	ZNF277	ZNF282	ZNF322	ZNF354A	ZNF394	ZNF395	ZNF426	ZNF442	ZNF473	ZNF557	ZNF83	ZNF84	ZSCAN31	ZSCAN5A
CAFFAREL_RESPONSE_TO_THC_24HR_3_DN	> Genes down-regulated in EVSA-T cells (breast cancer) after treatment with 3 micromolar THC (delta-9-tetrahydrocannabinol) [PubChem=6610319] for 24 h.	CDC42	CPT1A	CSNK1G1	GIPC1	H4C9	MT2A	NUPR1	NUSAP1	PSMD8	RRM2	RYR1	WBP1	WDR89
CAFFAREL_RESPONSE_TO_THC_24HR_3_UP	> Genes up-regulated in EVSA-T cells (breast cancer) after treatment with 3 micromolar THC (delta-9-tetrahydrocannabinol) [PubChem=6610319] for 24 h.	ABCC12	CCNG1	CNBP	EIF3I	LRRFIP1	RPS2	SEC61A1	SRSF5
CAFFAREL_RESPONSE_TO_THC_24HR_5_DN	> Genes down-regulated in EVSA-T cells (breast cancer) treated with 5 micromolar THC (delta-9-tetrahydrocannabinol) [PubChem=6610319] for 24 h.	ALG2	ARF4	ASNS	ATP5MD	ATP5MF	ATP5MPL	CALM3	CDK1	CENPL	COPB2	DCTN4	DUT	EBP	EIF5	EXOC2	FOXM1	FTMT	FXYD3	GARS1	H4C3	HERPUD1	IGFBP5	IMPA1	LRRC28	MCCC1	MLC1	MT2A	NDUFA1	NDUFB3	NEAT1	NME1	NUSAP1	PCBP2	PCLAF	POLR2J2	POU4F1	PPIH	RAB2A	RANBP1	RBM4	RRM2	SEC16A	SERPINB2	SHMT2	SLC3A2	SPIDR	SPINT2	SUB1	TGFB3	TUBA1A	TYRO3	UBE2C	UBR4	WARS1	YY1AP1	ZRANB2
CAFFAREL_RESPONSE_TO_THC_24HR_5_UP	> Genes up-regulated in EVSA-T cells (breast cancer) treated with 5 micromolar THC (delta-9-tetrahydrocannabinol) [PubChem=6610319] for 24 h.	ABRACL	ATP5MC3	CCNA2	CKS2	CNBP	CTSL	DDB1	EIF2A	EXOSC4	FNTA	GAL	IARS1	KHSRP	LIG4	MYL6B	NAMPT	NCOA4	NUCB2	PABPC1P2	PCNA	PNP	PSMA2	RAB5A	RBX1	RNF10	RPS2	SELENOP	TFRC	TUBB	TXNRD1	UHRF1	VAV3	ZFP36L1
CAFFAREL_RESPONSE_TO_THC_8HR_3_DN	> Genes down-regulated in EVSA-T cells (breast cancer) treated with 3 micromolar THC (delta-9-tetrahydrocannabinol) [PubChem=6610319] for 8 h.	ACTR1A	CHD4	EIF3B	ENO1	PCDHB14	POLA2	PRPS1	PSMD1	RANGAP1	TRAP1
CAFFAREL_RESPONSE_TO_THC_8HR_3_UP	> Genes up-regulated in EVSA-T cells (breast cancer) treated with 3 micromolar THC (delta-9-tetrahydrocannabinol) [PubChem=6610319] for 8 h.	AIMP2	CPEB4	EPCAM	PATL1	RHOB
CAFFAREL_RESPONSE_TO_THC_8HR_5_DN	> Genes down-regulated in EVSA-T cells (breast cancer) treated with 5 micromolar THC (delta-9-tetrahydrocannabinol) [PubChem=6610319] for 8 h.	DNAJA1	DNAJB1	EIF1AXP1	HSPA1L	HSPA2	HSPA8	HSPH1	PABPC4	RDH11	RRM2	SRSF3	SRSF7
CAFFAREL_RESPONSE_TO_THC_8HR_5_UP	> Genes up-regulated in EVSA-T cells (breast cancer) treated with 5 micromolar THC (delta-9-tetrahydrocannabinol) [PubChem=6610319] for 8 h.	AIMP2	CDKN1B	CTSL	GARS1	GOLGB1	ID2	IPO7	JUND	NEAT1	OSER1	SRRM2	STX5	TES	USP3	ZFP36L1
CAFFAREL_RESPONSE_TO_THC_DN	> Genes down-regulated in EVSA-T cells (breast cancer) treated THC (delta-9-tetrahydrocannabinol) [PubChem=6610319].	CALM3	CCNA2	CDK1	CYP51A1	DHCR7	DHFR	DNAJA1	EBP	EIF1AXP1	GIPC1	HSPA2	HSPA8	HSPH1	MCM3	MCM6	PABPC4	PCLAF	PNP	PPIF	RBM4	RRM2	SERPINB2	SESN1	SPIDR	SRSF3	TMEM109	TUBA1A	TUBA3C	TUBB	UBAC1	UHRF1	ZWINT
CAFFAREL_RESPONSE_TO_THC_UP	> Genes up-regulated in EVSA-T cells (breast cancer) treated THC (delta-9-tetrahydrocannabinol) [PubChem=6610319].	ASNS	CDKN1B	CENPL	CPEB4	EXOC2	FNTA	FTMT	H2AC6	HERPUD1	IMPA1	IPO7	KCMF1	MCCC1	MYC	NEAT1	NUCB2	PNISR	RAB5A	RPS2	SEC31A	SERINC1	SHMT2	SLC3A2	TFRC	TGFB3	UBR4	USP3	VEGFA	YY1AP1	ZFP36L1	ZNF451	ZRANB2
CAGCTG_AP4_Q5	> Genes having at least one occurence of the highly conserved motif M15 CAGCTG sites. The motif matches transcription factor binding site V$AP4_Q5 (v7.4 TRANSFAC).	AAK1	AARSD1	ABCB9	ABCE1	ABHD16A	ABHD4	ABI2	ABL1	ABLIM1	ABR	ABTB2	ACE	ACMSD	ACSL4	ACTA1	ACTB	ACTC1	ACTG2	ACTN3	ACVR1	ADAMTS2	ADAMTS4	ADAMTS8	ADAMTSL2	ADCY4	ADCY8	ADGRB3	ADGRG4	ADGRL3	ADO	ADRA2C	AFF4	AFG3L1P	AGAP2	AGBL5	AICDA	AIF1L	AKAP9	AKR7A2	AKT1	AKT2	ALDH1A1	ALK	ALPK2	ALS2	AMER1	AMOT	AMPH	ANAPC10	ANGEL1	ANGPT1	ANGPT4	ANGPTL2	ANK1	ANK2	ANKRD1	ANKRD12	ANKRD20A11P	ANKZF1	ANP32A	ANXA6	ANXA8	AP1S2	AP3D1	AP5M1	APBA1	APBA2	APBB2	APBB3	APLN	APOA5	APOBEC2	APOD	APOLD1	APOO	APP	APPBP2	AQP2	AQP5	ARF4	ARFGEF1	ARHGAP24	ARHGAP33	ARHGAP44	ARHGAP45	ARHGAP8	ARHGEF2	ARHGEF5	ARHGEF6	ARID1A	ARL6IP5	ARMC5	ARMC8	ARNT	ARPP21	ART1	ASB14	ASB16	ASB2	ASB5	ASIC2	ASPA	ASS1	ATF7IP	ATG9A	ATOH8	ATP13A4	ATP1A2	ATP1B2	ATP1B4	ATP2B3	ATP4A	ATP5PD	ATP6V0D1	ATP6V1A	ATP6V1C1	ATP6V1D	ATP6V1E2	ATXN7L2	AZIN1	B3GALNT2	B3GALT2	BACE2	BACH1	BACH2	BAHD1	BAIAP2	BAP1	BARX2	BAZ2A	BCAS3	BCL11B	BCL2L2	BCL6	BCL6B	BCL7A	BCL9L	BEND4	BEST2	BEST3	BEX2	BFSP2	BICRA	BMF	BMP1	BMP6	BMPR2	BMT2	BNC2	BNIP2	BNIP3	BORCS5	BRD4	BRINP1	BRINP3	BRSK2	BSCL2	BTBD11	BTBD3	BTF3P11	BTG1	BTG2	C11orf52	C11orf87	C12orf4	C1orf116	C1QTNF1	C21orf62	C2orf16	C2orf27A	C6orf47	C6orf62	C7	C7orf33	C9orf16	CA11	CA3	CABP1	CACNA1G	CACNA1H	CACNA1S	CACNA2D3	CACNB1	CACNB2	CACNG2	CADM2	CADPS	CALCA	CALCOCO1	CALM2	CALM3	CAMK2G	CAMKV	CAPZA3	CARMIL3	CASK	CASKIN1	CASKIN2	CAST	CATSPER2	CAV3	CAVIN2	CBFA2T2	CBFA2T3	CBX6	CCDC102A	CCDC138	CCDC177	CCDC186	CCDC191	CCDC26	CCDC43	CCDC65	CCDC71	CCDC78	CCDC85B	CCL27	CCL4	CCND2	CCNE2	CCNJ	CD247	CD276	CD47	CD72	CD79B	CD9	CD99L2	CDC25B	CDC42EP3	CDC42SE1	CDCA3	CDH13	CDH3	CDH6	CDHR5	CDK18	CDK2	CDK2AP1	CDK5	CDK5R2	CDKL5	CDKN1B	CDKN2C	CDKN3	CDO1	CDX1	CELA3A	CELF3	CEP95	CERKL	CFAP57	CFAP65	CHAC1	CHAT	CHD4	CHFR	CHID1	CHPF	CHRD	CHRNA1	CHRNE	CHRNG	CIBAR2	CILP	CITED2	CKM	CLDN15	CLDN2	CLEC14A	CLEC4D	CLIP1	CLPS	CLSTN2	CLVS1	CMKLR1	CMTM5	CNIH2	CNNM2	CNP	CNTD1	CNTN2	CNTN4	CNTN6	CNTNAP5	COA3	COL22A1	COL2A1	COL5A3	COL7A1	COLEC12	COMMD3	CORO2B	COX6A2	CPA6	CPEB3	CPEB4	CPS1	CRACR2A	CRB1	CRCT1	CREB3L1	CREM	CRHBP	CRIP2	CRYAB	CSDE1	CSF1R	CSMD3	CSNK1G2	CSRNP3	CTSD	CTXN1	CUL7	CUTA	CXCR5	CXorf58	CXXC4	CYP2F1	CYP46A1	CYP8B1	CYTH3	DAAM1	DACT1	DALRD3	DAO	DBH	DBNDD1	DCAF17	DCLRE1A	DCTN1	DCX	DDIT4	DDIT4L	DDR1	DDX17	DDX5	DENR	DEPTOR	DERL3	DES	DHRS3	DLC1	DLEU1	DLEU2	DLG2	DLGAP1	DLL1	DLL3	DLL4	DLX1	DMC1	DMD	DMPK	DMTF1	DNAJA1	DNAJB5	DNAJC1	DNHD1	DOC2A	DOCK4	DOCK6	DOCK9	DOK3	DOK7	DPCD	DPF2	DPH1	DPP3	DPP9	DRG1	DRP2	DSCAM	DTNA	DTX3	DUSP1	DUSP26	DUSP4	DVL3	DYNLRB2	DYSF	E2F1	E2F3	EBNA1BP2	EDC4	EDF1	EDN3	EFNA1	EFS	EGR1	EGR2	EIF2S1	EIF4ENIF1	EIF4G2	ELAVL2	ELAVL3	ELF4	ELL	ELL3	ELN	ELP4	EMILIN3	EMP3	EN1	ENO3	EOMES	EPHA2	EPHB2	EPN2	EPN3	EPOR	ERBB3	ERF	ERH	ERLIN2	ERN1	ERP27	ESCO1	ESR1	ESRRA	ESRRB	ESRRG	ETF1	ETS1	ETV1	ETV5	EXOC5	EXOC6	EXTL1	EXTL3	EYA1	EYA2	EYA3	F11R	FAAP100	FAM110A	FAM120B	FAM131A	FAM178B	FAM193A	FAM193B	FAM217B	FAM222A	FAM50A	FAM98A	FBXL21P	FBXO24	FBXO36	FBXO40	FBXO5	FCER1G	FCGBP	FCRLA	FCRLB	FER1L6-AS1	FES	FEZF2	FGF1	FGF12	FGF13	FGF14	FGF17	FGF21	FGF7	FGF8	FGR	FHL3	FILIP1	FIS1	FITM1	FLNC	FLRT3	FMO5	FNDC5	FNDC8	FOXA1	FOXD3	FOXN2	FOXO4	FOXP1	FOXS1	FRAS1	FREM1	FRMD5	FXR1	FXYD3	FZD9	GAB2	GABPB2	GABRA3	GADD45G	GAP43	GAS7	GATA1	GATA3	GCAT	GDNF	GEM	GFI1	GGNBP2	GHR	GIGYF2	GJC2	GNB2	GNB3	GNG3	GNG8	GOLGA2P11	GOLGA7	GOLM2	GOLPH3L	GPBP1	GPD1	GPM6B	GPR1	GPR162	GPR17	GPR174	GPR21	GPR34	GPR37L1	GPR61	GPR62	GPX1	GREB1L	GRHL3	GRIK3	GRIN2B	GRIN2D	GRK2	GRK5	GRPR	GSDMA	GSK3B	GTPBP2	GZMB	H1-0	H2AC7	H2AZ1	H2BC3	H2BC7	H3C3	H3C4	HAPLN2	HCFC2	HDAC11	HDAC4	HDAC9	HECTD2	HES6	HHATL	HHEX	HID1	HIF1A	HIGD1B	HIP1	HIP1R	HIVEP3	HJV	HMGA2	HMGN2	HMOX1	HNRNPDL	HOOK1	HOXA3	HOXA5	HOXA6	HOXB1	HOXB5	HOXC12	HOXC4	HOXC6	HOXD10	HOXD3	HPCA	HPSE2	HRAS	HRC	HS3ST4	HSD11B1	HSD17B8	HSD3B7	HSH2D	HSPA5	HSPB2	HSPB3	HSPB6	HTR2C	HTR3A	HTR5A	HYAL2	ID1	ID3	IDH2	IER5L	IFNL2	IFNL3	IGF1	IGF1R	IGFBP3	IGFBP6	IKZF2	IL10	IL11	IL11RA	IL17B	IL1RAPL2	IL24	IL34	IMMP1L	IMPDH1	IMPG1	INA	INF2	INHA	INKA1	INPPL1	INSR	IP6K3	IPCEF1	IQCD	IRAG1	IRF2BPL	IRX4	ISL1	ITGA3	ITGA6	ITGB1BP2	ITGB8	ITPR3	ITSN1	IZUMO4	JAG1	JAKMIP2	JAKMIP3	JMJD1C	JPH1	JPT1	KCNA2	KCNE4	KCNH2	KCNIP2	KCNIP3	KCNJ13	KCNJ16	KCNJ2	KCNK5	KCNMA1	KCNMB1	KCNMB3	KCNN2	KCNN3	KCNQ1DN	KCNQ4	KCNQ5	KCNS2	KCNS3	KCTD8	KDM2A	KDM4C	KIF1B	KIF4A	KIF7	KIFC3	KIRREL2	KLF10	KLF12	KLF13	KLF5	KLF8	KLHDC2	KLHDC7A	KLHL1	KLHL40	KLHL41	KLK1	KLK13	KLK2	KMT2A	KNCN	KRT19	KRTCAP2	KSR2	L1CAM	LAMA5	LAMB2	LARP4	LAT	LAYN	LBX1	LBX2-AS1	LCK	LDB3	LDLRAD3	LDLRAD4	LEF1	LEMD2	LENG9	LGALS1	LGI1	LGI3	LGI4	LGSN	LHFPL1	LHFPL2	LHX2	LHX3	LIMK2	LINC00299	LINC00303	LINC00482	LINC00487	LINC00670	LINC01089	LINC01138	LINC01567	LINC01931	LINC02872	LINC02875	LMF1	LMF2	LMO4	LMOD3	LNX1	LNX2	LONRF1	LOXL1	LOXL4	LRBA	LRCH1	LRCH4	LRFN5	LRP1	LRP5	LRRK1	LRRN1	LRRN2	LRRN3	LRRN4CL	LRRTM1	LRRTM3	LRTM1	LSP1	LTA	LTBP1	LUC7L	LUC7L3	LURAP1L	LY6G6E	LZTS2	MACROD1	MAF	MAGED1	MAGI1	MAN1A1	MAN1C1	MAN2B1	MANBA	MAP1A	MAP2K5	MAP2K6	MAP3K13	MAP3K3	MAP3K5	MAP3K8	MAPK4	MAPK8IP1	MAPRE3	MARCHF1	MARCHF5	MARK2	MASP1	MAST1	MATN1	MBNL1	MBNL2	MBP	MCAM	MCF2	MCOLN1	MDK	MDM2	MED13	MEF2C	MEF2D	MEGF10	MEGF8	MEIS2	METTL7B	METTL8	MFNG	MFRP	MFSD2A	MGLL	MID1	MID2	MINDY1	MIR1-1HG	MIR1-1HG-AS1	MIR137HG	MIR22HG	MIR9-1HG	MITF	MKRN4P	MLIP	MLLT11	MLYCD	MMRN2	MOB3C	MOG	MORC3	MOS	MOSMO	MOSPD1	MPPED2	MPRIP	MRGPRF	MRPL14	MRPS6	MSS51	MSTN	MT1E	MTIF2	MTMR10	MTMR4	MTSS1	MUC15	MUSK	MXI1	MYADM	MYBL2	MYBPC1	MYBPH	MYC	MYCBP	MYCLP1	MYCN	MYF5	MYH13	MYH3	MYH4	MYL3	MYL6B	MYLK	MYLPF	MYO18A	MYO18B	MYO1C	MYO1F	MYO7A	MYOT	MYOZ1	MYOZ2	MYOZ3	MYPN	MYT1	NAA50	NACA	NADK2	NAGLU	NANOS1	NAP1L5	NAPB	NAPEPLD	NAT9	NAV1	NAV3	NBEA	NCAPH2	NCDN	NCF4	NCKAP5	NDNF	NDRG1	NDST2	NDST4	NDUFA4	NDUFA4L2	NDUFAF3	NDUFC1	NEB	NECTIN3	NEDD4	NEDD4L	NES	NEURL1	NEUROD2	NEUROG3	NEXN-AS1	NFIX	NGF	NHLH2	NHLRC2	NID2	NIPBL	NKD1	NKX2-2	NLGN3	NNAT	NOL4	NOL4L	NOL9	NOSIP	NOTCH1	NOVA1	NPHP4	NPPA	NR2E1	NR3C2	NR4A1	NR4A3	NR5A1	NRBF2	NRG2	NRK	NRP2	NSG2	NTF3	NTF4	NTNG2	NTS	NUDT18	NUDT22	NUMBL	NUTF2	NXPH3	NXPH4	OBSCN	OGFOD2	OGG1	OLFML1	OMA1	OMG	ONECUT2	OPCML	OR2L13	ORMDL3	OSBPL10	OSR1	OTUD7A	P2RX4	P2RX5	P2RY4	P3H3	PABPC5	PACSIN3	PADI2	PAICS	PAK3	PAK5	PAK6	PALMD	PAM	PARP12	PARP6	PARP8	PASK	PATL1	PAX1	PAX2	PBXIP1	PCBP2	PCBP4	PCDH18	PCDH9	PCF11	PCNX1	PCYT1B	PDAP1	PDE10A	PDE1A	PDE3A	PDE7A	PDGFB	PDHA2	PDK2	PDLIM2	PDLIM4	PDZD11	PEG10	PEPD	PEX7	PGF	PHF1	PHF23	PHF7	PHKA1	PHLDB1	PI4KB	PICALM	PIGN	PIK3AP1	PIK3CG	PITX3	PJA2	PKD2L1	PLAAT3	PLAC1	PLCB2	PLCZ1	PLEC	PLEKHA4	PLEKHA6	PLN	PLP1	PLPP7	PLS3	PLXNB3	PMEL	PML	PMP22	PNMA1	PNOC	PODN	POLD4	POLL	POLR1D	POLR3GL	POU4F1	PPAT	PPM1A	PPM1E	PPM1J	PPP1R16B	PPP1R17	PPP1R3D	PPP1R7	PPP1R9B	PPP2R3A	PPP2R5C	PPP2R5E	PPP3CA	PPP3CB	PRDM13	PRDM8	PREX2	PRICKLE1	PRICKLE2	PRKAA2	PRKACA	PRKACG	PRKAG3	PRKCB	PRKCG	PRKCQ	PRMT6	PROK2	PROSER3	PRPF39	PRR11	PRR14L	PRR30	PRR35	PRRG2	PSD	PSD2	PSIP1	PSMD3	PTCH2	PTCHD1	PTGDS	PTGFRN	PTGIR	PTH1R	PTK2	PTK7	PTP4A3	PTPN1	PTPN6	PTPRS	PURA	PVALB	PYGM	QTRT2	RAB24	RAB26	RAB27A	RAB30	RAB33A	RAB3A	RAB3C	RAB5B	RABAC1	RAD51AP1	RAD51B	RAD51D	RAG1	RAI1	RAMP2	RAP2B	RAPSN	RARA	RASGEF1A	RASGRF2	RASL10A	RASL10B	RASL12	RASSF1	RASSF2	RBBP7	RBFOX1	RBFOX2	RBM14	RBM15B	RBMS3	RCAN1	RCOR2	RCSD1	RDH10	REEP1	REEP6	RELA	RENBP	REPS1	REPS2	RERG	RESF1	RETNLB	RFX8	RGR	RGS12	RGS6	RGS7	RGS8	RHBDF1	RHOBTB2	RHOD	RIBC2	RIMS1	RIN1	RIPOR1	RIT1	RNF111	RNF121	RNF13	RNF14	RNF166	RNF19B	RNF213	RNF216	ROBO4	ROCK1	RORC	RPA3	RPL23AP32	RPL28	RPS6KB1	RPUSD4	RRAD	RRAGD	RSPO2	RSRC1	RTKN	RTL9	RTN2	RTRAF	RUFY1	RUFY4	RUNDC1	RUNX1	RUNX1T1	RUNX3	RUSC1-AS1	RXRG	RYK	RYR1	S100A2	S100A3	S100A8	SALL1	SAMD1	SBSN	SCAMP5	SCAP	SCFD1	SCN3B	SCN4A	SCN5A	SCRN1	SCT	SCUBE3	SELPLG	SEMA4A	SEMA6D	SEMA7A	SEPTIN3	SEPTIN4	SEPTIN7	SERF2	SERPINE1	SET	SEZ6	SGCG	SGIP1	SGK2	SGMS2	SH2B3	SH2D6	SH3BGRL3	SH3BP1	SHISA4	SHISA6	SHOX2	SIX5	SKA2	SKIDA1	SLC12A2	SLC12A8	SLC18A3	SLC1A4	SLC1A7	SLC22A17	SLC24A3	SLC25A26	SLC25A41	SLC26A10	SLC29A4	SLC30A8	SLC35A4	SLC35C2	SLC38A3	SLC39A9	SLC43A3	SLC44A1	SLC44A2	SLC4A1	SLC4A2	SLC5A10	SLC5A7	SLC66A1	SLC6A14	SLC7A11	SLC8A3	SLF2	SLITRK5	SLITRK6	SMAP2	SMARCA1	SMARCA2	SMARCA5	SMARCAL1	SMC1B	SMG5	SMIM43	SMYD1	SNCG	SNN	SNPH	SOBP	SORBS1	SORBS3	SOST	SOWAHA	SOX10	SOX12	SOX2	SOX4	SOX5	SPAG6	SPATA6	SPCS1	SPECC1	SPEG	SPG21	SPIB	SPIN2A	SPINK5	SPOCK2	SPOP	SPPL3	SPRED1	SPRY4	SPTAN1	SPTBN1	SPTY2D1	SRC	SRCIN1	SRD5A3	SRF	SRP54	SRPK3	SRPX	SRRM3	SSC4D	SSX2IP	ST8SIA4	STAC3	STAR	STARD13	STAT2	STAT3	STAT5A	STAT5B	STIM1	STMN2	STOML2	STXBP6	SULT2B1	SUMO2	SUMO4	SUPT16H	SUPT5H	SUV39H2	SV2A	SVIL	SYNC	SYNPO2L	SYNRG	SYT16	SYT17	SYT6	SYTL1	SYTL2	SYVN1	TACC1	TAL2	TAPT1	TAPT1-AS1	TAS1R1	TAZ	TBC1D2B	TBCC	TBR1	TBX3	TBX6	TCF12	TCF21	TCF4	TCF7	TEAD2	TEF	TENM3-AS1	TENT5C	TEX35	TFAP2C	TFAP4	TFDP2	TGFB2	TGFB3	TGFBR2	TGIF1	TGIF2	THPO	TIAF1	TIMP4	TINAGL1	TLE4	TLNRD1	TMEM100	TMEM104	TMEM105	TMEM109	TMEM125	TMEM126B	TMEM17	TMEM178A	TMEM182	TMEM184A	TMEM25	TMEM255A	TMEM35A	TMEM79	TMEM86A	TMEM8B	TMF1	TMOD3	TMOD4	TMUB2	TNFRSF19	TNFSF4	TNKS1BP1	TNNC1	TNNC2	TNNI2	TNNT1	TNNT2	TNNT3	TNRC6C	TNS1	TOB1	TOLLIP	TONSL	TOR1AIP1	TP53BP1	TP53INP2	TPCN1	TPI1	TPM2	TPM3	TPMT	TPPP3	TRAF3	TRAF4	TRAM1	TRAPPC3	TRERF1	TRIM39	TRIM46	TRIM54	TRIM62	TRIM8	TRIP11	TRIP4	TRIT1	TRMT10A	TRPC4	TRPM4	TRPT1	TRPV1	TSC22D3	TSC22D4	TSEN54	TSPAN33	TTLL7	TUBA1A	TUBA4A	TUBA4B	TUBA8	TUBB2B	TUBB4A	TUBG2	TUG1	TUSC2	TXN	TXNDC12	UBALD2	UBE2B	UBE2D3	UBE2H	UBE2K	UBE2O	UBE2W	UBR5	UBTF	UFM1	UGT1A7	UNC119	UNC13B	UNC45B	USF1	USO1	USP1	USP13	USP3	USP32	USP32P2	USP49	USP5	USP54	VAMP1	VAMP3	VAMP8	VAT1	VEGFA	VEZF1	VGF	VGLL3	VPS18	VPS45	VSTM2A	VWA5A	VXN	WBP1L	WBP2NL	WBP4	WDFY1	WDPCP	WDR25	WDR81	WDR83	WDR83OS	WDTC1	WNK2	WNK4	WNT10A	WNT10B	WNT2	WNT2B	WNT4	WNT6	WNT7B	WNT8B	WNT9A	WWC2-AS2	XBP1	XCL2	XIRP1	XPNPEP1	XPR1	YARS1	YBX2	YPEL5	YTHDF2	YWHAZ	YY1AP1	ZBTB16	ZBTB18	ZBTB20	ZBTB25	ZBTB33	ZCCHC24	ZEB2	ZFAND3	ZFP36L1	ZFYVE1	ZFYVE26	ZMAT3	ZMIZ1	ZMYM2	ZMYM4	ZMYND8	ZNF133	ZNF232	ZNF267	ZNF277	ZNF326	ZNF384	ZNF385A	ZNF398	ZNF503	ZNF513	ZNF521	ZNF593	ZNF646	ZNF668	ZNF703	ZNF710	ZNF777	ZRANB1	ZSWIM8
CALVET_IRINOTECAN_SENSITIVE_VS_RESISTANT_UP	> Genes up-regulated in neuroblastoma xenografts: sensitive vs resistant to the topoisomerase inhibitor irinotecan [GeneID=3750].	ATM	CD40LG	FLT1	PTN	RFC2
CALVET_IRINOTECAN_SENSITIVE_VS_REVERTED_DN	> Genes down-regulated in neuroblastoma xenografts: resistant vs those that reverted to be sensitive to the topoisomerase inhibitor irinotecan [PubChem=3750].	CDH5	HOXD3	PCNA	PTN	RHOB
CALVET_IRINOTECAN_SENSITIVE_VS_REVERTED_UP	> Genes up-regulated in neuroblastoma xenografts: resistant vs those that reverted to be sensitive to the topoisomerase inhibitor irinotecan [PubChem=3750].	GMFB	PGF	PURA	RAC1	VIM
CAMPS_COLON_CANCER_COPY_NUMBER_DN	> Genes from chromosomal copy number losses in a panel of 51 primary colon carcinoma samples.	ACOT1	AHNAK	AMER1	AMY2A	APOBEC3A	APOBEC3B	APP	ASB12	BCAR3	BTNL8	CES1	CES1P1	CFHR1	CFHR2	CFHR4	CLCC1	CLEC4C	DPPA3	EEF1G	ELAPOR1	FCGR1A	FRMPD2	GDF3	GPSM2	GSTT1	H2AC18	H2AC20	H2AC21	H2BC21	H3-2	H4C14	HEATR4	HERC2P3	HLA-B	HLA-C	HLA-DRB5	LCE3E	LINC02591	LPA	MACROD2	MTA2	MTMR8	NANOG	NEGR1	NME7	NRXN3	OR2A1	OR2A42	OR2T10	OR2T11	OR2T34	OR4C11	OR4C6	OR4M2	OR4N4	OR4P4	OR4S2	OR51A2	OR51A4	PDXDC1	POTEB	PPIAL4A	PTPN20	RBFOX1	RHD	SLC2A14	TAF13	TEX28	TMEM167B	TUT1	WDR47	ZDHHC11	ZDHHC14	ZNF630
CAMPS_COLON_CANCER_COPY_NUMBER_UP	> Genes from chromosomal copy number gains in a panel of 51 primary colon carcinoma samples.	ALYREF	ANAPC11	ANKRD10	APC2	BOP1	BRSK2	C1orf220	C4orf36	CANT1	CARD9	CASKIN1	CCDC103	CCDC144B	CCNYL1	CERS1	CSDE1	DACH1	DAZAP1	DIRAS1	DNASE1	DOK6	DUSP1	EFTUD2	EIF1	FBXO3	FLII	FSTL3	GAST	GATA4	GDF1	GPALPP1	GPSM1	HAP1	HJV	KAZN	KRT13	KRT15	KRT31	KRT32	KRT33A	KRT33B	KRT34	KRT35	KRT36	KRT37	KRT38	LCN10	LCN15	LCN6	LCN8	LINC02076	LLGL1	MAFG	MAFK	MAGEA1	MAPKAPK5	MIEF2	MPRIP	MSI2	MYO15A	NDUFA4	NEUROG2	NOTCH1	NOTUM	NPB	NRAS	OR5T1	OR5T3	OR8H1	OSBPL11	P4HB	PANK4	PAX9	PCYT2	PEX5L	PRKN	PTPRD	PYCR1	RASD1	RPS15	RXRA	SHMT1	SIRT7	SMCR8	TMEM51-AS1	TOP1	TOP3A	TRAF7	UPF1	USP32P2	XPNPEP1	YY1AP1	ZDHHC8
CEBALLOS_TARGETS_OF_TP53_AND_MYC_DN	> Genes down-regulated in K562 cells (chronic myelogenous leukemia, CML) expressing TP53 and MYC [GeneID=7157;4609].	ATRX	CHAF1B	CKAP2L	COMT	CSK	CYFIP2	DDB2	DGKZ	F2R	GLT8D1	GPM6B	HBEGF	ISCU	KIF14	KIF21B	KRT8	MDM2	MLF2	NPRL3	PIM1	PLAUR	POM121	REN	RNPEP	SEPTIN4	SLC2A5	SLC4A1	SNCA	TCN2	TPM1	TRIM31	VARS1	VCAM1
CEBALLOS_TARGETS_OF_TP53_AND_MYC_UP	> Genes up-regulated in K562 cells (chronic myelogenous leukemia, CML) expressing TP53 and MYC [GeneID=7157;4609].	ACSL1	ACSL3	CD55	CTH	DRG1	HSPA2	HSPH1	INSIG1	ISLR	JUNB	MTHFD2	MYC	NEK3	PDIA3	PFKFB1	SRSF7	STAT5B	UAP1	ZNF532
CEBP_Q2_01	> Genes having at least one occurence of the transcription factor binding site V$CEBP_Q2_01 (v7.4 TRANSFAC) in the regions spanning up to 4 kb around their transcription starting sites.	ABHD6	ACAN	ACSL5	ADAM9	ADAMTS2	ADAMTS5	ADH7	ADRB2	ALB	ALDH1A2	ANGPT1	ANO1	AP1S2	APC	ARF6	ARHGEF38	ARID1B	ARRDC3	ASAH2	ASCL2	ASGR1	ASGR2	ATAD2	ATP13A4	BCL6	BDNF	BEND4	BMX	BNC2	C1orf122	C2CD2	C2CD5	CADM1	CALD1	CALML4	CALR	CAMKMT	CASK	CAVIN2	CBX4	CCL3	CCL8	CCN1	CDKN1C	CEP120	CEP41	CEPT1	CFL2	CGN	CHD2	CHST15	CIPC	CITED1	CITED4	CLASP1	CLDN8	CLN5	CRH	CRIM1	CSDE1	CUEDC1	DBH	DCN	DENND2D	DENND4A	DLG2	DLX1	DMD	DOCK3	DYNC1H1	DYRK3	EBF2	EFEMP1	EGFR	EIF4A2	ELAVL2	EPHB6	ERF	ERG	ESR1	ETV5	ETV6	EYA1	F9	FAHD1	FAM217B	FAM91A1	FBXL14	FBXO40	FBXW7	FGA	FGF14	FIGN	FMO2	FOXN3	FOXP1	FOXP3	GABRR2	GPC4	GYS1	H1-2	H3-3B	HAGH	HDAC4	HERC4	HIVEP3	HOXA1	HOXA10	HOXA2	HOXA5	HOXB7	HOXC4	HOXC6	HOXD9	ID3	IL19	IL1F10	IL1R2	IL1RAPL1	IL27	JADE3	JUN	KCNJ13	KIF2B	KLF12	KLF5	KRT23	LCOR	LEMD2	LHX6	LINC00114	LINC00472	LIPG	LMO4	LNPK	LONRF3	LRIT3	LRRTM3	LUZP1	LYPD1	MAP2K3	MAP2K6	MAP3K3	MARCHF1	MBNL1	MED12L	MIDEAS	MITF	MKNK2	MLH3	MMP27	MOSPD2	MPP5	MPP6	MREG	MTTP	MYH10	MYH4	NADK	NAT9	NCKAP5	NDP	NDUFA4L2	NEO1	NEUROG1	NFE2L2	NFIL3	NFIX	NFKBIZ	NPVF	NREP	NRP2	NRXN3	PAX8	PCDH7	PCDHB4	PCDHGC3	PCTP	PDE4D	PER1	PIGP	PITX2	PLA2G4A	PLCB1	PLCB2	PLPP5	PLS1	PPL	PPP1CB	PPP1R3D	PRDX3	PREPL	PRKG1	PRRC2A	PTEN	RAB2A	RARB	RBM4	RGR	RHOB	RIN3	RNF17	RUVBL2	S100PBP	S1PR5	SBSN	SEMA6D	SERPINA7	SIAH3	SIK3	SIRPA	SLC12A1	SLC25A35	SLC39A13	SLC40A1	SLC6A15	SLIT3	SNX12	SOBP	SOX5	SPAG9	SPIB	SPRED1	SPRR1B	SPRY4	SPTLC2	STC1	STC2	STMN1	SULF1	SYNCRIP	TBR1	TBX6	TBXAS1	TCF12	TCF7L1	TESK2	TFE3	THRA	TLR8	TM2D2	TMBIM6	TMEM104	TNFSF13B	TNFSF14	TNFSF15	TNNC2	TNS2	TOB1	TP63	TRIB1	TSC22D1	TSHZ3	TSPAN5	TTC22	TTLL6	TXLNG	UBE2E2	USP34	USP9X	WEE1	WNT10B	WNT3	WNT5A	WNT6	XDH	XKRX	YRDC	YWHAG	ZBTB20	ZFP36L1	ZNF428
CEBPA_01	> Genes having at least one occurence of the transcription factor binding site V$CEBPA_01 (v7.4 TRANSFAC) in the regions spanning up to 4 kb around their transcription starting sites.	ADRB2	AFF2	ANGPT2	ANKS1B	AP1S2	AQP9	ARF6	ARHGEF38	ARHGEF6	ARID1B	ARNT	ARRDC3	ARRDC4	ASAH2	ASCL2	B2M	BCL6	BDNF	C2CD5	CA8	CACNB2	CADM1	CADM3	CALML4	CALR	CASK	CBX4	CBX6	CCDC71L	CD109	CD55	CDC42SE1	CDKL5	CFL2	CHM	CHML	CHMP1B	CHST15	CHST7	CIPC	CLDN4	CLDN8	CLINT1	CLOCK	CLUH	CLVS1	COL13A1	COLEC10	CRIM1	CRLS1	CSDE1	CSNK1E	CTDSPL2	CUEDC1	DEFB1	DLX1	EDN2	EGFR	EHF	EIF4A1	EN1	EP300	ERLIN1	ESR1	F5	FAM91A1	FBN2	FBXO11	FBXW7	FCER1G	FES	FIGN	FNBP1	FOXN3	FOXP2	FRMD5	FST	FSTL1	GAREM1	GPATCH11	GPBP1L1	GPC4	GPR85	GYPC	GYS1	H3-3B	HCAR2	HCAR3	HHIP	HNRNPR	HOXB7	HOXB9	HOXC4	HTR2C	HTRA4	ID3	IL19	IL1RAPL1	ITGA11	JARID2	JPH1	KCNJ13	KCNJ2	KDM6A	KIF2B	KLK3	KMT2E	LARS1	LEMD2	LHX6	LINC00114	LMO4	LONRF3	LRATD2	LUC7L3	LYPD1	MAOA	MAP2K3	MAP2K6	MBNL1	MCTP1	MEIS2	MIR137HG	MITF	MLLT11	MOSPD2	MRPL24	MSH5	MTTP	MXI1	MYH4	MYL1	MYO1C	NCKAP5	NDUFA4L2	NEK10	NFAT5	NOL4	NOTCH1	NPVF	NR0B2	NR2F2	NREP	NRP2	NRXN3	NXN	ONECUT2	OSMR	OTX1	OTX2	PCDHA11	PCSK2	PDE4D	PDGFB	PDP1	PIGV	PLA2G4A	PLPP5	PPP1CB	PPP1R14C	PPP3CB	PRDM1	PRKAG1	PROS1	PRPS1L1	PUM2	RAB30	RAB3IP	RARB	RASAL2	RASSF8	RB1CC1	RBBP4	RBM4	RC3H2	RESF1	RGN	RHOBTB2	RHOQ	ROGDI	RPA3	RPS21	RRBP1	RUVBL2	S100A2	S1PR1	SALL1	SAMD7	SBSN	SCML1	SEPTIN14	SERPINA7	SERTAD4	SFRP2	SHKBP1	SIAH3	SIRPA	SKIDA1	SLC12A1	SLC16A12	SLC24A1	SLC25A12	SLC36A2	SLC44A4	SLC6A15	SLC6A5	SMAD6	SMARCA2	SOBP	SORBS2	SOX11	SP3	SP8	SPIB	SPRED1	SPRR1B	SPTLC2	SSH3	STC1	STN1	SULF1	SYNCRIP	SYNJ1	SYT16	TBC1D16	TBR1	TBX6	TCF7L1	THRA	TLR8	TNFSF11	TNFSF13B	TNR	TNS2	TOB1	TRIB1	TRIM37	TRIM8	TSC22D1	TSPYL2	TTC22	TXLNG	UBE2E2	USP34	USP5	USP9X	WNT10B	WNT5A	XK	XPR1	ZADH2	ZBTB20	ZBTB8OS	ZEB1	ZIC2	ZNF470
CEBPB_02	> Genes having at least one occurence of the transcription factor binding site V$CEBPB_02 (v7.4 TRANSFAC) in the regions spanning up to 4 kb around their transcription starting sites.	ACAN	ACLY	ADRB2	ALDH1A2	ANGPT1	AQP9	ARF6	ARHGEF38	ARID1B	ARNT	ARRDC3	ASAH2	ASCL2	ASGR1	ATAD2	ATP13A4	BAZ1A	BCL11A	BCL6	BDKRB1	BDNF	BMF	BNC2	BNIP3L	BUD31	C1orf122	C1QL1	CACNB2	CASK	CASS4	CAVIN2	CBX4	CCL3	CCND2	CDKL5	CDKN1B	CEP120	CHD2	CHRM1	CIPC	CITED1	CITED4	COL4A3	COL4A4	CP	CPNE4	CSMD3	CSNK1E	CTDSPL2	CUEDC1	CYP24A1	DBH	DCAF6	DDR2	DENND2D	DENND4A	DLX1	DMD	DUSP1	DYRK3	EDN2	EFNA5	EHF	EIF4A1	EIF4A2	ELAVL2	ERF	ERLIN1	ESR1	FAM217B	FBXW7	FCER1G	FGA	FGB	FGF14	FIGN	FMO2	FOXN3	FOXP1	FRMD5	FST	G0S2	GLP2R	GOT1	GPATCH11	GYS1	H1-2	H2AJ	H2AZ1	H3-3B	HAVCR1	HECTD4	HNRNPR	HOXA5	HOXC13	HSP90B1	ID3	IL19	IL1RAPL2	IL27	IP6K2	ITGA11	ITPR3	JADE3	KCNE3	KCNH7	KCNJ13	KCNJ2	KPNA3	KRT23	LCOR	LEMD2	LEP	LINC00670	LMO4	LONRF3	LUZP1	LYPD1	MAP2K6	MAP3K3	MAP4K4	MBNL1	MED12L	MEOX2	METTL9	MIDEAS	MMP27	MOSPD2	MPP6	MPPED2	MRC2	MTF1	MYO1C	NAT9	NCKAP5	NDRG1	NEK6	NFE2L2	NFIL3	NFKBIA	NFKBIZ	NHLH1	NLRP3	NOL4L	ONECUT2	OPN1LW	P2RY4	PAFAH2	PBDC1	PCDH7	PCF11	PCTP	PDAP1	PDCL	PDE3B	PDE4D	PDGFB	PDGFRA	PDGFRL	PER1	PFN2	PHLDB1	PHOX2B	PIP5K1A	PITX2	PKNOX2	PLA2G2E	PLA2G4A	PLPP5	PPARG	PPL	PPM1B	PPP1CB	PPP1R3D	PRDX3	PRG4	PRLR	PRR14L	PRR15	PTPN12	RAB2A	RAB3IP	RAB44	RAD23B	RASAL2	RBM39	RBPMS	RC3H2	REXO2	RFX4	RGR	RHOB	RIN3	RPA3	RPS21	RRBP1	RS1	RUVBL2	S100A9	S100PBP	SARNP	SBF2	SBSN	SEPHS2	SERPINA7	SERPINF1	SERTAD4	SHKBP1	SIRPA	SKIDA1	SLC12A1	SLC19A3	SLC25A12	SLC6A4	SLC7A11	SLIT3	SMAD1	SMAD6	SMARCA1	SMARCA2	SMARCAD1	SMIM29	SOBP	SOCS2	SOX10	SOX5	SP8	SPIB	SPRED1	SPRY4	STAT3	STEAP2	STEAP4	STX18	SULF1	SYNCRIP	SYNJ1	TAC1	TBR1	TCF12	TGFB3	TGIF1	THRA	TMEM104	TMEM255A	TMPRSS4	TOB1	TOP1	TRIB1	TRMT10A	TRPM1	TSHZ2	TSHZ3	TTC39B	TXLNG	UBE2E2	UBQLN1	UGP2	VCAN	VNN3	WNT5A	YRDC	ZADH2	ZBTB20	ZEB2	ZNF217
CHANDRAN_METASTASIS_DN	> Genes down-regulated in metastatic tumors from the whole panel of patients with prostate cancer.	ACYP2	ADIRF	AHI1	AHNAK2	ALDH7A1	ALKBH3	ALOX15B	AMD1	AMDHD2	ANKH	ANO7	ANTXR2	ANXA11	APCDD1	ARHGAP27	ARHGEF10	ARL5A	ARMCX1	ASAP3	ASB2	ATF3	AXIN2	AZGP1	B2M	B3GALNT1	B3GALNT2	BBOF1	BCAS1	BMP4	BMP7	BMPR1A	BOC	BTG2	C11orf52	C11orf80	CAB39L	CACHD1	CACNA2D1	CAPS	CAV2	CCN2	CCN3	CD38	CDH10	CDNF	CFL2	CHRM3	CIRBP	CLCN7	CNOT6L	CNST	CNTN3	COL13A1	COL8A2	CRISPLD2	CTSO	CUEDC1	CWH43	CYBRD1	DACT3	DBNDD2	DDR2	DEF6	DNAJC10	DNALI1	DPH3	DPP4	DUSP1	DUSP2	DYNC1I2	ECHDC1	ECRG4	EFEMP2	EFS	EGR2	EGR3	EIF3A	EIF3J	EPHA3	EPHB6	ERBB2	EVA1C	EYA4	FAM107A	FAM135A	FAM3B	FBXO2	FBXO22	FGF13	FGFR2	FGL2	FHOD3	FMOD	FOS	FOSB	FUCA1	GABBR1	GDI2	GHDC	GLI3	GLIS2	GOLM1	GPX7	GSTA4	GSTM5	GSTO2	GSTT2	GTDC1	HECW2-AS1	HEXA	HSD17B14	HSPB8	IDNK	IER2	IGFBP2	ILDR1	INTS11	IQGAP2	IRAG1	ISL1	ITGA4	ITGB8	ITIH5	JAM3	KAT5	KCNN4	KIAA1191	KLF3	KLF4	KLF6	KLK10	KLK11	KLK3	KRT15	KRT5	LFNG	LHPP	LIMS2	LINC00339	LINC00662	LPAR1	LRMDA	LSAMP	MAGED2	MAN2B2	MAP3K20	MCC	MCTP2	ME3	MED11	MEGF6	MEIS3P1	MICA	MIR100HG	MISP	MLLT10	MN1	MOXD1	MRGPRF	MRPL45	MTPAP	MVB12B	MVK	MX1	MXRA5	MYG1	MYLK	NAGLU	NBL1	NDFIP2	NDNF	NECAB3	NEFH	NEXN	NFIA	NINJ2	NR2C2AP	NR4A1	NSMCE4A	NT5DC1	OGN	P2RY1	PAK1	PAMR1	PARM1	PCAT14	PCDH18	PCDH7	PCOLCE2	PDE4B	PDE5A	PDGFC	PDPR	PDZRN4	PER3	PGM5	PI15	PIFO	PIGT	PKP1	PMEPA1	PNRC2	PODN	POMT1	PPM1L	PPP1R12B	PPP1R14A	PPP3CB	PRICKLE2	PRPF40A	PRRX1	PSD2	PSD3	PSPC1	PTGS2	PTN	PTPRN2	PWWP2B	PYCARD	PYROXD2	RAB23	RAB27B	RAB34	RAB40B	RAB4A	RAMP2	RARRES1	RASL12	RASSF4	RBFOX3	RBM24	RGCC	RILPL2	RLN1	RNF10	RNF150	RNF180	RNF43	ROBO2	ROGDI	RORB	RPS27L	RRAD	RRAS	RWDD2B	SCD5	SCN7A	SELENOM	SEMA3C	SERPINB5	SERTM2	SFRP1	SFT2D3	SLC15A2	SLC20A2	SLC22A17	SLC30A4	SLMAP	SMAD3	SMAGP	SMIM1	SMOC2	SMPDL3B	SMTN	SORBS1	SORBS2	SOX2	SPATC1L	SPOCK3	SRRD	SSPN	STARD13	STAT2	SWT1	SYNGR4	SYNPO2	SYS1	SYTL1	TBC1D9B	TEN1	THBS4	THSD4	TIGD2	TM9SF1	TMEM106B	TMEM129	TMEM150C	TMEM199	TMEM98	TMSB15A	TNIP1	TNS1	TRAPPC1	TRIM29	TRMT6	TSHZ3	TSPAN15	TSPAN2	TUBB6	TWIST2	TXNDC11	UPK3A	VMP1	VPS36	VSIG2	WFDC1	WFDC2	WNT5B	XAB2	ZBTB4	ZCCHC3	ZFP36	ZMYND11	ZNF483	ZNF532	ZNF641	ZNF747
CHANDRAN_METASTASIS_TOP50_DN	> Top 50 genes down-regulated in metastatic vs primary prostate cancer  tumors.	ABI2	AGGF1	AHI1	ANXA11	APCDD1	ARL5A	B3GALNT1	BOC	C12orf57	CHMP4B	CIRBP	CRYBG1	CRYL1	EFHD2	ETHE1	FOS	G3BP1	IER2	INTS11	KCTD3	MAGED2	MALAT1	MRC2	MSRB2	NOP53	NR4A1	NT5DC1	PBXIP1	PHB2	POMT1	RAB34	ROGDI	RPS27L	SELENOM	SFRP1	SORBS2	STAT6	SYTL1	TM9SF3	TOMM20	TRAPPC1	WAS	WNT5B	ZDHHC4
CHANDRAN_METASTASIS_TOP50_UP	> Top 50 genes up-regulated in metastatic vs primary prostate cancer  tumors.	AK4	AR	BASP1	CBX4	CELF1	DDX17	DENND11	EIF1AX	ENTR1	G3BP1	GIT1	GNL3L	GRB2	GRINA	H2AZ2	HSP90AA1	HSPD1	IBTK	IRF2BP2	JPT1	KMT2E	KMT5B	LARP1	METTL2B	MSI2	NOL8	NUCKS1	NUFIP2	PABPC1	PCBP2	RALA	RNU4-8P	SOD1	TUBA1B	U2SURP	UGT2B15	YY1	ZNF587	ZNF605
CHANDRAN_METASTASIS_UP	> Genes up-regulated in metastatic tumors from the whole panel of patients with prostate cancer.	ABHD5	ACSM3	ADAM10	ADAM17	ADAP1	ADD1	AGO2	AGO4	AIG1	AK4	AP2B1	AR	ARHGAP1	ATG4D	ATXN2	BASP1	BCL2	BOD1L1	BPTF	BRD8	BRICD5	BTNL9	CAMSAP1	CBX4	CBX5	CDK18	CDK2	CDKN2D	CELF1	CHORDC1	CLASP2	CLDN5	CNTLN	COX19	CPEB4	CRB2	CSNK1G2	DAZAP1	DCAF7	DDIT4	DDX17	DENND11	DLEU2	DNAJC3	DONSON	DUSP8	DXO	DYNC1H1	E2F3	EIF1AX	EIF5	EML4	ENTR1	EP400	EPB41	ESR2	FAM30A	FAM83F	FAR2P1	FBXO45	FGFR1OP2	FN1	FNBP4	FOLH1	FOXM1	FSCN1	FUS	G3BP1	GABPB1-AS1	GNL3L	GOLT1A	GPATCH2L	GPR158	GRAMD4	GRB2	GSK3B	GUSBP14	GUSBP2	H3C10	HBA1	HBB	HBD	HBE1	HCG18	HES6	HMBOX1	HOXC6	HS6ST1	HSPA1A	HSPA6	HSPE1	IBTK	IFFO1	INTS8	ITPR1	JPT1	KANSL1	KCNJ15	KCNQ1OT1	KLHL28	KMT2C	KMT2E	KMT5B	LARP1	LINC00205	LINC01560	LINC01823	LONRF2	LRCH3	LRRC58	LSMEM1	LSP1P4	LYN	MAGOHB	MALAT1	MAP4K4	MORF4L2	MPO	MSI2	MTDHP3	MTF2	NBPF14	NCAPH2	NEAT1	NECAP2	NFATC1	NFATC2IP	NGF	NKTR	NLK	NOL8	NORAD	NPIPB3	NSD1	NTM	NUB1	NUPR1	ORC6	OSBP2	P4HA1	PAAF1	PABPC1	PAICS	PCBP2	PCDHGB9P	PDK1	PDLIM5	PDP1	PITPNB	PLXNA1	POLR2A	PPP2R5C	PRAP1	PRB4	PRKAB2	PRLR	PRRC1	PVT1	RAB12	RAB6B	RALA	RBBP5	RBBP6	RBM39	RIPK2	RNF149	RNF216P1	RNU4-8P	RPL37	S100A8	SECISBP2	SEL1L	SEPTIN7	SFPQ	SHPRH	SLC16A1	SLC7A5	SMG1	SNRPN	SPG11	SPIN1	SPP1	STAG3L3	SULT1A2	TAF1D	TAOK1	TARS1	TBC1D24	TERF1	TGFBRAP1	THBS2	TIPRL	TM2D1	TMCC1	TMSB10	TPX2	TRIM3	TRIO	TYRO3	U2SURP	UBE2D3	UBE2O	UBE2Z	UBFD1	UGT2B15	VCAN	VEGFA	WDFY1	WNK1	ZBTB7A	ZFP36L1	ZFYVE16	ZMYND8	ZNF148	ZNF281	ZNF395	ZNF587	ZNF605	ZNF621
CHANG_CORE_SERUM_RESPONSE_DN	> Down-regulated genes in the canonical gene expression signature of the fibroblast core serum response (CSR) defined by the Stanford group.
CHANG_CORE_SERUM_RESPONSE_UP	> Up-regulated genes in the canonical gene expression signature of the fibroblast core serum response (CSR) defined by the Stanford group.
CHANG_CYCLING_GENES	> Fibroblast serum response genes showing periodic expression during the cell cycle; excluded from the core serum response signature.
CHANG_POU5F1_TARGETS_DN	> Genes down-regulated by POU5F1 [GeneID=5460] in bladder cancer cell lines.	CST3	GRSF1	PLPP5	POM121	SOCS3	TFEC	TFPI2	TXNL1
CHANG_POU5F1_TARGETS_UP	> Genes up-regulated by POU5F1 [GeneID=5460] in bladder cancer cell lines.	ABI1	AOC3	ATAD2	CCN1	COL3A1	COL5A1	CXCL17	FN1	KAT2B	MMP13	OPHN1	SLIT3	SMARCA4	TGFB3	VASP
CHARAFE_BREAST_CANCER_BASAL_VS_MESENCHYMAL_DN	> Genes down-regulated in basal-like breast cancer cell lines as compared to the mesenchymal-like ones.	ADAMTS12	AK5	ALPK2	APLP1	ARHGAP17	ARHGEF40	ARNT2	BCAT1	BDNF	CCDC74A	CD99	CIBAR1	CMTM3	CNKSR3	COL6A2	DPY19L1	EDIL3	FAM171A1	FLNC	FZD2	GFPT2	GNG11	GRB10	GRK5	GULP1	IL11	KIF3C	KLF2	LOXL2	MAP1B	MB21D2	MMP16	NUAK1	PDCL3	PFKP	PNMA2	RBM24	RGS7	RNF182	SCG2	SEMA3A	SH2B3	SHOX2	STRADB	TNIP1	TRAF3	TRIO	TTC28	TUBB2A	UTRN	ZCCHC24	ZEB1
CHARAFE_BREAST_CANCER_BASAL_VS_MESENCHYMAL_UP	> Genes up-regulated in basal-like breast cancer cell lines as compared to the mesenchymal-like ones.	ACSL1	ADGRF1	AKR1B10	APRT	ATP1A1	BLNK	BSPRY	C1orf116	C6orf132	CBLC	CCNL1	CD24P2	CD24P4	CDH1	CDH3	CDS1	CKMT1B	CLCA2	COX5B	CRYBG1	DMAC1	DMKN	DRAM2	DSG3	DUSP16	EHF	ELF1	ELF3	ELMO3	EMC10	ENTPD2	EPB41L4A	EPHA1	EPN3	ESRP1	ESRP2	F11R	FAM83B	FGFBP1	FOSB	FXYD3	GAREM1	GJB3	GRAMD2A	GRHL2	GSN	HOOK2	IRF6	ITGB6	ITPA	KCNK1	KIAA0040	KIAA1522	KLK5	KLK6	KRT15	KRT16	KRT5	LAD1	LCN2	LIMK2	LITAF	MACC1	MAF	MAL2	MARVELD2	MBNL3	MIR205	MPP7	MPZL3	MUC1	MYO5B	OSER1	OVOL1	OVOL2	PDZK1IP1	PKP3	PPL	PPP1R14C	PROM2	PRR15L	PRRG4	PRSS8	PTPN6	RAB25	RBL2	RHOD	RNF144B	RNF39	RNF43	RTKN	S100A14	S100A8	S100P	SCNN1A	SERPINA3	SETD6	SH2D3A	SH3YL1	SLC11A2	SLC49A4	SLPI	SPINT1	SPINT1-AS1	SPINT2	SSH3	ST14	STEAP4	SUSD6	SYTL1	TACSTD2	TC2N	TLCD1	TMEM134	TMEM183A	TMEM191A	TMEM30B	TMEM87A	TRIM29	TSC22D3	USF1	WDR61	ZFP36	ZNF165
CHARAFE_BREAST_CANCER_LUMINAL_VS_BASAL_DN	> Genes down-regulated in luminal-like breast cancer cell lines compared to the basal-like ones.	ABCD3	ACTN1	ADA	ADD3	ADGRE5	ADM	ADORA2B	ADRB2	AGPS	AKR1B1	AKR1B10	AKR1C1	AKR1C3	AKT3	ALDH1A3	ALDH3A2	AMD1	ANKH	ANKRD33B	ANTXR1	ANXA1	ANXA2	ANXA2P2	ANXA3	ANXA4	ANXA8	APOL6	ARAP3	ARHGAP23	ARHGAP5	ARHGEF28	ARNTL2	ARPC2	ASXL1	ATP10D	ATP1A1	ATP1B3	AXL	B2M	B3GNT5	BICC1	BICD2	BIN1	BIRC3	BMP1	BNC1	BTG3	BTN3A2	BTN3A3	C1R	C1S	C3	CALD1	CAMTA1	CARD6	CASP1	CASP4	CAV1	CAV2	CAVIN1	CAVIN3	CBR1	CCDC28A	CCDC80	CCDC82	CCDC88A	CCDC9B	CCNA1	CCNYL1	CD109	CD14	CD44	CD58	CD59	CDC42EP3	CDCP1	CDH3	CDK6	CEBPD	CFB	CFI	CFL2	CFLAR	CHMP1B	CHST3	CIBAR1	CLIC4	CLIP4	CLMP	CMPK1	COL4A1	COL4A2	COL8A1	COPS8	CORO1C	COTL1	CRIPT	CRK	CRYAB	CRYBG1	CSNK2A2	CTSC	CXCL1	CXCL2	CXCL3	CYB5R3	CYBRD1	CYLD	DCBLD1	DCBLD2	DCTD	DEPP1	DGKA	DIPK1A	DMD	DNAJB4	DOCK5	DPYD	DSC3	DSE	DSG2	DSG3	DST	DUOX1	EGFR	EHBP1	ELK3	ELL2	EMP1	EMP3	EPHA2	ERAP2	EREG	ESYT2	ETF1	ETS1	ETS2	EVA1A	EVA1C	EXT1	F2RL1	F3	FAM171A1	FAM83A	FAM83D	FAP	FAS	FBLIM1	FDFT1	FERMT1	FGF2	FGFBP1	FHL1	FKBP1A	FMNL2	FNDC3B	FOSL1	FOXQ1	FRMD6	FSCN1	FST	FSTL1	FXYD5	FZD6	GABRE	GALNT2	GART	GAS1	GBP1	GBP3	GFOD1	GJB3	GJC1	GLIPR1	GM2A	GNA15	GNAI1	GNAL	GNG12	GPM6B	GPSM2	GPX8	GSTP1	GTF2B	HIF1A	HLA-E	HMGA2	HOTAIRM1	HOXA1	HOXA3	HOXA5	HP1BP3	HRCT1	HRH1	HSD17B11	HTRA1	ICAM1	IFI16	IFI27	IFI44	IFIT3	IFITM3P7	IFNGR1	IGF2BP2	IGF2BP3	IGFBP6	IGFBP7	IL15	IL18	IL1A	IL1RAP	IL20RB	IL7R	INHBA	INPP1	IRS2	IRX1	ITGA1	ITGA6	ITGB1	ITGB8	ITM2C	ITPRID2	JAG1	KIF1B	KIRREL1	KLF5	KLHL29	KLK10	KLK5	KPNA1	KRT14	KRT15	KRT16	KRT17	KRT5	KRT6A	KRT6B	LAMA3	LAMB3	LAMC1	LAMC2	LARP6	LBH	LINC00511	LINC01133	LIPG	LOX	LOXL2	LUZP1	LY6K	LYN	MAML2	MAP4K4	MAP7D3	MBNL1	MBNL2	MBP	MDFIC	MDH1	MET	MFGE8	MICALL1	MIR100HG	MIR22HG	MIR31HG	MMADHC	MME	MMP14	MPZL1	MSN	MT1F	MT1G	MT1H	MT1X	MT2A	MTMR2	MYL12A	MYO1B	MYO1E	NAB1	NABP1	NAMPT	NAP1L1	NAV2	NCK1	NDEL1	NDFIP2	NFAT5	NFE2L2	NKX1-2	NMI	NNMT	NOB1	NR3C1	NRP1	NSFL1C	NT5E	NUDT15	NUP50	NXN	OGFRL1	ORMDL1	OSBPL3	OSBPL9	OSMR	OXR1	P3H2	PALM2AKAP2	PARP4	PDGFC	PDP1	PDZK1IP1	PERP	PGM2	PHLDB2	PI3	PIK3CD	PKN2	PKP2	PLA2G4A	PLAT	PLAU	PLS3	PLSCR1	PM20D2	PNLIPRP3	PPP1R14C	PPP4R1	PRKD3	PRNP	PRSS12	PSAT1	PSMB8	PSMB9	PTGS2	PTK7	PTPN2	PTPRM	PXDC1	RAC2	RALB	RALBP1	RBFOX2	RBM7	RBMS1	RBMS3	RETSAT	REXO2	RFLNB	RGCC	RGL1	RGS2	RGS20	RHOA	RIOK3	RIPK4	RND3	RNF145	RRAS2	RUNX3	S100A10	S100A2	SAA1	SAMD9	SCHIP1	SCPEP1	SEL1L3	SELENOF	SEPTIN10	SERPINB2	SERPINB5	SERPINE2	SFN	SFRP1	SGK1	SH3D19	SH3GLB1	SH3KBP1	SIRPA	SIRPAP1	SKAP2	SLC16A1	SLC16A7	SLC1A3	SLC25A37	SLC49A4	SLC6A15	SLC9A6	SLPI	SMAD3	SMCHD1	SNAI2	SNX7	SOAT1	SOX7	SP100	SPATS2L	SPRY2	SPTBN1	SPX	SRI	SRPX	SRPX2	ST3GAL6	STAMBPL1	STAT3	STAT4	STING1	STK17A	SVIL	TAP2	TAX1BP3	TBC1D1	TBPL1	TCEAL9	TGFA	TGFBI	TGFBR2	TKT	TLE4	TLR2	TM2D1	TMED5	TMEM154	TMEM245	TMEM30A	TMEM35B	TNFAIP3	TNFAIP8	TNFRSF10D	TOX2	TP63	TRIM22	TRIM29	TRIP10	TRMT6	TUBA4A	TUBB6	TWIST2	TWSG1	UBASH3B	UBE2E3	UPP1	VAMP3	VSNL1	WDR1	WLS	WWTR1	YAP1	YBX1	YBX3	YES1	ZBTB16	ZBTB38	ZC3H12C	ZDHHC2
CHARAFE_BREAST_CANCER_LUMINAL_VS_BASAL_UP	> Genes up-regulated in luminal-like breast cancer cell lines compared to the basal-like ones.	ABCA3	ABCG1	ABHD11	ABHD12	AC093642.2	ACIN1	ACVR1B	ADCY6	ADGRB2	AFF3	AGR2	ANKRD13D	ANKRD30A	ANXA6	ANXA9	API5	AR	ARF3	ARFGEF3	ARFIP2	ARHGEF26	ARID2	ARID3A	ARRB1	ASB8	ASH1L	ASTN2	ATP2C2	ATP6AP1	ATP6V0E2	ATP8B1	ATXN2	ATXN7L3B	AVL9	BAZ2A	BCAS1	BCOR	BLNK	BPTF	C10orf82	C14orf132	C17orf58	C4orf19	C7orf26	C9orf152	CA12	CACFD1	CACNA1D	CACNA2D2	CACNB3	CACNG4	CACYBP	CADM1	CAMSAP3	CANT1	CAPN9	CCDC117	CCND1	CCT6P3	CDC42SE1	CDYL2	CEP350	CERS2	CERS6	CFD	CHDH	CHN2	CHTOP	CIRBP	CISH	CLSTN2	CRACD	CREB3L1	CREB3L4	CRNKL1	CSNK1D	CSRNP2	CTNND2	CXXC5	CYB561	CYBC1	CYHR1	DAAM1	DACH1	DDAH2	DDX42	DEGS2	DENND1A	DENND4B	DEPTOR	DIP2C	DLG3	DNAJA4	DNAJC1	DNALI1	DOP1B	DSCAM-AS1	DUSP8	EFR3B	EIF3B	ELAPOR1	ELL3	ELOVL2	EMP2	ENPP1	ENTR1	EPN3	EPS8L1	ERBB3	ERGIC1	ESR1	ETNK2	EVL	F7	FAM110B	FAM234B	FBRSL1	FGFR4	FKBP4	FLOT2	FOXA1	FRMD4A	FRS2	FTX	FUS	FZD4	GALNT6	GAMT	GARNL3	GARS1	GART	GATA3	GATA3-AS1	GGA1	GGA3	GOLT1A	GP1BB	GPD1L	GPR160	GPRC5C	GRAMD4	GSE1	GSPT1	GTF3C1	HECTD4	HEXD	HID1	HIP1R	HK2	HMG20B	HMGCS2	HNRNPA2B1	HPN	HPX	ICA1	INHBB	INPP5J	IQCE	IQSEC1	IRGQ	ISG20	IVD	KAT6B	KATNIP	KCTD15	KDELR2	KDM4B	KDM7A	KIAA0040	KIAA0232	KIF12	KIFC2	KLF2	KLHDC9	KLHL22	KMT2D	KRT19	LARGE1	LARP4B	LCOR	LFNG	LIN7A	LINC00993	LINC01128	LLGL2	LMCD1	LMNTD2-AS1	LNX1	LONRF2	LRP3	LRRN1	LUC7L3	LZTR1	MACO1	MAGED2	MAPK9	MAPT	MARS1	MB21D2	MCCC2	MDM4	MEGF9	MGAT4A	MGRN1	MIF4GD	MLPH	MTERF2	MXRA8	MYB	MYCN	MYEF2	MYO5B	MYO6	NACA	NDUFS8	NECTIN2	NEK5	NKAIN1	NLK	NME3	NPDC1	NUCB2	NUDT4	ONECUT2	P4HTM	PATZ1	PBX1	PCBP2	PCK2	PCP4	PDCL3	PGGT1B	PGR	PI4KA	PKP4	PLA2G12A	PLCXD1	PLEKHH1	PLXNA3	POGZ	POLE	POMT1	PPFIA1	PPP1R16A	PPP2R2C	PREX1	PRKAG1	PRLR	PRR14	PRR36	PRRC2C	PRRT2	PRRT3	PYCR1	RAB11FIP3	RAB17	RAB3D	RAB40C	RABEP2	RALGAPA1P1	RALGPS1	RBAK	RDH13	REEP5	RGL2	RHBDF1	RHOB	RHPN1	RIIAD1	RIPOR3	RND1	RNF103	RNU6-1016P	RSAD1	RSPH1	RUBCN	RUSC1	SBK1	SCUBE2	SCYL3	SEC16A	SECISBP2	SERF2	SFI1	SFMBT2	SH3GLB2	SHANK2	SHTN1	SIDT1	SIDT2	SLC16A6	SLC1A4	SLC24A3	SLC25A29	SLC25A44	SLC26A11	SLC27A3	SLC2A10	SLC35A1	SLC37A1	SLC38A1	SLC38A10	SLC44A4	SLC4A8	SLC7A8	SLC9A3R1	SMARCC2	SMIM14	SNED1	SNX27	SOGA1	SOX12	SOX13	SPATA2L	SPDEF	SPTLC2	SRRM2	STARD10	STRADA	STRBP	SYCP2	SYNE4	SYNGR2	TADA2B	TAPT1	TBC1D16	TBC1D30	TBL1X	TBX3	TC2N	TCAF1	TENT5C	TESK1	TESMIN	TFF1	TFF3	TGFB3	TGIF2	THSD4	THUMPD1	TIMM44	TJP3	TLE3	TMBIM6	TMEM150C	TMEM184A	TMEM229B	TMEM268	TMEM80	TNIP1	TNRC18P2	TOB1	TOMM70	TRAPPC9	TRIL	TRIM3	TRPS1	TSPAN13	TSPAN15	TTC3	TTC39A	TTC6	TTC9	UAP1L1	UBN1	ULK1	USP3	USP42	USP7	VIPR1	VPS37C	VPS72	WFS1	ZBTB42	ZDHHC8P1	ZFYVE16	ZMIZ1	ZNF12	ZNF24	ZNF296	ZNF398	ZNF444	ZNF467	ZNF703	ZNF704	ZNF74	ZNF84	ZSWIM8
CHARAFE_BREAST_CANCER_LUMINAL_VS_MESENCHYMAL_DN	> Genes down-regulated in luminal-like breast cancer cell lines compared to the mesenchymal-like ones.	AAK1	ABCC4	ACTA2	ACTG1	ACTN1	ACTR2	ADAMTS12	ADAMTS5	ADD3	ADGRE5	ADORA2B	AGPS	AHNAK2	AIDA	AK5	AKAP12	AKR1B1	AKR1C3	AKT3	ALKBH5	ALPK2	ANKH	ANKRD28	ANKRD33B	ANLN	ANTXR1	ANTXR2	ANXA1	ANXA2	ANXA2P2	ANXA5	AP1S2	APCDD1L	ARAP3	ARHGAP21	ARHGAP23	ARHGEF40	ARNTL2	ARSJ	ASAP1	ASB1	ASXL1	ATM	ATP10D	AXL	B3GNT5	BACH1	BAG2	BASP1	BCAT1	BCHE	BDNF	BICC1	BICD2	BIN1	BIRC5	BNC2	BUB1	C17orf49	C1S	CALD1	CASP1	CAV1	CAV2	CAVIN1	CAVIN2	CAVIN3	CCBE1	CCDC50	CCDC82	CCDC88A	CD44	CD99	CDC20	CDC27	CDH11	CDK6	CDKN2C	CENPV	CEP170	CFL2	CHST2	CHST3	CHSY1	CIBAR1	CKAP2L	CLIP2	CLMP	CMTM3	CMTM7	CNRIP1	COL13A1	COL4A1	COL4A2	COL5A1	COL6A1	COL6A2	COL6A3	CORO1C	CORO2B	CPNE2	CRIM1	CRTAP	CSRP2	CTNNAL1	CTSC	CUL4B	CXCL2	CYP26B1	DAB2	DCBLD2	DENND5A	DEPDC1	DHX33	DIPK1A	DKK3	DMD	DNAJB4	DNM1	DOCK10	DPY19L1	DPYD	DSE	DZIP1	ECHDC1	EDIL3	EFEMP2	EGFR	EHBP1	EIF4A1	EIF5A2	ELAVL1	ELK3	ELP5	EMILIN2	EMP3	ENG	EPB41L2	EPHA2	ERFE	ETS1	ETV5	EVA1A	EXT1	EXTL2	EYA4	F2RL2	FAM126A	FAM171A1	FAM200B	FAM20C	FAS	FAT4	FBLIM1	FBN1	FER	FEZ2	FHL1	FHOD3	FLI1	FLNC	FLRT2	FMNL2	FOSL1	FOSL2	FOXC1	FOXF2	FOXQ1	FSCN1	FST	FSTL1	FXYD5	FZD2	FZD7	G0S2	GADD45A	GALNT2	GFPT2	GID4	GJA1	GLIPR1	GLIPR2	GLIS3	GLS	GNAI1	GNG11	GNG12	GNG2	GPR161	GPR176	GPRC5B	GPX8	GRK5	GSDME	GSTP1	GULP1	GXYLT2	HACD1	HAS2	HEG1	HJURP	HMGA2	HOTAIRM1	HRCT1	HRH1	HSD17B11	HTRA1	IFI16	IFNGR2	IGF2BP2	IGF2BP3	IGFBP6	IGFBP7	IGFBPL1	IKBIP	IL11	IL15	IL6	IL7R	ILF3	INCENP	INHBA	INPP1	IPO5	IRAK2	ITGA1	ITGAV	ITM2C	ITPRID2	ITPRIP	ITSN1	JAG1	KANK2	KATNAL1	KCTD12	KIF18B	KIF3C	KIRREL1	KLHL29	KPNB1	LAMB1	LAMC1	LARP6	LAYN	LBH	LDHB	LHFPL6	LIX1L	LOXL1	LOXL2	LPAR1	LRRK1	LTBP2	LUZP1	LYN	MALT1	MAML2	MAP1B	MAP4K4	MAP7D1	MAPRE1	MARVELD1	MCAM	MCFD2	MDFIC	MET	MFGE8	MID1	MIR100HG	MMP2	MPP1	MPRIP	MRC2	MSANTD3	MSN	MSRB3	MTCL1	MTMR2	MXRA7	MYLK	NAB1	NAP1L1	NAP1L5	NAV1	NAV3	NCAPG	NDC80	NDEL1	NECTIN3	NEXN	NID2	NMNAT2	NMT2	NNMT	NOL7	NOL9	NONO	NR2F1	NR2F1-AS1	NR3C1	NRP1	NT5E	NUP155	NUP88	OSMR	P3H1	P3H2	PABPC4	PAFAH1B1	PALM2AKAP2	PAPPA	PARVA	PDE3A	PDE4A	PDE7B	PDGFA	PDGFC	PDP1	PFAS	PFKP	PHLDB2	PICALM	PIK3CD	PIM1	PLAT	PLAU	PLK1	PLP2	PMP22	PNMA2	POGLUT3	POPDC3	PPP1R18	PPP4R1	PRKCA	PRKD3	PRNP	PROS1	PRR16	PRSS12	PSMB2	PSMB6	PSMB9	PSMD1	PTGS2	PTPRG	PTPRM	PTTG1	PTX3	PXDN	PYGL	QKI	RAB31	RAB34	RAB8B	RAI14	RALBP1	RBMS3	RFLNB	RFTN1	RGS2	RGS20	RGS4	RNF145	RNF182	RTN4	RUNX2	S100A2	SACS	SDCBP	SEMA3A	SEPTIN6	SERPINB1	SERPINE1	SERPINE2	SFPQ	SFRP1	SGCB	SGK1	SGTB	SH2B3	SH2D5	SH3GLB1	SH3KBP1	SHOX2	SKP2	SLC16A7	SLC25A37	SLC35B4	SLIT2	SMAD3	SMAD9	SNAI2	SNRPD1	SNX7	SOAT1	SOCS3	SPAG9	SPARC	SPATS2L	SPDL1	SPRY2	SPTBN1	SRGN	SRPX	ST3GAL6	STAMBPL1	STIL	STK10	STK17A	STRADB	STX2	SV2A	SYDE1	TAP2	TBC1D1	TCEAL9	TEAD1	TFPI	TGFB1	TGFB1I1	TGFB2	TGFBI	TGFBR2	TIMP1	TIMP2	TLCD3A	TMEM158	TMEM245	TMEM35B	TNFAIP3	TNFRSF10D	TOX	TOX2	TPM1	TRAF3	TRAM2	TRIO	TRNP1	TTL	TUBB	TUBB6	TWIST2	TWSG1	TYMS	UBASH3B	UBE2G1	UBE2S	UBLCP1	UPP1	VCL	VIM	VPS54	WASHC4	WIPF1	WLS	WNT5B	WRAP53	WWTR1	ZC3H12C	ZCCHC24	ZDHHC2	ZEB1	ZIC2	ZYG11B
CHARAFE_BREAST_CANCER_LUMINAL_VS_MESENCHYMAL_UP	> Genes up-regulated in luminal-like breast cancer cell lines compared to the mesenchymal-like ones.	AAGAB	ABAT	ABCA12	ABCC11	ABCG1	ABHD11	AC093642.2	ACVR1B	ADCY6	ADGRG1	ADIRF	AGR2	ALDH3B2	ALDH4A1	ALDH6A1	ANK3	ANKRD22	ANKRD30A	ANO1	ANXA9	AP1M2	APH1A	ARF3	ARFGAP2	ARFGEF3	ARFIP2	ARHGAP8	ARHGEF5	ARRDC1	ARRDC4	ASB8	ATP2C2	ATP6AP1	AZGP1	BBIP1	BCAS1	BCR	BEX5	BICDL1	BICDL2	BIK	BLNK	BLOC1S1	BLVRB	BOLA1	BSPRY	C11orf52	C11orf80	C1orf43	C4orf19	C6orf132	C9orf152	CA12	CACFD1	CACNA1D	CACNB3	CACNG4	CADPS2	CAMK2N1	CAMSAP3	CAPN8	CASZ1	CBLC	CCDC6	CCDC97	CD24P2	CD24P4	CDC42SE1	CDH1	CDH3	CDS1	CEACAM6	CEBPA	CERS6	CGN	CHASERR	CHMP2A	CHMP4C	CHN2	CIRBP	CKMT1B	CLDN3	CLDN4	CLDN7	CLN3	CNNM4	COG7	COMMD3	COP1	CRABP2	CRACDL	CREB3L4	CRIP1	CRIP2	CRNDE	CRYBG2	CSAD	CTNND2	CYB561	CYB5A	CYHR1	CYP4B1	DAAM1	DBP	DCAF11	DDI2	DDR1	DEGS2	DENND2D	DHRS4-AS1	DLG3	DNAJA4	DNAJC1	DOK7	DSCAM-AS1	DUSP16	EFHD1	EFNA4	EHF	ELAPOR1	ELF3	ELL3	ELMO3	EMP2	ENPP5	ENSA	ENTPD2	EOLA1	EPB41L4A	EPB41L5	EPCAM	EPHA1	EPHB3	EPN3	EPPK1	EPS8L1	ERBB2	ERBB3	ERP29	ESR1	ESRP1	ESRP2	EXPH5	F11R	FA2H	FAAH	FAM102A	FAM110A	FAM174B	FAM214A	FAM83H	FANCF	FBP1	FCSK	FEM1B	FGD3	FKBP4	FLAD1	FLOT2	FOXA1	FRAT2	FREM2	FUT1	FXYD3	GALNT6	GAREM1	GATA3	GGCT	GGT6	GOLT1A	GPD1L	GPR157	GPR160	GPR89B	GRAMD4	GRB7	GRHL1	GRHL2	GSPT1	GSTO2	H2AC18	H2AJ	HID1	HILPDA	HIP1R	HOOK1	HOOK2	ICA1	IDH2	IFT20	IGFBP2	INHBB	INPP5J	IQCE	IRF6	IRX5	ISG20L2	ITPK1	JMJD8	JTB	JUP	KATNIP	KDM7A	KIAA0040	KIAA0319L	KIAA1522	KIFC2	KLHL28	KRT19	KRT23	LAD1	LIMK2	LLGL2	LMTK3	LNX1	LSR	LYPD3	MACC1	MAL2	MAP7	MARVELD2	MARVELD3	MB	MCCC2	MCF2L	MCRIP2	MED28	MEGF9	METTL7A	MGAT4A	MGMT	MINDY1	MIR29B2	MKNK2	MLPH	MMEL1	MPP7	MPZL3	MREG	MRFAP1L1	MRPL41	MSX2	MUC1	MUCL1	MYB	MYH14	MYLIP	MYO1D	MYO5B	MYO5C	MYO6	NEBL	NECTIN4	NME3	NOL3	NPDC1	NR2F6	OCLN	OCLNP1	OVOL1	OVOL2	P4HTM	PADI2	PAGR1	PAQR4	PATJ	PATZ1	PCDH1	PCK2	PDCD4	PDXDC1	PER2	PEX11B	PGAP2	PGAP3	PIP4K2C	PKP3	PLA2G12A	PLCH1	PLEKHA6	PLEKHF2	PLXNA3	PLXNB1	PPCS	PPDPF	PPFIBP2	PPM1H	PPP1R16A	PPP1R3D	PPP2R5A	PREX1	PRKD2	PRLR	PRODH	PROM2	PRR15	PRR15L	PRRG4	PRSS8	PTPN6	PWWP2B	RAB11FIP4	RAB17	RAB25	RAB27B	RAB3D	RAB40C	RAB5B	RABEP2	RALGPS1	RASEF	RBM47	REEP5	RERG	RGL2	RHBDF1	RHOB	RHOH	RHPN1	RIPOR3	RMND5B	RNF103	RNF144B	ROGDI	RPS6KA5	RSPH1	RTL10	RUSC1	S100A14	S100A8	S100P	SCAMP2	SCYL3	SELENBP1	SELENOP	SEMA3F	SEMA4A	SEPHS2	SERF2	SERINC2	SETD6	SFI1	SH2D3A	SH3YL1	SHANK2	SIDT1	SIGIRR	SLC16A14	SLC25A29	SLC29A2	SLC35A1	SLC37A1	SLC44A2	SLC52A3	SLC7A8	SLC9A3R1	SMPDL3B	SORL1	SOX13	SPATA2L	SPDEF	SPINT1	SPINT1-AS1	SPINT2	SPOPL	SPTBN2	SPTLC2	SSBP2	SSH3	SSR4	ST14	ST6GALNAC2	STARD10	SUCO	SULT2B1	SUN1	SUOX	SUSD6	SYCP2	SYMPK	SYNE4	SYNGR1	SYNGR2	SYT7	SYTL1	TADA2B	TBC1D30	TC2N	TENT5C	TFF1	TFF3	TJP3	TLE3	TM7SF2	TMBIM4	TMBIM6	TMC4	TMED3	TMEM125	TMEM134	TMEM183A	TMEM184A	TMEM191A	TMEM229B	TMEM241	TMEM268	TMEM30B	TMEM41A	TMEM45B	TMEM79	TMPRSS13	TMPRSS2	TNK2	TNKS1BP1	TOB1	TOX3	TP53TG1	TPD52L1	TRAF4	TRAPPC6A	TRIB3	TRIL	TRIM3	TRPM4	TRPS1	TSC22D3	TSPAN1	TSPAN13	TTC39A	TTC9	TUFT1	UBQLN4	ULK1	ULK3	USF1	USP18	VAV3	VIPR1	VPS45	VRK3	WFS1	ZBTB42	ZBTB7B	ZCCHC8	ZG16B	ZHX2	ZKSCAN1	ZNF165	ZNF24	ZNF385A	ZNF467	ZNF74	ZXDC
CHAUHAN_RESPONSE_TO_METHOXYESTRADIOL_DN	> Genes down-regulated by 2-methoxyestradiol (2ME2) [PubChem=1573] in the MM.1S cell line (multiple myeloma) sensitive to dexamethasone [PubChem=5743].	ADD1	ADM	AL109918.1	AP1S2	AP3S1	ARHGDIB	ARL6IP1	ARPC5	ATP5MF	ATP5PO	ATP6V1F	B2M	BTF3	BTG1	BTG2	CAPNS1	CCL3	CD164	CD48	CD74	COPE	COX6A1	CSNK1E	CTBP1	CTDNEP1	CYFIP2	DDOST	DDX17	EEF1A1	EIF3F	EIF3K	EIF3M	EIF4B	ENO2	ERP29	FDPS	FOXO3	GGT1	GNAS	H2AZ1	H3P37	H4C3	HADH	HCLS1	HERPUD1	HLA-G	HSP90AB1	HSP90B1	IDH2	IL2RG	LGALS1	LITAF	LSP1	LTA4H	MAN2A1	MARCKS	MCL1	MDH1	METTL7A	MKI67	MORF4L2	MXI1	NAP1L1	NCSTN	NME4	NPC2	NRDC	NUCB1	PABPC1	PCBP2	PCP4	PDLIM1	PGK1	PHB2	PIM2	PKM	PTPN6	RAF1	RASA4	RPL12	S100A10	SEC61G	SLC1A4	SLC25A6	SPCS2	TAPBP	TLN1	TMSB10	TMSB4X	TNFAIP3	TPP1	TRBC2	TUBB2A	TUBBP1	UBA1	UBC	UBE2I	UBE2J1	UBE2S	UGT2B15	VAMP2	VIM	WBP2	XBP1	YWHAB	ZFP36L2
CHAUHAN_RESPONSE_TO_METHOXYESTRADIOL_UP	> Genes up-regulated by 2-methoxyestradiol (2ME2) [PubChem=1573] in the MM.1S cell line (multiple myeloma) sensitive to dexamethasone [PubChem=5743].	AARS1	AHSA1	ASNS	ATF4	C1QL1	CARS1	CBX6	CCNB1	CHMP7	CIRBP	CKB	CKS2	COX7B	CRYBB1	DENND2B	DNAJA1	DUSP10	EIF5AL1	GARS1	GPR161	HDGF	HMGN2	HSP90AA1	HSPA8	ITGB5	MYC	NBPF14	NME1	PMM2	PPIL2	PRODH	PSMD1	PTTG1	RBM3	RBPMS	SLC3A2	SLC7A5	SNRPD3	SRM	SRSF2	SRSF6	TARDBP	TIMM44	TRBC2	UBE2G2	UBE2L3	UBE2M	UBE2S	WNT11	YARS1
CHEMNITZ_RESPONSE_TO_PROSTAGLANDIN_E2_DN	> Genes down-regulated in CD4+ [GeneID=920] T lymphocytes after stimulation with prostaglandin E2 [PubChem=5280360].	ABHD11	AC002310.1	AC005083.1	AC005162.2	AC019171.1	AC093627.4	ACAA2	ACSS2	ADAM10	ADAMTS9-AS1	ADCY9	ADGRA3	AGO3	AHR	AIF1L	AKAP12	AKAP5	AL021328.1	AL845331.2	ALDH3A2	ANXA11	AOX1	AP000866.2	AP1S3	AP5M1	AR	ARHGEF16	ARL6IP6	ASRGL1	ASTN2	ATXN1L	AXIN2	BBS12	BBS2	BBS4	BCAR1	BCL11A	BCL7B	BEND7	BICC1	BPHL	C11orf52	C12orf75	C1orf210	C6	C6orf132	CACNB2	CAMTA1	CAPN1	CARF	CASP9	CASTOR3	CCDC148	CCDC198	CCDC30	CCDC57	CCL28	CCND2	CCR9	CD200	CDC42BPG	CDK6	CDKN1A	CDS1	CFAP69	CHDH	CHL1	CHL1-AS2	CKMT1B	CLCF1	CLDN12	CLDN4	CLDN7	CLIC4	CLIC6	CLSTN1	CNKSR3	CNTN4	COBL	CRACDL	CRYZ	CTAGE9	CTSC	CUX1	CXADR	CYB561D2	CYB5B	CYB5D2	CYP4V2	DAZAP2	DBT	DEGS2	DIRAS3	DLG1	DMTF1	DNAI4	DNAJA4	DNAJC1	DNAJC16	DPP4	DSG2	DYNC2LI1	DYNLT1	EDAR	EDIL3	EDNRB	EFCAB6	ELF3	EPHA1	EPN2	EPS8L1	EVC	EXO5	EXOC4	EZR	FAAH	FAIM	FAM110B	FAM81B	FAT1	FBXL16	FGF14-AS2	FHDC1	FHL1	FLJ37453	FMO5	FNDC3A	FOXC1	FOXP2	FOXP4	FREM2	FUT3	FUT6	FZD1	GALNT11	GALNT3	GATAD1	GATM	GBA3	GIPC2	GK5	GLB1L	GLOD4	GLUD1	GMDS	GORASP1	GPBP1L1	GPC6	GPRC5C	GRHL1	GTF2I	HCG11	HOXA10-AS	HRH1	HYDIN	ICMT	ID4	IFT140	IFT74	IL12RB2	IL17RB	IL20RA	ILDR1	INSYN1	IP6K2	IQCA1	IQCH	IRX3	ITFG1	ITGB8	ITM2B	JHY	KAZN	KCNJ15	KCNK5	KCNT2	KCTD16	KDF1	KIAA2013	KIF1B	KIF1C	KIF9	KITLG	KLF3-AS1	KLF4	KLRK1-AS1	KRT7	LCN2	LIME1	LINC00271	LINC00476	LINC00899	LINC00963	LINC02888	LMF1	LMO7	LMTK2	LMTK3	LNP1	LRPAP1	LRRC19	LRRC57	LRRFIP2	LRRK2	LRRK2-DT	LSM8	LYG1	LYPLAL1	MACC1	MAP7	MARVELD3	MCFD2	MED11	MET	MIA2	MID1IP1	MINDY2	MIR17HG	MIR31HG	MITF	MMP15	MON1B	MRI1	MSI2	MSLN	MUC12-AS1	MUC3A	MYH8	MYL3	NAALADL2	NAPEPLD	NBL1	NCBP3	NDFIP2	NEK4	NFAT5	NFATC2IP	NFIA	NFIB	NKAIN3	NLRX1	NRXN3	NSUN5	NSUN7	NUS1	NUS1P3	OCLN	OCLNP1	ODC1	OPN3	OR7E14P	OSBPL10	OSCP1	P4HTM	PAPPA	PARP4	PAX2	PAX8	PCLO	PDCD6IP	PDF	PDSS2	PGGHG	PHACTR2	PHYHD1	PIGV	PIK3C3	PITPNA	PKHD1	PLAAT3	PLEKHA7	PLS1	POM121	PPFIBP1	PPIA	PPL	PPM1A	PPT2	PRICKLE1	PRKAA2	PROM1	PRPSAP2	PRR15L	PRSS8	PSMA5	PTCHD4	PTPRD	PTPRK	RAB3IP	RBL2	RBM47	RBMS2	RBP4	RBPMS-AS1	RELN	RETREG1	REV3L	RGP1	RGS12	RHEX	RND2	RPS6KA2	RSPH3	RUNDC3B	RWDD1	SAMD13	SATB2	SATB2-AS1	SCHIP1	SCMH1	SCNN1A	SDHAF3	SDR42E1	SEL1L3	SEMA5A	SENP3	SERINC2	SERTAD4-AS1	SESTD1	SGCB	SH3D19	SHH	SHMT1	SIK2	SINHCAF	SIPA1L1	SIRT5	SLC12A6	SLC22A2	SLC24A1	SLC2A13	SLC2A9	SLC35E2B	SLC39A8	SLC44A4	SLC6A20	SLPI	SMAGP	SNORA74A	SNTB2	SOSTDC1	SPAG6	SPATS2L	SPRYD3	SPSB3	SPTLC2	SPTLC3	SRGAP3	ST14	STAG3L3	STXBP6	SUMF2	SUN1	SYNE4	SYTL2	TAX1BP3	TBC1D5	TCAIM	TGFBR3	TINAGL1	TJP2	TJP3	TM7SF3	TMC4	TMEM125	TMEM139	TMEM161B-AS1	TMEM245	TMEM252	TMEM43	TNFAIP1	TNFRSF10C	TNFSF10	TNFSF13	TPK1	TPMT	TRHDE-AS1	TRIL	TRIM38	TRIOBP	TSPAN1	TVP23B	TXNIP	UBB	UBXN10	UPK1B	VAPA	VAPB	VPS37D	VTI1B	VWA5A	VWA7	WDFY3	WDR48	WFDC2	WFDC5	WNT5A	WSCD1	XPC	ZBED5-AS1	ZBTB18	ZBTB20	ZFP3	ZMYND12	ZNF599	ZNF655	ZSCAN31
CHEMNITZ_RESPONSE_TO_PROSTAGLANDIN_E2_UP	> Genes up-regulated in CD4+ [GeneID=920] T lymphocytes after stimulation with prostaglandin E2 [PubChem=5280360].	ADAM19	AFAP1L1	AFAP1L2	AKAP17A	ANAPC1	ANK2	AP2S1	ARAP3	ASF1B	ASMTL	ASPM	ATAD2	ATP6V1C1	AURKA	BARD1	BIRC5	BOLA3	BPNT2	BRIP1	BUB1	BUB1B	C19orf48	CCNB1	CCNB2	CDC45	CDC6	CDKN3	CENPE	CENPF	CENPU	CHAF1A	CHD1L	CHMP7	CKS2	DDIAS	DGAT1	DIPK1A	DLGAP5	DNAJC18	DYSF	EIF4EBP1	ERCC1	FAM171B	FANCL	FBXO17	FEZ1	FLT1	GEMIN5	GJC1	GMPS	GRAMD1A	GRINA	GTSE1	HJURP	HSPA9	IQGAP3	KIF20A	KIF3C	KNL1	KPTN	KSR1	LARP1	LINC00839	LMNB1	LRRC8C	MAP3K20	MCM4	MICALL1	MKI67	MLLT11	MTA3	MTHFD2	MZT2A	MZT2B	NCAPG	NCAPH	NECAB3	NES	NOP16	NPM1	NSMAF	NUP210	NUSAP1	OLFML2A	PAICS	PCBD1	PCGF1	PCLAF	PEA15	PIMREG	PIP4P2	POLR3D	PRAF2	PRC1	PRR11	PTP4A3	PTTG1	PVT1	PWWP2A	RAB15	RAPGEF4	RBIS	RFTN1	RIOX2	RNASEH2A	RPIA	RPL8	RPS9	RRM2	SAE1	SCNM1	SGO2	SH3KBP1	SHMT2	SKA3	SLC16A1	SLC16A1-AS1	SLC35G2	SLC39A14	SLC7A1	SMC4	SNRPA	SPAG5	SPDL1	ST3GAL5	STAMBPL1	TFAP2A-AS1	TGFB1I1	TGS1	TK1	TNFRSF9	TOP2A	TPD52	TPX2	TRIM28	TTK	TTLL6	UAP1	UBE2C	UBE2S	UHRF1	URB1	WDFY2	WDR76	XPOT	ZGRF1	ZNF37BP
CHEN_HOXA5_TARGETS_6HR_DN	> Genes down-regulated 6 h after induction of HoxA5 [GeneID=3205] expression in a breast cancer cell line.	CD24P4	FJX1	NPTXR	PRPF31	TUBA1A	ZBED8
CHEN_HOXA5_TARGETS_6HR_UP	> Genes up-regulated 6 h after induction of HoxA5 [GeneID=3205] expression in a breast cancer cell line.	CXCL8	EGR1	GADD45B	IER2	KLF10	SAT1	SNAI2	TIPARP	ZNF20	ZNF35
CHEN_HOXA5_TARGETS_9HR_DN	> Genes down-regulated 9 h after induction of HoxA5 [GeneID=3205] expression in a breast cancer cell line.	AKAP1	ANP32A	ANPEP	AP1S1	CBX6	CKAP4	COA3	DDT	DPAGT1	EHD2	FEN1	FJX1	FZD2	G6PC3	GEMIN4	GLG1	GM2A	HMGB3	INO80B	KDELR1	LOXL1	LPCAT1	MARCKS	MAT2A	MYL9	PAGR1	PCDHGC3	PLPP2	PRR16	RTL8C	SERPINH1	SKP2	SLC29A1	ST6GALNAC4	SV2A	SYNE3	SYNGR2	TMEM97	TOMM22	TRIM34	UBTF	WNT5B
CHEN_HOXA5_TARGETS_9HR_UP	> Genes up-regulated 9 h after induction of HoxA5 [GeneID=3205] expression in a breast cancer cell line.	ADNP	ADPRM	AKAP10	AKIRIN1	ALG13	ARID4B	ARIH1	ARNTL	ASNS	ATAD2B	ATF3	AVL9	BACH1	BCL10	BDKRB1	BIRC2	BIRC3	BTN2A1	C21orf91	C2orf42	CAB39	CARS1	CASP3	CCNL1	CCNT2	CDK17	CDK7	CDKN2AIP	CEBPB	CEBPG	CENPC	CEP76	CHAC1	CHD9	CLEC4A	CLK1	CLK4	CNOT2	CNOT4	CREB5	CREM	CROCCP2	CRY1	CTH	CXCL8	DAAM1	DCLRE1C	DLX2	DMTF1	DNAJC2	DPP8	DUSP5	DUSP6	DUSP8	EDRF1	EGR1	EIF5	ETS2	F3	FAM13B	FAM53C	FBXO38	FEM1C	FNBP4	FOS	FOSB	FOSL2	FOXO3	GABARAPL1	GAD1	GADD45B	GEM	GPATCH2	HLX	HRH1	IER2	IFI16	IFRD1	ING3	INTS6	IP6K2	IRF7	JMJD1C	JUN	JUNB	KDM3A	KHDC4	KIF18A	KIN	KLF10	KLF5	KLF6	KMT5B	KRCC1	LIF	LIG4	LINS1	LRIF1	MAFF	MARCHF7	MARK3	MCL1	MORC3	MTHFD2L	NCOA3	NEDD9	NEK1	NEMF	NFIL3	NFKBIA	NFKBIE	NOC3L	NRBF2	NUP58	ODR4	PELI1	PGS1	PIBF1	PLG	PMAIP1	PNRC2	POLR3F	PPIG	PPP1R12A	PPWD1	PRKRIP1	PRPF3	PRPF38B	PSPC1	PTBP2	PTGS2	PTPN2	PYROXD1	RABGGTB	RBBP6	RBM15	RBM39	RBM5	RCAN1	RCHY1	RELB	RIC8B	RIPK2	RLF	RNF111	RSRC2	RYBP	SAT1	SCG5	SCYL3	SEC24A	SETDB1	SFPQ	SLTM	SMCHD1	SNAI2	SNX16	SNX5	SOX30	SPATA5L1	SREK1	SRSF10	STC2	STRN3	SUPT20H	TAF1A	TAF1D	TAF2	TANK	TBC1D31	TBK1	TBX3	TDG	THAP9-AS1	THSD1	THUMPD2	TIPARP	TLK2	TMEFF1	TNFAIP3	TNFRSF10B	TNFRSF9	TPTE	TRPC1	TSC22D1	TSC22D2	TUFT1	TUT7	UIMC1	VCPKMT	VEGFA	WAC	YY1AP1	ZCCHC10	ZCCHC8	ZNF107	ZNF112	ZNF131	ZNF136	ZNF14	ZNF155	ZNF165	ZNF180	ZNF184	ZNF195	ZNF20	ZNF222	ZNF227	ZNF23	ZNF267	ZNF274	ZNF280D	ZNF3	ZNF331	ZNF426	ZNF432	ZNF44	ZNF45	ZNF451	ZNF468	ZNF557	ZSCAN16	ZZZ3
CHENG_IMPRINTED_BY_ESTRADIOL	> Genes whose CpG islands became hypermethylated in breast progenitor cells pre-exposed to estradiol [PubChem=5757].	A1BG	A1BG-AS1	ARPP21	AURKA	BMP7	BRD1	C22orf23	CEP44	CERS1	CHDH	CLASP1	CLK3	CLUH	CSTF1	CTNNA2	DDX50	DDX56	DGKG	DLL4	DUSP5P1	EGR2	EMSY	ERBIN	ESRP2	F7	FAM126A	FANCF	FBXL18	FBXO8	FEM1A	FZD1	FZD8	GDF1	GLB1	GOLT1B	GPR50	GSC	HNRNPL	HOXA1	HS6ST2	IL17RB	IRAK2	KARS1	KIAA0408	LAMA5	LCMT1	LDB3	LHX6	LPAR5	LPIN1	LRR1	LRRC45	LRRTM1	MAD1L1	MAP2K2	METTL3	MEX3B	MRPS2	MXI1	NDUFA4L2	OS9	OTX1	PAPSS2	PDE9A	PDZD4	PIM2	PITX1	POLR2F	PRDM12	PRX	PTPRG	RAC3	RALBP1	RB1	RBSN	RECQL	RNF150	RPRM	RUNX3	SCD5	SLC25A19	SOGA3	SOSTDC1	SPINDOC	SPTBN1	TBX5	TBXA2R	TDG	TERF2IP	TFAP2C	THRB	TMCO1	TMEM102	TMPPE	TOR4A	TP53RK	TRIM42	TTBK2	UBAC2	VPS13B	WDR1	WNT5A	YBX1	ZBED4	ZFP36L1	ZNF384	ZNF420	ZNF467	ZNF496	ZNF687
CHENG_RESPONSE_TO_NICKEL_ACETATE	> Genes down-regulated in HPL1D cells (lung epithelium) upon exposure to nickel acetate [PubChem=9756].	ABCC3	ACO1	ACTR2	APP	ATP1B1	CD68	CEBPD	CLN6	CP	CSNK2B	DHRSX	EIF2D	ERI3	FAIM2	FCMR	GDI2	GTF2A2	H19	HSP90AA1	HSPE1	JUN	LRRC37BP1	MAP1B	MS4A6A	PI4K2B	PNPLA2	POLR2C	POLR2E	PSMD5	RAB1A	RABGGTB	RBBP8	RNF13	SH3BP5-AS1	SLA	ST13	TCF7L2	TF	TIAL1	TLK2	TRAP1	TXNDC12	URGCP	USP16	ZNF3
CHEOK_RESPONSE_TO_HD_MTX_DN	> Genes specifically down-regulated in pediatric acute lymphoblastic leukemia (ALL) patients by high-dose methotrexate (HDMTX) [PubChem=4112].	ABRAXAS2	ALDH5A1	AP1S2	ARF4	BNIP3L	CEP170	CNOT8	CRYZ	DYRK1A	H3-3B	HIC2	KATNB1	MAPK1IP1L	NRXN2	NUP98	PARG	RALBP1	SEC22B	SOCS2	STRAP	TGIF1	TOB2
CHEOK_RESPONSE_TO_HD_MTX_UP	> Genes specifically up-regulated in pediatric acute lymphoblastic leukemia (ALL) patients by high-dose methotrexate (HDMTX) [PubChem=4112].	ABLIM1	ANXA2	ARL4C	ATM	AZU1	BAX	CTSG	DEFA1	DEFA4	FLNA	IGHA1	IL32	LYZ	MPO	MYLK	NFKB2	OLFM4	S100A4	S100A8	S100A9	SLC1A4	TRBC1	TYROBP
CHEOK_RESPONSE_TO_MERCAPTOPURINE_AND_HD_MTX_DN	> Genes specifically down-regulated in pediatric acute lymphoblastic leukemia (ALL) patients by mercaptopurine [PubChem=667490] and high dose methotrexate (HDMTX) [PubChem=4112].	AATF	ABCA2	AHCY	CENPC	CGRRF1	CLTB	FAM216A	FAM234B	FCER2	KDM3B	MPHOSPH9	NKG7	NPFF	PFDN6	SACS	SAP18	SART1	SERPINE2	SMCHD1	SREBF2	TGDS	TGFBR2	UBE2G1	UCHL3	YTHDC2
CHEOK_RESPONSE_TO_MERCAPTOPURINE_AND_HD_MTX_UP	> Genes specifically up-regulated in pediatric acute lymphoblastic leukemia (ALL) patients by mercaptopurine [PubChem=667490] and high dose methotrexate (HDMTX) [PubChem=4112].	PIK3R3	PLS1	POLR3C	PTPRG	TERF1
CHEOK_RESPONSE_TO_MERCAPTOPURINE_AND_LD_MTX_DN	> Genes specifically down-regulated in pediatric acute lymphoblastic leukemia (ALL) patients by mercaptopurine [PubChem=667490] and low-dose methotrexate (LDMTX) [PubChem=4112].	CDKL1	CDR2	CEACAM6	CHD1L	CTSL	ELANE	FZD6	GCHFR	GDF10	KIF3A	L3MBTL1	LCN2	MAN2B2	MRE11	PIGA	PRKCQ	RCC1	S100A12	SARNP	TCTN3	USP34
CHEOK_RESPONSE_TO_MERCAPTOPURINE_AND_LD_MTX_UP	> Genes specifically up-regulated in pediatric acute lymphoblastic leukemia (ALL) patients by mercaptopurine [PubChem=667490] and low-dose methotrexate (LDMTX) [PubChem=4112].	EFR3A	GALNT1	HTATSF1	MLLT10	MRPL33	PRKY	RBM19	STK24	TM9SF2	YY1
CHEOK_RESPONSE_TO_MERCAPTOPURINE_DN	> Genes specifically down-regulated in pediadric acute lymphoblastic leukemia (ALL) patients by mercaptopurine [PubChem=667490].	APOBEC3B	CA3	CIR1	CUL4B	GSS	HAT1	LAPTM4B	LST1	MICA	NFASC	PMVK	PRF1	RBBP8	RNASE6	SERPING1	SH3BP5	SOCS6	SORL1	SPOCK2	TK1	TRAC
CHEOK_RESPONSE_TO_MERCAPTOPURINE_UP	> Genes specifically up-regulated in pediadric acute lymphoblastic leukemia (ALL) patients by mercaptopurine [PubChem=667490].	BYSL	CBR4	CEP68	CKS2	EIF4A1	GABPB1	NME6	POLG2	SLC26A2	SNX2	TCEAL4	TP53
CHIARETTI_ACUTE_LYMPHOBLASTIC_LEUKEMIA_ZAP70	> Differentially expressed genes between high vs low ZAP70 [GeneID=7535] acute lymphoblastic leukemia (ALL) cases with no known molecular aberrations.	ACOT8	ACVR2A	ADGRG1	AGPS	AIP	ANXA11	AP3D1	ATM	BAIAP2	BBC3	BRF1	CASP10	CASP8	CCN2	CD200	CDK9	CKMT2	CNOT9	COA1	CRADD	CTNND1	CTSW	DGKA	E2F4	EPM2AIP1	FGR	GAB1	GRIN1	HMGXB3	HPN	HPS1	IFT20	IL27RA	IL32	ITFG2	ITGA5	JCHAIN	KLRB1	KMT2B	LAT	LCK	LRRC15	MYBL1	N4BP2L2	OR5I1	PBX3	PCSK7	PDE9A	PHC2	PI4KA	PTPN18	RETREG3	RRAD	SEMA6A	SF3B3	SFI1	SLC2A1	SPINK1	STK39	TCF20	TNFRSF1B	TP53BP1	TRBC2	TRIP6	TTN	VCAN	XPC	ZAP70
CHIARETTI_T_ALL_REFRACTORY_TO_THERAPY	> Genes down-regulated in T cell acute lymphocytic leukemia (T-ALL) patients refractory to chemotherapy treatment.	ADA	ARL4C	BCL6	C2orf27A	CR2	CXCL8	DHCR24	DNTT	EPHB6	FGFR1	FHL1	FYB1	GFI1	H1-0	H2AC6	HOXA9	ICOS	MME	MX1	MXI1	NID2	NOTCH3	PCDH9	PRDX2	PSPH	PSPHP1	SELL	TCF7	TFDP2	TMPO
CHIARETTI_T_ALL_RELAPSE_PROGNOSIS	> Genes whose expression predicted relapse in less than 2 years after chemotherapy for adult patients with T-ALL (T cell lymphoblastic leukemia).	AHNAK	BUB1B	CAT	CD2	CD8A	CDC7	CENPF	DEK	H2AX	HNRNPH1	IRAG2	MEF2A	MELK	MYC	NDC80	RCBTB2	SEC31B	TTK	USP1
CHIBA_RESPONSE_TO_TSA_DN	> Cancer related genes down-regulated in any of four hepatoma cell lines following 24 h treatment with TSA [PubChem=5562].	ADAM9	BIRC3	BRCA2	CEACAM1	CXCL8	DMD	DSP	EGFR	GRB10	HNRNPH1	ITGA1	ITGAV	LAMB1	LIG3	MAPK6	MDM2	PTK2	ROCK1	TGFB2	TP53BP2	TPR
CHIBA_RESPONSE_TO_TSA_UP	> Cancer related genes up-regulated in any of four hepatoma cell lines following 24 h treatment with TSA [PubChem=5562].	ANK1	APRT	ARHGDIB	BAD	BMP4	BMP6	BSG	CASP9	CAV2	CCN2	CD36	CD8B	CD9	CDKN2C	CGB3	COL11A2	COL1A2	EFNB3	FASTK	FBN2	FOS	FOSB	GLRX	HBEGF	HLA-A	IGFBP2	ITGA3	ITGA7	JUNB	JUP	KRT14	KRT19	KRT7	LUM	MMP11	MMP13	MMP19	NGFR	PDGFRB	PLA2G6	QSOX1	RHOG	SOD3	TGFB1	TIMP2	TIMP3	TP53I11	TRIP6	VEGFC	VTN
CHIN_BREAST_CANCER_COPY_NUMBER_DN	> Genes from common regions of losses observed in more than 15% of 148 primary breast cancer tumors.	ANKRD11	CDH1	CDH13	CDK11B	CDKN1C	CTSB	FANCA	HRAS	INS	LLGL1	PDIA3	PRKCZ	TOP3A
CHIN_BREAST_CANCER_COPY_NUMBER_UP	> Genes from common regions of gains observed in more than 15% of 148 primary breast cancer tumors.	AURKA	CCND1	CSE1L	CTTN	CYP24A1	E2F5	ERBB2	EXT1	FGF3	FGF4	LAMC2	LRRC32	MED1	MOS	MT-CO2	MYBL2	MYC	NCOA3	PAK1	PEBP1	PTGS2	PTK2	PTPN1	TGFB2	THRA	TNFRSF6B	TOP2A	ZNF217
CHNG_MULTIPLE_MYELOMA_HYPERPLOID_DN	> Protein biosynthesis, transport or catabolism genes down-regulated in hyperploid multiple myeloma (MM) compared to the non-hyperploid MM samples.	ABCB9	ADAM28	ANG	CACYBP	COPA	EIF1	EIF2B1	EIF4EBP2	EMG1	FBXO21	GABARAPL1	GABARAPL2	MCFD2	NECAP2	PACSIN2	PDF	PEX19	RFWD3	RNF187	RNF41	SEC23B	SEC31A	SLBP	TMED2	UBE2D1	USP22	VPS35	VPS4A	XPOT	YME1L1
CHNG_MULTIPLE_MYELOMA_HYPERPLOID_UP	> Protein biosynthesis, transport or catabolism genes up-regulated in hyperploid multiple myeloma (MM) compared to the non-hyperploid MM samples.	CLTA	DHPS	EEF1B2	EEF1G	EEF2	EIF3G	EIF3J	EIF3K	EIF4A2	FBL	HERC1	HNRNPA1	IMP3	KLK3	MRPL34	NCBP2	NPM1	QARS1	RPL13A	RPL14	RPL15	RPL18	RPL21	RPL24	RPL27A	RPL28	RPL29	RPL32	RPL35	RPL35A	RPL36	RPL37	RPL4	RPL7A	RPLP1	RPLP2	RPS10P2	RPS13	RPS14	RPS15	RPS16	RPS17	RPS19	RPS23	RPS3	RPS6	RPS9	RPSA	RSL24D1	SCAMP5	SNRNP70	UBA52	UBA7	USP3
CHO_NR4A1_TARGETS	> Genes up-regulated in RKO cells (colon cancer) after treatment with the NR4A1 [GeneID=3164] agonist, DIM-C-pPhOCH3.	ABCC6	ABL2	ADAMTS10	ASNS	ATF3	ATF4	AZGP1P1	BIRC3	CROCCP3	CTH	DDIT3	EAF1	EXTL1	FUT7	GCNT3	GPR148	GRPEL2	HERPUD1	HLCS	HMOX1	HOXD10	INSIG1	KDM5A	NOS1	NOX4	PDCD1	PIGZ	PPP1R15A	RIPPLY3	S100G	SLC3A2	TNNT2
chr6q25	> Ensembl 103 genes in cytogenetic band chr6q25	ACAT2	AIRN	AKAP12	AL035530.2	AL355297.3	AL356417.3	AL357075.3	AL358852.1	AL390955.2	AL583835.2	AMZ2P2	ARID1B	ARL4AP5	ARMT1	BTBD10P2	BTF3P10	C6orf99	CACYBPP3	CCDC170	CCT7P1	CHP1P2	CLDN20	CNKSR3	DYNLT1	ESR1	EZR	EZR-AS1	FABP12P1	FBXO5	FNDC1	FNDC1-IT1	GINM1	GTF2H5	H3P28	HMGB3P19	HNRNPH1P1	HSPA8P15	HSPD1P16	HSPE1P26	IGF2R	IPCEF1	IYD	KATNA1	LATS1	LDHAL6FP	LINC02529	LINC02840	LPAL2	LRP11	MAS1	MIR1202	MIR1273C	MIR3692	MIR3918	MIR4466	MIR7161	MRPL18	MTATP6P31	MTCO2P31	MTCO3P31	MTHFD1L	MTND3P20	MTND4LP20	MTND4P13	MTRES1P1	MTRF1L	MYCT1	NANOGP11	NOX3	NUP43	OPRM1	OSTCP1	PCMT1	PDCL3P5	PHBP1	PLEKHG1	PNLDC1	PPIL4	PPP1R14C	RAET1E	RAET1E-AS1	RAET1G	RAET1K	RAET1L	RAET1M	RGS17	RMND1	RN7SKP268	RN7SL173P	RN7SL234P	RNA5SP223	RNA5SP224	RNA5SP225	RNU4-7P	RNU4ATAC18P	RNU6-1247P	RNU6-293P	RNU6-300P	RNU6-302P	RNU6-786P	RNU6-813P	RNU6-824P	RNU6-896P	RNU7-152P	RNU7-3P	RNY4P20	RPL32P16	RPS18P9	RPS4XP8	RPSAP40	RSPH3	SCAF8	SERAC1	SLC22A1	SLC22A2	SLC22A3	SNORA20	SNORA29	SNORD28B	SNRPEP6	SNX9	SNX9-AS1	SOD2	SOD2-OT1	SRP72P2	SSR1P1	SUMO4	SYNE1	SYNE1-AS1	SYNJ2	SYNJ2-IT1	SYTL3	TAB2	TAB2-AS1	TAGAP	TATDN2P2	TCP1	TFB1M	TIAM2	TMEM181	TMEM242	TUBB4BP7	TULP4	ULBP1	ULBP2	ULBP3	UST	UST-AS1	UST-AS2	VIP	WTAP	ZBTB2	ZC3H12D	ZDHHC14
CHUANG_OXIDATIVE_STRESS_RESPONSE_DN	> Genes down-regulated in MCF7 cells (breast cancer) after treatment with the oxydants: hydrogen peroxyde, menadione, and t-butyl hydroperoxyde [PubChem=784;4055;6410].	ADCY3	CCNA2	CHEK1	H4C3	NAB2	PLK1	PPP1R7	TUBA1A	UBE2C	UNG	UTRN
CHUANG_OXIDATIVE_STRESS_RESPONSE_UP	> Genes up-regulated in MCF7 cells (breast cancer) after treatment with the oxydants: hydrogen peroxyde, menadione, and t-butyl hydroperoxyde [PubChem=784;4055;6410].	CYP1B1	DDIT3	DKK1	EDN1	EGR1	EPS8L2	FAS	FDXR	GDF15	H19	HMOX1	HSPA1B	JUN	LIF	LRP6	MIA2	MT1H	MT1X	NQO1	PLA2R1	PPP2CB	PSMD12	PSMD3	RCBTB1	RPL38	SLC35B3	UTP25	ZBTB4
CLAUS_PGR_POSITIVE_MENINGIOMA_DN	> Genes down-regulated in meningioma samples positive for PGR [GeneID=5241] compared to those without the receptor.	BACE2	BCL2	EDNRA	FMNL3	FSTL1	HEG1	MAP4K4	MEGF9	NLN	PDGFRB	SOX4	TM4SF1
CLAUS_PGR_POSITIVE_MENINGIOMA_UP	> Genes up-regulated in meningioma samples positive for PGR [GeneID=5241] compared to those without the receptor.	C4orf3	FAT4	KIAA1109	NDUFA6	PEX11A	PNMA8A	SERPINB1	SLC24A3	SLC47A1	SNRPD3
CLIMENT_BREAST_CANCER_COPY_NUMBER_DN	> Genes from the most frequent genomic losses and homozygous deletions in a panel of patients with lymph node negative breast cancer (NNBC).	CASP9	CHRNA9	KIF13B	MTUS1	NRG1	PDGFRL	PPP2R1B	SOX7
CLIMENT_BREAST_CANCER_COPY_NUMBER_UP	> Genes from the most frequent genomic gains and amplifications in a panel of patients with lymph node negative breast cancer (NNBC).	BCL6	CCND1	CTTN	EBAG9	ERBB2	ESRRG	EXT1	FGF3	FGFR1	JAG1	KCNQ3	MTSS1	MYC	PAK1	PREX1	PTPRT	RBBP5	SLA	SOX9	STK3	TG	WNT3	WNT9B
COLDREN_GEFITINIB_RESISTANCE_DN	> Genes down-regulated in NSCLC (non-small cell lung carcinoma) cell lines resistant to gefitinib [PubChem=123631] compared to the sensitive ones.	AC005083.1	ACP3	ADAM28	ADAP1	ADGRF1	ADK	AGR2	AIG1	AKTIP	ALDH1A3	ANKRD22	ANXA9	AP1M2	ARAP2	ARFGEF3	ARHGDIB	ATP2C2	ATP5IF1	B3GNT3	BICDL2	BIK	BLACAT1	BLNK	BSPRY	C1orf116	C1orf21	C6orf132	CAB39	CAPN8	CAPS	CCDC115	CCDC149	CCDC57	CCNG2	CDH1	CDH3	CDS1	CENPU	CGN	CLDN4	CLDN7	CLDN9	CNKSR1	COBLL1	COMT	CRACDL	CRYBG1	CRYBG2	CST6	CYP2J2	DAPP1	DDR1	DOK7	DST	EHF	ELF3	ELMO3	EMB	ENDOD1	ENPP4	ENPP5	EPHA1	EPN3	EPPK1	EPS8L1	EPS8L2	ERBB3	ERP27	ESRP2	EXPH5	FAM110A	FAM171B	FAM3C	FGD4	FGFBP1	FRMD4B	FXYD3	GAB1	GALNT3	GCA	GCNT2	GNAS	GPR160	GPR87	GRAMD1C	GRHL1	GRHL2	GRHL3	GUCY1B1	GUK1	HMGCL	HS3ST1	HSD17B7	IKZF2	ILRUN-AS1	IRF6	ITGB6	KALRN	KANSL1-AS1	KCNMB4	KDF1	KIAA0040	KIAA1522	KLC3	KLK6	KRT15	KRT19	LAD1	LAMC2	LGALS9	LIMA1	LINC01135	LIPH	LMO7	LNX1	LRATD2	LRG1	LSR	MACC1	MAL2	MAPK13	MARVELD3	MBOAT1	MFSD6	MPP7	MPZL2	MPZL3	MROH1	MST1R	MYH14	MYO1D	MYO6	NECTIN4	NPNT	OCLNP1	OVOL1	OVOL2	PDE5A	PEG10	PIK3IP1	PITPNM3	PLEKHA7	PLEKHF2	PPL	PRKCD	PRR15L	PRRG2	PRRG4	PRSS22	PRSS8	PSD4	PTK6	QSOX1	RAB11FIP4	RAB25	RAB38	RASEF	RBM47	REPS2	RHOD	RIPK4	RNF114	RNF141	S100A14	S100A16	SCAMP2	SCEL	SESTD1	SH3BGRL2	SH3YL1	SLC1A1	SLC2A12	SLC35A3	SLC44A3	SMAGP	SMIM22	SMIM5	SMPDL3B	SPINK2	SPINT1	SPINT1-AS1	SPOPL	SPTLC3	SRPX2	ST14	STAP2	STARD10	STK39	SVIL	SYNE4	SYTL1	SYTL5	TACSTD2	TBC1D8B	TC2N	TJP2	TJP3	TMC4	TMC5	TMEM123	TMEM125	TMEM265	TMEM30B	TMEM40	TMEM45B	TMEM54	TMPRSS4	TSPAN1	TTC22	UNC13D	USP44	VAMP8	VAV3	WDFY1	WEE1	WFDC3	WLS	ZDHHC21	ZIK1	ZMYM6	ZNF429	ZNF43	ZNF468	ZNF506	ZNF600	ZNF649	ZNF681	ZNF91
COLDREN_GEFITINIB_RESISTANCE_UP	> Genes up-regulated in NSCLC (non-small cell lung carcinoma) cell lines resistant to gefitinib [PubChem=123631] compared to the sensitive ones.	ACTR1A	ALDH1A1	ALDH1B1	ARL3	ARMH3	BMERB1	BMS1	BORCS7	C18orf21	C20orf27	CDH2	CDK5RAP2	CEBPG	COPRS	COX15	CRTAP	CSGALNACT2	CTPS1	DLX1	DPH5	DZIP1	FBXO30	FSD1L	GAS5	GOT1	IARS1	ID3	IDE	IKBIP	ITPRIP	JAM3	KCTD15	KLHL15	KMT2B	LIX1L	MAP1B	MDM4	MFSD12	MLLT11	NAA10	NAP1L1	NFKBIZ	NOL8	NSMAF	NXPE3	OLFM1	P3H1	PARVB	PCGF6	PDCD11	PDHA1	POLRMT	PPIF	PPP2R1B	PRELID1	PTPRG	QPCT	RABEPK	RAD50	RFK	RFLNB	RHOQ	SACS	SELENOM	SLC39A14	SLC47A1	SLC7A1	SOX12	SRRT	SUPV3L1	TAMM41	TBL1X	TIMM50	TMEM158	TRAF5	TRMT1	TRNT1	TTL	TUB	TWNK	UBA2	UBE2M	UCHL1	USP36	WDR62	ZEB1
CONCANNON_APOPTOSIS_BY_EPOXOMICIN_DN	> Genes down-regulated in SH-SY5Y cells (neuroblastoma) after treatment with epoxomicin [PubChem=3035402], a protease inhibitor causing apoptosis.	ABCA12	ABHD14A	ACYP1	ADCY1	ADM	AGPAT1	AK4	AKAP1	AL109918.1	ALDH7A1	ALDOC	ANAPC15	APRT	ASCL1	ATP5MC1	AURKA	AURKB	BCKDHB	BCL11A	BIRC5	BUB1	C7	CADM1	CADPS	CBX5	CCNA2	CD24P4	CDC20	CDH11	CDK1	CENPA	CETN3	CHGA	CHRDL1	CHRNA3	CLCN4	CMC4	COX17	CXCR4	CYB5A	DACH1	DBI	DHCR24	DHFR	DLGAP5	DNASE1L1	DNPH1	DOK4	DPY19L1	DUSP7	EID1	ELMO1	EMILIN1	ESPL1	ESRRG	ETV1	EXOSC9	FABP5	FZD2	GDF11	GM2A	GNG11	GTF2H5	H1-10	H2AZ2	H4C12	H4C3	H4C9	HDAC9	HK2	HMGB2	HMGN2P9	HMGN3	HMMR	ICA1	IGSF3	IL7	INSIG1	KCNMA1	KIF23	KIFC1	LAGE3	LDHA	LDOC1	LIMK2	LINC00847	LMO1	LMO3	LRRN3	LSM2	LSM7	LUM	MAB21L1	MAD2L1	MAOA	MAP2K6	MARCKS	MARCKSL1	METTL7A	MFAP4	MFSD10	MIR124-1HG	MKI67	MLLT3	MTUS1	MXI1	MYB	MYC	MYCN	MYOF	NDUFA2	NDUFB1	NDUFB6	NELL1	NFE2L3	NFIB	NHP2	NME4	NREP	NUDT1	PCLAF	PCOLCE	PDGFRA	PDGFRL	PDK1	PEBP1	PFKP	PHOX2B	PLK1	PLPPR4	POLD1	POLR2L	PPEF1	PPFIA4	PTTG1	PTX3	RAPGEF4	RGS13	RGS4	RLN2	RPA3	RPARP-AS1	RPH3A	RPS6KA2	RTL8C	RTN1	S100A4	SCHIP1	SIX3	SLC18A1	SLC1A1	SLC6A2	SMAD6	SNRPG	SORL1	SPC25	SPRY2	SPTSSA	STMN1	TBC1D30	TENM4	TFAP2B	TFRC	TMEM158	TMSB10	TMSB15A	TMSB4X	TMX4	TNFAIP6	TOP2A	TRAPPC6A	TSPOAP1	TWIST1	UBE2C	VCAN	VSNL1
CONCANNON_APOPTOSIS_BY_EPOXOMICIN_UP	> Genes up-regulated in SH-SY5Y cells (neuroblastoma) after treatment with epoxomicin [PubChem=3035402], a protease inhibitor causing apoptosis.	ABCG1	ABHD3	ABLIM3	ACADVL	ACHE	ACTA2	ADRM1	AKAP6	AKR1C1	AKR1C3	ALDH1A2	ANXA2	AQP3	ARHGEF2	ATF3	ATP2B4	BAK1	BBC3	BCL2L11	BLVRB	BSCL2	C11orf80	C18orf25	C1S	CALCA	CAMK2G	CAP2	CASP7	CCNT2	CCPG1	CD44	CDK11B	CDKN1A	CDR1	CEBPB	CEBPG	CEP170B	CHM	CLTB	CLU	COL16A1	CREB5	CREM	CTH	CYB5R1	CYP4F2	CYP4F3	DAP3	DDIT3	DGKE	DHRS3	DNAJB1	DNAJB2	DNAJB4	DNAJB6	DNAJC2	DOK1	DTNA	DUSP1	DUSP3	DUSP4	DYNC1H1	DYNC1I1	EIF5	ELL2	EPB41	EPCAM	F2RL1	FAS	FAT1	FILIP1L	FLNC	FOS	GABARAPL1	GADD45A	GADD45G	GCLM	GDF15	GDF7	GEM	GLA	GLRX3	GLS	GOSR2	GPX3	GSR	GTF2A1	HEG1	HMOX1	HSPA1A	HSPA4	HSPA4L	HSPA6	HSPA9	HSPB1	HSPH1	ICAM2	IDE	IFRD1	IL11	IL15	IL6R	INPP5D	ITGA7	JMJD6	JUN	KCTD20	KIAA0319	KIAA0930	KIF1B	KITLG	KLF6	KLHL21	LAMP3	LGALS8	LIN37	LMNA	LMO2	LPXN	LRIG1	MAFF	MAGEB1	MAP1A	MAP1B	MAP1LC3B	MAP2	MAP3K14	MBOAT7	MDM2	ME1	MEST	MICB	MIR22HG	MSX2	MXD1	N4BP2L2	NACC2	NEAT1	NQO1	NQO2	NSFL1C	NTS	NUCB1	ORC3	P4HA2	PALLD	PCSK1	PCYT1A	PCYT1B	PDLIM3	PGF	PHKG2	PHLDA2	PHTF1	PLAAT3	PLAT	PLD3	PLK2	POLR3C	PPP1R15A	PRDM2	PRKCZ	PRSS12	PSMA5	PSMD1	PSMD11	PSMD12	PSMD13	PTPRN	PXDC1	RAB21	RAB36	RFPL1	RHBDD3	RIT1	RRAD	SAT1	SEL1L3	SERPINB8	SERPINE1	SERPINH1	SKIL	SLC12A4	SLC16A3	SLC38A6	SLC3A2	SLC7A1	SLC7A11	SLC7A5	SLCO3A1	SMG1	SMOX	SNRK	SPATA2	SPP1	SQSTM1	SRP19	SSX1	SSX2	STIP1	STK17A	STX16	STX6	SUSD5	SYCP2	SYNJ2	SYT2	TAC1	TAF13	TGFBR2	THBS4	TMEM159	TMF1	TNFRSF10B	TNFSF9	TNKS	TNPO2	TOM1	TOP3B	TSPAN9	TSPYL2	TTC1	TTC39A	TUBA4A	UBE2H	UBFD1	UBR4	UFD1	UPP1	WARS1	WWTR1	YKT6	ZFP36	ZFR	ZNF10	ZNF185	ZRSR2	ZYX
CORDENONSI_YAP_CONSERVED_SIGNATURE	> YAP conserved signature.	AGFG2	AMOTL2	ANKRD1	ASAP1	AXL	BICC1	BIRC5	CAVIN2	CCN1	CCN2	CDC20	CDKN2C	CENPF	COL4A3	CRIM1	DAB2	DDAH1	DLC1	DUSP1	DUT	ECT2	EMP2	ETV5	FGF2	FLNA	FSCN1	FSTL1	GADD45B	GAS6	GGH	GLS	HEXB	HMMR	ITGB2	ITGB5	LHFPL6	MARCKS	MDFIC	NDRG1	PDLIM2	PHGDH	PMP22	SCHIP1	SERPINE1	SGK1	SH2D4A	SHCBP1	SLIT2	STMN1	TGFB2	TGM2	THBS1	TK1	TNNT2	TNS1	TOP2A	TSPAN3
CREIGHTON_AKT1_SIGNALING_VIA_MTOR_DN	> Genes in the AKT1 [GeneID=207] pathway which depend on MTOR [GeneID=2475], sensitive to RAD001 (everolimus) [PubChem=6442177].	ALDOA	ATP6AP1	ATP6V0B	ATP6V0C	ATP6V1F	CIB1	CTSA	DHCR7	GOT1	GPI	KRT8	MIF	MRPS7	PAFAH1B3	PFKL	PPP2R1A	PPP4C	RGL2	TNFRSF12A	TOM1	TSPAN1	TUBB4B	YWHAB
CREIGHTON_AKT1_SIGNALING_VIA_MTOR_UP	> Genes in the AKT1 [GeneID=207] pathway which are independent of MTOR [GeneID=2475], insensitive to RAD001 (everolimus) [PubChem=6442177].	ADIPOR1	AKT1	ARHGEF16	BIK	BRMS1	BSG	CDC34	CDK16	CLDN3	CLSTN1	CORO1B	CYB561	DDR1	DUSP10	GPX4	HNRNPAB	KCTD5	LASP1	MMP15	MVK	NECTIN2	NEDD8	NEU1	PMPCA	POR	PRKCD	RNF126	SLC37A1	SPINT1	SYNJ2BP	TJP3	TMED10	TOLLIP	UBE2M
CREIGHTON_ENDOCRINE_THERAPY_RESISTANCE_1	> The 'group 1 set' of genes associated with acquired endocrine therapy resistance in breast tumors expressing ESR1 and ERBB2 [GeneID=2099;2064].	AARS1	ABAT	ABCA12	ABCC13	ABI2	AC103760.1	AC245407.2	ACSS3	ADAMTS19	ADCY1	ADCY3	ADGRG6	ADK	ADSL	AFF3	AGAP2-AS1	AGR3	AHNAK2	AIDA	ANKRD28	ANP32B	ANXA6	AP1S2	APBB2	APEX1	AREG	ARHGAP24	ARHGAP36	ARHGEF2	ARID2	ARL2	ARL4A	ARMC10	ARMCX1	ARMT1	ARPC5	ASNS	ASPM	ATF5	ATIC	ATP5PO	ATP8B2	ATRNL1	ATXN1	AURKB	BARD1	BATF	BBIP1	BCL11B	BCL2	BCS1L	BDH2	BMERB1	BMP8B	BMPER	BTG2	BZW2	C19orf48	C19orf54	C1orf226	C1QTNF6	C20orf27	C8orf88	CA12	CA2	CAD	CADM1	CALCR	CALHM2	CAMTA1	CAP2	CAV1	CBL	CCDC112	CCDC18-AS1	CCDC83	CCDC85B	CCNB1IP1	CCNB2	CD99	CDC25B	CDH3	CDK2	CDK4	CDKN3	CELSR2	CENPF	CEP68	CHMP4A	CHROMR	CISH	CLK2	CMSS1	COL12A1	COL4A5	COL4A6	COL5A1	COMMD6	COPS2	CPNE1	CRISPLD2	CSTA	CXCL12	DAXX	DAZAP1	DCAF4	DCTPP1	DDX27	DENND5A	DHPS	DHRS7	DHTKD1	DHX33	DKK1	DLC1	DMKN	DNAJC12	DOCK8	DOK7	DPH5	DSCAM	DSCAM-AS1	DSP	DST	DTD1	DTNA	DUSP23	DUT	DYNLT3	E2F6	ECI2	EFHD1	EGR3	EIF2S1	EIF3M	ELAPOR1	ELAPOR2	ELF1	ELOVL2	ELOVL2-AS1	ELP2	ELP6	EMB	EMP2	ENPEP	EPPK1	EPS15L1	ERBB4	ERC1	ESD	ESR1	ESYT1	EVL	FADS3	FAM102B	FAM120AOS	FAM155A	FAM178B	FAM189A2	FAM83B	FARSB	FAXDC2	FBL	FBXL6	FEZ1	FGFR2	FHL1	FKBP3	FKBP4	FKBP5	FLNA	FLNB	FREM2	FRMD6	FSTL3	FTO	FUT8	FYB2	GAS5	GATA3	GATA3-AS1	GFRA1	GINS1	GINS3	GOLIM4	GPATCH4	GPER1	GPRASP2	GPX8	GREB1	GRIA2	GSTK1	GSTZ1	GTF3A	GTPBP3	H2AJ	H4C12	HACD1	HAUS4	HDAC11	HDDC2	HELZ2	HEY2	HIRIP3	HMCN1	HMGB2	HMGN4	HMMR	HNRNPA0	HOMER3	HOXC6	HPRT1	HPS3	HSPB1	HUWE1	IGF1R	IGSF1	IL1RN	IMPDH2	INPP4B	IPO5	IQGAP3	IRS1	IRX2	IRX4	ISOC1	ITGA2	JAK1	JARID2	JDP2	JPX	KCTD15	KIF20A	KIF3C	KIF4A	KLHDC3	KLK10	KLK11	KRT17	KYNU	L1CAM	LAMP2	LARGE1	LDLRAD3	LDOC1	LGALS1	LGALS7	LIG3	LINC00052	LINC00992	LINC01087	LMBR1	LPCAT1	LRRFIP2	LTBP1	LYPD1	LYPD6	MAMLD1	MAP3K1	MAP4	MAPKAPK2	MAPT	MARVELD1	MB21D2	MCM3	MCM4	MCM7	MDFIC	MDP1	MEGF6	MEST	METTL3	METTL7A	MEX3C	MGP	MID1IP1	MIS18BP1	MMS19	MREG	MRPL24	MRPL51	MRPL52	MRPS21	MRPS25	MSI2	MSRB2	MTHFD1	MYBL1	MYC	MYO5A	MYOF	NAALADL2	NAB2	NADSYN1	NAP1L2	NAT10	NBDY	NDUFAF4	NECAB1	NHP2	NHP2P2	NLN	NOB1	NOP53	NOP58	NPY1R	NR2C2AP	NR2F2	NRARP	NRCAM	NRIP1	NTAN1	NUAK1	NUDT21	NUSAP1	NXT1	OGT	OLFM1	OSBPL6	OSR2	PA2G4	PABPC1L	PABPC4	PABPN1	PAICS	PALLD	PAPSS1	PARP1	PAWR	PBX1	PCK2	PCP4	PDCD4	PDZK1	PGR	PHF19	PIP4K2A	PISD	PKIB	PLCB1	PLP2	PMP22	PMVK	POLD2	POLR1G	POLR1H	POT1	POTEM	PPAN	PPM1K	PPP1R18	PPP1R1C	PPP1R35	PPP2R3A	PPP2R5E	PRDX6	PRLR	PRMT2	PRMT5	PRORP	PROSER2	PRR11	PRSS23	PTBP1	PTEN	PTGER4	PTPRG	PTTG1	PVT1	PYROXD2	QSER1	RAB29	RAB30	RAB31	RALGPS2	RAMP3	RBBP8	RBM8A	RBMX	RBPMS	RERG	RHBDF2	RHNO1	RHOBTB3	RIDA	RIMS2	RIPK2	RMI2	RMND1	RNF168	RNF44	RPL19	RPL22L1	RPS12	RPS23	RPS4X	RPS9	RRP1B	RRS1	RSRC1	RSU1	RTN2	RWDD2B	SARS1	SCUBE2	SDAD1	SEMA3B	SEMA3D	SEMA6A	SFXN2	SFXN3	SGF29	SGK3	SGPP1	SH3BP5	SHMT2	SIAH2	SIAH2-AS1	SIGLEC15	SLC24A3	SLC27A6	SLC29A1	SLC35F6	SLC37A4	SLC38A1	SLC38A2	SLC39A6	SLC5A6	SLC7A1	SLC7A2	SLX4IP	SMIM30	SMYD3	SNAI2	SNHG6	SNHG7	SNORD49A	SNORD52	SNRPD2	SNRPE	SNX10	SNX24	SOCS2	SOGA1	SOX12	SOX3	SP2-AS1	SPIN1	SRGAP2	SRM	ST13	STARD13	STC2	STMN3	SULF1	SULT2B1	SUPT16H	SVIL	SYBU	SYNPO2	SYT1	SYTL2	SYTL4	SYTL5	TAF3	TBC1D5	TBC1D9	TBCB	TBL1X	TCAF1	TCEAL1	TCEAL4	TEAD4	TET2	TEX10	TFAP2C	TGIF2	THSD4	THYN1	TIAM1	TKFC	TMEM164	TMEM64	TMPRSS3	TNNT1	TNPO2	TOP1MT	TP53	TPBG	TPD52L1	TPM3	TPX2	TRIM59	TRPC6	TTL	TTLL12	TUBB	TUBB6	UBA5	UBAP2	UBE2C	UBE2E2	UBE2S	UBE2T	UBQLN4	UGDH	UNG	UTP14A	UTP14C	VEPH1	VPS72	VXN	WASF1	WDR4	WDR89	WFDC3	WWP1	XIST	XRCC5	YDJC	ZBED3	ZBTB10	ZBTB2	ZCCHC24	ZFP1	ZIC2	ZMIZ2	ZNF114	ZNF121	ZNF22	ZNF385B	ZNF516	ZNF703	ZNF711
CREIGHTON_ENDOCRINE_THERAPY_RESISTANCE_2	> The 'group 2 set' of genes associated with acquired endocrine therapy resistance in breast tumors expressing ESR1 and ERBB2 [GeneID=2099;2064].	ABHD6	ABITRAM	ABLIM2	AC008393.1	AC012313.6	AC016747.1	AC046134.2	ACTR6	ADGB	AGBL2	AGO2	AIFM2	AIG1	AK7	AK8	AK9	AKAP14	AKNA	AL109918.1	ANKS1A	API5	APOLD1	ARHGAP39	ARHGEF4	ARL4C	ARL6	ARMC2	ARMC3	ARMC4	ARNTL2	ATP9B	AZU1	B4GAT1	BAIAP2-DT	BBOF1	BBS12	BBS5	BRD3OS	C11orf16	C16orf46	C16orf54	C17orf97	C1orf158	C1orf194	C2orf50	C4orf47	C5AR1	C5orf49	C7orf57	C8orf48	C9orf116	C9orf135	C9orf24	CABCOCO1	CACUL1	CAMK2G	CAMSAP1	CAPS	CAPS2	CAPSL	CASTOR3	CC2D2A	CCDC113	CCDC114	CCDC121	CCDC138	CCDC173	CCDC189	CCDC191	CCDC30	CCDC39	CCDC40	CCDC65	CCDC74A	CCDC78	CCDC87	CCDC89	CCDC96	CCNO	CCP110	CCT6B	CDC20B	CDK20	CDK2AP2	CDK5R1	CDKL3	CDKN2D	CEP112	CEP120	CEP128	CEP19	CEP295	CEP350	CEP41	CEP43	CEP70	CEP78	CEP85	CETN2	CFAP126	CFAP157	CFAP20	CFAP206	CFAP20DC	CFAP221	CFAP251	CFAP298	CFAP299	CFAP300	CFAP36	CFAP43	CFAP45	CFAP46	CFAP52	CFAP53	CFAP57	CFAP69	CFAP70	CFAP91	CFAP92	CFAP94	CIAO1	CIPC	CLBA1	CLHC1	CLUAP1	CMPK2	CNTRL	COCH	COG7	COPRS	CPLANE1	CRACDL	CRY1	CYB5D1	CYP2U1	CYTH3	DCTN2	DDX25	DENND6B	DHFR	DNAAF1	DNAAF3	DNAAF4	DNAAF6	DNAH11	DNAH12	DNAH5	DNAH6	DNAH7	DNAI1	DNAI3	DNAI4	DNAJB13	DNAJC27	DNAJC9-AS1	DNAL1	DNAL4	DNALI1	DPCD	DRAIC	DRC1	DRC3	DUSP19	DYNLRB2	DZANK1	DZIP1	E2F7	EFCAB12	EFCAB2	EFCAB6	EFHB	EFHC1	EFHC2	ELOA-AS1	EML1	EML6	ENDOG	ENKUR	EPOR	ERCC1	ERCC4	FAM149A	FAM163A	FAM181B	FAM229B	FAM81B	FANK1	FBXL13	FBXO15	FCHSD2	FOXJ1	FOXN4	FRMD8	FSD1L	GAPVD1	GBP1	GIHCG	GLIPR2	GOLGA2P5	GON7	GPATCH2L	GPM6B	GPR107	GPR137B	GPX8	GSKIP	H2AC11	H3-3A	HAGLR	HEATR3	HECTD1	HERC2	HES6	HMOX1	HSP90AA1	HYLS1	IFIT2	IFT22	IFT27	IFT43	IFT52	IFT57	IFT74	IFT81	IFTAP	IK	INSIG1-DT	IQCG	IQCH	IQCK	IQUB	IRF1-AS1	ISCA2	ISM1	JAZF1	JHY	KCNE1	KIAA1549	KIAA1841	KIF3A	KIF6	KIF9	KLHDC9	KLHL41	LCA5L	LHX2	LINC01128	LINC01588	LINGO1	LRP2BP	LRRC10B	LRRC23	LRRC27	LRRC46	LRRC49	LRRK1	LRTOMT	LRWD1	LY6H	LZTFL1	MACROH2A1	MAK	MAP3K19	MAP3K2-DT	MAP6	MDH1B	MDM1	MDM2	MEIG1	MELTF	MELTF-AS1	MICOS10	MIR449A	MIR548N	MIR646HG	MKX	MLF1	MOK	MORN2	MORN5	MSL3	MST1	MTF1	MUC12	MYCL	MYH10	NAA38	NACC2	NCBP3	NEK11	NEK2	NEK4	NEK5	NETO2	NGEF	NGRN	NIPSNAP3B	NME5	NOD2	NPHP1	NPHP4	NPTX2	NRAV	NUDC	OASL	ODF2	ODF2L	OTUD4	OTUD7B	P4HTM	PAQR4	PAQR8	PASK	PAXIP1-DT	PCM1	PCSK6	PFN2	PHF10	PHF7	PHOSPHO2	PHTF1	PIFO	PIH1D2	PITPNM1	PKIG	PLK4	PNMA1	POC1A	POMT1	PPIL6	PPM1E	PPP1R32	PPP6R3	PRPS2	PRR29	PSIP1	PSMB8-AS1	PSME2	PSMG3-AS1	PTPN22	PURA	RAB15	RAB36	RAB9B	RABL2B	RADIL	RALGPS1	RANBP9	RASAL2	RASSF1	REEP1	REV3L	RFX2	RFX3	RHEBL1	RIBC1	RIBC2	RINT1	RMI1	RNF182	RNF32	ROPN1L	RPGR	RPGRIP1L	RSAD2	RSPH1	RSPH14	RSPH4A	RSPH9	SAMD15	SAXO2	SAYSD1	SCARA3	SDHA	SEC61A2	SERPINI2	SHANK2	SHROOM2	SLC25A14	SLC31A2	SLC41A1	SLC4A8	SMIM34B	SNHG10	SNTN	SPA17	SPACA9	SPATA17	SPATA33	SPATA6	SPATS2	SPEF1	SPEF2	SPOP	SRGAP3	SRI	SRP68	ST7	STAG3L1	STIL	STON2	STOX1	STPG1	STRBP	SUZ12	TAFA2	TBC1D24	TBC1D31	TCF7	TEKT1	TEKT2	THBS3-AS1	THORLNC	TMCC1	TMEM106C	TMEM121	TMEM231	TMEM232	TMEM67	TOGARAM1	TOGARAM2	TP73	TPPP3	TRAF3	TRIM22	TRIM24	TSGA10	TSPAN2	TTC12	TTC21A	TTC25	TTC26	TTC29	TTC30A	TTC30B	TTC7B	TTLL6	TUB	TUBB4B	TUBG1	TXLNA	TYRO3	UHRF1BP1	UNC119B	USP13	USP32	VDAC3	WDPCP	WDR38	WDR49	WDR92	WRAP73	XAF1	ZBBX	ZBTB21	ZBTB25	ZC2HC1C	ZFAND4	ZFP36L2	ZHX3	ZMYND10	ZNF20	ZNF200	ZNF271P	ZNF295-AS1	ZNF346	ZNF432	ZNF599	ZNF606	ZNFX1
CREIGHTON_ENDOCRINE_THERAPY_RESISTANCE_3	> The 'group 3 set' of genes associated with acquired endocrine therapy resistance in breast tumors expressing ESR1 and ERBB2 [GeneID=2099;2064].	ABCC3	ABHD17C	AC004264.1	AC007906.2	ACAA1	ACACA	ACAD8	ACADM	ACBD3	ACER3	ACOX1	ACSL3	ACVR1C	ACVR2A	ADAP1	ADD3	ADGRF1	ADGRL2	ADRB1	AGAP1	AGFG2	AGTR1	AHR	AIFM2	AK1	AK3	AKAP12	ALAS1	ALDH1A3	ALG1	AMIGO1	AMPD3	ANKMY2	ANKS6	AOC1	AP001372.2	APOL6	APOO	APPL2	ARFGAP3	ARFGEF2	ARFGEF3	ARHGAP26	ARHGAP27	ARHGAP44	ARHGAP5	ARHGEF28	ARNTL2	ARPC5L	ASAH1	ASIC1	ASPH	ATG16L1	ATG4A	ATP10B	ATP1B1	ATP2C2	ATP6V0B	ATP7B	ATP8B1	ATP8B4	ATPAF1	AUTS2	B3GALT5	B3GNT3	B3GNT7	B4GALT4	B4GALT6	BAALC	BACE2	BAIAP2L1	BBS4	BCAS1	BCAT1	BDH1	BDKRB2	BDNF	BEND7	BHLHA15	BICDL2	BID	BIN1	BLCAP	BPIFA1	BPIFB1	BRPF3	BTG1	BTG3	BZW1	C1GALT1	C1orf116	C1QTNF3	C2orf72	C3	C3orf70	C4BPA	C4orf19	CALML4	CAPN2	CAPN5	CAPS	CASP7	CAST	CAT	CCDC160	CCDC186	CCDC68	CCN2	CCN3	CD164	CD46	CD55	CD63	CDADC1	CDC14B	CDC42EP3	CDH26	CDRT4	CDS1	CEACAM1	CEACAM5	CEACAM6	CEBPB	CENPV	CFAP44	CFB	CGN	CHN2	CHUK	CIB1	CIBAR1	CITED2	CLDN12	CLDN23	CLGN	CLIC5	CLINT1	CLMN	CMPK1	CNDP2	CNOT11	COG6	COL2A1	COPZ2	CORO2A	CP	CPD	CPEB4	CREB3L2	CRIM1	CRIM1-DT	CRIP1	CRISP2	CRISP3	CRYBG3	CRYM	CSRNP1	CTNNAL1	CTSL	CTSLP8	CTSS	CTSV	CTTNBP2	CXADR	CXCL17	CXCL8	CYB5A	CYP1B1	CYP2C18	CYP3A5	CYSRT1	DAP	DAZAP2	DBI	DCBLD1	DENND2D	DESI2	DGLUCY	DHCR24	DMXL2	DNAJC3	DOCK11	DOCK9	DPY19L2	DRAM1	DRAM2	DSCR8	DTWD1	DTX4	DUSP4	DUSP6	DYRK2	EAF2	ECHS1	EEPD1	EFNA5	EHF	EIF2AK3	EIF4EBP2	ELF5	ELL2	ELMO1	EML4	ENC1	ENSA	ENTPD3	ENTPD4	ENTPD7	EOGT	EPAS1	EPB41L4B	EPN3	EPS8L2	ERCC1	ERCC3	ERLEC1	ERLIN1	ERMP1	ETAA1	ETFDH	ETNK1	ETV6	EVI5	EYA2	F5	FAM107B	FAM110C	FAM114A1	FAM118B	FAM126B	FAM13A	FAM171A1	FAM199X	FAM217B	FAM3C	FAM83A	FBN2	FBXO32	FBXO6	FBXW2	FCGBP	FDFT1	FER1L4	FGB	FGD6	FRMD4B	FRY	FTH1	FUCA1	FUT3	FUT6	FZD5	FZD8	GABBR2	GALE	GALNT1	GALNT12	GALNT3	GALNT5	GALNT6	GALNT7	GAREM1	GBP3	GCC2	GDE1	GDF15	GFPT1	GK	GK5	GLT8D1	GMDS	GNA14	GNAS	GNB5	GNE	GNL3	GNS	GOLGB1	GOLM1	GOLPH3	GOLPH3L	GOLT1B	GPAT3	GPC4	GPCPD1	GPR107	GPR143	GRAMD2B	GRAMD4	GSAP	GSTA1	GXYLT1	GYG2	H2AC18	H2BC4	HEBP2	HEY1	HIC2	HMGCR	HMGCS2	HOXB-AS1	HOXB2	HPS3	HS3ST1	HSBP1	IDH1	IDH2	IDI1	IFNGR1	IFNGR2	IFNLR1	IFT172	IFT20	IGF2BP2	IGFBP3	IKZF2	IL13RA1	IL1R1	IL20RA	ILDR1	INAVA	INPP1	INPP5A	INSIG1	ITM2C	KAT2B	KCNE4	KCNG3	KCNS3	KDELR2	KDM7A-DT	KIAA0232	KIAA1671	KLHDC7A	KLHL2	KLHL7	KRT20	KRT23	KRTCAP2	LBR	LCN2	LCOR	LEPROTL1	LGR4	LIF	LIMCH1	LIMD1	LIMK2	LINC00342	LINC01798	LINC02875	LINC02889	LIPA	LMBRD1	LMTK2	LOX	LPIN1	LPIN2	LRATD1	LRIG3	LRP11	LRPAP1	LRRC31	LRRC6	LRRC8B	LY75	LYN	LYSMD4	LYZ	MACO1	MACROH2A1	MAL2	MALL	MALT1	MANSC1	MAP1LC3B	MARCHF3	MEAF6	MED23	MED8	MEIS1	MFSD1	MFSD11	MFSD4A	MFSD6	MFSD9	MGAT5	MGC32805	MIA	MIA3	MIGA1	MIOS	MIR34AHG	MIR570	MISP	MOSPD1	MPC1	MSMO1	MTHFR	MTMR12	MTUS1	MUC1	MUC13	MUC5AC	MXRA7	MYCN	MYO5B	NAMPT	NANOS1	NANS	NARF	NBL1	NCALD	NCEH1	NECAP1	NEK6	NFU1	NIBAN1	NIPA1	NKX3-1	NME7	NOL4L	NPC1	NR2C1	NR2F1	NR2F1-AS1	NR2F6	NR4A2	NRBF2	NSF	NSUN7	NTN4	OAT	OAZ3	OCIAD2	OLFM4	OR7E12P	OR7E14P	OR7E47P	ORMDL1	OSBPL10	OSBPL2	OTUB2	PAG1	PAK1	PAK6	PAX9	PCDH8	PCGF5	PCSK6	PCTP	PDCL3P2	PDE5A	PDE9A	PDIA6	PDLIM5	PDPK1	PDXDC1	PELI2	PFKFB2	PGM1	PGPEP1	PGRMC1	PHF20L1	PHTF2	PIAS2	PIGA	PIK3AP1	PIK3R3	PIP5K1B	PITPNA	PITPNM3	PITX1	PLD1	PLEKHA7	PLEKHH2	PLEKHS1	PLIN5	PLPP5	POPDC3	POR	PPARA	PPARG	PPFIBP2	PPL	PPP1R3D	PPP2R2A	PRKAB1	PRKACB	PRKCA	PRKCH	PRPF18	PRPSAP1	PRR15	PRRT3	PSG4	PSG6	PSPC1	PTGFRN	PTK6	PTPN13	PTPN3	PTPRE	PTPRH	PTPRJ	PTPRN2	PTPRZ1	QSOX1	RAB1A	RAB22A	RAB26	RAB27A	RAB40B	RAB6B	RAPH1	RBKS	RBPMS2	RCAN1	RDH10	RDH14	RFFL	RFK	RGL1	RGP1	RGPD5	RGS17	RIMKLA	RIN2	RIOX2	RMC1	RMDN3	RNF144A	RNF145	RNF152	RORA	RPL7AP28	RPS6KA1	RRBP1	RTP4	RTTN	RUNDC1	S100A6	S100A9	S100P	SAR1A	SAR1B	SASH1	SAT1	SBF2	SCGB2A1	SCNN1A	SCOC	SCPEP1	SCYL3	SDCBP2	SEC11C	SEC24A	SEC62	SEC63	SECTM1	SELENBP1	SELENOM	SEPTIN6	SERPINB1	SERPINB9P1	SGMS1	SGMS2	SGPP2	SH2D4A	SH3BGRL2	SH3PXD2A	SH3RF1	SIX2	SLC11A2	SLC12A2	SLC16A14	SLC16A3	SLC16A9	SLC25A16	SLC25A20	SLC25A27	SLC27A2	SLC2A12	SLC2A13	SLC31A1	SLC35A2	SLC35D2	SLC37A1	SLC44A1	SLC44A3	SLC44A5	SLC49A4	SLC4A11	SLC51A	SLC7A14	SLCO2A1	SLCO4A1	SLK	SLPI	SMAD2	SMAP2	SMCO4	SMIM31	SMIM5	SNCAIP	SNTB1	SNX11	SNX18	SNX7	SOAT1	SOS1	SPAG1	SPAG4	SPIRE2	SPRY1	SQLE	SRD5A3	SSTR5-AS1	ST14	ST3GAL1	ST6GALNAC1	STAM2	STARD4	STEAP1	STEAP2	STEAP4	STIM2	STK17B	STK24	STK39	STS	STT3B	SUSD1	SYNJ2	SYNRG	SYT17	TACC2	TAF1A-AS1	TAFA5	TANK	TAX1BP1	TBC1D2	TBC1D8	TBC1D9B	TC2N	TCEA3	TCN1	TGOLN2	TJP2	TLCD2	TM9SF3	TMBIM6	TMC5	TMCC1	TMED5	TMED7	TMEM123	TMEM163	TMEM165	TMEM245	TMEM263	TMEM41A	TMEM44	TMEM45B	TMEM59	TMF1	TMPRSS2	TMTC1	TMTC2	TNFAIP2	TNFRSF19	TNFSF15	TOM1	TOR1B	TOX3	TPCN1	TPRG1L	TPST1	TRAF4	TRAK1	TRAM1	TREX1	TRIM31	TRIP4	TRNP1	TSC22D1	TSHZ1	TSPAN1	TSPAN3	TSPAN5	TTC13	TTLL4	TTLL7	TVP23B	UAP1	UBE2J1	UBR3	UGP2	UQCR10	UQCRQ	USP6NL	UXS1	VIPR1	VOPP1	VPS13C	VPS54	WDFY1	WDR45B	WDR7	WDR72	WFDC2	WIPI1	WSB2	XPNPEP1	YIPF1	YIPF5	YPEL5	ZFAND2A	ZHX1	ZMPSTE24	ZMYND8	ZNF320	ZNF503	ZNF652	ZNF710-AS1	ZNF875
CREIGHTON_ENDOCRINE_THERAPY_RESISTANCE_4	> The 'group 4 set' of genes associated with acquired endocrine therapy resistance in breast tumors expressing ESR1 but not ERBB2 [GeneID=2099;2064].	ABAT	AC027097.1	ADAMTS15	ADAMTS19	ADCK2	ADCY9	ADD3	ADGRE5	ADORA1	AFAP1L2	AFF1	AK4	AMFR	APEX1	APH1B	APTX	ARHGAP36	ASS1	ATP2B4	ATRNL1	BAG3	BBIP1	BCL2	BHLHE40	BMPER	BOD1	BYSL	C12orf75	C1orf226	C2orf49	CA12	CADM1	CALB2	CALCR	CALHM6	CBX2	CCNA1	CCNB1	CDV3	CELSR2	CEP68	CHN1	CIART	COA4	COL4A5	COL5A1	COPRS	COPS9	COX15	COX6C	COX6CP1	CPE	CXCL12	CYB5A	CYP1B1	DDX11-AS1	DFFA	DHCR7	DHTKD1	DLC1	DLG5	DOK7	DPY30	DSCAM	DUBR	DUXAP8	DVL2	EGR3	EHMT2	ELOVL2	ELOVL5	ELP2	ELP5	EMC8	EMP2	EMP3	F12	FAM227B	FANCG	FCMR	FDFT1	FGD3	FGFBP2	FGG	FKBP5	FLNB	FOXK2	FOXO3	FREM2	FRK	FTO	FYB2	GATD3A	GLS	GNB4	GNPDA1	GREB1	GRIK3	GSTO1	GTPBP8	H19	HAUS6	HDHD5	HMGN3	HNMT	HPCAL1	HPGD	HR	HSPA4	HSPB8	IGF1R	IGSF1	IL17RB	IL20	IL24	IL27RA	IRS1	IRS2	IRX3	ITGA2	JADE1	JARID2	KAT2A	KCNJ3	KCNMB4	KCTD6	KIF20A	KPNB1	LAGE3	LAMP2	LARGE1	LINC00342	LINC01016	LINC01116	LRIG1	LRWD1	LSM6	LYAR	LYPLAL1	LYRM4	LYSMD2	MAD2L2	MAGED4B	MAPT	MAVS	MDH2	MED13L	MED24	METTL14	METTL5	MEX3A	MGP	MIR503HG	MOCS2	MPPED2	MRC2	MRPL9	MSI2	MT2A	MYB	MYBL1	MYC	MYO16	NAF1	NLN	NOP14	NOS1AP	NPEPPS	NPY1R	NPY5R	NRBP1	NREP	NRIP1	NRXN3	NSA2	NT5DC3	OLFM1	P4HA2	PAPSS2	PARD6B	PARP4	PCBD2	PDCD4	PDLIM1	PDZK1	PGR	PI15	PIK3R1	PKIB	PLAC1	PLIN5	PMAIP1	PNMA1	PNPLA3	POLR1D	POLR1E	PPP1R7	PPP2R5A	PRKD3	PRMT5	PRRT2	PRSS23	PSMF1	PSMG1	PUS1	RAB11FIP3	RAB31	RAP2C	RASA4	RBBP8	RBM24	RBM33	RBMX	RERG	RFX5	RFXANK	RGS22	RHBDF2	RHOBTB3	RHOQ	RMST	RNF183	RNU6-548P	RPH3AL	RPL28	RPL7AP10	RPP25L	RPRD1A	RPS6KA3	RRP1B	RUVBL2	SAP30	SAV1	SCUBE2	SEMA3F	SERPINA3	SERPINA5	SERTAD2	SFPQ	SGK3	SH3BP5	SIAH2	SIAH2-AS1	SIGMAR1	SIK3	SIMC1	SINHCAF	SKP2	SLC19A2	SLC1A4	SLC22A5	SLC25A22	SLC25A24	SLC26A2	SLC27A2	SLC27A3	SLC27A6	SLC37A4	SLC7A6OS	SMPDL3B	SNHG14	SNTG2-AS1	SPARC	SPART	SRGAP1	SRI	SRSF7	SSTR2	ST8SIA4	STC1	STMN3	SULF1	SUSD3	SYBU	SYTL4	SYTL5	TAF1D	TARS2	TBL1X	TCN1	TECR	TFAP2C	TIMM9	TIPARP	TMEM164	TMEM167A	TMPRSS3	TNIP1	TP53I3	TPBG	TPP1	TRIM69	TSKU	TSPAN6	TSPYL5	TST	TTC37	TTC39A	TUBB2B	TUBB6	UTP14C	VCAN	XYLT1	YBX3	ZBTB41	ZHX2	ZNF385B	ZNF703
CREIGHTON_ENDOCRINE_THERAPY_RESISTANCE_5	> The 'group 5 set' of genes associated with acquired endocrine therapy resistance in breast tumors expressing ESR1 but not ERBB2 [GeneID=2099;2064].	AACS	ABCC5	ABHD17C	AC010186.2	AC022034.1	AC110619.1	ACADSB	ACKR3	ACSL1	ADAM9	ADAP1	AGR2	AHR	AKTIP	ALAD	ALCAM	ALDH1A3	ALDH3B2	ANK3	ANOS1	ANXA3	AOX1	AP001372.2	AP1G1	APELA	APLP2	APOLD1	AQP3	AREL1	ARF4	ARFGAP3	ARFGEF3	ARHGEF37	ARID5B	ARL4C	ARRB1	ASAH1	ATP2A3	ATP2B1	ATP2B1-AS1	ATP2C2	ATP6V0D2	ATP6V1G1	ATP8A1	ATP8B1	B3GNT2	BAMBI	BCAM	BCAS1	BCAS4	BCDIN3D	BET1L	BEX4	BIK	BLNK	BMP7	BRWD1	C12orf4	C1orf115	C3orf70	CAB39	CAB39L	CALML5	CALU	CAP1	CAPN9	CARD14	CASP3	CCDC160	CCDC68	CCDC80	CCNE1	CCNYL1	CCPG1	CD55	CDH3	CDKL5	CDS1	CEACAM5	CEACAM6	CEACAM7	CERK	CFL2	CHFR	CHMP3	CLDN4	CLIC1	CLTC	COBLL1	COL28A1	COLEC12	COPB2	COPZ2	CORO2A	CPEB2	CPNE3	CRISP3	CTNNB1	CTNND1	CTNND2	CYSRT1	DAG1	DBI	DCAF5	DDAH2	DHCR24	DIDO1	DOCK11	DOP1B	DRAIC	DRAM1	DSCR8	DSTNP2	DYNLL2	DYRK2	EEA1	EFNB2	EFR3A	EGLN3	EHD1	ELL2	EML1	EMP1	ENPP1	EOLA1	EPAS1	EPB41L2	EPB41L4A	EPB41L4B	EPN3	EPS15	ERBB2	ERBB4	EZR	FAM110C	FAM114A1	FAM160B1	FAM20C	FAM210B	FAM219B	FAM234B	FAM241A	FAR2P1	FBP1	FBXO25	FGF12	FGF13	FHOD1	FILIP1	FLVCR2	FNBP1	FNTA	FOXP1	FUCA1	FUT9	FZD4	FZD5	GAB1	GABBR2	GALNT10	GALNT3	GALNT7	GAREM1	GASK1B	GATA2	GATA3-AS1	GATA6	GDF15	GLCCI1	GLTP	GMFB	GOLGA3	GOLGA7	GOLPH3	GORASP1	GPR157	GPR160	GRAMD2B	GRAMD4	GRB10	GREB1L	GSN	GTF3C1	GUCD1	HACD2	HACD3	HCAR3	HEBP2	HIGD1A	HIP1R	HOXA9	HSPA2	HTR7P1	ICA1	ID2	IDH2	IER2	IGSF3	IKBKB	IKZF2	IL13RA1	IL1R1	INHBB	INPP1	INPP4A	INPP5A	IQSEC1	KCNMA1	KDELR2	KDELR3	KIAA1671	KIF13B	KLF3	KLF7	KLF9	KLHL7	KRAS	KREMEN1	LARP6	LDLRAP1	LFNG	LGALSL	LHFPL2	LIMA1	LIMCH1	LIMK2	LINC-PINT	LINC01138	LITAF	LNX1	LOXL1	LPIN2	LRATD2	LRP11	LRPAP1	LSS	MACO1	MAFK	MAL2	MALT1	MAPK6	MATN3	MB	MBNL1	MEF2A	MFAP3L	MFSD6	MGLL	MIA3	MID2	MIGA1	MIOS	MIOS-DT	MIPEP	MIR34AHG	MPZL2	MTA3	MTARC2	MTMR12	MTURN	MTUS1	MUC1	MXRA7	MYCL	MYH9	MYO1B	NACC2	NATD1	NAXD	NCAM2	NCEH1	NCOA1	NDFIP1	NEBL	NET1	NF1	NFAT5	NIBAN1	NINJ2-AS1	NIPAL3	NIPSNAP3B	NOSTRIN	NUCB2	NUDT4	NXPH1	NXT2	OCLNP1	OLFML2B	OR2A20P	OR7E14P	ORMDL1	OSBPL2	PAIP1	PALM3	PARM1	PAX9	PBX1	PBX3	PCOTH	PCYT1A	PDCD6	PDE8A	PDP1	PDXK	PDZD2	PGPEP1	PHF20L1	PHLDA3	PHLDB2	PI4K2B	PIK3R3	PIP4K2C	PKD2	PLBD1	PLEKHA3	PLEKHA7	PLEKHF2	PLEKHS1	PLK2	PLLP	PLPP5	PMP22	POGLUT3	PPFIBP2	PPM1A	PPP1CB	PPP2CB	PRICKLE2	PRKCH	PROM2	PRR15L	PRRT3	PSD3	PSEN1	PSMD6	PTGFRN	PTK6	PTPN13	PTPRJ	QKI	RAB11A	RAB1A	RAB20	RAB22A	RAB27B	RAB2A	RAI2	RAP1GAP2	RASD1	RASL11B	REEP1	RFK	RFTN1	RHBDF1	RHOA	RHOU	RICTOR	RIN2	RIOK3	RIPOR1	RIPOR3	RNF103	RNF11	RNF144B	RNF19A	RPRM	RUBCN	S100A13	SAMD4A	SAR1B	SASH1	SAT1	SC5D	SCCPDH	SDC1	SEC22B	SEL1L	SELENOM	SERHL	SERHL2	SFMBT2	SGMS2	SGSM1	SGSM2	SH3BGRL	SH3BP4	SH3D19	SHANK2	SIM2	SLC11A2	SLC12A2	SLC20A1	SLC25A16	SLC41A2	SLC44A2	SLC4A11	SLC66A3	SLC9A1	SLC9A7	SMAP2	SMIM14	SMIM31	SMYD3	SOCS6	SOWAHC	SPAG1	SPIRE1	SPRED1	SPRED2	SPRING1	SQOR	ST3GAL1	ST3GAL4	STK38L	STOM	STRN3	STX12	SWAP70	SYCP2	SYNJ2	TACC1	TACSTD2	TBC1D13	TBC1D15	TBC1D30	TC2N	TCF4	THBS1	THOC2	TIMP2	TIMP3	TJP2	TMCO3	TMEM131L	TMEM135	TMEM178B	TMEM199	TMEM245	TMEM41A	TMEM41B	TMEM45B	TMEM50B	TMEM59	TMEM87B	TMF1	TMPRSS2	TMTC3	TNFAIP1	TNFRSF10B	TRAF5	TRAFD1	TRAK1	TRAM2	TRGC2	TRIB3	TRIM62	TSPAN1	TSPAN13	TTC39B	TTC6	TTC9	TWSG1	UBE2N	UGDH	ULBP2	USP16	UTRN	VAMP8	VMP1	VPS13B	VPS13D	VSIG10	WASHC5	WDR37	WIPI1	WLS	WSB2	YIPF1	YPEL3	YPEL5	ZBTB20	ZBTB21	ZC2HC1A	ZDHHC23	ZDHHC4	ZDHHC7	ZFHX3	ZFP36	ZHX1	ZNF275	ZNF432	ZNF487	ZNF704	ZNF823	ZNF827
CROMER_METASTASIS_DN	> Metastatic propensity markers of head and neck squamous cell carcinoma (HNSCC): down-regulated in metastatic vs non-metastatic tumors.	ACTA1	ADIRF	AFG3L2	ALDH4A1	ALDOA	ATP5F1A	ATP5F1D	BAIAP2	BMP1	C11orf80	CAV1	CAV2	CEBPZ	CELSR1	CKB	COL17A1	CUL1	DDB2	DTX2	DUSP7	EIF3K	EPAS1	FLAD1	FLNB	FXYD3	GJB3	GSTP1	HSPA2	IGSF3	IMPA2	ITGA3	ITGB4	JUP	KLF5	KLK10	LAD1	LMNA	MALL	MAST4	MBD2	MINK1	MRPS12	NCK1	NOP16	NOP2	PA2G4	PFKP	PHLDA2	PKP1	PLEC	PPP4C	PRODH	PRSS3	PSMD8	RAB31	S100A11	SDC4	SERPINB5	SH3GL1	SLC20A2	SMTN	ST6GALNAC2	SVIL	TICAM1	TMEM183A	TNFRSF10B	TNNT3	TP63	TPBG	TRIM16	TRIM29	TTLL12	TUBA4A	UBE2M	UBE3C	VDAC3	VSNL1
CROMER_METASTASIS_UP	> Metastatic propensity markers of head and neck squamous cell carcinoma (HNSCC): up-regulated in metastatic vs non-metastatic tumors.	ACVR1B	ARHGDIB	ATRX	BEX4	BMI1	BUB3	C5orf15	CCND3	CD164	CD46	CDH11	CECR7	CELSR1	CNN3	CNOT2	CTNNB1	CXCL8	CXCR4	DEK	DEPP1	DYRK1A	EID1	ENPP2	FADS1	FADS2	FCGRT	FERMT2	GABBR1	GANAB	GHRH	GNS	GPR107	HSF2	ID2	KDM5C	KIFAP3	MAGED1	MAGED2	MDC1	MFAP3	MFGE8	MICB	MTMR2	NFYC	PARP1	PGRMC1	PLCG1	PPID	PPIH	PPT1	PRB2	PSMB9	PTPRK	SH3BGRL	SH3BP5	SLC25A36	SLC2A3	SMC1A	SPG11	TBCE	TCF12	TFAP2C	TMEM109	TMEM123	TMEM63A	TSC22D3	TUBB2B	UBXN4	WAS	XPO1	ZBED1	ZFC3H1
CROMER_TUMORIGENESIS_DN	> Tumorigenesis markers of head and neck squamous cell carcinoma (HNSCC): down-regulated in the 'early' tumors vs normal samples.	ADH7	ALDH3A1	ALDH9A1	APOD	AQP3	CEACAM1	CEACAM5	CEACAM6	CLEC3B	CLU	COX6A2	ECM1	EMP1	FHL1	GMDS	GNE	HLA-DQB1	HOPX	IL1RN	KRT13	KRT15	KRT4	MAL	MSMB	MUC1	MUC4	MYH11	MYH2	MYL1	NBEAL2	NUCB2	PGD	PLA2G2A	PPL	PSCA	PTGDS	PTN	S100P	SCEL	SELENBP1	SFRP1	SLN	SLURP1	SMAGP	SPINK5	TFF3	TGM3	UGT1A4	ZNF185
CROMER_TUMORIGENESIS_UP	> Tumorigenesis markers of head and neck squamous cell carcinoma (HNSCC): up-regulated in the 'early' tumors vs normal samples.	ACTN1	APOBEC3B	BMP1	CCL3	CHST2	COL11A1	COL1A2	COL3A1	COL4A2	COL5A2	CXCL1	CXCL8	DEFB4A	FAP	FN1	G0S2	IFI6	IL1B	IL6	KRT16	KRT17	LAMA3	LAMC2	LRRC15	LUM	MAGEA1	MAGEA3	MFAP2	MMP1	MMP10	MMP11	MMP12	MMP3	MMP9	MYO1B	NELL2	NTS	OASL	ODC1	PDPN	PFN2	PLAU	PLOD3	POSTN	PPFIA1	PTK7	PXDN	RBP1	SERPINE1	SLC2A3	SMOX	SPARC	SPP1	THY1	TNC	TNFAIP3	TPTEP1	UCHL1
CTAWWWATA_RSRFC4_Q2	> Genes having at least one occurence of the highly conserved motif M28 CTAWWWATA sites. The motif matches transcription factor binding site V$RSRFC4_Q2 (v7.4 TRANSFAC).	ABLIM1	ACTA1	ACTN3	ADAM11	ADAMTSL1	ADCYAP1	ADGRD1	AHNAK	AKAP1	ALDOA	ALPK2	AMD1	AMPD1	ANGPT4	ANKMY2	ANKRD23	AOC2	AQP1	ARHGAP36	ARHGEF15	ARHGEF38	ARMCX6	ARR3	ART3	ART5	ASB16	ASB4	ASPH	ATF3	ATL2	ATP2A3	ATP2B4	BAMBI	BCL9L	BHLHB9	BNC2	BZW2	C10orf71	CA7	CACNA2D3	CACNB1	CAPN3	CASQ1	CASQ2	CASZ1	CBLN4	CCDC91	CD24	CD36	CDC42EP2	CDC42EP3	CELF4	CFL2	CHN2	CKB	CKM	CLCN1	CNTN1	COL10A1	COL13A1	COL8A1	CORO6	CPEB4	CPNE7	CPT1B	CRTAP	CSDE1	CSRP3	CTNND2	CUL3	CYP26B1	CYP2E1	DBNDD2	DCAF17	DES	DGKI	DIRAS1	DKK4	DLG2	DMD	DMP1	DNAJA4	DPYSL3	DRD3	DST	DYRK2	EEF1A2	EFHD1	EGR2	EIF5A	ELAVL4	ELMO2	EMB	ENO3	EPC2	EPHA7	EPHX4	ESAM	ESR1	EYA1	FAM117A	FAP	FBXO40	FBXW11	FGB	FGF12	FGF4	FGF6	FITM1	FOXP1	GABRB2	GCG	GIT1	GPBP1L1	GPC4	GPCPD1	GPM6B	GPR153	GPR157	GRIN2B	GRIN2D	GSC	GYG1	H1-1	H1-2	H2AC1	H2BC1	H3C1	H4C1	HAO1	HAPLN1	HBEGF	HDAC7	HDAC9	HES1	HOXB4	HOXB7	HOXC4	HOXD4	HRC	HSPB1	HSPB3	IFNB1	IGF1	IGSF21	IKZF2	IL4	INPPL1	IRS1	ITGA10	ITGA7	ITGB3BP	ITSN1	JUN	KCNJ2	KCNN1	KCNQ5	KLHDC8B	KLHL40	KLHL41	KRT222	KRT77	KTN1	KY	LGALSL	LIF	LINC00303	LINC00670	LIX1	LMCD1	LOXL4	LPAR4	LRRC20	LRRTM1	LRRTM4	LSMEM2	LYPD1	LZTS2	MAB21L2	MACO1	MAP2K5	MAT2A	MB	MBOAT2	MCU	MEOX2	METTL8	MGAT3	MGST3	MIA2	MID1IP1	MOSMO	MRPS23	MUSK	MYBPC2	MYF6	MYH2	MYH3	MYH4	MYH8	MYL1	MYOM2	MYOZ1	MYOZ2	NAT8L	NCAN	NCOR1	NDP	NDRG2	NEIL3	NEK2	NEXN-AS1	NFAT5	NFATC1	NFIL3	NME5	NNT	NOG	NPTXR	NR0B2	NR2F1	NR4A1	NTS	OPN3	OTUD7B	PAK6	PALLD	PANK1	PATE1	PATZ1	PCDH11X	PCDH11Y	PCDHB1	PDE6D	PDZRN4	PER1	PHKA2	PHOSPHO1	PIK3R3	PITX2	PLAGL2	PLEKHA6	PLSCR4	PMEPA1	POFUT1	POU3F4	POU4F1	PPARGC1A	PPP1R3A	PPP1R3D	PPP2R2A	PRKAG1	PRMT3	PRRX1	PRX	PTCH1	PTCHD4	PTPRO	PURA	PVALB	RAB2A	RALY	RAP2B	RAP2C	RARA	RASGEF1B	RASGRF1	RASGRP2	RASGRP3	RCOR1	REEP1	RETREG1	RGS9BP	RHOBTB1	RHOBTB3	RHOQ	RIMS2	RNF207	RPA3	RRAD	S100A4	S1PR1	SCML1	SCN4B	SDHC	SGCD	SH3GLB2	SIK3	SIPA1L1	SIX3	SLC12A5	SLC12A8	SLC25A4	SLC26A6	SLC2A4	SLC30A1	SLC32A1	SLC44A1	SLC7A1	SLC8A3	SLC9A5	SLITRK4	SMAD3	SMARCA2	SMPX	SMYD1	SNCAIP	SOX5	SOX9	SPIB	SPTB	STAC	STAG2	STAU1	STBD1	STC1	SUPT4H1	SV2A	SYNPO2L	SYTL2	TCEA3	TEF	THBS2	TIMP2	TLCD5	TLK2	TMEM117	TMEM255A	TNFRSF17	TNNC2	TNNI1	TNNI3	TNNI3K	TOB2	TPM2	TPM3	TRDN	TRHR	TRIB2	TRIM63	TRIM8	TRMT10A	TRPM4	TSC1	TSC22D1	TSPAN13	TSPAN14	TTC17	TTYH2	TUBA4A	TUBA4B	TWIST1	TYRO3	UBE2E4P	USP2	USP47	WFDC1	WIPI1	WT1-AS	XIRP1	XK	YJEFN3	ZBTB18	ZC3H10	ZDHHC24	ZIC4
CUI_GLUCOSE_DEPRIVATION	> Representative genes up-regulated in MiaPaCa2 cells (pancreatic cancer) under glucose-deprived conditions.	ANLN	ARNTL	ART3	ASNS	B3GNT6	CALR	CANX	CBR3	CCPG1	CDK1	CDT1	CLGN	CXCL2	DDIT4	DNAJB11	DNAJC3	EIF2AK3	ELF3	FKBP2	FUT1	GABARAPL3	GADD45A	GFAP	GFPT1	GOT1	GSDME	H4C11	KCNF1	KDELR2	KIF5C	NDUFB3	NEU1	OCLN	PBK	PCK2	PDIA3	PDIA4	PDIA6	PIGA	PLK3	PPEF2	PPIB	PRAME	PREB	PRKCZ	PYCR1	RELB	RRM2	SARS1	SEMG1	SEPHS2	SGK3	SLC33A1	SLC35B1	SLC3A2	TFRC	TGIF1	TRPS1	TXNIP	TXNRD1	ZAP70
DACOSTA_ERCC3_ALLELE_XPCS_VS_TTD_DN	> Genes down-regulated in fibroblasts expressing different mutant forms of ERCC3 [GeneID=2071]: XP/CS (xeroderma pigmentosum (XP) and Cockraine's syndrome (CS)) vs TTD (trichothiodystrophy).	ANOS1	BMP4	CAND2	CLCN4	CLCN6	CNN1	COL1A2	CXCR4	DLC1	DOK5	ENPP2	FABP5	GULP1	HAS2	HMGN3	HMOX1	IRF5	LPXN	MAP2K5	PDGFRL	PLPP3	PPP2R3A	PRKCZ	PTN	RAMP2	RBPMS	ROR1	SERPINB2	SOX4	SSBP2	STAMBP	SYNM	VCAN	VLDLR
DACOSTA_ERCC3_ALLELE_XPCS_VS_TTD_UP	> Genes up-regulated in fibroblasts expressing different mutant forms of ERCC3 [GeneID=2071]: XP/CS (xeroderma pigmentosum (XP) and Cockraine's syndrome (CS)) vs TTD (trichothiodystrophy).	ADORA1	ANPEP	ANXA8L1	CTSH	CXCL12	E2F5	EFNB2	EPB41L3	FOS	GAGE12F	GNG4	HOXB5	IGFBP2	IGFBP6	IGSF3	ISG20	KCNG1	LHX2	MDK	MEST	NMB	NNMT	PCDH7	PTPRN	PTX3	RASSF2	RIMS2	TGM2
DACOSTA_LOW_DOSE_UV_RESPONSE_VIA_ERCC3_XPCS_DN	> Genes down-regulated in fibroblasts expressing the XP/CS mutant form of ERCC3 [GeneID=2071], after low dose UVC irradiation.	ACTB	DUSP5	E2F2	EIF4A1	GAPDH	HSP90AB1	ID1	MIR22HG	SERPINE1
DACOSTA_LOW_DOSE_UV_RESPONSE_VIA_ERCC3_XPCS_UP	> Genes up-regulated in fibroblasts expressing the XP/CS mutant form of ERCC3 [GeneID=2071], after low dose UVC irradiation.	ELF1	FAS	FXYD2	H1-5	H2AC18	ITPKA	MUSK	PINK1	POU2F3	PRDM2	PTPN22	SHROOM2	TK2	USH2A
DACOSTA_UV_RESPONSE_VIA_ERCC3_COMMON_DN	> Common down-regulated transcripts in fibroblasts expressing either XP/CS or TDD mutant forms of ERCC3 [GeneID=2071], after UVC irradiation.	ABI1	ACSL3	ACVR1	ADAM10	ADARB1	ADGRG6	ADSL	AFAP1	AFF1	AGAP1	AKAP9	ANKMY2	ANKRD17	ANKS1A	APPBP2	ARFGEF1	ARHGAP12	ARHGAP29	ARHGEF7	ARID5B	ARIH1	ASAP2	ASCC3	ATAD2B	ATF2	ATP11B	ATP13A3	ATP2B1	ATR	ATRX	ATXN2	AUH	BARD1	BAZ1A	BAZ2B	BBX	BCAR3	BDNF	BHLHE40	BLM	BPTF	BRCA1	BUB1B	C2CD2	C2CD3	C2CD5	CAMSAP2	CAP2	CASK	CASP8	CBLB	CCDC93	CCN1	CCN2	CCSER2	CD2AP	CDC27	CDC42BPA	CDK13	CDK17	CDK8	CDS2	CDYL	CEMIP	CENPA	CENPE	CENPF	CEP135	CEP170	CEP350	CERS6	CHD1	CHD9	CHSY1	CKAP5	CLASP1	CLASP2	CLEC16A	CLIP1	CLOCK	CNOT2	CNOT4	COL5A2	CRADD	CREB1	CREB3L2	CREBBP	CRIM1	CRY1	CTBP2	CUL1	CUX1	CXCL12	DAPK1	DCUN1D4	DENND5A	DHX15	DLC1	DNAJC13	DNMBP	DOP1B	DPYD	DST	DUSP1	DYRK1A	E2F2	E2F3	EGFR	EHBP1	EIF4E	EIF4G3	ENC1	EPHA4	EPS15	EPS8	EVI5	EXT1	F3	FAM169A	FAM171A1	FARS2	FAT1	FBXL7	FBXW11	FCHSD2	FERMT2	FGF2	FGF5	FILIP1L	FLNB	FNBP1L	FNDC3A	FOXD1	FOXJ3	FOXK2	FOXN3	FOXO3	FRYL	FTO	FUBP1	FUT8	FXR1	FYN	G6PD	GAPVD1	GBE1	GIGYF2	GINS1	GLRB	GMPS	GNAQ	GOLGA4	GSK3B	GTF2F2	HEG1	HELZ	HIRA	HIVEP1	HIVEP2	HMGXB4	HNRNPDL	HOMER1	IBTK	ID1	IGF2BP3	IL1RAP	IL7R	INPP5F	IPO7	IRS1	ITSN1	ITSN2	JARID2	JUN	KAT6A	KAT6B	KDM5A	KIAA1109	KIF11	KIF14	KIF20B	KIF23	KIF2A	KIF5C	KLF10	KLF6	KLF7	KPNA3	KRIT1	LARP4	LARP4B	LARS2	LHFPL2	LIMCH1	LRPPRC	LYN	MAMLD1	MAN2A1	MAP1B	MAP2K1	MAP2K4	MAP4K5	MAPK6	MARCHF6	MARCHF7	MARF1	MARK3	MBD2	MBNL1	MDN1	MECP2	MED13	MED13L	MEIS2	MELK	MGAT5	MGLL	MICAL3	MID1	MKLN1	MNAT1	MOK	MPP6	MSH2	MTCL1	MTF2	MTREX	MTX2	MYBL1	MYC	MYCBP2	MYO10	MYO1B	NAA20	NBN	NCK1	NCOA1	NCOA3	NDC80	NEDD4	NEK7	NFIB	NFYC	NMT2	NPEPPS	NPIPB5	NR2F2	NR3C1	NREP	NRG1	NRIP1	NUAK1	NUMB	NUP153	NUP98	NVL	OGT	OPA1	ORC2	ORC5	OSBPL8	OXSR1	PAFAH1B1	PAIP1	PALM2AKAP2	PARD3	PARG	PARN	PAWR	PBX3	PCMT1	PDE8A	PDS5A	PEX3	PHF21A	PHF3	PHIP	PHLPP1	PHLPP2	PIBF1	PICALM	PIK3C3	PIKFYVE	PIP4K2A	PJA2	PKD2	PKN2	PKP4	PMM2	PMS1	PNISR	PPFIA1	PPM1B	PPP1R12A	PPP2CA	PPP2R2A	PPP2R3A	PPP2R5C	PPP2R5E	PPP3CB	PRIM2	PRKACB	PRKCA	PRKCI	PRMT3	PRR3	PRRC2C	PTENP1	PTK2	PTPN12	PTPN2	PTPRA	PTPRK	PUM1	PUM2	PUM3	QKI	R3HDM1	R3HDM2	RAB3GAP1	RAB6A	RABGAP1	RAD23B	RAPGEF2	RASA1	RB1	RBFOX2	RBM39	RBM6	RBMS1	RBMS1P1	RBPJ	RCOR1	REV3L	RFTN1	RGS20	RGS7	RNF13	RNGTT	ROCK2	RPGR	RRAS2	RUNX1	RYK	SAMD4A	SATB2	SCAF8	SCHIP1	SEC14L1	SEC24A	SEC24B	SEMA3C	SEMA5A	SEPTIN9	SERPINE1	SETD2	SHB	SLC25A13	SLC4A7	SLC7A1	SLK	SMAD3	SMARCA2	SMC5	SMCHD1	SMURF2	SNX13	SOCS5	SOS1	SPECC1L	SPEN	SPOP	SRGAP2	SRPK2	SRSF3	SRSF7	SSBP1	STAG1	STAM	STARD13	STAU2	STIL	STK24	STK3	STK39	STRN3	SUZ12	SWAP70	TAB2	TAF4	TASOR	TBL1X	TCF12	TCF7L2	TDRD7	TGFB2	THBS2	TIAM1	TIPARP	TJP2	TLE1	TLE4	TLK1	TLK2	TMEM131	TOP2A	TOPBP1	TP53BP2	TRAK1	TRAM2	TRAPPC8	TRIM2	TRIM33	TRIM37	TRIO	TRIP12	TRRAP	TSPAN5	TUBGCP3	TUT4	U2SURP	UBE2D2	UBE2G1	UBE3A	UBL3	UBR2	UBR5	UCK2	UGCG	UPF2	USP12	USP13	USP24	USP32P2	USP6	USP9X	UTP18	UVRAG	VEGFC	VPS13A	WAPL	WASF3	WASHC4	WDR43	WDR7	WNT5A	WRN	WWC1	XPO1	XRCC4	YAP1	ZC3H4	ZDHHC17	ZFYVE9	ZHX2	ZHX3	ZMIZ1	ZMYM2	ZMYM4	ZMYND11	ZMYND8	ZNF148	ZNF292	ZNF638	ZNF804A	ZZZ3
DACOSTA_UV_RESPONSE_VIA_ERCC3_COMMON_UP	> Common up-regulated transcripts in fibroblasts expressing either XP/CS or TDD mutant forms of ERCC3 [GeneID=2071], after UVC irradiation.	ABCB6	ACAA1	ACOT2	ACYP1	ALAS1	ATF3	BRD2	BTG1	CBR1	CCNE2	CDC34	CDC6	CDKN1C	CEBPD	CEP68	CLK3	CLTB	CNP	CTSV	DGAT1	DNAL4	EFNA1	EIF2S3	ERCC5	FAM8A1	FGFR3	GABARAPL1	GLUL	GNS	GPRC5B	H2AC18	HEXIM1	HLA-E	HLA-F	HRAS	KCNJ4	LHX2	LIN37	MICB	NAT1	NEU1	NSUN5P2	NXF1	OSR2	PCNA	PIM2	PLPBP	PNRC1	RELA	RFC5	RGS2	RHOB	RNF103	RPS6KB2	RSL1D1	SELENOW	SHOX2	SLC30A3	SLC6A8	SRM	SYF2	TBCC	TFAM	TK1	TMEM109	TNFSF9	TOB1	TP53I3	TPBG	TPM2	TREX1	TSPYL2	TUBA4A	TUBB4B	ZNF263
DACOSTA_UV_RESPONSE_VIA_ERCC3_DN	> Genes down-regulated in fibroblasts expressing mutant forms of ERCC3 [GeneID=2071] after UV irradiation.	ABCC1	ABCE1	ABI1	ABLIM3	ACAP2	ACBD3	ACSL3	ACSL4	ACVR1	ADAM10	ADAM17	ADARB1	ADCY9	ADGRA3	ADGRG6	ADNP	ADORA2B	AFAP1	AFF1	AGAP1	AGFG1	AGO2	AHCTF1	AHDC1	AKAP10	AKAP11	AKAP13	AKAP9	ALCAM	AMPH	ANAPC10	ANKLE2	ANKMY2	ANKRD17	ANKRD28	ANKS1A	AP3B1	APBB2	APC	APP	APPBP2	AQR	ARAP2	ARFGEF1	ARHGAP11A	ARHGAP12	ARHGAP19	ARHGAP29	ARHGAP35	ARHGEF10	ARHGEF7	ARID4A	ARID5B	ARIH1	ARNT2	ASAP2	ASCC3	ASXL1	ATAD2B	ATF2	ATP11B	ATP13A3	ATP2B1	ATP2B4	ATP2C1	ATP6V1H	ATP8B1	ATR	ATRN	ATRX	ATXN1	ATXN2	AUH	AURKA	AVL9	AZIN1	BARD1	BAZ1A	BAZ1B	BAZ2B	BBX	BCAR3	BDNF	BHLHE40	BICD1	BICRAL	BLM	BMERB1	BMP2K	BMPR1A	BPTF	BRCA1	BRCA2	BTAF1	BTRC	BUB1B	C2CD2	C2CD3	C2CD5	CAMSAP2	CAND1	CAP2	CASK	CASP8	CAV2	CBFB	CBLB	CCDC6	CCDC93	CCN1	CCN2	CCND1	CCSER2	CD2AP	CDC16	CDC27	CDC42BPA	CDH2	CDK13	CDK17	CDK19	CDK8	CDKN1B	CDS2	CDYL	CEMIP	CENPA	CENPC	CENPE	CENPF	CEP135	CEP170	CEP350	CERS6	CHD1	CHD9	CHST3	CHSY1	CKAP5	CLASP1	CLASP2	CLEC16A	CLINT1	CLIP1	CLOCK	CNOT2	CNOT4	COG5	COL1A2	COL5A2	COL8A1	CRADD	CREB1	CREB3L2	CREB5	CREBBP	CRIM1	CRY1	CRYBG3	CSE1L	CSNK1A1	CSNK2A1	CTBP2	CTCF	CTIF	CUL1	CUL2	CUX1	CXCL12	CYTH1	DAAM1	DAPK1	DBF4	DCUN1D4	DDR2	DDX10	DDX17	DDX21	DDX42	DEK	DENND2B	DENND5A	DHX15	DICER1	DKK1	DLC1	DLEU2	DLG1	DLGAP5	DMD	DMXL2	DNAJB6	DNAJC13	DNAJC2	DNMBP	DOCK1	DOCK4	DOCK9	DOK5	DOP1B	DPYD	DST	DUSP1	DUSP4	DUSP5	DYRK1A	E2F3	E2F5	EFNA5	EFR3A	EGFR	EHBP1	EIF3A	EIF4E	EIF4G3	ELL2	ELOVL2	EMC2	ENC1	EPHA4	EPHB2	EPS15	EPS8	ERC1	EVI5	EXT1	F3	FAM155A	FAM168A	FAM169A	FAM171A1	FAM172A	FAM193A	FARS2	FAT1	FBXL7	FBXW11	FCHSD2	FERMT2	FGF2	FGF5	FILIP1L	FLNB	FLRT2	FNBP1L	FNDC3A	FOXD1	FOXJ3	FOXK2	FOXN3	FOXO3	FRYL	FTO	FUBP1	FUT8	FXR1	FYN	GALK2	GALNT1	GAPVD1	GARRE1	GBE1	GBF1	GCC2	GCNT1	GIGYF2	GINS1	GJA1	GLRB	GMPS	GNAI1	GNAQ	GNE	GOLGA4	GPATCH8	GRK5	GSE1	GSK3B	GTF2E2	GTF2F2	GTF3C2	HAT1	HDAC4	HEG1	HELZ	HERC4	HIF1A	HIRA	HIVEP1	HIVEP2	HLTF	HMGXB4	HMMR	HNRNPDL	HNRNPH3	HOMER1	HOXB2	HPCAL1	IBTK	ID1	ID3	IER3	IFRD1	IGF1R	IGF2BP3	IGF2R	IL1R1	IL1RAP	IL7R	INHBB	INPP5F	IPO7	IRS1	ITCH	ITGA6	ITPR1	ITSN1	ITSN2	JARID2	JUN	KAT6A	KAT6B	KAZN	KDM3A	KDM3B	KDM4C	KDM5A	KDM5B	KIAA1109	KIDINS220	KIF11	KIF14	KIF20B	KIF23	KIF2A	KIF5C	KIFAP3	KIN	KLC1	KLF10	KLF6	KLF7	KLHDC10	KLHL20	KPNA3	KRIT1	LAMC1	LARP4	LARP4B	LARS2	LDLR	LHFPL2	LMNB1	LPAR1	LRIG1	LRPPRC	LRRFIP1	LSM5	LTN1	LYN	MACF1	MAD1L1	MALT1	MAMLD1	MAN2A1	MAP1B	MAP2K1	MAP2K4	MAP3K14	MAP3K4	MAP4K5	MAPK14	MAPK6	MAPK8	MARCHF6	MARCHF7	MARK3	MAST2	MBD2	MBNL1	MBOAT2	MDFIC	MDN1	ME2	MECOM	MECP2	MED1	MED13	MED13L	MEF2A	MEIS2	MELK	MGAT5	MGLL	MIA2	MICAL2	MICAL3	MICU2	MID1	MITF	MKLN1	MN1	MNAT1	MNT	MOB4	MOK	MPHOSPH9	MPP6	MRTFA	MSH2	MSH3	MSH6	MTAP	MTCL1	MTF2	MTFR1	MTIF2	MTMR3	MTR	MTREX	MTX2	MYBL1	MYC	MYCBP2	MYO10	MYO1B	MYO9B	MYOF	N4BP1	N4BP2L2	NAMPT	NAV3	NBAS	NBN	NBPF14	NCK1	NCKAP1	NCOA1	NCOA2	NCOA3	NCOR2	NDC80	NECTIN3	NEDD4	NEK1	NEK4	NEK7	NFATC3	NFIB	NFKB1	NFYC	NIPBL	NMT2	NPAT	NPEPPS	NPIPB3	NR2F2	NR3C1	NREP	NRG1	NRIP1	NSMAF	NT5C2	NUAK1	NUMB	NUP133	NUP153	NUP160	NUP98	NVL	OGT	OPA1	ORC2	ORC5	OSBPL8	OSMR	OTUD4	OXSR1	PAFAH1B1	PAIP1	PALM2AKAP2	PARD3	PARG	PARN	PAWR	PBX3	PCCA	PCF11	PCMT1	PCNT	PDE8A	PDLIM5	PDS5A	PDS5B	PEX14	PEX3	PHF14	PHF20	PHF21A	PHF3	PHF8	PHIP	PHLPP1	PHLPP2	PIBF1	PICALM	PIK3C2A	PIK3C3	PIK3R4	PIKFYVE	PIP4K2A	PIP5K1A	PJA2	PKD2	PKN2	PKP4	PLAUR	PLCB4	PLCE1	PLOD2	PLPP3	PLSCR1	PMM2	PMS1	PNISR	PODXL	POLR2B	PPFIA1	PPIP5K2	PPM1B	PPP1R12A	PPP2CA	PPP2R2A	PPP2R3A	PPP2R5A	PPP2R5C	PPP2R5E	PPP3CB	PPP3R1	PRIM2	PRKACB	PRKCA	PRKCI	PRMT3	PRR3	PRRC2C	PSD3	PSME4	PTEN	PTK2	PTPN1	PTPN12	PTPN13	PTPN2	PTPN4	PTPN9	PTPRA	PTPRK	PTPRM	PTX3	PUM1	PUM2	PUM3	QKI	R3HDM1	R3HDM2	RAB21	RAB31	RAB3GAP1	RAB6A	RABGAP1	RABGAP1L	RAD23B	RAD51C	RALA	RANBP2	RAP1A	RAPGEF2	RASA1	RB1	RB1CC1	RBFOX2	RBM39	RBM6	RBMS1	RBMS1P1	RBPJ	RBPMS	RCOR1	RDX	REV3L	RFTN1	RGL1	RGS20	RGS7	RHOBTB3	RIF1	RIN2	RLF	RNF13	RNF2	RNGTT	ROCK1	ROCK2	ROR1	RPGR	RPS6KA2	RPS6KA3	RRAS2	RSBN1	RUNX1	RYBP	RYK	SACS	SAMD4A	SASH1	SATB2	SCAF8	SCAMP1	SCHIP1	SEC14L1	SEC24A	SEC24B	SEC24D	SECISBP2L	SEMA3C	SEMA5A	SEPTIN9	SERPINB2	SERPINE1	SETD2	SETD3	SETDB1	SETX	SFMBT1	SGMS1	SHB	SHOC2	SIK3	SIPA1L1	SKAP2	SLC11A2	SLC16A7	SLC20A2	SLC23A2	SLC25A12	SLC25A13	SLC25A24	SLC27A3	SLC35A3	SLC4A7	SLC7A1	SLIT2	SLK	SMAD3	SMAD4	SMAD6	SMAD7	SMARCA1	SMARCA2	SMARCA5	SMC3	SMC5	SMCHD1	SMURF2	SNW1	SNX13	SNX2	SNX4	SOCS5	SOCS6	SON	SOS1	SOS2	SOX9	SP100	SP3	SPAG9	SPART	SPAST	SPC25	SPECC1L	SPEN	SPG11	SPIDR	SPOP	SPRED2	SRGAP2	SRPK2	SRSF3	SRSF7	SSBP2	ST3GAL5	STAG1	STAG2	STAM	STARD13	STAU2	STIL	STK10	STK24	STK3	STK39	STRN3	STXBP3	SUCO	SUPT20H	SUZ12	SWAP70	SYNE2	SYNJ2	TAB2	TAF15	TAF4	TANK	TAOK3	TASOR	TBC1D31	TBL1X	TCF12	TCF7L2	TDG	TDRD3	TDRD7	TEAD1	TERF1	TFPI	TGFB2	TGFBR2	TGFBR3	TGIF1	THBS2	THOC2	TIA1	TIAM1	TIPARP	TIPRL	TJP2	TLE1	TLE4	TLK1	TLK2	TMCC1	TMEM131	TMEM131L	TMEM87A	TNFAIP8	TNKS	TOGARAM1	TOP1	TOP2A	TOPBP1	TP53BP1	TP53BP2	TPST1	TRAK1	TRAM2	TRAPPC8	TRIM2	TRIM24	TRIM33	TRIM37	TRIM44	TRIO	TRIP12	TRPC1	TRRAP	TSC22D2	TSPAN5	TTC28	TTC37	TTK	TUBGCP3	TUT4	TXNRD1	U2SURP	UBE2D2	UBE2D3	UBE2E1	UBE2G1	UBE3A	UBL3	UBR2	UBR5	UBXN7	UCK2	UGCG	UPF2	URI1	USP12	USP13	USP15	USP24	USP34	USP6	USP7	USP9X	UST	UTP18	UTP20	UVRAG	VCL	VEGFC	VEZF1	VLDLR	VPS13A	VPS13B	VRK1	WAPL	WASF1	WASF3	WASHC4	WBP4	WDFY3	WDHD1	WDR37	WDR43	WDR7	WNT5A	WRN	WWC1	WWP1	WWTR1	XPO1	XPO6	XRCC4	YAF2	YAP1	YTHDF3	YY1	ZBTB11	ZBTB18	ZBTB20	ZC3H14	ZC3H4	ZDHHC17	ZEB1	ZEB2	ZFHX3	ZFP36L2	ZFYVE16	ZFYVE9	ZHX2	ZHX3	ZMIZ1	ZMYM2	ZMYM4	ZMYND11	ZMYND8	ZNF148	ZNF292	ZNF451	ZNF638	ZNF804A	ZZEF1	ZZZ3
DACOSTA_UV_RESPONSE_VIA_ERCC3_TTD_DN	> Genes exclusively down-regulated in fibroblasts expressing the TTD mutant form of ERCC3 [GeneID=2071], after UVC irradiation.	ACAP2	ACVR2A	AGO2	AHDC1	AMPH	ARAP2	ARHGEF10	ASXL1	ATRN	ATXN1	AVL9	BICD1	BTAF1	CCND1	CDC42BPA	CDKN1B	COL1A2	CREB5	CTIF	DMD	DNAJC2	DOCK4	DOCK9	DST	EIF3A	FAM155A	FAM168A	FAM193A	GALK2	GPATCH8	GPR176	GSE1	HAS2	HEG1	HERC4	INTS3	ITCH	KLHL20	LPAR1	LRP6	MAD1L1	MALT1	MIA2	MITF	MPHOSPH9	MSH3	NAV3	NECTIN3	NFIB	PCNT	PDS5B	PEX14	PHF14	PIK3C2A	PLCE1	PLPP3	PTPRM	RALGAPB	RB1CC1	RBPMS	ROR1	SERPINB2	SFMBT1	SGMS1	SKAP2	SLC16A7	SMAD7	SON	SYNJ2	TEAD1	TMCC1	TMEM131L	TOGARAM1	TOP1	TRIM24	TSC22D2	UBXN7	USP15	UST	VPS13B	WDHD1	WDR37	ZEB2	ZFHX3
DACOSTA_UV_RESPONSE_VIA_ERCC3_TTD_UP	> Genes exclusively up-regulated in fibroblasts expressing the TTD mutant form of ERCC3 [GeneID=2071], after UVC irradiation.	AAMP	ADD1	ADO	AMACR	ARPC4	BAD	BAK1	BSG	BUD23	CALR	CAVIN1	CBX2	CBX4	CDK16	CDKN2B	COX6A1	EPHX1	EPOR	ERBB2	ERCC2	FKBP2	FLNA	GALK1	GALNT2	GCH1	GET3	GLS	GNL1	HOXD9	IGFBP6	KISS1	MDK	MPDU1	MRPL28	MRPS12	MVD	MYBL2	PCDH9	PDAP1	PDLIM7	PGF	PLCB3	PLD3	PLXNA3	PPIF	PVR	RPUSD2	SAT1	SMARCD2	STAT1	STK25	STX16	THBS1	TLE5	TNFSF13	TRIM21	TRIM25	UBA1	UBL4A
DACOSTA_UV_RESPONSE_VIA_ERCC3_UP	> Genes up-regulated in fibroblasts expressing mutant forms of ERCC3 [GeneID=2071] after UV irradiation.	AAMP	ABCB6	ABCF3	ABHD14A	ACAA1	ACOT2	ACYP1	ADA	ADO	AGPAT2	ALAS1	ALDH1B1	ALDOA	AMACR	AP2S1	AP3M2	ARPC4	ARRB2	ASL	ATF3	ATP6V1F	BAD	BAG1	BAK1	BOLA2	BRD2	BRMS1	BSG	BTBD2	BTG1	BTG2	BUD23	C2CD2L	CA5BP1	CASP3	CBR3	CBX2	CBX4	CCDC85B	CCND3	CCNE1	CCNE2	CCNG2	CDC34	CDC6	CDK16	CDK2	CDKN1C	CDKN2B	CDKN2C	CDO1	CDT1	CEBPD	CEP68	CLCN2	CLK1	CLK3	CLTB	CNP	CREBZF	CREG1	CREM	CSRNP2	CTH	CTSV	CYB5B	CYB5R1	CYP1B1	CZIB	DAXX	DDT	DGAT1	DMPK	DNASE2	DUSP3	E2F1	ECI1	EEF1D	EFNA1	EIF2S3	EIF3I	EIF4EBP1	EPHX1	EPOR	ERBB2	ERCC1	ERCC2	ERGIC3	ESS2	EWSR1	FADS1	FAM8A1	FDXR	FEN1	FGFR3	FKBP1A	FLNA	FRAT2	GABARAPL1	GAGE1	GALNT2	GAS1	GATD3A	GCAT	GCH1	GDI2	GET3	GLS	GLUD1	GLUL	GNL1	GPRC5B	GRHPR	GRINA	GSTP1	GSTT1	GSTT2	HAUS3	HEXIM1	HHEX	HLA-A	HLA-E	HLA-F	HLA-G	HLA-J	HNRNPU	HOXD9	HSPA1A	HSPA2	HYAL2	ICAM3	IDH2	IFI30	IFIT1	IFITM2	IGFBP6	IL11RA	IRF1	ISG15	ITM2B	JUNB	KCNJ4	KLHDC3	LHX2	LIN37	LMF2	LY6E	MAT2A	MAZ	MBD4	MBOAT7	MCM4	MCM5	MDK	MEA1	MED6	MFAP3	MGAT1	MICB	MLLT11	MOAP1	MPDU1	MRPL23	MRPL28	MRPS12	MVD	MYBL2	NAT1	NCBP2	NCDN	NCLN	NDUFB7	NDUFS7	NDUFV1	NEU1	NFE2L1	NFKBIE	NME3	NOP2	NPRL2	NPTXR	NR4A1	NSUN5P1	NXF1	OAZ2	OGFR	OGG1	OSR2	PAFAH1B3	PAQR4	PCDH9	PCNA	PDAP1	PDCL	PDLIM7	PER2	PGF	PHLDA2	PIM2	PITX2	PKMYT1	PLCB3	PLD3	PLEKHO2	PLPBP	PLTP	PLXNA3	PMAIP1	PNP	PNRC1	POLR2A	PPIE	PPIF	PPP1CA	PPP2R5D	PQBP1	PRPF4	PSMB10	PSMC3	PSMC3IP	PSMD8	PTPN11	PVR	RAB8A	RABAC1	RAD9A	RBM38	RBM4	RELA	RFC2	RFC5	RGS2	RHOB	RNF103	RNF113A	RNF40	RPL23	RPN1	RPS15A	RPS6KB2	RPUSD2	RSL1D1	RSRP1	S100A13	SAC3D1	SAP18	SAT1	SDF2	SELENOW	SERPINH1	SHMT1	SHMT2	SHOX2	SIGMAR1	SIX1	SLC1A5	SLC25A4	SLC30A3	SLC6A8	SMARCD3	SMIM10L1	SMPD1	SMPDL3A	SNHG29	SNRPA	SPR	SQSTM1	STK25	STX16	SULT1A2	SYNM	TBCC	TCIRG1	TERF2	TEX30	TFAM	THAP3	THBS1	TK1	TM7SF2	TMBIM6	TMED1	TMEM109	TMX4	TNFRSF10D	TNFSF13	TNFSF9	TOB1	TP53	TP53I3	TPBG	TPM2	TREX1	TRIAP1	TRIM13	TRIM21	TRIM25	TSPYL2	TST	TUBA4A	TUBB2A	TYK2	TYMP	TYMS	U2AF2	UBA1	UQCRC1	UROD	UROS	YKT6	ZFPL1	ZKSCAN1	ZNF263	ZNF330	ZNF510	ZNHIT1
DACOSTA_UV_RESPONSE_VIA_ERCC3_XPCS_DN	> Genes exclusively down-regulated in fibroblasts expressing the XP/CS mutant form of ERCC3 [GeneID=2071] after high dose UVC irradiation.	ABCE1	ACAP2	ADCY9	AGFG1	AGO2	AHDC1	AKAP10	ARAP2	ARHGEF10	ASXL1	ATP2C1	ATP8B1	ATRN	AVL9	BDNF	BICD1	BMPR1A	BTRC	CDH2	CDKN1B	CENPC	CTIF	CUL2	DKK1	DLEU2	DLG1	DOCK4	DOCK9	DST	DUSP5	E2F5	EIF3A	FAM155A	FAM168A	FAM193A	GPATCH8	GRK5	GSE1	HEG1	HERC4	HOXB2	IGF1R	IL6	INTS3	MALT1	MPHOSPH9	MTAP	MYO9B	NAV3	NECTIN3	NFATC3	NFKB1	PCCA	PCNT	PDLIM5	PDS5B	PHF14	PIK3C2A	PLCB4	PLCE1	PTEN	PTX3	RALGAPB	RANBP2	RB1CC1	RPS6KA3	SFMBT1	SLC25A12	SLIT2	SMAD4	SON	SOS2	SP100	TERF1	TGFBR3	TMCC1	TMEM131L	TOGARAM1	TSC22D2	UBXN7	VLDLR	VPS13B	WDR37	WWP1	ZEB2
DACOSTA_UV_RESPONSE_VIA_ERCC3_XPCS_UP	> Genes exclusively up-regulated in fibroblasts expressing the XP/CS mutant form of ERCC3 [GeneID=2071] after high dose UVC irradiation.	ADO	ALDH1B1	BUD23	CASP3	CCNT2	CDKN1C	COX6A1	CTH	FRAT2	GLS	GSTT2	HAUS3	IRF1	LACRT	MED6	MPDU1	PCDH9	PDCL	RAD9A	RPUSD2	SAT1	TERF2	TP53	TRIM21	ZKSCAN1
DAIRKEE_CANCER_PRONE_RESPONSE_BPA	> 'Cancer prone response profile' (CPRP): genes changed in response to bisphenol A [PubChem=6623]  in epithelial cell cultures from patients at high risk of breast cancer.	BRWD1	C1QBP	CKM	COX6A2	CSE1L	DHX15	EIF2S2	EIF3B	ERBB3	FAM8A1	FARSA	FARSB	FKBP5	GLUL	GOT2	GSPT1	GTF3A	H4C3	HBZ	IGFBP2	INPPL1	MOGS	MTHFD1	MTOR	MYC	MYH3	MYOG	NDUFB2	NUP93	PIK3R1	PPM1G	PSMA2	PSMD1	PTEN	QDPR	RANBP1	RB1	RDX	SDHA	SNRPA1	SNRPD1	SORD	SRL	TNNC1	TNNI1	TOP2A	TRAP1	TRIP12	TSC1	UCK2	ZFYVE26
DAIRKEE_CANCER_PRONE_RESPONSE_BPA_E2	> 'Cancer prone response profile' (CPRP): genes common to estradiol and bisphenol A [PubChem=5757;6623]  response of epithelial cell cultures from patients at high risk of breast cancer.	ABCA3	ACAA2	ACTN3	ANP32B	AP3S1	APLP2	ATF4	ATP5MC3	BARD1	BCAP29	C1QTNF3	CAVIN2	CHAF1A	COX8A	CTPS1	DCLK1	DDC	DDX39A	DOCK2	EBNA1BP2	EEF1D	EIF2B5	EIF2S1	EIF2S3	EIF3A	EIF4A1	EIF4B	EIF4E	EIF4EBP1	EIF4G1	EIF4G2	ENAH	EPRS1	EPS15	FBL	FBXL22	FBXO17	FMO1	GAPDH	GATM	GSK3B	H3-3B	HDAC11	HMGA1	HMGB2	HMGN2	HNRNPC	HPCA	HSPB2	IFRD1	IGF1R	ITGB1BP2	ITPKA	KHSRP	KLHL40	KPNB1	LBR	LST1	MAPKAPK3	MARK2	MCM7	MKNK1	MX2	MYBPH	MYL4	NCAM1	NDUFS3	NEIL1	NOP16	NPNT	PARM1	PDPK1	PGAM2	PKIA	PKMYT1	PLP2	POLD2	POLR2C	POLR2H	PPP2CA	PPP2R2A	PRDX6	PRKAG3	PSMA6	PSMB2	PTP4A2	RAB14	RFC5	RPL15	RPL29	RPL36	RPL4	RPS6	RPS6KB1	RRM2	S100A4	SEC61A1	SFPQ	SGCA	SLC25A6	SRSF3	STYXL2	SUPT16H	TCP1	TKT	TMEM38A	TNNC2	TNNT1	TPM1	TTN	TXN	UNC45B	UQCRH	USP10	USP2	VBP1	XIRP1	ZBTB18
DAIRKEE_CANCER_PRONE_RESPONSE_E2	> 'Cancer prone response profile' (CPRP): genes changed in response to estradiol [PubChem=5757]  in epithelial cell cultures from patients at high risk of breast cancer.	ABCC4	ACTC1	APLNR	ATP2A1	ATP2B4	CNR1	DAAM2	DUT	EIF4A2	EML2	ERCC2	FST	HADHA	IDH3A	LDB3	LMNB1	MYLPF	MYOM2	NDUFB6	PDK2	PPFIA4	PPP2CB	RFTN1	RYR1	SGCG	SLC1A5	TNNT2	TSC2
DAIRKEE_TERT_TARGETS_UP	> Genes up-regulated in non-spontaneously immortalizing (NSI) primary breast cancer tumor cultures upon expression of TERT [GeneID=7015] off a retroviral vector.
DALESSIO_TSA_RESPONSE	> Top genes up-regulated in HEK293 cells (fibroblast) in response to trichostatin A (TSA) [PubChem=5562].	ANXA1	ARC	ATF3	CGA	CLU	DHRS2	FOS	FOSL2	GADD45B	GAGE12F	GAGE12G	H2AC18	H2BC8	HSPA1A	HSPB8	LGALS1	MMP12	NTS	PLA2G6	PPP1R15A	SNAI1	SPANXA1	SPANXC	SSX1	STXBP6	TEX14
DAUER_STAT3_TARGETS_DN	> Top 50 genes down-regulated in A549 cells (lung cancer) expressing STAT3 [GeneID=6774] off an adenovirus vector.	AQP3	ATP5MPL	BCL2L13	DDX58	DDX60	DNAJB4	GRB14	HERC5	HERC6	HEXIM1	HPGD	HSPA1A	HSPA1B	HSPA6	ID3	IFI27	IFI35	IFI44	IFIH1	IFIT1	IFIT3	IFITM1	IRF7	ISG15	LAMP3	LAP3	MX1	OAS1	OAS2	OAS3	OASL	PARP12	PDK4	PGRMC2	PRPF4B	SAMD9	SP110	ST8SIA4	STAT1	TDRD7	TLR3	TMEM97	TNFSF10	TRANK1	TRIM14	TRIM22	TRIM5	USP18
DAUER_STAT3_TARGETS_UP	> Top 50 genes up-regulated in A549 cells (lung cancer) expressing STAT3 [GeneID=6774] off an adenovirus vector.	ABCA1	ADM	AGT	AKAP12	ATF3	BCL3	BCL6	C3	CCL2	CEBPD	CTSB	DUSP5	EFNA1	EFNB2	FEM1C	FGA	FGB	FGG	FLNB	FOSL1	GFPT2	HEG1	ICAM1	IGFBP1	JUN	KLF11	LBP	LDLR	NPC1	PALM2AKAP2	PFKFB3	PLA2G6	PLIN3	PLPP3	SAMD4A	SERPINB3	SLC2A14	SLC2A3	SLC4A7	SOCS3	SOD2	STAT2	STAT3	TEAD4	THBS1	TRIB1	UGCG	ZFP36
DAZARD_RESPONSE_TO_UV_NHEK_DN	> Genes down-regulated in NHEK cells (normal keratinocytes) by UV-B irradiation.	ABL1	ADCY9	ADGRL2	ADNP	ADORA2B	ADRB2	ADSL	AFF1	AGO2	AHDC1	AHR	AJAP1	AKAP9	AKR1C3	APPBP2	ARHGEF7	ARID3A	ARID5B	ASXL1	ATF2	ATP13A3	ATP2B1	ATRX	AURKA	AUTS2	BACH1	BAZ1A	BAZ1B	BAZ2B	BBX	BCAR3	BCL7A	BICRAL	BIRC2	BPTF	BRD8	BTBD3	BUB1B	CASP8	CBFA2T2	CBLB	CCDC93	CCNB1	CCNB2	CCNE1	CDKN1B	CDYL	CEBPD	CENPA	CENPC	CENPF	CEP170	CEP350	CERS6	CHD1	CHD9	CLASP1	CNOT2	CNOT4	CPEB3	CREB3L2	CREBBP	CTBP2	CTCF	CUL1	CYTH1	DDIT4	DIDO1	DIO1	DKK1	DMTF1	DOCK4	DOCK9	DOP1A	DST	DTX2	DUSP7	DYRK1A	DYRK2	E2F3	E2F5	EDRF1	EFNB2	ELF1	ELF2	ENOSF1	ERBB3	EXPH5	FAT1	FAT2	FEM1B	FERMT2	FGFR2	FLG	FNBP1L	FNDC3A	FOXJ3	FOXO1	FOXO3	FRYL	FYN	GAPVD1	GCLC	GJB3	GNE	GSE1	HEG1	HELZ	HIVEP2	HMGA2	HMGXB4	ICE1	ID1	IFI44L	IGF2BP3	INSIG1	INSIG2	IRS1	JARID2	KANK1	KAT6A	KAT6B	KBTBD2	KDM5A	KEAP1	KIAA0232	KIF11	KIF14	KIF23	KIF2A	KLF7	KLF9	KLHL9	LARP7	LPCAT1	LPCAT4	LPP	LSM14A	MAML1	MAP3K5	MARCHF6	MAST4	MBD2	MDC1	MECP2	MED13L	MEGF9	MEIS1	METTL18	MICAL2	MICB	MKI67	MLH3	MN1	MNT	MORC3	MPHOSPH10	MTCL1	MTIF2	MTM1	MTMR6	MTUS1	MYC	N4BP1	NAA20	NAV3	NCK1	NCOA3	NEMP1	NFE2L2	NFKB1	NFYA	NPAS2	NPAT	NPIPB5	NR2F2	NRIP1	NUP153	ORC2	OTUD4	PAFAH1B1	PALM2AKAP2	PCF11	PER2	PHC2	PHF3	PHIP	PHLPP1	PIK3C3	PIK3R4	PIKFYVE	PIP4K2B	PLK4	PMS1	PNISR	POGZ	POLD3	POLE2	PPIP5K2	PPP1R12A	PPP1R3C	PPRC1	PRKCD	PRSS12	PSD3	PTK2	PTPN3	PUDP	PUM1	PUM2	QKI	RABGAP1L	RAPGEF2	RAPGEF5	RBPJ	RCHY1	REV3L	RIF1	RNF13	RRP1B	RRS1	RSBN1	SACS	SART3	SATB1	SCAF11	SERTAD2	SH2B3	SHOC2	SKAP2	SLBP	SLC25A36	SLC25A44	SLC7A1	SLC9A6	SMAD3	SMAD5	SMAD7	SMC4	SMC5	SP3	SPEN	SPOP	SSBP2	STRN	SUCO	TAF11	TAF5L	TENT4A	TIPARP	TLE4	TLK1	TLK2	TMCC1	TMEM131L	TNFAIP8	TOGARAM1	TOP2A	TP63	TRIM13	TTC9	TUBGCP3	TUT4	UBE2G1	UBL3	UBR5	USP1	USP24	USP6	USP6NL	VEGFC	VLDLR	VPS13A	VPS13B	WAPL	WDFY3	WDHD1	WDR37	WDR82	WEE1	WWC1	XPA	XPO1	ZBED4	ZBTB24	ZC3H4	ZCCHC14	ZFC3H1	ZHX2	ZMIZ1	ZMYND8	ZNF146	ZNF148	ZNF217	ZNF264	ZNF318	ZNF44	ZNF451	ZNF638	ZZZ3
DAZARD_RESPONSE_TO_UV_NHEK_UP	> Genes up-regulated in NHEK cells (normal keratinocytes) by UV-B irradiation.	AC007325.4	ACO2	ADM	ANXA2	ANXA2P3	APC2	API5	APOE	APRT	ARHGDIA	ATF3	ATF4	ATP5ME	BAMBI	BCL2	BCL2L11	BRD2	BTG1	C2orf27A	C9orf16	CAPNS1	CCDC85B	CCK	CCL20	CCN1	CCN2	CCNA1	CCNT2	CDH16	CDK16	CDKN1C	CEACAM1	CHRNB1	CHRNB4	CITED2	CLDN4	CLTB	COL11A1	COL19A1	COX17	COX7A2	COX7C	CRADD	CRYBA4	CSRP1	CST6	CTCF	CXCL1	CXCL2	CXCL3	CXCL8	CXCR3	CYBA	CYP11B1	CYP2J2	DLX2	DUSP1	DYNLL1	ECHS1	EIF1B	EIF3G	ERCC1	ERCC2	ERGIC3	FOS	FOXC1	GAD2	GADD45A	GADD45B	GAST	GATC	GCHFR	GEM	GFUS	GPAA1	GPI	GPS2	GUK1	H1-10	H2AC13	H2AC16	H2AC18	H2AC20	H2AC7	H2AC8	H2AX	H2BC6	H2BC7	HBEGF	HCRT	HEXIM1	HLA-F	HMGCS2	HRAS	HSP90AB1	HSPA2	HTR4	ID2	IER2	IER3	IGFBP6	IL1RL1	IL6	INSL4	ITPR1	JUN	JUNB	JUND	KLK13	KNG1	KRT34	KYNU	LAMA2	LY6E	MAOB	MMP10	MNAT1	MT1G	MVP	MYF6	MYL6	NCBP2	NDUFA1	NDUFC1	NEFM	NEU1	NKX2-1	NOL7	NR1D1	NR4A2	NREP	NUCB1	OAS2	ODC1	PAX8	PCK2	PDLIM5	PFN1	PGK1	PHLDA1	PHLDA2	PIK3R3	PKM	PLXNA3	PMAIP1	PMS2P1	POP7	PPBP	PPIF	PPP1R15A	PPP2R1A	PRAMEF1	PRDM1	PRSS3	PSMD8	PTGS2	QPCT	RACK1	RALY	RANBP1	RAP1A	RCAN2	RNU1-11P	RPL30	RPL31	RPL34	RPL36A	RPL37	RPL37A	RPL38	RPS17	RPS2	RPS21	RPS23	RPS27	RPSA	RRP7A	S100A9	SCG5	SEC61G	SFI1	SGK1	SLURP1	SNHG3	SNRPE	SOX15	SPINK1	SPTBN1	STAT6	STK17B	STXBP2	SULT2B1	SURF1	TACSTD2	TAGLN	TAGLN3	TCN1	TFE3	TGFB1	TGM3	TIMM44	TK1	TM4SF1	TNFAIP3	TOB1	TOM1	TRIB1	TRIM15	TSC22D1	TUBB2A	TUBB3	TUBB4A	TUBB4B	TXN	TXNL4A	TYMP	UBE2M	UBE2S	UQCRB	XBP1	YKT6	ZFP36	ZNF330	ZNF623
DAZARD_RESPONSE_TO_UV_SCC_DN	> Genes down-regulated in SCC12B2 cells (squamous cell carcinoma) by UV-B irradiation.	ADNP	ADORA2B	ADSL	AGO2	AMD1	ANKRD46	ARHGEF7	ARL4C	ASAP2	ATP13A3	AURKA	BAG5	BAIAP2	BAZ2B	BLCAP	BRD1	BRD8	CASP8	CCN1	CDYL	CENPA	CHD1	CHD8	CNOT2	CNOT4	COIL	CRKL	CSTF1	CTCF	DDIT4	DDX3Y	DUSP4	DYRK1A	E2F2	E2F3	ERF	EXT1	FADD	FOXF2	FOXJ3	FOXO3	FZD2	GATA3	HEG1	HMGA2	HMGCR	ID1	IL4R	IST1	JARID2	KAT6A	KBTBD2	KDM2A	KIF2A	KIFC1	KLF7	MARK3	MAST4	MCL1	MFAP1	MORC3	MPHOSPH10	MT2A	MTF2	MYC	N4BP1	NAV3	NEDD4L	NGDN	NOP16	NUP153	PATZ1	PCDHGB7	PGRMC2	PHC2	PHF3	PMM2	POGZ	PUM1	PXDC1	RAP1GAP2	RAPGEF2	RBPJ	RPP38	RRS1	RYBP	SACS	SCHIP1	SEPTIN8	SHOC2	SIAH1	SIAH2	SLC25A44	SLK	SOX4	SPOP	TENT4A	TGIF1	THBD	TIPARP	TLK1	TLK2	TNFAIP3	TNFAIP8	TNFRSF1A	TP63	TRAF4	TRAM2	TUSC2	USP32P2	WEE1	WSB1	YTHDF3	ZMYND8	ZNF146
DAZARD_RESPONSE_TO_UV_SCC_UP	> Genes up-regulated in SCC12B2 cells (squamous cell carcinoma) by UV-B irradiation.	ACKR2	ADK	AGL	AIMP1	ALDH7A1	ANAPC15	ANXA2	ANXA3	AP1S2	AP4S1	ARHGDIB	ATF3	ATP5F1A	ATP6AP2	B2M	CCL20	CCNC	CDK1	CDKN1C	CITED2	COPB1	CORT	CSF2	CTCF	CXCL1	CXCL2	CXCL3	CXCL8	DSG2	DYNC2LI1	DYNLT3	EIF2S3	FOS	GADD45A	GLUD2	H2BC12	HEXIM1	HPRT1	HSD17B8	HSP90AB1	ID2	IGFBP7	IL13RA1	IL1B	IL6	ITM2B	JUND	KYAT3	KYNU	LAMP2	MAP2K1	ME2	MIR22HG	MYCBP	NAP1L1	NEK4	PAPOLA	PDIA6	PFDN6	PGK1	PLSCR1	PMAIP1	PRDX3	PRKAR1A	PSMD8	PTGES3	PTGS2	RAD51C	RALB	RBBP4	RCN2	RECQL	RFC5	RIDA	RRM2	RTN4	SCARB2	SCFD1	SDHD	SEPTIN10	SH3BGRL	SKP1	SLC11A1	SLC25A46	SNX3	SRI	SRSF1	SRSF10	SSBP1	SSR1	TACSTD2	TAF2	TAGLN3	TM2D1	TMED7	TNF	TOB1	TPGS2	TSC22D3	TWF1	UBE2D3	UBE2E1	UPK1B	UQCRC2	YWHAZ
DAZARD_UV_RESPONSE_CLUSTER_G1	> Cluster G1: genes most highly up-regulated in NHEK cells (normal keratinocyte) between 6 h and 12 h after UV-B irradiation.	ANXA2	ANXA2P3	ATP5ME	C2orf27A	CHRNB1	CHRNB4	COL11A1	COX17	COX7A2	COX7C	CRYBA4	CST6	CXCR3	DYNLL1	ERCC2	GPAA1	GUK1	HEXIM1	HMGCS2	HSP90AB1	HTR4	IL6	MVP	MYF6	MYL6	NCBP2	NDUFA1	NDUFC1	NOL7	NR4A2	NREP	OAS2	PDLIM5	PGK1	PKM	PLXNA3	PPBP	RANBP1	RNU1-11P	RPL30	RPL31	RPL34	RPL36A	RPL37	RPL37A	RPL38	RPS17	RPS21	RPS23	RPS27	SEC61G	SNRPE	SPTBN1	STAT6	STK17B	TK1	TSC22D1	TUBB2A	TXN	UQCRB	ZNF330	ZNF623
DAZARD_UV_RESPONSE_CLUSTER_G2	> Cluster G2: genes increasingly up-regulated in NHEK cells (normal keratinocyte) and reaching maximum levels at 12 h and 24 h after UV-B irradiation.	ATF3	ATF4	BAMBI	CCL20	CCN2	CITED2	CLDN4	CSRP1	CXCL2	CXCL3	CXCL8	GADD45A	GFUS	H2AC13	H2AC20	H2AC8	HLA-F	IER3	INSL4	JUNB	JUND	LY6E	NEFM	PHLDA2	PMAIP1	PSMD8	SGK1	TACSTD2	TOB1	UBE2S
DAZARD_UV_RESPONSE_CLUSTER_G24	> Cluster G24: genes induced in NHEK (normal keratinocyte) but not in SCC12B2 cells (squamous cell carcinoma) by UV-B radiation.	BAMBI	BCL6	CLDN4	ECM1	FLG	H2AC18	H2AC20	H2AC8	HBP1	IFI27	IL18	IL1RL1	JUND	NEFM	PDLIM4	PI3	PRB2	PRSS3	S100A9	SULT2B1	TM4SF1	TSC22D1	TUBB2A	ZFP36
DAZARD_UV_RESPONSE_CLUSTER_G28	> Cluster G28: genes differentially up-regulated in NHEK (normal keratinocyte) compared to SCC12B2 cells (squamous cell carcinoma) by UV-B radiation.	ANXA2	ATF3	CCDC85B	CCL20	CCN2	CITED2	CXCL2	CXCL3	CXCL8	GADD45A	GADD45B	H1-10	H2AC13	IER3	INSL4	MT1G	PHLDA2	PMAIP1	PTGS2	TACSTD2
DAZARD_UV_RESPONSE_CLUSTER_G3	> Cluster G3: genes increasingly up-regulated in NHEK cells (normal keratinocyte) after 6 h time point upon UV-B irradiation.	ADM	BRD2	CCNA1	CCNT2	CLTB	ERCC1	GAST	LAMA2	NR1D1	PPP1R15A	PRDM1	S100A9	SPINK1	TNFAIP3
DAZARD_UV_RESPONSE_CLUSTER_G4	> Cluster G4: genes increasingly up-regulated in NHEK cells (normal keratinocyte) after 12 h time point after UV-B irradiation.	APRT	ARHGDIA	CAPNS1	CDKN1C	DUSP1	GADD45B	H1-10	H2AC18	KRT34	MMP10	PFN1	PPP2R1A	PRSS3	SOX15	SULT2B1	TUBB3	TUBB4A	TUBB4B	XBP1	ZFP36
DAZARD_UV_RESPONSE_CLUSTER_G5	> Cluster G5: genes up-regulated in NHEK cells (normal keratinocyte) at 3 h and 24 h time points after UV-B irradiation.	ACO2	EIF3G	GPI	H2AX	H2BC7	NUCB1	RACK1	RALY	RPS2	SLURP1	TOM1	TYMP
DAZARD_UV_RESPONSE_CLUSTER_G6	> Cluster G6: genes increasingly down-regulated in NHEK cells (normal keratinocyte) after UV-B irradiation.	ABL1	ADCY9	ADGRL2	ADSL	AGO2	AJAP1	APPBP2	ARHGEF7	ATF2	ATP13A3	ATP2B1	AUTS2	BAZ1A	BBX	BCL7A	BIRC2	BUB1B	CASP8	CCNB1	CCNB2	CDYL	CEBPD	CENPA	CENPC	CHD9	CLASP1	CNOT2	CNOT4	CREB3L2	CTBP2	CUL1	DIO1	DOCK4	DOCK9	DOP1A	E2F5	EDRF1	EXPH5	FAT1	FAT2	FERMT2	FGFR2	FNBP1L	FNDC3A	FOXO1	FOXO3	FRYL	FYN	GNE	HMGA2	IGF2BP3	INSIG2	IRS1	JARID2	KAT6A	KAT6B	KIF11	KIF14	KIF23	KIF2A	KLF7	KLHL9	LARP7	LPCAT1	LSM14A	MAP3K5	MARCHF6	MAST4	MBD2	MECP2	MEGF9	MEIS1	MICAL2	MICB	MKI67	MLH3	MN1	MTCL1	MTUS1	NAA20	NAV3	NFKB1	NPAS2	ORC2	OTUD4	PAFAH1B1	PALM2AKAP2	PHF3	PHIP	PHLPP1	PIK3C3	PIKFYVE	PIP4K2B	PMS1	POLD3	POLE2	PPP1R12A	PTK2	PUDP	QKI	RABGAP1L	RBPJ	REV3L	RNF13	RRP1B	RRS1	SHOC2	SLBP	SLC25A36	SLC7A1	SLC9A6	SMAD3	SMC4	SMC5	SP3	SPOP	SSBP2	STRN	SUCO	TLE4	TLK1	TLK2	TOGARAM1	TOP2A	TP63	TUBGCP3	TUT4	UBL3	UBR5	USP24	USP6	VEGFC	VLDLR	VPS13B	WAPL	WWC1	XPA	XPO1	ZHX2	ZMIZ1	ZMYND8	ZNF146	ZNF451	ZNF638	ZZZ3
DCA_UP.V1_DN	> Genes down-regulated in A549 lung carcinoma and M059K glioblastoma cells treated with dichloroacetate [PubChem=6597].	ABCA5	ACIN1	ADGRF5	ADM2	AGAP2	ALK	ANAPC10	ANKRD2	ANKRD46	ARHGAP15	ARHGEF9	ASIC4	ASPM	ATP10D	AUNIP	C1orf109	C2CD2L	CA5A	CACNA1S	CDH16	CDK10	CDK5R2	CDON	CHEK2	CHST2	CLIC5	CMC1	CNNM4	CNTLN	COL21A1	CPB2	CPLANE2	CST7	CTAG2	CX3CL1	DCAF13	DCAF17	DHX35	DHX57	ENO3	ETNPPL	FAM204A	FAM222B	FGF9	FGR	FUT3	GABPB1-IT1	GALR3	GMPR	GPR137B	GPR19	GPT	GRID2	GSDMD	H3C4	IFNA5	IFNG	IGLJ3	IL10RA	INSL5	IP6K2	IPCEF1	IRAK4	IRF2BP1	JOSD1	KATNBL1	KCTD3	KLHL1	KMT2D	KRT1	KRT24	KRT5	LAMA3	LAT	LCOR	LIN7B	LONP2	LRP5L	LRRC14	LRRC37A2	MAGEB3	MAGEH1	MAP3K14	MAP3K20	MARCHF2	MATN4	MCTP1	MED23	MFGE8	MFSD12	MNAT1	MSANTD2	MSH5	MTRF1	MYL10	NACC1	NFASC	NOL8	NOTCH2NLA	NPIPA1	NR4A1	NR5A1	NUDT11	NUMB	NUP62	NXF2	OR11A1	PDE6A	PDK2	PES1	PEX19	PHKG2	PIN1	PKD1	PKD1P1	PKP1	PLA2G4C	PLK3	POGLUT1	POR	PPCDC	PPP1R12B	PPP1R13B	PPP1R17	PRPF38B	PRRX2	PTPRG	RAB11FIP1	RALGDS	RASL10A	RASSF4	RBM14	RNPEPL1	RS1	S100A14	SERPINB3	SETBP1	SETD4	SHMT1	SHOX2	SIAH2	SIRPB1	SKIL	SLC16A10	SLC22A17	SLC29A3	SLC35F6	SLC38A3	SLC6A6	SLC7A9	SNCB	SNX24	SP140L	SPC25	SPRR1A	STAG3	STARD3	STEAP1B	TAF1C	TBX6	TCIRG1	TCL1A	TCL1B	TDRD7	TG	TGFBRAP1	TMEM115	TNFSF18	TNRC18	TRIM52	TRPM6	TSC22D3	TXLNA	UPK1A	VPS52	WDR91	YIPF3	ZCCHC24	ZKSCAN4	ZNF248	ZNF286A	ZNF32	ZNF652	ZNF821	ZNF84
DCA_UP.V1_UP	> Genes up-regulated in A549 lung carcinoma and M059K glioblastoma cells treated with dichloroacetate [PubChem=6597].	ACP5	ADAM19	ADARB2	AHSP	AIF1	AK4P3	AK5	ALG1L2	ANKRD1	ANKRD53	AOC1	ARHGDIG	ATF6	ATP1B2	AURKB	BCAS4	BEST1	BFSP1	BMX	BTN3A1	C1orf105	C22orf31	CA6	CABIN1	CACNG5	CAPN11	CASP2	CATSPERB	CCDC71	CCDC87	CCN4	CCT8L2	CD1B	CD27	CD70	CD82	CDC45	CETN1	CFAP70	CLCN2	CLEC7A	CLN6	CLPB	CNGB3	COBL	COLQ	COPZ2	CORT	CREB5	CRIP2	CRYGB	CST2	CTSG	CUBN	CXCL8	CYP2B7P	CYP3A43	DCXR	DEPP1	DNAJC16	DNAJC28	DNAL4	DPP6	EFS	ELAVL4	ELOA2	EPHB6	EXO5	EYA2	F2	FAM215A	FGD1	FGF22	FGF6	FMO6P	FRMPD1	GABRB2	GARNL3	GDPD3	GIPR	GLS2	GPA33	GPR45	GRIA1	GRIN2D	GRM5	H2BC10	HCG9	HHLA1	HOXC5	HTN1	HTR6	IFIT2	IFNA10	IGKV3D-15	IGLV2-14	IL23A	IL2RA	IL36RN	INO80B	INSL3	IRGC	IRX4	ITGA8	KIAA0513	KIF17	KIR2DS1	KLHL3	KLRB1	KREMEN2	KRT13	LAMC3	LGALS7	LIMD1	LPAR3	LRFN3	MAPK8	MAPK8IP2	MCF2L	MCTP2	MDK	MIR600HG	MOGAT2	MX1	MYCT1	MYOZ3	NPC1L1	NRXN2	NTN3	OR3A2	OVGP1	OXCT2	PAK1IP1	PHLDB1	PIGV	PLA2G2F	PLAA	PNMT	PRDM14	PRRG4	PTGFR	PTPRT	RAI1	RIMS2	RNASEL	RNF125	RPE65	RPRM	SARDH	SERPINA1	SERPINA4	SERPING1	SHCBP1L	SIX1	SLC22A14	SLC28A1	SLC66A3	SMN1	SNX17	SOS2	SPIN2A	SYNE3	TACR3	TEX13B	TNNT2	TNS4	TSKS	TTLL3	TYRO3	USF2	USP29	USP6NL	VPS39	WASL	WDR25	WNT16	WNT2	ZNF117	ZNF157	ZNF185	ZNF639	ZNF750	ZNF91	ZSCAN12	ZSWIM1
DEBOSSCHER_NFKB_TARGETS_REPRESSED_BY_GLUCOCORTICOIDS	> NF-kB-driven pro-inflammatory genes that are  negatively regulated by glucocorticoids.	CCL11	CCL13	CCL5	CSF2	CXCL8	EDN1	IL11	IL12A	IL13	IL18	IL2	IL3	IL4	IL5	IL6	IL9	KAT5	KITLG	NOS2	TNF	VCAM1
DELLA_RESPONSE_TO_TSA_AND_BUTYRATE	> Genes up-regulated in HT-29 cells (colon cancer) by the combination of trichostatin A (TSA) and sodium butyrate [PubChem=5562;5222465].	CDC20	CDK10	CDKN1A	CXCR4	DDR1	EPHB3	GADD45A	GATA2	GSTT1	HSPA1A	HSPB1	ICAM1	MAPRE1	NET1	NR4A1	POR	PRDX1	PRKCD	RHOA	RNH1	TOB1
DELPUECH_FOXO3_TARGETS_DN	> Genes down-regulated in DL23 cells (colon cancer) upon expression of an activated form of FOXO3 [GeneID=2309].	AARS1	APEX1	AREG	AURKA	CDC42EP3	CEBPG	CENPF	DTYMK	EFNB2	EPB41L4A-AS1	EXOSC8	FOXM1	GADD45A	H1-0	HAX1	IARS1	IMPDH2	KIF22	LARS1	MB	MKI67	MTHFD2	NEK2	NUPR1	NUSAP1	PCK2	PFN2	PITX2	PRC1	PYCR1	SHMT2	SLC1A4	SLC7A1	SMC4	SNHG32	TIAL1	UBE2C	VEGFA	XPOT	ZWINT
DELPUECH_FOXO3_TARGETS_UP	> Genes up-regulated in DL23 cells (colon cancer) upon expression of an activated form of FOXO3 [GeneID=2309].	ABCC5	AKR1C2	BCL6	C11orf58	CAV1	CCN1	CCNG2	CD55	CD59	CD9	CDC14A	CDC42EP2	CLDN4	CLU	CORO1A	CTSB	DAPK1	DUSP5	DUSP6	EDN1	EMP1	ERBB3	GM2A	GNB5	GRB7	GSN	GTF2I	HPGD	HSPA1L	IGF1R	IGFBP6	KIAA0040	KIF3C	KLF5	KLK10	KRT6B	LGR5	MAP3K5	MARCKSL1	MAX	MVP	MXD1	MXI1	NEDD4L	PDZK1IP1	PHLDA2	PIK3CA	PIK3IP1	PLAUR	PLCG2	RERE	S100P	SAT1	SEMA3C	SERPINB8	SLC31A2	SMPDL3A	SPAG1	TGFA	TIMP2	TNFAIP8	TNFRSF21	TST	UBE2H	WDR45
DESERT_PERIPORTAL_HEPATOCELLULAR_CARCINOMA_SUBCLASS_UP	> Genes up-regulated in the periportal-type subclass of hepatocellular carcinomas. Sets created as part of a metaanalysis of nine public transcriptomic datasets merged into a metadataset including 1133 human hepatocellular carcinomas obtained after curative resection. For platform descriptions of each one of the 9 datasets, see Figure 1B in D�sert et al., Hepatology (2017), 66: 1502-1518.	ABAT	ABCA6	ABCA8	ABCB4	ACACB	ACADL	ACSL1	ACSM1	ACSM3	ADH1A	ADRA1A	AFM	AGXT	AKR1D1	AKR7A3	ALDH2	ALDH8A1	ALDOB	ANO1	ANPEP	ANXA10	APOA1	APOF	ARG1	ASPA	ASS1	ATRN	AZGP1	BDH2	BHMT	C1R	C6	C7	C8A	C8B	C9	CBS	CD14	CDA	CLDN15	CPEB3	CPS1	CRHBP	CRY1	CSTA	CTH	CYFIP2	CYP2B7P	CYP2C18	CYP2C8	CYP2C9	CYP2J2	CYP3A43	CYP4A11	CYP4F2	CYP7A1	DHRS1	DNASE1L3	DPYS	ECHDC2	ECM1	EHHADH	EPHX2	ERO1B	ESR1	ETFDH	ETNPPL	F9	FAH	FAM149A	FBP1	FETUB	FOLH1B	FTCD	FXYD1	G6PC	GADD45A	GBA3	GCDH	GCH1	GHR	GLS2	GLYAT	GNB5	GNE	GNMT	GPD1	GPN3	GPR37	GPR88	GRAMD1C	GSTA1	GSTZ1	GYS2	HAL	HAMP	HAO1	HAO2	HMGB3	HPX	HRG	IGF1	IGFALS	ITIH4	KCNN2	KDM8	KLKB1	KMO	LCAT	LGALS4	LPA	LRRC20	LRRC31	MAN1C1	MASP2	MFAP3L	MLLT11	MNS1	NAT2	NDRG2	NR1I2	NR1I3	OGDHL	OTC	PBLD	PCK1	PCK2	PEMT	PLG	PON1	PPP2R1B	PRPS1	PXMP4	RDH16	RGN	RIDA	RPF1	SAA4	SCGN	SDS	SLC10A1	SLC1A1	SLC22A1	SLC22A7	SLC27A5	SLC37A4	SLC46A3	SLCO1B1	SOCS2	SORL1	SPP2	SRD5A2	TAT	TCF7L1	TDO2	TENM1	UPB1	VIPR1	ZGPAT
DING_LUNG_CANCER_BY_MUTATION_RATE	> The lung adenocarcinoma TSP (tumor sequencing project) genes mutations in which show positive correlation with the  higher overall mutation rate.	ACVRL1	DDR1	FGFR4	INSRR	IRS1	LMTK3	LRP1B	MAST4	MYB	NTRK2	PDGFRA	PIK3C2G	PRKDC	PTPRD	PTPRG	ROBO2	SMG1	TP53	TYK2	VAV1
DING_LUNG_CANCER_EXPRESSION_BY_COPY_NUMBER	> The lung adenocarcinoma TSP (tumor sequencing project) genes showing strong correlation between DNA copy number variation and gene expression.	AKAP9	ANKRD10	ANKRD46	ARMC1	ARMC8	ASH2L	ATP11B	BAG4	BRMS1L	BRWD1	C19orf12	CBLL1	CDC42SE2	CDK8	CEBPG	CHD7	CMAS	COG3	COG5	CTTN	DBR1	DCAF13	DCTD	DNAJC2	E2F3	EID2	EIF3H	FAM91A1	FBXO25	FBXO3	FBXO33	FBXW11	FIG4	FXR1	GABPA	GATAD1	GEMIN2	GOLGA7	GTF3A	GZF1	ING1	IPO8	KBTBD11	KPNA4	KRIT1	LSM1	MACROH2A1	MAP3K1	MAPK8	METTL4	MFN1	MIPEP	MRPL47	MRPS11	MRPS28	MTMR6	MYNN	NAPG	NDUFB5	NEK3	NIPBL	NSD3	NUP153	PAK2	PAN3	PDCD6	PEPD	PHC3	PIK3CA	PNPT1	PPFIA1	PPM1A	PPP1R12A	PPP4R2	PRKCI	RAB20	RAE1	RASA1	RB1CC1	RFC4	RYK	SDHC	SEC23IP	SENP2	SIAH2	SNAP29	TAF2	TBCA	TERF1	THOC1	THUMPD1	TOMM70	TPD52	TRIM35	TXNL1	URI1	VPS41	VPS8	WASHC5	ZNF302
DING_LUNG_CANCER_MUTATED_FREQUENTLY	> The lung adenocarcinoma TSP (tumor sequencing project) genes with significantly higher frequencies of nonsense, splice site, and frame-shift mutations.	ACVR1B	APC	BAP1	FYN	IRAK2	LTK	NF1	NOTCH4	PIK3R2	RB1	STK11	TP53
DING_LUNG_CANCER_MUTATED_RECURRENTLY	> The lung adenocarcinoma TSP (tumor sequencing project) genes bearing recurrent somatic mutations.	EGFR	FLT4	KRAS	NRAS	STK11	TP53
DING_LUNG_CANCER_MUTATED_SIGNIFICANTLY	> The lung adenocarcinoma TSP (tumor sequencing project) genes that were found significantly mutated by at least one method.	APC	ATM	CDKN2A	EGFR	EPHA3	EPHA5	ERBB4	FGFR4	GNAS	INHBA	KDR	KRAS	LRP1B	LTK	NF1	NRAS	NTRK1	NTRK3	PAK3	PDGFRA	PTPRD	RB1	SLC38A3	STK11	TP53	ZMYND10
DITTMER_PTHLH_TARGETS_DN	> Genes down-regulated in MDA-MB-231 cells (breast cancer) after knockdown of PTHLH [GeneID=5744] by RNAi.	ACTG1	ADAMTS1	ALDH7A1	AOX1	ARPC2	BCKDHA	BTNL3	CASP1	CREB1	CUL4A	DFFA	EIF4G1	FAH	FAT1	FBXO7	FERMT2	GLS	HSP90AA1	HSPA2	ITGA6	IVNS1ABP	KDELR2	KIF3B	KISS1	LMNA	LRBA	LRRFIP1	MAP3K7	MAPK6	MCAM	MINK1	MMS19	MRPL34	MRPS14	MT1G	MT1H	MT1X	MT2A	MYH9	NDUFB3	NDUFS4	PANX1	PDHB	PIK3CA	PIK3R1	POLD2	PSMB4	PTK2	RAPGEF2	RGS10	RPP30	RRAS2	SEC24A	SEMA3A	SERPINA4	SERPINE1	SFXN3	SLC22A14	SNX13	SP110	SPEN	SPTLC2	TBC1D1	TCP1	TFDP2	TIMELESS	TOMM70	UBAP2	YME1L1	ZDHHC7
DITTMER_PTHLH_TARGETS_UP	> Genes up-regulated in MDA-MB-231 cells (breast cancer) after knockdown of PTHLH [GeneID=5744] by RNAi.	ANXA1	ANXA11	ANXA5	ANXA7	AP1S1	AP2M1	AP2S1	AREG	ARF4	ATP10D	ATP1A1	ATP2B1	ATP5F1A	ATP5IF1	ATP5PF	B4GALT3	BHLHE40	BSG	CAPZA2	CDC25B	CDCA3	CDCP1	CDK1	CDK12	CKS2	COL4A2	COL6A1	CPD	CST4	CTNNB1	CYCS	DLG1	DUSP5	ECM1	F2RL1	FAT1	FLOT1	GALNT7	GNAI3	GPX4	GRB10	GRHPR	H1-0	H2AZ1	HADHA	HAX1	HSD17B11	IMMT	JAG1	KDM5B	KLC1	KLF9	LAMA5	LAMP1	LARP6	LIPA	LRP5	LSM5	LTBP1	MARCKS	MFN2	MSRB1	NDUFA13	NPTN	NUCB1	NUDT4	OSBPL9	PAIP1	PDGFC	PEG10	PHYH	PLAU	PLPP3	POLD3	POLI	POLR3C	PPM1B	PRSS23	PTS	RAB13	RAB22A	RAB4A	RAB6A	RAB8A	RANBP9	RANGRF	RBM39	RBX1	RFC4	RFC5	RHEBP1	RNPS1	SEC14L1	SF3B3	SFPQ	SGPL1	SRSF10	SRSF3	STK39	TBC1D8	TIMM17A	TIMP3	TNIP1	TPI1	TSC22D1	TYMS	UBE2C	UQCRC1	UROD	USP1	USP15	VAMP8	VDAC2
DOANE_BREAST_CANCER_CLASSES_DN	> Genes down-regulated in ER(-) / PR(-) breast tumors (do not express ESR1 and PGR [GeneID=2099;5241]) with molecular similarity to ER(+) (class A) relative to the rest of the ER(-) / PR(-) samples (class B).	ANP32E	ARTN	ATP11A	C16orf95	CALU	CHST3	CLIP4	CTSV	DEK	DSC2	EHBP1	FERMT1	FOXC1	FSCN1	KRT16	LMO4	MARCHF3	NNT	PAPSS1	PARVB	PLAUR	PLOD2	PMAIP1	POPDC3	PYGL	SGCB	SLC16A1	SMO	SPIDR	SPP1	TIMP2	WDR33	WWTR1
DOANE_BREAST_CANCER_CLASSES_UP	> Genes up-regulated in ER(-) / PR(-) breast tumors (do not express ESR1 and PGR [GeneID=2099;5241]) with molecular similarity to ER(+) (class A) relative to the rest of the ER(-) / PR(-) samples (class B).	ABCA12	ABCA8	ABCC6	AGR2	ALCAM	ALDH3B2	ALDH4A1	APOD	AR	AZGP1	BMERB1	BRINP3	C1orf115	CCNDBP1	CDK12	CEACAM6	CERS4	CIRBP	CLCA2	CPD	CRAT	CRISP3	CYB5A	CYP4F8	DCXR	DHRS2	ECHDC2	FA2H	FAM174B	FASN	FGFR4	GALNT6	GALNT7	GGT1	GPD1L	HGD	HMGCS2	HPX	KCNMA1	KMO	LASP1	LRIG1	LRRC31	MLPH	MPHOSPH6	NEIL1	NFIA	PBLD	PDCD4	PEX11A	PIP	PRLR	RASL10A	REEP5	RHOB	RND1	SCUBE2	SERHL	SERHL2	SIDT1	SLC16A2	SPDEF	SULT1A2	TBC1D9	TFAP2B	TFF3	TNIK	TNXA	TOX3	TRGC2	TRIL	TRIM3
DOANE_BREAST_CANCER_ESR1_DN	> Genes down-regulated in breast cancer samples positive for ESR1 [GeneID=2099] compared to the ESR1 negative tumors.	ARNTL2	ART3	ASS1	BBOX1	BCL11A	CHST3	COL9A3	CRYAB	CXCL8	DSC2	EGFR	ELF5	EN1	FABP7	FOXC1	GABBR2	GABRP	GAL	GJB3	IGF2BP3	KRT16	KRT5	KRT6B	LY6D	MIA	MID1	MMP7	MPP6	MSLN	PAX6	PGBD5	PLAAT1	PSAT1	RARRES1	ROPN1	S100A8	SCRG1	SFRP1	SLPI	SOD2	SOX11	TTLL4	TTYH1	UGT8	UPP1	VGLL1	ZIC1
DOANE_BREAST_CANCER_ESR1_UP	> Genes up-regulated in breast cancer samples positive for ESR1 [GeneID=2099] compared to the ESR1 negative tumors.	ABAT	AC110619.1	ACADSB	ACOX2	ADIRF	AGR2	ALCAM	ANXA9	AR	AREG	ARMT1	AZGP1	BCL2	BMPR1B	C1orf21	C4A	C9orf116	CA12	CACNA1D	CACNG4	CCDC170	CELSR1	CERS4	CFB	CFD	CHAD	CLGN	CLSTN2	CRIP1	CYBRD1	CYP2B6	CYP2B7P	DACH1	DHRS2	DNAJC12	DNALI1	DUSP4	EEF1A2	ELAPOR1	ELOVL2	EPS8L1	ERBB4	ESR1	EVL	FBP1	GALNT7	GAMT	GATA3	GDF15	GFRA1	GPRC5A	GREB1	HEMK1	IFT122	IFT74	INPP4B	KCNE4	KRT18	MAP3K12	MAPT	MAST4	MLPH	MUC1	MYB	MYO6	NAT1	PBX1	PDZK1	PEX11A	PGR	PIP	PNPLA4	PRR36	RET	RHOB	RND1	SCCPDH	SCGB1D2	SCGB2A2	SCNN1A	SCUBE2	SELENBP1	SEMA3B	SEMA3C	SERPINA5	SIDT1	SLC16A6	SLC27A2	SLC39A6	SLC44A4	SLC4A8	SLC7A8	SPDEF	SSH3	STC2	STK32B	SYBU	SYT1	SYT17	TBC1D9	TFF1	TFF3	TJP3	TMC5	TNNT1	TOX3	TPSAB1	TSPAN1	TTC39A	UGCG	VAV3
DOANE_RESPONSE_TO_ANDROGEN_DN	> Genes down-regulated in MDA-MB-453 cells (class A ER(-) [GeneID=2099] breast cancer) after exposure to the androgen R1881 [PubChem=13766].	ABCB9	ABCC5	ABLIM3	ACTN2	ADGRB2	AKAP9	AMIGO2	ANP32E	ANXA6	ANXA9	APOBEC3B	ARG2	ARHGAP35	ARHGEF3	ARNT	ARVCF	ASAP3	ASPH	ATAD2B	ATP5F1D	ATXN1	BAMBI	BCL7A	BEX3	BLMH	BRIP1	C4orf19	CACNA1D	CASP7	CCNE2	CDC25A	CDC42	CDC42EP2	CDK1	CDKN1A	CDKN2C	CDYL	CHAF1A	CHST1	CKB	CPOX	CRABP2	CSH2	CTNND2	CXCR4	CYBRD1	CYFIP2	DCLK1	DGCR2	DHFR	DHRS3	DSP	DST	DTX3	DUS2	DUSP4	DUSP6	E2F8	EDN1	EEF1A2	EFNB2	EFNB3	ELOVL6	ENO2	EPB41L2	EPB41L4A	EPHA4	EPS8	ERF	EVL	FAM110B	FBLN1	FBXL7	FBXW7	FKBPL	FYB1	GASK1B	GATA3	GNB5	GNG10	GPC1	HCFC1R1	HEATR6	HELLS	HERC6	HLA-A	HP1BP3	IDH2	IFI30	IFITM1	IFITM3	IFT122	IGFBP2	IGFBP3	IGFBP5	IRS1	ITPR1	KHK	KIAA0319L	KIF5C	KMO	KREMEN2	LPCAT4	LPIN2	LRCH4	LRP6	LTBP1	MARCKS	MAST4	MCAM	MCM4	MCM5	MED13L	MGP	MN1	MPP1	MTF2	MXD3	NACA4P	NCDN	NMU	NOC4L	NR2F1	NSD2	NUP160	OBSL1	PALLD	PAQR4	PAX9	PCBP4	PCOTH	PDE4B	PDE6D	PDZRN3	PELI2	PEX5	PHC1	PHLDA2	PIDD1	PIN1	PLCB1	PLEKHA6	PLK4	PLOD2	PLPP2	PLSCR1	PLXND1	PPARD	PPDPF	PPP4R3A	PRAF2	PRDM2	PRKACA	PRKCD	PRRC2C	PRSS8	PSIP1	PSMB8	PTP4A1	PTPN14	PYCARD	QKI	RAB15	RAD1	RAD51D	RAD54B	RAD54L	RAI14	RANBP3	RAPGEF3	RBMS1	RECQL4	RFTN1	RGS10	RIBC2	RPS2	RRAS	RRM2	RTN1	SAMHD1	SCCPDH	SEMA3C	SEMA3F	SEPTIN8	SERPINH1	SGTA	SIPA1L1	SIX2	SLC25A14	SLC27A2	SLC29A3	SLC35D1	SLC9A1	SMAD3	SMAD6	SMYD5	SNPH	SNX7	SOS1	SP110	SSBP2	STAG2	STOM	STS	SUPT6H	SUSD4	SUZ12	SZRD1	TAF9B	TBRG4	TCAF1	TDO2	TFF1	THBS1	TIAM1	TINAGL1	TLK1	TMEM106C	TMEM123	TNC	TOR1AIP2	TPT1	TRA2A	TRAF2	TRAF5	TRAIP	TRIM23	TRMT61A	TSC22D2	TUBB2A	UBL3	VDR	VTCN1	WLS	WSB1	YPEL1	ZDHHC13	ZFP36L2	ZFR	ZNF322	ZNF93	ZPR1
DOANE_RESPONSE_TO_ANDROGEN_UP	> Genes up-regulated in MDA-MB-453 cells (class A ER(-) [GeneID=2099] breast cancer) after exposure to the androgen R1881 [PubChem=13766].	ABCC1	ACAA1	ACACA	ACSM3	ADAM20	AEN	AFF1	AHCY	AHNAK	AKAP5	AKAP6	AKT2	ALCAM	ALDH4A1	AQP3	ARHGAP26	ARHGDIB	ARRB1	ATXN8OS	AZGP1	BBOF1	BCAM	BMP7	BNC2	C1orf116	CA5B	CACNG4	CALR	CAMP	CAPZB	CD3E	CD5	CHRNA3	CLCN3	CLDN8	CNTNAP2	COBL	CROT	CSPG5	CTC-338M12.4	CYP4F12	CYP4F8	DALRD3	DAXX	DDC	DDX31	DNAH3	DNASE2B	DZIP1	EAF2	ECHDC2	ELMO2	ELOA-AS1	ENDOD1	ENDOG	EPHB1	EPN2	FAM174B	FAR2	FARP1	FASN	FKBP11	FKBP5	FLNB	FMO5	FUT3	FUT6	FXR2	G6PC3	GADD45B	GAL3ST4	GBAP1	GFUS	GGT1	GGTLC1	GM2A	GMDS	GNB5	GPA33	GPRC5A	GPS1	GSK3A	GSTM3	GTF2H3	GUSBP11	H2BC5	H6PD	HOXA10	HOXC5	HSD11B2	HSPA4	HSPH1	IFNA1	IL19	IL1B	INE1	IQGAP2	JRKL	KDM4B	LAMA4	LCT	LGALS3	LINC01136	LUZP4	MAFB	MAFG	MAP11	MAPT	MCCC2	MICAL2	MICALL2	MINDY3	MTMR9	MVK	MYBPC1	MZB1	NBL1	NBPF14	NDRG1	NEDD4L	NMNAT2	NSG1	PDIA5	PDK2	PDXK	PEA15	PINK1	PIP	PIP5K1A	PISD	PLEKHA1	POLD4	POP1	PREP	PRKAR2B	PTMAP4	PYGB	RAB3A	RASAL1	RND1	RNF125	RPL35P8	RRBP1	RUNDC3A	S100P	SCD	SEC14L2	SERHL	SERHL2	SERINC5	SIGLEC15	SIL1	SLC15A2	SLC19A2	SLC37A4	SLC50A1	SMIM27	SNTA1	SOCS7	SORD	SRD5A1	ST6GAL1	STK3	SYNGR1	THRAP3	TMC5	TMEM33	TMEM8B	TMPRSS2	TPD52	TRIB1	TSKU	TTC12	UBE4B	UGT2B11	WWC1	WWC3	ZBTB16	ZC3H13	ZC3H3	ZNF350	ZNF432	ZNF550	ZNF552
DONATO_CELL_CYCLE_TRETINOIN	> Genes involved in cell cycle regulation which were up-regulated in MCF-7 cells (breast cancer) by tretinoin (retinoic acid) [PubChem=444795].	ABI1	ATR	BTG2	MNT	SKAP2	TOB1
DUNNE_TARGETS_OF_AML1_MTG8_FUSION_DN	> Genes down-regulated in Kasumi-1 cells (acute myeloid leukaemia (AML) with the t(8;21) translocation) after knockdown of the AML1 MTG8 fusion [GeneID=861;862] by RNAi.	ADAM12	BAALC	CD34	CKB	DEPTOR	DUSP6	ECM1	EDIL3	ELK3	FOSL2	ID1	IFI16	MEF2C	MTSS1	RANBP2	RUNX1T1	SAMSN1	SLC2A3	TSPAN7
DUNNE_TARGETS_OF_AML1_MTG8_FUSION_UP	> Genes up-regulated in Kasumi-1 cells (acute myeloid leukaemia (AML) with the t(8;21) translocation) after knockdown of the AML1 MTG8 fusion [GeneID=861;862] by RNAi.	ACOT7	ALDH3B1	ALOX5AP	ARL15	ATG16L2	ATP2B4	AZU1	BPI	BTG1	C11orf21	CAT	CD24	CD302	CEACAM6	CMTM3	CSF3R	CST7	CTSG	CXCR4	FNBP1	GCA	HSPA6	ICAM3	IGFBP7	IL6R	ITM2C	LAPTM5	LCP1	LIN7A	LST1	LYZ	MS4A3	MYO1F	NFE2	NKG7	NUCB2	OS9	PLAC8	PRG2	PRRC2C	PSME3IP1	PSTPIP1	PTGER4	RASGRP2	RNASE2	RNASE3	S100A8	SAMSN1	SELPLG	SLA	SPCS3	SRGN	TRGC2
DUTERTRE_ESTRADIOL_RESPONSE_24HR_DN	> Genes down-regulated in MCF7 cells (breast cancer) at 24 h of estradiol [PubChem=5757] treatment.	AASS	ABCA1	ABCC3	ABCC5	ABCG1	ABCG2	ABHD4	ABLIM3	ACAA2	ACHE	ACKR3	ACOX3	ACSL3	ACVR1	ADAM9	ADGRF4	ADGRG6	ADGRV1	AHNAK2	AHR	AKIRIN2	ALCAM	ALDH1A3	ANK3	ANKRD50	ANO6	ANOS1	ANXA2	ANXA3	APPL2	AQP3	ARAP2	ARHGAP12	ARHGAP5	ARID4B	ARID5B	ARL15	ARL4C	ATP10D	ATP1B1	ATP2B1	ATP6V0A4	ATP8A1	B4GALT4	BAK1	BASP1	BAZ2B	BCAP29	BCAS1	BCKDHB	BCLAF3	BEX4	BICDL2	BMF	BMP7	BOK	BTG2	CAB39	CALCOCO1	CALD1	CAMK2N1	CAPN13	CAST	CBLB	CCDC186	CCN2	CCNDBP1	CCNG2	CCSER1	CD24	CD46	CD47	CD55	CDC42BPA	CDH2	CDH3	CDK6	CDKL5	CDKN1A	CDKN2A	CDKN2B	CDS1	CDYL2	CEACAM6	CGN	CITED2	CLDN1	CLDN4	CLDN9	CLK1	CLN8	CMYA5	CNN2	COBLL1	COQ10B	CORO2A	CPEB2	CPEB4	CRABP2	CREB3L2	CREBRF	CRIM1	CRISPLD2	CSRNP1	CSRP1	CTNND2	CTSH	CYB5R1	CYP1A1	CYRIB	DAB2	DAPK3	DBN1	DCLK1	DDIT3	DDIT4	DDX60	DIAPH2	DIO2	DKK1	DMRTA1	DNAJB2	DNAJC15	DNAJC22	DOCK11	DRAM1	DSE	DTX3L	DUSP1	DUSP10	DUSP4	DZIP3	EDN1	EFHD1	EFNA1	EFNB2	EFR3B	EGLN3	EGR1	ELF3	ELMOD2	EMB	ENC1	ENTPD3	EPAS1	EPB41	EPB41L2	EPB41L5	EPHA4	EPHA7	EPOR	ERBB2	ERRFI1	ETFA	EVI5	EXOC6B	EXT1	FAM110B	FAM131B	FAM171B	FAM83B	FAT4	FBLIM1	FBN1	FBN2	FBXO32	FBXO38	FCHO2	FERMT2	FHL2	FN1	FNBP1L	FRAS1	FRMD6	FTH1	FZD2	FZD7	GAB1	GABBR2	GADD45A	GALNT10	GAREM1	GATA6	GDF15	GLIPR2	GOLGA4	GPR37	GRAMD1A	GRAMD2B	GRB14	GRB7	GRHL3	GSAP	GSTM2	GSTM3	GUCY1A2	GULP1	H4C8	HBP1	HCAR1	HERC3	HES1	HILPDA	HIVEP2	HOXC13	HPS3	ID3	IER5	IFIT1	IFIT5	IFNGR1	IGFBP3	IL13RA1	IL1R1	INAVA	IRF6	ITGAV	ITGB6	ITGB8	ITSN2	JUN	JUNB	KAT2B	KCNJ3	KDM3A	KDM5B	KDM6A	KDM6B	KDM7A	KIAA0513	KIAA1109	KIAA1217	KIF3A	KIFC3	KLF3	KLF5	KLF6	KLHL24	KLHL5	KRT80	KYNU	L1CAM	LAMB1	LARP6	LDLRAD4	LFNG	LGALS8	LHFPL2	LIMA1	LIMCH1	LIPH	LMBRD1	LMCD1	LMO7	LNX1	LOXL2	LPCAT2	LRATD1	LRIF1	LRRC1	LYSMD3	LYST	MACC1	MAOA	MAP2	MAP3K14	MAP3K5	MAP3K8	MAP4K4	MARCKS	MATN2	MBOAT2	MCCC1	MCL1	ME1	MECOM	MGAT4A	MID1	MIOS	MME	MMP16	MOSPD1	MPZL2	MSRB3	MSX2	MTAP	MTCL1	MYADM	MYH9	MYL12A	MYO1B	MYO1E	MYO6	N4BP3	NAMPT	NBEA	NBEAL1	NBPF8	NCF2	NCOA7	NECTIN4	NEDD4L	NEDD9	NFKBIZ	NPAS2	NPHP3	NTN4	NUAK1	NUAK2	OFD1	OPTN	ORMDL3	OSGIN2	PACS1	PALLD	PAM	PARP12	PARP14	PARP8	PARP9	PAWR	PCDH1	PCDH9	PCTP	PDE5A	PDE9A	PDLIM1	PDLIM5	PDP1	PGM2L1	PGM5	PHACTR2	PHF20L1	PHLDA3	PHLDB1	PHLDB2	PIK3C2B	PIK3IP1	PIK3R3	PINK1	PLA2R1	PLEKHF2	PLIN2	PLK2	PMEPA1	PNPLA8	PNRC1	PPARG	PPL	PPP1R15B	PPP1R3C	PPP2R5B	PPP3CC	PPP4R2	PRICKLE1	PRR5	PRSS8	PSD3	PTGER4	PTPN12	PTPRK	QKI	RAB27B	RAB9A	RAP1GAP2	RAPGEF2	RASD1	RASEF	RBMS1	RCAN1	RFTN1	RGL1	RHOC	RIPK4	RIPOR3	RIT1	RND1	RND3	RNF144B	RNF19A	ROCK2	RPS6KC1	RTL5	RWDD2A	S100A10	S1PR3	SALL4	SAMD4A	SASH1	SCHIP1	SCN1B	SEC62	SEMA7A	SENP2	SEPSECS	SERPINB1	SERTAD4	SESN2	SESN3	SFMBT2	SGMS2	SH2D4A	SH3BGRL2	SH3BP4	SH3YL1	SHISA2	SIM2	SKIL	SLC17A5	SLC31A2	SLC35A1	SLC39A10	SLC4A7	SLC9A1	SLCO2A1	SLIT2	SMAD3	SMYD2	SNAI2	SNTB2	SOCS2	SOS2	SOX4	SQSTM1	SRI	ST3GAL1	ST8SIA4	STAM2	STK38L	STON1	SYDE2	SYNPO	SYTL2	TACC1	TACSTD2	TAGLN	TAOK3	TAX1BP1	TBC1D23	TCF7L1	TCP11L2	TFAP2A	TFPI	TGFB2	TGFB3	TGFBI	TGFBR2	TJP2	TLE1	TM4SF1	TMEM30A	TMEM45B	TMEM65	TMPRSS2	TNFRSF21	TNS3	TOM1L2	TP53INP1	TP63	TPM4	TPRG1L	TRA2A	TRAF5	TRAM2	TRIB1	TRIM16	TRIM5	TSC22D3	TSPAN12	TUFT1	UACA	UBA5	UBE2H	UBE2J1	UBLCP1	UBP1	UGP2	UGT1A6	UNC13D	UPK1A	USP2	VPS54	VTCN1	WWC2	WWTR1	XRN1	YPEL2	YPEL5	ZBTB37	ZDHHC17	ZDHHC7	ZFP36L1	ZKSCAN1	ZNF117	ZNF12	ZNF217	ZNF277	ZNF281	ZNF354A	ZNF561	ZNF654	ZNF704	ZSCAN2	ZYX
DUTERTRE_ESTRADIOL_RESPONSE_24HR_UP	> Genes up-regulated in MCF7 cells (breast cancer) at 24 h of estradiol [PubChem=5757] treatment.	ABHD2	ADCY1	AMZ1	ANLN	AREG	ARHGAP11A	ARL3	ARMCX6	ASF1B	ASPM	ATAD2	ATAD5	AURKA	AURKB	BARD1	BCL2	BIRC5	BLM	BRCA1	BRCA2	BRI3BP	BRIP1	BUB1	BUB1B	C1QTNF6	C21orf58	CA12	CBX5	CCDC34	CCN5	CCNA2	CCNB2	CCNE2	CD320	CDC45	CDC6	CDCA2	CDCA4	CDCA5	CDCA7	CDCA7L	CDK1	CDK2	CDT1	CELSR2	CENPI	CENPJ	CENPL	CENPM	CENPN	CENPO	CENPU	CEP55	CEP78	CEP85	CHAF1A	CHAF1B	CHEK1	CHPT1	CHRNA5	CHTF18	CIP2A	CIT	CLSPN	CNIH2	COL12A1	COLGALT1	CTSD	CXCL12	DARS2	DCLRE1B	DDIAS	DDX10	DEGS2	DEPDC1B	DEPTOR	DHRS2	DHTKD1	DLGAP5	DNA2	DNMT1	DSCAM	DSCC1	DSN1	DTL	DUT	DYNC2I2	E2F1	E2F2	E2F7	E2F8	EBP	ELOVL2	EPS15L1	ESCO2	ESPL1	EXO1	EXOSC2	EXOSC5	FAM111B	FAM83D	FANCA	FANCC	FANCD2	FANCG	FANCI	FBXO5	FEN1	FIGNL1	FKBP4	FKBP5	FOXM1	FREM2	GAS2L3	GFRA1	GGH	GINS1	GINS2	GINS3	GLA	GLB1L2	GMNN	GREB1	GTSE1	H1-2	H1-4	H19	H2AX	HAUS4	HAUS8	HELLS	HPRT1	HR	IGFBP4	IL17RB	IL1RAP	IMPA2	INCENP	IQGAP3	JAK2	JPH1	KCNK15	KCNK5	KCNK6	KIF11	KIF23	KIF2C	KIF4A	KIFC1	KNL1	KNSTRN	KNTC1	KRT13	L2HGDH	LIG1	LMNB1	LRIG1	LRR1	LSM4	LYPD6	MAN1A1	MANEAL	MAP6D1	MASTL	MCM10	MCM2	MCM3	MCM4	MCM5	MCM6	MCM7	MCM8	MELK	MGP	MICB	MIS18A	MKI67	MMS22L	MPHOSPH9	MRE11	MTFR2	MTHFD1	MYB	MYBL1	MYBL2	MYO19	NASP	NCAPD2	NCAPD3	NCAPG	NCAPG2	NCAPH	NCAPH2	NEMP1	NFATC2	NME1	NOS1AP	NPY1R	NR2C2AP	NRIP1	NUP107	NUP85	NUSAP1	NXNL2	PAQR4	PBK	PCLAF	PCNA	PCP4	PDSS1	PGR	PKIB	PKMYT1	PLK1	PLK4	POLA1	POLA2	POLD1	POLD2	POLD3	POLE	POLE2	POLQ	PPIF	PRC1	PRIM1	PRR11	PSMC3IP	PTTG1	RAB31	RACGAP1	RAD18	RAD51	RAD54B	RAD54L	RAPGEFL1	RBBP8	RBL1	RECQL4	RERG	RET	REXO5	RFC2	RFC3	RFC4	RFC5	RMI1	RNASEH2A	RPA3	RRM1	RRM2	SEMA3B	SFXN2	SGK3	SHCBP1	SIAH2	SKA3	SKP2	SLC22A5	SLC26A2	SLC27A2	SLC29A1	SLC2A1	SLC39A6	SLC39A8	SLC7A5	SLC9A3R1	SMC2	SNRNP25	SPAG5	SPC24	SPDL1	STC1	STC2	STIL	STMN1	SULF1	SUV39H1	SUV39H2	SYTL5	TACC3	TCF19	TENT5C	TET2	TFAP4	TFDP1	TFF1	TICRR	TIMELESS	TK1	TMED8	TMEM120B	TMEM164	TMEM241	TMEM38B	TMPO	TONSL	TOP2A	TPD52L1	TPX2	TRAIP	TREX2	TRIP13	TROAP	TST	TTF2	TTK	TYMS	UBE2C	UBE2T	UHRF1	UNG	VRK1	WDHD1	WDR62	WDR76	XBP1	XRCC2	XRCC3	XYLB	ZNF367	ZWILCH	ZWINT
DUTERTRE_ESTRADIOL_RESPONSE_6HR_DN	> Genes down-regulated in MCF7 cells (breast cancer) at 6 h of estradiol [PubChem=5757] treatment.	ABCC5	ACAA2	AHNAK2	ALCAM	ARID5B	ATP6V0A4	BAK1	BLNK	BMF	CCNG2	CDK6	CDKL5	CDYL2	CLEC2D	CREBRF	CRISPLD2	CRYBG1	CTNND2	DNAJC15	DRAM1	EFEMP1	EFHD1	EFNA1	EGLN3	EPAS1	EPB41L5	ERBB2	ERBB4	FAM171B	FGF13	GALNT10	GRB14	GRB7	GRHL3	HCAR1	HPS3	HSD17B11	IL1R1	INPP5J	IRF6	ITGB6	KAT2B	KIAA0513	KLHL24	KYNU	LIMA1	LIPH	LMO7	LRATD1	MME	MMP16	MTAP	MYO1B	N4BP3	NBEA	NEDD4L	NPHP3	NPNT	NR3C1	NUAK1	PARP9	PLA2R1	PLEKHF2	PLIN2	PTGER4	RAB27B	RCAN1	RND1	RNF144B	S1PR3	SALL4	SESN3	SGCG	SH3BP4	SSBP2	ST8SIA4	STON1	TFPI	TGFB2	TGFB3	TMEM45B	TMTC2	TNS3	TP53INP1	TSPAN12	UACA	UTRN	YPEL3	ZDHHC7	ZNF467	ZNF704
DUTERTRE_ESTRADIOL_RESPONSE_6HR_UP	> Genes up-regulated in MCF7 cells (breast cancer) at 6 h of estradiol [PubChem=5757] treatment.	ABCE1	ABHD2	ADCY9	AKAP1	ALDH3A2	AMD1	AMZ1	ANKH	ANXA9	AP1B1	AREG	ARL3	ASB13	ATP11A	ATP6V1C2	B3GALNT1	BCL2	BCS1L	BLVRB	BRCA1	BRI3BP	BRIP1	C1QTNF6	CA12	CALCR	CCNE2	CD44	CD82	CDC45	CDC6	CDCA7	CELSR2	CENPU	CHAF1A	CHEK1	CHRNA5	CNKSR3	COL12A1	CTPS1	CXCL12	DDX10	DDX21	DEPTOR	DKC1	DNAJC12	DPM2	DSCC1	DTL	E2F1	ECE2	EGR3	ELF1	ELOVL2	EMC3-AS1	ENDOD1	EXO1	EXOSC5	FAM102A	FARP1	FEN1	FKBP4	FKBP5	FLNB	FRK	GAB2	GART	GINS2	GINS3	GLA	GREB1	H2AP	HELLS	HEY2	HIF1A	HR	HSPB8	HSPD1	IFNAR2	IGFBP4	IL17RB	ISG20	ISOC1	JAK2	KCNK5	KCNK6	KIF21A	KRT13	LDLRAD3	LONRF2	LRIG1	LRP8	LRRFIP2	LYAR	MACF1	MAMLD1	MAPT	MARS1	MBOAT1	MCM10	MCM2	MCM3	MCM4	MCM5	MCM6	MCM7	MCM8	MICAL2	MMS22L	MOCOS	MRPS23	MTHFD1L	MYB	MYBBP1A	MYBL1	MYC	MYOF	NAB2	NAV2	NEMP1	NIP7	NMRK1	NOL6	NOLC1	NOP2	NOP56	NOS1AP	NPY1R	NR2C2AP	NRIP1	NT5DC3	NXNL2	OLFM1	OLFML3	OPN3	OSTF1	PAICS	PAX9	PCNA	PCP4	PDCD11	PEX11A	PGR	PHLDA1	PIGW	PKIB	PLAAT3	PLAC1	PLEKHH1	PLOD2	POLA2	POLE2	POLR1B	PPAN	PPIF	PRIM1	PRSS23	PTGES	PXK	RAB31	RAPGEFL1	RARA	RBBP8	RBL1	RERG	RET	RFC3	RPL32	RRP12	RRS1	RUVBL1	SCARB1	SDK2	SEC14L2	SEH1L	SEMA3B	SEPTIN5	SEPTIN9	SFXN2	SGK1	SGK3	SLC16A1	SLC19A2	SLC1A4	SLC1A5	SLC22A5	SLC25A24	SLC26A2	SLC27A2	SLC29A1	SLC47A1	SLC7A1	SLC7A5	SLC9A3R1	SMOX	SNX24	STC2	SVIL	SYBU	SYTL4	SYTL5	TFAP4	TGM2	TIAM1	TICRR	TIPARP	TMA16	TMED8	TMEM104	TMEM120B	TMEM164	TMEM64	TPBG	TPD52L1	TPM1	UGCG	UHRF1	UNG	USP31	WDHD1	WDR3	WDR4	WDR46	WDR76	XRCC2	XRCC3	YARS1	ZNF185	ZNF367
E2F3_UP.V1_DN	> Genes down-regulated in primary epithelial breast cancer cell culture over-expressing E2F3 [Gene ID=1871] gene.	AC004264.1	AC004980.1	ADAM8	ADGRE2	ADGRF1	ADM2	ANKRD46	APOBEC3G	ARHGAP18	ARL15	AXIN1	B3GNT3	B9D2	BCO2	BDKRB2	BMS1P2	BRCA2	BYSL	C16orf74	C8B	CASP14	CBLC	CBX3	CDH15	CIITA	CLEC7A	CXXC1P1	CYP4F29P	DCC	DOK7	DTWD1	DUXAP10	EBLN2	EEF2KMT	EHMT1	EIF3CL	EREG	ESF1	ETV3	FAM209A	FBXL19	FBXO27	FUBP3	GALNTL6	GAS2L2	GAS8-AS1	GIPR	GJB5	GPRC5A	GRID1	GTF2H2B	HAPLN4	HOXC4	HSD17B3	HSD17B7P2	HSPA6	IFNA13	IFNE	IL6	INO80C	INTS7	IRAK2	IRGC	KCNQ1OT1	KIR2DL4	KLHL28	KRT80	KRTAP2-1	LFNG	LHX6	LIF	LINC00173	LINC00662	LINC00842	LRRC8E	LYPD3	MAGOHB	MARK2	MEGF6	MFSD2A	MMP1	MMP3	MRPL55	NACC2	NAT9	NCKAP1L	NKX6-3	NR6A1	NRL	NT5C	NUP58	NYNRIN	OLFM1	OR6B1	PC	PCDHB4	PCNX3	PCSK9	PLAT	PMAIP1	PODN	POLR1A	POP1	PPAN	PPARD	PRSS33	PVT1	RAB43	RAP1A	RARA	RBM4	RIF1	RNF215	RPL34-DT	RSPH6A	RUFY2	RUSC1-AS1	S100P	SERPINB1	SH2D2A	SH3TC1	SLC2A6	SLC6A14	SLCO2B1	SNAPC4	SND1-IT1	SNHG3	SNORA28	SOX1	SPAG11A	SPNS3	SPRR1B	SPTB	SRGAP2B	STK40	STPG1	STX1A	STXBP5L	TAF15	TBRG4	TGM2	TGM5	THBD	TLR2	TMEM266	TMPRSS6	TREM2	URB1	UTS2R	WASH3P	WT1-AS	ZBED2	ZBTB49	ZC2HC1A	ZCCHC7	ZFAS1	ZNF135	ZNF284	ZNF3	ZNF646	ZNF674-AS1	ZNF782
E2F3_UP.V1_UP	> Genes up-regulated in primary epithelial breast cancer cell culture over-expressing E2F3 [Gene ID=1871] gene.	ABCG2	ABHD15	ADGRB2	ALKAL2	ANKRD18A	ANTXRL	APOLD1	ARRDC2	ATAD2	ATP6V1E1	ATRNL1	BRI3BP	C11orf96	CABLES2	CBX2	CCNE1	CCNE2	CCP110	CD83	CDC20B	CDK19	CDK5R1	CDKN1C	CDKN2C	CDRT15	CEBPA	CHML	CHRDL2	CHST1	CHST2	CHST7	CIBAR1	CMPK2	CRY1	CSPG5	CYP26A1	DCK	DCLRE1B	DDAH1	DHRS13	DTL	E2F7	EEF1A2	EFS	EGLN1	EGR2	EMC9	EML6	ENO2	EPB41L3	EPHX4	ESX1	FAM222A	FAM43B	FAM78A	FANCA	FAXC	FBXL16	FEN1	FGF9	FGFR3	FOXD1	FUT5	GAD1	GCH1	GINS1	GKAP1	GPR137C	GPR160	HBA2	HEY1	HEY2	HOXA9	HPGD	HRK	HSPA2	IL17RB	INA	INHBB	JPH1	KCNA6	KCNS3	KHDRBS3	KISS1R	KLF16	L3MBTL3	LCN6	LEF1	LIN7B	LMO2	LRP4	LRRC45	MAFG-DT	MANEAL	MAP3K21	MAP6D1	MBOAT1	MEX3B	MFHAS1	MICB	MMP15	MNX1	MSRB1	MYB	NAT8L	NEFL	NFIA-AS1	NGEF	NOL4L	NPAS1	NPTX1	NR2F1	NUDT22	PCNA	PCOLCE2	PDIA2	PDXP	PEG10	PGAP4	PIN1	PLSCR4	PLXND1	POLE	POLE2	PTCH1	PXMP2	PYGO1	RAB26	RAB9B	RASD1	RASGRP1	RECQL4	REEP1	RHOBTB2	RIPPLY3	RRAGD	RTN4R	RTN4RL1	RYR1	SAC3D1	SAMD1	SAMD11	SBK1	SEPTIN3	SH3BGR	SHANK3	SHISA8	SIX5	SLC27A2	SLC27A3	SLC30A4	SLC4A3	SLC6A2	SMAD6	SMCO4	SNRNP25	SNX10	SOWAHA	SYN1	SYNGR3	SYNM	TAF5	TAS2R38	TIAM1	TIFA	TLCD1	TLE2	TM6SF1	TMEM106C	TMEM121	TMEM158	TMEM201	TMEM97	TMOD2	TP53I13	TPPP	TSHZ1	TSPAN5	UBE2QL1	UGT8	UNG	WNT9A	ZDHHC12	ZDHHC14	ZDHHC23	ZFP30	ZIC2	ZNF367	ZNF483	ZNF703
EBAUER_MYOGENIC_TARGETS_OF_PAX3_FOXO1_FUSION	> Muscle development genes up-regulated in Rh4 cells (alveolar rhabdomyosarcoma, ARMS) but not in the RD cells (embryonal rhabdomyosarcoma, ERMS) after knockdown of PAX3-FOXO1 [GeneID=5077;2308] fusion by RNAi for 72 hr.	ABLIM3	ACTA2	AEBP1	BCAN	BIN1	BORCS8	CASQ2	COL6A3	CRYAB	CTF1	CXCL10	DES	FHL1	HBEGF	ITGB1BP2	LDB3	MACF1	MEF2C	MEF2D	MRAS	MTSS1	MYBPC1	MYBPC2	MYBPH	MYH1	MYH3	MYH8	MYL1	MYL4	MYL6B	MYLPF	MYO10	MYOM1	NEBL	PALMD	PDLIM5	SGCD	SGCG	SMPX	SYNGR2	TAGLN	TNNC1	TNNC2	TNNI1	TNNI2	TNNT3	TPM1	UTRN
EBAUER_TARGETS_OF_PAX3_FOXO1_FUSION_DN	> Genes down-regulated in Rh4 cells (alveolar rhabdomyosarcoma, ARMS) after knockdown of the PAX3-FOXO1 [GeneiD=5077;2308] fusion protein by RNAi for 72 hr.	ABAT	ADAM10	ADAM19	ADRA2A	AKTIP	ARHGAP25	ARHGAP26	ARRB1	ASTN2	ATP6V0A4	BMERB1	BMP5	CDH3	CELA2B	CEP104	CNOT9	CNR1	DISC1	DZIP3	FGFR2	FOXF1	GOLGA2	GTF3C1	IL4R	IQCG	JAKMIP2	LPAR2	LRRFIP2	MACROH2A2	MTUS2	MYCN	MYO1E	NELL1	NKAIN1	NRCAM	PDZRN3	PGBD5	PIPOX	PKP1	POLG2	POU4F1	RASSF4	SGMS1	TFAP2B	TSPAN3	UBXN4	VWA5A	ZFYVE16	ZNF330
EBAUER_TARGETS_OF_PAX3_FOXO1_FUSION_UP	> Genes up-regulated in Rh4 cells (alveolar rhabdomyosarcoma, ARMS) after knockdown of the PAX3-FOXO1 [GeneiD=5077;2308] fusion protein by RNAi for 72 hr.	ABLIM3	AC127496.7	ACAA2	ACBD4	ACHE	ACSL1	ACTA2	ACTBP9	ADAM30	ADAM8	ADAP1	AEBP1	AGL	AHNAK2	AK1	AKAP1	ALDH1A2	AMPD1	ANKZF1	APOBEC2	AQP6	ARHGEF6	ARMC9	ARSF	ASCC1	ATF7IP2	ATP2C2	ATP6V0A4	BBS9	BCAN	BICD1	BIN1	BORCS8	C1R	C21orf62	C2CD2L	CACNB1	CALCRL	CAMK2B	CASP10	CASQ2	CAVIN1	CCR5	CD36	CDC42EP2	CELA3B	CHODL	CLSTN2	COL16A1	COL1A1	COL6A3	CRYAB	CTF1	CX3CL1	CXCL10	CYP2W1	DCN	DCX	DES	DMPK	DNAJC7	DOK1	DPAGT1	EFS	EGLN3	EHBP1L1	EPB41L3	EPS8L1	EZR	FABP3	FAM131B	FAM13A	FER	FHL1	FOSL2	FYB1	GADD45B	GHRHR	GJB1	GMEB1	GNAI2	GNAO1	GPR37	GRIN1	GSTA1	HBA1	HBEGF	HCFC1R1	HIVEP3	HLA-A	HRH1	HSPB2	HSPB3	IGFBP4	IGHM	IL32	ING4	INPP4B	IRGQ	ISG15	ITGA6	ITGB1BP2	KLF1	KLF6	LAT2	LDB3	LIF	LRTM1	MACF1	MAPK7	MAPRE3	MEF2C	MEF2D	MIR22HG	MRAS	MTSS1	MUC3A	MYBPC1	MYBPC2	MYBPH	MYH1	MYH3	MYH8	MYL1	MYL4	MYL6B	MYLPF	MYO10	MYOM1	NCAM1	NEBL	NOX1	P3H4	PALMD	PAN2	PARP3	PBXIP1	PDE4DIP	PDLIM5	PLA2G3	PLEK	PNOC	PRKCQ	PRRX2	PYGM	QKI	RANBP1	RANBP3	RARB	RASSF4	RBM8A	REEP1	RGS2	RPL21P2	RPL22P22	RSPH6A	RUSC2	SCD	SCN3B	SELENOW	SERPINB1	SFSWAP	SGCD	SGCG	SLC12A2	SLC24A1	SLN	SMPX	SOHLH2	SPAG6	SPDEF	SRGAP3	SST	STK10	SYNGR2	TAGLN	TAOK2	TEAD4	TGM2	TNFAIP2	TNNC1	TNNC2	TNNI1	TNNI2	TNNT3	TNPO2	TNS1	TP63	TPD52L1	TPM1	TRAC	TRAF5	TTC3	TUBAL3	TXNIP	UTRN	VARS1	WWTR1	XRCC4
EGFR_UP.V1_DN	> Genes down-regulated in MCF-7 cells (breast cancer) positive for ESR1 [Gene ID=2099] and engineered to express ligand-activatable EGFR [Gene ID=1956].	ABLIM1	ACKR3	ADD3	AGL	ALG13	ANGEL2	ANK3	ANXA9	AOPEP	APBB2	ARL3	ARL4A	ARMC9	ARMCX1	ASCL1	ATF7IP	BAZ2B	BCL2	BDH1	BDKRB2	BMERB1	BRCC3	BRIP1	BST2	BTG3	CADM1	CALB2	CALCR	CARF	CASP6	CAV1	CBFA2T3	CBR4	CCN5	CELSR2	CENPU	CHN1	CLK4	COL9A3	CPE	CSTA	CTSH	CYBA	CYP26B1	DCAF6	DDX60	DEPDC1	DERA	DLC1	DMXL2	DNAJC12	DTL	E2F8	EFHD1	EFNB2	EGR3	EIF2S3	ELAPOR1	ELF5	ELOVL2	ELOVL5	ENPP4	EPB41L2	EPS8	EZH2	FAM234B	FAM50A	FANCL	FTO	GALC	GFRA1	GOLGA8A	GPATCH1	GPER1	GRB10	GREB1	GTF2I	GULP1	H1-2	H2AC11	H2AC6	H2AC8	H2BC10	H2BC5	H2BC6	H2BC7	H2BC8	H2BC9	H2BS1	H3C10	H4C8	HEBP1	HERC6	HIRA	HSPA4L	IAPP	ID1	ID2	IFI27	IFI44	IFI44L	IFI6	IGF1R	INPP5F	IRS1	ITPRID2	KIF11	KIF5C	KRIT1	LLGL2	LTBP1	LTN1	MAFB	MARF1	MATN2	MDK	METTL3	MEX3D	MFF	MICB	MOCOS	MPDZ	MSMB	MYB	NCAPG2	NDC1	NDUFA5	NET1	NME3	NMU	NPY1R	NREP	NRIP1	NUP205	OSR2	OVOL2	PCMTD2	PCYOX1	PDCD4	PDLIM3	PDZK1	PEG10	PGR	PHF20	POLI	POT1	PRKACB	PRKD3	PRPF6	PRR15L	PRR7	PSPH	PTBP2	RASGRP1	RCN1	RFWD3	RHOBTB3	RMC1	RNF43	RPP25	RUFY1	SATB2	SGCB	SGCG	SGK3	SH3GLB2	SIGMAR1	SLC1A1	SLC27A2	SLC27A3	SLC39A8	SLC6A14	SMAD7	SNX7	SOX3	SPTBN1	STIL	SYCP2	TAF12	TBL1XR1	TCAF1	TCN1	TENM1	TMEM106B	TMEM187	TMPRSS3	TRIM24	TSC22D3	TSPAN5	TTC39A	WIPF1	XK	ZNF107	ZNF273	ZNF43	ZSCAN18
EGFR_UP.V1_UP	> Genes up-regulated in MCF-7 cells (breast cancer) positive for ESR1 [Gene ID=2099] and engineered to express ligand-activatable EGFR [Gene ID=1956].	A2M	ABCC3	ACTG2	ADM	AGO2	AKAP12	ALAS1	ANGPTL4	AOX1	APOBEC3B	ARAP2	ARFGAP3	ARID5B	ARNT2	ASPH	ATF3	ATXN1	BACE2	BCL3	BMP7	CADPS2	CAPN2	CARMIL1	CASP7	CBLB	CCDC68	CCL2	CCL22	CCN1	CCN2	CEACAM6	CEBPD	CEMIP	CLDN1	CMAHP	COL5A2	COTL1	CRISPLD2	CSGALNACT1	CTNNAL1	CXADR	CYP1B1	CYP27B1	DBNDD2	DRAM1	DUSP4	DUSP5	DUSP6	EDN1	EGFR	EGLN3	ELK3	ELL2	ENPP1	EPAS1	ERO1A	ETHE1	ETS2	ETV5	EXT1	F2RL1	FADS3	FERMT2	FGB	FGFR3	FGG	FHOD1	FNDC3B	GABBR2	GAL	GBP1	GBP2	GCLM	GCNT1	GJA1	GK	GK3P	GLRX	GRAMD2B	HBEGF	HIVEP2	HK2	HOMER1	HSPA2	ICAM1	IDO1	IFIT3	IGF2BP2	IL15RA	IL1R1	IL4R	IMPA1	INHBA	IQCG	IRF1	ISG20	ITGA2	ITGA3	ITGB6	JUNB	KCNS3	KLF4	KRT7	KRT81	KTN1	LHFPL2	LIF	LOXL2	LPAR6	LPIN1	LPP	LRP8	MALL	MAOA	MAP2K4	MAP3K5	MBNL2	MEIS3P1	MGAT4A	MGLL	MIR22HG	MMP1	MMP10	MPZL2	NFIL3	NFKB2	NT5C2	P2RY6	PAPSS2	PCDH9	PDE4B	PDLIM7	PGM3	PHLDA1	PIGA	PLAC1	PLAGL1	PMAIP1	PSMB10	PSMB9	PTPRE	RAB27A	RCAN1	RGS16	RHOQ	RND1	RNF19A	RPS6KA3	S100A8	S100A9	S100P	SAMD4A	SAT1	SCCPDH	SDCBP	SEC23A	SEL1L3	SEPTIN10	SGMS1	SGPP1	SLC12A2	SLC4A7	SLC7A11	SLC9A6	SLCO2A1	SMCO4	SNAPC1	SNX16	SOCS2	SOWAHC	SPAG1	SPTLC2	SQOR	SUSD6	TAF1A	TAP1	TBC1D8	TCIM	TFPI	TGFB2	TMEM121	TMEM45A	TNFAIP8	TNFRSF11B	TNFRSF21	TNNT1	TNS3	TUBB2A	VAV3	WIPI1	WNT5A	ZNF281
EHLERS_ANEUPLOIDY_DN	> Down-regulated genes in the expression signature of aneuploidy in uveal melanoma tumors: low vs high aneuploidy.	ANO6	CA14	CNIH4	FZD9	GABRB3	GMPR	GPAT4	LY6E	NCS1	PRELP	PTRH2	RNF144A
EHLERS_ANEUPLOIDY_UP	> Up-regulated genes in the expression signature of aneuploidy in uveal melanoma tumors: low vs high aneuploidy.	ALDH3A2	ALOX5AP	ATR	BCL2L2	CAST	CCP110	CGRRF1	CLK4	COX6A2	CWC27	EEF1A1	ERMAP	EXTL2	FBXO33	FERMT2	FKBP3	FNDC3A	HAUS4	ID2	MACROH2A2	MBNL1	MRPS25	NEK1	NIBAN1	NOP53	PDGFD	PHTF2	PNMA1	PTEN	PTPRN2	RABGGTB	RASIP1	RHOC	RPF2	RPL9	RWDD2B	SCAF11	SPART	TMEM47	TUBGCP3
EIF4E_DN	> Genes down-regulated in HMEC cells (primary mammary epithelium) upon over-expression of EIF4E [Gene ID=1977] gene.	ADAM9	ALPK1	ANGPTL4	APPBP2	ARHGAP32	ARID4B	C2CD2	C3	CASP10	CCAR1	CCDC174	CD55	CERT1	CLDN23	CLINT1	CLTC	CNKSR3	CTSC	CWC22	CYP1B1	DCTN4	DENND2D	DIP2B	DOCK1	EP400	EPDR1	ESRP1	FAM160B1	FAS	FNDC3B	FRMD4B	FUCA1	FXR1	FZD3	GALNT5	GATA6	IL36G	IQGAP1	ITPRIP	KLHL21	KPNA4	LMO7	LOXL1	LRBA	MAP3K5	MCPH1	MIOX	MMP9	MRTFB	MYH10	MYO10	NCOA6	NCOA7	NEDD4L	NKAPL	NPEPPS	OFD1	OGA	PARP8	PDK4	PHIP	PLAU	PLEKHA5	PRDX4	PRMT9	PRRC2C	PTER	PTGS2	RANBP2	RCBTB2	SAA1	SAA4	SCAMP1	SDR16C5	SEMA4D	SGPP2	SH3YL1	SIK3	SLC46A3	SNAPC1	SORT1	SQOR	STAT5A	STRBP	SVIL	TBCK	TNIP1	TP53BP1	TP53BP2	TP73-AS1	TPD52	TRIM47	TRIP11	TSPAN6	UBA7	UPF2	USP47	VPS13C	WASHC5	WDFY3
EIF4E_UP	> Genes up-regulated in HMEC cells (primary mammary epithelium) upon over-expression of EIF4E [Gene ID=1977] gene.	ACYP1	AHSA1	ANKRD16	ATP5MF	ATP8B3	BHLHE40	BMP3	BOLA1	C16orf91	C6orf226	C8orf33	CACNB3	CAMK2N2	CARTPT	CCDC187	CFHR1	CHCHD1	CKMT2	CNTN4	DEDD	DNAJB5	DNPH1	DPY30	DXO	EIF4A3	FABP7	FAM117A	FBXL13	FBXO4	FETUB	FKBP1B	FN3KRP	FOXD2	GEMIN6	GTF2H5	HAUS7	IDH1	IL18	ISOC2	ITPK1	JOSD1	KCNC2	KLF8	LAMC3	LST1	MAP2K3	MAPK8IP1	MDH2	METTL1	MIRLET7BHG	MON1A	MRPL17	MRPL30	MRPS35	MS4A1	MTX2	MYH6	NDRG1	NEGR1	NKX2-8	NOP16	NPM3	NTPCR	NUDCD2	OSBPL10	PAGR1	PFDN2	PHYKPL	PMM2	PNO1	PPCS	PRSS1	PTS	RGS3	RIPOR3	RSAD1	SLC25A30	SNRNP25	SNTB1	SNX8	SRXN1	STPG2	TAF11	TALDO1	TAX1BP3	TMEM11	TMEM230	TP53I11	TST	TUFM	UBFD1	UBL4A	UCHL3	UROS	VIPR2	VPS28	VPS72	ZBED2	ZNF576	ZNRD2
EINAV_INTERFERON_SIGNATURE_IN_CANCER	> A gene expression signature found in a subset of cancer patients suggestive of a deregulated immune or inflammatory response.	ADAR	APOBEC3G	BRD3	BST2	CMTR1	EIF2AK2	ERG	IFI30	IFI35	IFI44	IFI44L	IFI6	IFIT1	IFIT3	IRF9	ISG15	LY6E	MORC3	MX1	OAS1	OAS2	RXRA	SP100	SP110	STAT1	TGIF1	UBE2L6
ELVIDGE_HYPOXIA_BY_DMOG_DN	> Genes down-regulated in MCF7 cells (breast cancer) treated with hypoxia mimetic DMOG [PubChem=3080614].	ACOT7	ADAT1	ADGRG1	ADORA1	ALDH4A1	AOX1	ATP2A3	ATP6V0A2	CALM1	CCND3	CEBPA	CENPN	CORO1A	CTPS1	CXCL12	DOLK	ESR1	GABBR2	GDPD3	GPATCH2	HSPA4	IDE	IDH3A	JAK2	LIME1	LPCAT3	NAPA	NDUFS6	NUP98	ODC1	PDZK1	PIK3R3	POLR3K	PSME3	PUS1	PYCR3	RET	RIOX1	RPP25	RPP40	SDF2L1	SLC24A3	SLC25A44	SLC29A1	SLC35C1	SLC5A6	SLCO3A1	SOBP	SOCS2	SPAG1	SPDEF	SRM	SRSF1	TAF9B	TIGAR	TOR3A	URB2	WDR77	ZMPSTE24
ELVIDGE_HYPOXIA_DN	> Genes down-regulated in MCF7 cells (breast cancer) under hypoxia conditions.	ABCF2	ACOT7	ADAT1	ADGRG1	ADORA1	ALDH4A1	AMD1	AOX1	AREL1	ARHGDIA	ARPC4	ASPSCR1	ATP2A3	ATP6V0A2	AUNIP	BAK1	BOP1	BRMS1	C2CD2	CA2	CALM1	CCDC86	CCND3	CDC20	CDV3	CEBPA	CENPN	CHKA	CHUK	COPA	CORO1A	CORO1B	CTPS1	CXCL12	CYB561	DCTN5	DDX3X	DHX29	DNAJA1	DOLK	EEF1E1	EIF5A	ELMO2	ESR1	ETF1	EXOSC4	FASTKD5	FKBP4	FLAD1	FUS	GAS2L1	GCH1	GDPD3	GLUD1	GLYR1	GNA13	GPATCH2	GPS1	GULP1	GYG1	HHEX	HNRNPH1	HSF1	HSPA4	HSPH1	IDE	IDH3A	ILRUN	JAK2	KIAA0930	KLC2	KPNA1	KPNA4	LARP4	LARS2	LRRC59	MAPK1	MAPKAPK2	MAZ	MRPS12	NCLN	NDUFS6	NETO2	NIP7	NR2F6	NUP98	ODC1	OGDH	OSTM1	PDZK1	PIK3R3	PNO1	POLR3E	POLR3K	PPIF	PRPF4B	PSEN2	PSME3	PUS1	PYCR3	QRSL1	RAB35	RANGAP1	RET	RIOX1	RMC1	RNASEH1	RNF14	RPP25	RRP15	SCYL2	SDF2L1	SEC23IP	SLC24A3	SLC25A44	SLC29A1	SLC35B1	SLC35C1	SLC52A2	SLC5A6	SLC7A6	SLCO3A1	SNRNP40	SOBP	SOCS2	SORT1	SPAG1	SPDEF	SRM	SRPRA	SRSF1	STIP1	STX3	SUMO3	TAF9B	TFAP2C	TIGAR	TIMM23	TMEM259	TMEM33	TMEM50B	TOMM22	TOR3A	URB2	WDR77	ZMPSTE24	ZWILCH
ENGELMANN_CANCER_PROGENITORS_DN	> Down-regulated genes in the cancer progenitor (stem) cells corresponding to side population (SP) MCF7 cells (breast cancer) positive for MUC1 [GeneID=4582].	ABCC3	ADCY1	AGR3	AKR1C1	AKR1C2	AKR1C3	ANXA8L1	BMP4	BMP5	BMP7	BNIPL	CALML5	CAPS	CCN2	CD44	CEACAM6	CEBPA	CITED4	CLIC3	CORO2A	DVL3	EVL	FAM102A	FBXO27	FGFR3	FN1	GADD45B	GALNT4	GP1BB	GSN	HS3ST3A1	HSPA2	ID1	IGSF1	IL4R	KLK6	KRT13	LRCH4	LRRFIP2	MAFB	NBL1	NPIPA1	OSGIN1	OXTR	PCP4	PNKD	PTGFRN	RAPGEFL1	RASAL1	RBM4B	REC8	RLN2	S100P	SCUBE2	SEPTIN5	SFXN2	SGK1	SLC35C1	SLX1B	ST6GALNAC2	SYBU	SYTL4	TFF3	TLCD3B	TRPV4	TXNIP	UGDH	VPS37D	ZNF296
ENGELMANN_CANCER_PROGENITORS_UP	> Up-regulated genes in the cancer progenitor (stem) cells corresponding to side population (SP) MCF7 cells (breast cancer) positive for MUC1 [GeneID=4582].	ABCG2	ANXA9	ARID4B	B4GALNT1	BAMBI	BASP1	BCL2	BYSL	BZW2	CD55	CDC14B	CTSZ	CYP1A1	DLX2	ELOVL5	FAT1	FHL2	FTO	GALNT6	GDPD5	GEM	GSTM3	IGFBP3	IRX3	KCNN4	LACTB	LMCD1	LURAP1L	MAP3K8	MAST4	MB21D2	MORF4	MYO5A	NFE2L2	NOCT	PDCD4	PDPK1	PMP22	RASD1	RRS1	SFXN1	SGCG	SLC2A6	SLC7A5	SULT1A1	TFPI	THBD	WIPF1
EPPERT_CE_HSC_LSC	> Shared human hematopoietic stem cell (HSC) and acute myeloid leukemia (AML) stem cell (LSC) genes: HSC genes that are highly expressed in LSC versus other leukemic cells.	ABCB1	ADGRG6	ALCAM	BAALC	BCL11A	CACNB2	CRHBP	DAPK1	DRAM1	ELK3	ERG	FAM30A	FLT3	FRMD4B	GUCY1A1	HLA-DRB4	HLF	HOXA5	HOXB2	HOXB3	HTR1F	INPP4B	KAT6A	MECOM	MEIS1	MYO5C	PLSCR4	PPP1R16B	PRKCH	RBPMS	RNF125	SLC25A36	SMARCA1	SOCS2	SPINK2	SPTBN1	TCEAL9	TFPI	TMEM38B	YES1	ZNF165
EPPERT_HSC_R	> Genes up-regulated in human hematopoietic stem cell (HSC) enriched populations compared to committed progenitors and mature cells.	ABCB1	AC245407.2	ADGRG6	ALCAM	ANK3	ASXL1	ATP8B4	BAALC	BCL11A	BEX1	BTBD11	C2orf69	CACNB2	CALN1	CD109	CFH	COL5A1	CRHBP	CRIM1	CYLD	DACH1	DAPK1	DDX5	DLK1	DNAJB9	DRAM1	DST	DUSP6	EIF5	ELK3	EPC1	ERG	FAM106A	FAM169A	FAM30A	FAM3C	FGD5	FLT3	FNBP1	FOXO1	FRMD4B	GCNT2	GNL1	GUCY1A1	H2AC18	H2BC10	H2BC5	H2BC6	H2BC8	HES1	HLA-DRB4	HLF	HOPX	HOXA5	HOXB2	HOXB3	HSP90B1	HTR1F	INPP4B	INSIG1	IPO11	ITSN2	JUN	KAT6A	KBTBD8	KDM2A	KLF4	KMT2A	KSR1	LONP2	LPP	MAFK	MCTP1	MECOM	MEIS1	MLLT3	MREG	MSI2	MSMO1	MYO5C	NPR3	OGT	OSER1	PAM	PAN3-AS1	PCNX1	PDE10A	PLSCR4	PNISR	PNP	PPP1R16B	PRKCH	PROM1	PTK2	RBM7	RBPMS	RCSD1	RGCC	RIMKLB	RLIM	RNF125	RPL31	RPS20P22	RSL1D1	RUNX2	SEL1L3	SLC17A9	SLC25A36	SMARCA1	SMARCA2	SOCS2	SPINK2	SPTBN1	ST3GAL6	TCEAL9	TCF12	TFPI	TMEM107	TMEM200A	TMEM38B	TPT1	WDR91	YES1	ZBTB4	ZDHHC21	ZEB1	ZNF165
EPPERT_LSC_R	> Genes up-regulated in functionally defined leukemic stem cells (LSC) from acute myeloid leukemia (AML) patients.	ABCG1	ADGRG1	ARFGEF1	ARL3	ARPP19	ATP1B1	ATXN7L3B	C2CD2	CDIP1	CDK12	CLN5	CSDE1	EEF1AKMT3	EIF2S3	FRMD4B	IQGAP2	KLF3-AS1	LRRC61	LRRC8B	MAP3K7	NAB1	NF1	NIPAL2	PAQR6	PLCH1	PNPLA4	PPIG	PPP1R10	PTCD2	RABGAP1	RBPMS	SETDB1	SLC9A7	SNHG20	TGIF2	TRAF3IP2	UBR5	VGLL4	ZBTB39	ZFP30	ZNF304	ZNF500
EPPERT_PROGENITOR	> Genes up-regulated in human hematopoietic lineage committed progenitor cells versus hematopoietic stem cells (HSC) and mature cells.	ACO1	ACSM3	ADGRA3	AHCYL1	ANK1	ANKRD27	ARMC8	ASRGL1	BAMBI	BMS1	BTK	CALU	CCNB2	CCNJ	CDK6	CDK7	CENPU	CHEK1	CHEK2	CKAP5	CNRIP1	CSNK2A1	CTNNBL1	CTPS1	DCAF7	DDAH1	DLAT	DLC1	DNAJC6	DTL	DUT	EIF2AK1	EIF2S1	EIF5B	EREG	FAM171A1	FANCI	FBXO7	FECH	FKBP14	GINS2	HAUS6	HBS1L	HDC	HIRA	HMGB1	HMGXB4	HNRNPR	HS2ST1	HSP90AA1	IDE	IDH3A	IPO5	KCNQ5	KIFAP3	KNTC1	LANCL2	LDHB	LHFPL2	LRPPRC	LRRFIP2	MACIR	MARCHF5	METAP2	METTL14	MEX3B	MICAL2	MINPP1	MIPEP	MRE11	MRPL35	MSH3	MTHFD2	MTMR2	MTPAP	MTREX	MYCN	NCBP1	NDC1	NDC80	NET1	NOMO1	ODC1	P2RY1	PAICS	PALM2AKAP2	PCLAF	PCTP	PDLIM1	PDZD8	PEX5	PHF6	PLIN2	PLK4	PMP22	POLA1	POLE2	POMK	PRKAR2B	PRKDC	PSMD1	RACGAP1	RFC3	RFX7	RHAG	RMDN1	RRM1	RYR3	SART3	SCD	SLC27A2	SLF1	SMC1A	SORD	SPTA1	SSX2IP	STAM	STEAP3	SUPT16H	TAL1	TFRC	TIPIN	TM9SF3	TMEM97	TMOD3	TNIK	TPM1	TPR	TRIP13	TRIT1	TXNRD1	UBE2FP1	UMPS	WASF1	WRN	XK	ZNF225	ZWINT
ERBB2_UP.V1_DN	> Genes down-regulated in MCF-7 cells (breast cancer) positive for ESR1 [Gene ID=2099] and engineered to express ligand-activatable ERBB2 [Gene ID=2064].	AASDHPPT	ABLIM1	ACTR6	ADAM9	ADD3	AGL	ALG13	AMIGO2	ANKRD12	ANXA3	AOPEP	ARHGAP29	ARMCX1	ARMCX5	ARMT1	ASCL1	ASS1	ATF1	ATP8B1	ATR	BCL2	BMERB1	BRWD1	BST2	BTG3	C1orf109	C2CD5	CALB2	CASP6	CAV1	CBR4	CCDC59	CCN5	CEBPZ	CENPE	CETN3	CHD1	CLIC3	COL9A3	CPOX	CUL5	CYP26B1	DBF4	DDX58	DDX60	DEPDC1	DLC1	DNAJB14	DTL	ECT2	EGR3	EHBP1	EIF2S3	EMC2	ERI2	FAM216A	FASTKD1	FBXO5	FHL2	FKTN	FLNB	FOLR1	GFRA1	GNL2	GOLGA4	GOLGA8A	GPER1	GREB1	GULP1	HAUS3	HERC6	HIRA	HS2ST1	HSPA13	HSPA4L	HSPB8	IAPP	ICE1	ID2	IFI27	IFI44	IFI44L	IFI6	IFIH1	IFIT1	IFIT5	IFT57	IGF1R	INPP5F	IRF7	IRS1	ITPRID2	JAK2	KANK1	KCTD3	KIF5C	KLF10	KRR1	LAMB1	LIN7C	LPGAT1	LRIG1	LTN1	MAD2L1	MAP4K3	MARCHF7	MATN2	MBNL2	MED17	MGP	MPDZ	MRPL19	MSH2	MSMB	MTCL1	MTERF3	MTIF2	MYB	MYBL1	MYC	NAA15	NCAPG	NMRK1	NOC3L	NOL8	NPEPPS	NPY1R	NRCAM	NRIP1	OAS1	OAS2	PAK1IP1	PDZK1	PEG10	PLA2G12A	PLK4	PMAIP1	POLI	PRELID3B	PRKAR2B	PRMT3	PSPH	PTBP2	PUS1	RAB31	RAD51AP1	RAD54B	RALGAPA1	RANBP6	RASGRP1	RBBP8	RECQL	RHOBTB3	RIF1	RMC1	RMI1	RNF138	RPAP3	RPRD1A	RRN3	RRP15	RTCA	SLC26A2	SLC6A14	SLC7A2	SMAD7	SMARCA5	SMC3	SS18	SSB	STIL	STK17A	TAF1D	TAF2	TCN1	TFPI2	TIAM1	TM4SF1	TMED5	TOPBP1	TRMT61B	TTC39A	TTK	TVP23B	UBA6	USP16	WDR43	WIPF1	XK	ZBTB10	ZBTB11	ZCCHC2	ZNF107	ZNF267	ZNF43	ZNF430	ZNF84
ERBB2_UP.V1_UP	> Genes up-regulated in MCF-7 cells (breast cancer) positive for ESR1 [Gene ID=2099] and engineered to express ligand-activatable ERBB2 [Gene ID=2064].	ABCC3	ABCG1	ACHE	AKR1B10	AKR1C2	ALDH4A1	ALDOC	ANGPTL4	ANKMY2	ANXA6	APH1B	APLP1	APOBEC3B	AQP3	ARNT2	ASPH	ATP6V0A4	ATXN1	B3GALT4	BACE2	BCAM	BCL3	BCL6	BMPR1B	BNIP3L	C1orf115	CA8	CADPS2	CAMK2N1	CAPN2	CAPN5	CAST	CDS2	CEACAM5	CEACAM6	CEMIP	CHST11	CLMN	CNOT8	CREB3L2	CRLF1	CSGALNACT1	CSTA	CXADR	CXCL8	CXCR4	CYP1A1	CYP1B1	DAB2	DBNDD2	DHRS7B	DNAJC4	DOCK10	DRAM1	DUSP4	DUSP6	EDN1	EGLN3	ENO2	EPAS1	EPB41L4A	EPHX1	ETV5	FADS2	FAM174B	FER1L4	FGF13	FGFR4	FMO5	GABBR2	GALNT12	GAMT	GBF1	GDF15	GDPD3	GNAI2	GRAMD2B	GUCY1A1	GUCY1B1	HEY1	HOXB7	HSD17B11	HSPA2	IL1R1	ITGB4	ITGB6	KCNMA1	KCNN4	KIAA0513	KMO	KRT7	KRT81	LAMB2	LIMCH1	LMO3	LOXL1	LRP5	MALL	MAOA	MAPRE3	METRN	MGAT4A	MIA3	MPI	MPZL2	MSX2	MUC1	MVD	MXRA7	MYO1D	NDRG1	NIBAN1	NME4	NNT	NOTCH3	NPC2	OPN3	P4HA2	PACS1	PACSIN3	PAPSS2	PARM1	PCDH1	PCDH8	PCOTH	PCSK1N	PDE4B	PDE4D	PGPEP1	PLEKHB1	PLPP1	PLPP2	PNRC1	PPP1R3C	PRPS1	PTGER4	PTMS	PTOV1	PTPRE	PTPRU	RAB5C	RFTN1	RPRM	RRAGD	S100A6	S100P	SAT1	SCAMP4	SCCPDH	SDCBP	SEPTIN10	SERHL	SERHL2	SERPINA1	SGPP1	SH3GLB2	SLC12A2	SLC2A10	SLC6A6	SLC9A3R2	SLC9A6	SOX9	SPAG4	SPTBN2	ST6GALNAC2	ST8SIA4	STIP1	TBC1D8	TCEA2	TENT5C	THEM6	TNFRSF11B	TNFRSF21	TNNT1	TPK1	TSPAN1	TTC9	ULBP2	UPK1A	UPK2	UPK3B	UROS	VASP	VEGFB	VIPR1	VTCN1	VWA1	WIPI1	ZNF365	ZNF467
FALVELLA_SMOKERS_WITH_LUNG_CANCER	> Genes that distinguish normal from cancer (lung adenocarcinoma) samples and smokers from non-smoking subjects.	ACTR2	ADAMTS1	ADGRF1	AGTR2	AHRR	ANK2	APOL6	AQP4	ATP6V0D2	AZGP1	B3GNT5	BTG2	C1S	CAMKK2	CCL20	CRTC1	CTNNA1	CXorf56	CYP1A1	CYTH1	DDX3X	DUSP1	EIF1	ENG	EPAS1	EZR	FER	FGG	FKBP5	FOLH1	FUS	GABPB2	HAS1	HOXC8	HSP90AB1	HSPD1	IGLJ3	IL6ST	IQGAP1	ITGB6	ITLN1	MAPKAPK2	MAT2A	MATR3	MCL1	MET	MICALL2	MMP1	MVD	MYH11	NAMPT	NEAT1	NFASC	NR4A3	OTUD4	PGS1	PRKG1	RAB12	RASEF	RCAN1	RHOB	RNF125	RNF144B	SCAF11	SEC61A1	SERPINB2	SERPINE1	SOD2	SRPRA	SRSF5	STC1	SUPT16H	TAOK1	TOP1	TTC3	UFM1	USP10	WDR1	XAGE1A	ZFP36L2	ZNF649
FARMER_BREAST_CANCER_APOCRINE_VS_BASAL	> Genes which best discriminate between two groups of breast cancer according the status of ESR1 and AR [GeneID=2099;367]: apocrine (ESR1- AR+) vs basal (ESR1- AR-).	ABCA12	ABCC5	ABCC6	ABHD11	ACACA	ACAD8	ACE2	ACOX2	ACSL1	ACSL3	ACSS3	ADCY7	AGPS	AK4	AKAP9	AKR1A1	AKR1D1	AL109918.1	ALCAM	ALDH3B2	AMACR	ANKLE2	ANKRD27	ANP32E	APLP2	APOBEC3A	APOD	AR	ARFIP2	ARNTL2	ATP11B	ATP6V1G1	ATP7A	AZGP1	BBS1	BCAP29	BCL11A	BLVRB	BMERB1	BRINP3	BTBD3	BTG3	C1QBP	CADPS2	CASD1	CCDC88A	CCL2	CCNDBP1	CDC20	CDC42EP3	CDH1	CDKN2A	CEP55	CERS4	CERS6	CES1	CHST1	CIRBP	CLCA2	CLDN8	CLDND1	CLGN	CLN3	CLU	CNTNAP2	CRAT	CRIPT	CRISP3	CROT	CTBS	CX3CL1	CYB561	CYB5A	CYP2J2	CYP4F8	CYP51A1	DALRD3	DAP	DBI	DCAF6	DCXR	DHCR24	DHRS2	DMD	DSC3	DUSP10	DUSP4	E2F3	ECHDC1	ECHDC2	EFHD1	EGF	ELAPOR1	ELOVL5	EN1	ENOSF1	ERBB4	ERLIN2	ESRRG	ETFA	ETFB	FABP5	FAH	FAM174B	FAM216A	FAM234B	FASN	FBL	FCN2	FDFT1	FEM1C	FJX1	FMO5	FMR1	FOXC1	G6PD	GABRP	GALE	GALNT7	GFUS	GGT1	GGTLC1	GHR	GINS1	GLS	GNMT	GPD1L	GPM6B	GPR161	GPX7	GSE1	GSPT2	GSTZ1	HACD3	HERC5	HGD	HMGCR	HMGCS2	HMGN4	HOXB2	HPRT1	HSPA6	IDH1	IDH2	IDI1	IGF2BP2	INPP4B	KANK1	KCNMA1	KDM4B	KIF11	KIF14	KIF18B	KIF20A	KIF23	KIT	KLF5	KMO	KRT16	KRT18	KRT6A	KRT6B	KRT7	KYNU	LAMP3	LBR	LDHB	LIMA1	LIMCH1	LMO4	LONP2	LRBA	LRRC8D	LYN	MAGED2	MAOA	MAPT	MELK	MFAP2	MID1	MKI67	MKNK2	MLF1	MLPH	MPHOSPH6	MSMO1	MSX2	MTUS1	MYC	MYL6B	NAAA	NANS	NAV2	NCK1	NEDD4	NR2F1	NRAS	NT5C2	NUP88	OBI1	OPTN	P2RY2	P4HA1	PAM	PAPSS2	PCLO	PDCD5	PDLIM1	PELI1	PEX11A	PFDN4	PGRMC2	PHKB	PIK3R1	PIP	PKP1	PLAAT2	PLAGL1	PLCL2	PLEKHB1	PLSCR1	PMAIP1	PNISR	PON2	PPIC	PREP	PRKAA1	PRKACB	PRKAR2B	PRKX	PRLR	PROM1	PRR15L	PSIP1	PTK6	PUM3	QKI	QSOX1	RABEP2	RASGRP1	RBBP8	RBM47	REEP5	RETSAT	RGS10	RHOB	RND1	RNF138	RNF141	S100A13	S100A2	S100A4	S100A6	SAR1B	SC5D	SCD	SCHIP1	SCNN1A	SEC23B	SEL1L3	SELENOP	SEPHS2	SERHL	SERHL2	SH3BP4	SIDT1	SIGLEC15	SIK1	SLC16A1	SLC19A2	SLC22A18	SLC26A3	SLC2A10	SLC35A3	SLC38A1	SLC9A3R1	SNRPD1	SOCS5	SPDEF	SPRED2	SPTLC2	SREBF1	STIL	STK26	STOML2	SWAP70	SYCP1	SYNCRIP	TAF1A	TAF5	TASOR2	TCF7L2	TFAP2B	TMEM135	TMEM158	TMEM41B	TMEM87A	TMPRSS2	TNFRSF21	TOP2A	TP53BP2	TP53TG1	TPD52	TPGS2	TRAK2	TRIL	TRIM36	TRMT11	TRPV6	TSC22D3	TSPAN13	TSPAN3	TTC13	TTLL12	TUBB6	TYMS	UBE2C	UBE2E3	UCP2	UGDH	UGT2B11	UPF3B	UTP25	VWA5A	YEATS2	ZBTB16	ZKSCAN1	ZMYND8	ZWILCH
FARMER_BREAST_CANCER_APOCRINE_VS_LUMINAL	> Genes which best discriminate between two groups of breast cancer according to the status of ESR1 and AR [GeneID=2099;367]: apocrine (ESR1- AR+) and luminal (ESR1+ AR+).	ABCA12	ABCC5	ABCC6	ABHD2	ACAA2	ACAD8	ACADM	ACE2	ACOT7	ACSL1	ACSL3	ADAM9	ADM	AGFG1	AGPS	AK4	AKR1A1	AKR1B10	AKR1D1	ALCAM	ALDH1A3	ALDH3B2	AMACR	ANKLE2	ANKRD27	ANP32E	ANXA9	APLP2	APOD	AR	ARL3	ARNT2	ASB13	ASS1	ATP7A	AZGP1	BAG1	BCL2	BLNK	BMI1	BNIP3	BRINP3	BST2	BTG2	C14orf132	C2CD5	C3orf52	CACNA2D2	CCDC6	CCNDBP1	CDKN1B	CES1	CHN2	CHST1	CHST15	CLCA2	CLDN1	CLDN8	CLIC3	CLSTN2	CLU	COL9A3	COMT	CPA3	CPQ	CRABP2	CROT	CRYBG1	CSGALNACT1	CSTB	CTBS	CXCL8	CYB5A	CYP2J2	DAP	DBI	DBNDD2	DCAF10	DDAH2	DDC	DHCR24	DHCR7	DIP2C	DNALI1	DUSP14	ECHDC1	EFHD1	EGFR	EGR3	EIF2AK2	EIF4EBP1	ELOVL2	ENO2	ERGIC2	ERO1A	ESR1	ETFA	ETFB	EVL	FABP7	FAM106A	FAR2	FASN	FCHSD2	FCN2	FDFT1	FGFR2	FKBP5	G6PD	GALE	GALNT3	GATA3	GFRA1	GFUS	GGT1	GGTLC1	GHR	GMPS	GNMT	GPRC5B	GREB1	HDGFL3	HEBP2	HGD	HMGCS1	HMGN4	HPRT1	HSD17B2	HSD17B4	IDH1	IDH2	IFI35	IGF1R	IGFBP4	IKBKB	IL6ST	INPP5F	KCNMA1	KIT	KMO	KPNB1	KRT7	KYNU	LAMB2	LBP	LDOC1	LIMCH1	MACIR	MANSC1	MAOA	MAOB	MAP2K6	MAP3K5	MARCHF3	MCCC1	MCF2L	MDM2	MEAK7	MED13	MED13L	MEIS3P1	METTL7A	MIA3	MICB	MKNK2	MLF1	MORC4	MPHOSPH6	MPHOSPH9	MPP6	MPZL1	MSMO1	MSX2	MTFR1	MTUS1	MYH10	MYL6B	MYO10	MZT2A	NAAA	NAMPT	NBPF10	NBR1	NDNF	NDRG1	NME3	NPEPPS	NPY1R	NRAS	NUDT15	OASL	OAZ3	OPN3	OPTN	ORM1	P4HA1	PAM	PAPSS2	PCDH7	PCSK6	PDLIM1	PDZD2	PDZK1IP1	PER3	PEX3	PFKM	PGK1	PGRMC1	PHKB	PI3	PIK3CB	PIP	PKP2	PLAAT1	PLAAT3	PLCH1	PLCL1	PLEKHB1	PMAIP1	PNISR	PNMA1	PNP	POLG2	PON2	PPIF	PRKAA1	PRKAR2B	PSIP1	PSME4	QPRT	QSOX1	RAB38	RABGAP1L	RALGPS1	RAMP1	RBBP8	REEP5	RESF1	RIOX2	RLN2	RMND1	RNF11	RNF141	RNF24	RTN1	RTP4	S100A13	S100A14	S100A8	S100A9	SAR1B	SCCPDH	SCD	SCGB1D2	SCUBE2	SEC23B	SEPHS2	SERHL	SERHL2	SERPINA5	SETMAR	SGMS1	SLC31A1	SLF2	SLPI	SMAD3	SMARCD3	SMARCE1	SMCO4	SMPDL3A	SPRED2	SPTLC2	SRD5A1	SREK1	SSR1	ST6GALNAC2	STEAP3	STK32B	STK39	STYK1	SUZ12	SWAP70	SYCP1	SYNGR3	TACC2	TASOR2	TBC1D9	TBL1X	TBX3	TESMIN	TFAP2B	TFF1	TFF3	THBS1	TK1	TLE1	TMEM87A	TMPRSS2	TMSB15A	TMX4	TNFSF4	TPGS2	TPSAB1	TRAF5	TRIM36	TRMT1L	TRPS1	TRPV6	TSPAN3	TSPAN8	TTYH1	TUBA4A	U2SURP	UCHL3	UCP2	UGT2B11	ULK2	VEGFA	VEZF1	VLDLR	WDR19	WIPF2	WWC3	YAP1	YBX1	ZDHHC17	ZDHHC4
FARMER_BREAST_CANCER_BASAL_VS_LULMINAL	> Genes which best discriminated between two groups of breast cancer according to the status of ESR1 and AR [GeneID=2099;367]: basal (ESR1- AR-) and luminal (ESR1+ AR+).	ABAT	AC110619.1	ACADSB	ACOT2	ACTL6A	ADD2	ADIRF	ADM	AGR2	AHNAK	AKR7A3	ALDH6A1	AMACR	AMD1	ANXA9	AP1AR	APBB2	APPBP2	AR	AREG	ARHGEF9	ARMT1	ART3	ASF1A	ATG5	ATP7B	BBOF1	BBOX1	BBS1	BCL11A	BCL2	BCL2A1	BLVRA	BTG3	BUB1	CA12	CACNA2D2	CANT1	CAPN9	CASP8AP2	CCL2	CCNC	CCNE1	CD24P2	CD44	CDC20	CDK17	CDKN2A	CEBPB	CEBPG	CELSR1	CENPA	CERS6	CHEK1	CHI3L1	CHMP2A	CHST2	CILP	CIRBP	CLCN4	CLIC4	CORO1C	COX16	CPB1	CPD	CRIP1	CSRP2	CX3CL1	CXCL5	CXCL8	CYP2B6	CYP2B7P	DACH1	DALRD3	DCXR	DHRS2	DHRS7	DKC1	DMD	DNAJC1	DNAJC12	DNALI1	DSC2	DSC3	E2F3	ECI2	EFCAB11	EFHC1	EIF1AX	ELAPOR1	EN1	ERBB4	ESR1	EVL	FABP5	FAM171A1	FAM174B	FAM234B	FASN	FBP1	FBXL5	FBXL7	FMO5	FOXC1	FOXM1	FUT8	FYCO1	GABBR2	GABRP	GAL	GALNT10	GALNT6	GALNT7	GAMT	GATA3	GDF15	GFRA1	GLS	GMPS	GPD1L	GPM6B	GPR161	GREB1	GSE1	GSTM3	GSTP1	GSTZ1	GTPBP4	H1-1	HDAC2	HEBP2	HHAT	HS3ST1	HSD17B4	HSPB1	IFRD1	IGF2BP2	IGFBP4	IL6ST	INPP4B	IRS1	ITGB5	KDM4B	KIAA0232	KIF14	KIF16B	KIF4A	KLF5	KLHL7	KRT16	KRT18	KRT6A	KRT6B	KRT8	LASP1	LBR	LDHB	LGALS8	LIMA1	LMO4	LONP2	LRBA	LRP12	LRRC17	LRRC8D	LYN	MACIR	MAGED2	MAGOH	MAPT	MARCO	MCCC2	MCM10	MCM5	MELK	MICALL1	MID1	MLPH	MMP12	MPP6	MPZL2	MRFAP1L1	MRTFB	MSN	MTHFD2	MTMR2	MYB	MYC	MYO10	MYO5C	NAT1	NBEA	NCK1	NDC80	NDUFAF4	NFE2L3	NFIB	NFIL3	NME3	NQO1	NRTN	NT5C2	NUDT4	P4HTM	PAAF1	PBX1	PDGFD	PDSS1	PDZK1	PELI1	PEX11A	PFKP	PHGDH	PI3	PKP1	PLAAT1	PLIN2	PNMA1	PPP1CB	PRDX4	PRKAR1A	PRKD3	PRKX	PRNP	PRR15L	PSME4	PTGER3	PTTG1	PTX3	PUM3	QKI	RABEP1	RAD51AP1	RALGAPA1P1	RARA	RARRES1	RBM47	REEP1	REEP5	RET	RETSAT	RGS5	RHOB	RIF1	RND1	RNF138	RNF43	RSU1	S100B	SCCPDH	SCHIP1	SCNN1A	SCUBE2	SEMA3C	SEMA3F	SEPHS1	SERHL	SERPINA5	SIDT1	SKP2	SLC16A1	SLC16A6	SLC19A2	SLC22A18	SLC2A10	SLC2A5	SLC35E2B	SLC39A6	SLC43A3	SLC44A4	SLC49A3	SLC9A3R1	SLC9A6	SMCO4	SNRPD1	SOD2	SPATA20	SPDEF	SPRED2	SPTLC2	SREBF1	SRPK1	ST6GALNAC2	ST8SIA1	STEAP3	STIL	SYBU	SYNC	SYNCRIP	TBC1D12	TBC1D9	TBX3	TCEAL1	TCEAL4	TCF7L1	TESMIN	TFAP2A	TFF1	TFF3	TGFB3	TM7SF2	TMEM123	TMEM135	TOB1	TOM1L1	TPBG	TPX2	TRIM2	TRIM29	TRMT11	TSC22D3	TSPAN1	TSPAN13	TTC39A	TTK	TTLL4	TUBB6	U2SURP	UGCG	UGT8	VEZF1	VGLL1	VPS37C	WDR19	WFS1	WWP1	YBX1	YBX3	YEATS2
FARMER_BREAST_CANCER_CLUSTER_1	> Cluster 1: interferon, T and B lymphocyte genes clustered together across breast cancer samples.	CCR2	CCR5	CD2	CD38	CD3D	CD48	CD8A	CYTIP	FKBP11	GIMAP4	GMFG	GPR171	GPR18	GZMA	GZMK	HERC5	HERC6	IFI44	IFI44L	IFI6	IFIT1	IFIT3	IGHA1	IGHG1	IGHM	IGKV1D-13	IGKV3-20	IGLC2	IGLL3P	IGLV2-14	IL10RA	ISG15	ITK	JCHAIN	LCK	LCP2	MX1	MZB1	OAS1	OAS2	OAS3	OASL	POU2AF1	RSAD2	SH2D1A	TNFRSF17	TRBC2	XAF1
FARMER_BREAST_CANCER_CLUSTER_2	> Cluster 2: selected proliferation and 8q amplicon genes clustered together across breast cancer samples.	ARMC1	ASPM	ATAD2	BUB1	BUB1B	CCNA2	CCNB2	CENPA	CENPE	CEP55	ESRP1	KIF11	KIF15	KIF20A	KIF4A	MAD2L1	MCM4	MELK	MRPL15	MTERF3	MTFR1	NCAPG	NDC80	NEK2	NUSAP1	PRC1	PRKDC	PTTG1	RAD54B	RB1CC1	RRS1	SLC25A32	TPX2
FARMER_BREAST_CANCER_CLUSTER_3	> Cluster 3: selected apocrine, basal and hypoxia genes clustered together across breast cancer samples.	ADM	AGFG1	CLDN1	EGFR	ERO1A	KYNU	MALL	MPP6	NAMPT	NDRG1	PDZK1IP1	PEX3	SLC31A1	SRD5A1	STEAP3	VLDLR
FARMER_BREAST_CANCER_CLUSTER_4	> Cluster 4: selected stromal genes clustered together across breast cancer samples.	ADAM12	AEBP1	CDH11	COL1A2	COL3A1	COL5A1	COL5A2	CTSK	DACT1	FAP	FBN1	FILIP1L	HTRA1	NID2	PCOLCE	SERPINF1	SPARC	SRPX2	THBS2
FARMER_BREAST_CANCER_CLUSTER_5	> Cluster 5: selected 17q21_23 amplicon genes clustered together across breast cancer samples.	CYB561	DCAF7	DHX40	FTSJ3	MED13	MTMR4	POLG2	PPM1D	PTRH2	RAD51C	RNF43	RPS6KB1	SMARCD2	SMG8	SUPT4H1	TACO1	TRIM37	TUBD1	VMP1
FARMER_BREAST_CANCER_CLUSTER_6	> Cluster 6: selected luminal genes clustered together across breast cancer samples.	AGR2	CERS6	ESR1	GATA3	GPD1L	KIAA0232	MLPH	RBM47	REEP5	RHOB	SLC39A6	TBC1D9	TSPAN13	TTC39A
FARMER_BREAST_CANCER_CLUSTER_7	> Cluster 7: selected apocrine and luminal genes clustered together across breast cancer samples.	ALCAM	ALDH3B2	AR	BLVRB	CDH1	DHRS2	ECI2	ESRP2	FASN	GHR	GSE1	IRX5	MSX2	RND1	SCD	SLC35A3	SREBF1	TMEM135	TMEM41B	TRIM36
FARMER_BREAST_CANCER_CLUSTER_8	> Cluster 8: selected ERBB2 [GeneID=2064] amplicon genes clustered together across breast cancer samples.	CDK12	ERBB2	GRB7	GSDMB	MED1	PGAP3	PNMT
FIGUEROA_AML_METHYLATION_CLUSTER_1_DN	> Cluster 1 of aberrantly hypomethylated genes in blasts from AML (acute myeloid leukemia) patients.	AHNAK	AHNAK2	AOC1	ASB10	CCDC9B	CCL1	CD48	CD68	CDC123	CDS2	CEP350	DNM1P35	ENTPD6	FNBP4	GFI1	H2AC11	H2BC11	KDM4B	KRTAP5-8	LHFPL2	LINC00242	LRRC3	MARVELD1	MED25	MOB3B	MTMR11	NLRC4	NQO2	NUDT5	PCNA	PKDCC	PPARD	PRF1	PTPRS	RPS18	RUFY1	SEZ6L	SLC25A42	SLC35E3	TACR3	TFCP2L1	TLR1	TRPV3	TSC1	VPS52
FIGUEROA_AML_METHYLATION_CLUSTER_1_UP	> Cluster 1 of aberrantly hypermethylated genes in blasts from AML (acute myeloid leukemia) patients.	ABLIM1	ADGRG6	APIP	ARHGAP44	BHLHB9	BTBD3	CANT1	CAVIN2	CCDC34	CCDC96	CD9	CDX4	CENPV	CHCHD2	CISH	CLIC2	CRHBP	CXCL1	CYP26C1	DAAM2	DHRS12	DNM3	DOK6	ELAVL2	ENDOD1	EREG	FAM3A	FAM83B	FCRLB	FOXJ1	FSTL1	GAN	GDF3	GNG11	GPAT4	GPR149	GPR6	GSN-AS1	GTF2A1	HNRNPR	HTR2A	ICA1L	IL11RA	IPO8	ISCA1	JAKMIP2	JCAD	KRT81	LBX2	MACROD2	MAP7	MAP7D2	MAP7D3	MCTS1	MOS	MRPL55	MSRB3	MYL4	N4BP1	NEUROG1	NNAT	NTN5	OXA1L	PABPN1	PAQR5	PCDHB16	PCDHB9	PCDHGA5	PDHX	PFN2	PHF13	PIGZ	PMAIP1	POU5F1	PRRG1	RECQL5	RIPPLY3	RSKR	SAP30BP	SCG5	SLC25A51	SLC38A10	SLC39A14	SLC8A3	SMIM15	SORL1	SYDE2	TADA2B	TAF3	TBC1D16	TBC1D31	TEK	THEM4	TIE1	TIGD3	TLR2	TMEM263	TNPO3	TUBB6	TXNRD3	VPREB3	VPS53	VWA5A	VWF	WBP1L	WT1	WT1-AS	YBX3	ZBTB14	ZCCHC12	ZFHX2	ZFP28	ZFP3	ZNF264	ZNF281	ZNF560	ZNF582	ZNF662	ZNF667	ZNF766	ZNF875	ZSCAN1
FIGUEROA_AML_METHYLATION_CLUSTER_2_DN	> Cluster 2 of aberrantly hypomethylated genes in blasts from AML (acute myeloid leukemia) patients.	AIM2	ASXL3	CD3D	CD3G	CSGALNACT1	ITGB2	KIAA2013	LINC00242	PPP1R3B
FIGUEROA_AML_METHYLATION_CLUSTER_2_UP	> Cluster 2 of aberrantly hypermethylated genes in blasts from AML (acute myeloid leukemia) patients.	ABLIM1	ARHGAP27	ARHGAP44	CANT1	CCDC34	CDK8	CDX4	COL21A1	CRHBP	CYP26C1	DHRS12	DNM3	EXOSC2	EXOSC3	GALP	GSPT2	GTF2A1	IL11RA	KCNK13	KRT81	MAP7D3	MATR3	MCTS1	MOS	MRPL9	NRP2	OAZ3	PABPN1	PCDHGA11	PCDHGB7	PFN2	PIAS2	PIGZ	PMAIP1	PRR18	RECQL5	RPRD2	SAP30BP	SCG5	SLC39A14	TAFA4	TBC1D31	THBS4	TIGD3	TMEM263	TNPO3	VPREB3	WBP1L	ZCCHC12	ZNF281	ZNF560	ZNF582	ZNF667	ZNF84
FIGUEROA_AML_METHYLATION_CLUSTER_3_DN	> Cluster 3 of aberrantly hypomethylated genes in blasts from AML (acute myeloid leukemia) patients.	AHNAK	AHNAK2	AOC1	ARF6	ARHGAP10	ASB10	BATF2	CRTC3	EIF3A	EPHA2	GPR17	H2AC11	H2BC11	IGLJ3	KDM4B	KIAA2013	LINC00242	MAML1	MARVELD1	MED25	MYG1	NECAP2	NOS3	PHLDB1	PKDCC	PLEK	PLEKHA4	PLEKHG4B	PPARD	PPP1R15A	RHOT1	SEZ6L	SLC26A9	SLC45A1	SPATA21	SPATA31E1	TLR1	TMEM33	TSFM	ZNF853
FIGUEROA_AML_METHYLATION_CLUSTER_3_UP	> Cluster 3 of aberrantly hypermethylated genes in blasts from AML (acute myeloid leukemia) patients.	ABLIM1	ADGRG6	AGO1	AMOTL1	APIP	ARAF	ARHGAP44	BCL7A	BHLHB9	BLOC1S1	BPGM	BTAF1	BTBD3	C3orf38	CALCOCO1	CANT1	CAPS2	CASP2	CCDC34	CDK8	CDX4	CEP41	CHCHD2	CNTROB	COCH	COL21A1	CRHBP	CUL9	CYP26C1	DHRS12	DNM3	DPYSL4	DYNC1LI1	ELAVL2	EREG	EXOSC2	EXOSC3	FAM83B	FSTL1	GAN	GJB6	GLIPR1L2	GLRA1	GPAT4	GPR149	GSN-AS1	GTF2A1	GTF3C1	GUCY1B1	HILPDA	HMCES	HNF4A	HNRNPD	IDH3B	IL11RA	IPO8	ISCA1	KATNIP	KCNAB3	KNSTRN	KRT81	KRTCAP3	LBX2	LEMD2	LHCGR	MAD1L1	MAP7	MAP7D3	MATR3	MCTS1	MKKS	MOS	MSRB3	MT2A	MYL4	N4BP1	NEUROG1	NFIX	NIM1K	NIT1	NNAT	NRP2	NTN5	OXA1L	PABPN1	PACRGL	PAQR5	PCDHA11	PCDHB10	PCDHB11	PCDHB14	PCDHB16	PCDHB17P	PCDHB18P	PCDHB8	PCDHB9	PCDHGA11	PCDHGA5	PCDHGA8	PCDHGB4	PCDHGB7	PDHX	PFDN2	PFN2	PIAS2	PIGZ	PLPBP	PMAIP1	POU3F4	POU5F1	PPP2CA	PRR18	PRRG1	PYGO1	RECQL5	REXO2	RIPPLY3	RSKR	SAP30BP	SCG5	SLC25A51	SLC39A14	SLC66A1L	SLC8A3	SLC9A8	SLX4IP	SMAD3	SMIM15	SPOP	STX18	TAF3	TAFA4	TANC2	TBC1D31	TEK	TGFBR1	THBS4	THEM4	TIE1	TIGD3	TLR2	TMEM263	TNFAIP8L2	TNPO3	TRAPPC1	TUBB6	UHRF1	VWA5A	VWF	YBX3	YTHDF2	ZBTB14	ZBTB45	ZFHX2	ZFP28	ZFP3	ZFR	ZIC5	ZNF154	ZNF264	ZNF281	ZNF343	ZNF501	ZNF560	ZNF582	ZNF662	ZNF667	ZNF84	ZNF875	ZSCAN1
FIGUEROA_AML_METHYLATION_CLUSTER_4_DN	> Cluster 4 of aberrantly hypomethylated genes in blasts from AML (acute myeloid leukemia) patients.	ABI3	CCR7	CEP350	CSGALNACT1	CTDP1	EPHA2	GBX2	GJC3	GNGT2	IL2RA	MED25	NQO2	PTPRS	TACR3	ZNF853
FIGUEROA_AML_METHYLATION_CLUSTER_4_UP	> Cluster 4 of aberrantly hypermethylated genes in blasts from AML (acute myeloid leukemia) patients.	ABLIM1	AC019171.1	ADGRG6	AEBP1	ARHGAP27	ARL15	ATP6V1G2	BHLHB9	BTBD3	CALCOCO1	CANT1	CASP2	CCDC34	CDK8	CDX4	CENPV	CHCHD2	CHMP4C	CNTROB	COCH	CRHBP	CXCL5	CYP26C1	CYP7B1	DHRS12	DNM3	ELAVL2	EXOSC2	EXOSC3	FAM131A	FAM83B	FARP2	FSTL1	GSN-AS1	GTF2A1	GUCY1B1	HILPDA	HMCES	HNF4A	IFNAR2	IPO8	ITGAV	KCNAB3	KDM5B	KRT81	LAMP1	LANCL1	LARGE2	LBX2	LHCGR	MAP7D2	MAP7D3	MCTS1	MRPL9	MT2A	NEUROG1	NFKBIL1	NNAT	NRP2	NTN5	OAZ3	PABPN1	PAQR5	PEX16	PFN2	PIAS2	PIGZ	PIP4P2	PLPBP	PMAIP1	POU2AF1	POU5F1	PPT2	PRRT1	PTGDR2	RBPMS2	RECQL5	REXO2	RSKR	SAP30BP	SCG5	SLC8A3	SMIM15	SPHK2	STOML2	STX16	TANC2	TBC1D15	TGFBR1	TIGD3	TLR2	TMEM263	TNFAIP8L2	TNPO3	TRAPPC1	VAMP5	VPREB3	VWF	WBP1L	WDR31	YBX3	ZBTB14	ZFHX2	ZFP28	ZFP3	ZNF281	ZNF395	ZNF560	ZNF582	ZNF667	ZNF766	ZNF875
FIGUEROA_AML_METHYLATION_CLUSTER_5_DN	> Cluster 5 of aberrantly hypomethylated genes in blasts from AML (acute myeloid leukemia) patients.	AIM2	ARID5B	ASXL3	BLOC1S5	C10orf82	CBX6	CD3D	CD3G	CD48	CHRNA1	CLDND2	DEFA1	DEFA1B	DEFA3	DYNLT1	EFHD2	FAM90A1	FMOD	FUT11	GHITM	GIMAP1	GIMAP5	GPR17	HOXA10	ITGB2	KRT76	KRT82	MARVELD1	NLRP10	NUDT21	OGFOD1	PCK1	PLXNA4	PNLIPRP2	RAPGEF1	RGS7BP	SERPINA10	SH3RF2	SLC26A9	ST6GALNAC1	SYT13	TACR3	TIAM1	TMEM37	TRPC4AP	TUB	TXNDC5
FIGUEROA_AML_METHYLATION_CLUSTER_5_UP	> Cluster 5 of aberrantly hypermethylated genes in blasts from AML (acute myeloid leukemia) patients.	ADGRG6	CANT1	CRHBP	GTF2A1	HMCES	KRT81	NRP2	PABPN1	PIAS2	PMAIP1	TIGD3	ZNF667
FIGUEROA_AML_METHYLATION_CLUSTER_6_DN	> Cluster 6 of aberrantly hypomethylated genes in blasts from AML (acute myeloid leukemia) patients.	ADGRL4	AHNAK2	AIM2	ASXL3	C10orf82	CCL1	CD3D	CD3G	CSGALNACT1	CTDP1	DEFA1	DEFA1B	DEFA3	DNAJC28	FKRP	GBX2	GPR17	GPR39	GRTP1	IL2RG	KRTAP5-9	LINC00242	NLRP10	OR5T1	PLD3	PLEK	POU4F2	PSMD2	SLC26A9	STRN4	TACR3	TCP11	TUSC1	UNC5D	XKR6	ZNF663P	ZNF862
FIGUEROA_AML_METHYLATION_CLUSTER_6_UP	> Cluster 6 of aberrantly hypermethylated genes in blasts from AML (acute myeloid leukemia) patients.	ABLIM1	ACOX3	ADGRG6	AEBP1	AMOTL1	BHLHB9	BPGM	BTAF1	BTBD3	C19orf33	C3orf38	CALCOCO1	CANT1	CASP12	CASP2	CBLN4	CCDC34	CCDC96	CENPV	CLIC2	CNTROB	COCH	CRHBP	CUL9	CYP26C1	DEPDC1B	DHRS12	DNM3	DPYSL4	DYNC1LI1	EDEM1	EFNB3	ELAVL2	EXOC1	EXOSC2	EXOSC3	FAM131A	FAM83B	FARP2	FBXL7	FGF20	FUT9	GDF3	GPAT4	GSN-AS1	GTF2A1	GUCY1B1	HMHB1	HNF4A	HNRNPD	HOXA2	ICA1L	IFNAR2	IL11RA	INO80C	IPO8	IRAK3	ITGAV	JOSD1	KCNAB3	KNSTRN	KRT81	LANCL1	LBX2	MAD1L1	MANBA	MAP7	MAP7D2	MAP7D3	MCTS1	MRPL9	MRPS21	MT2A	MYL4	NFIX	NNAT	NRP2	NTN5	OAZ3	OSBPL1A	PABPN1	PAQR5	PFN2	PHC1	PHF13	PIAS2	PIGZ	PLPBP	PMAIP1	POU5F1	PPIL6	PPP2CA	PPT2	PRRT1	PTPN14	RAB22A	RECQL5	REXO2	RIPPLY3	RSKR	SAP30BP	SCG5	SGPP2	SLC25A51	SLC66A1L	SLC7A8	SMIM15	SMPD2	SNRNP70	SPHK2	STX18	SYDE2	TADA2B	TAF3	TANC2	TEK	TGFBR1	THBS4	TIGD3	TMEM185B	TMEM263	TNFAIP8L2	TNPO3	TP53INP2	TRAPPC1	VPREB3	VWF	WBP1L	YBX3	ZBTB14	ZCCHC14	ZFR	ZNF174	ZNF343	ZNF454	ZNF560	ZNF582	ZNF667	ZSCAN1	ZSCAN32
FIGUEROA_AML_METHYLATION_CLUSTER_7_DN	> Cluster 7 of aberrantly hypomethylated genes in blasts from AML (acute myeloid leukemia) patients.	ASXL3	C10orf82	MARVELD1	RGS7BP	TACR3
FIGUEROA_AML_METHYLATION_CLUSTER_7_UP	> Cluster 7 of aberrantly hypermethylated genes in blasts from AML (acute myeloid leukemia) patients.	ABLIM1	AC019171.1	ADGRG6	AEBP1	ARHGAP27	BHLHB9	BTAF1	BTBD3	CANT1	CASP2	CCDC34	CCDC85A	CCDC96	CCPG1	CDK8	CEP78	CHMP4C	CNTROB	COCH	COL21A1	CRHBP	CUL9	CYP26C1	DBNDD2	DHRS12	DNM3	DYNC1LI1	EDEM1	EXOSC3	FAM131A	FAM3A	FARP2	FSTL1	GDF3	GP9	GPAT4	GSN-AS1	GUCY1B1	HILPDA	HMCES	HMHB1	HNF4A	HNRNPD	HNRNPR	IFNAR2	IL11RA	IPO8	ISCA1	ITGAV	KCNAB3	KDM5B	KRT81	MAD1L1	MAP7D3	MKKS	MORF4L1	MOS	MPZL1	MRPL9	MT2A	MYL4	MYO7A	N4BP1	NEUROG1	NNAT	NRP2	OAZ3	OSBPL1A	PABPN1	PAQR5	PFN2	PIAS2	PIGZ	PLPBP	PMAIP1	POU2AF1	PPP2CA	PRR18	RECQL5	RIMKLB	RPRD2	RSKR	SAP30BP	SCG5	SLC25A51	SLC39A14	SLC8A3	SLX4IP	SMIM15	SNRNP70	SPHK2	SPOP	SRY	TADA2B	TAFA4	TANC2	TBC1D31	TGFB1I1	THRB	TIGD3	TLR2	TNPO3	TRAPPC1	TUBB6	VPREB3	VWF	WBP1L	YBX3	ZBTB14	ZFHX2	ZFR	ZNF174	ZNF281	ZNF560	ZNF582	ZNF667	ZNF84	ZSCAN32
FINAK_BREAST_CANCER_SDPP_SIGNATURE	> Genes in the stroma-derived prognostic predictor of breast cancer disease outcome.	ADM	ADRA2A	CD247	CD48	CD52	CD8A	CXCL14	F2RL2	FAXC	FRZB	GIMAP5	GZMA	HOXA10	ITGBL1	LCP1	MIR99AHG	OGN	PLAAT1	PLEK	RAI2	RUNX3	SLC40A1	SNTG2	SPP1	TRBV5-4	VGLL1
FINETTI_BREAST_CANCER_KINOME_GREEN	> Genes in the green cluster of protein kinases distinguishing between luminal A and basal breast cancer subtypes.	BTK	FGR	HCK	ITK	JAK3	LCK	LYN	MAP4K1	MLKL	PIM2	PRKCB	PRKCQ	STK10	STK17B	SYK	ZAP70
FINETTI_BREAST_CANCER_KINOME_RED	> Genes in the red cluster of protein kinases distinguishing between luminal A and basal breast cancer subtypes.	AURKA	AURKB	BUB1	BUB1B	CDC7	CDK1	CHEK1	MASTL	MELK	NEK2	PBK	PLK1	PLK4	SRPK1	TTK	VRK1
FINETTI_BREAST_CANCERS_KINOME_BLUE	> Genes in the blue cluster of protein kinases distinguishing between luminal A and basal breast cancer subtypes.	ACVR1B	BMPR1B	DCLK1	EPHA10	ERBB3	ERBB4	FGFR3	GAK	IGF1R	IKBKB	MAP3K12	NEK11	NEK9	NRK	RET	STK32B	STK36	STK39	TBCK	ULK4	WNK4
FINETTI_BREAST_CANCERS_KINOME_GRAY	> Genes in the gray cluster of protein kinases distinguishing between luminal A and basal breast cancer subtypes.	CDK17	CHUK	CSNK1A1	CSNK1G3	DYRK1A	HIPK1	MAP4K3	NEK4	PRPF4B	SCYL2	SLK	SNRK	TLK1	TRIM33	TWF1
FIRESTEIN_CTNNB1_PATHWAY	> Genes required for CTNNB1 [GeneID=1499] activity in DLD-1 cell (colon cancer with APC [GeneID=324] deletions), based on shRNA screen.	CAMKK2	CDK8	CHEK2	CSNK1E	CSNK1G3	DAPK2	DCLK2	DGKH	DKC1	EPHA2	FER	FOXO4	GABRA3	KSR2	LATS1	LTK	MAP2K1	MAP3K14	MAP3K20	NRAS	PDK3	PKN1	PLK1	PLK4	PTK2B	RPS6KA1	SLK	SRPK3	STK25	SYT11	TAOK1	ULK1
FIRESTEIN_CTNNB1_PATHWAY_AND_PROLIFERATION	> Genes required for both proliferation and CTNNB1 [GeneID=1499] activity in DLD-1 cell (colon cancer with APC [GeneID=324] deletions).	CDK8	CSNK1E	CSNK1G3	DKC1	FOXO4	MAP3K14	MAP3K20	PLK4	TAOK1
FIRESTEIN_PROLIFERATION	> Genes required for proliferation of DLD-1 cell (colon cancer with APC [GeneID=324] deletions), based on shRNA screen.	AAK1	ADK	AK3	AKAP4	AKAP6	AKAP7	AKT3	ALK	APPL1	ARHGEF2	ARHGEF25	ATR	AXL	BCL2L11	BMPR1A	BRAF	BTK	C17orf75	CAMK4	CAMKV	CCNB3	CD40	CDK11B	CDK14	CDK3	CDK6	CDK8	CDK9	CDKL5	CERK	CERT1	CHEK1	CKS1B	CMPK1	CNP	COQ8A	CPNE1	CSNK1E	CSNK2A2	CYLD	DBF4	DKC1	DLG2	DMPK	ELP1	EP300	EPHA4	EPHA6	EPHB1	EPHB2	EPHB4	ERBB3	ETNK1	EXOSC10	FGFR3	FIGN	FOXO4	FYN	GALK2	GCKR	GMIP	GRK4	GRK6	GUCY2C	GZMB	HCK	HECW1	HGS	HIPK2	IKBKE	INPP4A	INPP5D	IRAK2	ITK	KALRN	KDR	LIMK1	LIMK2	MAK	MAP2K6	MAP3K14	MAP3K20	MAP3K8	MAPK8	MASTL	MERTK	MOB3C	NEK7	NF1	NME5	NME6	NR1H4	NR1I2	NRBP1	NTRK1	NUAK2	NUCKS1	PACSIN2	PDXK	PFKFB1	PHKB	PICK1	PIK3AP1	PIK3CG	PIK3R1	PIK3R3	PKLR	PKM	PKN1	PLCB4	PPARA	PPARG	PPP1R12C	PPP1R17	PRKAA1	PRKACB	PRKAR1B	PRKAR2A	PRKCG	PRKD1	PRKD2	PRKDC	PRKG1	PRKRA	RAF1	RCSD1	RIPK3	ROR1	ROS1	RPS6KA4	RPS6KA6	RPS6KL1	SIK1	SLC22A18	SPEG	SRMS	STK24	STK26	STK3	STK32A	STK32B	STK32C	STK33	SYT14	SYT16	SYT4	SYT5	TAF1	TAOK1	TAOK3	TBK1	TERF2IP	TGFA	TICRR	TPD52L3	TRIB1	TRIO	TRPV5	TRPV6	TSKS	TXK	VRK3	WWP2	XRCC6	XYLB	ZC3HC1
FISCHER_DIRECT_P53_TARGETS_META_ANALYSIS	> Genes directly bound and regulated by TP53[GeneID=7157].	ABCA12	ABCB6	ACER2	ACTA2	ADIRF	AEN	AGBL5	AK3	AKAP9	ALDH1A3	AMZ2	ANKRA2	ANXA4	APAF1	APOBEC3C	APOBEC3H	APOD	ARAP1	ARFGEF2	ARHGAP42	ASCC3	ASTN2	ATF3	BAX	BBC3	BBS2	BCL10	BCL2L1	BCL6	BCL9L	BHLHE40	BLCAP	BLOC1S2	BORCS7	BRMS1L	BTBD10	BTG1	BTG2	C12orf45	CAVIN2	CCDC90B	CCNG1	CD82	CDC42SE1	CDH8	CDIP1	CDKN1A	CEL	CFLAR	CHST14	CLCA2	CLP1	CMBL	CNOT6	COBLL1	COL7A1	COQ8A	CPEB2	CPSF4	CROT	CSF1	CSNK1G1	CYFIP2	CYSRT1	DCP1B	DDB2	DDR1	DGKA	DHRS3	DNAI3	DNAJB5	DRAM1	DUSP14	DYRK3	E2F7	EDA2R	EDN2	EFCAB10	EFNB1	EI24	EID2B	EML2	EPHA2	EPM2AIP1	EPS8L2	ETV7	F5	FAM210B	FAM98C	FAS	FBN2	FBXO22	FBXW7	FCHO2	FCHSD2	FDXR	FLRT2	GABARAPL2	GADD45A	GASK1B	GBE1	GCH1	GDF15	GNAI1	GNAS	GPC1	GPR87	GPX1	GREB1	GRHL3	GSS	H2BC21	HES1	HEXIM1	HHAT	HRAS	HSPA4L	ICOSLG	IER3	IER5	IGDCC4	IGFBP7	IKBIP	INKA2	IRF2BPL	ISCU	ISYNA1	ITGA3	ITPKC	KCNN4	KCTD1	KIAA1217	KLHDC7A	KLHL12	KRT15	KRT8	LCE1E	LIF	LIMA1	LINC02875	LMNA	LNPEP	LPXN	LRATD2	LRP1	LRPAP1	MAP3K12	MARCHF8	MARF1	MAST4	MBD5	MCC	MDM2	MFAP3L	MFGE8	MGRN1	MICALL1	MLF2	MON2	MRPL39	MRPL49	MUC2	NADSYN1	NCEH1	NDUFAF8	NDUFV3	NEFL	NHLH2	NINJ1	NKAIN4	NTPCR	NUPR1	NYNRIN	OBSL1	ORAI3	PADI4	PANK1	PARD6B	PARD6G	PBLD	PCNA	PDE4C	PHLDA3	PHPT1	PIDD1	PLK2	PLK3	PLXNB2	PMAIP1	PML	POLH	POLR2H	POU2F2	POU3F1	PPFIBP1	PPM1D	PPP1R3C	PPP4R3A	PRDM1	PRKAB1	PRKAB2	PRKD2	PRRG2	PSTPIP2	PTEN	PTP4A1	RAB1A	RABGGTA	RAD51C	RALGAPB	RAP2B	RCBTB1	RETSAT	REV3L	RFK	RGL1	RGMA	RGS16	RIN1	RNF144B	RNF19B	RPS19	RPS27L	RRAD	RRM2B	S100A2	SAC3D1	SARS1	SCN2A	SCRIB	SEMA3B	SERPINB5	SERPINE1	SERTAD1	SESN1	SESN2	SFN	SFXN5	SLC12A4	SLC25A45	SLC30A1	SLC46A1	SLC4A11	SLC9A1	SMAD3	SMAD5	SNX2	SOCS4	SPATA18	SRA1	STAT3	STX6	SULF2	SUPT7L	SUSD6	SYNC	SYTL1	TANC1	TCAIM	TEAD3	TEPSIN	TET2	TGS1	TIGAR	TLCD1	TLR3	TM7SF3	TMEM131	TMEM243	TMEM63B	TMEM64	TMEM68	TNFAIP8	TNFRSF10A	TNFRSF10B	TNFRSF10C	TNFRSF10D	TP53	TP53I3	TP53INP1	TRAF4	TRIAP1	TRIB1	TRIM22	TRIM32	TRIM35	TRIP6	TRUB1	TSKU	TSPAN11	TUBB6	TXNIP	TYMSOS	UQCC1	USP15	UTP3	VCAN	VWCE	WDR81	XPC	YAP1	ZC3HAV1	ZMAT3	ZNF219	ZNF337	ZNF37A	ZNF385A	ZNF423	ZNF561	ZNF564	ZNF79
FISCHER_DREAM_TARGETS	> Target genes of the DREAM complex.	AAAS	AARS1	ABCB10	ABCE1	ABHD10	ABHD2	ACACA	ACD	ACP1	ACTL6A	AEN	AFMID	AGPAT5	AHCTF1	AHI1	AK2	ALG10	ALMS1	AMD1	ANAPC1	ANKRA2	ANKRD17	ANLN	ANP32E	AP2B1	APOBEC3B	ARHGAP11A	ARHGAP11B	ARHGAP19	ARHGEF39	ARID2	ARL13B	ARL6IP1	ARL6IP6	ARRB2	ARRDC3	ASF1B	ASPM	ASXL1	ATAD2	ATAD3A	ATAD3B	ATAD5	ATF2	ATF4	ATF7IP	ATP23	AUNIP	AURKA	AURKB	AZIN1	BARD1	BAZ1B	BCAR3	BCL2L12	BCLAF1	BCS1L	BHLHE40	BIRC5	BIRC6	BLM	BMPR1A	BORA	BRCA1	BRCA2	BRD8	BRIP1	BRIX1	BTG1	BUB1	BUB1B	BUB3	BYSL	C12orf65	C18orf54	C19orf48	C1orf112	C1orf174	C2orf69	C4orf46	C5orf24	C5orf34	C9orf40	CACYBP	CAD	CAND1	CARHSP1	CASP2	CASP8AP2	CBX3	CBX5	CCDC14	CCDC15	CCDC150	CCDC18	CCDC34	CCDC77	CCHCR1	CCNA2	CCNB1	CCNB2	CCNE1	CCNF	CCSAP	CCT5	CDC20	CDC25A	CDC25B	CDC25C	CDC42EP4	CDC45	CDC6	CDC7	CDCA2	CDCA3	CDCA4	CDCA5	CDCA7	CDCA7L	CDCA8	CDK1	CDK2	CDK4	CDK5RAP2	CDKAL1	CDKN2AIPNL	CDKN2C	CDKN2D	CDKN3	CDR2	CDT1	CENPA	CENPC	CENPE	CENPF	CENPH	CENPJ	CENPK	CENPL	CENPM	CENPN	CENPO	CENPP	CENPQ	CENPS	CENPU	CENPW	CEP135	CEP152	CEP192	CEP20	CEP295	CEP55	CEP57	CEP57L1	CEP72	CEP78	CEP83	CEP85	CEP97	CFLAR	CHAF1A	CHCHD3	CHEK1	CHEK2	CHRAC1	CHTF18	CIP2A	CISD2	CIT	CKAP2	CKAP2L	CKAP5	CKLF	CKS1B	CKS2	CLIC4	CLN6	CLSPN	CMC2	CMSS1	CNOT1	CNOT9	CNTROB	COQ7	COX20	CREBZF	CRYBG1	CSE1L	CTCF	CTDSPL2	CUL3	CWC27	CWF19L1	CYP51A1	DARS2	DBF4	DBF4B	DBP	DCAF1	DCAF15	DCAF16	DCK	DCLRE1A	DCLRE1B	DCLRE1C	DCP2	DCPS	DDIAS	DDX10	DDX11	DDX20	DDX21	DDX39A	DDX46	DEK	DEPDC1	DEPDC1B	DGCR8	DHFR	DHTKD1	DHX15	DIAPH3	DLEU1	DLGAP5	DNA2	DNAJC9	DNMT1	DNMT3B	DOLPP1	DPYSL2	DR1	DSCC1	DSN1	DTL	DTYMK	DUT	DYRK1A	DZIP3	E2F1	E2F2	E2F7	E2F8	EAF2	EBAG9	EBP	ECT2	EFHC1	EHBP1	EIF2AK3	EIF3A	EIF3B	EIF4E	ELP5	EME1	EMG1	ERCC6L	ERI1	ESCO2	ESPL1	ETV5	EWSR1	EXO1	EXOC4	EXOSC2	EXOSC3	EXOSC5	EXOSC8	EXOSC9	EZH2	FAAP24	FAF1	FAM110A	FAM111A	FAM111B	FAM161A	FAM72D	FAM76B	FAM83D	FANCA	FANCB	FANCC	FANCD2	FANCE	FANCG	FANCI	FANCL	FANCM	FAR1	FBXL20	FBXO4	FBXO5	FEN1	FIGN	FIGNL1	FKBP5	FKBP7	FKBPL	FN3KRP	FNBP4	FOXM1	FOXRED1	FRAT2	FUS	FZR1	G2E3	G3BP1	GABPB1	GABPB2	GADD45A	GARS1	GART	GAS2L3	GATAD2A	GEN1	GGCT	GGH	GINS1	GINS2	GINS3	GINS4	GMNN	GNL3	GPATCH11	GPATCH4	GPD2	GPR137C	GPR180	GPR19	GPSM2	GRK6	GRPEL2	GRWD1	GSTCD	GTF3C2	GTPBP2	GTPBP3	GTSE1	H1-2	H1-3	H1-5	H2AC11	H2AC12	H2AC13	H2AC14	H2AC15	H2AC16	H2AC17	H2AC20	H2AC21	H2AC4	H2AC6	H2AC7	H2AC8	H2AW	H2AX	H2AZ1	H2AZ2	H2BC10	H2BC13	H2BC14	H2BC17	H2BC21	H2BC4	H2BC6	H2BC7	H2BC9	H3C10	H3C12	H3C13	H3C15	H3C2	H3C3	H3C4	H3C7	H3C8	H4C1	H4C13	H4C3	H4C4	H4C5	H4C8	H4C9	HACD2	HADH	HASPIN	HAT1	HAUS1	HAUS2	HAUS3	HAUS4	HAUS5	HAUS6	HAUS7	HAUS8	HCFC1	HDGF	HEATR1	HELLS	HINT3	HIRIP3	HJURP	HLTF	HMBS	HMGB1	HMGB2	HMGB3	HMGN2	HMGXB4	HMMR	HNRNPA0	HNRNPA1	HNRNPA2B1	HNRNPA3	HNRNPAB	HNRNPD	HNRNPDL	HNRNPF	HNRNPH1	HNRNPH3	HNRNPR	HNRNPU	HROB	HS2ST1	HSP90AA1	HSPA8	HSPA9	HSPB11	HSPD1	HSPE1	HYLS1	IFIH1	IFNAR1	IFRD1	IFRD2	IFT80	ILF3	INCENP	ING1	INIP	INTS7	IPO11	IQCB1	IQGAP3	ITGB3BP	JADE1	JPT1	JUND	KAT7	KATNA1	KCTD9	KDM1A	KHDRBS1	KHK	KHSRP	KIF11	KIF14	KIF15	KIF18A	KIF18B	KIF20A	KIF20B	KIF22	KIF23	KIF24	KIF2A	KIF2C	KIF4A	KIFC1	KLHDC4	KLHL23	KMT5A	KNL1	KNOP1	KNSTRN	KNTC1	KPNA2	KPNA3	KPNB1	L3MBTL2	LARP7	LAS1L	LBR	LCMT2	LCORL	LDAH	LDLR	LIAS	LIN52	LIN54	LIN9	LMNB1	LNPK	LONP1	LRR1	LRRC45	LRRCC1	LSM3	LSM4	LSM5	LYRM7	MACIR	MAD2L1	MAGOHB	MARCKS	MARS1	MASTL	MAT2A	MAZ	MCM10	MCM2	MCM3	MCM4	MCM5	MCM6	MCM7	MCM8	MDC1	MDM1	MED30	MEIS2	MELK	METTL16	METTL2B	METTL4	MIIP	MIS12	MIS18A	MIS18BP1	MKI67	MMS22L	MND1	MNS1	MPHOSPH9	MRE11	MRPL17	MRPL3	MRPS18B	MRTO4	MSH2	MSH3	MSH5-SAPCD1	MSH6	MTBP	MTF2	MTFR2	MTHFD1	MUTYH	MXD3	MYADM	MYBL1	MYBL2	MYC	MYO19	MZT1	NAA15	NAP1L1	NAPEPLD	NASP	NCAPD2	NCAPD3	NCAPG	NCAPG2	NCAPH	NCAPH2	NCBP1	NCOA5	NDC1	NDC80	NEDD1	NEIL3	NEK2	NEMP1	NET1	NF2	NFATC2IP	NIF3L1	NIPBL	NOC3L	NOLC1	NOP58	NOTCH2	NPAT	NRGN	NSD2	NSMCE4A	NT5C3A	NTAQ1	NUCKS1	NUDC	NUDCD2	NUDT1	NUF2	NUFIP2	NUP107	NUP153	NUP155	NUP160	NUP205	NUP35	NUP43	NUP50	NUP54	NUP58	NUP62	NUP85	NUP88	NUP93	NUP98	NUSAP1	NXT1	OARD1	OBI1	ODF2	OIP5	OPA1	ORC1	ORC2	ORC3	ORC6	OXNAD1	PAFAH1B3	PAICS	PALB2	PARP2	PARPBP	PASK	PATL1	PBK	PBRM1	PBX3	PCF11	PCLAF	PCNA	PCNT	PDS5B	PEX3	PFAS	PGAP2	PGP	PHF19	PHTF2	PIF1	PIGA	PIGK	PIGW	PIM1	PIMREG	PKMYT1	PKNOX1	PKP4	PLK1	PLK4	PLSCR1	PMAIP1	PMF1	PNN	PNRC2	POC1A	POC5	POLA1	POLA2	POLD1	POLD2	POLD3	POLE	POLE2	POLE3	POLQ	POLR1E	POLR1F	POLR3K	POP7	POU2F1	PPAN-P2RY11	PPAT	PPIH	PPP1R10	PPP3CB	PPP3R1	PRC1	PRIM1	PRIM2	PRIMPOL	PRKAA1	PRKDC	PRPF4	PRR11	PSIP1	PSMC3IP	PSRC1	PTBP1	PTBP2	PTGES3	PTTG1	PYCR3	R3HDM1	RAB8A	RACGAP1	RAD1	RAD18	RAD21	RAD23A	RAD23B	RAD51	RAD51AP1	RAD51B	RAD51C	RAD54B	RAD54L	RAD9A	RANBP1	RANGAP1	RAPGEF6	RASSF1	RBBP4	RBBP6	RBL1	RBM8A	RCC1	RDM1	RDX	RECQL4	REEP4	RFC1	RFC2	RFC3	RFC4	RFC5	RFT1	RFWD3	RHEB	RHNO1	RIF1	RMI1	RMI2	RMND1	RNASEH2A	RNASEH2B	RNF2	RNF26	RNPC3	RNPS1	RPA2	RPIA	RPL22L1	RPL39L	RPS6KA5	RRM1	RRM2	RRP9	RSBN1	RSRC1	RTKN2	RTTN	RUNX1	SAAL1	SAE1	SAP30	SAPCD2	SASS6	SCLT1	SEC14L1	SEC22C	SENP1	SERTAD3	SF3B3	SFPQ	SFR1	SGO1	SGO2	SHCBP1	SHMT2	SIN3A	SIVA1	SKA1	SKA2	SKA3	SKP2	SLBP	SLC16A1	SLC1A4	SLC1A5	SLC25A19	SLC25A36	SLC25A40	SLC29A1	SLC38A1	SLC3A2	SLF1	SLF2	SLFN11	SMARCA5	SMARCC1	SMC1A	SMC2	SMC3	SMC4	SMC5	SMC6	SMCHD1	SMIM14	SMNDC1	SMPD4	SNRNP25	SNRNP40	SNRPA	SNRPB	SNRPD1	SP1	SP4	SPAG5	SPAG9	SPATA5	SPATS2	SPC24	SPC25	SPDL1	SRRM1	SRSF1	SRSF10	SRSF2	SRSF3	SRSF7	SS18	SSBP2	SSRP1	STAG1	STAT1	STIL	STIP1	STK17B	STMN1	SUPT16H	SUV39H1	SUV39H2	SUZ12	SYNCRIP	TACC3	TAF1A	TAF5	TARS1	TBC1D31	TBRG4	TCEA1	TCERG1	TCF19	TCOF1	TCP1	TCTN2	TDP1	TEDC1	TEDC2	TEX30	TFAP4	TFDP1	THAP12	THEM4	THOC1	THRAP3	TICRR	TIMELESS	TIPIN	TK1	TMEM109	TMEM138	TMEM18	TMEM209	TMEM39B	TMEM97	TMPO	TMX1	TNPO2	TNPO3	TOB2	TOE1	TOMM40	TONSL	TOP1	TOP2A	TOP3A	TOPBP1	TOR1AIP1	TP53INP1	TPX2	TRA2B	TRAIP	TRIM37	TRIM45	TRIM59	TRIP13	TROAP	TSEN15	TTF1	TTF2	TTI1	TTK	TTLL4	TUBA1C	TUBB	TUBD1	TUBG1	TXNDC12	UACA	UBE2C	UBE2D3	UBE2R2	UBE2S	UBE2T	UBR7	UCHL5	UHRF1	UNG	USP1	USP28	USP37	USP39	USP53	UTP15	UTP4	VPS26C	VRK1	WBP11	WDHD1	WDR4	WDR46	WDR62	WDR76	WEE1	WRAP53	WRN	XRCC1	XRCC2	XRCC3	XRCC4	YEATS4	ZBTB14	ZGRF1	ZMYM1	ZMYND19	ZNF100	ZNF107	ZNF138	ZNF146	ZNF184	ZNF207	ZNF24	ZNF267	ZNF273	ZNF367	ZNF45	ZNF473	ZNF518A	ZNF530	ZNF551	ZNF587	ZNF680	ZNF684	ZNF695	ZNF714	ZNF724	ZNF85	ZNF92	ZNFX1	ZRANB3	ZW10	ZWILCH	ZWINT
FISCHER_G1_S_CELL_CYCLE	> Cell cycle genes with peak expression in G1/S check point.	ABCA5	ABHD10	ABHD4	ACYP1	ADAMTS1	ADCK2	ADCY6	AHI1	AKAP5	AMIGO2	ANK3	ANKRA2	AP3M2	ARGLU1	ARID5B	ARL6IP6	ASPH	ATAD2	BARD1	BBX	BLM	BRCA1	BRIP1	C1GALT1	CASP2	CASP8AP2	CCN1	CCN2	CCND3	CCNE1	CCNE2	CDC25A	CDC6	CDC7	CDCA7	CDH10	CDH24	CDT1	CENPQ	CHAF1A	CHAF1B	CHEK1	CLSPN	CNNM3	COL4A4	CTPS1	DCLRE1A	DCLRE1B	DLGAP1	DNAJC3	DNAJC6	DSCC1	DTL	DUSP10	E2F1	E2F2	E2F7	E2F8	EAF2	EXO1	EZH2	FAM111B	FANCE	FANCG	FEN1	FOSB	FST	GCLC	GINS2	GK	GLCCI1	GMNN	H2AC11	H2AC12	H2AC17	H2AC20	H2AC21	H2AC6	H2AC7	H2AW	H2BC13	H2BC21	H2BC4	H2BC5	H3C2	H4C2	H4C4	H4C5	H4C8	HELLS	HSPB8	ICMT	IGF1R	INSIG2	INSR	IVNS1ABP	JUND	KLF5	KLRK1	LCMT2	LIPH	MAGEL2	MAN1A2	MAP2K6	MASTL	MATN1	MBNL2	MCM10	MCM2	MCM3	MCM5	MCM6	MDM1	MITF	MNS1	MNT	MNX1	MRC2	MSH2	MSH5-SAPCD1	MSH6	MYB	NASP	NCOA7	NEDD9	NPAT	NR4A3	NUDT7	OGT	OPCML	OSBPL6	OSGIN2	PANK2	PAQR4	PASK	PCNA	PEX11B	PEX13	PLCXD1	PLSCR4	POLA2	POLD3	POLE	POLE2	PRIM1	PRKD1	PTGS2	RABIF	RAD51	RBBP8	RECQL4	REEP1	RFC2	RFC4	RFXAP	RGS7	RIMKLB	RMI1	RNPC3	RPA2	RRM2	SLBP	SLC25A27	SLC38A2	SMPD1	SP1	SPIN3	SSBP2	SVIP	TAF15	TCEAL9	TCF19	TCIM	TENM3	TIFA	TIPIN	TLR3	TLR6	TMCC1	TMEM243	TNS2	TOPBP1	TP53INP1	TREX1	TRIM45	TTLL7	TXNRD1	UBR7	UNG	USP1	USP18	USP37	USP53	WDHD1	WDR76	YEATS4	ZBTB14	ZMYND19	ZNF367	ZRANB2
FISCHER_G2_M_CELL_CYCLE	> Cell cycle genes with peak expression in G2/M check point.	ACSL4	ADGRE5	ADGRG6	AMD1	ANLN	ANP32E	ANXA3	ARHGAP11A	ARHGAP11B	ARHGAP19	ARHGEF39	ARL4A	ARL6IP1	ASPM	ATF7IP	AURKA	AURKB	BAG3	BCAR3	BIRC3	BIRC5	BMP2	BRD8	BTBD3	BTG1	BUB1	BUB1B	BUB3	CABYR	CCNA2	CCNB1	CCNB2	CCNF	CCSAP	CDC20	CDC25B	CDC25C	CDC27	CDC42EP4	CDCA2	CDCA3	CDCA8	CDK1	CDKL5	CDKN1B	CDKN2C	CDKN2D	CDR2	CEMIP	CENPA	CENPE	CENPF	CENPL	CEP350	CEP55	CEP70	CFLAR	CHEK2	CIT	CKAP2	CKAP2L	CKAP5	CKS1B	CKS2	CLK4	CNTROB	CSPG4	CTNND1	CYP1A1	DBF4	DBF4B	DCLRE1C	DCP2	DEPDC1	DEPDC1B	DNAJB1	DR1	DUSP4	DZIP3	E2F5	ECT2	EIF2AK3	EIF4E	ELK3	ESPL1	FAM110A	FAM3C	FAM83D	FNBP4	FOXM1	FYN	FZR1	GAS2L3	GIT2	GOT1	GPSM2	GTSE1	H1-0	H2AX	H2AZ2	HJURP	HMG20B	HMGA2	HMGB2	HMGB3	HMGCR	HMMR	HP1BP3	HSPA1L	IQGAP3	JADE2	JPT1	KATNA1	KCTD9	KDM6A	KIF11	KIF14	KIF15	KIF18A	KIF18B	KIF20A	KIF20B	KIF22	KIF23	KIF2C	KIF5B	KIFC1	KMT5B	KNSTRN	KPNA2	LAMC1	LBR	LDLR	MAD2L1	MAT2A	MEAK7	MELK	METTL4	MGAT2	MID1	MKI67	MPHOSPH9	MTMR6	NCAPH	NDC1	NDC80	NDE1	NEDD4L	NEIL3	NEK2	NET1	NFYB	NIF3L1	NUF2	NUMB	NUP35	NUP37	NUP50	NUP98	NUSAP1	OIP5	PBK	PCF11	PIF1	PIMREG	PKNOX1	PLAU	PLEKHA5	PLK1	PLK4	PNRC2	POLQ	PPP1R10	PPP2R5C	PRC1	PSMD11	PSRC1	PTTG1	RACGAP1	RAD21	RAD51C	RDH11	RGS3	RIN2	RNF4	RSBN1	SAP30	SAPCD2	SERTAD3	SFPQ	SGO1	SGO2	SHCBP1	SIX4	SLC25A24	SLCO1B3	SMTN	SPA17	SPAG5	STAT1	STIL	STK17B	TACC3	TDP1	TGFB2	TGIF1	TJP1	TMPO	TNFAIP2	TNFAIP8L1	TNFRSF21	TNPO2	TOP2A	TPX2	TRIM59	TRIP13	TROAP	TSN	TTF2	TTK	TUBB	TUBD1	UBE2C	UBE2D1	UBE2G1	UBE2S	VANGL1	WEE1	WSB1	ZMYM1	ZNF165	ZNF207	ZNF267	ZNF518A	ZNF587	ZNF614
FLOTHO_PEDIATRIC_ALL_THERAPY_RESPONSE_DN	> Down-regulated genes significantly associated with positive minimal residual disease (MRD) on day 46 after chemotherapy treatment of children with acute lymphoblastic leukemia (ALL).	ANKRD40	ASF1B	BAIAP2	CA12	CASP8AP2	CD8B	CNR1	DDX60	DHX58	EHMT2	ESPL1	FBN2	IGHV3-7	INSM1	JAKMIP2	KLHL11	LMNB1	MRGBP	MRPL28	PALMD	PDLIM2	POLD1	SNN	TCL6	TMEM131L	TNFSF13	TRIM21	TTLL4	ZCCHC24	ZNF135	ZSCAN12
FLOTHO_PEDIATRIC_ALL_THERAPY_RESPONSE_UP	> Up-regulated genes significantly associated with positive minimal residual disease (MRD) on day 46 after chemotherapy treatment of children with acute lymphoblastic leukemia (ALL).	AKAP13	ALX4	CD34	CD69	CDC42EP3	CLEC2B	CTDSPL	EEF1G	EEF2	EIF3D	EIF3L	EIF4B	EMP1	FAU	FXYD5	IL12RB1	ITGA6	KLF10	MACO1	MXRA7	NDRG1	OLFML2A	RAB14	RAB1A	RNF139	RPL13A	RPL17	RPL22	RPL27	RPL37A	RPL5	RPL6	RPL7	RPLP0	RPS16	RPS19	RPS20	RPS28	RPS5	RPS6	RPS9	RSL24D1	SLC38A2	STAM	SYPL1	TBC1D15	TMED2	TMEM87A	TOMM20	TPT1	VAMP3	ZDHHC11
FOURNIER_ACINAR_DEVELOPMENT_EARLY_DN	> Genes down-regulated early in HMEC cells (mammary epithelium) during acinar development in vitro.	AMIGO2	LRP8	MPRIP	NAP1L1	SLC20A1	THBS1
FOURNIER_ACINAR_DEVELOPMENT_EARLY_UP	> Genes up-regulated early in HMEC cells (mammary epithelium) during acinar development in vitro.	AC068888.1	BNIP3L	CEP57	DCAF10	EFEMP1	EGR1	FKBP1B	FOSL2	GOLPH3L	GSN	IGFBP2	LEPR	MACROD1	PID1	PPL	RAB40B	SEPTIN10	SRD5A1	SUCLG2	TMEM265	ZNF277
FOURNIER_ACINAR_DEVELOPMENT_LATE_2	> Genes identified by method 2 as coordinately down-regulated late in HMEC cells (mammary epithelium) during acinar development in vitro.	ACACA	ACOT9	ACTB	ACTG1	ACTN1	AGFG1	AKT1	ALG8	ANAPC5	ANP32E	ANXA5	AQR	ARF4	ARHGDIA	ARL4C	ASPM	AURKA	BARD1	BCAR3	BCS1L	BIRC5	BLM	C11orf24	CAD	CALM1	CALM2	CAMSAP2	CAP1	CCNF	CCT2	CDC25A	CDC45	CDC6	CDC7	CDCA3	CDCP1	CDK1	CDK2	CDKN3	CENPA	CENPN	CENPX	CHAF1A	CKAP5	CKS1B	CKS2	CLPB	CMC2	CNOT7	COL4A2	COLGALT1	CSE1L	CSNK2A1	CUTC	CYP51A1	DBF4	DCAF15	DDX11	DEPDC1	DHFR	DHX15	DNAJC10	DNAJC9	DNM1L	DROSHA	DTL	DUSP4	DUSP6	DUT	DVL1	EEF1E1	EHD1	EIF5B	ELK3	ELOVL6	EMC1	EPHA2	ETV4	EXOSC8	EXPH5	FAM3C	FANCI	FASTKD1	FEN1	FERMT1	FGFBP1	FKBP4	FLNA	FLNB	FN1	FOSL1	FOXM1	GALE	GCN1	GCSH	GEMIN6	GFPT1	GINS1	GINS2	GNB1	GTF2H2	H2AZ1	H2AZ2	HACD3	HAT1	HJURP	HMBS	HPCAL1	HPS1	HSP90B1	IDI1	IGF2BP2	ILF3	IMPA1	IMPDH1	IRAK1	ITGB5	KDELR2	KIF2C	KIF4A	LAMC2	LARP4	LDHA	LDLR	LYPLA1	MAK16	MANF	MAP4K4	MBNL1	MCM2	MCM3	MCM4	MCM6	MCM7	MCUR1	ME2	MELK	METTL3	MRPL17	MRPL3	MRPL35	MSH6	MT1F	MT1H	MT1X	MT2A	MTHFD1	MUS81	MYH9	NAP1L1	NASP	NCAPG2	NDC1	NDC80	NIF3L1	NOC2L	NOLC1	NOP10	NSD2	NT5DC2	NT5E	NUDT15	NUP107	NUP153	NUP188	NUP205	NUP37	NUP85	NUSAP1	ODC1	P3H4	PAGR1	PAICS	PALLD	PARP2	PDIA6	PDLIM7	PFN1	PGK1	PHC2	PHTF2	PITRM1	PLAUR	PLEK2	PLK1	PLOD3	PMS1	POLA1	POLE3	POLQ	POLRMT	POP7	PPP2R2A	PRC1	PRDX1	PRDX3	PREB	PRKDC	PRMT5	PRPF4	PRPF40A	PRPS1	PSMB2	PTGES3	PTTG1	RACGAP1	RAI14	RANBP1	RANGRF	RAP1GDS1	RBM25	RCC1	RFC3	RFWD3	RNASEH2A	RND3	RNF138	RPA3	RRM2	SAE1	SAMD4A	SCD	SEC23B	SERPINE2	SF3B3	SH3TC1	SHISAL1	SKP2	SMARCA4	SMC4	SMPD4	SMS	SMTN	SNRPA1	SNRPB	SNRPF	SPRY2	SQLE	SRPK1	SRRM1	SRSF10	SRSF11	SRSF4	SSB	STK17A	STK39	SUPT16H	TEAD4	TFB1M	TIMELESS	TIPIN	TMPO	TNFRSF12A	TNFRSF6B	TPRKB	TREX2	TRIP13	TTC4	TTI1	TTK	TTLL12	TUBG1	TXN	TXNDC5	UAP1	UBA1	UBE2K	UBE2N	UCHL5	UCK2	UPP1	USP1	VCL	VRK1	WBP11	WSB1	XPO6	XRCC3	YWHAH	ZWINT
FOURNIER_ACINAR_DEVELOPMENT_LATE_DN	> Genes down-regulated late in HMEC cells (mammary epithelium) during acinar development in vitro.	ACTB	ACTN1	ASPM	AURKA	CAPRIN2	CDKN3	CEP55	CKS2	DUSP4	EIF4A1	EPHA2	FGFBP1	FOXM1	NCAPG	ODC1	RRM2	SERPINE2	TNFRSF6B	TRIP13	TUBG1	VRK1	ZWILCH
FOURNIER_ACINAR_DEVELOPMENT_LATE_UP	> Genes up-regulated late in HMEC cells (mammary epithelium) during acinar development in vitro.	APOE	BBOX1	CRYAB	DSG3	GPNMB	KRT10	MAFB	SERPINA3	SOX4	SPTSSA	TCF4
FRASOR_RESPONSE_TO_ESTRADIOL_DN	> Genes down-regulated in MCF-7 cells (breast cancer) by estradiol (E2) [PubChem=5757].	ABCC5	ABCG1	ADIRF	ADORA2BP1	ALDH4A1	ANXA3	ARHGAP4	ARNT2	ASB9	BAK1	BCAS1	BIK	BLNK	BMP4	CD24	CLU	COL4A5	CTSH	CTSL	DBN1	DDIT4	DUSP1	DUSP4	EFNA1	ENC1	EPOR	ERBB2	ERBB3	FMO5	FOLH1	GNE	GNS	GPRC5A	H2AC18	H2AC20	IER3	IL1R1	INHBB	INPP5J	INSIG2	KLF6	KRT7	KRT81	KYNU	LAMB1	LAMB2	LHFPL2	LITAF	MATN2	MB	MMD	MUC1	MXD4	MYO1B	NDRG1	NELL2	PLK2	PPP1R3C	PRPS1	PVALB	PXDN	RAP1GAP	RBL2	RND3	SELENBP1	SLC16A5	SLIT2	SMAD3	SMPD1	SNCG	STC1	STXBP1	TGFB2	TGFB3	TM4SF1	TMEM131L	TRGC1	TTC9
FRASOR_RESPONSE_TO_ESTRADIOL_UP	> Genes up-regulated in MCF-7 cells (breast cancer) by estradiol (E2) [PubChem=5757].	ADCY9	AREG	CA12	CALCR	CCN5	CDC6	CXCL12	CYP1A1	CYP1B1	EGR3	EPB41L3	FOS	GLRB	GREB1	HOXC4	IGFBP4	MAPT	MPPED2	MYBL1	NRIP1	OLFML2A	PDZK1	PEG10	PRSS23	PTGER3	RAB31	RASGRP1	RET	SDC2	SIAH2	SLC22A5	SLC39A6	TFF1	TOP2A	WWC1
FRASOR_RESPONSE_TO_SERM_OR_FULVESTRANT_DN	> Genes down-regulated in MCF-7 cells (breast cancer) by selective estrogen receptor modulators (SERM) 4-hydroxytamoxifen, raloxifene, or ICI 182780 but not by estradiol [PubChem=44959;5035;3478439;5757].	AURKA	BARD1	BLM	BRPF1	CAP2	CCNA2	CDC20	CDC25B	CDK1	CDK8	CDKN2C	CENPF	CHAF1A	CKS1B	E2F1	FKBP1A	FOXM1	GAL	H2AX	HOXA11	KIF11	KIF2C	MAZ	MCM2	MCM3	MCM5	MCM6	MCM7	MTHFD1	MYB	MYC	MYRF	NFRKB	NUDT1	POLA2	POLE	POLRMT	PRIM1	RFC2	RFC5	RNASEH2A	RNF126	RRM1	STMN1	TIMELESS	TK1	TTLL4	UBE2C	WEE1
FRASOR_RESPONSE_TO_SERM_OR_FULVESTRANT_UP	> Genes up-regulated in MCF-7 cells (breast cancer) by selective estrogen receptor modulators (SERM) 4-hydroxytamoxifen, raloxifene, or ICI 182780 but not by estradiol [PubChem=44959;5035;3478439;5757].	AHCYL2	AKAP3	ASCC3	ATP6V1A	CD302	DGCR5	DLX2	DMXL1	DUSP10	LDLRAD4	MARCHF6	NCAM2	NR2C1	PLXNC1	RAB30	RALGAPB	RB1CC1	RCN2	SCHIP1	SRD5A1	STRN	STXBP3	UFL1
FRASOR_TAMOXIFEN_RESPONSE_DN	> Genes preferentially down-regulated in MCF-7 cells (breast cancer) by tamoxifen [PubChem=5376] but not by estradiol or fulvestrant (ICI 182780) [PubChem=5757;3478439].	ABAT	DNAJC12	EHD4	GALNT6	GCSH	MEGF9	MYLIP	NAT9	PDCD4	SOX9	STS	TMSB4X
FRASOR_TAMOXIFEN_RESPONSE_UP	> Genes preferentially up-regulated in MCF-7 cells (breast cancer) by tamoxifen [PubChem=5376] but not by estradiol or fulvestrant (ICI 182780) [PubChem=5757;3478439].	ADGRG1	ASCL1	B3GNT2	BHLHE40	CD44	CDK18	CDK19	CLIC3	CPM	DAB2	EFNB2	ELF3	ETNK1	FARP1	GBE1	GGA2	IER3	IL13RA1	KBTBD2	KLC1	KRT13	LASP1	LSS	LTBP1	MECOM	MSH2	NIBAN1	OAZ3	OR7E14P	PCYOX1	PGRMC1	PKIA	PRPS1	PTPRG	RAB30	RDX	RGS3	SDC1	SERPINA1	SHANK2	SLC25A1	SOCS1	SRD5A1	STAG1	SUN2	TASOR	TM7SF2	UPF1	WNT4	YWHAZ	ZNF185
FREDERICK_PRKCI_TARGETS	> Genes down-regulated in H1703 cells (non-small cell lung cancer, NSCLC) after knockdown of PRKCI [GeneID=5584] by RNAi.	ALDH1A1	KRTAP26-1	KYNU	MMP10	OR2H1	PHLDB2	POGLUT3	PRKCI	SMC1B	STC1
FUJII_YBX1_TARGETS_DN	> Genes down-regulated in MCF-7 cells (breast cancer) after knockdown of YBX1 [GeneID=4904] by RNAi.	ANKRD36	ASF1B	ASPM	ATAD2	BAG2	BMP7	BPGM	BRCA1	BRIP1	BUB1B	CALU	CASP2	CBX1	CCNF	CCT5	CDC23	CDC25A	CDC25C	CDC6	CDCA7	CDK2	CDK8	CDKN3	CDT1	CENPK	CENPN	CENPU	CHAF1A	CHEK1	CKS1B	CLCN3	COL2A1	COTL1	CRIPT	CRISPLD1	CXCL16	CXCR4	DBN1	DEPDC1	DEPDC1B	DFFA	DHFR	DKK1	DMKN	DNAJC3	DTL	DTNA	DTYMK	DUT	E2F7	EI24	EIF4EBP2	ENAH	ERCC8	EXO1	FABP5	FANCD2	FANCI	FBXO5	FEN1	FIGNL1	FLNA	FOXM1	FUT8	GINS2	GPX3	H2AX	H2AZ2	HADH	HDLBP	HELLS	HIPK1	HMGB3	HNRNPL	IL1RAP	IPO5	IREB2	ITGAE	ITPR1	JPH1	KBTBD6	KIF11	KIF23	KIF4A	LIG1	LMNB1	MAD2L1	MAD2L2	MASTL	MBNL1	MCM10	MCM2	MCM3	MCM4	MCM5	MCM6	MCM7	MDM1	MELK	METTL3	MGAT4A	MICB	MLLT11	MSI2	MYBL1	MYBL2	NCAPG2	NCAPH	NCBP2	NEIL3	NEK8	NOP56	NRM	NSD2	NUDT15	NUP62	NUSAP1	ODC1	ODF2	OIP5	OXCT1	PARPBP	PDE3B	PHF19	PHKB	PLK4	PLPBP	POLA2	POLE2	POLR1G	POLR3F	PPP1R10	PPP2R2C	PRIM1	PRKAR2B	PRKDC	PRPF40A	PRR3	PTGES	PTK2	RAD23B	RAD51	RAD54B	RAP2A	RDH10	RECK	RFC3	RFC4	RFC5	RNASEH2A	RRM1	RRM2	SH3RF1	SHCBP1	SKP2	SLC16A7	SLC25A19	SLC25A32	SLC26A2	SPA17	SPC25	SSR1	SSRP1	SSU72	TAF15	TAF9B	TBL1X	TCF19	TFPI	TIAM1	TIMELESS	TIMM8A	TIMP3	TIPIN	TK1	TOP2A	TRGC1	TRIO	TRIP13	TTF2	TWSG1	UBAC1	UBE4B	UBL3	UHRF1	UNC119B	UNG	VAPB	VRK1	XRCC3	YWHAH	ZBTB14	ZNF367	ZWINT
FUJII_YBX1_TARGETS_UP	> Genes up-regulated in MCF-7 cells (breast cancer) after knockdown of YBX1 [GeneID=4904] by RNAi.	ACTA2	ASCL1	CAPG	CCL5	CDC42SE2	CDKN1A	CEACAM1	CFB	CLIC3	CPNE4	DIAPH2	EDIL3	FAS	GIMAP2	GPER1	GPR87	KLF11	LGALS9	MAOB	MBD2	MUC1	MVP	MX2	NLRC5	NR5A2	PAM	PDK4	PLAAT4	POF1B	PRICKLE1	S100A6	SELENOP	SEMA6D	SERHL2	SLC16A3	SMIM5	SULF1	SYTL1	TINCR	TRIB2	TRIM22	ULK1	WARS1
FURUKAWA_DUSP6_TARGETS_PCI35_DN	> Genes down-regulated in PCI-35 cells (pancreatic cancer, lack endogenous DUSP6 [GeneID=1848]) upon expression of DUSP6 off an adenoviral vector.	ACOX2	ADORA2B	ARHGAP11A	AURKA	AURKB	BLM	CALB2	CCNA2	CCNB1	CCNB2	CCNE2	CENPA	CENPF	CEP55	CKAP2	CRNDE	CTNNAL1	DLGAP5	DTL	DYSF	EBNA1BP2	EPHA2	ETS1	GCGR	GOLT1A	HJURP	HPCAL1	INAFM2	IVD	KHDRBS3	KIF11	KIF20B	KIF2C	KNSTRN	LAMB3	LAT2	MAFF	MAP7	MARCHF4	MCM4	MCM5	MMP1	MTFR2	NCAPD2	NCAPG	NEDD4L	NGF	NUSAP1	ORC6	PBK	PDLIM2	PDSS1	PHLDA2	PMEPA1	PRC1	PRIM1	PRMT5	RACGAP1	RFC4	RIOK1	RRM1	RTEL1	SHCBP1	SIPA1L3	SLCO2A1	STIL	SYNE3	TCHP	TPX2	TUSC1	WDR3	WDR5
FURUKAWA_DUSP6_TARGETS_PCI35_UP	> Genes up-regulated in PCI-35 cells (pancreatic cancer, lack endogenous DUSP6 [GeneID=1848]) upon expression of DUSP6 off an adenoviral vector.	AKR1C3	ALDH1B1	ALPP	APH1B	AQP3	ARHGEF37	BDH2	BPHL	BTN1A1	C15orf48	C1S	CD24	CLDN16	CLEC2D	CNTNAP1	DNM1P41	DUSP4	ENPP5	EPB41L4A	FOLR1	FRMD5	FXYD3	GCM2	HERC5	HERC6	HLA-F	HMOX1	ID3	IFI30	IFITM1	IL32	KCNMB1	KLRC2	KLRC3	KRT14	KRT17	LRRC4C	LYPD5	MALAT1	MAPK11	MDK	MUC20	OFD1	OLFML2A	PARP9	PLAAT2	PLAAT4	PSG1	PSG11	PSG6	PSMB9	PYCARD	RCN3	RNASE1	RTP4	SAA1	SECTM1	SHFL	SLC15A3	SLC1A2	SLC2A10	SMIM14	SNED1	SOX4	ST6GALNAC2	TAPBPL	TGFB2	THEMIS2	TMCO4	TNFSF13B	TNNC1	ZBTB20	ZFAT
GABRIELY_MIR21_TARGETS	> Genes significantly de-regulated (p < 0.05) by MIR21 [GeneID=406991] in A172 cells (glioma).	ACAP2	ACBD5	ACTR2	ADGRG2	ADNP	AGO4	AHSA2P	ALS2	ANKRD28	ANO3	AP3M1	APAF1	APC	APOLD1	ARFGEF1	ARHGAP21	ARHGEF12	ARID4A	ARMCX3	ASRGL1	ATAD2B	ATF2	ATP11B	ATP2B4	ATRX	B3GALNT1	B3GNT5	BMPR2	BRMS1L	BTBD3	BTBD7	CALD1	CAPRIN1	CCDC14	CCNG1	CCT6P1	CDC25A	CEMIP2	CEP97	CERS6	CLCN5	CLIP4	CLOCK	CNTRL	COBLL1	COL5A2	CPEB3	CRYBG1	CUL3	CYBRD1	CYP4V2	DCAF10	DDAH1	DDHD2	DDR2	DDX3X	DDX46	DLG1	DMD	DOCK10	DYNC1LI2	EIF2AK3	EIF4EBP2	ENAH	EPHA4	ESYT2	ETNK1	EXOC5	EXOC8	FAM102B	FAM217B	FAM3C	FANCI	FBXL17	FBXL5	FBXO11	FBXO3	FERMT2	FIGN	FILIP1L	FNBP1	FOXN3	GAPVD1	GID4	GLCCI1	GNAQ	GNE	GOLGA4	GPAM	GPD2	GTF2A1	GTF2I	HAPLN1	HECTD1	HERPUD2	HOXA9	IPP	IREB2	ITGB8	ITSN2	JPH1	KBTBD6	KBTBD7	KLF5	KLHL15	KLHL24	KLHL3	KLHL8	KNL1	LATS1	LCORL	LDAH	LIFR	LIMCH1	LIN7C	LMBR1	LNPK	LONRF2	LPGAT1	LPIN1	LYRM7	MAP3K1	MAP3K2	MEGF9	MEIS1	MGA	MGAT4A	MINDY2	MPDZ	MPP5	MSH2	MTPN	MYCBP2	MYEF2	MYO9A	NAA30	NBEA	NEK1	NEK7	NFAT5	NFIB	NIPBL	OLR1	OSBPL3	OSR1	PAG1	PALLD	PAN3	PARP1	PARP9	PBRM1	PBX1	PDCD4	PELI1	PER3	PHACTR2	PHF20L1	PHIP	PIK3C2A	PIK3R1	PKD2	PLD1	PLPP1	PM20D2	POLR3B	PPARA	PPP1R3B	PRICKLE2	PRKAB2	PRRC1	PTAR1	PTBP3	PTGFR	PTPDC1	PTPN3	PURA	PURB	RAB11FIP2	RAB22A	RAB3GAP2	RAB6C	RABGAP1	RAI14	RALGPS2	RAPH1	RASEF	RASGRP1	RASGRP3	RECK	REV3L	RFX7	RHOBTB3	RMND5A	RNF38	RP2	RPS6KA3	RRAGC	RSF1	RSPRY1	RTF1	RUFY3	SACM1L	SAMD5	SASH1	SCAF11	SCRN1	SEC63	SERAC1	SESN1	SFXN1	SKP2	SLC17A5	SLC26A2	SLC31A1	SLC5A3	SLC9A6	SMC1A	SMC5	SNX13	SNX30	SOWAHC	SOX2	SPG11	SPIN1	SREK1	SRPK2	SRSF11	ST6GAL1	STAT3	SUZ12	SYNE2	TACC1	TAF1	TBL1XR1	TENT5A	TET1	TGFB2	TGFBR2	THOC2	TIMP3	TLCD4	TLR4	TNPO1	TNRC6B	TOP2A	TPM1	TPRG1L	TRAPPC2	TRIM2	TRIM33	TRIM38	TRIM59	TRPM7	TSNAX	TTC33	UBR3	UBR5	UBXN4	UGGT1	USP34	USP47	USP7	UTRN	VASH2	VPS13A	VPS36	VPS54	WNK1	WNK3	WNT5A	WWC2	XKR3	YME1L1	YOD1	YTHDC2	ZADH2	ZBTB20	ZBTB38	ZBTB44	ZMYM2	ZNF286A	ZNF292	ZNF326	ZNF367	ZNF532	ZNF587	ZNF667	ZRANB1	ZYG11B
GACAATC_MIR219	> Genes having at least one occurence of the motif GACAATC in their 3' untranslated region. The motif represents putative target (that is, seed match) of human mature miRNA hsa-miR-219 (v7.1 miRBase).	ABHD13	ADD2	AFAP1L2	AFF4	AGPAT3	AKAP13	APPL2	ARID3B	ATG14	BICRAL	BTBD7	CACUL1	CAMK2G	CBFA2T3	CBX2	CC2D1A	CCDC28A	CD164	CD2AP	CDK2AP1	CELF2	CGNL1	CHD7	CPEB2	CPEB3	CSRNP3	CXXC5	DAZAP1	DCBLD2	DCP2	DDAH1	DNAJC6	EGR3	ELK1	ELMOD2	ELOVL7	EPHA4	ERG	ERGIC1	ESR1	ETV5	EYA1	EYA2	FAM120C	FAM160A2	FAM91A1	FBXL17	FBXO3	FMNL2	FOXJ3	FURIN	FZD4	GBA2	GSE1	GTPBP1	HAS3	HOMER2	ING3	INPP5J	INSIG1	ISL1	ITSN1	KBTBD8	KCNH8	KCNJ2	KIF1B	KLF9	LAPTM4A	LARP4B	LCOR	LIMK2	LPGAT1	LPP	MAPT	MCF2L2	MEF2D	MFNG	MKNK2	MRTFA	MTAP	NCOA1	NEK6	NR2C2	NRIP1	NTNG1	OCRL	OTX2	PCDH17	PDE4D	PDGFRA	PDZRN4	PHACTR2	PHF19	PI4K2A	PIP5K1C	PKNOX1	PODXL	PPARGC1A	PPP1R14B	PTPRU	PURG	RBM24	RECK	RNF6	RORB	RTL9	S100PBP	SCN5A	SDK1	SEMA4G	SH3D19	SHC1	SKIDA1	SLC30A4	SLC31A1	SLC39A10	SLK	SNRK	SOX6	SP4	SYNGAP1	SYT5	TACC1	TBXT	TGFBR2	THRB	TMEM98	TRAF7	TRHDE	TSC22D2	TTBK1	UBASH3B	UBE2N	UBE2Z	UBE3A	UBR1	ZBTB18	ZC3H12B	ZCCHC24	ZDHHC2	ZNF609	ZNF800	ZNF827
GAJATE_RESPONSE_TO_TRABECTEDIN_DN	> Genes down-regulated in HeLa cells (cervical carcinoma) by trabectedin [PubChem=3199].	ABCB6	ARHGDIA	CCDC86	CDK14	CENPX	DDX10	E2F2	FARS2	GMDS	H1-10	H4C11	H4C3	LRBA	MCM5	PKP4	STAG1	STX8	TEAD4	TRIM16	UTP20
GAJATE_RESPONSE_TO_TRABECTEDIN_UP	> Genes up-regulated in HeLa cells (cervical carcinoma) by trabectedin [PubChem=3199].	ANXA1	ANXA4	ARL6IP1	ASNS	ATF3	C1R	C4BPA	CARS1	CASP4	CASP9	CBS	CCNG2	CD44	CDKN1A	CFD	CLDN7	CLIC4	CLU	CPE	CRIP1	CSRP2	CXCR4	CYP19A1	DDR2	DUSP5	EML2	FGG	FOLR1	FOS	GADD45A	GARS1	GOLGA8A	GPNMB	GSN	GSTA4	HLA-C	IGFBP7	IL18	IL6	ISG15	KLRC3	MYH10	NID2	NNT	NUCB2	NUPR1	OASL	OLFML2A	PCK2	PHYH	PROS1	RGS2	S100A4	S100P	SEPTIN6	SRGN	TAF15	TGFBI	TLE5	TM4SF1	TNFAIP3	TRAPPC6A	TUBA1A	TXNIP	UGCG	VLDLR
GAL_LEUKEMIC_STEM_CELL_DN	> Genes down-regulated in leukemic stem cells (LSC), defined as CD34+CD38- [GeneID=947;952] cells from AML (acute myeloid leukemia patients) compared to the CD34+CD38+ cells.	ACAA2	ADAP2	ADCK2	ADCY2	ALB	ALDH1L1	ALDH4A1	ALPP	AOAH	AP1S1	APOOL	ARHGEF15	ART1	ASF1B	AZU1	BIRC5	BUB1	BUB1B	C12orf29	C1QA	C3AR1	CA12	CACNA1G	CADM3	CAPG	CARD9	CASP1	CCL4	CCL5	CCNA2	CCNB1	CCNB2	CCR1	CD14	CD163	CD1D	CD226	CD38	CD86	CD93	CDC20	CDC25C	CDC42EP3	CDC45	CDC6	CDCA8	CDK1	CDKN3	CEBPD	CEBPE	CENPA	CENPM	CEP112	CHST15	CLC	CLEC5A	COCH	COL18A1	COL6A2	CST4	CSTA	CTSG	CX3CR1	CXCL1	CXCR3	CYP1B1	DES	DHFR	DLX4	DMXL2	DNAAF1	E2F1	E2F2	E2F8	ELANE	ENC1	ERMAP	ESPL1	FCAR	FCGR1A	FCGR2A	FCN1	FEN1	FER1L4	FGF21	FGGY	FGL2	FGR	FNTB	FPR1	G0S2	GALNT12	GDF3	GGT5	GIMAP5	GINS2	GM2A	GPC5	GPR18	GPR65	GTSE1	H3C2	H4C7	HAL	HCAR3	HMMR	HNMT	HOMER3	HPSE	IFI30	IFNA4	IGFBP2	IGFBP7	IGKC	IGLC2	IGLL1	IGSF6	IL1B	IL1RN	IL2RB	ITGA2B	KIF18B	KIF20A	KIFC1	KLK6	LAMA4	LARP7	LETM1	LGALS1	LGALS2	LGALS3	LIG1	LILRA2	LILRB1	LILRB3	LILRB4	LINS1	LMNB1	LRP2	LRRC49	LYPLA2	LYZ	MAFB	MAGEF1	MAPK13	MEGF6	MELK	MINPP1	MMP9	MNDA	MOGS	MOSPD3	MRC2	MS4A3	MS4A4A	MS4A6A	NAP1L1	NCAPG	NCF1	NCF2	NDRG2	NIPAL3	NPAS3	NR4A1	NUSAP1	ONECUT2	OR2F2	ORC1	OSGIN2	P2RX5	PALB2	PASK	PCLAF	PILRA	PLAA	PLK1	POLA2	POLM	PPP1R12B	PRDM1	PRKG2	PRMT7	PRTN3	PRUNE1	PTGER3	RAD51	REST	RNASE2	RRAD	RRM2	S100A12	S100A8	S100A9	S100P	SAC3D1	SAMHD1	SCNN1A	SECTM1	SERGEF	SERPINA1	SHCBP1	SIRPA	SLC11A1	SLC15A3	SLC16A6	SLC22A4	SLC6A6	SMC1A	SMC2	SPATA6	STX11	TEP1	TEX14	THOC5	TLR2	TMEM161A	TMEM53	TNFAIP6	TNS1	TOP2A	TPI1	TRAC	TRGC2	TUBB2B	TYMP	TYMS	UBE3B	USP46	UTP25	VAMP1	VCAN	VDR	VSIG4	ZFY	ZNF518A	ZNF589	ZWINT
GAL_LEUKEMIC_STEM_CELL_UP	> Genes up-regulated in leukemic stem cells (LSC), defined as CD34+CD38- [GeneID=947;952] cells from AML (acute myeloid leukemia patients) compared to the CD34+CD38+ cells.	ABLIM1	AGFG2	AGT	AKR1C1	ALS2CL	AMELX	ANXA9	ARIH2	ATP5MC2P1	B4GALT4	BCL11A	BIN1	BPHL	C22orf24	CACYBP	CCND1	CDC37L1	CDK14	CEP76	CFHR2	CLDN18	COL6A1	COL7A1	CPT2	CYP2R1	DBT	DCAF4	DCAKD	DLG3	DNAJC4	DST	ETS1	EVPL	EXO5	FBXO9	FOXO3	GAN	GATA1	GEMIN6	GJA9	GLRA2	GP6	GPATCH1	GPR1	GPR4	GRIK5	HADHAP1	HCFC1	HDAC6	HJURP	IDI2-AS1	IGF1R	IL36A	INO80B	IRF6	ISG20	ITFG2	ITGA10	ITGB4	JAG2	JRKL	KAZN	KBTBD4	KEL	KMT2A	LAMB2	LGALSL	LILRA1	LPP	MAB21L2	MAF	MAPK7	MED20	METTL2B	MFSD6	MID2	MMP11	MPHOSPH9	MSR1	MTUS1	MYCNOS	MYO10	N4BP1	NECTIN1	NF1	NF2	NTRK3	OR2B6	OTUD4	PDLIM5	PEX1	PEX5	PIK3C3	PIK3IP1	PPP1R3D	PPP1R9A	PRLH	RBPMS	RCAN1	RNASEH2B	SALL2	SENP6	SERPINB4	SLC1A2	SLC9A5	SLIT2	SMAD6	SMIM2	SRPK3	STAM2	SUCLG1	TMEM140	TMEM187	TMPRSS11D	TNIK	TOP3B	TRIM23	TRIM33	TSPAN5	TSPAN9	UBR4	UNC5B	WDFY3	ZBED4	ZC3H7B	ZCCHC4	ZFP36L1	ZMYM5	ZNF639
GALE_APL_WITH_FLT3_MUTATED_DN	> Genes down-regulated in acute promyelocytic leukemia (APL) patients with mutated FLT3 [GeneID=2322].	ARF1	BAD	DEGS1	DRAP1	GPR137	HLA-B	HLA-G	HLA-J	NAPG	NDUFB7	NDUFV1	OASL	P4HB	PQBP1	RABAC1	ST3GAL5
GALE_APL_WITH_FLT3_MUTATED_UP	> Genes up-regulated in acute promyelocytic leukemia (APL) patients with mutated FLT3 [GeneID=2322].	ABCC1	AHI1	APOBEC3B	ARHGAP45	ATF6	ATR	AVL9	BOLA2	C6orf62	CDC16	CFH	CHD9	CSNK1A1	DELE1	DHX15	ELF3	FANCI	GEMIN4	GIMAP6	HEATR1	HNRNPH1	HTATIP2	INPP5F	KPNB1	LANCL1	LARS2	LUC7L3	LYPLA1	MIS12	MTMR1	MYO1B	NOLC1	NSL1	NSUN5	PHF11	PIGB	PLAGL1	PMM2	PSMF1	RFC3	RFTN1	RITA1	RNF144A	RRAS2	SLC25A13	SLC46A3	SOCS2	SRSF11	STX16	TCF12	TELO2	TRMT11	TRMT61B	TTK	UNC119B	UPF3A	VPS54	WIPF1	ZNF529
GALI_TP53_TARGETS_APOPTOTIC_DN	> Apoptosis genes down-regulated by TP53 [GeneID=7157] in HCT116 cells (colon cancer) treated with thymoquinone [PubChem=10281].	CHEK1	FADD	HUS1	NOL3	TNFRSF10A	TNFRSF10B
GALI_TP53_TARGETS_APOPTOTIC_UP	> Apoptosis genes up-regulated by TP53 [GeneID=7157] in HCT116 cells (colon cancer) treated with thymoquinone [PubChem=10281].	ATM	BAX	BIRC2	BIRC3	CASP4	CASP8	CD40	GADD45A
GALLUZZI_PERMEABILIZE_MITOCHONDRIA	> Proteins that permeabilize mitochondria.	ABL1	BAD	BAK1	BAX	BBC3	BCL2	BCL2L1	BCL2L11	BID	BNIP3	CASP2	CASP3	CFL2	CLIC4	CPT2	DNM1L	FDXR	GCK	GSK3B	GZMA	GZMB	H1-2	MAPK8	MCL1	MOAP1	MTCH2	NR4A1	PLS3	PMAIP1	PPID	PRKCD	PRODH	SERPINB5	SH3GLB1	SHC1	SIVA1	SOD2	STK11	TP53	VDAC1	VDAC2
GALLUZZI_PREVENT_MITOCHONDIAL_PERMEABILIZATION	> Proteins acting on mitochondria to prevent membrane permeabilization.	ATP12A	BCL2	GPX4	MAPK14	MCL1	MUC1	PRKG1	SLC25A4	SOD2	TSPO	TXN	VDAC1	VDAC2	WDTC1
GAO_SMALL_INTESTINE_24W_C6_GOBLET_CELLS	na	ABCA4	ACSS2	ATAD5	BCAS1	C8orf44	CCDC160	CENPM	CFHR4	CLCA1	ERN2	ESR1	FAM193B	FAM3B	FCGBP	FUT6	GAU1	GRPEL2	GSN	GSTCD	HEPACAM2	KLK1	KRT19	LINC01994	MAGEF1	MCM3AP-AS1	MSANTD2	MT1M	MUC2	MYO1F	NEURL1	PAX3	PLEKHG6	REG4	REP15	RNASE1	SPDEF	SPINK4	SRP72	ST6GALNAC1	STARD10	STXBP5-AS1	SYP	TFF1	TSPYL5	VAMP4	ZBTB24
GARCIA_PINERES_PBMC_HPV_16_L1_VLP_AGE_18_25YO_2MO_UP	> Genes up-regulated in peripheral blood mononuclear cell 2m vs 0m in young adults (18-25) after exposure to HPV-16 L1 VLP , time point 2M. Comment: List of DE Genes After Vaccination Using p<0.05 as Cutoff	ACO2	ACOT7	ACSL1	ADAM19	ADAR	AFF4	AICDA	AIM2	AKR1B10	ALAS1	ALDH1A2	ANAPC10	AP1G1	APEX2	APOBEC3B	APOBEC3G	APOL1	ARNTL2	ATF5	ATF6	ATOX1	AURKA	BATF3	BAX	BCL7B	BHLHE40	BIRC3	BPGM	BRCA1	BUB1	C1QB	C2	C5	CA11	CACNA1A	CASP1	CASP5	CASQ1	CAV3	CCL11	CCL13	CCL17	CCL18	CCL19	CCL20	CCL23	CCL24	CCL4	CCL7	CCNB2	CCND2	CD1B	CD1E	CD209	CD38	CD40	CD70	CD83	CDC40	CDC45	CDC6	CDK6	CDK7	CDKN1A	CDKN3	CENPA	CFB	CFH	CH25H	CHAF1A	CKS1B	CKS2	CLEC10A	CLEC1A	CLIC2	CLIC5	COL1A2	COL2A1	CSF2	CSF2RB	CTAGE1	CTLA4	CTSC	CXCL11	CXCL13	CXCL9	CYP27B1	DDB2	DDX58	DMD	DNAJC7	DNM1L	DSE	DUSP4	DUSP6	EBI3	EBNA1BP2	EFCAB2	EGF	EML4	ENPP2	ESR1	ETS2	FANCA	FANCG	FASLG	FEN1	FKBPL	FPR2	FSTL3	GABBR1	GABPB2	GAPDH	GART	GCH1	GCNT1	GGT5	GINS2	GMEB1	GMNN	GNB5	GNL2	GNLY	GOLM1	GPD2	GPR63	GTPBP4	GZMA	GZMB	HBEGF	HCAR3	HIRIP3	HIVEP3	HLA-DQA1	HOXC11	HP1BP3	HRH4	HSD11B1	HSPH1	ICAM1	IDH3A	IDI1	IDO1	IFITM1	IFITM2	IFNG	IGSF3	IL12RB2	IL15	IL17RB	IL1B	IL1R2	IL1RN	IL2	IL21R	IL2RA	IL3	IL5	IL6	IL6ST	INHBA	INSIG1	IRF2	ISG20	JAG1	KCNJ15	KCNJ2	KCNN4	KIF11	KIF20A	KIR2DS5	KMO	LAD1	LAMC2	LAMP3	LANCL2	LDLR	LGALS2	LIF	LIMA1	LMNB1	LNPEP	LTA	LUZP4	MAD2L1	MAL	MAP2	MAPK11	MARCHF6	MICB	MKI67	MLN	MMP12	MMP8	MNDA	MPO	MPZ	MSMO1	MT1H	MT1X	MT2A	MTHFD2	MTRR	MYBL2	NAMPT	NAPG	NCAPG	NDC80	NDRG2	NDUFV2	NEFH	NMD3	NMT1	NTN1	NUSAP1	OTOR	OXCT1	P2RY1	PAICS	PALM	PARP11	PCK2	PCNA	PDGFA	PDK4	PDSS1	PFDN1	PFKP	PGAM1	PHKA1	PHLDA2	PIK3C3	PIK3R3	PIP4K2A	PKIG	PLA2G4C	PLAAT4	PLEK	PLK1	PMS2	POLA1	POLD1	POLR3K	PPA1	PPEF1	PRC1	PREP	PROM1	PSMA2	PSMA5	PSMB2	PSMB5	PSMB9	PSMD12	PTAFR	PTGES	PTGS2	QPCT	RAB13	RAB17	RAB8B	RAD50	RAPGEF2	RBMS2	RBX1	RFC3	RFC4	RGS1	RNF24	RRM2	RUVBL1	SDHB	SERPINA6	SERPINE1	SERPING1	SHH	SLAMF1	SLC1A4	SLC1A5	SLC22A17	SLC25A17	SLC25A40	SLC2A3	SLC2A6	SLC39A8	SOCS1	SRI	ST3GAL5	STAP1	STX2	SUB1	TAP2	TARS1	TBX1	TEX13B	THRAP3	TIMM17A	TLR1	TLR2	TMSB15A	TNF	TNFSF10	TNPO2	TOP2A	TPI1	TRAIP	TRIM15	TRIP13	TSPAN13	TSPAN5	TXN	TYMS	UCHL5	UCK2	VAMP5	VDR	VRK2	WARS1	XCL1	ZNF222	ZNF267	ZNF35	ZPR1	ZWINT
GATA3_01	> Genes having at least one occurence of the transcription factor binding site V$GATA3_01 (v7.4 TRANSFAC) in the regions spanning up to 4 kb around their transcription starting sites.	ABCA12	ABCG5	ABCG8	ABL1	AGPAT4	AJUBA	ALKBH6	AMHR2	ANGPT1	ANKS1B	APOE	APTX	AQP2	ARHGAP30	ARL4A	ASIC2	ATP2C1	B4GALT2	BCL2L1	BIN1	BMP10	BMP4	BMP6	BNC2	CA7	CACNA1F	CAPN1	CCDC85B	CCL27	CD34	CDC42EP2	CLVS1	CMAS	CNTF	CNTN6	CREB5	CREBL2	CRLF1	CSMD3	CTF1	CYB5D1	CYP4B1	DAB1	DCAF11	DIO2	DLX3	DMD	DMTN	DRD3	ECHDC2	EDN1	EFEMP1	ELAVL4	ELF1	EN1	EPB42	EPHB3	EPX	ERBB2	ERG	ERG28	ESR1	FAM107B	FAM221A	FBXO11	FER	FERMT1	FES	FIBP	FILIP1	FKBP2	FLI1	FMO1	FOSL2	FOXA1	FZD1	FZD4	GDF7	GLG1	GPR85	GRID2	GUCA2A	HBZ	HCRT	HDAC9	HMBS	HNRNPL	HOXA10	HOXA2	HOXB6	HOXC11	HOXD10	HSPG2	IER5L	IGF1	IGFLR1	IKZF2	IL13	IL17B	IL1RL1	IL22	IL34	IL5	ILRUN	INHA	INHBB	INTS3	IRX5	ISL1	JADE1	KCNK3	KLF5	KRT72	KRT80	LCOR	LEAP2	LINC00670	LINC01312	LINC02872	LMO1	LMO3	LONRF3	LRP1	LYL1	MAML3	MAP4	MASP1	MBNL1	MCTS1	MECP2	MED26	MEIS2	MFF	MITF	MLEC	MSH5	MSN	MYL7	MYO18A	MYO19	MYRF	NAA38	NCDN	NECTIN2	NECTIN4	NEUROD6	NLGN3	NR5A1	NR5A2	NRGN	NTF4	OARD1	OSM	OSR1	OTOP2	PDHA2	PENK	PFKFB1	PHF21B	PHOX2B	PI15	PIAS1	PILRB	PLA2G1B	PLEKHG6	PMS2P5	PNLIPRP2	PODN	POU2F1	PPP1R12A	PPP1R21	PRR18	PRR34	PRRX1	PSD4	PSENEN	PTGIR	RAB3C	RABGAP1	RAD9B	RBM14	RBM39	RBMX	RBPMS	RGS12	RHCE	RHD	RHOBTB3	RORA	RTF1	SALL1	SAT1	SATB2	SCUBE3	SGIP1	SH3GLB2	SH3KBP1	SHKBP1	SIX1	SLC25A13	SLC26A9	SLC30A1	SLC36A2	SLC41A1	SLC44A1	SLC4A1	SLC8A3	SNCA	SORBS1	SOX10	SOX12	SOX5	SPRED2	SPRY4	SRRM1	SSTR3	STAG3L4	SUSD1	SYN1	SYNCRIP	TACC1	TBX5	TF	TMEM196	TMEM88	TNXB	TP63	TRIM10	TRIM15	TRPM3	TSPAN1	TTBK2	U2AF1L4	UBR5	UBXN1	USH1G	VGF	VPS29	VSNL1	XPO6	XPR1	ZFPM1	ZNF385B	ZNF703	ZNF800
GAUCHER_PBMC_YF_VAX_STAMARIL_UNKNOWN_AGE_10DY_DN	> Genes down-regulated in peripheral blood mononuclear cell 10d vs 0d in unknown after exposure to YF-Vax/Stamaril , time point 10D	ABCC5	ABHD5	ABTB1	ADGRE3	ALKBH7	ALPL	APMAP	ARAP3	ARHGAP24	BTF3	CA4	CAMK1D	CD46	CDK19	CPPED1	CYP27A1	DCAF12	DCAF6	DDX3X	EEF2	EIF3F	EIF3L	EIF4B	ELAPOR1	EPB42	ERGIC1	FAM210B	FAXDC2	FBXO7	FCER1A	FOXO1	GLS	GNG7	GPR162	GUCD1	H1-2	HECA	HSD17B11	ICAM3	IL1R2	IMPA2	IRS2	KBTBD7	LGALS3	LINC00265	LMBRD1	LST1	MED25	MEF2D	MKRN1	MPP1	MPZL1	MYADM	NIBAN1	NPL	ORM1	OSBP2	PABPC1	PABPC4	PACS1	PANX2	PCBP2	PDZK1IP1	PHOSPHO1	PI3	PINK1	PIP4K2A	PITHD1	PLVAP	PPM1F	PRDX2	PRKDC	PTOV1	PYGL	RFLNB	RPL22	RPL37A	RPS3	RPS4X	RPS6KA5	RUBCNL	SELENBP1	SERF2	SIGLEC10	SNCA	SNRPG	SORL1	SRRD	STAT5B	STMN3	TAGLN2	TBC1D14	TBL1X	TGM3	TMCO3	TMX4	TNS1	TOPORS	TP53INP2	TSPAN5	TXNDC12	UBE2H	USP10	VNN2	WLS	ZNF217
GAUCHER_PBMC_YF_VAX_STAMARIL_UNKNOWN_AGE_10DY_UP	> Genes up-regulated in peripheral blood mononuclear cell 10d vs 0d in unknown after exposure to YF-Vax/Stamaril , time point 10D	ABCA1	ABI3	ACOT7	ACOT9	ACTA2	ADA	ADAP2	ADAR	AIM2	ANKRD22	AP5B1	APOBEC3F	APOL3	ASCL2	ASPRV1	ATF3	BATF2	BLVRA	BST2	BTN3A1	CALHM6	CASP1	CCNB2	CCR1	CD38	CDC20	CDCA5	CDCA7	CEACAM1	CENPM	CHMP5	CTSL	CUL1	CX3CR1	CYBB	CYSLTR1	DDX58	DDX60	DHRS9	DHX58	DRAP1	DUSP5	EIF2AK2	EPB41L3	EPSTI1	FAM8A1	FBXO6	FLVCR2	FRMD3	GADD45B	GALM	GBP1	GBP2	GBP5	GCH1	GNGT2	GPBAR1	HAVCR2	HELZ2	HERC5	HERC6	HES4	HLA-A	IDH2	IFI16	IFI27	IFI30	IFI35	IFI44	IFI44L	IFI6	IFIH1	IFIT1	IFIT2	IFIT3	IFIT5	IFITM1	IFITM3	IL15	IL1RN	IRF7	IRF9	ISG15	JCHAIN	LAP3	LGALS3BP	LGALS9	LHFPL2	LMO2	LY6E	MAD2L1BP	MCM4	MICB	MOV10	MT1A	MT1F	MT2A	MX1	MYL6B	MYOF	NAGA	NAGK	NAPA	NCOA7	NEXN	NME1	NMI	NPC2	NTNG2	NUB1	NUSAP1	OAS1	OAS2	OAS3	OASL	OSBPL5	OTOF	PARP10	PARP12	PARP14	PARP9	PCK2	PHF11	PHGDH	PLAC8	PLSCR1	PML	PRF1	PSME2	PTTG1	RAB8A	REC8	RGL1	RGS12	RIN2	RIPK3	RNF135	RRAS	RSAD2	RTP4	SAMD4A	SAMD9L	SAT1	SCARB2	SCO2	SDF2L1	SEPTIN4	SERPING1	SHFL	SHISA5	SIL1	SLC27A3	SLC31A2	SNTB1	SOCS1	SP110	SP140	SPATS2L	SRBD1	SRC	STAT1	STAT2	STMN1	SUSD1	TAP1	TAP2	TDRD7	TENT5A	TIMM10	TK1	TLR7	TMEM123	TMEM140	TMEM268	TMEM62	TNFSF10	TOR1B	TRAFD1	TRIM21	TRIM22	TRIM38	TRIM5	TUBG1	TXNDC11	TXNDC5	TYMS	UBA7	UBE2C	UBE2L6	UBE2S	UHRF1	VAMP5	WARS1	XAF1	ZBP1	ZC3HAV1
GAUCHER_PBMC_YF_VAX_STAMARIL_UNKNOWN_AGE_14DY_DN	> Genes down-regulated in peripheral blood mononuclear cell 14d vs 0d in unknown after exposure to YF-Vax/Stamaril , time point 14D	ANAPC16	ATM	CD46	CMPK1	FIS1	HSD17B11	LMO2	NAP1L1	OSBPL8	P2RY13	RBM47	ZNF217
GAUCHER_PBMC_YF_VAX_STAMARIL_UNKNOWN_AGE_14DY_UP	> Genes up-regulated in peripheral blood mononuclear cell 14d vs 0d in unknown after exposure to YF-Vax/Stamaril , time point 14D	ACOT7	ADA	CCNB2	CD19	CD38	CDC20	CDCA5	CDCA7	CDK12	CENPM	COBLL1	CRELD2	CXCR3	DUSP5	FAM30A	FCRL5	FKBP11	GLDC	HSP90B1	IDH2	ITM2C	JCHAIN	MAGED1	MANF	MCM4	MYDGF	MYL6B	MYO1F	MZB1	NME1	NUSAP1	PDIA4	PHGDH	POU2AF1	PPIB	PRDX4	PTTG1	RTCB	SDF2L1	SEC11C	SEL1L3	SIL1	SLC7A5	SP140	SRM	STMN1	TENT5C	TK1	TNFRSF13B	TNFRSF17	TRIM26	TUBG1	TXNDC11	TXNDC5	UBE2C	UBE2S	UHRF1	XBP1
GAUCHER_PBMC_YF_VAX_STAMARIL_UNKNOWN_AGE_28DY_DN	> Genes down-regulated in peripheral blood mononuclear cell 28d vs 0d in unknown after exposure to YF-Vax/Stamaril , time point 28D	ANAPC16	ATM	CMPK1	EIF3F	IL7R	ITM2A	NAP1L1	PABPC4	RPL22	RPLP0	SNRPN	SNURF	STMN3
GAUCHER_PBMC_YF_VAX_STAMARIL_UNKNOWN_AGE_28DY_UP	> Genes up-regulated in peripheral blood mononuclear cell 28d vs 0d in unknown after exposure to YF-Vax/Stamaril , time point 28D	ANPEP	AP5B1	ASPRV1	CSRNP1	EPSTI1	FCER1G	HK3	IL1RN	IRF9	LGALS9	LY6E	MX1	MYD88	MYO1F	NAGA	NTNG2	OASL	OGFR	P2RX1	PRAM1	RIPK3	RNF135	RNF31	SHISA5	SIGLEC5	SIL1	TMEM121B
GAUCHER_PBMC_YF_VAX_STAMARIL_UNKNOWN_AGE_3DY_DN	> Genes down-regulated in peripheral blood mononuclear cell 3d vs 0d in unknown after exposure to YF-Vax/Stamaril , time point 3D	ABCC5	ABHD5	ADGRE3	ALKBH7	ALPL	ARAP3	BANK1	BCL6	C12orf57	CAMK1D	CBX7	CD46	CDK19	CPD	CPPED1	CREB5	DDX3X	EEF1A1	EEF1B2	EEF2	EIF3F	EIF3L	EIF4B	ELAPOR1	ERGIC1	FAM126B	FAM214A	FAU	FBL	FCRLA	FOXO1	GLS	GMCL1	GNG7	GPR162	GPR183	H1-2	H4C3	ICAM3	IMPA2	IRS2	KBTBD7	KLHDC2	KLHL2	LMBRD1	MPZL1	MYADM	NAMPT	NARF	NFXL1	NIBAN1	ORM1	OSBPL8	PABPC4	PI3	PPM1F	PRKDC	PTOV1	PYGL	RBM47	RFLNB	RPL13A	RPL18	RPL22	RPL27	RPL3	RPL30	RPL35A	RPL37A	RPL4	RPL5	RPLP0	RPS13	RPS14	RPS18	RPS20	RPS25	RPS27A	RPS29	RPS3	RPS4X	RPS5	RPS6	RPS6KA5	RPS8	RUBCNL	SEL1L3	SNHG29	SORL1	STAT5B	STMN3	TBC1D14	TBL1X	TMCO3	TMX4	TOMM7	TOPORS	TP53INP2	TPT1	TXNDC12	VNN2	WLS	ZNF217	ZNF281
GAUCHER_PBMC_YF_VAX_STAMARIL_UNKNOWN_AGE_3DY_UP	> Genes up-regulated in peripheral blood mononuclear cell 3d vs 0d in unknown after exposure to YF-Vax/Stamaril , time point 3D	ABCA1	ABI3	ACOT9	ADA	ADA2	ADAP2	ADAR	AIM2	ALDH3B1	ANKFY1	AP5B1	APOBEC3A	APOBEC3F	ASCL2	ASPRV1	ATF5	BLVRA	BST2	BTN3A1	C1QA	C1QB	C3AR1	CAMK1	CASP1	CCR1	CD300C	CD68	CD86	CDKN1A	CDKN1C	CEACAM1	CNDP2	CSF1R	CSRNP1	CST3	CTSL	CX3CR1	CYBB	CYSLTR1	DDX58	DDX60	DHRS9	DHX58	DPYSL2	DRAP1	DUSP5	EIF2AK2	EPB41L3	EPSTI1	FBXO6	FCER1G	FCN1	FFAR2	FLVCR2	FRMPD1	GADD45B	GALM	GBP1	GIMAP8	GLMP	GNA15	GNGT2	GORASP1	GPBAR1	GRN	HAVCR2	HELZ2	HERC5	HERC6	HES4	HK3	HLA-A	HMOX1	IDH2	IFI16	IFI27	IFI30	IFI35	IFI44	IFI44L	IFI6	IFIH1	IFIT1	IFIT2	IFIT3	IFIT5	IFITM1	IFITM3	IL1RN	IRF7	IRF9	ISG15	JUP	KCNMB1	KIAA0319L	LAP3	LGALS3BP	LGALS9	LHFPL2	LILRB1	LMO2	LY6E	LYPD2	MAD2L1BP	MAFB	MARCO	MICB	MOV10	MS4A7	MT1A	MT1F	MT2A	MX1	MX2	MYD88	MYOF	NAGA	NAGK	NAPA	NPC2	NRROS	NTNG2	NUB1	OAS1	OAS2	OAS3	OASL	OGFR	OSBPL5	OTOF	PARP10	PARP12	PARP14	PARP9	PCK2	PHF11	PLAC8	PLAGL2	PLSCR1	PRAM1	PSME1	PSME2	PTGDS	RAB8A	RBCK1	REC8	RGL1	RGS12	RHBDF2	RIN2	RIPK3	RNF135	RNF31	RNH1	RRAS	RSAD2	RTP4	SAMD4A	SAMD9L	SCARB2	SCIMP	SCO2	SEPTIN4	SERPING1	SERTAD1	SHFL	SHISA5	SIDT2	SIGLEC5	SIL1	SLC27A3	SLC2A6	SLC37A2	SLC3A2	SMCO4	SNTB1	SORT1	SP110	SP140	SPATS2L	SRBD1	SRC	STAT1	STAT2	SUSD1	TAGLN	TAP1	TAP2	TCN2	TDRD7	TENT5A	TICAM1	TIMM10	TLR7	TMEM123	TMEM140	TMEM268	TMEM62	TNFSF10	TNFSF13B	TNS3	TOR1B	TRAFD1	TRIM21	TRIM22	TRIM26	TRIM38	TRIM5	TTC38	TTYH3	TYMP	UBA7	UBE2L6	WARS1	XAF1	ZBP1	ZC3HAV1	ZFYVE26	ZNFX1
GAUCHER_PBMC_YF_VAX_STAMARIL_UNKNOWN_AGE_60DY_DN	> Genes down-regulated in peripheral blood mononuclear cell 60d vs 0d in unknown after exposure to YF-Vax/Stamaril , time point 60D	ADIPOR1	CDC14B	DCAF6	DMTN	DNAJB2	DPM2	FBXO7	FIS1	FKBP8	GUCD1	GUK1	GYPC	HAGH	HBQ1	MARCHF2	MBNL3	MYL4	OR2T35	PDZK1IP1	PHOSPHO1	PLEK2	PRDX2	PRDX5	ROPN1B	SERF2	SESN3	SRRD	ST6GALNAC4	STMN3	TGM2	TPRA1	TSPAN5	UBXN6	YBX3
GAUCHER_PBMC_YF_VAX_STAMARIL_UNKNOWN_AGE_60DY_UP	> Genes up-regulated in peripheral blood mononuclear cell 60d vs 0d in unknown after exposure to YF-Vax/Stamaril , time point 60D	ADA2	ADAP2	ANKRD22	APOL3	BLVRA	CD163	CD74	CD86	CNDP2	CYBB	DHX58	EMILIN2	EPB41L3	FCN1	FLVCR2	HAVCR2	HK2	IFI30	IL15	KCNMB1	KYNU	LGALS9	LHFPL2	MICB	MS4A3	MYOF	NAGA	NAGK	NLRP3	NOD2	NPC2	NUB1	PLAGL2	RGS12	RTCB	SCARB2	SCIMP	SIL1	SLC37A2	SMCO4	SNTB1	SORT1	STAT2	SUSD1	TAP1	TLR7	TMEM268	TNS3	TTYH3	WARS1
[truncated: 4,966,405 more chars]
