# Supplementary material for: ERα-LBD, an isoform of estrogen receptor alpha, promotes breast cancer proliferation and endocrine resistance
Source: NPJ Breast Cancer. 2022 Aug 23;8:96. doi: 10.1038/s41523-022-00470-6 (PMC9399095; doi:10.1038/s41523-022-00470-6)
Supplement: Supplementary file 7 — Supplementary Data 6 [file 41523_2022_470_MOESM7_ESM.zip › SUPPLEMENTARY DATA 5/Carbohydrate Metabolism.gmt]

ALCALA_APOPTOSIS	> Genes able to induce cell death in an expression cDNA library screen.	AAAS	ANXA7	AP5Z1	APH1B	ARL6IP5	ATP1A1	ATP5F1B	ATP5MG	AURKA	BAX	BCAT2	BNIP3L	CASP1	CASP4	CCT5	CD48	CD7	CD74	CEBPZ	CHMP7	COX4I1	CYFIP2	CYSLTR1	CYTH2	DDHD2	DENND1A	EEF1A1	EIF3F	ELOVL1	FAM104A	FAS	FES	FUS	GAPDH	GNAS	GPI	GZMB	HADHA	HCCS	HLA-A	HMGN1	HSPA8	IL32	MARK2	MATK	METAP1	MFAP1	MFF	MSH2	MTCH1	MTCH2	MTO1	MX1	NINL	NUP205	OXA1L	PFKP	PSTPIP1	QPRT	RAC2	RALB	RHOA	RHOH	RIPK3	RIT1	RPL10A	RPLP0	RTN3	SAMSN1	SCAMP3	SCCPDH	SDHC	SLC25A3	SLC25A6	STX4	SYMPK	TALDO1	TBC1D10C	TIMM17A	TMEM106C	TMEM35B	TOMM20	TRAF3IP3	UBE2R2	UBXN4	VDAC1	XPO1
AP1_Q2	> Genes having at least one occurence of the transcription factor binding site V$AP1_Q2 (v7.4 TRANSFAC) in the regions spanning up to 4 kb around their transcription starting sites.	ACTR1A	ADORA2A	AK5	AKT1S1	ANKRD28	ANXA7	AP2A2	APOBEC1	APOBR	ARRDC4	ASS1	ATXN7L2	AXIN2	BAIAP2	BAZ2A	BLMH	BNC2	BUD31	C1orf43	C1QTNF8	CA7	CA9	CACUL1	CALM3	CAMKK1	CAPNS1	CASK	CCDC50	CCDC65	CCL22	CD244	CDKN1B	CILK1	CIZ1	CLC	CLSTN3	CLUH	CLVS1	CMAS	CNTF	COL27A1	CORO1C	CREM	CRYBA2	CRYGS	CYP11A1	CYP24A1	CYTOR	DCDC1	DCHS1	DCN	DCTN2	DDX17	DKK2	DNM1	DSTN	DTX2	DUSP13	EFNA1	EIF4G1	ELAVL2	ELK3	EML3	EPB41L1	EPHA2	ETV5	EVI2B	FAM178B	FAM184A	FAP	FARP1	FBXW11	FGF11	FGF12	FHL3	FLI1	FLNC	FOS	GAB2	GADD45A	GAPDH	GGN	GJB3	GNAI1	GOLGA4	GPR150	GSN	HDAC3	HOXA11	HOXA13	HOXA3	HPSE2	HS3ST2	HSPB7	ID1	IGFBP6	IGSF22	IL10	IL1RN	IL23A	IL6	IL9	IRAK1	JMJD1C	KCNH2	KCNH6	KCNK10	KCNN4	KDM3A	KLHL1	KLHL40	KLHL41	KY	LAMB3	LAMC1	LAMC2	LAPTM5	LCTL	LMNA	LPP	LRP1B	LTBP3	LYVE1	MAGED1	MAP1A	MAP2	MAP4	MAP4K5	MAPK3	MAPRE3	MDFI	MEIS2	MFGE8	MINK1	MMP19	MMP7	MMP9	MPRIP	MYBPH	NCDN	NDP	NECAB3	NEFH	NHS	NLN	NLRC4	NPY	NRAS	NRIP3	NRXN2	NTRK2	OMG	ORAI1	PAK5	PAK6	PAPPA	PAX9	PCDH9	PDAP1	PDGFRB	PIANP	PIM2	PITPNC1	PKN3	PLAC1	PLBD2	PLCD1	PLEKHH3	PLPBP	POLR3E	PORCN	PPP1R9B	PPP2CA	PRDM1	PRDM13	PRELID3B	PRKACA	PSMA3	PSMD11	PTPRH	PTPRN	PTPRR	RAB22A	RAB37	RAD23B	RAP1GAP2	RAPGEF6	RELL2	RGS8	RIN1	RNF128	RNF144B	ROCK2	ROM1	RP1L1	RTN3	S100A10	S100A5	SCOC	SCRN1	SDCBP	SFN	SGTB	SH3RF2	SHC3	SIX4	SLC16A6	SLC25A51	SLC31A1	SLC35E4	SLC38A3	SLC9A5	SLC9A9	SMAP2	SMARCA2	SNCB	SPTA1	SRPK2	SSH2	ST18	ST8SIA5	STAT5B	STK40	STOML2	STX17	SUFU	SYTL1	TBC1D10B	TBC1D17	TCF12	TENM3-AS1	TENT5A	TEX19	TGFBR2	TMCC1	TMEM156	TOB1	TRIM8	TRPV3	TUBA1C	TXN	UBE2C	UBE3A	UBQLN1	UCHL3	UCN2	USP13	USP2	USP3	VDR	VEGFD	VIM	WDFY3	WDFY3-AS2	XIRP1	XPOT	ZBTB2	ZIC1	ZIC4	ZNF362	ZNF385B	ZNF516-DT	ZNF771	ZNFX1	ZPBP2
AP1_Q4	> Genes having at least one occurence of the transcription factor binding site V$AP1_Q4 (v7.4 TRANSFAC) in the regions spanning up to 4 kb around their transcription starting sites.	ABCB6	ABHD2	ABHD4	ABI3	ADORA2A	AK5	AKAP1	AKT1S1	AKT3	ANKRD28	ANXA7	AP2A2	AP2B1	APOBEC1	APOBR	ARRDC4	ASS1	ATXN1	ATXN7L1	ATXN7L2	AXIN2	AZIN1	BACH1	BAG2	BAZ2A	BLMH	BMP2	BNIP3	BTK	BUD31	C11orf49	C1QTNF8	CA7	CA9	CACUL1	CAMKK1	CAPNS1	CASK	CCDC50	CCL22	CD151	CD244	CDKN1A	CELA1	CILK1	CIZ1	CLC	CLSTN3	CLUH	CMAS	COL27A1	CORO1C	CREM	CRYBA2	CYFIP1	CYTOR	DCDC1	DCHS1	DCTN2	DDX17	DIAPH1	DNM1	DSTN	DTX2	DUSP13	EDN1	EEF1A1	EEF1A2	EFNA1	EIF3J	EIF4E	EIF4G1	ELK3	EML3	EPB41L1	EPHA2	ESRRB	ETV5	EVI2B	EYA1	FAM178B	FAM180A	FAM184A	FAP	FBXW11	FERMT3	FGF11	FGF12	FHL3	FKBP8	GAB2	GAPDH	GGN	GJB3	GNAI1	GNGT2	GOLGA4	GPR150	GPR3	GSN	HDAC3	HHATL	HOXA11	HOXD3	HPSE2	HS3ST3B1	HSPB7	IGFBP6	IL10	IL1RN	IL23A	IL6	IL9	IRAK1	ISG20	KBTBD8	KCNH2	KCNH6	KCNN4	KDM3A	KLHL40	KLHL41	KRT19	KY	LAMB3	LAMC1	LAMC2	LAPTM5	LIFR	LIMK1	LMNA	LPP	LRP1B	LRRC15	LRRFIP2	LTBP3	LYVE1	MAP1A	MAP2	MAP2K1	MAPK3	MAPRE3	MDFI	MMP19	MMP7	MMP9	MPRIP	MYBPH	NDP	NECAB3	NEFH	NEK6	NFRKB	NOL4L	NRAS	NRIP3	PADI3	PAK6	PAPPA	PAX9	PCDH9	PDAP1	PDE4D	PDGFRB	PIANP	PIM2	PITPNC1	PKN3	PLAC1	PLBD2	PLEKHH3	POLR3E	PPP1R9B	PRDM1	PRELID3B	PSMA3	PSMD11	PSMD4	PTPRH	PTPRN	PTPRR	RABEP1	RAD23B	RAP1GAP2	RAPGEF6	RB1CC1	RBBP7	RELL2	REXO2	RGS8	RIN1	RIPK4	RNF144B	RNF182	ROCK2	ROM1	RP1L1	RPA3	RPL27A	RTN3	RTN4	RUNDC3A	S100A10	S100A2	S100A5	SCOC	SCRN1	SFN	SH3RF2	SHC3	SLC16A6	SLC25A51	SLC4A11	SLC9A5	SMARCA2	SPTA1	SRPK2	ST18	ST8SIA5	STAT5B	STK40	STOML2	STX17	SYNPO	SYTL1	TAGLN2	TBC1D10B	TBC1D17	TCF12	TCF7	TECPR1	TENM3-AS1	TEX19	TGFBR2	TIAL1	TMCC1	TMEM151A	TMEM156	TNFRSF12A	TRIB1	TRIM8	TRPV3	TUBA1C	TXN	UBE2C	UBE3A	UBQLN1	UCHL3	UCN2	USP13	USP2	USP3	VDR	VIM	WDFY3	WDFY3-AS2	XIRP1	XPOT	YIF1A	ZBTB2	ZC2HC1C	ZIC1	ZIC4	ZMAT5	ZNF362	ZNF385B	ZNF436	ZNF516-DT	ZNF771	ZNFX1	ZPBP2
AP1_Q4_01	> Genes having at least one occurence of the transcription factor binding site V$AP1_Q4_01 (v7.4 TRANSFAC) in the regions spanning up to 4 kb around their transcription starting sites.	ABCD1	ABCF3	ABHD4	ADAM15	ADCY8	AK5	AKT3	ALDOA	ANKRD28	ANXA7	AP2M1	AQP5	ATP1B1	BACH1	BAG2	BAZ2A	BCL9L	BICDL1	BLMH	BNIP3	BTK	C15orf39	C19orf33	C1orf21	C2CD2L	C9orf16	CA7	CALB2	CAMKK1	CCDC120	CD68	CDH23	CDKN1A	CHST1	CHST4	CKMT1B	CLIC1	CMAS	CNTF	COBL	COL16A1	COL7A1	COQ8B	CRYBA2	CRYGS	CSF1R	CSF3	CSMD3	CXCR5	CYRIA	CYTOR	DDIT3	DHRS3	DIRAS1	DTNA	DUSP14	DYNC1H1	DYRK1A	ECM1	ELAVL2	ELK3	EML3	EMP1	EN1	ENO1	EPB41L1	EPHB2	EPHX4	ESRRG	ETV5	FABP4	FAM184A	FAM81A	FBRS	FBXO2	FBXO44	FBXW11	FGF11	FGF12	FOSL1	FRMD5	FSTL1	GADD45A	GAPDH	GDNF	GJA1	GKN1	GNAI1	GRIA1	GSE1	GTF2B	GTPBP2	H3-3B	HBEGF	HCLS1	HCN3	HDAC3	HOXA11	HS3ST2	HSPB6	HSPB8	IGSF9	IL10	IL11	IQSEC1	ITGB4	ITM2B	ITPKC	KCNA2	KCNH6	KRT25	KRT8	LAMA3	LAMC1	LAMC2	LINC02694	LMOD3	LNX1	LORICRIN	LRRC8E	LRRTM3	LTBP3	LYSMD2	LYVE1	MAMDC2	MAP2	MAP4	MAP4K5	MAPRE3	MARK1	MARK4	MCTP1	MIDEAS	MMP9	MNT	MPV17	MSI1	MYB	MYBPH	MYH14	MYOZ2	NCDN	NDP	NDRG2	NEFH	NR0B2	NR1D1	NRAS	NTN4	OLR1	OMG	P2RX6	PADI4	PAPPA	PCDH17	PCYT2	PEA15	PHLDA2	PHLDB3	PKP3	PLBD2	PLCD1	PLEKHH3	PPP1R15A	PPP1R9B	PPP2CA	PRDM1	PROSER3	PRR7	PRX	PSMD1	PSMD11	PSMD4	PSME4	PSTPIP1	PTPRN	PVALB	RAB3D	RB1CC1	RBBP7	RBM39	RBP4	RBPJ	RELA	RELL2	REXO2	RGS2	RHBDF1	RIMS1	RIN1	RIT1	RNF144B	RNF34	ROM1	RPS6KA4	RTL9	RTN3	S1PR1	SCAMP1	SEC24D	SEPTIN9	SFN	SH3RF2	SHC3	SKIDA1	SLC16A6	SLC24A4	SLC26A1	SLC26A9	SLC35B1	SLC38A3	SLC4A11	SNCB	SNX10	SPATA16	SPATS2	SQSTM1	SRPK2	SRPX2	SRSF2	SSH2	SV2B	SYNGR1	SYNPO	SYT2	SYTL1	TAF15	TENT5A	TENT5B	TFE3	TIAL1	TINAGL1	TLL1	TMCC1	TMEM151A	TNXB	TOB1	TRAF3	TREX1	TSR1	TTC1	TUBB4A	TYSND1	UBALD1	UBE2E3	UCN2	USP2	USP3	VAPA	VASP	VDR	VIT	WDFY3	WDFY3-AS2	WNT6	WNT7B	XIRP1	XPOT	YIF1A	ZFAND5	ZNF385B	ZNF436	ZNF827	ZPBP2
AP1_Q6	> Genes having at least one occurence of the transcription factor binding site V$AP1_Q6 (v7.4 TRANSFAC) in the regions spanning up to 4 kb around their transcription starting sites.	ABCA2	ABCD1	ABHD2	ABHD4	ABI3	ADORA2A	AK5	AKT1S1	ALDOA	ANXA7	AP2A2	AP2B1	APOBEC1	ATP1B1	ATXN7L2	AXIN2	BAZ2A	BICDL1	BLMH	BMP2	BTK	BUD31	C1QTNF8	C2CD2L	C3AR1	C9orf139	CA7	CA9	CAMKK1	CAPNS1	CASK	CCDC50	CDK14	CDKN1A	CELA1	CILK1	CLSTN3	CMAS	CNTD1	COA3	COBL	COL27A1	COQ8B	CPA6	CRACDL	CRYBA2	CYFIP1	CYTOR	DCHS1	DCN	DCTN2	DHRS3	DIAPH1	DIRAS1	DMPK	DSTN	DTNA	DYNC1H1	ECM1	EEF1A2	EFNA1	EIF3J	EIF4E	ELK3	ENO1	EPHA2	ETV5	FAP	FBXW11	FERMT3	FGF12	FHL3	FLNC	GAB2	GADD45A	GAPDH	GFAP	GGN	GJB3	GNAI1	GPAT3	GPR3	GPX1	GTF2B	HDAC3	HOXA11	HOXD3	HS3ST2	HSPB7	HSPB8	IDS	IGSF9	IL1RN	IL23A	IL9	ITPKC	KBTBD8	KCNA2	KCNH6	KCNK10	KDM3A	KLHL40	KLHL41	KRT86	LAMA3	LAMC1	LAMC2	LAPTM5	LEXM	LINC02694	LMNA	LPP	LRRFIP2	LTBP3	LYVE1	MAP1A	MAP2	MAP4	MAPK3	MARK1	MDFI	MMP7	MMP9	MPRIP	MYBPH	NCDN	NDP	NDRG2	NECAB3	NEFH	NEK6	NFATC4	NFRKB	NR0B2	NR1D1	NRIP3	OLR1	OMG	ORAI1	P2RX6	PADI4	PAK6	PAPPA	PCDH9	PDAP1	PDGFRB	PDZD9	PEA15	PHLDA2	PIANP	PITPNC1	PKN3	PKP3	PLBD2	PLCD1	PLEC	POLR3E	PPP2CA	PRDM1	PRR7	PSMD11	PSMD12	PSMD2	PSMD4	PSMD7	PSME4	PTP4A1	PTPRH	PTPRN	PVALB	RAB30	RAB3D	RB1CC1	RBBP7	RBPJ	RCAN2	RELL2	REXO2	RGS8	RIMS1	RIN1	RIPK4	RIT1	RNF144B	RNF182	ROCK2	ROM1	RTN4	RUNDC3A	S100A5	SBSN	SCEL	SCOC	SCRN1	SFN	SFTPC	SHC3	SLC16A6	SLC25A51	SLC26A1	SLC35E4	SLC4A11	SLC9A5	SMARCA2	SNCB	SPARC	SPATA16	SPATS2	ST18	STAT5B	STK40	STX17	SYT2	SYTL1	TAGLN2	TBC1D17	TCF12	TENT5B	TEX19	TFE3	TGFBR2	TIAL1	TINAGL1	TLL1	TMCC1	TMEM151A	TOR1AIP2	TOR4A	TPP1	TRAF3	TRIB1	TRIM8	TRPV3	TSKU	TUBA4A	TUBA4B	UBE2C	UBQLN1	UCHL3	UCN2	USP13	VAMP5	VASP	VDR	VGF	VIM	WDFY3	WDFY3-AS2	WNT6	XPOT	YIF1A	YWHAZ	ZBTB2	ZFAND5	ZNF385B	ZNF436	ZNF516-DT	ZNF771	ZNFX1
AP1_Q6_01	> Genes having at least one occurence of the transcription factor binding site V$AP1_Q6_01 (v7.4 TRANSFAC) in the regions spanning up to 4 kb around their transcription starting sites.	ABCA2	ABCB6	ABCD1	ABHD4	ABI3	ADAMTSL1	ADGRF2	AK5	AKT1S1	ALDOA	ANK3	ANKRD22	ANXA7	AP2A2	APOBR	ASB5	ASS1	ATP6V1A	ATXN7L2	AXIN2	BDKRB2	BRD2	BTK	BUD31	C1QTNF8	C9orf139	CAB39	CAPN12	CAPN6	CAPNS1	CASK	CAVIN3	CCDC120	CCDC50	CHST1	CLC	CLSTN3	CNTD1	CPNE8	CRYGS	CSMD3	CSNK1A1	CTNNAL1	DCLK1	DCN	DCTN2	DDIT3	DDX17	DENND1B	DIAPH1	DMKN	DMPK	DTNA	DUSP13	DYRK1A	EAF1	EEF1A2	EFNA1	EIF4G1	ELAVL2	ELK3	EPB41L1	EPHA2	EPHB2	EPN3	ESRRG	EYA1	FABP4	FBRS	FBXO44	FBXW11	FERMT3	FGF9	FLNC	GAB2	GABARAPL1	GABBR1	GADD45G	GAPDH	GAST	GGN	GIT1	GIT2	GJA1	GJB3	GPX1	GRIA1	HCLS1	HOXA11	HSPA9	HSPB7	HSPG2	IDS	IGSF8	IL1RN	IL6	IL9	IQCF1	IRAK1	ITM2B	ITPKC	KBTBD8	KCNA2	KCNH2	KCNK10	KDM3A	KLHL40	KLK12	KRT25	KRT86	LAMC1	LAPTM5	LINC00649	LMNA	LMOD3	LONRF3	LPP	LRP1B	LRRC2	LRRFIP2	LRRN4CL	MAGED1	MAP1A	MAP2	MAP4	MAP4K5	MAP7D1	MAPK3	MCTP1	MDFI	METTL6	MMP19	MPRIP	MPV17	MYB	MYOZ2	NAA50	NDP	NDUFA13	NECAB3	NFATC4	NFRKB	NOTCH4	NR0B2	NRDC	NRIP3	NRN1L	NUAK1	NUDT10	NUDT11	OLR1	OMG	ORAI1	PACSIN3	PAK6	PCDH9	PDAP1	PDGFRB	PHLDA2	PI15	PIANP	PIM1	PITPNC1	PKN3	PKP3	PLA2G2E	PPP1R15A	PPP2CA	PPP2R2C	PRDM1	PRSS22	PSMA3	PSMD12	PSMD2	PSMD7	PSME4	PTPRH	PTPRR	RAB30	RAP1GAP2	RB1CC1	RBBP7	RBM39	RBPJ	RCAN2	REXO2	RGS2	RIMS1	RNF144B	RNF145	ROCK2	RPL23A	RTL9	S100A5	SBSN	SCAMP1	SCEL	SCRN1	SDCBP	SEC24D	SEMA6B	SGK1	SLC11A1	SLC26A1	SLC26A9	SMARCA2	SMPX	SNAP25	SNCG	SNPH	SNX10	SPATA16	SPTA1	SQSTM1	SRPK2	STARD13	STAT5B	SV2A	SYN1	SYNGR1	SYT2	TAGLN2	TBC1D10B	TBC1D17	TENM3-AS1	TENT5A	TEX19	TFE3	TIAL1	TLL1	TMEM156	TMEM95	TNFRSF9	TNRC6A	TNXB	TOB1	TRAK2	TRAPPC3	TRIM47	TRIM8	TRPV3	TSKU	TUBA1C	TUBA4A	TUBA4B	UBE3A	UBQLN1	UCN2	USP13	VAMP5	VAPA	VAT1	VCL	VGF	VIL1	VWA7	XIRP1	YIF1A	ZBTB32	ZBTB43	ZFAND5	ZFYVE9	ZNF207	ZNF385B	ZNF516-DT	ZNF771	ZNFX1
AP1FJ_Q2	> Genes having at least one occurence of the transcription factor binding site V$AP1FJ_Q2 (v7.4 TRANSFAC) in the regions spanning up to 4 kb around their transcription starting sites.	ABI3	AGPAT1	AK5	AKAP1	AKT1S1	AKT3	ANXA7	APOBEC1	ARRDC4	ASS1	ATOH8	ATP6V1A	ATXN7L2	AXIN2	BAZ2A	BLMH	BLVRB	BRAF	BUD31	C1QTNF8	CA7	CA9	CACNG2	CACUL1	CALM3	CAMKK1	CAPNS1	CASK	CBLIF	CCDC50	CD244	CILK1	CIZ1	CLC	CLSTN3	CLUH	CMAS	CMYA5	COL27A1	CORO1C	CRK	CRYBA2	CRYGS	CYFIP1	CYP11A1	CYP24A1	CYTOR	DCHS1	DCN	DDX17	DIAPH1	DNAJB5	DNM1	DSTN	DTX2	DUSP13	EEF1A1	EEF1A2	EFNA1	EIF3J	EIF4G1	EML3	EPB41L1	EPHA2	ETV5	FAM178B	FARP1	FBXW11	FEZF2	FGF11	FGF12	FHL3	FHOD1	FKBP8	FLI1	FLNC	FLRT1	FOS	GAB2	GABBR1	GABRA1	GAPDH	GGN	GJB3	GNAI1	GNGT2	GOLGA4	GPR150	GRIN2D	GSN	HCFC1	HDAC3	HOXA11	HOXD9	HPSE2	HS3ST2	HS3ST3B1	ID1	IGFBP6	IGSF22	IL1RN	IL23A	IL6	IL9	IRAK1	ISG20	ITGB8	JMJD1C	KBTBD8	KCNH6	KCNK10	KCNN4	KDM3A	KLHL1	KLHL40	KLHL41	KRT8P41	KY	LAMB3	LAMC1	LAMC2	LAPTM5	LMNA	LMTK2	LPP	LRP1B	LRRC3B	LTBP3	LYVE1	MAP1A	MAP2	MAP2K1	MAP4	MAPK3	MAPRE3	MARCHF6	MDFI	MEIS2	MINK1	MMP19	MMP7	MPRIP	MYBPH	NAA50	NCDN	NDP	NECAB3	NHS	NLN	NPY	NRIP3	NRXN2	NTRK2	OMG	ORAI1	PAFAH1B1	PAK6	PAPPA	PAX9	PCDH9	PDAP1	PDGFRB	PIANP	PIM2	PITPNC1	PKN3	PLAC1	PLBD2	PLCD1	PLEKHH3	PLPBP	PORCN	PPP1R9B	PPP2CA	PRDM1	PRKACA	PSMA3	PSMD11	PTGES3	PTPRH	PTPRN	PTPRR	RAB22A	RAB37	RAD23B	RAPGEF6	RELL2	REXO2	RGS6	RGS8	RIN1	RNF144B	RNF5	ROCK2	ROM1	RPL23	RTN3	RTN4	RUNDC3A	S100A10	S100A2	S100A5	SARNP	SCOC	SCRN1	SDCBP	SGIP1	SGTB	SHC3	SIX4	SLC16A6	SLC20A1	SLC25A51	SLC35E4	SLC38A3	SLC4A11	SLC6A9	SLC9A5	SMAP2	SMARCA2	SNCB	SORT1	SPTA1	SPTBN4	SRC	ST18	ST8SIA5	STAT5B	STK40	STOML2	STX17	SV2A	SYNPO	SYTL1	TAGLN2	TBC1D17	TCEAL9	TCF12	TENM3-AS1	TEX19	TGFBR2	TIAL1	TLE4	TMCC1	TMEM156	TOB1	TRIM8	TRIP10	TRPV3	TSNAXIP1	TUBA1C	UBE2C	UBE3A	UBQLN1	UCN2	USP13	USP2	USP3	VDR	VEGFD	VGF	VIM	XIRP1	XPOT	ZNF23	ZNF385B	ZNF516-DT	ZNF593	ZNF771	ZNFX1	ZPBP2
ARNT_01	> Genes having at least one occurence of the transcription factor binding site V$ARNT_01 (v7.4 TRANSFAC) in the regions spanning up to 4 kb around their transcription starting sites.	AATF	ABCA1	ADAMTS19	ADSS2	AGO2	AKAP10	AKAP12	ALDH6A1	AMDHD2	AMMECR1L	AMPD2	ANKHD1	ANKHD1-EIF4EBP3	ANKRD12	AP1S2	ARF6	ARMCX3	ARMCX6	ARMT1	ARRDC3	ATF7IP	ATP6V0B	ATP6V1A	ATP6V1C1	B3GALT6	B3GNT9	BATF3	BCL11B	BDNF	BEND4	BHLHE41	BMP2K	BMP4	BOK	BRD2	C15orf39	C16orf72	C17orf102	C1orf43	CA14	CACUL1	CARMIL3	CBX5	CCAR1	CCNYL1	CD164	CELSR3	CEP83	CHD4	CIPC	CLN3	CNNM1	COMMD3	COMMD8	COPS7A	CPEB4	CRY2	CSDE1	CXorf56	DCTN4	DDX3X	DENND6A	DERL3	DIP2B	DNAAF6	DNAJB9	DNMT3A	DNTTIP2	DSCAM	DUSP7	DVL2	DYM	EGLN2	EIF3A	EIF4B	EIF4E	ELAVL3	EME1	EPB41L4B	EPC1	ESRRA	ETV1	ETV4	FGF14	FLT3	FLVCR2	FOXD3	FOXF2	FXYD6	GAPDH	GATA4	GATA5	GK	GTF2H1	HIRA	HMGN2	HNRNPA1	HOXA1	HOXA11	HOXA7	HOXB4	HOXB5	HOXB7	HOXC11	HOXD10	HPS3	HPS5	HSPD1	IFRD2	IGF2BP1	IGSF22	IL15RA	ILF3	ILF3-DT	IRF9	JAG1	JPH1	KAT14	KAT6A	KBTBD2	KCNH4	KDM6A	KIAA0586	KLHL28	KMT2A	LAMP1	LEF1	LTBR	LZTS2	MANF	MAP2K6	MAP7	MBNL1	MGME1	MICU1	MMP23A	MMP23B	MNT	MRPL40	MTCH2	MTUS1	NAA50	NDUFA7	NEUROD1	NEUROD2	NEUROG2	NIT1	NKX2-2	NMNAT2	NPM1	NPTX1	NR1D1	NR5A1	NRIP3	NTN3	NUDC	NUP62CL	OBI1	ODC1	OGDHL	PABPN1	PAICS	PAK2	PAX6	PBRM1	PCDHA10	PCED1A	PDGFB	PDIA2	PER1	PHC3	PHF20	PICALM	PLCG2	PLEKHA6	POGK	PPAT	PPP1R1B	PPP1R3C	PPRC1	PRDM4	PRPS1	PSME3	PSME3IP1	PTMA	QTRT1	RAB3IL1	RALYL	RBBP6	RCL1	RCOR2	REXO2	RHEBL1	RLF	RMND1	RNF128	RNF44	RPA1	RPL13A	RSPRY1	RTN4	SCRT2	SCYL1	SERBP1	SHMT1	SHOC1	SIGMAR1	SIRT1	SLC25A31	SLC35A5	SLC38A5	SLC39A11	SLCO1C1	SMYD4	SNAP25	SNX2	SNX5	SNX8	SPATA2L	SPINK5	SPPL3	SRFBP1	STMN1	STX6	SYNCRIP	SYNRG	SYT3	SYT6	TAC1	TBC1D15	TBC1D5	TCEAL1	TCERG1	TEF	TESK2	TFAP4	TGFB2	TIMM9	TMEM59L	TOGARAM1	TRIM27	TRMO	TRPM7	TSKU	TTLL11	TXLNG	UBA1	UBALD1	UBE2B	UBE4B	UBR4	UBR5	UBXN1	UBXN10	UBXN6	URI1	UTP18	VARS2	VGF	VLDLR	VPS16	VPS37B	WASHC4	XPO1	ZBTB10	ZCCHC7	ZFP91	ZFYVE26	ZNF565	ZNF593	ZNF711
ARNT_02	> Genes having at least one occurence of the transcription factor binding site V$ARNT_02 (v7.4 TRANSFAC) in the regions spanning up to 4 kb around their transcription starting sites.	AATF	ACAP3	ADAMTS3	AFF4	AGRP	AKAP1	ALDH6A1	ALG1	AMER1	ANAPC13	ANKHD1	ANKHD1-EIF4EBP3	ANKRD17	APEX1	ARMCX3	ARMCX6	ARPC5	ATF4	ATF7IP	ATP6V1A	ATP6V1C1	ATP6V1H	ATP7A	AVPI1	BAX	BDNF	BEX1	BEX3	BHLHE41	BLOC1S1	BRD2	C16orf72	C1orf43	C20orf27	CAMK2D	CANX	CATSPERD	CBARP	CBX5	CBX6	CCNYL1	CD164	CDK5R1	CDKN2C	CEP63	CHRM1	CIART	CLN3	CLTC	CNNM1	CNPPD1	COMMD8	CPEB4	CPT1A	CREBRF	CSK	CUL5	CUTA	DCTN4	DEPDC7	DIP2B	DLX2	DNAAF6	DSCAM	EGLN2	EIF4B	EIF4G1	ELAVL3	EME1	EN1	EPB41L4B	EPC1	FABP3	FAM117A	FAM13B	FBXL19	FBXL19-AS1	FEN1	FLVCR2	FOXD3	FOXRED2	FXYD6	GAPDH	GATA4	GET3	GET4	GGN	GIGYF2	GLA	GLYR1	GMFB	GNAS	GNB2	GPM6B	GTF2H1	GYG1	H2AZ1	HEXA	HIF1A	HIRA	HMGA1	HNRNPA1	HNRNPH2	HOXA1	HOXA7	HOXA9	HOXB5	HOXC5	HOXD10	HPS3	HPS5	HRH3	HSPBAP1	ICAM5	IFRD2	IGF2BP3	IGF2R	INSM1	IRS4	JOSD1	KAT14	KAT5	KBTBD2	KCNE4	KLF11	LAMP1	LNPK	LONP1	LRRC59	LTBR	LZTS2	MAFF	MANF	MARCHF8	MFSD5	MICU1	MRPL27	MRPL40	MTCH2	NAA50	NCL	NDUFA7	NEUROD2	NFATC3	NFX1	NOTCH1	NPTN	NPTX1	NR1D1	NSD3	NUP62CL	OBI1	OGDHL	OLFM2	OSGEP	PA2G4	PDCD6IP	PES1	PIAS4	PICALM	PKN1	POLR3C	PPCS	PRDM4	PRELID1	PRKCE	PRKCG	PRPS2	PRRC2C	PSME3	PTPRF	PURA	RAB24	RAB30	RAB31	RABGAP1	RAD9A	RALYL	RAP1GAP	RBBP4	RCOR2	REEP3	RETREG2	REV1	RFX4	RGL1	RNF115	RNF146	RNF44	RPS2	RPS28	RRAGB	RRAGC	RRP15	SAE1	SEC23IP	SGK1	SHOC1	SIRT1	SLC26A10	SLC35A5	SLC36A1	SLC38A5	SLC38A7	SLC43A1	SLC49A4	SLCO1C1	SLCO5A1	SMNDC1	SNN	SNTB2	SNX16	SNX2	SOCS2	SPG21	SPNS1	SPPL3	STMN1	STX6	SYNCRIP	TADA1	TCEAL1	TCEAL3	TGIF2	THUMPD2	TIMM8A	TMEM258	TOPORS	TRAPPC8	TRIM3	TRIM55	TRPM7	TSSK3	TUBA4A	TUBA4B	TUG1	U2AF2	UBE2B	UBE4B	UBR4	UBR5	URI1	USP31	UTP18	VGF	VLDLR	VPS26A	VPS37B	WASHC4	YEATS2	ZBTB10	ZBTB40	ZBTB8OS	ZFYVE26	ZIC1	ZMYND12
ATXN7L3_TARGET_GENES	> Genes containing one or more binding sites for UniProt:Q14CW9 (ATXN7L3) in their promoter regions (TSS -1000,+100 bp) as identified by GTRD version 20.06 ChIP-seq harmonization.	AC016888.1	ACOT11	ACSF3	ACTB	ADAP2	ADAT2	ADGRG6	AIG1	ALG5	ANKRD10	ANKRD11	ANXA3	ANXA4	AP1S3	APBB2	AREG	ARHGEF19	ARIH1	ARL4A	ASAP1	ATAD2	ATF3	ATG10	B3GALT4	BAG6	BEND6	BMP4	BOLA1	BRD2	BRWD1	C17orf64	C17orf75	CALM1	CALM3	CALR	CANX	CASC3	CATSPER2P1	CAV1	CBX4	CD55	CDC73	CDCA7L	CEBPA	CEBPB-AS1	CEP95	CERNA3	CERS2	CFL1	CHMP6	CHPF	CITED2	CLK1	CORO1C	CPEB2	CPNE7	CROCCP2	CTNNA1	CTNNB1	CYCS	DDOST	DDX5	DDX59	DECR1	DLGAP1-AS1	DLGAP1-AS2	DMGDH	DNAJB2	DPY19L4	EHD2	EIF2AK1	EIF4A2	ENO1	EPN3	EREG	EXD3	FAM162A	FBXL6	FGD6	FNDC3B	FOSL1	GADD45A	GADD45B	GAPDH	GARS1	GARS1-DT	GAS5	GBA	GEM	GEMIN7	GORASP2	GULP1	H3-3B	HES1	HMGA2	HMGCS1	HNRNPD	HNRNPF	HRK	HSD17B7P2	HSPA8	HSPA9	HSPD1	HSPE1	ICA1	IER5	IER5L	ING1	IRS1	ITGA3	ITPRID2	ITPRIPL2	JAK1	KIF23	KLF2	KLF4	KRCC1	KRT18	KRT23	KRTAP5-AS1	LARP1B	LDHA	LINC01145	LINC01569	LRRC37A3	LSM14B	LUC7L2	MALAT1	MALL	MAML3	MAP2K3	MARK2	MARK4	MDH1	MEMO1	MET	METTL15	MFF	MINPP1	MIR4492	MIR4519	MIR4530	MIR5087	MIRLET7BHG	MNAT1	MPHOSPH9	MTF2	MTHFD1L	MYO1C	MYO6	MYOF	NDRG1	NEAT1	NF2	NFS1	NOP56	NQO2	NR3C1	NR4A2	NUDCD1	NUDT19	NXN	OGT	OSR2	OTUD7B	P4HB	PALD1	PAM	PAQR4	PCK2	PCLAF	PDE4B	PDIA3	PDXK	PEX3	PITPNC1	PKM	PLEC	PPP3CA	PPP5D1	PRDM4	PRNP	PRSS22	PTMA	PYCR1	RAB11FIP2	RAB6A	RABGGTA	RBCK1	RBM39	RC3H2	RCC1	RCN1	RDX	RESF1	REX1BD	REXO4	RNF43	RNVU1-28	ROMO1	RPL13	RPLP1	RPS2	RPS20	RPS3	RTN4	RUNX1	S100A10	S100A6	SARAF	SCAF8	SELENOS	SEMA3C	SEMA7A	SETD5	SFR1	SHROOM3	SIPA1L1	SLBP	SLC25A45	SLC33A1	SLC39A14	SLC3A2	SMAGP	SMARCD2	SMG8	SMIM14	SNHG1	SNHG12	SNHG29	SNHG5	SNORD25	SNX9	SORBS3	SPATA2L	SPRED1	SRC	SREBF2	STARD4	STEAP1B	STX18	STX18-AS1	SURF4	SYVN1	TBC1D19	TBCCD1	TBL1XR1	TEAD1	TEFM	TIMM44	TLK2	TMEM198	TMEM202-AS1	TMEM68	TOB2	TRIM65	TRIP4	TRMU	TSEN15	TTI2	TXNDC11	TXNRD1	UBC	UBE2D4	UGDH	USP32	USP36	VAPA	VEGFA	VPS26C	VPS36	VRK2	WDPCP	WDR31	YARS1	ZBTB45	ZFAND5	ZFP62	ZMYM4	ZNF34	ZNF696
AUTS2_TARGET_GENES	> Genes containing one or more binding sites for UniProt:Q8WXX7 (AUTS2) in their promoter regions (TSS -1000,+100 bp) as identified by GTRD version 20.06 ChIP-seq harmonization.	AC007389.1	AC010240.3	AC023632.2	AC025171.2	AC027237.3	AC087294.1	ACADVL	ACOX1	AGPAT1	AKAP8	AL606760.1	AP1G1	AP3S1	APTX	ARHGAP12	ARHGAP21	ARHGDIA	ARL6IP4	ARMC4	ARMT1	ARRDC3	ARRDC3-AS1	ASB3	ASCC1	ATE1	ATE1-AS1	ATG12	ATOH8	ATP2B1-AS1	ATP5PO	ATXN1	ATXN1-AS1	ATXN2	AZIN1	B3GALT4	B3GNT10	B4GALT1-AS1	BACH2	BAHCC1	BAZ2B	BCAP29	BCL2L11	BCR	BLOC1S1	BMI1	BRAP	C11orf54	C12orf73	C15orf61	C17orf102	C1orf109	C6orf226	C8orf37	C9orf147	C9orf43	C9orf78	CACUL1	CAGE1	CBX3P2	CCBE1	CCDC107	CCDC146	CCDC183-AS1	CCND1	CDK4	CDK6	CDKN1B	CDKN2C	CDT1	CENPQ	CEP290	CEP83	CEP83-DT	CHST11	CILK1	CITED2	CKAP2L	CLPTM1L	CMC4	CMTR2	CNOT7	CNOT8	CNTROB	COG2	COL19A1	COMMD3	COQ6	COX20	COX5B	CPLANE1	CREBL2	CSE1L-AS1	CSNK2B	CTBP2	CTC-338M12.4	CTNNA1	DARS1	DAZAP2	DDIT4	DDX21	DDX52	DESI2	DIP2A	DLG4	DNAJB12	DNM1L	DONSON	DPYSL3	DST	DSTYK	DUSP6	DYRK1A	EIF4E	EIF4G1	EIF4G2	ETV2	EWSR1	EXOSC1	FAM160A1	FAM160A1-DT	FAM161B	FAM241B	FAM98A	FDXR	FER	FGD6	FKTN	FLOT1	FMO5	FOXK2	FOXP2	FZD7	GAPDH	GAS1	GATA3-AS1	GCC2	GCFC2	GDAP2	GLCE	GLI3	GNAL	GNG12-AS1	GNL3	GPANK1	GTF3C5	GTPBP3	GTSF1	H3-3A	H3-3A-DT	H4-16	HACD3	HDDC3	HECTD2	HELZ	HERC4	HES6	HEXA	HEXA-AS1	HEXIM2	HIPK1	HMGN2	HMMR	HNRNPDL	HNRNPF	HOXA10	HOXA10-AS	HOXA4	HOXA5	HOXA9	HOXB-AS1	HOXB2	HOXB7	HOXD10	HRK	HS3ST3A1	HSF2BP	HSPA9	HTR7P1	IARS1	IBA57	IBA57-DT	ID2-AS1	ID3	IDE	IDH1	IDH1-AS1	IER3-AS1	IGBP1	IGFBP5	IMP4	INSM1	IQCH-AS1	ISL1	IST1	ITFG2	ITFG2-AS1	ITGA7	ITGAV	JMJD8	KANSL1	KCNK1	KCTD15	KIAA1958	KIFBP	KLHL13	LARP1	LCA5	LCOR	LDHA	LIAS	LIG3	LINC00649	LINC01411	LINC02817	LMO4	LRRC1	LRRC46	LRRC7	LRRC8C-DT	LRSAM1	LTB4R2	MACIR	MAILR	MAPK4	MAPKAPK5	MAPKAPK5-AS1	MARCHF7	MASTL	MAT2A	MCC	MCRS1	MDM2	MECOM	MIDN	MIF4GD	MIR1915	MIR193BHG	MLLT10	MMUT	MON2	MORF4L1	MPV17	MRPL24	MRPL33	MRPL43	MSL2	MTCP1	MXI1	MYCN	MYL12B	MYO19	MZT2B	NAGK	NAMPT	NDEL1	NDOR1	NELL2	NEUROG1	NFIA	NIFK-AS1	NOP2	NOP56	NPTX1	NR2F1	NR2F2	NR3C1	NRP1	NSUN4	NT5C3B	NUDCD2	OAT	OSGEPL1-AS1	OXCT1-AS1	PABPN1	PARD3	PARD3-AS1	PAXX	PBRM1	PDCD6IP	PDE4D	PDE5A	PFKP	PHACTR2	PHF19	PHF3	PHF8	PIP4K2A	PKM	PLXDC1	PMAIP1	POLL	POLR1A	POLR3C	POP4	PPM1D	PPP1R12A	PPP1R12A-AS1	PRCP	PRKAA1	PRKAB1	PSME4	PTGES3L	PTGES3L-AARSD1	PTMA	PTPN4	PTPRG	RACK1	RAMAC	RASGEF1B	RBBP7	RBM39	RDX	REPIN1	RERE	REV3L	RFTN1	RMND1	RNF113A	RNF115	RNF217	RNF217-AS1	RNF43	RNF44	RPL26	RPL37	RPL4	RPL5	RPL7L1	RPL9	RPRD2	RPS19	RPS28	RPS8	RSL24D1	RUNDC1	RUSC1	S100A10	SARS2	SATB2	SCAP	SEC11A	SEMA3D	SERTAD4-AS1	SET	SFT2D1	SH3YL1	SLC24A1	SLC35A2	SLC35F5	SLC38A1	SLC38A2	SLC6A8	SLCO5A1	SLIT2	SMAD6	SMAD7	SMC5-AS1	SMCHD1	SNAP29	SNORD38A	SNORD46	SNORD65	SNORD96A	SPAG5-AS1	SPATA4	SPRING1	SPTBN1	SRSF1	SRSF3	STARD7	STIM1	STIM1-AS1	STN1	SUPT5H	SUV39H2	SVIL	TARBP2	TBC1D13	TBC1D7	TEN1	TEN1-CDK3	TFAP2A	TFIP11	THAP7	THAP7-AS1	THOC7	TIMM29	TIMM8A	TLCD1	TLE3	TLE4	TLE6	TLK1	TMEM11	TMEM203	TMEM30A	TMEM30A-DT	TMEM33	TMEM51	TOP2A	TPRA1	TRAF4	TRIM37	TRIM7	TSPAN31	TTLL2	TUBA1B	TUBGCP4	TWNK	TXNL1	UBAC2	UBL7-AS1	UBXN4	UGCG	UPF1	USP48	VEZT	VPS37A	VPS72	WBP1	WDR26	WDR31	WDR7	WDR93	XIAP	XIST	YWHAE	ZC3H15	ZDHHC16	ZDHHC7	ZEB1	ZEB1-AS1	ZFAND4	ZFP30	ZMIZ1	ZNF181	ZNF26	ZNF345	ZNF398	ZNF503	ZNF503-AS2	ZNF521	ZNF529	ZNF569	ZNF570	ZNF608	ZNF655	ZNF790	ZNF804A	ZSCAN26	ZWILCH
BACH1_01	> Genes having at least one occurence of the transcription factor binding site V$BACH1_01 (v7.4 TRANSFAC) in the regions spanning up to 4 kb around their transcription starting sites.	ABCA2	ABCD1	ABHD4	ABI3	ACADVL	ACP3	ADAMTSL1	ADGRG1	ADGRG4	ADRA1A	AIF1L	AKAP1	AKT3	ALDOA	ANKRD28	AP2A2	APOBEC1	ATP1B1	BAG2	BCL9L	BDKRB1	BICDL1	BMP2	BNIP3	BRD2	BTK	C11orf49	C19orf33	C9orf139	C9orf16	CA7	CAB39	CACUL1	CAMKK1	CAPN12	CAPN6	CDH23	CDKN1A	CFL2	CHMP4B	CHST1	CIDEC	CLRN1	COL7A1	COQ8B	CSF3	CSMD3	CSRNP1	CTNNAL1	CYTOR	DCTN2	DDIT3	DENND1B	DIAPH1	DIRAS1	DLG4	DNAJC5B	DSC2	DYNC1H1	DYRK1A	DYSF	ECM1	EEF1A1	EEF1A2	EIF3J	EIF4E	EIF4G1	ELAVL2	ELK3	ELL	EML3	EMP3	EN1	ENO1	ENO2	EPHB2	F2RL2	FABP4	FADS3	FAM180A	FAM184A	FAM81A	FAP	FGF12	FOXA1	FOXN1	GABARAPL1	GAPDH	GDNF	GFAP	GIGYF2	GIT1	GKN1	GNAI1	GNGT2	GPR3	GPX1	GRIA1	GSE1	GTF2B	GTPBP2	H3-3B	HBEGF	HCN3	HDAC3	HMGA1	HOXB3	HS3ST3B1	HSPB8	IL11	IL1RN	ITGB4	ITPKC	KBTBD8	KCNA2	KLHL41	KRT16	KRT19	KRT25	KRT8	LAMA3	LAMB3	LAMC1	LAMC2	LINC00649	LINC02694	LMNA	LONRF3	LPP	LRRC15	LRRC8E	LRRTM3	LTB4R2	LUC7L	LY6G6C	MAMDC2	MAP2	MARK1	MAST2	MECP2	MIDEAS	MMP1	MMP3	MNT	MPV17	MRGPRF	MYB	MYBPH	MYH14	NCDN	NDRG2	NEK6	NLK	NR1D1	NR1I3	NRAS	NTN4	NUAK1	OR2F1	OSBP	P2RX6	PADI3	PADI4	PCDH17	PCYT2	PDZD9	PHF23	PHLDA2	PIM1	PKP3	PLEC	PPP1R15A	PPP1R9B	PPP2CA	PROK2	PRSS36	PRX	PSMD11	PSMD12	PSMD4	PSMD7	PSME4	PTPRR	RAB30	RAB34	RAB3D	RAP1GAP2	RB1CC1	RBBP7	RELL2	REXO2	RGS2	RGS8	RIN1	RIPK4	RNF144B	RNF182	ROM1	RPL23A	RPS20	RPS6KA4	RTL9	RTN4	RUNDC3A	S100A10	S1PR2	SCRN1	SEC24D	SERTAD1	SGK1	SH3RF2	SHC3	SKIDA1	SLC24A4	SLC26A1	SLC26A9	SLC4A11	SLC6A5	SNCB	SNPH	SPARC	SQSTM1	SRPK2	SRSF2	SSH2	STRADB	SYN1	SYNGR1	SYP	SYT2	TAC1	TAGLN2	TFE3	TGM3	TIAL1	TLL1	TMEM151A	TNFRSF12A	TNIP3	TNRC6A	TNXB	TPP1	TRAF3	TRAK2	TRAPPC3	TREX1	TRIB1	TRIM47	TRIM8	TSR1	TUBB4A	UBE2C	UBE2E3	UCN2	VIT	VWA7	WASF2	YIF1A	YPEL5	ZFAND5	ZNF436	ZNF771	ZNF827
BACH2_01	> Genes having at least one occurence of the transcription factor binding site V$BACH2_01 (v7.4 TRANSFAC) in the regions spanning up to 4 kb around their transcription starting sites.	ABCD1	ABCF3	ABI3	ACADVL	ACP3	ADGRG1	ADRA1A	AKAP1	AKT3	ALDOA	APOBEC1	ARIH1	ASS1	ATF4	BACH1	BAZ2A	BCL9L	BDKRB1	BICDL1	BLMH	BMP2	BRD2	BTBD11	C1orf220	C8orf86	CA7	CA9	CAB39	CALB2	CAMKK1	CAPN12	CAPN6	CAPNS1	CCDC120	CCL27	CDH23	CDK6	CDKN1A	CHMP4B	CHST1	CHST4	CIDEC	CILK1	CLC	CLDN16	CLIC1	CLRN1	CMAS	COL27A1	COL5A3	COL7A1	COQ8B	CPA6	CRACDL	CRYBA2	CSF3	CSMD3	CSRNP1	CTNNAL1	CYTOR	DCLK1	DDIT3	DDX17	DENND1B	DHRS3	DIRAS1	DLG4	DMD	DNAJC5B	DSC2	DTX2	DUSP14	DYNC1H1	DYSF	EDEM1	EEF1A1	EFNA1	EIF3J	EIF4E	EIF4G1	ELL	EML3	EN1	ENO1	ENO2	EPHB2	F2RL2	FADS3	FAM180A	FBXO24	FGF11	FOXA1	GABARAPL1	GADD45A	GADD45B	GAPDH	GDNF	GFAP	GFI1	GKN1	GNGT2	GPAT3	GPR3	GPX1	GRIA1	HBEGF	HDAC3	HIVEP3	HOXB6	HS3ST2	HS3ST3B1	HSPB8	IL11	ITGB4	ITPKC	KBTBD8	KCNA2	KDM3A	KRT16	LAMA3	LAMC2	LDB3	LEXM	LINC00649	LINC02694	LMNA	LPCAT3	LPP	LRCH4	LRRC15	LRRC8E	LRRN3	LUC7L	LY6G6C	MAMDC2	MAP3K6	MAPRE3	MEPCE	MIDEAS	MKRN4P	MMP1	MMP19	MMP7	MMP9	MNT	MPV17	MYB	MYH14	NCDN	NCS1	NDEL1	NDRG2	NLK	NOL10	NR0B2	NR1D1	NR4A1	NTN4	NUAK1	NUP155	OR2F1	P2RX6	PACSIN3	PADI3	PADI4	PCDH17	PCSK1	PEA15	PHLDA2	PIM1	PKN3	PLEC	PLEKHH3	POLR3E	PPP1R9B	PPP2CA	PRDM1	PRKAR2A	PROK2	PRSS36	PRX	PSMD11	PSMD4	PSME4	PTPRN	PVALB	RAB30	RAB34	RAB3D	RASD1	RELL2	REXO2	RGS2	RHOC	RIMS1	RIN1	RIT1	RNF10	RNF144B	RNF182	RNF34	ROM1	RPL23A	RPLP0	RPS20	RTL9	RTN4	RUNDC3A	S100A2	S1PR2	SAMD12	SCOC	SCRN1	SEC24D	SERTAD1	SFN	SFTPC	SGIP1	SGK1	SHC3	SLC16A6	SLC26A1	SLC26A9	SLC39A13	SLC41A1	SLC4A11	SLC6A5	SLC9A8	SMARCD1	SMS	SNCB	SPATS2	SPTA1	STAT5B	STMN2	STRADB	SYNPO	SYP	SYT2	TAF15	TAGLN2	TENM3-AS1	TENT5B	TFE3	TFIP11	TIAL1	TINAGL1	TMCC1	TNFRSF12A	TNKS2	TNRC6A	TNXB	TRAK2	TRIB1	TRIM9	TRPV3	TUBA1C	TUBB4A	TXLNG	UBALD1	UBE2E3	UBQLN1	UCN2	USP14	USP3	VASP	VDR	XPOT	YPEL5	ZBTB43	ZCWPW1	ZNF23	ZNF827
BACH2_TARGET_GENES	> Genes containing one or more binding sites for UniProt:Q9BYV9 (BACH2) in their promoter regions (TSS -1000,+100 bp) as identified by GTRD version 20.06 ChIP-seq harmonization.	ABCA6	ABCB9	ABCC3	ABCC5-AS1	ABCE1	ABCF3	ABCG1	ABHD12	ABL1	ABLIM1	ABT1	AC005083.1	AC005264.1	AC005532.1	AC005730.2	AC009779.2	AC012184.3	AC012236.1	AC016888.1	AC026725.1	AC036176.1	AC067945.2	AC067968.2	AC078785.1	AC092115.3	AC096734.2	AC096746.1	AC099778.1	AC100858.2	AC100861.1	AC103760.1	AC104590.1	AC104596.1	AC107959.2	AC114296.1	AC127070.1	AC133552.2	AC138627.1	AC139887.2	AC141586.1	AC244502.1	ACAD11	ACADVL	ACE	ACO2	ACOXL	ACP3	ACTB	ACVR1	ACVR2B	ADAM15	ADAM28	ADAM9	ADAT2	ADCY7	ADGRB2	ADGRE3	ADGRG1	ADGRG5	ADPGK	ADRM1	AFF1	AFG3L2	AGA	AGR2	AHCYL1	AHNAK	AIDA	AIM2	AK5	AKAP13	AKIRIN2	AKNA	AKT1S1	AL008729.1	AL118516.1	AL139353.2	AL358852.1	AL391832.2	AL451085.2	ALDH3A2	ALDH4A1	ALDH5A1	ALDOA	ALG13	ALG2	ALG3	ALG8	ALOX12-AS1	ALOX12P2	ALYREF	AMBP	AMPD2	AMPD3	AMZ2	ANAPC10	ANAPC11	ANAPC15	ANAPC2	ANAPC7	ANGEL2	ANKRD13A	ANKRD28	ANKRD40	ANP32E	ANTKMT	AOPEP	AP000845.1	AP002478.1	AP002852.1	AP1B1	AP1G1	AP2B1	AP3M2	AP3S2	AP4B1	APBB1IP	APOA1-AS	APOBEC3A	APOBEC3B	APOBR	APOL2	APONP	APRT	APTX	ARAP1	ARF4	ARF4-AS1	ARHGAP12	ARHGAP15	ARHGAP17	ARHGAP24	ARHGAP25	ARHGAP31-AS1	ARHGAP44	ARHGDIB	ARHGEF3	ARHGEF7	ARID1B	ARID5B	ARL2	ARL2-SNX15	ARL8B	ARMCX3	ARMH3	ARRDC1	ARRDC3	ARRDC3-AS1	ARSB	ASAH1	ASAP2	ASB16-AS1	ASB9	ASCC2	ASH2L	ASPSCR1	ATAD2B	ATF5	ATF6B	ATF7	ATF7IP	ATG101	ATG16L1	ATG4B	ATG4C	ATG5	ATP10D	ATP2A2	ATP2B4	ATP2C1	ATP5MC2	ATP6V0A1	ATP6V1E2	ATP6V1G1P6	ATP6V1G2	ATP6V1G2-DDX39B	ATP8A1	ATPAF1	ATXN1L	AURKAP1	AUTS2	B3GALNT2	B4GALNT1	B4GALT3	B4GALT5	B4GALT6	BABAM1	BACH1	BACH2	BAIAP2	BAIAP2-DT	BANK1	BANP	BATF2	BAZ2A	BCAR3	BCAS2	BCKDHA	BCKDHB	BCL2A1	BCL2L13	BCL3	BCL6	BEND6	BEST3	BET1	BIN1	BIRC3	BLMH	BLNK	BLOC1S2	BLOC1S5	BLOC1S5-TXNDC5	BLZF1	BMF	BNIP1	BNIP3P11	BOD1	BPNT1	BRCA1	BRD2	BRF1	BRF2	BRINP2	BRMS1	BSCL2	BSG	BTBD19	BTBD7	BTBD9	BTK	BTLA	BTN2A2	BTN3A2	BTRC	BUD13P1	C11orf71	C12orf4	C12orf57	C14orf93	C15orf62	C16orf87	C16orf91	C19orf12	C1GALT1	C1orf198	C1orf216	C22orf39	C2CD2L	C2CD4A	C2orf91	C3orf86	C4orf36	C6orf52	C6orf99	C8orf37	C9orf147	CACFD1	CACNA1D	CAMP	CAND1	CANX	CAPN14	CARD8	CARD8-AS1	CASC15	CASC3	CASP4	CASP8	CATIP	CATSPERG	CBR1	CBR3	CBR3-AS1	CBX3	CBX6	CCDC102B	CCDC12	CCDC121	CCDC134	CCDC14	CCDC150	CCDC174	CCDC186	CCDC40	CCDC50	CCDC59	CCDC66	CCL3	CCL3L3	CCL4	CCNA2	CCNB3	CCNC	CCNI	CCNL1	CCR1	CCR7	CCSER2	CCT4	CCT5	CCT6B	CD1C	CD1D	CD200R1L	CD28	CD36	CD44	CD53	CD58	CD63	CD68	CD69	CD72	CD79A	CD80	CD81	CD84	CDC42SE2	CDCA7	CDK11B	CDK14	CDK19	CDK5RAP2	CDK7	CDKL1	CDON	CDV3	CEACAM21	CEBPB	CEBPB-AS1	CELF2	CENPE	CENPN-AS1	CENPP	CENPW	CEP128	CEP250	CEP70	CERNA3	CFDP1	CFLAR	CHCHD2P1	CHD1	CHD1L	CHFR	CHMP3	CHMP7	CHN1	CHRNA6	CIAO3	CIBAR1	CIITA	CKAP2	CLASP1	CLCC1	CLCF1	CLCN7	CLDN15	CLEC2D	CLEC7A	CLECL1	CLIC1	CLIP1	CLIP4	CLK1	CLN3	CLN8	CLPB	CLTC	COA1	COL9A2	COMMD1	COMMD10	COMMD6	COPE	COPS3	COPS4	COPS5	COQ8A	COQ8B	CORO1A	CORO2B	CORO7	COX20	CPEB4	CPED1	CPNE8	CPSF2	CREB5	CREBZF	CREM	CRIM1	CRK	CRLF2	CRTAP	CRYGS	CRYM-AS1	CSE1L	CSE1L-AS1	CSF1R	CSH2	CSHL1	CSPP1	CST7	CSTF2T	CTC-338M12.4	CUEDC1	CUEDC2	CWC25	CWC27	CXCR3	CXCR5	CXXC1	CYB561	CYB561D2	CYB5R1	CYB5R4	CYBC1	CYTH1	CYYR1-AS1	DAAM1	DAB2	DANCR	DAP3	DARS1-AS1	DAXX	DCAF6	DCLRE1B	DCP1A	DDB2	DDHD1	DDR1	DDX18	DDX19A	DDX27	DDX49	DDX59	DEDD	DEDD2	DENND3	DENR	DGAT2L6	DGCR6L	DGKA	DGKD	DGKG	DGKZ	DGLUCY	DHDDS	DHFR	DHFR2	DHX58	DHX8	DIPK1A	DIS3L	DLG1	DLG4	DLGAP1-AS1	DLGAP1-AS2	DLL4	DNAAF3	DNAI1	DNAJB2	DNAJC14	DNAJC2	DNASE1L3	DNHD1	DNMT1	DNPH1	DOC2A	DOC2GP	DOCK10	DOHH	DOK1	DPAGT1	DPH3	DRAXIN	DSE	DST	DTNB-AS1	DUSP22	DYNC1LI1	DYNLRB2	DZANK1	E2F6	ECE1	ECE2	ECPAS	EDDM3DP	EEA1	EEF1A1	EFCAB7	EGR4	EHD1	EHD3	EHMT1	EIF1AY	EIF2B3	EIF3A	EIF3B	EIF4A1	EIF5	EIF5B	ELF1	ELL	ELMO1	EMC4	EML3	EMP1	ENDOU	ENO3	ENTPD4	EPC1	EPHB4	EPM2AIP1	EPN2-AS1	EPOR	ERAP2	ERCC1	ETFBKMT	ETV2	ETV5	ETV6	EVI2B	EVL	EWSR1	EXOC7	EXOSC4	EXOSC5	EZR	FAM117A	FAM122C	FAM160A2	FAM160B1	FAM168B	FAM189A2	FAM210A	FAM219A	FAM228B	FAM53C	FAM83G	FAM98B	FAM98C	FANCI	FAS	FAT2	FAU	FBN1	FBRS	FBXL14	FBXL17	FBXL5	FBXO10	FBXO16	FBXO24	FBXO25	FBXO33	FBXO45	FBXW9	FCMR	FCRL1	FCRL2	FCRL4	FCRLA	FCRLB	FECH	FERMT3	FGD3	FGD6	FGF11	FGFR1	FGL2	FJX1	FLCN	FLI1	FNDC3A	FNTB	FOS	FOSL2	FOXA1	FOXN3	FOXN3-AS1	FOXP4	FOXP4-AS1	FPR1	FPR2	FRAT2	FRG1HP	FSD2	FTSJ3	FTX	G3BP1	G6PC3	GAB1	GABARAPL1	GADD45A	GALC	GALNT3	GAPDH	GAR1	GAR1-DT	GARS1	GARS1-DT	GASAL1	GATA2	GATAD2A	GBA	GBP2	GCLM	GCNT3	GCSAM	GDF15	GDI2	GEMIN8P4	GFM1	GH2	GHITM	GIHCG	GIN1	GINM1	GIPR	GLA	GLB1L	GLIPR1	GLIPR1L2	GLRX	GLS	GLS2	GMFB	GNB2	GNB5	GNL1	GNPDA1	GOLGA7	GORASP1	GOT2	GOT2P7	GPAM	GPATCH2	GPCPD1	GPER1	GPI	GPN1	GPNMB	GPR107	GPR108	GPR132	GPR146	GPR183	GPR35	GRHPR	GRK6	GRPEL2-AS1	GSAP	GSR	GSTA4	GSTO1	GSTP1	GTDC1	GTF2A1	GTF2H1	GTF2IP20	GTF2IRD1P1	GTPBP10	GTPBP4	GTSE1	GTSE1-DT	GUCD1	GUSB	GUSBP11	GVQW3	H1-1	H1-3	H2AC10P	H2AC12	H2AC13	H2AC17	H2AC20	H2AC4	H2AC6	H2AC8	H2AJ	H2BC10	H2BC11	H2BC12	H2BC13	H2BC17	H2BC21	H2BC3	H2BC4	H2BC7	H3C12	H3P1	H4-16	H4C8	HACD3	HAUS2	HAVCR2	HBS1L	HCG14	HCG27	HDAC10	HDAC7	HEATR5A	HECTD1	HECTD4	HECW2	HELB	HELZ2	HEMGN	HEPH	HERPUD1	HJURP	HJV	HLA-DMA	HLA-DMB	HLA-DPB1	HMBS	HMGA1	HMGN2P7	HMGN5	HNF4A-AS1	HNRNPA2B1	HNRNPH2	HOMER1	HOMER2	HOXA7	HOXB3	HPCAL1	HPS4	HRK	HSD17B4	HSD17B6	HSD52	HSF2BP	HSP90AB1	HSPA13	HSPA9	HTATIP2	HTATSF1P2	HTT	HUWE1	HYAL2	ICAM1	IDH1	IDH3B	IDS	IFI16	IFI30	IFIT2	IFRD1	IFT74	IGF2BP3	IGKC	IGKV1D-8	IGKV1OR2-108	IGKV5-2	IGLJ1	IGLV3-10	IGLV3-16	IGLV3-25	IGLV3-27	IGLV3-4	IGLV7-43	IGLV7-46	IGLVI-68	IGLVIV-59	IGSF9B	IKBKE	IKBKG	IL12A	IL12RB1	IL15RA	IL16	IL18RAP	IL1R1	IL1RAP	IL21R	IL2RA	IL6	IL6ST	IL7R	ILF2	INO80	INPP5D	INPPL1	INSIG2	INTS6	INTS9	INTU	IPCEF1	IPPK	IQGAP2	IRAG2	IRF2BP2	IRF5	IRF8	ISCA1	ISG20	IST1	ITGAL	ITGAX	ITGB1	ITGB3BP	ITGB7	ITPR1	IVNS1ABP	JADE2	JAG1	JAKMIP2	JAZF1-AS1	JMJD1C	JPT1	JSRP1	KATNB1	KATNBL1	KBTBD11-OT1	KBTBD2	KCMF1	KCNA2	KCNK10	KCNK6	KCNN3	KCTD12	KCTD15	KCTD20	KCTD21-AS1	KCTD9	KDM2A	KDM2B	KDM3A	KDM6B	KDSR	KEAP1	KHDC4	KIAA0319	KIAA1143	KIAA1958	KIF15	KIF26A	KIR3DX1	KLC1	KLHDC4	KLHL12	KLHL14	KLHL35	KLHL6	KLHL7	KLHL7-DT	KMO	KNSTRN	KNTC1	KPNA2	KPNA6	KPNB1	KRTAP4-2	L3HYPDH	L3MBTL2-AS1	LACC1	LANCL2	LAPTM4B	LARP1	LARP4	LASP1	LBR	LCP1	LDHB	LDLRAD4	LDLRAP1	LGALS8	LGALS8-AS1	LIMA1	LIME1	LIMS1	LIN54	LINC-PINT	LINC00265	LINC00332	LINC00426	LINC00431	LINC00528	LINC00535	LINC00630	LINC00667	LINC00702	LINC00877	LINC00886	LINC00887	LINC01010	LINC01058	LINC01089	LINC01094	LINC01132	LINC01184	LINC01215	LINC01270	LINC01275	LINC01287	LINC01342	LINC01353	LINC01358	LINC01409	LINC01431	LINC01480	LINC01483	LINC01484	LINC01504	LINC01506	LINC01562	LINC01567	LINC01585	LINC01588	LINC01629	LINC01655	LINC01754	LINC01765	LINC01812	LINC01814	LINC01852	LINC01879	LINC01888	LINC01991	LINC02090	LINC02099	LINC02100	LINC02132	LINC02159	LINC02265	LINC02288	LINC02391	LINC02422	LINC02532	LINC02541	LINC02550	LINC02608	LINC02642	LINC02683	LINC02694	LINC02709	LINC02846	LINC02863	LITAF	LLGL2	LMBR1	LMBRD2	LMTK2	LNC-LBCS	LONRF1	LOXL2	LPP	LPXN	LRCH1	LRCH4	LRIG1	LRP1	LRP1B	LRPPRC	LRRC37B	LRRC4	LRRC57	LRRC8B	LRRFIP2	LRRK2	LRRK2-DT	LTBP3	LTBP4	LUCAT1	LY9	LY96	LYN	LYST	LZTFL1	MACC1	MACO1	MAD1L1	MAFG	MAILR	MALAT1	MALT1	MAN1A2	MANEAL	MAP1LC3B2	MAP2K5	MAP3K8	MAP4K2	MAP4K3-DT	MAPK10	MAPK1IP1L	MAPK6	MAPKAPK3	MAPRE2	MARCHF1	MARCHF6	MARCHF8	MARVELD1	MAT2A	MBIP	MBP	MCCC1	MCFD2P1	MCM5	MCM9	MCMBP	MCPH1	MCPH1-AS1	MDC1	MDM2	MDS2	MED15	MED20	MED27	MED8	MED9	MEF2C	MELTF	MEPCE	MESD	METTL25	METTL3	METTL7A	METTL9	MEX3B	MFAP3L	MFSD11	MGAT4B	MGAT5	MGLL	MGME1	MGST3	MICU3	MIDN	MILR1	MIOS	MIOS-DT	MIR106B	MIR155HG	MIR181A1HG	MIR193BHG	MIR22HG	MIR29B2CHG	MIR3124	MIR3142HG	MIR3143	MIR325HG	MIR3621	MIR3662	MIR3926-2	MIR4281	MIR4434	MIR4435-1	MIR4435-2	MIR4435-2HG	MIR4439	MIR4458HG	MIR4638	MIR4710	MIR4727	MIR5087	MIR5188	MIR5194	MIR5696	MIR5787	MIR6774	MKLN1	MLKL	MLLT1	MME	MMP9	MNS1	MNT	MOB3A	MON1B	MOSPD3	MPC2	MPEG1	MPZ	MRO	MROH8	MRPL17	MRPL32	MRPL46	MRPL47	MRPL49	MRPS11	MRPS21	MRPS22	MRPS23	MRTFA	MS4A1	MS4A14	MS4A7	MSANTD3	MSH3	MSH6	MSR1	MSRB1	MT2A	MTAP	MTHFD1L	MTHFD2L	MTMR2	MTMR4	MTND5P23	MTTP	MUC12-AS1	MX1	MXI1	MYB	MYG1	MYG1-AS1	MYH11	MYL6B	NAA35	NANOS3	NAP1L2	NAP1L4	NAT10	NBEAP2	NBR1	NCBP2	NCBP2AS2	NCF2	NCKAP1L	NCKIPSD	NCLN	NCOA4	NCOR1	NDRG4	NDUFA6-DT	NDUFAF6	NDUFAF8	NDUFB1	NDUFB5	NDUFB9	NDUFS2	NDUFS6	NEAT1	NECAP1	NEDD4L	NEDD9	NELFA	NELFE	NEPRO	NEUROG2-AS1	NFE2L1	NFE2L2	NFE2L3	NFIC	NFKBIA	NFKBIL1	NFKBIZ	NGLY1	NIBAN2	NINJ2	NIPAL3	NIT2	NKIRAS1	NLRP1	NME7	NMI	NMRAL2P	NOCT	NOL11	NOL8	NORAD	NPLOC4	NPM1P20	NPPC	NQO1	NQO2	NR2C1	NR3C2	NR6A1	NRAS	NRDC	NRROS	NSMAF	NSMCE3	NT5C3A	NUBPL	NUDT5	NUF2	NUMBL	NUP133	NUP153-AS1	NUP210	NUP35	NUP37	NUSAP1	NXF1	NXPE3	OAS1	OAT	ODR4	OGDH	OGFOD2	OGT	OIP5	OPN3	ORC3	OSBPL10	OSBPL2	OSER1	OSER1-DT	OSGIN1	OTUD4	OTUD6B	OTUD6B-AS1	OXNAD1	OXR1	OXSM	P2RX6	P2RY6	P4HTM	PACSIN1	PADI4	PAFAH1B1	PALLD	PARN	PARP12	PARP14	PARPBP	PARVB	PCBP1-AS1	PCDHGC3	PCED1B	PCED1B-AS1	PCGF5	PCMT1	PCNP	PCSK7	PCYOX1L	PCYT1A	PDCD1LG2	PDCL	PDGFD	PDGFRB	PDXK	PDZRN4	PEF1	PEF1-AS1	PER1	PEX3	PFDN4	PFKM	PGAP1	PGD	PGK1	PHF11	PHF23	PHF5A	PHIP	PHKB	PHTF1	PHTF2	PI4KA	PIAS2	PIGB	PIGX	PIK3CD	PIK3CD-AS2	PIK3CG	PIK3R1	PIK3R5	PIKFYVE	PIP4K2C	PIP5K1B	PIR	PISD	PKD1L2	PKHD1L1	PLA2G6	PLA2R1	PLAA	PLCXD2	PLD3	PLEK	PLEKHA2	PLEKHB2	PLEKHG1	PLEKHG5	PLEKHM1	PLK1	PLK3	PLPP3	PLXDC1	PLXNC1	PLXND1	PNKD	POC5	POLB	POLDIP3	POLH	POLM	POLR1A	POLR1G	POLR2A	POLR3F	POP1	POP4	POT1	POT1-AS1	POU2AF1	POU2F1	POU6F1	PPCDC	PPIG	PPIP5K2	PPP1R13L	PPP1R14B	PPP1R14B-AS1	PPP1R15A	PPP1R3E	PPP2R3C	PPP2R5B	PPP2R5C	PRDM1	PRDM10	PRDM15	PRDM2	PRDX1	PRH1	PRICKLE1	PRIM1	PRKAB1	PRKAG2	PRKAR2B	PRKCI	PRKD2	PRKY	PRORP	PRPF19	PRPF40B	PRPSAP1	PRR14	PRR29-AS1	PRR3	PRR4	PRR5	PRR5-ARHGAP8	PRR5L	PRR7	PRR7-AS1	PRXL2C	PSAP	PSD3	PSMA1	PSMA4	PSMA5	PSMA6	PSMB4	PSMB5	PSMB6	PSMB7	PSMC1	PSMC2	PSMC3	PSMC5	PSMD14	PSMD4	PSMD5	PSMD9	PTGES3	PTK2	PTK7	PTMA	PTOV1	PTOV1-AS1	PTP4A1	PTP4A2	PTPN18	PTPN23	PTPN6	PTPRG	PURB	PURG	PXN-AS1	PXT1	PYGO2	PYHIN1	PYM1	RAB30	RAB30-DT	RAB35	RAB40C	RAB5IF	RABAC1	RABEP2	RABGAP1L	RABGGTB	RAC3	RACGAP1	RACK1	RAD51AP1	RAD9A	RANBP2	RARS2	RASAL3	RASGRP2	RASSF2	RASSF6	RBBP5	RBKS	RBM25	RBM27	RBM28	RBM47	RBM4B	RBM7	RBPJ	RCBTB1	RCBTB2	RDH13	RECQL5	RELA	REPS1	RERE	RERE-AS1	RESF1	REX1BD	RFESD	RFFL	RFPL1S	RGS1	RGS20	RGS3	RGS5	RHBDD3	RHBDF2	RHCE	RHEB	RHOF	RHOG	RHOH	RHOQ	RHOXF1-AS1	RIDA	RIOK2	RLIM	RMC1	RMI2	RN7SK	RN7SKP110	RN7SKP123	RN7SKP175	RN7SL328P	RN7SL371P	RNA5SP122	RNA5SP95	RNASEK	RNASEK-C17orf49	RND1	RNF10	RNF11	RNF145	RNF149	RNF40	RNMT	RNPEPL1	RNU1-19P	RNU4-75P	RNU5A-8P	RNU5D-1	RNU6-1300P	RNU6-535P	RNU6-918P	RNU6ATAC16P	RNU7-1	RNU7-27P	ROCK2	ROM1	RPAP3	RPL13A	RPL27	RPL27A	RPL32P3	RPLP0	RPN2	RPP14	RPRD1B	RPS19	RPS20	RPS26	RPS3AP18	RPS6KA1	RPS6KB2-AS1	RPS8	RPSA	RPUSD2	RRM1	RRM2	RSAD2	RSL24D1P11	RSRC1	RTCA	RTCA-AS1	RTF2	RTN4	RTN4RL2	RUBCN	RUBCNL	RUFY1	RUNX1	S100A2	S100Z	S1PR2	SAMD11	SAMD13	SAMSN1	SAP30BP	SARAF	SATB1	SCAF11	SCAF4	SCAND1	SCFD2	SCIMP	SDCBP2-AS1	SDHAF3	SDS	SEC14L1	SEC22C	SEC24A	SEC24C	SEC61B	SEL1L3	SELENOK	SEM1	SEMA3F	SEMA4B	SEMA4D	SENCR	SEPTIN7P13	SEPTIN9	SET	SETD1A	SETD7	SETX	SF3B5	SF3B6	SFXN5	SGK3	SGMS1	SH2B3	SH3BP5L	SH3TC1	SHC1	SHKBP1	SHLD1	SHLD2	SIAH2	SIKE1	SIX4	SKIL	SKIV2L	SKP1	SKP2	SLA	SLA2	SLC12A6	SLC12A8	SLC16A3	SLC1A1	SLC1A4	SLC1A5	SLC22A23	SLC25A15	SLC25A16	SLC25A22	SLC25A39	SLC25A45	SLC26A1	SLC26A11	SLC2A5	SLC35E1	SLC36A4	SLC38A6	SLC38A9	SLC39A8	SLC3A2	SLC41A2	SLC45A4	SLC6A6	SLC7A11	SLC7A7	SLCO2B1	SLCO3A1	SLFN13	SLMAP	SLTM	SLX4IP	SMAD1	SMAP2	SMARCA2	SMARCAD1	SMIM14	SMIM20	SMIM9	SNAP29	SNAPC5	SND1	SNHG20	SNHG29	SNORA26	SNORA33	SNORD100	SNORD12	SNORD12B	SNORD54	SNORD55	SNRPCP2	SNRPD3	SNRPEP5	SNTG2	SNX24	SNX25P1	SNX5	SNX8	SOD1	SOGA1	SORBS3	SORL1	SOS1	SP140	SPAG1	SPAG5	SPAG5-AS1	SPART	SPATA13	SPATA17	SPATA2	SPATA24	SPATA4	SPECC1	SPHK1	SPINT1	SPPL2A	SPRED2	SPRTN	SPRY4	SPRY4-AS1	SPRYD4	SPTY2D1	SQSTM1	SRC	SRD5A3	SREK1IP1	SRGAP1	SRGN	SRI	SRPK1	SRSF10	SRSF2	SRSF3P2	SRXN1	SS18	SS18L1	SS18L2	SSNA1	ST3GAL1	ST3GAL6	ST6GAL1	STARD10	STAT1	STAT3	STAT4	STIM1	STK16	STK17A	STK17B	STRN4	STS	STXBP1	STXBP5L	STYK1	SUFU	SULT1A1	SULT1A2	SUN1	SUPT3H	SUPT4H1	SVIL	SYK	SYMPK	SYNE2	SYNRG	SYT17	SYTL1	SYTL3	SYVN1	SZT2	TAB2	TACC1	TADA1	TAF11	TAF1D	TAF6L	TARBP1	TAS2R14	TATDN1	TATDN3	TAX1BP1-AS1	TBC1D1	TBC1D15	TBC1D17	TBC1D19	TBC1D22A	TBCD	TBILA	TBK1	TBL1X	TBL1XR1	TBX20	TBXAS1	TCF3	TCF4	TCF7	TCL6	TCP11L1	TCTN1	TDP1	TEC	TENT4A	TEPSIN	TEX19	TEX38	TFAP4	TFE3	TFEB	TFIP11	TG	TGFBR2	TGIF1	THAP2	THAP4	THOC1	THRB-AS1	THUMPD3-AS1	TIMMDC1	TIMMDC1-DT	TJP2	TK2	TLK2	TLN2	TLR1	TLR10	TLR4	TLR6	TM2D2	TM7SF3	TMCC2	TMED4	TMED5	TMEM102	TMEM123	TMEM130	TMEM132B	TMEM140	TMEM156	TMEM18	TMEM198B	TMEM209	TMEM218	TMEM243	TMEM245	TMEM248	TMEM259	TMEM37	TMEM41B	TMEM94	TMEM97P1	TMSB4X	TMUB2	TMX3	TNFAIP8	TNFRSF10A	TNFRSF17	TNFSF14	TNFSF18	TNFSF8	TNFSF9	TNIP2	TNKS	TNPO1	TNS3	TOMM40L	TOMM5	TOMM6	TOR3A	TPCN2	TPGS1	TPM4	TPR	TPRG1	TPT1	TPT1-AS1	TRABD	TRAJ5	TRAJ61	TRAJ7	TRANK1	TRAPPC2	TRAV36DV7	TRBV29-1	TRERF1	TREX1	TRIB3	TRIM2	TRIM22	TRIM27	TRIM37	TRIM38	TRIM41	TRIM69	TRIM8	TRIP10	TRIP6	TRMT1	TRMT112	TRMT5	TRMT61B	TRPC1	TRPV2	TSC1	TSC22D1	TSC22D2	TSG101	TSPAN10	TSPAN13	TSPYL1	TTC1	TTC21A	TTC22	TTC28-AS1	TTC3P1	TTI1	TTN-AS1	TUBA1B	TUBA1C	TUBA4A	TUBB3	TUBB4A	TUBGCP3	TUT7	TVP23A	TWF1	TXLNB	TXLNGY	TXN	TXNIP	TXNL1	TXNRD1	U2SURP	UBA5	UBA6	UBA6-AS1	UBAC2	UBALD2	UBAP2	UBC	UBE2A	UBE2K	UBE2Q2	UBE2Q2P2	UBE2V1	UBE4A	UBQLN1	UBQLN2	UBXN2A	UCHL1-AS1	UCHL3	UGT8	UHRF2	UIMC1	ULK4	UMODL1	UNC45A	UNC79	UNC93B5	UNKL	UNQ6494	UQCRC2	USP10	USP14	USP31	USP32	USP36	USP38	USP48	USP49	USP7	UST-AS2	UTP25	VAV1	VCP	VCPKMT	VDR	VEGFA	VEZT	VIM	VMP1	VNN1	VPS13C	VPS25	VPS35L	VTRNA1-1	VTRNA1-3	VWA5A	VWA7	WDFY4	WDR1	WDR19	WDR41	WDR53	WDR74	WDR81	WIPF1	WNK2	XPNPEP1	XPO5	XPOT	XXYLT1-AS2	YBX3	YES1	YPEL5	YTHDF2	YWHAG	YY1AP1	Z95115.1	ZBED5	ZBP1	ZBTB10	ZBTB18	ZBTB26	ZBTB32	ZBTB38	ZBTB5	ZC2HC1C	ZC3H11A	ZC3H12D	ZC3H14	ZC3H3	ZC3HAV1	ZCCHC7	ZCCHC8	ZCWPW1	ZEB2	ZEB2-AS1	ZFAND2A	ZFAND2A-DT	ZFAND5	ZFP36L1	ZFYVE16	ZFYVE26	ZHX2	ZMIZ1	ZNF131	ZNF175	ZNF18	ZNF184	ZNF202	ZNF219	ZNF222	ZNF233	ZNF260	ZNF3	ZNF326	ZNF335	ZNF350	ZNF426	ZNF426-DT	ZNF43	ZNF451-AS1	ZNF460	ZNF484	ZNF516	ZNF580	ZNF581	ZNF583	ZNF587B	ZNF593	ZNF613	ZNF621	ZNF667-AS1	ZNF699	ZNF700	ZNF740	ZNF770	ZNF771	ZNF821	ZNF830	ZNF839	ZNRD2	ZNRD2-AS1	ZRSR2	ZSCAN16-AS1	ZSCAN31
BENPORATH_MYC_TARGETS_WITH_EBOX	> Set 'Myc targets1': targets of c-Myc [GeneID=4609] identified by ChIP on chip in cultured cell lines, focusing on E-box-containing genes; high affinity bound subset	ACADM	ACE	ACO2	ACOX1	ACTB	ACTG1	AKAP1	AKR1A1	ALDH2	AMD1	AMPD2	AMPD3	AP4M1	APC	APEX1	APP	ARF1	ARF4	ARSB	ASCL2	ATF4	ATF7	AVP	BAX	BBC3	BCL2	BCL2L12	BCL3	BLK	BMP4	BRCA2	BSG	CASP8	CBS	CCKBR	CCNB1	CCND1	CCND2	CD2	CD63	CD79B	CDK10	CDK4	CEACAM5	CEBPA	CFDP1	CHRNB1	CLCN6	CLNS1A	CSTB	CTSF	DBI	DCK	DKC1	DKK3	E2F1	EBP	EEF1A2	EGR3	EIF4A1	EIF4E	EIF5A2	ELK1	ENO1	ETS2	FAH	FASN	FGFR4	FOSL1	FOXM1	FPGS	FXN	GALNS	GALT	GAPDH	GAS8	GLA	GOLGA7	GPR4	GSK3B	GSTP1	H2AZ1	H4-16	H4C15	H4C5	HBA2	HBAP1	HBB	HBE1	HDAC3	HERPUD1	HES1	HIF1A	HMBS	HMGN2	HNRNPA1	HNRNPA2B1	HNRNPDL	HSD11B2	HSP90AA1	HSP90AB1	HSPA8	HSPD1	ICAM1	ID3	IFRD2	IL11RA	IMPA2	INSR	IRF2	IRF3	ISG20	ITGB1	JUN	JUNB	KLF1	LBR	LMNA	LMNB2	MAGEA3	MAGEA6	MAN2A2	MCM4	MCM7	MDM2	MELTF	MET	MGST1	MNX1	MPO	MSN	MST1	MTHFR	MUC1	MYCL	NBN	NCL	NEFM	NIT1	NME1	NOP2	NOTCH4	NR1D1	NSUN2	NTHL1	NTN3	OCA2	PABPC1	PAICS	PARP1	PDCD1	PDHA1	PER1	PEX3	PHB	PIM2	PLA2G4A	PLK1	POLB	POLD2	POLR3D	PPID	PPP1R7	PRTN3	PSEN2	PSMA3	PSMB1	PTEN	PTGER2	PTMA	QDPR	RARB	RBM3	RCC1	RGS2	RHOG	RIDA	RPL10	RPL13A	RPL19	RPL22	RPL23A	RPL27A	RPL36A	RPS15	RPS19	RPS6	RXRB	SERPINE1	SIGMAR1	SIRT1	SLBP	SLC19A1	SLC2A4	SLC4A2	SLC9A3R2	SMAD7	SNHG5	SNORD14C	SNORD32A	SNORD4A	SQSTM1	SRD5A1	SRM	STAT6	STMN1	SURF6	SYNGR2	TCF12	TCIRG1	TERT	TFRC	TGFB1	TGFB3	TIMM17B	TNFRSF8	TOMM20	TOP1	TPM2	TSC2	TXN	UBA52	UCP3	UROD	VAMP2	VHL	WEE1	WT1	ZFP36L2	ZNF146
BIOCARTA_CHREBP_PATHWAY	> ChREBP regulation by carbohydrates and cAMP	ACSBG1	ACSM1	ADCY1	GNAS	MLXIPL	PPP2CA	PRKAA1	PRKAA2	PRKAB1	PRKAB2	PRKACB	PRKACG	PRKAG1	PRKAG2	PRKAG3	PRKAR1A	PRKAR1B	PRKAR2A	PRKAR2B
BIOCARTA_ETC_PATHWAY	> Electron Transport Reaction in Mitochondria	ATP5F1A	GPD2	NDUFA1	SDHA	SDHB	SDHC	SDHD	SLC25A4	SLC25A6	UQCRC1
BIOCARTA_FEEDER_PATHWAY	> Feeder Pathways for Glycolysis	HK1	KHK	LCT	MPI	PGM1	PYGL	PYGM	TPI1	TREH
BIOCARTA_GLYCOLYSIS_PATHWAY	> Glycolysis Pathway	GAPDH	GPI	HK1
BIOCARTA_HIF_PATHWAY	> Hypoxia-Inducible Factor in the Cardiovascular System	ARNT	ASPH	COPS5	CREB1	EDN1	EP300	EPO	HIF1A	HSP90AA1	JUN	LDHA	NOS3	P4HB	VEGFA	VHL
BIOCARTA_INSULIN_PATHWAY	> Insulin Signaling Pathway	CSNK2A1	ELK1	FOS	GRB2	HRAS	INSR	IRS1	JUN	MAP2K1	MAPK3	MAPK8	PIK3CA	PIK3CG	PIK3R1	PTPN11	RAF1	RASA1	SHC1	SLC2A4	SOS1	SRF
BIOCARTA_KREB_PATHWAY	> The Citric Acid Cycle	ACO2	CS	FH	IDH2	MDH1	OGDH	SDHA	SUCLA2
BIOCARTA_LEPTIN_PATHWAY	> Reversal of Insulin Resistance by Leptin	ACACA	CPT1A	LEP	LEPR	PRKAA1	PRKAA2	PRKAB1	PRKAB2	PRKAG1	PRKAG2	PRKAG3
BIOCARTA_LONGEVITY_PATHWAY	> The IGF-1 Receptor and Longevity	AKT1	CAT	FOXO3	GH1	GHR	HRAS	IGF1	IGF1R	PIK3CA	PIK3CG	PIK3R1	SHC1	SOD1	SOD2	SOD3
BIOCARTA_MTA3_PATHWAY	> Downregulated of MTA-3 in ER-negative Breast Tumors	ALDOA	CDH1	CTSD	ESR1	GAPDH	GREB1	HDAC1	HSPB1	HSPB2	MBD3	MTA1	MTA3	PDZK1	SNAI1	SNAI2	TUBA1A	TUBA3C	TUBA4A
BIOCARTA_PGC1A_PATHWAY	> Regulation of PGC-1a	CALM1	CALM2	CALM3	CAMK1	CAMK1G	CAMK4	ESRRA	HDAC5	PPARA	PPARGC1A	PPP3CA	PPP3CB	PPP3CC	SLC2A4	YWHAH
BIOCARTA_VEGF_PATHWAY	> VEGF, Hypoxia, and Angiogenesis	ARNT	EIF1	EIF1AX	EIF2B1	EIF2B2	EIF2B3	EIF2B4	EIF2B5	EIF2S1	EIF2S2	EIF2S3	ELAVL1	FLT1	FLT4	HIF1A	HRAS	KDR	NOS3	PIK3CA	PIK3CG	PIK3R1	PLCG1	PRKCA	PRKCB	SHC1	VEGFA	VHL
BIOCARTA_VITCB_PATHWAY	> Vitamin C in the Brain	COL4A1	COL4A2	COL4A3	COL4A4	COL4A5	COL4A6	P4HB	SLC23A1	SLC23A2	SLC2A1	SLC2A3
BLALOCK_ALZHEIMERS_DISEASE_DN	> Genes down-regulated in brain from patients with Alzheimer's disease.	AASDHPPT	ABAT	ABCB1	ABCC4	ABCE1	ABHD14A	ABHD6	ACAD8	ACAT1	ACHE	ACO2	ACOT13	ACOT2	ACOT7	ACP1	ACSL3	ACTL6B	ACTN1	ACTR10	ACTR1A	ACTR1B	ACTR2	ACTR3	ACTR3B	ACYP2	ADAM17	ADAM23	ADCY2	ADCY9	ADGRB2	ADGRB3	ADGRL2	ADGRL3	ADH5	ADI1	ADIPOR1	ADK	ADORA2B	AGAP2	AHSA1	AK5	AKAP11	AKAP12	AKTIP	ALDH2	ALDH5A1	ALDOC	ALG8	ALOX5AP	AMFR	AMY1A	ANAPC13	ANK3	ANO3	ANOS1	ANXA7	AP2B1	AP2M1	AP2S1	AP3B2	AP3S1	AP4S1	APBA2	APC	APEX1	APLP2	APP	ARCN1	ARF1	ARF3	ARF4	ARF5	ARFGEF2	ARHGEF3	ARHGEF4	ARHGEF9	ARIH2	ARL1	ARL4C	ARMCX1	ARNT2	ARPC1A	ARPC2	ARPC3	ARPC5	ARPC5L	ARPP19	ASAH1	ASF1A	ASH2L	ASIC2	ASMTL	ASPH	ASTN1	ATIC	ATP13A2	ATP1A2	ATP1B1	ATP2A2	ATP2B1	ATP2B2	ATP2C1	ATP5F1A	ATP5F1B	ATP5F1C	ATP5F1E	ATP5IF1	ATP5MC3	ATP5MF	ATP5MG	ATP5MPL	ATP5PB	ATP5PD	ATP5PF	ATP5PO	ATP6AP1	ATP6AP2	ATP6V0C	ATP6V1A	ATP6V1C1	ATP6V1D	ATP6V1E1	ATP6V1F	ATP6V1G2	ATP6V1H	ATP8A2	ATR	ATRN	ATRX	ATXN1	ATXN10	AUH	AXL	AZIN1	B2M	B3GALT2	B4GALNT1	B4GALT6	BABAM2	BAG5	BAG6	BCAN	BCAP29	BCAS2	BCL11A	BCL11B	BCL7B	BECN1	BET1	BEX1	BEX3	BHLHE40	BLZF1	BNIP3	BNIP3L	BRINP1	BSCL2	BSG	BSN	BTN2A1	C11orf58	C17orf75	C1orf21	C3orf14	C6orf120	C9orf16	CA11	CAB39	CABP1	CACNB2	CACNG3	CACYBP	CALM1	CALM3	CAMK1G	CAMK2A	CAMKK2	CAND1	CAP1	CAP2	CAPNS1	CASD1	CASP8AP2	CCDC6	CCDC92	CCK	CCN3	CCNA1	CCND2	CCNG2	CCNH	CCNL1	CCPG1	CCT2	CCT3	CCT4	CCT5	CCZ1	CD200	CD59	CDC27	CDC40	CDC42	CDC5L	CDH10	CDH11	CDH18	CDH8	CDK14	CDK16	CDK17	CDK5	CDK5R1	CDK7	CDKN2D	CDO1	CDS2	CEPT1	CHCHD2	CHGA	CHL1	CHMP2A	CHN1	CHP1	CHRDL1	CISD1	CKB	CKMT1B	CKS2	CLASP2	CLDN10	CLIC2	CLIP1	CLIP3	CLTC	CNKSR2	CNNM1	CNOT7	CNPY2	CNR1	CNTNAP2	COA3	COL4A1	COL5A2	COMMD3	COPA	COPS4	COPS5	COPS7A	COPS8	COX11	COX4I1	COX5A	COX5B	COX6A1	COX6B1	COX6C	COX7A2	COX7A2L	COX7B	COX7C	COX8A	CPNE6	CPSF6	CRH	CRIM1	CRMP1	CRNKL1	CRYM	CRYZ	CS	CSE1L	CSNK1G3	CSNK2A1	CSPG5	CTNNA2	CUL1	CUL2	CUTA	CXCL14	CYC1	CYCS	CYP26B1	DARS1	DCAF6	DCTN2	DCTN6	DDN	DDOST	DDT	DDX1	DDX47	DDX5	DEAF1	DEGS1	DENND4A	DGKB	DGUOK	DHCR7	DIMT1	DIO2	DIPK1A	DIRAS2	DIRAS3	DLAT	DLD	DLG2	DLGAP1	DLGAP2	DMD	DMTN	DMXL2	DNAJA1	DNAJB9	DNAJC12	DNAJC6	DNAJC8	DNM1L	DOCK3	DRAP1	DSC2	DUSP5	DUSP6	DYNC1H1	DYNC1I1	DYNC1I2	DYNC1LI1	DYNC2LI1	DYNLL1	DYNLRB1	DYNLT3	DZIP1	EBP	ECH1	ECT2	EDN3	EEF1E1	EFNB2	EID1	EIF1B	EIF2AK1	EIF2B1	EIF2B3	EIF2S1	EIF3D	EIF3K	EIF5	EIF6	ELAVL4	ELMO1	ELMO2	ELOVL2	ELOVL4	ENC1	ENO2	ENOPH1	ENSA	ENTPD3	ENY2	EPCAM	EPHA4	EPHA7	EPHB2	EPS15	ERGIC2	ESD	ETFA	ETS2	EXOC1	F8	F8A1	FABP3	FABP7	FAIM2	FAM106A	FAM162A	FAM216A	FAM32A	FARS2	FBXL2	FBXO21	FBXO3	FBXW7	FCER1G	FCGR1A	FECH	FERMT2	FGF13	FGFR3	FH	FHIT	FHL1	FIBP	FKBP1B	FKBP3	FLRT2	FN1	FOXG1	FRG1CP	FSD1	FUCA1	FXYD6	FXYD7	G3BP2	GAA	GABBR1	GABBR2	GABRA2	GABRB3	GAD1	GAD2	GADD45GIP1	GALC	GAP43	GAPDH	GASK1B	GCH1	GET1	GET3	GGCX	GHITM	GLO1	GLOD4	GLRB	GLRX	GLS	GLT8D1	GLUD1	GLUL	GMPR2	GNA14	GNAL	GNAO1	GNAS	GNB1	GNG3	GOLGA8A	GOLT1B	GORASP2	GOT1	GOT2	GPAA1	GPC5	GPI	GPM6A	GPR22	GRIA1	GRIA2	GRIA3	GRIN2A	GRPEL1	GSPT2	GSTA4	GSTM3	GSTO1	GTF2A2	GUCY1B1	GUK1	H2AZ2	HADH	HBA1	HBB	HCCS	HDGFL3	HERC1	HERC2	HEXB	HEY1	HIGD1A	HINT1	HLA-B	HLA-G	HLTF	HMG20A	HMGN4	HNRNPC	HNRNPD	HNRNPDL	HNRNPK	HNRNPR	HOPX	HPCA	HPCAL4	HPRT1	HS3ST2	HSD17B12	HSF2	HSP90AA1	HSP90AB1	HSPA13	HSPA14	HSPA4L	HSPA5	HSPA8	HSPA9	HSPB11	HSPD1	HSPE1	HSPH1	HTR1E	HTR2A	HTRA2	HYOU1	IARS1	IDH3B	IDS	IFIT1	IFNGR2	IFRD1	IGF1	ILF3	IMP4	INA	IPO5	IPO7	ISCU	ITGB1BP1	ITM2B	ITPKA	ITPR1	ITSN2	JAK2	JPH3	KALRN	KATNB1	KCNAB1	KCNAB2	KCND2	KCNF1	KCNIP1	KCNJ3	KCNK1	KCNN2	KCNQ2	KDELR2	KHDRBS1	KIDINS220	KIF1B	KIF2A	KIF3C	KIF5C	KIFAP3	KIFBP	KIT	KL	KLC1	KPNA2	KPNA3	KPNB1	L1CAM	LAMTOR2	LAMTOR3	LAMTOR5	LANCL1	LAPTM4B	LARGE1	LDB2	LDHA	LDOC1	LETMD1	LGALS8	LHX2	LMO4	LRP12	LRP1B	LRP8	LRPPRC	LRRC8B	LRRN3	LSM3	LSM4	LSM5	LTN1	LXN	LZTS1	MACROH2A1	MAGED1	MAGEL2	MAN1A1	MAOA	MAP1A	MAP2K1	MAP2K4	MAP4K3	MAPK1	MAPK14	MAPK8IP1	MAPK9	MAPRE3	MARS1	MATK	MATR3	MCCC1	MCCC2	MCM4	MCTS1	MDH1	MDH2	ME1	ME3	MECR	MED17	MED6	MEF2A	MEF2C	MEG3	MEMO1	MET	METAP1	METTL5	MFF	MFN1	MGA	MGLL	MGST3	MICU1	MKKS	MLF2	MLLT11	MMD	MNDA	MOAP1	MOB4	MOCS2	MOXD1	MPP1	MPPED1	MPV17	MRPL13	MRPL15	MRPL16	MRPL18	MRPL19	MRPL20	MRPL22	MRPL3	MRPL57	MRPS10	MRPS15	MRPS28	MSH2	MTCH2	MTERF3	MTF2	MTHFD1	MTMR1	MTMR4	MTMR9	MTX2	MXD1	MYL12A	MYL12B	MYT1L	NAA35	NAE1	NAP1L2	NARS1	NCAN	NCBP2	NDEL1	NDFIP1	NDRG4	NDUFA10	NDUFA2	NDUFA3	NDUFA4	NDUFA5	NDUFA7	NDUFA8	NDUFAB1	NDUFB1	NDUFB11	NDUFB2	NDUFB3	NDUFB4	NDUFB5	NDUFB8	NDUFC2	NDUFS2	NDUFS3	NDUFS4	NDUFV2	NECAP1	NEDD8	NEFH	NEFL	NEFM	NELL1	NELL2	NETO2	NEUROD1	NEUROD6	NF2	NFU1	NFYC	NIF3L1	NIPSNAP1	NIPSNAP2	NIT2	NME1	NME2	NMNAT2	NNAT	NNT	NOLC1	NOS1AP	NPAS2	NPEPPS	NPTN	NPY	NQO1	NR2C1	NREP	NRGN	NRIP1	NRN1	NRSN2	NRXN1	NSFL1C	NT5E	NUDT11	NUFIP1	NUMB	NUP153	OAT	OAZ2	OGA	OGT	OLFM1	OMG	OPA1	ORC3	ORC5	OSBPL10	OXCT1	OXR1	P4HA1	P4HTM	PAFAH1B1	PAIP1	PAK3	PAK6	PALM2AKAP2	PAM	PANK4	PANX1	PAPSS1	PARP1	PCCA	PCCB	PCDH11X	PCDH7	PCDHA9	PCLO	PCMT1	PCNA	PCNT	PCP4	PCSK1	PCSK2	PDCD2	PDCD5	PDE2A	PDE4B	PDE4D	PDE4DIP	PDHA1	PDHB	PDHX	PDIA6	PDS5B	PEG10	PEG3	PENK	PEX1	PEX11B	PEX19	PEX3	PEX7	PFDN1	PFDN2	PFDN4	PFKM	PFN2	PGAM1	PGK1	PGM1	PGRMC1	PGS1	PHTF1	PI4KA	PIAS1	PIGK	PIGP	PIK3R4	PINK1	PIP5K1B	PIP5K1C	PITPNA	PITPNB	PITRM1	PJA1	PKNOX2	PLCB1	PLCL2	PLK2	PMPCB	PNMA2	PNN	POLR2B	POLR2G	POLR2J4	POLR2K	PON2	POP7	PPA1	PPIA	PPID	PPP1R11	PPP1R12A	PPP1R2	PPP1R7	PPP2CA	PPP2R2B	PPP2R5C	PPP2R5E	PPP3CA	PPP3CB	PPP3R1	PPT1	PRAF2	PRDX2	PRDX3	PRDX4	PREP	PREPL	PRKAR1A	PRKAR1B	PRKAR2B	PRKCB	PRKCI	PRMT1	PRPF19	PRPS1	PSAT1	PSD3	PSMA1	PSMA5	PSMA7	PSMB2	PSMB3	PSMB4	PSMB5	PSMB6	PSMC2	PSMC6	PSMD1	PSMD10	PSMD11	PSMD12	PSMD14	PSMD6	PSME3	PSMG1	PSMG2	PSPC1	PTDSS1	PTEN	PTGER4	PTGES2	PTGES3	PTH2R	PTK2B	PTN	PTPRE	PTPRN2	PTPRR	PTPRT	PTRH2	PTS	PTX3	PUM2	QPCT	R3HDM1	RAB11A	RAB2A	RAB3A	RAB6A	RAB7A	RABEPK	RAD23B	RAD51C	RALB	RANBP2	RANBP9	RAP1GDS1	RAPGEF4	RAPGEFL1	RASA4	RASAL1	RB1CC1	RBBP7	RBMX	RBX1	RCAN2	RCHY1	RCN2	RCOR1	RDH11	RECQL	REEP2	REEP5	RFC5	RFPL1S	RFPL3S	RFX5	RGS14	RGS2	RGS20	RGS4	RGS7	RHEBP1	RIDA	RIMS2	RIPOR2	RIT2	RNASET2	RNF11	RNF14	RNF38	RNF5	RNF6	RNMT	ROBO1	ROCK2	RPE	RPL14	RPL15	RPL31	RPL35A	RPL38	RPL6	RPN2	RPP30	RPRM	RPS21	RPS26	RRAGA	RSU1	RTL8A	RTL8C	RTN1	RTN2	RTN3	RTN4	RUNDC3A	RUNX1T1	RUSC1	RXYLT1	S1PR1	SACS	SAMM50	SAP18	SAT1	SC5D	SCAMP1	SCAPER	SCCPDH	SCFD1	SCG3	SCG5	SCHIP1	SCN1A	SCN2A	SCN3A	SCN3B	SCP2	SCRG1	SDHA	SDHB	SDHD	SEC13	SEC23B	SEC23IP	SEC31A	SEC61A2	SELENOF	SELENOT	SEM1	SEPTIN6	SERGEF	SERINC3	SERPINI1	SEZ6L	SFPQ	SH3BGRL	SH3GLB2	SH3YL1	SHANK1	SHANK2	SHC3	SIRT3	SKAP2	SLC12A5	SLC1A1	SLC1A4	SLC25A11	SLC25A12	SLC25A14	SLC25A3	SLC25A32	SLC25A5	SLC25A6	SLC30A9	SLC35A1	SLC35B1	SLC4A3	SLC6A1	SLC9A6	SLCO1C1	SLIT2	SMAP1	SMARCA2	SMYD2	SNAP25	SNAPC5	SNCA	SNCG	SNN	SNRK	SNRNP27	SNRPA1	SNRPD2	SNRPN	SNTG1	SNU13	SNX10	SNX3	SNX4	SOCS2	SON	SORBS2	SORCS3	SPCS1	SPG21	SPINT2	SRD5A1	SRP19	SRP54	SRP72	SRPK2	SRPRA	SRSF2	SRSF3	SRSF5	SSB	SSBP1	SSR1	SST	ST6GALNAC5	STAM	STAMBP	STAT1	STK24	STMN2	STMN3	STOML1	STS	STX1A	STXBP1	STXBP5L	SUB1	SUCLA2	SULT4A1	SUMO1	SUMO2	SUPT4H1	SUPT7L	SV2A	SV2B	SYN1	SYN2	SYNCRIP	SYNGR1	SYNGR3	SYNJ1	SYT1	SYT5	TAC1	TACC2	TACO1	TAF9	TAGLN3	TARBP1	TASP1	TBCA	TBK1	TBPL1	TCEAL1	TCEAL2	TCERG1	TDP2	TENM1	TERF2IP	TFDP1	TFRC	THOC5	THY1	THYN1	TIGAR	TIMM17A	TIMM23	TLE5	TLK1	TM2D1	TM2D3	TM6SF1	TMBIM6	TMED2	TMEFF1	TMEM126B	TMEM147	TMEM14A	TMEM208	TMEM50A	TMOD1	TMSB10	TNFRSF21	TOMM20	TOMM70	TOP1	TOR1A	TOX	TOX3	TPBG	TPD52L1	TPGS2	TPI1	TRIB1	TRIM32	TRIM36	TRIM37	TRMT11	TRO	TRPC1	TRRAP	TSG101	TSNAX	TSPAN13	TSPAN3	TSPAN7	TSPOAP1	TSPYL1	TTC1	TTC3	TUBB2A	TUBB4B	TUBG2	TUFM	TXN	TXNDC9	UAP1	UBA3	UBC	UBE2A	UBE2B	UBE2D3	UBE2E3	UBE2G1	UBE2M	UBE2N	UBE2V1	UBL3	UBL5	UBP1	UBXN4	UCHL1	UCHL3	UGGT2	UGP2	ULK2	UQCC1	UQCR10	UQCR11	UQCRC1	UQCRC2	UQCRH	UQCRQ	UROS	USE1	USO1	USP10	USP14	USP15	USP25	USP33	USP6	USP9X	USP9Y	UTP18	UTP25	UXS1	VAMP1	VAMP2	VAMP7	VARS1	VBP1	VCP	VDAC1	VDAC3	VEGFA	VIP	VLDLR	VMP1	VPS33B	VPS41	VSNL1	VWF	WASF1	WASHC3	WBP11	WBP4	WDHD1	WDR12	WDR61	WDR7	WFDC1	WIF1	XK	XPO7	YIPF3	YME1L1	YPEL5	YWHAB	YWHAH	YWHAZ	ZC3H15	ZFR	ZMAT3	ZMYM4	ZNF142	ZNF184	ZNF204P	ZNF207	ZNF706	ZNF75D	ZNHIT3	ZW10
BUFFA_HYPOXIA_METAGENE	> Common genes regulated by hypoxia across multiple head and neck and breast cancer clinical cohorts, and prognostic in multiple cancer types	ACOT7	ADM	AK4	ANKRD37	ANLN	BNIP3	CA9	CDKN3	CHCHD2	CORO1C	CTSV	DDIT4	ENO1	ESRP1	GAPDH	GPI	HILPDA	HK2	KIF20A	KIF4A	LDHA	LRRC42	MAD2L2	MAP7D1	MCTS1	MIF	MRGBP	MRPL13	MRPL15	MRPS17	NDRG1	P4HA1	PFKP	PGAM1	PGK1	PNP	PSMA7	PSRC1	SEC61G	SHCBP1	SLC16A1	SLC25A32	SLC2A1	TPI1	TUBA1A	TUBA1C	TUBB6	UTP11	VEGFA	YKT6
BUSSLINGER_DUODENAL_DIFFERENTIATING_STEM_CELLS	na	ACTG1	ADD3	ADH1C	AGR2	AHCY	ALDH1A1	ALDH2	ANP32B	ANXA2	APEX1	APP	AQP1	ARL6IP1	ASPM	ATP5F1A	ATP5F1B	ATP5IF1	ATP5MC1	ATP5MC2	ATP5MC3	ATP5MF	ATP5PB	ATP5PD	ATP5PO	BANF1	BHLHE40	BTF3	C1QBP	C9orf152	CALM2	CANX	CBX3	CCL25	CCND2	CCT2	CCT5	CCT6A	CD9	CDC42EP5	CDCA7	CENPF	CHCHD2	CKS2	CLDN3	CLIC1	CLU	COX4I1	COX5A	COX5B	COX6A1	COX6C	COX7A2	COX7B	COX7C	COX8A	CPS1	CS	CYC1	CYCS	DBI	DDAH1	DDX21	DEK	DHFR	DMBT1	DUT	ECH1	EEF1A1	EEF1B2	EEF1G	EEF2	EGR1	EI24	EIF1AX	EIF2S3	EIF3A	EIF3E	EIF3K	EIF3L	EIF4B	EIF5B	ELAPOR1	EMP2	ENO1	EPCAM	EPHB2	ESD	FAM120A	FAU	FBL	GAPDH	GAS5	GOLM1	GPX2	GSTP1	H2AZ1	H4C3	HADH	HINT1	HMGA1	HMGB1	HMGB2	HMGCS2	HMGN1	HNRNPA1	HNRNPA2B1	HNRNPAB	HNRNPC	HNRNPD	HNRNPK	HNRNPM	HNRNPR	HNRNPU	HSP90AA1	HSP90AB1	HSP90B1	HSPA8	HSPD1	HSPE1	IDH2	ILF3	IMPDH2	KCNE3	KLF5	KPNB1	KRT18	KRT19	KRT8	LAD1	LBR	LGALS4	LRPPRC	LSM4	MACROH2A1	MAOA	MARCKS	MCM7	MDH2	MGST1	MKI67	MLEC	MT1E	MT1F	MT1G	MT1X	MT2A	MTHFD1	NASP	NCL	NDUFA4	NDUFAB1	NDUFB9	NDUFS5	NFIB	NONO	NOP56	NOP58	NPM1	NRARP	NUCKS1	OLFM4	ONECUT2	PABPC1	PAICS	PCLAF	PCNA	PDLIM1	PFN1	PHB2	PIGR	PKM	PLP2	PPIA	PPIF	PPP1R1B	PRDX3	PRKDC	PTGES3	PTMA	RACK1	RAN	RBM3	RCC2	REG1A	RPL10	RPL10A	RPL11	RPL12	RPL13	RPL13A	RPL14	RPL15	RPL17	RPL18	RPL18A	RPL19	RPL22	RPL23	RPL24	RPL26	RPL27	RPL27A	RPL28	RPL29	RPL3	RPL30	RPL31	RPL32	RPL34	RPL35	RPL35A	RPL36	RPL37	RPL37A	RPL38	RPL39	RPL4	RPL41	RPL5	RPL6	RPL7	RPL7A	RPL8	RPL9	RPLP0	RPLP1	RPLP2	RPS11	RPS12	RPS13	RPS14	RPS15	RPS15A	RPS16	RPS18	RPS19	RPS2	RPS20	RPS23	RPS24	RPS25	RPS27	RPS27A	RPS28	RPS29	RPS3	RPS3A	RPS4X	RPS5	RPS6	RPS7	RPS8	RPS9	RRM2	SERBP1	SERF2	SET	SF3B5	SFPQ	SLC12A2	SLC25A3	SLC25A5	SLIRP	SMC4	SNHG16	SNHG29	SNHG5	SNHG6	SNHG8	SNRPB	SNRPE	SNRPF	SOD1	SOX4	SPINK1	SRP9	SRSF1	SRSF2	SRSF3	STMN1	SUCLG1	TFRC	TKT	TM9SF3	TMA7	TMPO	TMSB10	TOMM40	TOP2A	TRIM28	TSPAN8	TUBA1B	TUBB	TUFM	TXN	UQCRFS1	UQCRQ	VDAC1	VDR	XRCC5	YBX1	YWHAB	YWHAQ	YWHAZ	ZFAS1
BUSSLINGER_DUODENAL_TRANSIT_AMPLIFYING_CELLS	na	ACTG1	ADD3	ADH1C	AGR2	AKR1C3	ALDH1A1	ALDOA	ANP32B	ARL6IP1	ATP5F1A	ATP5F1B	ATP5F1C	ATP5IF1	ATP5MC1	ATP5MC2	ATP5MC3	ATP5ME	ATP5MF	ATP5MG	ATP5MPL	ATP5PB	ATP5PD	ATP5PO	CANX	CCL25	CDC42EP5	CENPF	CHCHD10	CHCHD2	CHP2	CLIC1	COX4I1	COX5A	COX5B	COX6A1	COX6B1	COX6C	COX7A2	COX7B	COX7C	COX8A	CPS1	CYC1	CYCS	DBI	DDAH1	DMBT1	ECH1	EEF1A1	EEF1B2	EEF1G	EEF2	EI24	EIF3K	EIF3L	ENO1	EPCAM	ESD	FAU	FBL	GAPDH	GOLM1	GSTP1	H2AZ1	H4C3	HINT1	HMGA1	HMGB1	HMGB2	HNRNPA1	HNRNPA2B1	HNRNPC	HSP90AB1	HSP90B1	HSPD1	HSPE1	IDH2	IER2	KLF5	KRT18	KRT19	KRT8	LGALS4	MAOA	MARCKS	MGST1	MKI67	MLEC	MT1G	MT2A	NCL	NDUFA1	NDUFAB1	NDUFB9	NDUFS5	NPM1	NUCKS1	PFN1	PHB	PHB2	PIGR	PPIA	PPP1R1B	PRDX1	PSMA5	PSME2	PTGES3	PTMA	RACK1	RAN	RBM3	REG1A	RPL10	RPL10A	RPL11	RPL12	RPL13	RPL13A	RPL14	RPL15	RPL17	RPL18	RPL18A	RPL19	RPL22	RPL23	RPL24	RPL26	RPL27	RPL27A	RPL28	RPL29	RPL3	RPL32	RPL34	RPL35	RPL35A	RPL36	RPL37	RPL37A	RPL38	RPL39	RPL4	RPL41	RPL5	RPL6	RPL7	RPL7A	RPL8	RPL9	RPLP0	RPLP1	RPLP2	RPS11	RPS12	RPS13	RPS14	RPS15	RPS15A	RPS16	RPS18	RPS19	RPS2	RPS20	RPS23	RPS24	RPS25	RPS27A	RPS28	RPS29	RPS3	RPS3A	RPS4X	RPS5	RPS6	RPS7	RPS8	RPS9	SF3B5	SLC25A3	SLC25A5	SNHG29	TFRC	TM9SF3	TMSB10	TOP2A	TPI1	TUBA1B	TUFM	TXN	UQCR10	UQCRFS1	UQCRQ	YBX1
BUSSLINGER_GASTRIC_IMMUNE_CELLS	na	AAK1	ABCB1	ABHD17A	ABHD3	ABI1	ABI3	ABRACL	AC010186.2	ACAP1	ACAP2	ACSL4	ACTB	ACTR2	ACTR3	ADA2	ADAM19	ADAM8	ADAR	ADARB1	ADCY7	ADD1	ADGRE5	AGFG1	AGGF1	AHNAK	AHR	AIDA	AIP	AKAP10	AKAP11	AKAP13	AKAP9	AKIRIN1	AKNA	AKTIP	ALOX5AP	ANAPC16	ANKLE2	ANKRD10	ANKRD11	ANKRD28	ANKRD44	ANKRD49	ANP32B	ANP32E	ANTXR2	ANXA1	ANXA6	AOAH	AP1M1	AP1S2	AP3M1	AP4B1	APBA2	APBB1IP	APMAP	APOBEC3C	APOBEC3F	APOBEC3G	APOBR	ARAP2	ARF6	ARHGAP15	ARHGAP25	ARHGAP30	ARHGAP35	ARHGAP4	ARHGAP45	ARHGAP9	ARHGDIB	ARHGEF1	ARHGEF3	ARHGEF6	ARID1A	ARID2	ARID4A	ARID4B	ARID5A	ARIH1	ARL4C	ARL6IP5	ARNTL	ARPC1B	ARPC2	ARPC3	ARPC5	ARPP19	ARRB2	ASAP1	ASB2	ASCC3	ASF1A	ASH1L	ASXL2	ATF2	ATF7IP	ATM	ATP11B	ATP1B3	ATP2B4	ATP5MG	ATP6AP2	ATP6V0E1	ATP6V0E2	ATP8A1	ATP8B2	ATR	ATRX	ATXN1	ATXN2L	ATXN7	AUTS2	AZIN1	B2M	BATF	BAZ1A	BAZ1B	BBX	BCL11B	BCL2	BCLAF1	BDP1	BHLHE40	BICD2	BIN1	BIN2	BIRC2	BIRC3	BIRC6	BOD1L1	BPTF	BRWD1	BST2	BTAF1	BTBD1	BTF3	BTG1	BTG2	BTN3A1	BTN3A2	BUB3	BZW1	C12orf57	C16orf54	C19orf12	C21orf91	C4orf3	C6orf62	C9orf16	C9orf78	CAB39	CACYBP	CALCOCO2	CALM1	CALM3	CAP1	CAPN2	CAPZA1	CAPZB	CARD11	CARD8	CASP1	CASP8	CBFB	CBL	CBLB	CBX3	CBX7	CCDC69	CCDC85B	CCDC88A	CCDC88B	CCDC88C	CCL20	CCL4	CCL5	CCND2	CCND3	CCNDBP1	CCNH	CCNI	CCNL1	CCNT2	CCR2	CCR5	CCR6	CCSER2	CCT4	CD101	CD2	CD244	CD247	CD27	CD37	CD3D	CD3E	CD3G	CD4	CD44	CD47	CD48	CD5	CD52	CD53	CD6	CD69	CD7	CD81	CD84	CD8A	CD8B	CD96	CDC14A	CDC16	CDC42	CDC42EP3	CDC42SE2	CDK13	CDK17	CDKN1B	CDV3	CELF1	CELF2	CENPC	CEP350	CEP85L	CERK	CFL1	CGGBP1	CHASERR	CHD1	CHD2	CHD3	CHST11	CHST12	CHSY1	CIAO1	CIDEB	CISH	CITED2	CKAP2	CKLF	CLDND1	CLEC2B	CLEC2D	CLIC5	CLIP1	CLK1	CLSTN3	CMTM3	CNBP	CNN2	CNOT1	CNOT2	CNOT6L	CNTRL	COMMD6	COMMD8	COPB1	CORO1A	COTL1	CPA3	CRBN	CREB1	CREBBP	CREBRF	CREM	CRLF3	CRTAM	CRYBG1	CSDE1	CSF1	CSGALNACT2	CSK	CSNK1G2	CST7	CTBP1	CTCF	CTLA4	CTSS	CTSW	CUL3	CXCL13	CXCR3	CXCR4	CXCR6	CYBA	CYBC1	CYFIP2	CYLD	CYRIB	CYTH1	CYTH4	CYTIP	DARS1	DAXX	DAZAP2	DCAF5	DCP1A	DCP2	DDIT4	DDX17	DDX24	DDX3X	DDX3Y	DDX5	DDX58	DDX6	DEF6	DEGS1	DEK	DENND1B	DENND1C	DENND2D	DENND4A	DENND4B	DERL1	DGKA	DGKE	DHRS7	DHX9	DIAPH1	DICER1	DIP2A	DMTF1	DNAJB14	DNAJB6	DNMT1	DNTTIP2	DOCK10	DOCK11	DOCK2	DOCK8	DOCK9	DOK2	DPP8	DR1	DRAP1	DSTYK	DUSP1	DUSP2	DUSP4	DUSP6	DYNC1H1	DYRK1A	DYRK2	DZIP3	EDEM1	EEF1A1	EEF1B2	EEF1D	EEF1G	EFR3A	EHD1	EID1	EIF1	EIF3F	EIF3H	EIF4A2	EIF4B	EIF4E3	EIF4EBP2	EIF4G2	EIF5	ELF1	ELK4	ELL	ELMO2	ELOVL5	ELP1	EMB	EML3	EML4	EMP3	ENO1	EP300	EP400	EPC1	EPG5	EPS15	ERAP1	ERAP2	ERBIN	ESYT1	ESYT2	ETS1	EVI2A	EVI2B	EVL	F2R	FAM102A	FAM111A	FAM13B	FAM160B1	FAM214A	FAM53B	FAM78A	FAM89B	FAS	FASLG	FAU	FBRS	FBXL20	FBXL3	FBXO11	FBXW2	FCER1G	FCMR	FCRL6	FERMT3	FGD3	FGFR1OP2	FHOD1	FKBP11	FKBP5	FLI1	FLNA	FLOT2	FLT3LG	FMNL1	FMNL3	FMR1	FNBP1	FNBP4	FNTA	FOSB	FOXJ3	FOXN2	FOXO1	FRYL	FUS	FXYD5	FYB1	FYN	FYTTD1	G3BP2	GAB3	GABPA	GAPDH	GAPVD1	GATA2	GATA3	GATAD2B	GBP2	GBP3	GBP5	GDI1	GFI1	GFOD1	GGA2	GGNBP2	GIMAP1	GIMAP2	GIMAP4	GIMAP6	GIMAP7	GIMAP8	GIT2	GLCCI1	GLG1	GLIPR1	GLIPR2	GLO1	GLS	GMFG	GMIP	GNA13	GNAI2	GNAI3	GNAS	GNB1	GNG2	GNLY	GNPTAB	GOLGA7	GPATCH8	GPBP1	GPCPD1	GPR155	GPR171	GPR183	GPR65	GPRIN3	GPSM3	GRAMD1A	GRAP2	GRB2	GRK2	GRK6	GSTK1	GVINP1	GYG1	GYPC	GZMA	GZMB	GZMH	GZMK	GZMM	H2AZ2	H3-3B	HAUS6	HCLS1	HCP5	HCST	HECA	HECTD4	HEG1	HELZ	HERC1	HERPUD2	HIC1	HINT1	HIPK1	HIVEP2	HIVEP3	HLA-A	HLA-B	HLA-C	HLA-DPA1	HLA-DPB1	HLA-E	HLA-F	HLA-H	HMGB1	HMGN1	HMGN4	HNRNPA2B1	HNRNPA3	HNRNPDL	HNRNPH1	HNRNPH3	HNRNPLL	HNRNPU	HOPX	HOXB2	HSPA8	HTR7	HUWE1	ICAM3	ICE1	ICOS	ID2	IDI1	IDS	IER5	IFFO1	IFI16	IFI27L2	IFI44	IFITM1	IFITM2	IFNAR2	IFNG	IGFLR1	IK	IKZF1	IKZF3	IL10RA	IL16	IL17A	IL17RA	IL18R1	IL18RAP	IL27RA	IL2RB	IL2RG	IL32	IL7R	INO80D	INPP4A	INPP4B	INPP5D	INTS6L	IPCEF1	IQGAP1	IRAK4	IRF1	IRF1-AS1	ISCU	ITGA1	ITGA4	ITGAE	ITGAL	ITGB1BP1	ITGB2	ITGB7	ITK	ITM2A	ITM2B	ITM2C	ITPKB	ITPR1	ITPR2	ITSN2	IVNS1ABP	JADE1	JADE2	JAK1	JAK3	JAML	JARID2	JCHAIN	JMJD1C	JMY	JUNB	JUND	KANSL1	KAT2B	KAT6A	KAT6B	KBTBD2	KCMF1	KCNAB2	KDM2A	KDM5A	KHDRBS1	KIAA0040	KIAA1109	KIAA2026	KIDINS220	KIF21B	KIF2A	KIT	KLC1	KLF12	KLF13	KLF6	KLHL28	KLRB1	KLRC1	KLRC2	KLRD1	KMT2A	KMT2C	KMT2D	KMT2E	KPNA4	KPNA6	KPNB1	KRI1	KTN1	LAG3	LAIR1	LANCL1	LAPTM5	LASP1	LAT	LATS1	LAX1	LBH	LBR	LCK	LCP1	LCP2	LDHA	LDHB	LDLRAD4	LEPROTL1	LGALS1	LIMD2	LIMS1	LINC-PINT	LINC00426	LINC00674	LINC00857	LINC02591	LNPEP	LONP2	LPGAT1	LPIN1	LPIN2	LPXN	LRBA	LRRFIP1	LRRN3	LSM14A	LSP1	LTB	LUZP1	LY6E	LY9	LYSMD2	LYST	MACF1	MAF	MALT1	MAN1A1	MAN1A2	MAN1C1	MAN2A2	MAP1LC3B	MAP2K1	MAP3K2	MAP4K1	MAP7D1	MAP7D3	MAPK1	MAPK1IP1L	MAPRE1	MAPRE2	MARCHF6	MARCHF7	MARK3	MAST3	MAT2B	MATK	MATR3	MBD2	MBNL1	MBP	MCL1	MCMBP	MDFIC	MDM4	MEAF6	MECP2	MED1	MED13	MEF2D	METTL23	METTL9	MFNG	MFSD10	MGAT1	MGAT4A	MIAT	MICAL1	MICB	MIER1	MIR23AHG	MIS18BP1	MLLT6	MOB3A	MPHOSPH8	MR1	MRFAP1L1	MRPS6	MS4A2	MSN	MTDH	MTMR9	MTR	MVB12B	MXD4	MXRA7	MYBL1	MYCBP2	MYH9	MYL12A	MYL12B	MYLIP	MYO1F	MYO1G	MYO5A	MYO7A	MYO9B	MYSM1	N4BP1	N4BP2L2	NAA38	NABP1	NAP1L1	NAP1L4	NBEAL2	NCKAP1L	NCOA1	NCOA3	NCOR1	NDST2	NEDD9	NEK7	NEK9	NEMF	NFAT5	NFATC2	NFATC2IP	NFATC3	NFKBIA	NGLY1	NIBAN1	NIN	NIPBL	NKG7	NLRC3	NLRC5	NLRP1	NMRK1	NONO	NOP53	NOTCH1	NOTCH2	NPAT	NPM1	NR3C1	NR4A2	NRDC	NSD1	NSMAF	NUDT21	NUFIP2	NUMA1	NUP153	NUP210	NUP98	NXPE3	OAS2	OAZ1	ODC1	OFD1	OGA	OGG1	OGT	OSBPL8	OST4	OSTF1	OSTM1	OTUD4	OTUD5	OXNAD1	P2RX5	PACS1	PAFAH1B1	PAG1	PAIP2	PAK2	PAPOLA	PAPOLG	PARP1	PARP14	PARP8	PARP9	PARVG	PAXX	PBXIP1	PCBP1	PCED1B	PCF11	PCGF5	PCM1	PCNP	PCNX1	PCNX2	PDCD1	PDCD4	PDE4B	PDE4DIP	PDE7A	PDLIM2	PDS5A	PDS5B	PECAM1	PELO	PFDN5	PFN1	PGGHG	PGK1	PHC3	PHF11	PHF19	PHF20	PHF20L1	PHF3	PHIP	PHLDA1	PHTF2	PICALM	PIEZO1	PIK3CD	PIK3IP1	PIK3R1	PIK3R5	PIKFYVE	PIM1	PIM2	PIP4K2A	PITPNC1	PLAAT4	PLCB2	PLCG1	PLEKHA2	PLEKHF1	PLEKHO1	PLEKHO2	PLP2	PLXDC1	PNISR	PNN	PNRC1	POLR2B	POLR3GL	POU2F2	PPHLN1	PPIA	PPIG	PPM1A	PPM1B	PPM1K	PPM1M	PPP1CC	PPP1R12A	PPP1R15A	PPP1R15B	PPP1R16B	PPP1R18	PPP2R2B	PPP2R5C	PPP2R5E	PPP3CB	PPP3CC	PPP4R3A	PPP4R3B	PPP6R1	PPT1	PRDM1	PRDM2	PREX1	PRF1	PRKACB	PRKAR1A	PRKCB	PRKCH	PRKCQ	PRKCQ-AS1	PRKD2	PRKD3	PRKY	PRMT2	PRNP	PRPF38B	PRPF40A	PRPF4B	PRPF8	PSD4	PSIP1	PSMA3-AS1	PSMA7	PSMB10	PSMB4	PSMB8	PSMB8-AS1	PSMB9	PSME1	PSME2	PSTPIP1	PTAR1	PTBP3	PTDSS1	PTGDR	PTGER2	PTGER4	PTGES3	PTK2B	PTMA	PTP4A2	PTPN1	PTPN11	PTPN2	PTPN22	PTPN4	PTPN6	PTPN7	PTPRA	PTPRC	PTPRCAP	PTPRE	PTPRJ	PUM2	PVRIG	PYHIN1	QKI	RAB21	RAB27A	RAB29	RAB3GAP2	RAB8B	RABGAP1L	RAC2	RACK1	RAD21	RALGAPA1	RALGAPB	RALGDS	RANBP2	RANBP9	RAP1A	RAP1B	RAP1GDS1	RAPGEF1	RAPGEF6	RASA1	RASA2	RASAL3	RASGRP1	RASGRP2	RASSF2	RASSF5	RB1CC1	RBBP6	RBL2	RBM12	RBM26	RBM27	RBM33	RBM38	RBM39	RBMS1	RBPJ	RCSD1	RESF1	REST	RETREG1	REV3L	RFLNB	RFTN1	RFX5	RFX7	RGCC	RGS1	RGS10	RGS14	RGS16	RGS19	RGS2	RHEB	RHOA	RHOG	RHOH	RICTOR	RIF1	RIPOR2	RNF114	RNF125	RNF139	RNF149	RNF166	RNF167	RNF19A	RNF213	RNF216	RNF38	RNF4	RNF44	RO60	ROCK1	RORA	RPA1	RPA2	RPL10	RPL10A	RPL13	RPL13A	RPL14	RPL15	RPL17	RPL19	RPL23	RPL23A	RPL24	RPL26	RPL27	RPL27A	RPL28	RPL30	RPL31	RPL32	RPL34	RPL35A	RPL36AL	RPL37	RPL37A	RPL38	RPL39	RPL4	RPL41	RPL5	RPL6	RPL7	RPL7A	RPL9	RPLP1	RPLP2	RPS11	RPS12	RPS13	RPS14	RPS15	RPS15A	RPS16	RPS18	RPS19	RPS2	RPS20	RPS23	RPS25	RPS27	RPS27A	RPS29	RPS3	RPS3A	RPS4X	RPS6KA3	RPS6KA5	RPS7	RSF1	RSRC2	RUNX2	RUNX3	S100A10	S100A4	SACM1L	SACS	SAMD3	SAMD9	SAMD9L	SAMSN1	SARAF	SASH3	SBNO1	SBNO2	SCAF11	SCAF8	SCML4	SECISBP2	SEL1L3	SELENOF	SELENOT	SELPLG	SEMA4D	SENP6	SENP7	SEPTIN1	SEPTIN2	SEPTIN6	SEPTIN7	SEPTIN9	SERINC1	SERPINB9	SERTAD2	SESN3	SET	SETD2	SETD5	SETX	SF1	SF3A1	SF3B1	SF3B3	SFMBT2	SH2B3	SH2D1A	SH2D2A	SH2D3C	SH3BGRL	SH3BGRL3	SH3BP1	SH3KBP1	SHFL	SHISA5	SIGIRR	SIGLEC17P	SIK3	SIN3A	SIPA1	SIRPG	SIT1	SKAP1	SKI	SLA	SLA2	SLAIN2	SLAMF1	SLAMF6	SLAMF7	SLC16A7	SLC18A2	SLC20A1	SLC26A2	SLC2A1	SLC2A3	SLC2A4RG	SLC38A1	SLC4A7	SLC5A3	SLC66A3	SLC7A5P2	SLC7A6	SLC9A3R1	SLF1	SLF2	SLFN11	SLFN5	SLK	SMAD7	SMAP2	SMARCA2	SMARCA5	SMARCE1	SMC3	SMC5	SMCHD1	SMG1	SMURF2	SNHG1	SNHG5	SNHG6	SNRK	SNRNP200	SNTB2	SNX3	SON	SORL1	SOS1	SP110	SP140	SP3	SPATA13	SPCS3	SPEF2	SPEN	SPG11	SPN	SPOCK2	SPTAN1	SRGAP3	SRGN	SRPRA	SRSF10	SRSF2	SRSF5	SRSF7	SSB	SSBP4	SSH1	SSH2	ST3GAL1	ST3GAL5	ST8SIA4	STAG2	STAT1	STAT3	STAT4	STAT5A	STAT5B	STIM1	STIM2	STING1	STK10	STK17A	STK17B	STK24	STK4	STMN3	STN1	STOM	STT3B	STX16	STYX	SUB1	SUN2	SURF4	SUSD3	SUSD6	SUZ12	SYNE1	SYNRG	SYTL3	TAB2	TACC1	TAF7	TAGAP	TANK	TAOK1	TAOK3	TAP1	TAP2	TAPBP	TASOR	TBC1D1	TBC1D10C	TBC1D20	TBC1D2B	TBC1D4	TBCB	TBCC	TBCD	TBK1	TBL1XR1	TBRG1	TC2N	TCF7	TCP1	TDP2	TERF2IP	TESPA1	TGFB1	TGFBR1	TGFBR2	TGFBR3	TGOLN2	THAP12	THEMIS	THRAP3	TIAL1	TIGIT	TINF2	TLE5	TLK1	TLN1	TMA7	TMC6	TMC8	TMED5	TMEM109	TMEM123	TMEM131L	TMEM35B	TMEM43	TMEM50A	TMF1	TMSB10	TMSB4X	TNF	TNFAIP3	TNFAIP8	TNFRSF1B	TNFRSF25	TNFSF12	TNFSF14	TNK2	TNRC6B	TNRC6C	TOMM7	TOP2B	TOR1A	TOR1AIP1	TOX	TPM3	TPP1	TPR	TPSAB1	TPSB2	TPT1	TRA2B	TRAF1	TRAF3IP3	TRAF5	TRAM1	TRANK1	TRAPPC10	TRAPPC8	TRERF1	TRG-AS1	TRIB2	TRIM14	TRIM22	TRIM33	TRIM38	TRIP12	TRMT112	TRPS1	TRPV2	TSC22D3	TSC22D4	TSEN54	TSPAN14	TSPAN32	TSPAN5	TSPYL2	TTC14	TTC39C	TTN	TUBA1A	TUBA4A	TUBB	TUT4	TWF2	TXNIP	TYROBP	TYW3	U2SURP	UBA2	UBA52	UBASH3A	UBASH3B	UBC	UBE2D2	UBE2D3	UBE2I	UBE2L6	UBE3A	UBLCP1	UBR1	UBR2	UBR4	UBR5	UBTF	UBXN4	UCP2	UGP2	UHMK1	UNC13D	URI1	USF2	USP1	USP15	USP20	USP24	USP25	USP34	USP42	USP47	USP9X	UTRN	VAMP1	VAV1	VAV3	VEZF1	VIM	VMA21	VOPP1	VPS11	VPS13B	VPS13C	VPS26A	VSIR	VWA5A	WAC	WAPL	WAS	WDR1	WDR26	WDR82	WIPF1	WNK1	WWC3	XCL2	XIAP	XPO1	XPO4	XPO6	XRCC5	XRCC6	XRN1	XRN2	YBX1	YME1L1	YPEL3	YPEL5	YTHDC1	YTHDC2	YWHAB	YWHAQ	YWHAZ	ZAP70	ZBED5	ZBTB1	ZBTB38	ZBTB4	ZBTB44	ZC3H11A	ZC3H6	ZC3HAV1	ZDHHC18	ZEB1	ZEB2	ZFAND5	ZFC3H1	ZFP36	ZFP36L1	ZFP36L2	ZFR	ZFYVE28	ZMAT3	ZMYM5	ZNF148	ZNF217	ZNF276	ZNF292	ZNF609	ZNF638	ZNF644	ZNF652	ZNF655	ZNF683	ZNF721	ZNF800	ZNF831	ZNFX1	ZNRF1	ZYX
BUSSLINGER_GASTRIC_ISTHMUS_CELLS	na	ABCC3	ABLIM1	AC008397.1	ACIN1	ACTG1	ACTN4	ACTR2	ADAM15	ADD3	ADH1C	AGR2	AGR3	AHNAK	AKAP1	AKR1B10	AKR1C3	ALDH2	ALDH3A1	ALDH3A2	ANO1	ANXA10	ANXA2	AP1M2	AP2B1	ARF1	ARF5	ARHGAP21	ARHGDIA	ARL6IP1	ARPC1A	ARPC2	ASAP2	ASPM	ATP1A1	ATP2A3	ATP5IF1	ATP5ME	ATP8B1	AUP1	B4GALT1	BACE2	BAZ1A	BCAP31	BCAS1	BHLHE40	BLVRB	CA2	CALM2	CALM3	CALR	CANX	CAP1	CAPG	CAPN5	CAPN8	CAPNS1	CAPZB	CAST	CBR1	CCDC25	CCNB1	CCND1	CCT5	CD151	CD63	CDC37	CDC42EP5	CDH1	CDS1	CENPE	CENPF	CENPV	CES2	CFL1	CHCHD2	CKAP4	CKS2	CLDN18	CLIC1	CLMN	CLTB	CMBL	CORO2A	COX6B1	COX8A	CREB3L1	CRELD2	CRIP1	CSTB	CTNNA1	CTSE	CTTN	CYC1	CYP1B1	CYP2C18	CYP2S1	CYP3A5	CYP4F12	CYP51A1	DBI	DDX18	DDX21	DHCR24	DHFR	DNAJB11	DNM2	DSP	DST	DYNLL1	EBP	EDEM3	EFHD2	EFNB2	EI24	EIF2S2	EIF3A	EIF3J	EIF4E2	EIF4G1	EIF5B	EIF6	ELF3	ELOVL6	ENO1	ENSA	EPCAM	EPS8L3	ESRP1	ETFB	ETNK1	EZR	FABP5	FAM120A	FAM177B	FASN	FBLIM1	FBP1	FCGBP	FER1L6	FERMT1	FHL2	FKBP2	FLNB	FMN1	FOXA2	FOXQ1	FXYD3	GADD45A	GALE	GALNT6	GAPDH	GARS1	GFUS	GIPC1	GKN2	GMDS	GNA11	GNB2	GNL3	GOLGA4	GPX2	GSN	GSTO1	GSTP1	H2AJ	H2AZ1	H4C3	HDGF	HDLBP	HES1	HMGB1	HMGB2	HMGCS1	HNRNPA2B1	HNRNPAB	HNRNPF	HNRNPM	HPGD	HSP90AA1	HSP90AB1	HSP90B1	HSPA5	HSPB1	HSPD1	HSPH1	HYOU1	IBTK	ID1	IER3	IL1R2	IL1RN	INF2	ITGA6	ITGB1	ITGB4	ITPR3	JPT1	JUP	KCNE3	KDELR1	KDELR2	KDELR3	KHSRP	KIAA1522	KIF1C	KIF5B	KLF2	KLF3	KLF4	KLF5	KRT18	KRT19	KRT8	LAD1	LAMA3	LAMB3	LARP1	LARP1B	LASP1	LDLR	LFNG	LGALS3	LGALS4	LIMA1	LINC01133	LLGL2	LMAN2	LMNA	LMO4	LMO7	LPCAT4	LRRFIP1	MACROH2A1	MAL2	MANF	MAPK3	MARCKS	MCU	ME1	MESD	MGLL	MGST2	MGST3	MIA3	MICU1	MIDN	MISP	MKI67	MLEC	MLPH	MRPL14	MRPS35	MTDH	MUC1	MUCL3	MVD	MVP	MYDGF	MYH14	MYL6	MYO10	MYO1A	MYO5C	MYOF	NANS	NCL	NCOR1	NDUFS6	NET1	NFE2L2	NFIC	NIBAN2	NKX6-2	NMU	NOP56	NQO1	NR2F6	NUCKS1	NUSAP1	OSBPL7	P4HB	PABPC1	PALLD	PAQR8	PDIA4	PDIA6	PDLIM1	PEBP1	PERP	PFN1	PHACTR2	PHLDA2	PKP3	PLA2G10	PLEC	PLEK2	PLEKHA6	PLLP	PLP2	PLXNA2	POMP	PPARG	PPDPF	PPFIBP1	PPIA	PPM1G	PRC1	PRDX1	PRKCD	PRPF38B	PSD3	PSMA4	PSMA7	PSMD11	PSMD7	PTBP1	PTGES3	PTMA	PTPRF	PTTG1	PTTG1IP	PYCR1	RAB11FIP1	RAB27B	RAB2A	RAB3D	RAC1	RALBP1	RAN	RASEF	RASSF6	RBM25	RBM3	RBM47	REG4	REP15	RETSAT	RHOA	RNU4ATAC	RPL35	RPL36AL	RPN1	RPN2	RPS24	RPS8	RRBP1	S100A10	S100A11	S100A14	S100A16	S100A6	S100P	SCD	SDC1	SDC4	SDF2L1	SEC61A1	SEC61G	SEC63	SEM1	SEMA3B	SERBP1	SERF2	SERPINB1	SERPINB5	SF3B5	SFN	SGSM3	SH3RF1	SLC16A1	SLC39A11	SLC44A1	SLC44A2	SLC7A8	SLC9A1	SLK	SLTM	SMC4	SMIM14	SMPD3	SNRPB	SNRPD1	SNRPF	SNRPG	SPINK1	SPINK5	SPINT2	SPTBN1	SRRM1	SRSF1	SRSF3	STMN1	SULT1C2	SYK	SYNGR2	SYTL2	TACC3	TACSTD2	TAGLN2	TALDO1	TCEAL9	TCERG1	TCF7L2	TENT5A	TES	TESC	TFCP2L1	TFF1	TIMP1	TK1	TKT	TLCD2	TLN2	TM9SF3	TMED2	TMED9	TMEM54	TMPRSS4	TMSB10	TMSB4X	TOP1	TOP2A	TPM1	TPM3	TPM4	TPX2	TRIM2	TRNP1	TSPAN1	TSPAN15	TSPAN3	TSPAN8	TSPO	TST	TTC39A	TUBA1B	TUBA1C	TUBB	TUBB4B	TXN	TXNRD1	U2AF1	UBE2C	UGDH	USH1C	VASP	VCP	VILL	VMP1	VPS35	VSIG1	WASF2	YBX1	YWHAB	YWHAH	YWHAZ	ZBTB7A	ZBTB7C
BUSSLINGER_GASTRIC_PARIETAL_CELLS	na	ACADM	ACADVL	ACAT1	AHCYL2	AIFM1	AK3	AKR7A3	AKR7L	ALAD	ALDH1A1	ALDOB	APLP1	AQP4	ARRDC4	ATP1B1	ATP4A	ATP4B	ATP5F1A	ATP5F1B	ATP5F1C	ATP5F1D	ATP5MC1	ATP5MC3	ATP5MD	ATP5ME	ATP5MF	ATP5MG	ATP5MPL	ATP5PB	ATP5PD	ATP5PF	ATP5PO	ATP6V1H	AUH	BCKDHB	BOLA3	C1orf116	CALM1	CBLIF	CCKBR	CD59	CHCHD10	CHCHD2	CHIA	CHP1	CHPT1	CKB	CKMT2	CLIC6	CMTM4	CNTD1	COA3	COX17	COX4I1	COX5A	COX5B	COX6A1	COX6B1	COX6C	COX7A2	COX7A2L	COX7B	COX7C	COX8A	CPA2	CPEB4	CS	CYC1	CYCS	CYFIP2	CYSTM1	DBT	DCXR	DECR1	DHRS7	DLD	DNER	DRD5	DUSP19	DUSP4	ECHS1	ECI2	EIF5A2	ESRRG	ETFRF1	ETNPPL	EZR	FAM107B	FAM162A	FGA	FGB	FGD4	FGG	FH	FILIP1L	FNDC5	FTH1	FTL	G0S2	GABARAPL1	GAPDH	GBGT1	GHITM	GLOD4	GLUL	GMPR	GOT1	GOT2	GPC3	GPR155	GPRC5C	GPT2	GRIA4	GSTA1	GUCA2B	HADHB	HIGD1A	HOPX	HPCAL1	HSPA9	IDH2	IGFBP2	IGFBP5	INSIG1	ISCU	ITIH5	KCNE2	KCNJ16	KCNQ1	KIAA1191	LDHB	LIFR	LINC00671	LRIG1	MDH1	MDH2	ME3	MFSD4A	MGAT4B	MICALL1	MICOS10	MPC1	MPC2	MPP7	MRPL34	MRPL41	MTURN	MYO19	NCKAP1	NDUFA1	NDUFA10	NDUFA4	NDUFA5	NDUFA6	NDUFA7	NDUFA8	NDUFA9	NDUFAB1	NDUFB10	NDUFB2	NDUFB3	NDUFB4	NDUFB5	NDUFB7	NDUFB8	NDUFB9	NDUFC1	NDUFS1	NDUFS2	NDUFS3	NDUFS4	NDUFS8	NDUFV1	NDUFV2	NECAB3	NFE2L2	NNT	ODAM	OXCT1	PAFAH2	PBXIP1	PDGFD	PDHA1	PDHB	PDHX	PHLDA1	PINK1	PKM	PLEKHB2	PP7080	PPIF	PPP2R3A	PPP2R5A	PRDM16-DT	PRDX2	PRDX3	PRDX5	PRKACB	PRKAR1A	PSAP	PSCA	PTGER3	PXMP2	RAB11FIP2	RAB4A	RAP1GAP	RAP1GAP2	RBPMS2	REXO2	SDHB	SDHC	SERF2	SGK1	SIGLEC11	SIK2	SLC16A7	SLC25A3	SLC25A4	SLC25A5	SLC2A12	SLC4A2	SLC9A3R1	SMIM11A	SOD1	STX12	SUCLG1	SUCLG2	SULT2A1	SYNJ2BP	TBCA	TCN1	TM7SF2	TMBIM6	TMEM141	TMEM171	TMEM70	TPD52L1	TPM2	TRIM50	TXNDC17	UBL3	UQCR10	UQCR11	UQCRB	UQCRC1	UQCRC2	UQCRFS1	UQCRQ	VDAC1	VDAC2	VEGFB	WBP2	WIPF3	YBX1
CACGTG_MYC_Q2	> Genes having at least one occurence of the highly conserved motif M2 CACGTG sites. The motif matches transcription factor binding site V$MYC_Q2 (v7.4 TRANSFAC).	AATF	ABCA1	ABCA2	ABCB6	ABCC4	ABHD17B	ACACA	ACAN	ACAP3	ACLY	ACVR2B	ACY1	ADAM10	ADAM12	ADAMTS17	ADAMTS19	ADAMTS3	ADCK1	ADCY3	ADGRB2	ADK	ADNP	ADPRHL1	ADSS2	AEN	AFF2	AFF4	AGMAT	AGO2	AGRP	AIFM3	AK2	AK3	AKAP1	AKAP10	AKAP12	ALDH18A1	ALDH3B1	ALDH6A1	ALDOA	ALG1	ALX4	AMD1	AMDHD2	AMER1	AMMECR1L	AMPD2	ANAPC13	ANGPT2	ANKHD1	ANKHD1-EIF4EBP3	ANKRD12	ANKRD13B	ANKRD17	ANXA6	AP1S2	AP3D1	AP3M1	APEX1	APOA5	ARF6	ARHGAP12	ARHGAP17	ARHGAP20	ARHGAP44	ARHGAP45	ARL2	ARL3	ARMC6	ARMCX1	ARMCX2	ARMCX3	ARMCX4	ARMCX6	ARMT1	ARPC5	ARRDC3	ARRDC4	ARX	ASPHD1	ASPSCR1	ASS1	ATAD3A	ATAD3B	ATF1	ATF4	ATF7IP	ATG5	ATIC	ATL2	ATOH8	ATP1B3	ATP5MC1	ATP5PB	ATP6V0B	ATP6V1A	ATP6V1C1	ATP6V1H	ATP7A	ATXN3	ATXN7L2	AVP	AVPI1	B3GALT2	B3GALT6	B3GNT9	B4GALT2	BARHL1	BATF2	BATF3	BAX	BCAS3	BCKDHA	BCL11B	BCL6	BCL7C	BCL9	BCL9L	BCOR	BDNF	BEND4	BEX1	BEX2	BEX3	BFAR	BHLHA15	BHLHE40	BHLHE41	BLOC1S1	BMP2	BMP2K	BMP4	BMP6	BMP7	BOK	BRD2	BRDT	C12orf66	C14orf132	C15orf39	C16orf72	C17orf102	C19orf54	C1orf43	C1QBP	C20orf27	C21orf91	C2CD2L	C2CD4A	C9orf139	C9orf85	CA14	CACNA1D	CACUL1	CAD	CAMK2D	CAMK4	CAMKK1	CAMKK2	CAMKV	CANX	CARMIL3	CATSPERD	CBARP	CBX5	CBX6	CCAR1	CCDC103	CCDC126	CCDC191	CCDC6	CCER1	CCNYL1	CD164	CDC14A	CDK20	CDK5R1	CDKL5	CDKN2C	CEACAM5	CEBPA	CEBPA-DT	CEBPB	CELF1	CELSR3	CEP57	CEP63	CEP83	CEP95	CFAP57	CFL1	CGN	CGREF1	CHD4	CHRM1	CHRNA7	CHST11	CIART	CIPC	CITED2	CLCN2	CLEC18C	CLIP2	CLN3	CLTC	CLUH	CMTM8	CNNM1	CNOT4	CNPPD1	CNPY2	CNPY3	CNST	COL25A1	COL2A1	COMMD3	COMMD8	COPS7A	COPZ1	CPEB4	CPT1A	CREBRF	CRMP1	CSDE1	CSK	CTBP2	CTIF	CTSA	CTSF	CUL5	CUTA	CXorf56	CYP2D6	DAZL	DCAF11	DCAF13	DCHS1	DCTN4	DCTPP1	DCUN1D4	DDX18	DDX3X	DDX4	DDX5	DENND6A	DEPDC7	DERL3	DHX35	DIABLO	DIAPH1	DIP2B	DLC1	DLX1	DLX2	DNAAF1	DNAAF6	DNAJB5	DNAJB9	DNMT3A	DNTTIP2	DOHH	DOLK	DOP1A	DPAGT1	DRC3	DRD1	DSCAM	DTNA	DUSP1	DUSP4	DUSP7	DVL2	DYM	DYRK1B	DZIP1	E2F3	E2F8	EBNA1BP2	EEF1AKNMT	EEF1B2	EEF1E1	EFNB1	EFTUD2	EGLN2	EIF3A	EIF3B	EIF3E	EIF3J	EIF4A1	EIF4B	EIF4E	EIF4G1	ELAVL3	ELK1	ELOVL5	EMC1	EME1	EN1	EN2	ENO3	ENPP6	EPB41	EPB41L4B	EPC1	ERCC6	ERF	ERLIN1	ESR2	ESRP2	ESRRA	ESYT1	ETV1	EVC2	EWSR1	EXOSC5	EYA4	FABP3	FADS3	FAF1	FAM117A	FAM13B	FAM214B	FAM76B	FARP1	FAXDC2	FBL	FBXL19	FBXL19-AS1	FBXO33	FCHSD2	FEN1	FGF11	FGF14	FGF19	FGF6	FHOD1	FKBP10	FKBP11	FKBP5	FLT3	FLVCR2	FMR1	FOSL1	FOXD3	FOXF2	FOXJ3	FOXO3	FOXRED2	FPGS	FRMD3	FXR1	FXYD2	FXYD6	G6PC3	GABARAP	GADD45B	GADD45G	GAPDH	GAR1	GATA4	GATA5	GCSH	GEMIN4	GET3	GET4	GGN	GIGYF2	GIT1	GJA1	GK	GLA	GLB1L	GLS2	GLYR1	GMFB	GNA13	GNAS	GNB2	GNL1	GNPTG	GPC3	GPD1	GPM6B	GPRC5C	GPS1	GPX1	GRIN2A	GRK6	GSK3B	GTF2A1	GTF2H1	GTPBP1	GUCY1A2	GYG1	H2AZ1	H3-3A	HBP1	HEBP2	HERPUD1	HEXA	HHEX	HHIP	HIF1A	HIRA	HLX	HMGA1	HMGN2	HMOX1	HNRNPA1	HNRNPA3	HNRNPD	HNRNPDL	HNRNPF	HNRNPH2	HNRNPH3	HNRNPM	HOOK2	HOXA1	HOXA11	HOXA3	HOXA4	HOXA7	HOXA9	HOXB4	HOXB5	HOXB7	HOXC11	HOXC12	HOXC13	HOXC5	HOXD10	HPCA	HPCAL4	HPS3	HPS5	HRH3	HS3ST3A1	HSD11B1L	HSDL1	HSP90AB1	HSP90B1	HSPA4	HSPA9	HSPBAP1	HSPD1	HSPE1	HSPH1	HYAL2	ICAM5	IER5L	IFRD1	IFRD2	IGF1R	IGF2BP1	IGF2BP3	IGF2R	IGSF22	IKZF3	IL15RA	IL1RAPL1	ILF3	ILF3-DT	ILK	INO80	INSM1	IPO13	IPO4	IPO7	IQCG	IQGAP2	IRF9	IRS4	JADE1	JADE2	JAKMIP1	JOSD1	JPH1	KANSL1L	KAT14	KAT5	KAT6A	KBTBD2	KCMF1	KCNAB1	KCNE4	KCNH4	KCNK5	KCNN4	KCNQ5	KCTD15	KDM3A	KDM4C	KDM6A	KIAA0586	KLF10	KLF11	KLF9	KLHDC3	KLHL28	KMT2A	KRTCAP2	L1CAM	LAMP1	LAP3	LDHA	LEF1	LHX9	LIG3	LIN28A	LMLN	LMNB1	LMX1A	LNPK	LONP1	LONRF3	LPCAT4	LRFN4	LRP8	LRRC59	LTBR	LTV1	LYAR	LYPD1	LZTFL1	LZTS2	MACROD1	MAEL	MAFF	MANF	MAP7	MAPKAPK3	MARCHF8	MAT2A	MAX	MBNL1	MCM2	MCM8	MCOLN1	MDN1	MEA1	MED28	MEOX2	MEPCE	METAP1D	MFHAS1	MFSD5	MGME1	MIA2	MICAL2	MICOS13	MICU1	MID1IP1	MIEN1	MINK1	MMP23A	MMP23B	MNT	MON1A	MORF4L2	MPP3	MPV17	MRM1	MRPL27	MRPL40	MRTO4	MTAP	MTCH2	MTFP1	MTHFD1	MTUS1	MXD3	MXD4	MYB	MYCL	MYO19	NAA25	NAA50	NAPA	NAT10	NCL	NCOA6	NDUFA7	NDUFAF4	NDUFS1	NEFM	NEK6	NET1	NEURL2	NEUROD1	NEUROD6	NFATC3	NFX1	NID1	NIT1	NKX2-2	NKX2-3	NLN	NMNAT2	NOL4L	NOL6	NOL8	NOP56	NOTCH1	NPM1	NPTN	NPTX1	NR0B2	NR1D1	NR4A3	NR5A1	NR6A1	NRAS	NRIP3	NRXN1	NSD3	NTHL1	NTMT1	NTN3	NUDC	NUDT11	NUP153	NUP62CL	NXPH1	OBI1	ODC1	OGDHL	OGT	OLFM2	ONECUT1	OPRD1	ORAI2	OSER1	OSGEP	OSR1	P3H4	PA2G4	PABPC1	PABPC4	PAICS	PANK3	PATZ1	PAX6	PBRM1	PCDHA10	PCED1A	PDCD6IP	PDIA2	PDIA4	PDK2	PDP2	PDPR	PEPD	PER1	PES1	PFDN2	PFDN6	PFKFB3	PFN1	PHC3	PHF20	PHF20L1	PIAS4	PICALM	PIGW	PIK3IP1	PITX3	PKN1	PLA2G4A	PLA2G6	PLAG1	PLAGL1	PLBD1	PLCG2	PLEKHA6	PNMA8A	POGK	POGLUT1	POLA1	POLH	POLR1G	POLR2H	POLR2L	POLR3A	POLR3C	POLR3D	POLR3E	POP1	POU3F2	PPARGC1A	PPARGC1B	PPAT	PPCS	PPM1A	PPP1R1B	PPP1R3B	PPP1R3C	PPP1R9B	PPP2R2B	PPRC1	PRDM4	PRELID1	PRKCE	PRKCG	PRKCH	PRMT1	PROK2	PRPS1	PRPS2	PRR3	PRR7	PRRC2C	PSEN2	PSMB3	PSME3	PSME3IP1	PTCH1	PTGES2	PTGES3	PTMA	PUS1	PWP2	QTRT1	QTRT2	RAB24	RAB2A	RAB30	RAB31	RAB3IL1	RABGAP1	RAD50	RAD9A	RALYL	RAMP2	RANBP1	RAPGEF6	RARG	RASD2	RASGRP2	RBBP4	RBBP6	RBBP7	RBM15B	RBM19	RBM3	RCL1	RCOR2	REEP3	RELB	RETREG2	REV1	REXO2	RFX4	RFX5	RGL1	RHBDD3	RHEBL1	RHOBTB3	RIDA	RLF	RMND1	RNF115	RNF128	RNF145	RNF146	RNF43	RNF44	RORC	RPA1	RPIA	RPL13A	RPL19	RPL22	RPL30	RPS11	RPS19	RPS2	RPS28	RPS6KA5	RPUSD4	RRAGB	RRAGC	RRP15	RRP8	RRS1	RSPO2	RSPRY1	RTN4	RTN4R	RTN4RL2	RUNX1T1	RUNX2	RUSC1	RXRB	SAE1	SAMD12	SASH3	SATB2	SC5D	SCAMP3	SCFD2	SCRT2	SCYL1	SDC1	SEC11C	SEC23IP	SELENOS	SEMA3F	SEMA7A	SEPTIN3	SERBP1	SET	SEZ6L	SEZ6L2	SFXN2	SGK1	SGO1	SGTB	SHMT1	SHMT2	SHOC1	SIGMAR1	SIRT1	SLC12A5	SLC12A6	SLC17A2	SLC17A9	SLC1A7	SLC20A1	SLC24A4	SLC25A32	SLC25A33	SLC25A37	SLC25A51	SLC26A10	SLC26A2	SLC31A2	SLC33A1	SLC35A5	SLC36A1	SLC38A2	SLC38A5	SLC38A7	SLC39A11	SLC39A7	SLC43A1	SLC49A4	SLC4A11	SLC6A15	SLC7A3	SLC7A5	SLC7A5P1	SLC9A5	SLCO1C1	SLCO5A1	SMAD2	SMC3	SMG1	SMYD4	SNCAIP	SNCB	SNN	SNRPA	SNTB2	SNX16	SNX2	SNX5	SNX8	SOCS2	SOCS5	SORD	SORL1	SOX12	SPATA2L	SPG21	SPIN2A	SPINK5	SPNS1	SPPL3	SRFBP1	SRP72	SSR1	ST6GAL1	STAT3	STC2	STK31	STMN1	STMN4	STT3B	STX6	STXBP2	SUCLG2	SUGP2	SUMF1	SUPT16H	SYBU	SYNCRIP	SYNRG	SYT3	SYT6	TAC1	TADA1	TAF6L	TAFA4	TAGLN2	TBC1D15	TBC1D5	TBL1X	TBL1Y	TBX4	TCEAL1	TCEAL3	TCEAL7	TCEAL8	TCERG1	TCF4	TCOF1	TDRD1	TEF	TESK2	TET2	TEX12	TFAP4	TFB2M	TFRC	TGFB2	TGFB3	TGIF2	THAP5	THUMPD2	TIAL1	TIMM10	TIMM50	TIMM8A	TIMM9	TLE3	TLE4	TLL1	TMED10	TMEM108	TMEM132E	TMEM258	TMEM47	TMEM59L	TMEM86A	TMUB1	TNFRSF21	TNPO2	TNXB	TOGARAM1	TOM1	TOM1L2	TOP1	TOPORS	TPM2	TRAPPC8	TRIB1	TRIM3	TRIM37	TRIM46	TRIP10	TRMO	TRMT2A	TRMT6	TRPM7	TSC1	TSC2	TSKU	TSPAN4	TSR2	TSR3	TSSK3	TTLL11	TUBA4A	TUBA4B	TUG1	TXLNG	TXNDC12	U2AF2	UBA1	UBE2B	UBE2C	UBE3D	UBE4B	UBIAD1	UBR4	UBR5	UBXN1	UBXN10	UBXN6	UNC45B	UQCC2	URI1	USP15	USP2	USP31	USP34	USP36	UTP14A	UTP18	UTP4	UTY	UVRAG	VARS2	VGF	VLDLR	VPS13A	VPS16	VPS26A	VPS33A	VPS37B	VPS50	VWA2	WASHC4	WBP2	WDR17	WDR46	WDR77	WEE1	WIPI1	WWP2	XPO1	XPO5	XRN2	YBX1	YBX2	YBX3	YEATS2	YPEL5	ZADH2	ZBTB10	ZBTB11	ZBTB40	ZBTB49	ZBTB5	ZBTB8OS	ZC2HC1C	ZC3H10	ZCCHC7	ZCWPW1	ZFP91	ZFYVE26	ZHX2	ZIC1	ZMYM6	ZMYND12	ZNF296	ZNF318	ZNF503	ZNF565	ZNF574	ZNF593	ZNF711	ZNF771	ZNF800	ZNHIT6	ZNRF2	ZZZ3
CASORELLI_ACUTE_PROMYELOCYTIC_LEUKEMIA_DN	> Genes down-regulated in APL (acute promyeolocytic leukemia) blasts expressing PML-RARA fusion [GeneID=5371;5914] compared to normal promyeloblasts.	AACS	AAGAB	AARS1	AARSD1	AASS	AATF	ABCC4	ABCF2	ABLIM1	ACACA	ACADVL	ACAT1	ACAT2	ACIN1	ACLY	ACOT2	ACOT9	ACP1	ACSL3	ACTB	ACTR2	ACTR3	ADAM28	ADIPOR2	AIFM1	AKR1B1	AKR1C1	ALB	ALDH1A1	ALDOA	ALDOC	AP2M1	APIP	APOBEC3C	APOC1	APOL3	ARF3	ARFGAP2	ARHGAP19	ARHGAP6	ARID5B	ARL6IP4	ARNTL2	ARPC4	ASB8	ASH2L	ASL	ASPM	ATIC	ATP5IF1	ATP6V0D1	AURKA	AURKB	BACE2	BAX	BAZ1B	BCAP31	BEX1	BEX3	BIRC5	BLMH	BLVRA	BRCA1	BUB1B	BUB3	C3orf14	C3orf52	CAMK1	CAPZA2	CARMIL1	CAVIN1	CBR1	CC2D1A	CCNA2	CCNB1	CCNB2	CCT5	CCT7	CD24P4	CD2BP2	CD40	CD59	CD84	CDC123	CDC20	CDC25A	CDC25C	CDC42BPA	CDC45	CDC5L	CDC6	CDHR1	CDK1	CDK9	CDKN3	CENPA	CENPE	CENPF	CENPM	CEP55	CEPT1	CHAF1A	CHCHD3	CHEK1	CHEK2	CHMP4A	CHTOP	CIRBP	CKAP4	CKS1B	CLC	CLCN4	CLEC2B	CLGN	CLN6	CMAS	COA1	COA7	COIL	COPZ2	COQ3	CREB3	CSE1L	CSF2RB	CSRP1	CTDSPL	CTNNBL1	CTPS1	CTSL	CTSZ	CYC1	CYP1B1	CYP51A1	DAG1	DCXR	DDAH1	DDX18	DDX3Y	DDX41	DEPDC5	DHCR24	DHCR7	DHFR	DHTKD1	DHX15	DHX9	DKC1	DLAT	DLC1	DLEU1	DLGAP5	DNAJC12	DNAJC17	DNAJC6	DNAJC8	DNAJC9	DNM1L	DNPH1	DPP4	DPPA4	DSCC1	DSG2	DUS4L	DVL2	DYNC1LI1	EBP	ECHDC1	ECI1	ECI2	EDC3	EED	EID1	EIF1AY	EIF2B5	EIF2S1	EIF2S2	EIF2S3	EIF3B	EIF4E2	EIF5A	EIF5B	ELOVL5	ELOVL6	ELP3	ENO1	ENO2	ENO3	ENOSF1	ENPP4	ENSA	ENTPD6	EPB41L2	EPRS1	EPX	ERG28	ERO1A	ESPL1	ETFB	ETS2	EXOC3	EXOSC2	EXOSC4	FADS1	FADS2	FAM111A	FAM124B	FAM171A1	FAM174B	FAM30A	FANCI	FBN1	FDFT1	FDPS	FEM1B	FEN1	FHL2	FILIP1L	FKBP4	FLOT1	FOXM1	FUBP1	FUS	FZD5	FZD6	G3BP1	G3BP2	GALE	GALNT12	GAPDH	GARS1	GATA2	GFI1B	GGA2	GGCT	GINS1	GINS2	GINS4	GK	GLO1	GLOD4	GLUD1	GLUL	GMPS	GNAI1	GOT1	GP1BB	GPSM2	GRPEL1	GSS	GTF2H3	GTSE1	GUCY1B1	HADH	HADHA	HDC	HDGFL3	HEATR6	HELLS	HEXIM1	HIRIP3	HLA-DPA1	HLA-DRB1	HMCES	HMGA2	HMGB3	HMGCR	HMGCS1	HMMR	HNRNPA1	HNRNPA2B1	HNRNPA3	HNRNPA3P1	HNRNPAB	HNRNPC	HNRNPD	HNRNPF	HNRNPH2	HNRNPH3	HNRNPK	HNRNPM	HNRNPU	HNRNPUL2	HOXA10	HOXA7	HOXA9	HPGD	HPGDS	HPS4	HSD17B4	HSP90AA1	HSP90AB1	HSPA4	HSPA9	HSPD1	HTATIP2	ICAM4	IDH3B	IDI1	IL18BP	IL9R	IL9RP3	ILF3	ILKAP	ILRUN	ILVBL	INPP1	INPP4B	INSIG1	IP6K1	ITGA2B	IVNS1ABP	JAKMIP2	JPT2	KBTBD2	KDELR2	KDM1A	KDM5D	KEAP1	KIF11	KIF15	KIF20A	KIF22	KIF2C	KIF4A	KIFAP3	KIFC1	KLF1	KLHDC3	KPNA2	KPNB1	KYNU	LAMP1	LAPTM4B	LAPTM5	LARP4B	LAT	LDHA	LDHB	LDLR	LGALS8	LIF	LIN7C	LMAN2	LMNA	LMNB2	LMO2	LMO4	LOX	LPCAT3	LPIN1	LRRFIP2	LSM14A	LSS	LUC7L	LUC7L2	LUC7L3	M6PR	MACROD1	MAD1L1	MAOA	MAP7	MAPK14	MAPRE2	MCM2	MCM3	MCM4	MCM5	MCM7	MECOM	MEF2C	MEIS1	MELK	MGAT3	MKI67	MLLT3	MMRN1	MREG	MRM2	MRM3	MRPL12	MRPL28	MRPS10	MSMO1	MTMR2	MTREX	MUC1	MVD	MYDGF	MYH10	NADSYN1	NANS	NAP1L4	NASP	NAXD	NCAPG	NCAPH	NCAPH2	NCBP1	NCF1	NDC80	NDN	NDUFS2	NDUFS6	NDUFV1	NEFH	NEK2	NEK9	NFIB	NME1	NNT	NOC3L	NOLC1	NONO	NPM1	NPR3	NRIP1	NSDHL	NTRK1	NUDC	NUDT1	NUDT11	NUP155	NUP93	NUSAP1	NXF3	ODC1	OPTN	ORC1	PAF1	PAFAH1B3	PAICS	PAWR	PCYT1B	PCYT2	PDHB	PDIA3	PDIA6	PDK3	PES1	PEX2	PFKL	PFKM	PFKP	PGD	PGK1	PICALM	PIK3R3	PIM1	PIN4	PIR	PKIA	PLA2G4A	PLEKHB2	PLK1	PLOD2	PLS1	PNRC2	POGLUT2	POLA2	POLD2	POLD3	POLQ	PPA1	PPAN	PPIB	PPID	PPM1G	PPP1R10	PPP2R1B	PRC1	PRDX4	PRG2	PRKAR2B	PRMT7	PROS1	PRPF4	PRR11	PRSS23	PSAT1	PSMA1	PSMB5	PSMB6	PSMC3	PSMC3IP	PSMD13	PSTPIP2	PTGES2	PTGS1	PTK2	PUS1	QPRT	QTRT1	RAB33A	RAB3GAP1	RABGAP1	RAD23B	RAD54B	RAD54L	RADX	RALY	RANGAP1	RAP2B	RAPGEF6	RBFOX2	RBL1	RCC1L	RDH11	RDX	RECQL4	RECQL5	REX1BD	RFC3	RFC4	RMND5B	RNASE2	ROBO1	ROCK2	RPA1	RPARP-AS1	RPE	RPL3	RPN1	RPS4Y1	RRM2	RRP1	RRP9	RTN3	RYK	SAFB	SAMM50	SCD	SCRN1	SDHA	SEC24C	SEMA3C	SEPTIN2	SERBP1	SERINC3	SERPINB6	SERPINE2	SF3A3	SFPQ	SFXN1	SHMT2	SHQ1	SKAP2	SLA	SLC16A3	SLC18A2	SLC22A17	SLC25A1	SLC25A4	SLC27A2	SLC27A5	SLC2A10	SLC2A6	SLC38A1	SLF2	SMC4	SMS	SNF8	SNRNP25	SNRNP40	SNRNP70	SNRPA1	SNRPB	SNRPN	SNU13	SNX17	SNX4	SNX5	SOCS2	SPAG5	SPINT2	SQLE	SQSTM1	SRI	SRP54	SRPK2	SRSF3	SRSF9	SSR1	SSRP1	ST7	STIL	STIP1	STOM	STON1	STT3A	STX7	STXBP6	SUMO1	SV2A	SWAP70	TACO1	TADA2A	TAF15	TAL1	TARDBP	TBC1D31	TBC1D4	TBL3	TCAF1	TCF4	TECR	TEDC2	TFPI	TFR2	THBS1	THG1L	THOC6	TIMELESS	TIMM10	TIMM44	TIMM50	TIMP3	TJP2	TK1	TLCD3A	TM7SF2	TMBIM1	TMEM106C	TMEM14A	TMEM176B	TMEM97	TOP2A	TPD52	TPI1	TPM1	TRAFD1	TRAP1	TRIP13	TRIP6	TRO	TSR1	TSR2	TST	TTC27	TTLL12	TUBB	TUBB2B	TUFM	TYMS	UPF1	UPF3A	UQCRC1	UROS	UTP14A	VCL	VCP	VDAC1	VNN2	VOPP1	VPS37C	VRK1	VWA5A	VWF	WARS1	WDHD1	WDR46	WFDC3	XRCC5	XRCC6	YBX1	YKT6	YWHAH	ZNF175	ZNF544	ZNF671	ZWINT
CHAF1B_TARGET_GENES	> Genes containing one or more binding sites for UniProt:Q13112 (CHAF1B) in their promoter regions (TSS -1000,+100 bp) as identified by GTRD version 20.06 ChIP-seq harmonization.	AARS2	ABHD12	ABHD15-AS1	ABHD5	ABTB2	AC005730.2	AC009005.1	AC016876.1	AC073878.1	AC092802.1	AC100861.1	AC116535.1	AC124068.2	AC132192.2	AC138356.1	AC141586.1	ACER3	ACSF3	ACTB	ACTG1	ACTL8	ADAP2	ADAT2	ADNP	AF117829.1	AFF1	AFF3	AGBL5	AGBL5-AS1	AGK	AK3P2	AKAP8	AKIRIN2	AKR1C3	AL139353.2	AL390955.2	ALDH1L2	ALG1L13P	ALOX12	AMACR	AMD1	AMDHD2	ANGEL1	ANKMY1	ANKRD18A	ANKRD18B	ANKRD19P	ANKRD20A4P	ANKRD31	ANKRD33B	ANO10	ANPEP	ANTKMT	ANXA9	AP3B1	AP4E1	APOL2	APRT	ARFIP2	ARHGAP22	ARHGAP4	ARHGDIA	ARHGEF1	ARID1A	ARID3A	ARL14EP	ARL6IP1	ARMCX5	ARMCX5-GPRASP2	ARMT1	ARRDC3	ARSG	ASF1A	ASMTL	ATF4	ATP5F1A	ATXN2L	B3GALT4	BACH1	BAG2	BAIAP2	BAIAP2-DT	BAIAP3	BAZ2B	BCAR3	BCAS4	BCL7A	BCORL1	BEND3	BFAR	BIN1	BIN3	BMF	BMS1	BNIP3P11	BOLA1	BORCS5	BRWD1	BRWD1-AS2	BSG	BTK	C11orf68	C11orf98	C15orf39	C15orf48	C15orf61	C17orf49	C1orf53	C2CD5	C5orf24	C6orf226	C6orf47	C6orf62	C8orf37	C8orf82	CA2	CA3-AS1	CALM1	CALM2	CAPS2	CARS2	CBFA2T3	CBX3P2	CCDC106	CCDC136	CCDC157	CCDC183	CCDC59	CCDC78	CCDC88A	CCDC88B	CCDC97	CCNT1	CCT4	CD244	CD68	CDC25C	CDK12	CDK6	CDK6-AS1	CDKL3	CDKN1A	CEBPA	CEBPA-DT	CENPH	CENPU	CEP104	CEP128	CEP131	CEP170B	CEP57	CEP95	CERNA3	CFAP251	CFD	CFL1	CFLAR	CHD2	CHD9	CHEK1	CHMP2A	CHRAC1	CHRNA3	CHTF8	CIRBP	CIZ1	CNOT6	COMMD1	COPB1	COPS7B	COTL1	COX20	CPNE8	CPSF1	CRLS1	CSKMT	CSRNP2	CTNNB1	CUEDC1	CUL4A	CUL7	CWC25	CXCR4	CYC1	CYP1B1	CYP2W1	DALRD3	DCUN1D2	DDIT3	DDIT4	DDX1	DDX11L10	DDX18	DDX5	DDX60L	DEF6	DEGS1	DENND4B	DFFB	DGAT1	DGKD	DHFR	DHX33	DHX33-DT	DHX9	DIDO1	DIS3L2	DLEU2	DMAP1	DNAJB1	DNAJB14	DNAJB4	DOCK2	DOHH	DPCD	DPP8	DPP9	DPY19L4	DRAP1	DRG1	DRG2	DTWD1	DUS1L	DUSP1	DUSP2	DUSP22	DUSP6	EDC4	EEF1A1	EEF1AKMT1	EEF1AKMT2	EEF2	EGR1	EIF1	EIF3D	EIF4A2	EIF4G2	ELAC1	EMC1	ENPP3	EOGT	EPB41L4A-AS1	EPC1	EPS15	ERCC1	ERLIN2	ETV5	EWSR1	EXD3	EXOC3-AS1	F2RL3	FADD	FAM107B	FAM118A	FAM178B	FAM201A	FAM227B	FAM53C	FAM76B	FASN	FBXL4	FHL3	FLNA	FLOT1	FLOT2	FOXJ3	FOXN2	FPGS	FRA10AC1	FRG1	FRG1-DT	FRMPD1	FSCN1	FTL	FUS	FUT10	G2E3	GABARAP	GADD45B	GAK	GAPDH	GARS1	GARS1-DT	GAS5	GAS7	GASAL1	GATAD2A	GBA	GEMIN6	GEMIN8	GGNBP2	GNB2	GNPDA2	GOLGA7	GPAA1	GPN2	GRK6	GSDMD	GSK3B	GSTA4	GSTCD	GTF2A1	GTF2A2	GTF2IRD1	GTF3C3	GTF3C6	GUSBP2	H1-10	H1-2	H1-5	H2AC11	H2AC13	H2AC21	H2AX	H2AZ1	H2AZ1-DT	H2BC11	H2BC12	H2BC13	H2BC15	H2BC18	H2BC21	H2BC8	H3-3B	H3C7	H4-16	H4C1	H4C3	H6PD	HBS1L	HCG14	HEATR5A	HERPUD1	HIRA	HMGB2	HNRNPAB	HNRNPM	HOOK3	HSH2D	HSP90AB1	HSPA6	HTR5A	IBA57	IBA57-DT	ICAM1	ID2	ID2-AS1	IER3	IER3-AS1	IER5	IGHMBP2	IGLV6-57	IKZF1	IL10RB	IL10RB-DT	IL17C	IMPDH2	INAFM1	ING1	INPP5E	INTS12	INTS6	INTS6-AS1	IPO4	IQCH-AS1	IRF8	IRS2	ISG20	ITGB2	ITPR1	ITPR1-DT	JADE1	JMJD8	JPT1	JPX	JRK	JSRP1	JUNB	JUND	KAT6A	KATNBL1	KAZALD1	KCNH1	KCNH1-IT1	KCNJ2	KCNJ2-AS1	KCNN2	KCNN3	KCTD6	KDM3B	KDM4A	KDM4B	KIAA0319L	KIF22	KIF3B	KLF13	KLF6	KLF7	KLHL20	KMT2A	KMT5B	KNL1	KNTC1	KRBA2	KRT8P46	KXD1	LAMA5	LATS1	LIG1	LILRP2	LIMD1-AS1	LINC00167	LINC00240	LINC00886	LINC01058	LINC01126	LINC01137	LINC01556	LINC01623	LINC01719	LINC02029	LINC02218	LINC02642	LINC02776	LINC02846	LINC02863	LITAF	LNPEP	LOH12CR2	LRP12	LRP3	LRRC1	LRRC14	LRRC37A15P	LRRC37A3	LRRC59	LRRC74B	LRSAM1	LSM14A	LTA4H	LTBP3	MALAT1	MAML2	MAML3	MAP2	MAP3K8	MAP4K4	MARCHF6	MARCHF7	MAT2A	MBD3L1	MBD6	MBP	MCCC1	MCM8-AS1	MCRIP2	MCTP1	MDC1	MED16	MED23	MED4	MEPCE	METTL25	METTL26	MFAP4	MFSD11	MGRN1	MICU2	MIDN	MIR1302-3	MIR194-2HG	MIR3143	MIR3188	MIR3190	MIR4674	MIR4727	MIR5087	MIR5695	MIR5696	MIR5708	MIR7-3	MIR7-3HG	MIR7155	MIR7845	MIS18BP1	MKNK2	MMP17	MPDU1	MRPL21	MRPL34	MRPL40	MRPS15	MRPS18B	MRPS31P5	MSH3	MT-RNR1	MT-TF	MTDH	MTF2	MTRES1	MTUS2	MYBBP1A	MYBPH	MYC	MYEOV	MYNN	MYO5B	NABP1	NADK	NALT1	NAT14	NBPF26	NCALD	NCAM2	NCBP3	NCDN	NCF4	NCLN	NCOA3	NDRG1	NDST2	NDUFA11	NDUFA4	NDUFAF3	NDUFC1	NDUFC2	NDUFC2-KCTD14	NDUFS7	NFE2L2	NFKBIA	NLRX1	NME1	NME1-NME2	NME4	NMUR1	NNT-AS1	NOP53	NOP56	NOTCH1	NOTUM	NOXA1	NPC1	NPM1	NR3C1	NSFL1C	NSL1	NSMAF	NSUN4	NUDT3	NUF2	NUFIP2	NUMBL	NXF1	NYAP1	OARD1	OAZ1	OCSTAMP	ODC1	ODC1-DT	OGT	P2RX6P	PABPC1	PABPC4	PARN	PARP1	PARP8	PARVG	PCBP2	PCID2	PCTP	PDCD10	PDCD6	PDE2A	PDE2A-AS1	PDE4C	PDE6D	PEX3	PHC3	PHF11	PHLDA1	PHLDA2	PHYHIP	PI16	PIEZO1	PIGG	PIGO	PIP4P2	PITPNC1	PKNOX2	PLAUR	PLCG2	PLCH2	PLEKHG2	PLXDC1	PMEL	POLD1	POLDIP3	POLG	POLL	POLR2A	POLR2C	POLR2J4	POLR3E	POLR3H	POM121	PPA2	PPARD	PPCDC	PPEF1	PPM1F-AS1	PPP1R10	PPP1R15A	PPP1R3B	PPP2R2A	PPP2R5C	PPP6R1	PRDX1	PRKCB	PRKCZ	PROK2	PRR27	PSCA	PSMD9	PTAR1	PTEN	PXK	QKI	RAB11FIP1	RAB14	RAB18	RAC2	RAD23A	RAPGEF1	RAPGEF6	RBBP5	RC3H1	RCOR3	RDH5	REEP3	REPIN1	RERE	RETNLB	REV3L	RGS3	RGS5	RHBDD3	RHEX	RILP	RING1	RIPK2	RMND1	RN7SK	RN7SKP249	RN7SL449P	RN7SL824P	RNA5SP19	RNASEH2B	RNF139-AS1	RNF149	RNF170	RNF183	RNF186	RNF187	RNF220	RNF44	RNU11	RNU12	RNU2-2P	RNU2-63P	RNU4-1	RNU4-2	RNU4-71P	RNU5A-1	RNU5B-1	RNU5D-1	RNU5E-1	RNU5E-4P	RNU5E-6P	RNU5F-1	RNU6-1	RNU6-1257P	RNU6-9	RNU6ATAC	RNU7-90P	RNVU1-14	RNVU1-15	RNVU1-18	RNVU1-19	RNVU1-21	RNVU1-26	RNVU1-27	RNVU1-28	RNVU1-31	RNVU1-6	RPL12	RPL13A	RPL18	RPL18P10	RPL24	RPL3	RPL30	RPL36	RPL36A	RPL36A-HNRNPH2	RPL5	RPLP1	RPS12	RPS15A	RPS16	RPS17	RPS2	RPS20	RPS26	RPS27	RPS4XP16	RPS7	RRP7BP	RRS1	RRS1-AS1	RSRC2	RUNX1	RWDD3	S100A2	SACM1L	SAMD4B	SAP18	SARDH	SAT1	SBF2	SCAMP3	SCRIB	SCRT1	SEC14L1	SEC24C	SEMA4D	SERINC5	SERPINB1	SERPINI1	SF3A1	SH3BP1	SH3BP2	SH3GL1	SH3TC1	SHANK1	SIGLEC6	SIRT1	SIRT7	SKP1	SLC16A3	SLC1A5	SLC20A1	SLC22A18	SLC27A1	SLC36A4	SLC37A2	SLC38A2	SLC39A3	SLC3A2	SLC48A1	SLC66A3	SLC7A5	SLC7A5P2	SLC7A6	SLC8A2	SLC9A1	SMARCD2	SMCHD1	SMG1P3	SMIM8	SMURF2	SNAI1	SNAP25-AS1	SNHG1	SNHG12	SNHG17	SNHG19	SNHG5	SNHG6	SNHG7	SNHG8	SNHG9	SNORA13	SNORA16A	SNORA24	SNORA57	SNORA78	SNORD101	SNORD12C	SNORD25	SNORD26	SNORD27	SNORD3A	SNORD43	SNORD54	SNORD60	SNRPB2	SNX18	SORBS3	SPECC1	SPHK2	SPIDR	SPPL2A	SPRED2	SPTAN1	SQSTM1	SRRM3	SRSF2	SRSF7	SSBP2	ST20	ST6GALNAC6	STAT1	STAU2	STING1	STK35	STT3B	STX18	STX18-AS1	SUN2	SUPT20H	SUPT4H1	SUPT5H	SYCE2	SYNCRIP	TAF1C	TAF2	TAF4	TAFA2	TAGLN2	TARS3	TATDN3	TBC1D10A	TBL3	TCEA1	TCF4	TCTN3	TDRD7	TEFM	TET2	TFEB	TFRC	TGFBR2	TGOLN2	TIGD6	TIMM10B	TIPARP	TIPARP-AS1	TJP3	TLR9	TM7SF2	TM7SF3	TMCO3	TMCO4	TMEM123	TMEM175	TMEM184A	TMEM221	TMEM223	TMEM230	TMEM242	TMEM267	TMEM41A	TMEM50B	TMSB4X	TMX4	TNFAIP3	TNFRSF10A	TNFRSF10D	TNFRSF11A	TNFSF13B	TNFSF9	TNRC6C	TOB1	TOB1-AS1	TOB2	TOR1AIP1	TP73	TPI1	TRABD2A	TRAF3IP2-AS1	TRAF7	TRAPPC5	TRDMT1	TRIM25	TRIM8	TRMO	TRPC4AP	TRPM2	TRPV3	TSPOAP1	TSPOAP1-AS1	TTC7A	TTLL12	TUBA1B	TUBA1C	TUBB	TUBB4B	TXLNA	TXNIP	UBA2	UBAC2	UBB	UBE2B	UBE2D3	UBE2D3-AS1	UBE2L5	UBE2S	UBE3D	UPF3A	USE1	USP15	USP3	USP4	USP42	UTP4	UTP6	UVSSA	UXS1	VANGL1	VARS1	VASP	VPS13D	VPS26C	VPS28	VPS36	VPS37D	VPS51	VPS9D1	VRK2	VSIR	WDFY1	WDR1	WDR11	WDR11-AS1	WDR74	WHAMMP2	WWP1	YAP1	YPEL3	YWHAZ	ZBP1	ZBTB37	ZBTB4	ZC3H12A	ZCCHC4	ZCWPW1	ZFAND2A	ZFAND2A-DT	ZFAS1	ZFP62	ZMIZ2	ZNF101	ZNF107	ZNF131	ZNF143	ZNF236-DT	ZNF276	ZNF337	ZNF426	ZNF451-AS1	ZNF506	ZNF513	ZNF517	ZNF527	ZNF529	ZNF558	ZNF706	ZNF720	ZNF721	ZNF77	ZNF775	ZNF786	ZNF805	ZNF839	ZNF84	ZNF84-DT	ZNF846	ZNF888	ZNFX1	ZSCAN31	ZSWIM9
CHEN_LUNG_CANCER_SURVIVAL	> Protein profiles associated with survival in lung adenocarcinoma.	ACTB	ACTG1	ANXA1	ANXA8	ATP5F1D	CALU	EPHX1	FGF4	GFAP	GRK4	GSTP1	HPRT1	HSPA5	KRT1	KRT19	KRT7	KRT8	MYCN	P4HB	PDIA5	PEBP1	PGAM1	PGK1	PKM	PLCB3	RAB14	SERPINA1	SOD2
chr12p13	> Ensembl 103 genes in cytogenetic band chr12p13	A2M	A2M-AS1	A2ML1	A2ML1-AS1	A2ML1-AS2	A2MP1	AC007406.2	AC010186.1	AC010186.2	AC026369.1	ACRBP	ACSM4	ADIPOR2	AICDA	AKAP3	ALG1L10P	ANO2	APOBEC1	APOLD1	ATF7IP	ATN1	ATP5MFP5	B4GALNT3	BCL2L14	BORCS5	BTG1P1	C12orf4	C12orf57	C1R	C1RL	C1RL-AS1	C1S	C3AR1	CACNA1C	CACNA1C-AS1	CACNA1C-AS2	CACNA1C-AS3	CACNA1C-AS4	CACNA1C-IT1	CACNA1C-IT2	CACNA1C-IT3	CACNA2D4	CBX3P4	CCDC77	CCND2	CCND2-AS1	CD163	CD163L1	CD27	CD27-AS1	CD4	CD69	CD9	CDCA3	CDKN1B	CHD4	CLEC12A	CLEC12A-AS1	CLEC12B	CLEC1A	CLEC1B	CLEC2A	CLEC2B	CLEC2D	CLEC4A	CLEC4C	CLEC4D	CLEC4E	CLEC6A	CLEC7A	CLEC9A	CLECL1	CLSTN3	COPS7A	CRACR2A	CREBL2	DCP1B	DDX11L8	DDX12P	DDX47	DDX55P1	DEFB109F	DPPA3	DSTNP2	DUSP16	DYRK4	EIF2S3B	EMG1	EMP1	ENO2	ENPP7P5	ERC1	ETV6	FAM138D	FAM234B	FAM66C	FAM86FP	FAM90A1	FBXL14	FGF23	FGF6	FKBP4	FOXJ2	FOXM1	GABARAPL1	GABARAPL1-AS1	GALNT8	GAPDH	GAPDHP31	GAU1	GCNAP1	GCSHP4	GDF3	GNAI2P1	GNB3	GOT2P3	GPR162	GPR19	GPRC5A	GPRC5D	GPRC5D-AS1	GRIN2B	GSG1	HADHAP2	HEBP1	HIGD1AP8	HNRNPA1P34	HNRNPABP1	HSPA8P5	HSPD1P12	HSPE1P12	HTR1DP1	HTR7P1	IFFO1	ING4	IQSEC3	IQSEC3P1	ITFG2	ITFG2-AS1	KCNA1	KCNA5	KCNA6	KDM5A	KLRA1P	KLRB1	KLRC1	KLRC2	KLRC3	KLRC4	KLRC4-KLRK1	KLRD1	KLRF1	KLRF2	KLRG1	KLRK1	KLRK1-AS1	KRT17P8	LAG3	LINC00612	LINC00937	LINC00940	LINC00942	LINC00987	LINC01252	LINC01559	LINC02366	LINC02367	LINC02371	LINC02390	LINC02417	LINC02443	LINC02446	LINC02449	LINC02455	LINC02470	LINC02598	LINC02617	LINC02827	LOH12CR2	LPAR5	LPCAT3	LRP6	LRRC23	LRTM2	LTBR	M6PR	MAGOHB	MANSC1	MFAP5	MIR1244-3	MIR1244-4	MIR141	MIR200C	MIR200CHG	MIR3649	MIR613	MIR614	MLF2	MRPL51	MRPS18CP4	NANOG	NANOGNB	NANOGP1	NCAPD2	NDUFA9	NECAP1	NIFKP3	NINJ2	NINJ2-AS1	NOP2	NPM1P7	NRIP2	NTF3	OLR1	OR7E140P	OR7E148P	OR7E149P	OTUD4P1	P3H3	PARP11	PARP11-AS1	PEX5	PHB2	PHC1	PIANP	PLBD1	PLBD1-AS1	PLEKHG6	POU5F1P3	PRB1	PRB2	PRB3	PRB4	PRH1	PRH2	PRMT8	PRR4	PTMAP4	PTMAP9	PTMS	PTPN6	PZP	RAD51AP1	RAD52	RBP5	RHNO1	RIMKLB	RN7SKP134	RN7SKP161	RN7SKP162	RN7SL380P	RN7SL391P	RN7SL69P	RNA5SP353	RNU4ATAC16P	RNU6-1315P	RNU6-174P	RNU6-275P	RNU6-318P	RNU6-485P	RNU6-491P	RNU6-545P	RNU6-590P	RNU6-700P	RNU6-781P	RNU7-1	RNU7-103P	RNU7-60P	RPL13AP20	RPL13P5	RPL21P136	RPL23AP14	RPL23AP66	RPL30P11	RPS3AP43	RPS4XP14	RPSAP51	SCARNA10	SCARNA11	SCARNA12	SCNN1A	SLC25A39P2	SLC2A14	SLC2A3	SLC6A12	SLC6A12-AS1	SLC6A13	SMIM10L1	SNORA75	SPSB2	SRP14P1	STX8P1	STYK1	SUPT4H1P2	TAPBPL	TAS2R10	TAS2R13	TAS2R14	TAS2R15P	TAS2R19	TAS2R20	TAS2R30	TAS2R31	TAS2R42	TAS2R43	TAS2R46	TAS2R50	TAS2R63P	TAS2R64P	TAS2R7	TAS2R8	TAS2R9	TEAD4	TEX52	THCAT155	TIGAR	TMEM52B	TNFRSF1A	TPI1	TPT1P12	TSPAN9	TSPAN9-IT1	TULP3	USP5	VAMP1	VDAC2P2	VWF	WASH8P	WNK1	WNT5B	YBX3	ZNF384	ZNF705A
CIC_TARGET_GENES	> Genes containing one or more binding sites for UniProt:Q96RK0 (CIC) in their promoter regions (TSS -1000,+100 bp) as identified by GTRD version 20.06 ChIP-seq harmonization.	AAAS	AASDH	ABHD2	AC011444.1	AC025031.2	AC025043.1	AC099518.4	AC124068.2	ACAA1	ACO2	ACTA2	ADAP2	AF117829.1	AGR2	AL163051.1	AL390955.2	ALG14	ANAPC10	ANKHD1	ANKRA2	ANKRD17	AP1G1	APC	APOLD1	ARHGAP1	ARHGAP32	ARL14	ASB7	ATF7IP	ATP6V1G2	BAZ2A	BMPR1B	BMPR1B-DT	BRD8	BUB3	C12orf57	C2CD2L	C6orf99	CAGE1	CALM2	CAND1	CARD8-AS1	CBX3	CBX5	CCDC124	CCDC163	CCDC91	CCT2	CDC40	CDCA3	CDCA5	CDK8	CDKL3	CEP95	CERNA3	CIDECP1	CLCN3	CLDN4	CLHC1	CNOT1	CNOT2	CNPPD1	COA6	COA6-AS1	COG3	COMMD6	COPS4	COPS5	COQ7	COX7C	CRADD	CSTF3-DT	CTDSPL2	CYB561D2	DDX21	DDX47	DDX5	DEXI	DGLUCY	DHX38	DKC1	DNAJB12	DNAJC27	DPAGT1	DTWD1	EAF1	ECM2	EFCAB11	EGR1	EIF3D	EIF4B	EMG1	ENKUR	EPB41L2	EPM2AIP1	ERBB3	ERLIN1	ESPL1	ESYT1	FAM126B	FAM227B	FAM81A	FANCD2	FANCI	FASTKD1	FBXL19	FBXO38	FDPS	FEN1	FER	FRK	GABPB1	GABPB1-AS1	GAPDH	GHET1	GOLPH3	GON4L	GOPC	GPRC5A	GRPEL2	GTF3C2	GTF3C4	H1-2	H2AC11	H2AC6	H2BC11	H4-16	H4C8	HAVCR2	HILPDA	HMBOX1	HMBS	HMG20A	HNRNPA1	HNRNPA2B1	HOXA-AS2	HOXA13	HOXA9	HSD17B12	ICE2	IDH1	IL23A	ING4	INTS2	INTS9	ITFG2	ITFG2-AS1	ITGB3BP	ITK	ITPRID2	KAT14	KAZALD1	KCTD10	KIAA1217	KIF14	KIF20A	KNTC1	LAPTM4A-DT	LARP4	LARS1	LINC01089	LINC01635	LINC01730	LINC02026	LINC02068	LINC02320	LINC02889	LINS1	LMAN2	LPCAT3	LRP6	LRRC28	LRRC61	LSM4	LUC7L2	MAGOHB	MALAT1	MANSC1	MARVELD2	MAT2B	MCM5	MCRS1	MCU	MED28	MED7	MEPCE	MGST1	MIR4512	MIR4754	MIR5087	MIR6076	MLH1	MMACHC	MMS22L	MPZL3	MRPL13	MRPL24	MRPL34	MRPL42	MRPS22	MRPS36	MSX2	MTBP	MUC13	MYG1	MYO1E	MZF1-AS1	NAA35	NADK2	NBPF1	NDUFB3	NEAT1	NFKBIL1	NGDN	NOL8	NOP16	NPM1	NPRL2	NTPCR	NUDCD3	NUP42	OAS3	ORMDL2	OSGEPL1-AS1	PAFAH2	PAN2	PAPOLA	PCBP1	PCBP1-AS1	PDCD6IP	PDE12	PEX11A	PEX11G	PEX26	PFDN6	PHB2	PHF14	PHF5A	PIDD1	PIGL	PIGS	PIKFYVE	PLAC8	PMS2P3	POLD2	POLG	POLR2A	POMP	POP4	POU2F1	PPHLN1	PPIB	PPP2R3B	PRDX6	PRMT5-AS1	PRPF40B	PSMA3	PSMC3	PSMD3	PTGES3	PTTG1	RAB11A	RACK1	RAD51AP2	RANBP3	RBM23	RBM8A	RETREG2	RFC2	RIOK1	RIPK2	RNF44	RNU2-2P	RNU4-2	RNU5A-1	RNU5B-1	RNU5D-1	RNU5E-1	RNU5E-6P	RNU5F-1	RNU6-2	RNU7-1	RNVU1-2	RNVU1-21	RNY1	RNY1P15	RNY4	RPAP1	RPL21	RPL30P11	RPL31	RPLP2	RPS14	RPS20	RPS27A	RPS5	RSL24D1	RSRP1	RTEL1	S100A10	SARNP	SART3	SCAMP1	SCRN3	SEC24A	SEC24C	SEC24D	SECISBP2	SERBP1	SERP1	SETD5	SLC16A10	SLC25A44	SLC30A6-DT	SLC38A2	SLMAP	SLU7	SMARCE1	SMCHD1	SNORA73A	SNORD118	SNORD13	SNORD54	SNORD95	SNRNP27	SNRPE	SRP14	SRP14-AS1	SRP54	SRP54-AS1	SRRT	SRSF5	ST7	STAMBPL1	STIP1	STK4	STRAP	STRIP1	SUGT1	SUGT1-DT	SUMF2	SYMPK	SYT11	TACO1	TAF6L	TAF7	TBX3	TCERG1	TDP1	TEFM	TENT5A	TEX9	TIMELESS	TINF2	TLN2	TMEM161B-AS1	TMEM242	TMEM259	TMEM94	TMOD3	TNPO3	TP53	TP53BP1	TPI1P2	TPRKB	TRABD2A	TRIM24	TRIM59	TRMO	TSC22D2	TTC32	TTI2	TUFT1	TXNDC12	TXNL4B	UBC	UBE2M	UBE3B	UPK2	UQCC1	UTP15	VCPIP1	VPS18	VPS33A	WARS1	WASF1	WDR46	WDR55	WDR5B	WDR5B-DT	WDR74	WDR82	WDR93	WRAP53	XPOT	YARS2	ZBTB4	ZC3H10	ZC3H15	ZCWPW1	ZFAND2B	ZFPL1	ZFYVE1	ZMAT2	ZMIZ2	ZNF335	ZNF408	ZNF460	ZNF460-AS1	ZNF770	ZNF79
COBLL1_TARGET_GENES	> Genes containing one or more binding sites for UniProt:Q53SF7 (COBLL1) in their promoter regions (TSS -1000,+100 bp) as identified by GTRD version 20.06 ChIP-seq harmonization.	AATF	AC011346.1	ADAM15	AHSA1	ANKH	ANO10	AP3M2	ARSA	ASH2L	ATF7	ATP5MD	ATRX	BRSK2	BTF3-DT	C12orf66	C1orf174	C9orf147	CALM1	CBWD5	CCDC136	CCL20	CELSR2	CHRD	CLCA4-AS1	CNOT1	CNTNAP4	CSNK1E	CWC25	CYC1	CYP4Z1	DPP9	DPYSL4	DSP	EFCAB14	EIF3B	ELAPOR1	ELF1	EPB41L5	ERRFI1	FAM76A	FAM89B	FBXO31	FBXO38	FIS1	FLVCR1	FRS2	GAPDH	GCDH	GGA1	HCP5	HERC3	HEXIM1	HOMER1	INCA1	IRGQ	JRK	KCNK15-AS1	KDM2A	KIF1C	KMT2D	KPTN	KRR1	KRT18P68	LINC00612	LINC01968	LINC01992	LINC02109	MAN2C1	MAPK10-AS1	MAT2A	MCF2	MEIS2	MIPOL1	MIR22HG	MIR4638	MIR4727	MPP2	MROH6	NAPA-AS1	NDUFAF1	NOSIP	NPRL3	NPTX1	NUF2	OACYLP	OPTN	PDCD11	PDLIM1	PITPNA	PTGES2	PTGES2-AS1	PTPRG	PYCR2	PZP	RAB12	RALGPS2	RASA1	RC3H1	RCAN1	RCC2	RDH12	RGS5	RIC8A	RN7SKP68	RN7SKP85	RN7SL93P	RNF25	RPA2	RPL7P54	RPS11P1	RPS29P24	RPS3A	RYR1	SDHAF3	SECTM1	SEMA3F	SIAE	SLC66A1	SMC2	SMPD4	SNORA14B	SNX15	SPA17	SPRR3	SPTB	SRRM5	SSU72	STK36	STXBP1	TAFA3	TBC1D8	TFEC	TMBIM1	TNFSF13	TRIM41	TTLL2	UBE2V1	USP16	USP47	WDR83	WDR83OS	ZNF148	ZNF184	ZNF407	ZNF410	ZNF511	ZNF576	ZNF687	ZNF7
COUP_01	> Genes having at least one occurence of the transcription factor binding site V$COUP_01 (v7.4 TRANSFAC) in the regions spanning up to 4 kb around their transcription starting sites.	ABI3BP	ACOT7	ACOT8	ADGRA2	ADRA1A	ADRB2	AGPS	ALDH6A1	ALDOA	ANGPT1	AP1B1	APOM	ARFGEF2	ARHGEF7	ASB7	ASGR2	ASXL1	ATAT1	ATF4	BAZ2A	BMF	BOC	BPIFA2	BRPF1	C4A	C4B	CCDC151	CCDC65	CCDC88B	CDK16	CDX1	CFHR1	CFHR2	CFHR5	CIC	CKS1B	CLUH	CNIH1	CNOT9	CRABP2	CREB3L2	CREB3L3	CRYGC	CSRNP3	CTAGE1	CUTA	DAB2IP	DCTN1	DDB1	DHRS3	DIS3L	DLX5	DMD	DNAJA2	DNMT3A	DOCK11	DPF3	DUSP3	EDN3	EEF1B2	EFNB1	EFNB3	EMG1	ESRRG	EXD3	EXOSC7	FABP2	FAM155B	FAM170A	FAM20C	FBLN1	FGF12	FGFR3	FKBP5	FOXA1	FOXA3	G0S2	G6PC	GAPDH	GATA4	GBF1	GJB2	GMPPB	GOLGA4	GPAT3	GYS2	HAS1	HBEGF	HNF1A	HNF1B	HOXA10	HOXA3	HPN	HSD17B8	ID1	IFFO1	IL21R	INVS	IQCD	IRX6	ITGA3	IYD	JMJD1C	KCNE5	KIF6	KLC4	KLHL1	KYNU	LGALS4	LGI4	LINS1	LMNA	LMO3	LMOD3	LMX1B	LRFN4	LTB	LYSMD1	LZIC	MAP3K11	MARCKSL1	MARK2	MBD5	MED13	MED8	MIEF1	MLEC	MLLT10	MLLT6	MLST8	MPP5	MREG	MRPL2	MSRB1	MTMR4	MTTP	MXI1	MYBPH	MYLPF	NCDN	NDST2	NDUFA3	NDUFS1	NEK6	NET1	NEUROG2	NMNAT1	NOXA1	NR2F1	NR2F2	NR4A3	NRP1	NUDCD1	NYAP1	OTP	OVOL1	PABPN1	PAFAH2	PAGR1	PAK4	PAX6	PAX7	PCDH7	PDE3B	PDGFB	PDZD3	PGF	PHB2	PITPNC1	PITX2	PKLR	PKP3	PLA2G12B	PLEC	PLPPR1	PNPLA2	POLD1	PON1	POU5F1	PPARGC1A	PPP1R14D	PPP2R3A	PPP2R5D	PPP4R3C	PPTC7	PRDM16	PRKCD	PRKCSH	PRKRA	PRR7	PRRX2	PSME3IP1	PTH1R	PTMS	PURA	RBBP6	RBMS1	RBP2	RNF103	RNF144B	RPL34	RPL34-DT	RPRD1B	RRBP1	RSPRY1	RTN2	RTP3	SAMD14	SATB1	SCFD2	SCNM1	SELENOM	SERPINC1	SERPIND1	SHC1	SHFL	SLC11A2	SLC26A3	SLC7A7	SLC7A9	SLC9A3	SLITRK2	SMOC1	SMYD5	SNRNP70	SOBP	SORCS1	SRSF6	STEAP2	STOML2	SYMPK	SZT2	TAOK3	TBX5	TIMELESS	TKFC	TMEM150A	TMEM40	TNFRSF12A	TNNI1	TOMM70	TP53	TP53BP1	TPCN1	TPM2	TRAF4	TTC19	TTI1	UBE2K	USP37	VEGFA	VSX2	WBP4	WRAP53	ZBTB18	ZBTB40	ZDHHC3	ZFHX3	ZIC4	ZNF436	ZNF436-AS1	ZNF485	ZNF827	ZPBP2	ZSWIM3
CTTTGA_LEF1_Q2	> Genes having at least one occurence of the highly conserved motif M73 CTTTGA sites. The motif matches transcription factor binding site V$LEF1_Q2 (v7.4 TRANSFAC).	A1CF	AARS2	ABCD1	ABCD2	ABCF2	ABHD15	ABHD2	ABI3BP	ABR	ACAP2	ACIN1	ACSL3	ACSL5	ACSS3	ACTR1A	ACTR3	ACVR1B	ADAM12	ADAM9	ADAMTS12	ADAMTS19	ADAMTSL1	ADD3	ADGRA2	ADGRB2	ADGRL2	AFF3	AGBL5	AGFG2	AGPAT1	AGXT2	AHCYL1	AHNAK	AIF1L	AIFM3	AK9	AKAP1	AKT2	AKTIP	ALCAM	ALDH6A1	ALS2	AMBN	AMER2	AMMECR1	AMMECR1L	AMPD3	ANK3	ANKFN1	ANKRD28	ANKRD44	ANKS1B	ANXA3	AOC2	AP1G2	AP1S2	AP3B2	AP4B1	AP5B1	APBB2	APOO	AR	ARHGAP20	ARHGAP36	ARHGAP6	ARHGEF38	ARHGEF6	ARID1A	ARID5A	ARL3	ARL6IP1	ARMH3	ARNT	ARPP19	ARPP21	ARX	ASB13	ASCL4	ASPH	ASS1	ATOH1	ATP13A4	ATXN7L2	AURKA	BACE1	BAG2	BARHL2	BARX2	BCL6	BEST3	BGN	BHLHE40	BMI1	BMP1	BMP7	BMPR2	BNIP3L	BRCA2	BSCL2	BSND	C12orf42	C14orf119	C15orf54	C16orf74	C18orf25	C19orf73	C1QTNF6	C1QTNF7	C1S	C4orf33	C5orf51	C8orf86	C9	CA12	CA4	CAB39	CABP7	CACNA2D2	CADPS	CALHM5	CALM3	CARD10	CASK	CASP8	CASQ1	CASZ1	CAVIN2	CBFA2T2	CCDC71L	CCR1	CCR7	CD160	CD226	CD247	CD27	CD274	CD2BP2	CD3D	CD40LG	CDC25B	CDC25C	CDC42BPB	CDC42EP3	CDCA3	CDH13	CDH3	CDH6	CDH9	CDIN1	CDK1	CDK15	CDKN3	CDX1	CDX2	CDYL	CELA1	CELF4	CEP350	CEP95	CEP97	CEPT1	CFAP65	CFB	CFHR3	CFHR5	CGN	CHCHD7	CHD2	CHGA	CHIC2	CHMP4B	CHN2	CHODL	CHRDL1	CHRNA1	CHRNA9	CISH	CKAP4	CKMT1B	CLCNKA	CLDN15	CLEC4D	CLIC6	CLINT1	CLSTN2	CLTC	CLUH	CMAS	CMTM2	CMYA5	CNKSR2	CNR2	CNTF	CNTFR	CNTLN	CNTN6	COL11A1	COL11A2	COL13A1	COL15A1	COL18A1	COL2A1	COL5A1	COLCA1	COLQ	CORO1C	COX7B	CPB1	CPNE1	CPNE4	CPS1	CRAMP1	CREB3L2	CREB5	CREM	CRH	CRLS1	CRYBG2	CRYGD	CS	CSNK1A1L	CSNK1G3	CSNK2A1	CSRNP3	CSTF1	CTHRC1	CTLA4	CTNND1	CTSC	CUBN	CUTA	CXCR4	CXCR5	CXorf58	CXXC5	CYB561D1	CYGB	CYP19A1	CYP2E1	CYTH3	CYTOR	DAB2IP	DACH1	DAO	DARS1	DCAF7	DCHS1	DCLRE1B	DCN	DCT	DDR2	DDX17	DDX39B	DENND4A	DES	DGKH	DHCR24	DHRS11	DKK1	DLC1	DLG2	DLL4	DLX1	DLX5	DMD	DMP1	DMXL1	DNAJA2	DNAJB5	DNAJC14	DNAJC22	DNAJC7	DNTTIP1	DOCK11	DOCK3	DPF3	DPH5	DPYD	DQX1	DSCAM	DSG1	DSG3	DTNA	DUSP10	DYNC2I2	DYRK3	EBAG9	EBF2	EDA	EDDM3A	EDDM3B	EDEM3	EDN3	EED	EEF1AKMT1	EEPD1	EFNA4	EFNA5	EGFLAM	EHBP1	EIF2B4	EIF4A2	EIF4E	EIF4EBP2	EIF4EBP3	EIF4G1	EIF4G2	EIF5	ELAVL2	ELAVL4	ELF5	ELK3	ELMO1	ELMO2	ELOVL1	ELOVL4	EMC10	EMC7	EMG1	EMID1	EML4	EMP1	EN1	ENAM	ENGASE	ENPP1	ENPP2	ENPP5	ENTPD7	EPHA2	EPHA7	ERAS	ERBB4	ERG	ERP27	ESRP2	ESRRG	ETS1	ETV1	ETV5	EVA1A	EXD2	EYA1	EYA2	F11	FABP4	FAM110D	FAM170A	FAM71D	FAR2	FAT1	FAT2	FBP2	FBXO32	FBXW7	FBXW9	FEM1C	FER1L6-AS1	FERD3L	FEZF2	FGF10	FGF14	FGF17	FGF18	FGF19	FGF20	FGFR3	FGGY	FIGN	FILIP1	FKBP11	FMR1	FOXA1	FOXA2	FOXN3	FOXP2	FRA10AC1	FSIP2	FST	FUT8	FZD10	FZD7	G6PC	GAB2	GABARAP	GABRB2	GABRG2	GADD45A	GALNT17	GAPDH	GAS7	GBF1	GBX2	GDNF	GFPT1	GFPT2	GFRA1	GIGYF2	GLI2	GLUD1	GLYR1	GMPR2	GNA12	GNB1L	GNG3	GNG8	GOLGA1	GOLGB1	GOLPH3L	GPBP1	GPC4	GPC5	GPHB5	GPM6A	GPR151	GPRIN3	GPX2	GRAP2	GRIA3	GRK2	GRK5	GSDMA	GSS	GSTCD	GTF2A1	GTF2A1L	GTF2A2	GUCY2F	GYS2	H1-0	HABP2	HADH	HAL	HAND1	HAPLN1	HAS2	HAS3	HBP1	HCAR2	HCFC2	HERC1	HEY1	HEY2	HIBADH	HIF3A	HIP1	HLTF	HMBOX1	HMCN1	HNF1A	HNF1B	HNRNPA2B1	HNRNPR	HOMER2	HOMEZ	HOXA10	HOXA11	HOXA13	HOXA2	HOXA3	HOXA4	HOXA7	HOXB1	HOXB2	HOXB3	HOXB4	HOXB6	HOXB7	HOXB9	HOXC11	HOXC4	HOXC5	HOXC6	HOXD12	HOXD3	HS6ST3	HSD11B1	HSD17B14	HSF4	HTR2B	ICA1	IDH3G	IFT20	IGDCC3	IKZF2	IKZF3	IL10RA	IL18R1	IL18RAP	IL19	IL1RAPL1	IL1RL1	IL20	IL22	IL31RA	ILRUN	INA	INHA	INHBA	INO80	INTS12	INTS9	INVS	IQGAP3	IRAG1	ISL1	ISOC1	ITGA1	ITGAM	ITGB6	ITK	ITSN2	JADE1	JAG1	JDP2	JOSD1	JPH2	KBTBD12	KBTBD2	KBTBD4	KCNH5	KCNH8	KCNIP4	KCNJ1	KCNJ13	KCNJ14	KCNJ2	KCNK18	KCNQ1DN	KCTD15	KCTD4	KCTD6	KDM3A	KDM6A	KERA	KHDRBS2	KIF4A	KIF7	KITLG	KIZ	KLF3	KLF3-AS1	KLHDC8A	KLHL34	KLHL7	KMT2E	KRT18P55	KRT23	KRT32	KRT33A	KRT33B	KRT35	KRT36	KRT81	KRT83	KRT85	KRT8P41	KRTAP11-1	KRTAP15-1	KRTAP19-2	KRTAP19-6	KY	KYNU	LAMA3	LAMB2	LAMP2	LAMP5	LAPTM4B	LDOC1	LEF1	LEMD1	LETM2	LGALSL	LHX1	LHX2	LHX4	LIFR	LIMK2	LIN28A	LINC00310	LINC00518	LINC00671	LINC01089	LINC01101	LINC01559	LMO1	LMO7	LPCAT3	LRCH2	LRMDA	LRP2	LRP8	LRRC1	LRRN3	LRRTM1	LRRTM3	LY6G6E	LYG2	LYSMD1	MAB21L1	MAFF	MAGED2	MALL	MAML3	MANEA	MANSC1	MAOB	MAP2K6	MAP3K20	MAP4K3	MAP4K4	MAP4K5	MAPK10	MAPRE1	MARCHF10	MAZ	MB21D2	MBNL1	MBP	MCC	MCTS1	MECOM	MED12L	MED13	MED26	MEF2C	MEIS1	MEIS2	MEOX1	MEOX2	MEP1A	MESP1	MFN2	MFSD14A	MID1	MIDEAS	MINDY1	MIR9-1HG	MITF	MLLT6	MLXIP	MME	MMP21	MNAT1	MORC4	MORF4	MOSMO	MOV10	MPLKIP	MPP2	MPP5	MPP6	MPPE1	MPPED2	MPZ	MRPL1	MSI2	MSX1	MT-CO1	MT-ND2	MT2A	MTFR1L	MTRF1L	MYCL	MYEF2	MYF5	MYF6	MYH2	MYH4	MYH8	MYL1	MYL3	MYOF	MYOT	NARS2	NAV2	NBEA	NCALD	NCAN	NCBP3	NCDN	NCKAP5	NDC1	NDP	NDST3	NDUFC2	NDUFS3	NECTIN4	NEDD4L	NEDD8	NEDD9	NEK7	NEO1	NEUROD1	NEUROD4	NEUROG1	NEUROG2	NEUROG3	NEXN	NFATC4	NFE2	NFE2L1	NFIL3	NFIX	NHLH2	NINJ2	NIPAL2	NIPAL3	NKD1	NKIRAS2	NKX2-8	NKX6-1	NKX6-3	NLK	NMB	NMRK1	NOG	NPNT	NPPA	NPR3	NPSR1	NPVF	NR2E1	NR2F1	NR2F2	NR4A3	NRG1	NRK	NRP2	NRXN1	NSD1	NSL1	NTF3	NUSAP1	NXF1	NXPH1	NXPH3	NYAP1	ODF2	OFCC1	OGG1	OIP5	OPCML	OR10A5	ORMDL3	OSBPL6	OSBPL8	OSTF1	OTC	OTP	OTUD5	OTX1	OTX2	OVOL1	OVOL2	OXCT1	PAK4	PAM	PANK1	PANK2	PAPLN	PARP11	PART1	PAX3	PAX6	PBRM1	PBX2	PBX3	PCBP4	PCDH1	PCDH18	PCDH7	PCDH8	PCDHGA4	PCDHGC3	PCGF5	PCK2	PCM1	PCNX2	PCSK1	PCTP	PCYT1B	PDC	PDE11A	PDE1A	PDGFA	PDPN	PDYN	PDZD11	PELO	PER1	PFKFB4	PFN1	PGAP2	PGBD4	PHB2	PHC1	PHTF1	PHYHIP	PID1	PIK3CG	PIK3R1	PIM1	PIM2	PITX2	PKHD1L1	PLA2G4A	PLA2G4B	PLA2G4D	PLAC1	PLAG1	PLAGL2	PLEC	PLSCR1	PLXND1	PMEPA1	PMP2	POFUT1	POLR2C	POLR2M	POU1F1	POU2AF1	POU3F4	POU4F3	POU5F1	PPAN	PPARG	PPARGC1A	PPFIA3	PPM1L	PPP1R1B	PPP2R2B	PPP2R3C	PPP2R5C	PPP4R2	PRDM1	PRDM13	PRDM2	PRDX4	PRELID1	PRKCB	PRMT3	PROX1	PRR16	PRRT3	PRRX1	PRSS33	PRUNE1	PSIP1	PSMB5	PSMD11	PSME3IP1	PSMF1	PTCH1	PTCH2	PTHLH	PTMA	PTPRO	PUM3	PURA	PXK	QRFP	R3HDML	RAB24	RAB30	RAB5C	RAB7A	RABGAP1L	RABL6	RALGPS2	RALYL	RANBP10	RAPH1	RARB	RASAL2	RASGRP3	RBM39	RBM42	RBP2	RCN1	RCOR2	RERE	RESF1	RET	RFLNB	RFTN2	RFX3	RFX4	RGL1	RGMA	RGS12	RGS3	RINT1	RLBP1	RNF11	RNF14	RNF145	RNF19B	RNF2	RNF213	RNF24	RNF39	RNF43	RNF5	ROBO1	ROBO4	ROCK2	RORA	RPA2	RPL23A	RPRD1B	RRAGD	RRBP1	RRH	RRM1	RSKR	RSPRY1	RTF2	RTL10	RTN1	RUNX1	RUNX1T1	RUNX3	RXFP2	S100A3	SACM1L	SALL1	SATB1	SCAMP3	SCG2	SCG3	SCLT1	SCML2	SCN2B	SCN3A	SCNM1	SCP2D1	SCRG1	SCRT2	SCUBE1	SCUBE2	SDHC	SEC24B	SEMA3A	SEMA4B	SEMA4G	SEMA6D	SENP1	SEPTIN4	SERPINC1	SERTM1	SESN3	SESTD1	SETD2	SFRP2	SFXN2	SGCD	SGIP1	SGK3	SH2D1A	SH3BGRL	SH3RF2	SH3TC2	SHF	SHKBP1	SIPA1	SIX4	SKIDA1	SLC13A2	SLC13A5	SLC14A1	SLC16A9	SLC17A2	SLC17A6	SLC22A12	SLC22A23	SLC22A8	SLC24A1	SLC24A4	SLC25A10	SLC25A28	SLC26A3	SLC26A9	SLC27A4	SLC30A3	SLC34A3	SLC35B1	SLC38A5	SLC38A6	SLC39A8	SLC43A3	SLC44A1	SLC4A4	SLC5A3	SLC6A10P	SLC6A14	SLC6A4	SLC6A9	SLC7A8	SLITRK2	SLITRK4	SLN	SMAD1	SMARCA2	SMARCC2	SMC2	SMG7	SMIM12	SMIM29	SMO	SMYD2	SNAP25	SNCAIP	SNORC	SNTG1	SNX17	SNX18	SOAT1	SOCS2	SORBS1	SORCS1	SORD	SOSTDC1	SOX14	SOX21	SOX5	SOX6	SP4	SP8	SPACA7	SPAG9	SPATA32	SPINK5	SPO11	SPOCK2	SPRY4	SPSB2	SPTAN1	SPTLC3	SREK1	SRRM4	SRSF5	SSH2	SSR4	SSTR3	STAC2	STAG2	STEAP1	STEAP1B	STEAP2	STIM2	STRA6	STX1A	STX5	SUCLG1	SULF1	SULT2A1	SUSD2	SUZ12	SV2A	SYNE2	SYNPR	SYTL1	SYTL2	TAB3	TACSTD2	TAFA1	TAGAP	TAOK3	TARS2	TAS2R5	TAT	TBC1D8	TBC1D8B	TBL1XR1	TBR1	TBX21	TBX3	TBXAS1	TBXT	TCEANC2	TCERG1	TCERG1L	TCF12	TCF4	TCF7	TCF7L2	TDRD10	TENM1	TENM3-AS1	TEX12	TF	TFAP4	TFDP2	TFEB	TGIF1	TGM1	THAP12	TIAL1	TIMM10	TLE1	TLE4	TLL2	TM2D2	TMEM117	TMEM141	TMEM147	TMEM156	TMEM164	TMEM182	TMEM214	TMEM256	TMEM38B	TMEM51	TMEM51-AS1	TMEM52B	TMEM59	TMEM71	TMEM8B	TMIGD1	TMSB4X	TMSB4XP1	TMSB4XP4	TMSB4XP6	TMSB4XP8	TNFAIP1	TNFRSF17	TNFRSF19	TNFSF13B	TNKS	TNMD	TNXB	TOB1	TONSL	TP53BP1	TP53I13	TP63	TRAF4	TRIAP1	TRIM2	TRIM33	TRIM9	TRMT1L	TRPM1	TSG101	TSHZ2	TSHZ3	TSKU	TSPAN12	TSPAN13	TSPAN2	TSPAN7	TSR1	TTC29	TTC39C	TTC8	TTI1	TTN	TTYH2	UAP1	UBALD2	UBAP2L	UBE2A	UBE2D1	UBE2D3	UBE2E2	UBE2F	UBE2U	UBE2Z	UBE3A	UBE4B	UBR3	UBR5	UCP2	UNC119	URGCP	URI1	USP2	USP3	USP31	USP32	USP34	USP49	USP5	UTP23	VAX1	VCPKMT	VGLL4	VIP	VIT	VNN1	VSNL1	VSTM2L	VWA3B	VXN	WBP2NL	WDFY3	WDR1	WDR35	WDR5	WFDC3	WFIKKN2	WNK1	WNT10B	WNT2	WNT3	WNT6	WNT8B	WNT9A	WWP2	XCR1	XK	XKRX	XPO7	XRCC5	XRCC6	YARS1	YPEL3	YPEL5	YWHAQ	ZBTB18	ZBTB20	ZBTB32	ZBTB41	ZC2HC1C	ZC3H11A	ZC3H18	ZC3H6	ZC4H2	ZEB2	ZFHX3	ZFP36L1	ZFYVE9	ZHX2	ZIC1	ZIC4	ZMAT4	ZNF462	ZNF488	ZNF516-DT	ZNF521	ZNF597	ZNF703	ZNF710	ZNF8	ZNF827	ZPBP2
CUI_DEVELOPING_HEART_CARDIAC_FIBROBLASTS	na	ACTC1	ACTN2	AKR1B1	ALDH1A2	ALDOA	ALDOC	ANKRD1	ATP2A2	ATP5MC2	BANCR	BNIP3	C7	CASQ2	CCDC102B	CCND1	CKM	CKMT2	COL15A1	COL6A3	COL9A1	COLEC11	COX5A	COX6A2	COX7B	CRIP2	CRYAB	CSRP1	CSRP3	DES	ENG	ENO3	FABP3	FGF12	FHL2	FITM1	FREM1	FRZB	GAPDH	GASK1B	GOT1	HACD1	HSPB1	HSPB3	HSPB7	IGFBP2	IL32	LAMB1	LAMC1	LDB3	LIMCH1	LOXL2	LRRC10	MB	MDH1	MOXD1	MYBPC3	MYH6	MYH7	MYL2	MYL3	MYL4	MYL7	MYL9	MYOM1	MYOZ2	NEBL	NEGR1	NKX2-5	NMRK2	NPPA	NPPB	PDLIM5	PEG3	PGAM2	PKIG	PKM	PLN	PPP1R3C	PTN	RAMP1	RBM24	RBPMS2	RRAD	RYR2	S100A8	SCN7A	SH3BGR	SH3RF2	SLC25A4	SMPX	SMYD1	SORBS2	SOX9	SYNPO2L	TCAP	TCF21	TFPI	TM4SF1	TNNC1	TNNI1	TNNI3	TNNT2	TPM1	TRDN	TRIL	TTN
CUI_DEVELOPING_HEART_COMPACT_ATRIAL_CARDIOMYOCYTE	na	COX7A1	CRYAB	FTH1	FTL	GAPDH	MB	PLN	RPL13	RPL18A	RPL27A	RPL31	RPL7	RPS27	RPS3A	YBX1
CUI_GLUCOSE_DEPRIVATION	> Representative genes up-regulated in MiaPaCa2 cells (pancreatic cancer) under glucose-deprived conditions.	ANLN	ARNTL	ART3	ASNS	B3GNT6	CALR	CANX	CBR3	CCPG1	CDK1	CDT1	CLGN	CXCL2	DDIT4	DNAJB11	DNAJC3	EIF2AK3	ELF3	FKBP2	FUT1	GABARAPL3	GADD45A	GFAP	GFPT1	GOT1	GSDME	H4C11	KCNF1	KDELR2	KIF5C	NDUFB3	NEU1	OCLN	PBK	PCK2	PDIA3	PDIA4	PDIA6	PIGA	PLK3	PPEF2	PPIB	PRAME	PREB	PRKCZ	PYCR1	RELB	RRM2	SARS1	SEMG1	SEPHS2	SGK3	SLC33A1	SLC35B1	SLC3A2	TFRC	TGIF1	TRPS1	TXNIP	TXNRD1	ZAP70
DACOSTA_LOW_DOSE_UV_RESPONSE_VIA_ERCC3_XPCS_DN	> Genes down-regulated in fibroblasts expressing the XP/CS mutant form of ERCC3 [GeneID=2071], after low dose UVC irradiation.	ACTB	DUSP5	E2F2	EIF4A1	GAPDH	HSP90AB1	ID1	MIR22HG	SERPINE1
DAIRKEE_CANCER_PRONE_RESPONSE_BPA_E2	> 'Cancer prone response profile' (CPRP): genes common to estradiol and bisphenol A [PubChem=5757;6623]  response of epithelial cell cultures from patients at high risk of breast cancer.	ABCA3	ACAA2	ACTN3	ANP32B	AP3S1	APLP2	ATF4	ATP5MC3	BARD1	BCAP29	C1QTNF3	CAVIN2	CHAF1A	COX8A	CTPS1	DCLK1	DDC	DDX39A	DOCK2	EBNA1BP2	EEF1D	EIF2B5	EIF2S1	EIF2S3	EIF3A	EIF4A1	EIF4B	EIF4E	EIF4EBP1	EIF4G1	EIF4G2	ENAH	EPRS1	EPS15	FBL	FBXL22	FBXO17	FMO1	GAPDH	GATM	GSK3B	H3-3B	HDAC11	HMGA1	HMGB2	HMGN2	HNRNPC	HPCA	HSPB2	IFRD1	IGF1R	ITGB1BP2	ITPKA	KHSRP	KLHL40	KPNB1	LBR	LST1	MAPKAPK3	MARK2	MCM7	MKNK1	MX2	MYBPH	MYL4	NCAM1	NDUFS3	NEIL1	NOP16	NPNT	PARM1	PDPK1	PGAM2	PKIA	PKMYT1	PLP2	POLD2	POLR2C	POLR2H	PPP2CA	PPP2R2A	PRDX6	PRKAG3	PSMA6	PSMB2	PTP4A2	RAB14	RFC5	RPL15	RPL29	RPL36	RPL4	RPS6	RPS6KB1	RRM2	S100A4	SEC61A1	SFPQ	SGCA	SLC25A6	SRSF3	STYXL2	SUPT16H	TCP1	TKT	TMEM38A	TNNC2	TNNT1	TPM1	TTN	TXN	UNC45B	UQCRH	USP10	USP2	VBP1	XIRP1	ZBTB18
DANG_BOUND_BY_MYC	> Genes whose promoters are bound by MYC [GeneID=4609], according to MYC Target Gene Database.	ABCB10	ABCB6	ABCC4	ABI3	ABT1	ACAD8	ACADM	ACE	ACHE	ACO2	ACOX1	ACOX3	ACP3	ACP5	ACSS2	ACTG1	ACTR3	ACYP2	ADAM22	ADCY9	ADGRE5	AGPS	AHCYL1	AHSG	AIFM1	AIMP2	AKAP1	AKAP10	AKAP9	AKR1A1	AKR7A2	ALDH2	ALDH9A1	ALG5	ALOXE3	AMD1	AMMECR1	AMPD2	AMPD3	ANAPC10	AP4B1	AP4E1	AP4M1	AP4S1	APBA3	APC	APEX1	APP	APPL1	AQR	ARF1	ARF4	ARFGAP2	ARFIP2	ARFRP1	ARHGEF7	ARID4A	ARL1	ARL6IP5	ARPC4	ARPP19	ARRB2	ARSB	ASAH1	ASB1	ASB16	ASCL2	ASH2L	ATF4	ATF6	ATF7	ATG12	ATM	ATP1A2	ATP5F1B	ATP5F1C	ATP5F1E	ATP5MC2	ATP5PO	ATP6V1D	ATP6V1G2	ATXN10	AVP	AZIN1	BARD1	BAX	BAZ1B	BBC3	BCAT1	BCCIP	BCKDHB	BCL2L12	BCL3	BIRC3	BIRC6	BLK	BLM	BLZF1	BMP4	BSG	BTBD1	BTN2A1	BUB1	BZW1	C9orf43	CACNB1	CACNG3	CACYBP	CAD	CALM2	CALR	CAPZA1	CASP8AP2	CASP9	CBS	CBWD1	CBX3	CBX5	CCDC6	CCHCR1	CCKBR	CCL14	CCNB1	CCND2	CCT5	CCT7	CCT8	CD164	CD180	CD2AP	CD63	CD79B	CDC16	CDC25A	CDC25B	CDC25C	CDC6	CDK16	CDK4	CDK6	CDKL3	CDKN1B	CDKN2B	CEACAM5	CEBPA	CEBPZ	CEP83	CEPT1	CFDP1	CH25H	CHD1L	CHERP	CHRNB1	CIAO1	CIB1	CIR1	CISH	CKS2	CLCN2	CLCN3	CLCN6	CLINT1	CLN3	CLP1	CLUL1	CMAS	CNDP2	CNOT4	CNOT9	CNPY2	CNTN2	COL4A1	COL4A2	COPS2	COPS3	CORO1C	COX15	COX7A2L	COX7C	CPSF1	CR2	CRADD	CRAT	CREB1	CREBL2	CRIPT	CSDE1	CSF2RB	CST5	CSTB	CSTF3	CTDSP1	CTSC	CTSF	CUL5	CUTA	CWC27	CXCL2	CXXC1	CYB561D2	CYBA	CYTH2	CYTIP	DAP3	DAXX	DBI	DBP	DCAF8	DCK	DCTN3	DCTN4	DDB1	DDX1	DDX10	DDX11	DDX17	DDX18	DDX3X	DDX41	DDX5	DDX58	DEF6	DEGS1	DFFA	DGCR6	DIABLO	DKC1	DLEU1	DLEU2	DMAC2L	DMAP1	DMTF1	DNAI1	DNAJA2	DNTT	DPAGT1	DPM1	DPM2	DPY30	DPYSL3	DRG1	DYNC1LI1	E2F1	E2F3	EEA1	EEF1AKNMT	EEF1E1	EGR3	EIF2S1	EIF2S3	EIF3C	EIF3I	EIF3K	EIF4A1	EIF4B	EIF4E	EIF4E2	EIF4EBP2	EIF4H	EIF5A2	ELK1	ELL	ELOA	ELOVL1	EMC8	EMP1	ENO1	ENO2	ENOPH1	ENTPD7	EPB42	EPC1	EPHX1	EPM2A	ERBB2	ERCC6	ERF	ERLIN1	ERO1A	ESD	ETF1	ETFA	EXO1	EXOSC8	FADS3	FAH	FANCF	FASN	FBXO5	FECH	FGF9	FGFR4	FKBP2	FLOT2	FOSL1	FOXM1	FPGS	FRY	FTSJ1	FUT1	FXN	FXR1	FXR2	FZD5	GABARAP	GABPA	GAK	GAL	GALC	GALT	GAPDH	GAS8	GASK1B	GATB	GCFC2	GCLC	GDAP1	GDE1	GEMIN2	GINS1	GINS2	GLA	GLRA3	GLT8D1	GMDS	GMIP	GNA12	GNB1L	GNL1	GNL3	GNS	GOLGA5	GOLPH3	GPN3	GPR132	GPR4	GPSM3	GRK4	GSK3B	GSTO1	GSTP1	GTF2H2	GTF3C4	GTF3C5	H2AC11	H2AC13	H2AC14	H2AC15	H2AC17	H2AC18	H2AC6	H2AC7	H2AX	H2AZ1	H2BC10	H2BC11	H2BC14	H2BC15	H2BC17	H2BC21	H2BC4	H2BC6	H2BC7	H2BC8	H2BC9	H2BS1	H4C13	H4C14	H4C2	H4C4	H4C5	H6PD	HADHB	HARS1	HAX1	HBA1	HBA2	HBB	HBP1	HCFC2	HDAC3	HDAC6	HERC1	HERPUD1	HES1	HIF1A	HINT1	HLA-DPB1	HLA-DRB3	HLA-F	HMBS	HMG20A	HMGA1	HMGN2	HMMR	HMOX1	HNRNPA1	HNRNPA2B1	HNRNPDL	HNRNPUL1	HOOK2	HOXD13	HOXD3	HS3ST2	HSD11B2	HSF2BP	HSP90AA2P	HSP90B1	HSPA14	HSPA4	HSPA8	HSPA9	HSPD1	HSPE1	ICAM1	ID2	ID3	IDH3B	IER2	IER5	IFI30	IFNAR1	IFNGR1	IFRD2	IGBP1	IGKC	IL11RA	IL13	IL17C	IL2	ILK	IMPA2	ING1	INSM1	INSR	IRF2	IRF3	IRF9	ISG20	ITGA6	ITGB1	ITGB3BP	IVNS1ABP	JARID2	JRKL	JUNB	KCNH4	KDM5A	KDM5C	KEAP1	KHK	KHSRP	KIAA1586	KIF15	KIF20A	KIF20B	KLF1	KLK10	KPNA3	LAGE3	LAIR1	LAIR2	LAMC1	LAMP1	LAMTOR5	LANCL1	LATS1	LBR	LDHA	LIPT1	LMNA	LMX1B	LNPEP	LSM1	LSM8	LSP1	LSR	LTA4H	LTB	LZTFL1	LZTR1	M6PR	MACROH2A1	MAD2L1	MADD	MAEA	MAFF	MAGEA3	MAGEF1	MAGOH	MAN2A1	MAN2A2	MANF	MAP2K5	MAP2K7	MAP3K20	MAP3K5	MAP4K5	MAPK7	MAPRE1	MAPRE2	MARS1	MAT2A	MAT2B	MBD1	MBD4	MBNL1	MCCC2	MCL1	MCM3	MCM5	MCM7	MDH1	MDM2	MED17	MEIS1	MEIS2	MELTF	MEN1	MET	METTL1	MFAP1	MFNG	MGAT2	MGST1	MIR155HG	MKLN1	MKNK1	MKRN1	MKRN4P	MLXIP	MMP15	MMP8	MNX1	MOCS2	MOCS3	MPC1	MPHOSPH6	MPO	MPP6	MRPL40	MRTO4	MSH2	MSN	MST1	MST1R	MT2A	MT3	MTERF1	MTF2	MTHFD1	MTHFR	MTOR	MTPN	MUC1	MUC5B	MYBL2	MYC	MYCBP	MYCL	MYCT1	NACA	NAGA	NAGPA	NAP1L1	NAT10	NBN	NBR1	NBR2	NCAPG	NCBP1	NCBP2	NCL	NDRG1	NDUFA1	NDUFA2	NDUFA6	NDUFB2	NDUFB3	NDUFB4	NDUFB5	NDUFB6	NDUFS1	NDUFS6	NEFM	NFAT5	NFIL3	NFKBIB	NFKBIL1	NFS1	NGB	NID1	NIT1	NME1	NME2	NOD1	NOL7	NOP2	NOTCH4	NPM1	NPRL2	NR1D1	NR6A1	NRAS	NTHL1	NTN3	NUBP1	NUBP2	NUDT6	NUFIP1	NUP153	NUP155	NUP54	NUP62	NUP88	NXT1	OAZ1	OCA2	OCIAD1	ODC1	OGA	P3H1	PA2G4	PAICS	PAIP2	PAPPA	PARG	PARP1	PARP2	PARP3	PAX3	PCBD2	PCM1	PCMT1	PCNA	PCNP	PCYT1A	PDCD10	PDE4C	PDE6D	PDGFB	PDHA1	PDK2	PDK3	PDPK1	PER1	PEX11B	PEX14	PEX16	PEX3	PEX6	PFDN6	PFKFB4	PFN1	PHB	PHB2	PIAS1	PIGF	PIGP	PIK3C3	PINK1	PKM	PKN2	PKP1	PLA2G15	PLA2G4A	PLA2G6	PLOD3	PMM2	PMPCB	PMS1	PMS2P3	PMVK	PNO1	POLB	POLD2	POLD4	POLE3	POLH	POLR1B	POLR1D	POLR1H	POLR3A	POLR3D	POLR3G	POLR3K	POMT2	POU2F1	PPA1	PPAT	PPFIA1	PPIA	PPID	PPP1CB	PPP1R12A	PPP1R12C	PPP1R3D	PPP1R7	PPP2CA	PPP2R1B	PPP3CA	PPP6C	PPT2	PQBP1	PRDM8	PRDX3	PRDX5	PREP	PRKAB1	PRKAB2	PRKCSH	PRKDC	PRKRA	PRMT5	PRPS2	PRPSAP1	PRTN3	PSAP	PSEN2	PSMA1	PSMA5	PSMB1	PSMB5	PSMB7	PSMC4	PSMC5	PSMD10	PSMD14	PSMD3	PSMD5	PSMD7	PSMD8	PSME3	PSMG1	PTDSS1	PTGER2	PTGES3	PTMA	PTOV1	PTP4A1	PTPA	PTPN1	PTPN6	PWP1	PYCARD	PYCR1	PYCR2	QDPR	RAB11A	RAB1A	RAB3A	RAB3GAP2	RAB5IF	RAB8A	RABGEF1	RAC2	RAD51	RAD51AP1	RAD54L	RANBP3	RAP2B	RAPGEF6	RARA	RARB	RBBP4	RBBP8	RBL1	RBM15B	RBM3	RBM39	RBM4	RBM8A	RCC1	RCL1	RECQL	RECQL5	RFC2	RFX5	RGL2	RGS2	RHEB	RHOG	RIDA	RIOX2	RIPK2	RIPPLY3	RLN1	RNASET2	RNF141	RNF4	RNF7	RNFT1	RNPS1	RPL10	RPL13	RPL13A	RPL15	RPL18	RPL19	RPL22	RPL26	RPL27	RPL27A	RPL3	RPL31	RPL32	RPL37	RPL5	RPL8	RPL9	RPS13	RPS15	RPS16	RPS17	RPS19	RPS20	RPS21	RPS25	RPS26	RPS27A	RPS27L	RPS29	RPS5	RPS6	RPS6KA2	RPS6KA5	RPS6KB1	RRAGA	RRAS	RSL24D1	RXRB	RXYLT1	SAE1	SAP18	SAP30	SARS1	SCAMP3	SCAND1	SCD	SCLY	SCML2	SCO1	SCOC	SDF2	SDF2L1	SEC23B	SEC61B	SEC62	SERF1B	SERP1	SERPINE1	SERPINE2	SERTAD1	SFMBT1	SFXN3	SGPL1	SH2D3C	SHMT1	SHPK	SIGMAR1	SIM2	SIRT1	SLA	SLBP	SLC12A2	SLC19A1	SLC1A4	SLC22A3	SLC22A4	SLC25A11	SLC25A28	SLC25A3	SLC25A40	SLC26A4	SLC28A2	SLC2A4RG	SLC31A1	SLC39A6	SLC39A7	SLC39A8	SLC43A1	SLC4A2	SLC5A6	SLC7A1	SLC9A3R2	SLIT1	SMAD3	SMAD7	SMARCAD1	SMC1A	SMN1	SNAPC1	SNAPC3	SNRNP40	SNRPA	SNRPB	SNRPB2	SNRPD3	SNX3	SNX5	SOD1	SOX12	SP4	SPAG5	SPAG6	SPAST	SPIB	SPTLC2	SQSTM1	SRD5A1	SREBF2	SRI	SRM	SRP54	SRP68	SRPRA	SRRM2	SRSF1	SRSF11	SRSF2	SRSF5	SRSF7	SSB	ST6GALNAC4	STAT6	STK26	STMN1	STOML3	STUB1	STX10	STX16	STYXL1	SUCLG1	SUGT1	SUPT16H	SUPT5H	SURF6	SYK	SYMPK	SYNGR2	SYPL1	TAGLN2	TCF12	TCIRG1	TERT	TESK2	TFRC	TGFB1	TGFB2	TGFB3	TGIF2	THAP12	THBS4	THRAP3	TIMM10	TIMM23B	TIMM8A	TIMM9	TK1	TLE3	TLL2	TMED10	TMEM126A	TMEM187	TNFAIP1	TOB2P1	TOP1	TOPBP1	TP53	TPP2	TRAP1	TRAPPC3	TRIB1	TRIM25	TRMT13	TRMT6	TSC2	TSEN34	TTC33	TTC4	TUBG1	TULP3	TUSC2	TXN	TYK2	TYMP	TYMS	U2AF1	U2SURP	UBA52	UBAC1	UBE2C	UBE2D3	UBE2G2	UBE2K	UBL3	UBQLN1	UBXN1	UBXN8	UCHL1	UCP1	UCP3	ULBP1	UQCR10	UQCRC2	UROD	USO1	USP1	USP11	USP4	USPL1	UXT	VAMP1	VAMP2	VAPA	VASP	VCP	VDAC2	VDAC3	VGF	VHL	VPS29	VPS52	WDR36	WDR4	WDR46	WDR5	WNT10B	WT1	XK	XRCC6	YBX3	YIF1A	YWHAH	YY1	ZFP36L1	ZFP36L2	ZFPL1	ZKSCAN5	ZKSCAN8	ZMPSTE24	ZNF12	ZNF134	ZNF136	ZNF142	ZNF146	ZNF174	ZNF225	ZNF234	ZNF271P	ZNF274	ZNF304	ZNF35	ZNF410	ZNF451	ZNF544	ZNF593	ZNF7	ZNF85	ZPR1	ZSCAN9
DANG_MYC_TARGETS_UP	> Genes up-regulated by MYC [GeneID=4609] and whose promoters are bound by MYC, according to MYC Target Gene Database.	AIMP2	AKAP1	APEX1	BAX	BCAT1	CAD	CBX3	CCKBR	CCNB1	CCND2	CCT5	CDC25A	CDC25C	CDK4	CEBPZ	CKS2	CSTB	CTSC	DBI	DDX10	DDX18	DDX5	DKC1	DPY30	E2F1	E2F3	EIF2S1	EIF3C	EIF4A1	EIF4B	EIF4E	EMP1	ENO1	EXOSC8	FASN	FOSL1	FXN	GAPDH	GNL3	H2AZ1	HMGA1	HNRNPA1	HNRNPA2B1	HSP90AA2P	HSPA4	HSPA8	HSPA9	HSPD1	HSPE1	ID2	IMPA2	IRF9	LDHA	LTA4H	MAT2A	METTL1	MGST1	MIR155HG	MRTO4	MSH2	MTHFD1	MYCT1	NAP1L1	NBN	NCL	NME1	NME2	NPM1	NRAS	NUP155	ODC1	PA2G4	PAX3	PCNA	PHB	PINK1	POLD2	PPAT	PPIA	PPID	PRDX3	PREP	PRPS2	PSMB1	PSMG1	PTMA	PYCR1	RCC1	RFC2	RIOX2	RPL10	RPL13	RPL19	RPL22	RPL26	RPL27	RPL27A	RPL3	RPL32	RPL5	RPL9	RPS13	RPS16	RPS17	RPS19	RPS20	RPS5	RPS6KA2	SHMT1	SLC25A3	SLC39A6	SMN1	SNRPB	SNRPD3	SRM	SRSF1	SRSF2	SRSF7	SURF6	TERT	TFRC	TK1	TOP1	TP53	TXN	TYMS	UBE2C	UCHL1	UXT	YBX3
DCA_UP.V1_DN	> Genes down-regulated in A549 lung carcinoma and M059K glioblastoma cells treated with dichloroacetate [PubChem=6597].	ABCA5	ACIN1	ADGRF5	ADM2	AGAP2	ALK	ANAPC10	ANKRD2	ANKRD46	ARHGAP15	ARHGEF9	ASIC4	ASPM	ATP10D	AUNIP	C1orf109	C2CD2L	CA5A	CACNA1S	CDH16	CDK10	CDK5R2	CDON	CHEK2	CHST2	CLIC5	CMC1	CNNM4	CNTLN	COL21A1	CPB2	CPLANE2	CST7	CTAG2	CX3CL1	DCAF13	DCAF17	DHX35	DHX57	ENO3	ETNPPL	FAM204A	FAM222B	FGF9	FGR	FUT3	GABPB1-IT1	GALR3	GMPR	GPR137B	GPR19	GPT	GRID2	GSDMD	H3C4	IFNA5	IFNG	IGLJ3	IL10RA	INSL5	IP6K2	IPCEF1	IRAK4	IRF2BP1	JOSD1	KATNBL1	KCTD3	KLHL1	KMT2D	KRT1	KRT24	KRT5	LAMA3	LAT	LCOR	LIN7B	LONP2	LRP5L	LRRC14	LRRC37A2	MAGEB3	MAGEH1	MAP3K14	MAP3K20	MARCHF2	MATN4	MCTP1	MED23	MFGE8	MFSD12	MNAT1	MSANTD2	MSH5	MTRF1	MYL10	NACC1	NFASC	NOL8	NOTCH2NLA	NPIPA1	NR4A1	NR5A1	NUDT11	NUMB	NUP62	NXF2	OR11A1	PDE6A	PDK2	PES1	PEX19	PHKG2	PIN1	PKD1	PKD1P1	PKP1	PLA2G4C	PLK3	POGLUT1	POR	PPCDC	PPP1R12B	PPP1R13B	PPP1R17	PRPF38B	PRRX2	PTPRG	RAB11FIP1	RALGDS	RASL10A	RASSF4	RBM14	RNPEPL1	RS1	S100A14	SERPINB3	SETBP1	SETD4	SHMT1	SHOX2	SIAH2	SIRPB1	SKIL	SLC16A10	SLC22A17	SLC29A3	SLC35F6	SLC38A3	SLC6A6	SLC7A9	SNCB	SNX24	SP140L	SPC25	SPRR1A	STAG3	STARD3	STEAP1B	TAF1C	TBX6	TCIRG1	TCL1A	TCL1B	TDRD7	TG	TGFBRAP1	TMEM115	TNFSF18	TNRC18	TRIM52	TRPM6	TSC22D3	TXLNA	UPK1A	VPS52	WDR91	YIPF3	ZCCHC24	ZKSCAN4	ZNF248	ZNF286A	ZNF32	ZNF652	ZNF821	ZNF84
DCA_UP.V1_UP	> Genes up-regulated in A549 lung carcinoma and M059K glioblastoma cells treated with dichloroacetate [PubChem=6597].	ACP5	ADAM19	ADARB2	AHSP	AIF1	AK4P3	AK5	ALG1L2	ANKRD1	ANKRD53	AOC1	ARHGDIG	ATF6	ATP1B2	AURKB	BCAS4	BEST1	BFSP1	BMX	BTN3A1	C1orf105	C22orf31	CA6	CABIN1	CACNG5	CAPN11	CASP2	CATSPERB	CCDC71	CCDC87	CCN4	CCT8L2	CD1B	CD27	CD70	CD82	CDC45	CETN1	CFAP70	CLCN2	CLEC7A	CLN6	CLPB	CNGB3	COBL	COLQ	COPZ2	CORT	CREB5	CRIP2	CRYGB	CST2	CTSG	CUBN	CXCL8	CYP2B7P	CYP3A43	DCXR	DEPP1	DNAJC16	DNAJC28	DNAL4	DPP6	EFS	ELAVL4	ELOA2	EPHB6	EXO5	EYA2	F2	FAM215A	FGD1	FGF22	FGF6	FMO6P	FRMPD1	GABRB2	GARNL3	GDPD3	GIPR	GLS2	GPA33	GPR45	GRIA1	GRIN2D	GRM5	H2BC10	HCG9	HHLA1	HOXC5	HTN1	HTR6	IFIT2	IFNA10	IGKV3D-15	IGLV2-14	IL23A	IL2RA	IL36RN	INO80B	INSL3	IRGC	IRX4	ITGA8	KIAA0513	KIF17	KIR2DS1	KLHL3	KLRB1	KREMEN2	KRT13	LAMC3	LGALS7	LIMD1	LPAR3	LRFN3	MAPK8	MAPK8IP2	MCF2L	MCTP2	MDK	MIR600HG	MOGAT2	MX1	MYCT1	MYOZ3	NPC1L1	NRXN2	NTN3	OR3A2	OVGP1	OXCT2	PAK1IP1	PHLDB1	PIGV	PLA2G2F	PLAA	PNMT	PRDM14	PRRG4	PTGFR	PTPRT	RAI1	RIMS2	RNASEL	RNF125	RPE65	RPRM	SARDH	SERPINA1	SERPINA4	SERPING1	SHCBP1L	SIX1	SLC22A14	SLC28A1	SLC66A3	SMN1	SNX17	SOS2	SPIN2A	SYNE3	TACR3	TEX13B	TNNT2	TNS4	TSKS	TTLL3	TYRO3	USF2	USP29	USP6NL	VPS39	WASL	WDR25	WNT16	WNT2	ZNF117	ZNF157	ZNF185	ZNF639	ZNF750	ZNF91	ZSCAN12	ZSWIM1
DIAZ_CHRONIC_MEYLOGENOUS_LEUKEMIA_DN	> Genes down-regulated in CD34+ [GeneID=947] cells isolated from bone marrow of CML (chronic myelogenous leukemia) patients, compared to those from normal donors.	ACSL4	ACTG1	ADA	ADA2	ADAP2	ADD3	ANK3	ANXA5	BCL6	BCR	BLNK	BTG2	CAPN3	CCR2	CCR7	CD53	CDH2	CEBPD	CLEC4A	CLEC5A	CRHBP	CRYGD	CSF1R	CST7	CSTA	DACT1	DNTT	EEF1A1	ELANE	EPB41L3	F13A1	FAAH	FCGR1A	FGFR1	FGL2	FLNB	FLT3	FZD2	GADD45B	GAPDH	GAS7	GATA3	GLIPR1	GPR137B	GPX3	GSDME	HAL	HERC5	HLA-B	HLA-DMB	HMHB1	IFI30	IL10RA	IL13RA1	IL16	IL7R	INSR	IRF7	IRF8	ISG20	JAM2	KLF2	KLF4	LHFPL6	LILRB3	LILRB4	LPL	LY86	MAFB	MCL1	ME1	MN1	MNDA	MPO	MS4A4A	MS4A6A	MVP	MYLK	MYO5C	MYOF	NINJ1	NKG7	NOP53	OAS2	PRNP	PROM1	PTPRE	RPL18A	RPL23A	RPL30	RPL32	RPL39	RPL41	RPLP1	RPS11	RPS12	RPS15	RPS17	RPS24	S100A8	S100A9	SATB1	SELL	SGCB	SH3BP4	SLC16A7	SLC1A3	SORL1	STAG3L1	TCF7	TERT	TGFBI	TIAF1	TLR2	VAMP5	VPREB1	ZNF124
DIRMEIER_LMP1_RESPONSE_LATE_DN	> Cluster 4: genes down-regulated in B2264-19/3 cells (primary B lymphocytes) within 60-180 min after activation of LMP1 (an oncogene encoded by Epstein-Barr virus, EBV).	APOC4	ARF5	ARHGDIB	ASAH1	BTG1	CD27	CHI3L2	COL11A2	COX8A	DENND2B	E2F2	FAU	GAPDH	HLA-DMA	HPCAL1	IFITM1	ISG15	LSM2	MAP4K1	PSAP	PSMB9	RPL29	RPLP0	RPS11	RPS19	RPS5	TAF10	TXNIP	UBC	WAS
DODD_NASOPHARYNGEAL_CARCINOMA_DN	> Genes down-regulated in nasopharyngeal carcinoma (NPC) compared to the normal tissue.	AATBC	AATF	ABCE1	ABCF2	ABRACL	AC011043.1	AC016065.1	AC091057.1	ACSL4	ACTA2	ADA	ADAM12	ADAM22	ADAM23	ADAMTS2	ADAR	ADH5	ADIPOR2	ADNP	ADNP2	ADO	ADORA3	ADSL	AEN	AF117829.1	AFAP1	AGK	AGO2	AGO3	AGPAT3	AHCTF1	AHCY	AIDA	AIMP1	AIMP2	AJUBA	AK2	AK3P3	AKIP1	AKIRIN2	AKT3	ALDH8A1	ALG6	ALKBH2	ALYREF	AMOTL1	ANAPC1	ANAPC5	ANAPC7	ANGEL2	ANGPT2	ANKIB1	ANKLE2	ANKRD22	ANKRD29	ANKRD46	ANLN	ANO6	AP3M1	AP3M2	APBB2	APMAP	APOC1	ARF3	ARHGAP11A	ARHGAP11B	ARHGAP8	ARHGEF10	ARHGEF40	ARID2	ARL5A	ARL6IP6	ARMC1	ARNT2	ARPP19	ASAP1	ASB3	ASB9	ASCC3	ASNS	ASPM	ATAD2	ATF4	ATF5	ATIC	ATL2	ATP11C	ATP2C1	ATP5MC3	ATP6V1B2	ATP6V1FNB	ATR	AURKA	AXL	B3GALNT2	B3GALT6	B4GALT6	BAZ1B	BCL2L11	BEX3	BFAR	BGN	BID	BIRC5	BLMH	BMPR1A	BOD1	BRAP	BRCA1	BRCA2	BRD4	BRI3BP	BRIP1	BRIX1	BTG3	BUB1	BUB1B	BUB3	BZW2	C10orf88	C11orf58	C11orf96	C12orf45	C12orf65	C12orf66	C12orf73	C15orf61	C18orf21	C18orf54	C19orf48	C19orf54	C1orf109	C1orf131	C1orf74	C1QB	C1QBP	C20orf194	C2orf69	C3AR1	C4orf46	C5orf34	C6orf141	C8orf33	CACNA2D1	CACYBP	CAD	CALD1	CALU	CAMKK2	CAMTA1	CAND1	CAPRIN1	CASK	CASP6	CASP8AP2	CAV1	CBWD1	CBX1	CBX2	CBX3	CBX5	CCAR1	CCDC14	CCDC150	CCDC18	CCDC28B	CCDC59	CCDC71L	CCDC77	CCL13	CCL2	CCL3	CCL4	CCL8	CCN3	CCNA2	CCNB1	CCNB2	CCND2	CCNE2	CCNF	CCNG1	CCNT1	CCR1	CCSAP	CCT2	CCT3	CCT4	CCT6A	CCT6P3	CCT8	CCZ1	CD14	CD163	CD200	CD274	CD80	CDC25A	CDC25C	CDC27	CDC45	CDC6	CDC7	CDCA2	CDCA5	CDCA7	CDK1	CDK12	CDK4	CDKN3	CENPA	CENPE	CENPF	CENPH	CENPI	CENPJ	CENPK	CENPL	CENPN	CENPO	CENPQ	CENPU	CEP135	CEP152	CEP170	CEP192	CEP55	CEP78	CHAF1A	CHAF1B	CHCHD3	CHCHD4	CHEK1	CHEK2	CHI3L1	CHN1	CHROMR	CHST14	CHTOP	CIAO2A	CIP2A	CISD2	CKAP2	CKAP4	CKAP5	CKS1B	CKS2	CLASP1	CLCC1	CLEC4E	CMSS1	CNIH4	CNOT2	CNOT9	CNPY2	CNTNAP2	COA1	COA7	COL10A1	COL15A1	COL1A1	COL1A2	COL22A1	COL27A1	COL3A1	COL4A1	COL4A2	COL5A1	COL5A2	COL6A3	COL8A1	COLGALT1	COPS2	COPZ1	CPOX	CPSF3	CPSF4	CPSF6	CPT1C	CRISPLD2	CRLS1	CS	CSAD	CSAG3	CSE1L	CSTF1	CSTF3	CTDSPL2	CTPS1	CTSC	CTSL	CUEDC2	CUL1	CXCL10	CXCL11	CXCL9	CYC1	CYCS	CYRIB	DARS1	DBF4	DCAF6	DCTD	DDHD1	DDX11	DDX18	DDX21	DDX39A	DDX47	DDX50	DDX52	DDX55	DDX58	DDX60	DDX60L	DEGS1	DEK	DENND1A	DENR	DEPDC1	DEPDC1B	DEPP1	DERL1	DESI1	DHFR	DHTKD1	DHX15	DHX33	DIABLO	DIAPH3	DKC1	DLEU2	DLGAP5	DMD	DNA2	DNAJA3	DNAJB6	DNAJC14	DNAJC2	DNAJC9	DNM1L	DOCK4	DOCK7	DONSON	DPH5	DPY19L1	DPY19L4	DPYSL2	DRAM1	DSCC1	DSG2	DSN1	DTL	DTYMK	DUSP12	DUT	DUXAP8	E2F1	E2F3	E2F6	EARS2	ECT2	EDRF1	EEF1E1	EFNB2	EGLN1	EIF1AX	EIF2AK2	EIF2AK4	EIF2B1	EIF2S2	EIF3B	EIF3J	EIF3M	EIF4E2	EIF5A2	ELAVL1	ELOC	ELP3	EME1	EMILIN2	ENO1	ENOPH1	ENY2	EPB41L3	EPHB2	EPHB4	EPRS1	ERCC6L	ERI1	ERICH1	ERVK3-1	ESCO2	ETNK1	ETV6	EXO1	EXOSC5	EXT1	EZH2	F2R	FAF2	FAM111A-DT	FAM171A1	FAM189B	FAM200A	FAM72C	FAM83B	FANCG	FANCI	FANCL	FANCM	FARP2	FAS	FASLG	FASTKD1	FASTKD2	FASTKD3	FBH1	FBL	FBN1	FBXO22	FBXO28	FBXO5	FCER1G	FCGR1A	FCGR2A	FCGR3B	FEN1	FERMT1	FEZ2	FGD6	FGF2	FGFR1OP2	FIGNL1	FJX1	FKBP14	FKBP1A	FKBP4	FKBP5	FKBP7	FLAD1	FLVCR1	FMNL2	FN1	FNDC3B	FNTA	FOXM1	FOXO6	FOXRED2	FPR3	FRAS1	FRMD4A	FRRS1	FSCN1	FUBP1	FUS	FUT10	FXN	FXR1	FZD7	G3BP1	GABPB1	GAD1	GALNT11	GALNT2	GAPDH	GAPDHP73	GARS1	GARS1-DT	GART	GAS2L3	GAS5	GAS5-AS1	GASK1B	GATA6	GBP1	GBP4	GBP5	GCA	GCFC2	GFM1	GGCT	GHR	GINS1	GINS2	GINS3	GJA1	GLMP	GLS	GMNN	GMPS	GNAS-AS1	GNLY	GNPDA1	GOLT1B	GORAB	GOSR2	GPATCH2	GPN3	GPR137B	GPR89B	GPSM1	GPSM2	GRB10	GREM1	GRPEL1	GRSF1	GSTO1	GTF2F2	GTF2H3	GTF3C3	GTF3C4	GTPBP10	GTPBP4	GUCY1B1	GXYLT1	GZMA	GZMB	GZMH	H2AZ1	HACD3	HAUS1	HAUS6	HAVCR2	HDAC2	HDGFL3	HEATR1	HELLS	HERC2P2	HIC2	HIP1	HJURP	HMG20A	HMGB2	HMGXB4	HMMR	HNRNPA1	HNRNPA2B1	HNRNPAB	HNRNPC	HNRNPD	HNRNPH1	HNRNPLL	HNRNPM	HNRNPU	HOMER3	HOXA10	HOXA3	HOXA9	HOXC6	HOXC9	HPRT1	HSP90B1	HSPA14	HSPD1	HSPE1	IARS1	ICAM1	ICE2	ID2	IDH1	IFI44	IFI44L	IFIH1	IFIT3	IFNG	IFRD1	IGSF6	IKBIP	IL15	IL15RA	ILF2	ILF3	IMMT	IMPACT	INHBA	INPP4A	INTS12	INTS13	INTS7	INTS8	IPO5	IPO9	IQGAP3	ISG20L2	ITGA1	ITGAV	ITGB3BP	ITGB6	JMJD4	KANSL2	KATNBL1	KCNJ8	KCNMA1	KCTD3	KHSRP	KIF11	KIF14	KIF15	KIF18A	KIF18B	KIF1B	KIF20A	KIF20B	KIF23	KIF2C	KIF4A	KITLG	KLHL12	KLHL23	KLHL42	KLHL5	KNL1	KNOP1	KNSTRN	KNTC1	KPNA2	KPNB1	KREMEN2	L3MBTL4	LAMA4	LAMB1	LAMC1	LAMP2	LAP3	LARS1	LCTL	LDHA	LGALS1	LHFPL2	LHX2	LIN9	LINC00173	LINC00622	LINC00665	LINC00839	LINC01094	LINC01943	LLPH	LMAN1	LMBR1	LMNB1	LMNB2	LRPAP1	LRPPRC	LRR1	LRRC40	LSM12	LSM5	LSM6	LSM8	LTV1	LUC7L2	LUC7L3	LYAR	MAD2L1	MAGOHB	MAGT1	MAILR	MALSU1	MANEA	MANEAL	MAP2K4	MAP3K20	MAPKAPK5	MAPRE1	MARCKSL1	MARK1	MARS1	MARS2	MASTL	MAT2A	MBTD1	MBTPS2	MCCC2	MCM10	MCM2	MCM3	MCM4	MCM6	MCM7	MCM8	MCMBP	ME2	MED21	MED28	MELK	MEMO1	METTL1	METTL21A	METTL5	METTL8	MFF	MFSD14A	MGME1	MICAL2	MIEF1	MINPP1	MIR17HG	MIR331	MIR3682	MIS18A	MKI67	MKKS	MKLN1	MLLT11	MMD	MMP1	MMP12	MMP3	MND1	MNDA	MORC4	MPHOSPH9	MPZL1	MRM2	MRPL19	MRPL24	MRPL3	MRPL30	MRPL32	MRPL42	MRPL9	MRPS17	MRPS23	MS4A4A	MSH2	MSH6	MSL1	MSR1	MTCL1	MTERF3	MTF2	MTFR2	MTHFD1L	MTHFD2	MTHFD2L	MTMR4	MTPAP	MTR	MTRR	MTX2	MYC	MYDGF	MYNN	MYO19	NAA15	NAA25	NAA50	NAP1L1	NAPEPLD	NAV1	NBN	NCAPD3	NCAPG	NCAPG2	NCAPH	NCBP1	NCBP2	NCL	NDC1	NDC80	NDUFAF4	NDUFAF5	NDUFAF6	NDUFB9	NEDD1	NEDD4	NEIL3	NEK2	NEMP1	NF1	NFE2L3	NFYB	NID1	NIFK	NIPSNAP1	NLN	NMD3	NME1	NNT	NOC3L	NOL11	NOL8	NOLC1	NOM1	NONO	NOP16	NOP2	NOP56	NOP58	NPC1	NPL	NPM1	NPM1P22	NPNT	NRAS	NREP	NRXN1	NSD2	NSD3	NT5M	NTAN1	NTPCR	NTRK2	NUAK1	NUCKS1	NUDCD1	NUDT1	NUDT3	NUF2	NUP107	NUP133	NUP155	NUP160	NUP205	NUP35	NUP37	NUP42	NUP43	NUP54	NUP58	NUP62	NUP85	NUSAP1	NUTM2A-AS1	NXT1	OAS3	OIP5	OLA1	OLFM1	ORC2	ORC3	ORC5	ORC6	OSBPL1A	OSGEPL1	OSTC	OTUD6B	OTULIN	PA2G4	PABPC4L	PAICS	PAIP1	PALB2	PAN2	PANK1	PAPSS2	PARP12	PARPBP	PATL1	PAWR	PAXBP1	PAXIP1	PBK	PCDH17	PCDH18	PCLAF	PCNA	PCOLCE2	PCSK6	PDCD5	PDGFRL	PDHA1	PDRG1	PDSS1	PFDN2	PFDN4	PGAP1	PGK1	PHB	PHBP19	PHF14	PHF5A	PHGDH	PIGM	PIGW	PIK3C2A	PILRA	PIMREG	PINX1	PITPNB	PKP4	PLA2G4C	PLA2G7	PLAGL2	PLAU	PLK4	PLPBP	PLPP4	PLXNA1	PM20D2	PMAIP1	PMP22	PMS1	PMS2	PNN	PNO1	PNPT1	POGLUT1	POGLUT2	POLA1	POLE2	POLG2	POLQ	POLR1A	POLR1B	POLR2B	POLR2D	POLR2H	POMGNT1	POMK	POP1	POSTN	POT1	PPA1	PPAT	PPIA	PPIF	PPP3R1	PPRC1	PRC1	PRF1	PRIM1	PRIM2	PRIMPOL	PRKDC	PRLR	PRMT1	PRMT3	PRNP	PROSER1	PRPF40A	PRR11	PRR5	PRRC2C	PRRX1	PSAT1	PSMA1	PSMA2	PSMA4	PSMA7	PSMB2	PSMB3	PSMC3IP	PSMD14	PSMG1	PSPH	PSRC1	PTBP2	PTCD3	PTEN	PTGS2	PTPN14	PTRH2	PTTG1	PTTG3P	PUS1	PUS7	PUS7L	PWP1	PXMP2	QDPR	QKI	QSER1	QTRT2	R3HDM1	RABGGTB	RACGAP1	RAD1	RAD18	RAD21	RAD51	RAD51AP1	RAD51C	RAD54B	RAD54L	RAI14	RAN	RANBP1	RANBP2	RASSF4	RBBP4	RBBP8	RBBP9	RBFOX2	RBIS	RBL1	RBM15	RBM28	RBM34	RBM4	RBMX	RBMX2	RBPJ	RCC2	RCCD1	RCHY1	RCL1	RCN1	RCN2	RECQL	RFC1	RFC3	RFC4	RFC5	RGS4	RHEBP1	RHNO1	RHOT1	RIDA	RIF1	RILPL1	RINT1	RIPK2	RMI2	RNASEH1	RNASEH2A	RNF139-AS1	RNF165	RNF213	RNF4	RNPS1	RNU6-73P	RO60	ROBO1	RPE	RPL22	RPL30	RPL31	RPL35A	RPL37A	RPL6	RPLP0	RPN2	RPRD1A	RPS15	RPS15A	RPS19	RPS21	RPS24	RPS6KB1	RRM1	RRM2	RRN3	RRP15	RRP1B	RSAD2	RSKR	RSL1D1	RSRC1	RTKN	S100PBP	SAC3D1	SACS	SARNP	SASS6	SBF2-AS1	SCAI	SCD5	SCML1	SCML2	SCNN1G	SCYL2	SDC2	SDCCAG8	SEC61A2	SEH1L	SELENOI	SEMA6A	SENP1	SENP6	SEPHS1	SEPTIN7P2	SERPINE1	SETMAR	SF3A3	SF3B1	SF3B4	SFXN1	SGIP1	SGO1	SGO2	SH2B3	SHANK3	SHMT2	SIGLEC1	SIKE1	SKA3	SKP2	SLBP	SLC16A1	SLC1A3	SLC25A13	SLC25A17	SLC25A32	SLC25A36	SLC25A40	SLC30A6	SLC30A7	SLC35F2	SLC39A10	SLC39A14	SLC39A6	SLC44A1	SLC5A6	SLC7A5	SLC9A7	SLCO5A1	SMARCA4	SMARCAD1	SMARCE1	SMC1A	SMC2	SMC4	SMG1	SMIM10L1	SMIM30	SNAP47	SND1	SNHG12	SNHG15	SNHG16	SNHG17	SNHG29	SNHG6	SNORA24	SNORD12C	SNORD30	SNORD93	SNRPA	SNRPD1	SNRPE	SNRPF	SNRPG	SNX10	SNX5	SOCS1	SOCS2	SOCS5	SOX4	SOX6	SPAG5	SPARC	SPATS2	SPDL1	SPG21	SPIN1	SPINDOC	SPOPL	SRC	SRP72	SRSF1	SRSF10	SRSF2	SRSF3	SRSF7	SSBP1	SSTR2	SSX2IP	ST20	STAMBP	STAR	STARD3NL	STAT1	STK3	STMN1	STRAP	STX16	STX6	SUB1	SULF1	SUMO1	SUMO2	SUPT7L	SUPV3L1	SUV39H2	SUZ12	SYNPO2	TAF1A	TAF1D	TAF4B	TAF5	TANK	TARBP1	TARS1	TBC1D24	TBCE	TBK1	TCF12	TCF3	TCTN3	TDG	TDO2	TET1	TFAM	TFB2M	TFCP2	TFRC	TGIF2	TGS1	THAP2	THAP9-AS1	THBS2	THOC1	THUMPD2	THY1	TIA1	TICAM2	TICRR	TIGAR	TIMELESS	TIMM10	TIMM21	TIMM23B	TIMMDC1	TIPIN	TIPRL	TK1	TLE1	TM2D2	TM6SF1	TM7SF3	TMA16	TMED4	TMEFF1	TMEM167A	TMEM168	TMEM200C	TMEM209	TMEM33	TMEM38B	TMEM39A	TMEM69	TMEM70	TMEM97	TMPO	TNFAIP6	TNFRSF10B	TNFRSF9	TNFSF15	TNFSF4	TNIP3	TNPO1	TOMM40	TOMM70	TOP2A	TOPBP1	TOR1A	TOR1AIP2	TP63	TPI1	TPT1-AS1	TPX2	TRA2B	TRAM2	TRAP1	TREX2	TRIAP1	TRIM24	TRIP6	TRMT61B	TRPM7	TRUB1	TSEN15	TSFM	TSR1	TTF2	TTI1	TTK	TTLL4	TUBB	TUBGCP4	TUG1	TWNK	TWSG1	TXNDC12	TXNL4A	TYMS	TYROBP	U2AF1	U2AF2	U2SURP	UBA2	UBA5	UBAP2L	UBE2C	UBE2E3	UBE2F	UBE2G2	UBE2L3	UBE2T	UBE2Z	UBE3A	UBE3C	UBFD1	UBXN2B	UBXN4	UCHL5	UCK2	UHRF1	UMPS	UNG	UPF3B	UQCC2	UQCRH	URB2	URI1	USP14	USP18	USP31	UTP14A	UTP18	UTP25	UTP6	VANGL2	VASH2	VCAN	VEZT	VPS53	VPS54	VRK2	WAC-AS1	WBP11	WDHD1	WDR3	WDR4	WDR43	WDR75	WDSUB1	WRN	XAF1	XG	XPO1	XPO5	XPOT	XRCC4	XRCC5	XRCC6	YAF2	YARS1	YARS2	YBX1	YEATS2	YWHAG	YWHAH	YWHAQ	ZBED3	ZBTB2	ZBTB24	ZC3H11A	ZC3H15	ZC3H8	ZCRB1	ZDBF2	ZFR	ZGRF1	ZIC2	ZKSCAN3	ZNF100	ZNF112	ZNF117	ZNF121	ZNF124	ZNF131	ZNF138	ZNF140	ZNF146	ZNF195	ZNF207	ZNF234	ZNF26	ZNF260	ZNF267	ZNF280C	ZNF281	ZNF286A	ZNF317	ZNF367	ZNF37A	ZNF431	ZNF45	ZNF473	ZNF512	ZNF519	ZNF532	ZNF547	ZNF557	ZNF561-AS1	ZNF562	ZNF567	ZNF587	ZNF614	ZNF618	ZNF678	ZNF697	ZNF718	ZNF731P	ZNF780A	ZNF805	ZNF81	ZNF84	ZNF92	ZNRF3	ZSCAN32	ZWILCH	ZWINT	ZZZ3
E2F1_Q3	> Genes having at least one occurence of the transcription factor binding site V$E2F1_Q3 (v7.4 TRANSFAC) in the regions spanning up to 4 kb around their transcription starting sites.	ABCE1	ABCF2	ACBD6	ADAMTS2	ADCY8	AK2	ALDH6A1	ANAPC10	ANKHD1	ANKHD1-EIF4EBP3	AP1S2	AP4M1	APH1A	ARHGAP11A	ARHGAP6	ARID4A	ASCL1	ASXL2	ATAD2	ATAD5	ATE1	ATF5	ATP1B4	BAG6	BARHL1	BRME1	BRMS1L	CACNA1G	CAND1	CASP8AP2	CCNT1	CDC20B	CDC25A	CDC6	CDCA7	CDK1	CLSPN	CNOT3	CNOT9	CORT	CPNE5	CTDSPL2	DCK	DCTPP1	DLST	DMD	DNAJC5G	DNAJC9	DNMT1	DOLK	E2F1	E2F3	E2F7	E2F8	EED	EHBP1	EIF4B	EMSY	EPHB1	EPHB2	EZH2	FAM120C	FAM216A	FBXO5	FHOD1	FIZ1	FLI1	FMO4	FOXO3	GABRB3	GAPDH	GCH1	GEN1	GINS3	GMNN	GON7	GPN3	GPRC5B	GPS2	GRIA4	GRIK2	GSPT1	H1-3	H2AC12	H2AZ1	H2BC10	H2BC12	HCN3	HIRA	HMGN2	HNRNPD	HNRNPR	HNRNPUL1	HOXC10	HS6ST3	ID3	IER5L	IL4I1	ILF3	ILF3-DT	ING3	IPO7	IRX3	JADE1	JADE2	KBTBD6	KBTBD7	KCNA1	KCNA6	KIAA1143	KIF15	KLF5	LASP1	LUC7L3	MAML3	MAZ	MCM2	MCM3	MCM6	MCM7	MCM8	MCMBP	MEIS1	MRPL18	MSH2	MTF2	MXD3	MYH10	NABP2	NASP	NCL	NDUFA11	NELL2	NFATC2IP	NIPBL	NOL4	NOLC1	NUFIP2	NUP62	NUTF2	ORC1	OTUD7B	OVOL2	PAN2	PAQR4	PAX6	PCLAF	PCNA	PCSK1	PCSK4	PDS5B	PEG3	PELP1	PHC1	PHF12	PIAS1	PIM1	PKMYT1	PLK4	PODN	POLA1	POLD1	POLD3	POLE2	POLE4	POLR1G	POLR2A	PPM1D	PRPF38A	PRPS1	RABL6	RASAL2	RAVER1	RBBP4	RBL1	RMI2	RPS6KA5	RRM2	RTF1	SALL1	SASS6	SERBP1	SHMT1	SIX5	SLC25A3	SLC9A5	SLCO3A1	SLITRK5	SMAD6	SMC3	SMC6	SMG1	SNPH	SNRPD1	SOAT1	SP3	SPTB	SRSF1	SRSF7	SSBP3	STAG2	STK35	STMN1	STT3B	SUMO1	SYNGR4	SYT11	SYT6	TAOK2	TBX3	TBX6	TCP1	TENT5B	TFAP4	TFRC	THAP8	TIPIN	TMEM143	TMEM187	TMEM255A	TMPO	TOPBP1	TRIM39	TRIM47	TRIR	TRMT13	TRMT6	TYRO3	UBR7	UGGT1	USP1	USP37	WDR62	YBX2	YTHDC1	ZBTB4	ZBTB8OS	ZCCHC8	ZIM2	ZNF362	ZNF367	ZNF524	ZNF565	ZNF644	ZNF653	ZNF687	ZNF827
E2F1_Q4_01	> Genes having at least one occurence of the transcription factor binding site V$E2F1_Q4_01 (v7.4 TRANSFAC) in the regions spanning up to 4 kb around their transcription starting sites.	ACBD6	ADAMTS2	AGFG2	ANKHD1	ANKHD1-EIF4EBP3	AP4M1	ARHGAP11A	ARHGAP36	ARHGAP6	ARID4A	ASXL2	ATAD2	ATE1	ATP5MC2	ATRX	BMP7	BRMS1L	CASP2	CASP8AP2	CBX5	CCNT2	CDC20B	CDC25A	CDC45	CDC6	CDCA7	CDK1	CHGB	CSRNP1	CTCF	CTDSPL2	CTNND2	DAXX	DCK	DCLRE1A	DCTPP1	DDB2	DDX17	DHX40	DMD	DMRT1	DNAJC11	DNAJC5G	DNMT1	DOLK	DPYSL2	E2F1	E2F3	E2F8	EGR3	EIF3K	ELAVL2	EPHB1	ERBIN	ERF	EVA1B	EZH2	FAM160A2	FAM216A	FANCC	FANCG	FBXL20	FBXO5	FBXO9	FMO4	GAPDH	GATA3	GEN1	GINS3	GLRA3	GMNN	GPAT2	GPN3	H1-3	H2AC12	H2AZ1	H2BC10	H2BC12	HMGA1	HMGN2	HNRNPA1	HNRNPD	HOXA9	HOXC10	ID3	IER5L	IMPDH2	ING3	INSM1	INTS7	IPO7	ITGA1	JADE1	JADE2	JPH1	KBTBD7	KCNA6	KCND2	KDM3A	KLF5	KMT5A	KPNB1	LRTOMT	LUC7L3	MAP4K1	MAT2A	MAZ	MCM2	MCM3	MCM4	MCM6	MCM7	MCM8	MEIS2	MELK	MTF2	MXD3	MYC	NASP	NCL	NCOA6	NDUFA11	NECTIN1	NEGR1	NFATC2IP	NHLRC2	NIPBL	NR3C2	NRP2	NSD3	NUMA1	NUP153	NUP155	OSBPL7	OTUD7B	OVOL2	PAN2	PAQR4	PATZ1	PCDH7	PCLAF	PCNA	PCSK1	PCYT2	PELO	PHF13	PIK3R3	PIK3R4	PIM1	PKMYT1	PODN	POLA1	POLA2	POLE2	POLE4	PPP1R8	PPP1R9B	PPRC1	PRKDC	PRMT3	PRPS1	PRRC2C	PTMA	RAB11B	RAD51	RALY	RANBP1	RBPJ	RELT	RFC1	RHCE	RHD	RIBC1	RPS19	RPS6KA5	SALL1	SASS6	SEMA5A	SERBP1	SIK2	SIN3A	SLC16A2	SLC38A1	SLC6A4	SMAD6	SMC1A	SMC2	SMC3	SMC6	SMG1	SREK1	SRSF1	SRSF2	SSU72	STAG1	STAG2	STK35	STMN1	STT3B	SUV39H1	TBC1D31	TBX6	THAP8	TLE4	TMEM187	TNPO2	TOP1	TOPBP1	TRMT13	TRMT2A	TRMT6	UCHL1	UFD1	UNG	USP1	USP2	USP49	UXT	WDR62	WEE1	YBX2	YWHAQ	ZCCHC8	ZDHHC17	ZMYM2	ZNF362	ZNF367	ZNF565	ZNF687
E2F1_Q6	> Genes having at least one occurence of the transcription factor binding site V$E2F1_Q6 (v7.4 TRANSFAC) in the regions spanning up to 4 kb around their transcription starting sites.	ACBD6	ACO2	ADAMTS2	AK2	ALDH6A1	AP1S1	AP4M1	APH1A	APPL1	ARHGAP11A	ARHGAP6	ARID4A	ASXL2	ATAD2	ATAD5	ATE1	ATF5	BRME1	BRMS1L	CACNA1G	CAND1	CASP8AP2	CBX3	CCNT1	CDC25A	CDC5L	CDC6	CDCA7	CDK1	CDT1	CLSPN	CNOT9	CORT	CTCF	CTDSPL2	CTNND2	DCK	DCTPP1	DMD	DNAJC5G	DNAJC9	DNMT1	E2F1	E2F3	E2F7	E2F8	EED	EFNA5	EHBP1	EMC3	EMSY	EPHB1	ERBIN	EZH2	FAM216A	FANCC	FANCD2	FANCG	FBXO5	FHOD1	FIZ1	FKBP5	FLI1	FMO4	GABRB3	GAPDH	GATA1	GEN1	GINS3	GMNN	GON7	GPN3	GPRC5B	GRIA4	GSPT1	H2AC12	H2AZ1	H2AZ2	H2BC12	H3C1	H4C1	HCN3	HIRA	HMGA1	HMGXB4	HNRNPA2B1	HNRNPD	HNRNPR	HNRNPUL1	HOXC10	HS6ST3	ID3	IER5L	IL4I1	ILF3	ILF3-DT	ING3	IPO7	JADE1	JADE2	KBTBD6	KBTBD7	KCNA6	KCNS2	KIAA0825	KLF5	KPNB1	LUC7L3	MAP3K7	MAZ	MCM2	MCM3	MCM4	MCM6	MCM7	MCM8	MCMBP	MEPCE	MRPL40	MSH2	MSH5	MTF2	MXD3	MYC	MYH10	NABP2	NASP	NCL	NECTIN1	NELL2	NFATC2IP	NIPBL	NOLC1	NRK	NUFIP2	NUP62	ORC1	OTUD7B	PAN2	PAQR4	PAX6	PBRM1	PCLAF	PCNA	PCSK1	PHC1	PHF13	PHF5A	PIM1	PKMYT1	PODN	POLA1	POLD1	POLD3	POLE2	POLE4	POLR1G	POLR2A	PPM1D	PRKDC	PRPF38A	PRPF4B	PRPS1	PRPS2	RANBP1	RASAL2	RAVER1	RBBP4	RBL1	RIBC1	RMI2	RPS20	RPS6KA5	RRM2	SALL1	SASS6	SEMA6A	SERBP1	SLC25A3	SLC9A5	SLC9A7	SLCO3A1	SMAD6	SMC1A	SMC3	SMC6	SNRPD1	SOAT1	SP3	SPINK5	SPTB	SREK1	SRSF1	SRSF7	SSBP3	STAG1	STAG2	STK35	STMN1	STT3B	SUMO1	SUV39H1	SYNCRIP	SYNGR4	TAOK2	TBX6	TFAP4	THAP8	TMEM108	TMEM143	TMEM187	TMPO	TOPBP1	TRA2B	TRMT13	TRMT2A	TRMT6	TYRO3	UBR7	UGGT1	UNG	USP37	VCAN	WDR62	YBX2	YTHDC1	ZBTB4	ZBTB8OS	ZCCHC8	ZCWPW1	ZNF362	ZNF367	ZNF524	ZNF565	ZNF644	ZNF687
E2F1DP1_01	> Genes having at least one occurence of the transcription factor binding site V$E2F1DP1_01 (v7.4 TRANSFAC) in the regions spanning up to 4 kb around their transcription starting sites.	ACBD6	ACO2	ADAMTS2	AK2	ALDH6A1	AP1S1	AP4M1	APH1A	APPL1	ARHGAP11A	ARHGAP6	ARID4A	ASXL2	ATAD2	ATAD5	ATF5	BRME1	BRMS1L	BRPF1	CAND1	CASP8AP2	CBX3	CCNT1	CDC20B	CDC25A	CDC5L	CDC6	CDCA7	CDK1	CLSPN	CNOT9	CORT	CTDSPL2	DCK	DCTPP1	DLG3	DMD	DNAJC5G	DNAJC9	DNMT1	E2F1	E2F3	E2F7	E2F8	EED	EFNA5	EHBP1	EIF4A1	EMC3	EMSY	EPHB1	EZH2	FANCC	FANCD2	FANCG	FBXO5	FHOD1	FIZ1	FKBP5	FMO4	GABRB3	GAPDH	GATA1	GEN1	GINS3	GLRA3	GMNN	GON7	GPBP1	GPRC5B	GRIA4	GSPT1	H2AC12	H2AZ1	H2AZ2	H2BC12	H3C1	H4C1	HCN3	HIRA	HMGA1	HMGXB4	HNRNPA2B1	HNRNPD	HNRNPR	HNRNPUL1	HOXC10	HS6ST3	ID3	IER5L	IL4I1	ILF3	ILF3-DT	ING3	IPO7	JADE1	JADE2	KANSL3	KBTBD6	KBTBD7	KCNA6	KCNS2	KIAA0825	KMT5A	LUC7L3	MAP3K7	MAPK6	MAPT	MAZ	MCM2	MCM3	MCM4	MCM6	MCM7	MCM8	MCMBP	MEPCE	MRPL40	MSH2	MSH5	MTF2	MXD3	MYC	MYH10	NABP2	NASP	NCL	NELL2	NFATC2IP	NIPBL	NOLC1	NR6A1	NRK	NUFIP2	NUP62	OTUD7B	PAN2	PAQR4	PAX6	PBRM1	PCIF1	PCLAF	PCNA	PCSK1	PEG3	PHC1	PHF5A	PIM1	PKMYT1	PLAGL1	PODN	POLA1	POLD1	POLD3	POLE2	POLE4	POLR1G	POLR2A	POU4F1	PPIG	PPM1D	PRKDC	PRPF4B	PRPS1	PRPS2	PTMA	RANBP1	RASAL2	RAVER1	RBL1	RET	RIBC1	RMI2	RPS20	RPS6KA5	RRM2	RTBDN	SASS6	SEMA6A	SLC9A5	SLC9A7	SLCO3A1	SLITRK4	SMAD6	SMC1A	SMC3	SMC6	SNRPD1	SOAT1	SP3	SPINK5	SPTB	SRSF1	SRSF7	STAG1	STK35	STMN1	STT3B	SUMO1	SUV39H1	SYNCRIP	SYNGR4	TAOK2	TBX6	TFAP4	THAP8	TLE3	TMEM108	TMEM143	TMEM187	TMPO	TOPBP1	TRA2B	TRIM39	TRMT13	TRMT2A	TRMT6	TYRO3	UBR7	UGGT1	UNG	USP37	VCAN	WBP2NL	WDR62	YBX2	YTHDC1	ZBTB4	ZCCHC8	ZCWPW1	ZIM2	ZNF362	ZNF367	ZNF503	ZNF524	ZNF565	ZNF644	ZNF687
E2F1DP1RB_01	> Genes having at least one occurence of the transcription factor binding site V$E2F1DP1RB_01 (v7.4 TRANSFAC) in the regions spanning up to 4 kb around their transcription starting sites.	ACBD6	ADAMTS2	AK2	ALDH6A1	ANKHD1	ANKHD1-EIF4EBP3	AP4M1	APH1A	ARHGAP11A	ARHGAP6	ARID4A	ASXL2	ATAD2	ATAD5	ATF5	ATRX	BRME1	BRMS1L	CAND1	CASP8AP2	CBX5	CCNT1	CDC25A	CDC6	CDCA7	CDK1	CDT1	CLSPN	CLTA	CORT	CTCF	CTDSP1	CTDSPL2	DCK	DCTPP1	DDB2	DMD	DNAJC11	DNAJC5G	DNAJC9	DNMT1	DPYSL2	E2F1	E2F7	E2F8	EED	EHBP1	EIF1AX	EIF4A1	EMSY	EPHB1	EZH2	FBXO5	FHOD1	FIZ1	FMO4	GABRB3	GAPDH	GEN1	GINS3	GMNN	GON7	GPAT2	GPRC5B	GRIA4	GSPT1	H2AC12	H2AZ1	H2BC12	HCN3	HMGN2	HNRNPA1	HNRNPD	HNRNPR	HNRNPUL1	HOXC10	HS6ST3	ID3	IER5L	IL4I1	ILF3	ILF3-DT	IMPDH2	ING3	INTS7	IPO7	JADE1	JADE2	KANSL3	KBTBD6	KBTBD7	KCNA6	KLF4	KMT5A	KPNB1	LHX5	LIG1	LUC7L3	MAPK6	MAPT	MAT2A	MAZ	MCM2	MCM3	MCM6	MCM7	MCM8	MCMBP	MDGA1	MEIS2	MSH2	MTF2	MXD3	MYH10	NABP2	NASP	NCL	NECTIN1	NELL2	NFATC2IP	NIPBL	NOLC1	NPR3	NRP2	NUFIP2	NUP62	OLFML3	ONECUT1	OTUD7B	PAN2	PAPOLG	PAQR4	PAX6	PCLAF	PCNA	PCSK1	PCYT2	PEG3	PHC1	PHF13	PIM1	PKMYT1	PNMA3	PODN	POLA1	POLA2	POLD1	POLD3	POLE2	POLE4	POLR1G	POLR2A	POU4F1	PPIG	PPM1D	PPP1CC	PPP1R8	PRPS1	PRRC2C	RAB11B	RAD51	RASAL2	RAVER1	RBBP7	RBPJ	RET	RFC1	RHCE	RHD	RMI2	RPS6KA5	RRM2	RTBDN	SASS6	SEZ6	SIK2	SLC25A14	SLC38A1	SLC6A4	SLC9A5	SLCO3A1	SMAD6	SMC3	SMC6	SNRPD1	SOAT1	SP3	SPTB	SPTSSB	SRSF1	SRSF2	SRSF7	ST20-AS1	STAG2	STK35	STMN1	STT3B	SUMO1	SYNGR4	TAOK2	TBX6	TFAP4	THAP8	TIGAR	TLE3	TMEM143	TMEM187	TMPO	TOPBP1	TRMT13	TRMT6	TYRO3	UBR7	UGGT1	UNG	USP37	WDR62	WEE1	YBX2	YTHDC1	ZBTB25	ZBTB4	ZCCHC8	ZIM2	ZMYM2	ZNF362	ZNF367	ZNF503	ZNF524	ZNF565	ZNF644	ZNF687	ZSWIM9
E2F1DP2_01	> Genes having at least one occurence of the transcription factor binding site V$E2F1DP2_01 (v7.4 TRANSFAC) in the regions spanning up to 4 kb around their transcription starting sites.	ACBD6	ACO2	ADAMTS2	AK2	ALDH6A1	AP1S1	AP4M1	APH1A	APPL1	ARHGAP11A	ARHGAP6	ARID4A	ASXL2	ATAD2	ATAD5	ATF5	BRME1	BRMS1L	BRPF1	CAND1	CASP8AP2	CBX3	CCNT1	CDC20B	CDC25A	CDC5L	CDC6	CDCA7	CDK1	CLSPN	CNOT9	CORT	CTDSPL2	DCK	DCTPP1	DLG3	DMD	DNAJC5G	DNAJC9	DNMT1	E2F1	E2F3	E2F7	E2F8	EED	EFNA5	EHBP1	EIF4A1	EMC3	EMSY	EPHB1	EZH2	FANCC	FANCD2	FANCG	FBXO5	FHOD1	FIZ1	FKBP5	FMO4	GABRB3	GAPDH	GATA1	GEN1	GINS3	GLRA3	GMNN	GON7	GPBP1	GPRC5B	GRIA4	GSPT1	H2AC12	H2AZ1	H2AZ2	H2BC12	H3C1	H4C1	HCN3	HIRA	HMGA1	HMGXB4	HNRNPA2B1	HNRNPD	HNRNPR	HNRNPUL1	HOXC10	HS6ST3	ID3	IER5L	IL4I1	ILF3	ILF3-DT	ING3	IPO7	JADE1	JADE2	KANSL3	KBTBD6	KBTBD7	KCNA6	KCNS2	KIAA0825	KMT5A	LUC7L3	MAP3K7	MAPK6	MAPT	MAZ	MCM2	MCM3	MCM4	MCM6	MCM7	MCM8	MCMBP	MEPCE	MRPL40	MSH2	MSH5	MTF2	MXD3	MYC	MYH10	NABP2	NASP	NCL	NELL2	NFATC2IP	NIPBL	NOLC1	NR6A1	NRK	NUFIP2	NUP62	OTUD7B	PAN2	PAQR4	PAX6	PBRM1	PCIF1	PCLAF	PCNA	PCSK1	PEG3	PHC1	PHF5A	PIM1	PKMYT1	PLAGL1	PODN	POLA1	POLD1	POLD3	POLE2	POLE4	POLR1G	POLR2A	POU4F1	PPIG	PPM1D	PRKDC	PRPF4B	PRPS1	PRPS2	PTMA	RANBP1	RASAL2	RAVER1	RBL1	RET	RIBC1	RMI2	RPS20	RPS6KA5	RRM2	RTBDN	SASS6	SEMA6A	SLC9A5	SLC9A7	SLCO3A1	SLITRK4	SMAD6	SMC1A	SMC3	SMC6	SNRPD1	SOAT1	SP3	SPINK5	SPTB	SRSF1	SRSF7	STAG1	STK35	STMN1	STT3B	SUMO1	SUV39H1	SYNCRIP	SYNGR4	TAOK2	TBX6	TFAP4	THAP8	TLE3	TMEM108	TMEM143	TMEM187	TMPO	TOPBP1	TRA2B	TRIM39	TRMT13	TRMT2A	TRMT6	TYRO3	UBR7	UGGT1	UNG	USP37	VCAN	WBP2NL	WDR62	YBX2	YTHDC1	ZBTB4	ZCCHC8	ZCWPW1	ZIM2	ZNF362	ZNF367	ZNF503	ZNF524	ZNF565	ZNF644	ZNF687
E2F4DP1_01	> Genes having at least one occurence of the transcription factor binding site V$E2F4DP1_01 (v7.4 TRANSFAC) in the regions spanning up to 4 kb around their transcription starting sites.	ACBD6	ACO2	ADAMTS2	AK2	ALDH6A1	AP1S1	AP4M1	APH1A	APPL1	ARHGAP11A	ARHGAP6	ARID4A	ASXL2	ATAD2	ATAD5	ATF5	BRME1	BRMS1L	CAND1	CASP8AP2	CBX3	CCNT1	CDC25A	CDC5L	CDC6	CDCA7	CDK1	CLSPN	CNOT9	CORT	CTDSPL2	DCK	DCTPP1	DMD	DNAJC5G	DNAJC9	DNMT1	E2F1	E2F3	E2F7	E2F8	EED	EFNA5	EHBP1	EIF1AX	EIF4A1	EMC3	EMSY	EPHB1	EZH2	FANCC	FANCD2	FANCG	FBXO5	FHOD1	FIZ1	FKBP5	FMO4	GABRB3	GAPDH	GATA1	GEN1	GINS3	GMNN	GON7	GPRC5B	GRIA4	GSPT1	H2AC12	H2AZ1	H2AZ2	H2BC12	H3C1	H4C1	HCN3	HIRA	HMGA1	HMGXB4	HNRNPA2B1	HNRNPD	HNRNPR	HNRNPUL1	HOXC10	HS6ST3	ID3	IER5L	IL4I1	ILF3	ILF3-DT	ING3	IPO7	JADE1	JADE2	KBTBD6	KBTBD7	KCNA6	KCNS2	KIAA0825	KLF4	KMT5A	LHX5	LIG1	LUC7L3	MAP3K7	MAPK6	MAPT	MAT2A	MAZ	MCM2	MCM3	MCM4	MCM6	MCM7	MCM8	MCMBP	MDGA1	MEPCE	MRPL40	MSH2	MSH5	MTF2	MXD3	MYC	MYH10	NABP2	NASP	NCL	NELL2	NFATC2IP	NIPBL	NOLC1	NPR3	NRK	NUFIP2	NUP62	OLFML3	ONECUT1	OTUD7B	PAN2	PAPOLG	PAQR4	PAX6	PBRM1	PCLAF	PCNA	PCSK1	PEG3	PHC1	PHF5A	PIM1	PKMYT1	PODN	POLA1	POLD1	POLD3	POLE2	POLE4	POLR1G	POLR2A	POU4F1	PPM1D	PRKDC	PRPF4B	PRPS1	PRPS2	RANBP1	RASAL2	RAVER1	RBBP7	RBL1	RET	RIBC1	RMI2	RPS20	RPS6KA5	RRM2	RTBDN	SASS6	SEMA6A	SEZ6	SLC25A14	SLC9A5	SLC9A7	SLCO3A1	SMAD6	SMC1A	SMC3	SMC6	SNRPD1	SOAT1	SP3	SPINK5	SPTB	SRSF1	SRSF7	ST20-AS1	STAG1	STAG2	STK35	STMN1	STT3B	SUMO1	SUV39H1	SYNCRIP	SYNGR4	TAOK2	TBX6	TFAP4	THAP8	TIGAR	TLE3	TMEM108	TMEM143	TMEM187	TMPO	TOPBP1	TRA2B	TRMT13	TRMT2A	TRMT6	TYRO3	UBR7	UGGT1	UNG	USP37	VCAN	WDR62	YBX2	YTHDC1	ZBTB25	ZBTB4	ZCCHC8	ZCWPW1	ZIM2	ZNF362	ZNF367	ZNF503	ZNF524	ZNF565	ZNF644	ZNF687	ZSWIM9
E2F4DP2_01	> Genes having at least one occurence of the transcription factor binding site V$E2F4DP2_01 (v7.4 TRANSFAC) in the regions spanning up to 4 kb around their transcription starting sites.	ACBD6	ACO2	ADAMTS2	AK2	ALDH6A1	AP1S1	AP4M1	APH1A	APPL1	ARHGAP11A	ARHGAP6	ARID4A	ASXL2	ATAD2	ATAD5	ATF5	BRME1	BRMS1L	BRPF1	CAND1	CASP8AP2	CBX3	CCNT1	CDC20B	CDC25A	CDC5L	CDC6	CDCA7	CDK1	CLSPN	CNOT9	CORT	CTDSPL2	DCK	DCTPP1	DLG3	DMD	DNAJC5G	DNAJC9	DNMT1	E2F1	E2F3	E2F7	E2F8	EED	EFNA5	EHBP1	EIF4A1	EMC3	EMSY	EPHB1	EZH2	FANCC	FANCD2	FANCG	FBXO5	FHOD1	FIZ1	FKBP5	FMO4	GABRB3	GAPDH	GATA1	GEN1	GINS3	GLRA3	GMNN	GON7	GPBP1	GPRC5B	GRIA4	GSPT1	H2AC12	H2AZ1	H2AZ2	H2BC12	H3C1	H4C1	HCN3	HIRA	HMGA1	HMGXB4	HNRNPA2B1	HNRNPD	HNRNPR	HNRNPUL1	HOXC10	HS6ST3	ID3	IER5L	IL4I1	ILF3	ILF3-DT	ING3	IPO7	JADE1	JADE2	KANSL3	KBTBD6	KBTBD7	KCNA6	KCNS2	KIAA0825	KMT5A	LUC7L3	MAP3K7	MAPK6	MAPT	MAZ	MCM2	MCM3	MCM4	MCM6	MCM7	MCM8	MCMBP	MEPCE	MRPL40	MSH2	MSH5	MTF2	MXD3	MYC	MYH10	NABP2	NASP	NCL	NELL2	NFATC2IP	NIPBL	NOLC1	NR6A1	NRK	NUFIP2	NUP62	OTUD7B	PAN2	PAQR4	PAX6	PBRM1	PCIF1	PCLAF	PCNA	PCSK1	PEG3	PHC1	PHF5A	PIM1	PKMYT1	PLAGL1	PODN	POLA1	POLD1	POLD3	POLE2	POLE4	POLR1G	POLR2A	POU4F1	PPIG	PPM1D	PRKDC	PRPF4B	PRPS1	PRPS2	PTMA	RANBP1	RASAL2	RAVER1	RBL1	RET	RIBC1	RMI2	RPS20	RPS6KA5	RRM2	RTBDN	SASS6	SEMA6A	SLC9A5	SLC9A7	SLCO3A1	SLITRK4	SMAD6	SMC1A	SMC3	SMC6	SNRPD1	SOAT1	SP3	SPINK5	SPTB	SRSF1	SRSF7	STAG1	STK35	STMN1	STT3B	SUMO1	SUV39H1	SYNCRIP	SYNGR4	TAOK2	TBX6	TFAP4	THAP8	TLE3	TMEM108	TMEM143	TMEM187	TMPO	TOPBP1	TRA2B	TRIM39	TRMT13	TRMT2A	TRMT6	TYRO3	UBR7	UGGT1	UNG	USP37	VCAN	WBP2NL	WDR62	YBX2	YTHDC1	ZBTB4	ZCCHC8	ZCWPW1	ZIM2	ZNF362	ZNF367	ZNF503	ZNF524	ZNF565	ZNF644	ZNF687
E2F_02	> Genes having at least one occurence of the transcription factor binding site V$E2F_02 (v7.4 TRANSFAC) in the regions spanning up to 4 kb around their transcription starting sites.	ACBD6	ACO2	ADAMTS2	AK2	ALDH6A1	AP1S1	AP4M1	APH1A	APPL1	ARHGAP11A	ARHGAP6	ARID4A	ASXL2	ATAD2	ATAD5	ATF5	BRME1	BRMS1L	BRPF1	CAND1	CASP8AP2	CBX3	CCNT1	CDC20B	CDC25A	CDC5L	CDC6	CDCA7	CDK1	CLSPN	CNOT9	CORT	CTDSPL2	DCK	DCTPP1	DLG3	DMD	DNAJC5G	DNAJC9	DNMT1	E2F1	E2F3	E2F7	E2F8	EED	EFNA5	EHBP1	EIF4A1	EMC3	EMSY	EPHB1	EZH2	FANCC	FANCD2	FANCG	FBXO5	FHOD1	FIZ1	FKBP5	FMO4	GABRB3	GAPDH	GATA1	GEN1	GINS3	GLRA3	GMNN	GON7	GPBP1	GPRC5B	GRIA4	GSPT1	H2AC12	H2AZ1	H2AZ2	H2BC12	H3C1	H4C1	HCN3	HIRA	HMGA1	HMGXB4	HNRNPA2B1	HNRNPD	HNRNPR	HNRNPUL1	HOXC10	HS6ST3	ID3	IER5L	IL4I1	ILF3	ILF3-DT	ING3	IPO7	JADE1	JADE2	KANSL3	KBTBD6	KBTBD7	KCNA6	KCNS2	KIAA0825	KMT5A	LUC7L3	MAP3K7	MAPK6	MAPT	MAZ	MCM2	MCM3	MCM4	MCM6	MCM7	MCM8	MCMBP	MEPCE	MRPL40	MSH2	MSH5	MTF2	MXD3	MYC	MYH10	NABP2	NASP	NCL	NELL2	NFATC2IP	NIPBL	NOLC1	NR6A1	NRK	NUFIP2	NUP62	OTUD7B	PAN2	PAQR4	PAX6	PBRM1	PCIF1	PCLAF	PCNA	PCSK1	PEG3	PHC1	PHF5A	PIM1	PKMYT1	PLAGL1	PODN	POLA1	POLD1	POLD3	POLE2	POLE4	POLR1G	POLR2A	POU4F1	PPIG	PPM1D	PRKDC	PRPF4B	PRPS1	PRPS2	PTMA	RANBP1	RASAL2	RAVER1	RBL1	RET	RIBC1	RMI2	RPS20	RPS6KA5	RRM2	RTBDN	SASS6	SEMA6A	SLC9A5	SLC9A7	SLCO3A1	SMAD6	SMC1A	SMC3	SMC6	SNRPD1	SOAT1	SP3	SPINK5	SPTB	SRSF1	SRSF7	STAG1	STAG2	STK35	STMN1	STT3B	SUMO1	SUV39H1	SYNCRIP	SYNGR4	TAOK2	TBX6	TFAP4	THAP8	TLE3	TMEM108	TMEM143	TMEM187	TMPO	TOPBP1	TRA2B	TRIM39	TRMT13	TRMT2A	TRMT6	TYRO3	UBR7	UGGT1	UNG	USP37	VCAN	WBP2NL	WDR62	YBX2	YTHDC1	ZBTB4	ZCCHC8	ZCWPW1	ZIM2	ZNF362	ZNF367	ZNF503	ZNF524	ZNF565	ZNF644	ZNF687
E2F_03	> Genes having at least one occurence of the transcription factor binding site V$E2F_03 (v7.4 TRANSFAC) in the regions spanning up to 4 kb around their transcription starting sites.	ADAMTS2	AGFG2	AK2	ANKHD1	ANKHD1-EIF4EBP3	ANP32A	ANP32E	AP4M1	ARF3	ARHGAP36	ARHGAP6	ARHGEF17	ARID4A	ASXL2	ATAD2	ATE1	ATP6V1D	AUTS2	BMP7	BRMS1L	BTBD10	CACNA1G	CAND1	CASP8AP2	CBX5	CCDC151	CCNT2	CDC25A	CDC45	CDC6	CDCA7	CDKN1A	CENPB	CNBP	CPSF7	CSRNP1	CTCF	CTDSP1	CTDSPL2	DAXX	DCK	DCLRE1A	DCTPP1	DDB2	DDX17	DIO3	DLL4	DLST	DMC1	DMD	DNAJC11	DNAJC9	DNMT1	DPYSL2	E2F1	E2F3	E2F7	E2F8	EGLN2	EIF2S1	EIF4G2	EIF5A	EPHB1	EVA1B	EZH2	FAM120C	FAM160A2	FAM219A	FANCG	FBXL20	FBXO5	FKBP5	FMO4	FUS	GABPB2	GAPDH	GLRA3	GMNN	GPAT2	GRIA4	H1-3	H2AC12	H2AZ1	H2BC10	HMGN2	HNRNPA0	HNRNPA1	HNRNPD	ID3	IER5L	ING3	INTS7	IPO7	JADE1	JADE2	JPH1	KCNA6	KCND2	KCTD15	KLF5	KLHDC3	KMT5A	KNTC1	LGALS1	LIG1	LRRC56	LUC7L2	MARCKSL1	MAT2A	MAZ	MCM2	MCM3	MCM4	MCM6	MCM7	MCMBP	MECOM	MELK	MRPL18	MTF2	MXD3	MYC	NABP2	NASP	NECTIN1	NHLRC2	NIPBL	NR3C2	NR4A2	NR6A1	NRGN	NRIP3	NSD3	NUP153	NUTF2	ORC1	OSBPL7	OVOL2	PAN2	PAQR4	PCLAF	PCSK1	PCSK4	PCYT2	PDGFRA	PDS5A	PDS5B	PEG3	PIM1	PKMYT1	PLAGL1	PLD5	PLK4	PODN	POLA1	POLA2	POLD1	PPM1D	PPM1J	PPP1R9B	PPRC1	PRIM1	PRKCSH	PRKDC	PRMT3	PRPF38A	PRPS1	PRRT2	PTMA	PUF60	RAB11B	RAD51	RANBP1	RBBP4	RBFOX1	RBL1	RCOR2	REPS2	RET	RFC1	RHCE	RHD	RIBC1	RMI2	RNF121	RNF167	RPA2	RPL28	RPS20	RPS6KA5	RSRC2	SALL1	SASS6	SDHAF2	SEMA5A	SERBP1	SEZ6	SIK2	SLBP	SLC16A2	SLC25A11	SLITRK3	SMAD6	SMC1A	SMC2	SMC3	SMG1	SRSF1	SRSF2	STAG1	STAG2	STMN1	STT3B	SUGP1	SUV39H1	TBX3	TCP1	TEX9	TIAM1	TIPIN	TLE3	TMEM131L	TMEM187	TOP1	TOPBP1	TREX2	TRIR	TRMT13	TRMT2A	TUBA3E	UFD1	UNG	USP49	UXT	VAMP3	YPEL5	YTHDC1	ZBTB8OS	ZCCHC8	ZDHHC17	ZGRF1	ZIC3	ZIM2	ZMYM2	ZNF362	ZNF367	ZNF565	ZNF687	ZSWIM9
E2F_Q3	> Genes having at least one occurence of the transcription factor binding site V$E2F_Q3 (v7.4 TRANSFAC) in the regions spanning up to 4 kb around their transcription starting sites.	ABCF2	ADAMTS2	ADCY8	ANKHD1	ANKHD1-EIF4EBP3	AP1S2	AP4M1	ARHGAP11A	ARHGAP6	ARID4A	ASCL1	ATAD2	ATE1	ATRX	ATXN7L2	BAG6	BARHL1	CACNA1G	CASP8AP2	CBX5	CDC20B	CDC25A	CDC45	CDC6	CDCA7	CDK1	CLTA	CNOT3	CPNE5	CTCF	CTDSP1	CTDSPL2	CTNND2	DCK	DCTPP1	DDB2	DDX17	DLST	DMD	DNAJC11	DNAJC5G	DNMT1	DOLK	DPYSL2	E2F1	E2F3	E2F7	E2F8	EIF1AX	EPHB1	EPHB2	ERBIN	EZH2	FAM120C	FAM216A	FBXO5	FLI1	FMO4	FOXO3	GAPDH	GCH1	GEN1	GMNN	GPAT2	GPN3	GRIK2	H1-3	H2AC12	H2AZ1	H2BC10	H2BC12	HMGN2	HNRNPA1	HNRNPD	HS6ST3	ID3	IER5L	IMPDH2	ING3	INSM1	INTS7	IPO7	JADE1	JADE2	JPH1	KBTBD7	KCNA1	KCND2	KIAA1143	KIF15	KLF4	KLF5	KMT5A	KPNB1	LASP1	LHX5	LIG1	MAT2A	MAZ	MCM2	MCM3	MCM4	MCM6	MCM7	MCM8	MDGA1	MEIS1	MEIS2	MRPL18	MXD3	NASP	NCL	NDUFA11	NECTIN1	NFATC2IP	NIPBL	NOL4	NPR3	NRP2	NSD3	NUP153	OLFML3	ONECUT1	ORC1	OTUD7B	OVOL2	PAPOLG	PAQR4	PCNA	PCSK1	PCSK4	PCYT2	PDS5A	PDS5B	PEG3	PELP1	PHF12	PHF13	PIAS1	PIM1	PKMYT1	PLK4	PODN	POLA1	POLA2	POLE2	PPME1	PPP1CC	PPP1R8	PRKDC	PRPF38A	PRPS1	PRRC2C	RAB11B	RABL6	RAD51	RANBP1	RBBP4	RBBP7	RBPJ	RFC1	RHCE	RHD	RIBC1	RTF1	SALL1	SASS6	SEMA5A	SERBP1	SEZ6	SHMT1	SIK2	SIX5	SLC25A14	SLC25A3	SLC38A1	SLC6A4	SMAD6	SMC1A	SMC3	SMC6	SMG1	SNPH	SPTSSB	SREK1	SRSF1	SRSF2	SSBP3	ST20-AS1	STAG2	STK35	STMN1	STT3B	SYT11	TBX3	TBX6	TCP1	TENT5B	TFRC	TIGAR	TIPIN	TMEM187	TMEM255A	TOPBP1	TREX2	TRIM47	TRIR	TRMT13	TRMT2A	TRMT6	UFD1	UNG	USP1	USP49	UXT	WEE1	YTHDC1	ZBTB25	ZBTB8OS	ZCCHC8	ZIM2	ZMYM2	ZNF362	ZNF367	ZNF565	ZNF653	ZNF827	ZSWIM9
E2F_Q3_01	> Genes having at least one occurence of the transcription factor binding site V$E2F_Q3_01 (v7.4 TRANSFAC) in the regions spanning up to 4 kb around their transcription starting sites.	ACBD6	ADAMTS2	AGFG2	ANKHD1	ANKHD1-EIF4EBP3	AP4M1	ARHGAP11A	ARHGAP36	ARHGAP6	ARID4A	ASXL2	ATAD2	ATE1	ATP5MC2	BMP7	BRMS1L	CASP2	CASP8AP2	CBX5	CDC20B	CDC25A	CDC45	CDC6	CDCA7	CDK1	CHGB	CITED2	CSRNP1	CTCF	CTDSPL2	CTNND2	DAXX	DCK	DCLRE1A	DCTPP1	DDB2	DDX17	DHX40	DLST	DMD	DMRT1	DNAJC11	DNAJC5G	DNMT1	DOLK	E2F1	E2F3	E2F7	E2F8	EGR3	EIF3K	ELAVL2	EPHB1	ERBIN	ERF	EVA1B	EZH2	FAM160A2	FAM216A	FANCC	FANCG	FBXL20	FBXO5	FBXO9	FMO4	GAPDH	GATA3	GEN1	GINS3	GLRA3	GMNN	GPAT2	GPN3	H1-3	H2AC12	H2AZ1	H2BC10	H2BC12	HMGA1	HMGN2	HNRNPA1	HNRNPD	HOXA9	HOXC10	HS6ST3	ID3	IER5L	ING3	INSM1	INTS7	IPO7	ITGA1	JADE1	JADE2	JPH1	KBTBD7	KCNA6	KCND2	KDM3A	KLF5	KMT5A	KPNB1	LRTOMT	LUC7L3	MAP4K1	MAZ	MCM2	MCM3	MCM4	MCM6	MCM7	MCM8	MEIS2	MELK	MTF2	MXD3	MYC	NASP	NCL	NCOA6	NDUFA11	NECTIN1	NEGR1	NFATC2IP	NHLRC2	NIPBL	NR3C2	NRP2	NSD3	NUMA1	NUP153	NUP155	OSBPL7	OTUD7B	OVOL2	PAN2	PAQR4	PATZ1	PCDH7	PCLAF	PCNA	PCSK1	PCYT2	PDS5B	PELO	PELP1	PHF13	PIAS1	PIK3R3	PIK3R4	PIM1	PKMYT1	PODN	POLA1	POLA2	POLE2	POLE4	PPP1R8	PPP1R9B	PPRC1	PRKDC	PRMT3	PRPS1	PRRC2C	PTMA	RAB11B	RAD51	RALY	RANBP1	RELT	RFC1	RHCE	RHD	RIBC1	RPS19	RPS6KA5	RTF1	SALL1	SASS6	SEMA5A	SERBP1	SIK2	SIN3A	SKIDA1	SLC16A2	SLC38A1	SLC6A4	SMAD6	SMC1A	SMC2	SMC3	SMC6	SMG1	SREK1	SRSF1	SRSF2	SSU72	STAG1	STAG2	STK35	STMN1	STT3B	SUV39H1	TBC1D31	TBX3	TBX6	THAP8	TIPIN	TLE4	TMEM131L	TMEM187	TNPO2	TOP1	TOPBP1	TRIM47	TRMT13	TRMT2A	TRMT6	UCHL1	UFD1	UNG	USP1	USP2	USP49	UXT	WDR62	WEE1	YBX2	YWHAQ	ZCCHC8	ZDHHC17	ZMYM2	ZNF362	ZNF367	ZNF565	ZNF687
E2F_Q4	> Genes having at least one occurence of the transcription factor binding site V$E2F_Q4 (v7.4 TRANSFAC) in the regions spanning up to 4 kb around their transcription starting sites.	ABI2	ABRAXAS2	ACBD6	ACO2	ADAMTS2	AK2	ALDH6A1	AP4M1	APH1A	APPL1	ARHGAP11A	ARHGAP6	ARID4A	ASXL2	ATAD2	ATAD5	ATF5	BRME1	BRMS1L	CAND1	CASP8AP2	CBX5	CCNT1	CDC25A	CDC45	CDC6	CDCA7	CDK1	CDT1	CHD2	CLSPN	CNOT9	CORT	CRK	CTCF	CTDSPL2	CTNND2	DCK	DCTPP1	DDB2	DDX17	DMD	DNAJC11	DNAJC5G	DNAJC9	DNMT1	E2F1	E2F3	E2F7	E2F8	EED	EFNA5	EHBP1	EMC3	EMSY	EPC1	EPHB1	ERBIN	EZH2	FANCD2	FBXO5	FHOD1	FIZ1	FMO4	GABRB3	GAPDH	GEN1	GINS3	GMNN	GON7	GPAT2	GPRC5B	GRIA4	GSPT1	H2AC12	H2AZ1	H2BC12	HCN3	HIRA	HMGN2	HMGXB4	HNRNPA1	HNRNPD	HNRNPR	HNRNPUL1	HOXC10	HS6ST3	ID3	IER5L	IL4I1	ILF3	ILF3-DT	ING3	INSM1	INTS7	IPO7	JADE1	JADE2	JPH1	KBTBD6	KBTBD7	KCNA6	KCND2	KIAA0825	KPNB1	LUC7L3	MAZ	MCM2	MCM3	MCM4	MCM6	MCM7	MCM8	MCMBP	MEIS2	MRPL40	MSH2	MTF2	MXD3	MYH10	NABP2	NASP	NCL	NECTIN1	NELL2	NFATC2IP	NIPBL	NOLC1	NRP2	NSD3	NUFIP2	NUP153	NUP62	OTUD7B	PAN2	PAQR4	PAX6	PBRM1	PCLAF	PCNA	PCSK1	PCYT2	PHC1	PHF13	PHF5A	PIM1	PKMYT1	PODN	POLA1	POLA2	POLD1	POLD3	POLE2	POLE4	POLR1G	POLR2A	PPM1D	PPP1CC	PPP1R8	PRKDC	PRPS1	PRRC2C	RAB11B	RAD51	RANBP1	RASAL2	RAVER1	RBL1	RHCE	RHD	RIBC1	RMI2	RPS6KA5	RRM2	SASS6	SEMA5A	SIK2	SLC38A1	SLC6A4	SLC9A5	SLCO3A1	SMAD6	SMC1A	SMC3	SMC6	SNRPD1	SOAT1	SP3	SPINK5	SPTB	SREK1	SRSF1	SRSF2	SRSF7	STAG1	STAG2	STK35	STMN1	STT3B	SUMO1	SYNGR4	TAOK2	TBX6	TFAP4	THAP8	TMEM108	TMEM143	TMEM187	TMPO	TOPBP1	TRA2B	TREX2	TRMT13	TRMT2A	TRMT6	TYRO3	UBR7	UFD1	UGGT1	UNG	USP37	USP49	UXT	VCAN	WDR62	WEE1	WNT3	YBX2	YTHDC1	ZBTB4	ZCCHC8	ZMYM2	ZNF362	ZNF367	ZNF524	ZNF565	ZNF644	ZNF687
E2F_Q4_01	> Genes having at least one occurence of the transcription factor binding site V$E2F_Q4_01 (v7.4 TRANSFAC) in the regions spanning up to 4 kb around their transcription starting sites.	ABCF2	ACBD6	ADAMTS2	ADGRB1	AGFG2	ANKHD1	ANKHD1-EIF4EBP3	ANP32E	AP1S2	AP4M1	ARHGAP11A	ARHGAP36	ARID4A	ASXL2	ATAD2	ATE1	ATP5MC2	BMP7	BRMS1L	CASP2	CASP8AP2	CBX5	CDC20B	CDC25A	CDC45	CDC6	CDCA7	CITED2	CNBP	CSRNP1	CTCF	CTDSPL2	CTNND2	DAXX	DCK	DCLRE1A	DCTPP1	DDB2	DDX17	DIO3	DLST	DMD	DMRT1	DNAJC11	DNAJC5G	DNMT1	DOLK	DPYSL2	E2F1	E2F3	E2F7	E2F8	EIF3K	EIF5A	EPHB1	EPHB2	ERBIN	ERF	ERG	ETV4	EVA1B	EZH2	FAM120C	FAM160A2	FAM216A	FAM219A	FANCC	FANCG	FBXL20	FBXO5	FBXO9	FMO4	GAPDH	GATA3	GEN1	GINS3	GLRA3	GMNN	GPAT2	GPN3	GPRC5B	GPS2	H1-3	H2AZ1	H2BC10	HMGA1	HMGN2	HNRNPA1	HNRNPD	HOXA9	HOXC10	ID3	IER5L	IMPDH2	INTS7	IPO11	IPO7	JADE1	JADE2	JPH1	KCNA6	KCND2	KDM3A	KLF5	KMT5A	KNTC1	KPNB1	LUC7L2	MAP3K13	MAP4K1	MAT2A	MAZ	MCM2	MCM3	MCM4	MCM6	MCM7	MEIS2	MELK	MTF2	MXD3	MYC	NASP	NCL	NCOA6	NDUFA11	NECTIN1	NEGR1	NHLRC2	NIPBL	NR3C2	NRP2	NSD3	NUTF2	ORC1	OSBPL7	OVOL2	PAN2	PAQR4	PATZ1	PCDH7	PCLAF	PCNA	PCSK4	PCYT2	PDS5B	PEG3	PIK3R3	PIK3R4	PKMYT1	PLK4	PODN	POLA1	POLA2	POLE2	POLE4	PPM1D	PPP1R8	PPP1R9B	PPRC1	PRIM1	PRKDC	PRMT3	PRPF38A	PTMA	RAB11B	RAD51	RANBP1	RBBP4	RBPJ	RCOR2	RELT	RFC1	RIBC1	RNF121	RPS19	RPS6KA5	RSRC2	SALL1	SASS6	SEMA5A	SERBP1	SFMBT1	SIK2	SLBP	SLC16A2	SLC38A1	SLC6A4	SMC1A	SMC2	SMC3	SMC6	SMG1	SREK1	SRSF1	SRSF2	SSU72	STAG1	STAG2	STMN1	STT3B	STX5	SUV39H1	SYT11	TBX3	THAP8	TIAM1	TIPIN	TMEM131L	TMEM187	TMEM255A	TNPO2	TOP1	TOPBP1	TRIR	TRMT13	TRMT2A	TUBA3E	UCHL1	UFD1	UNG	USP2	USP49	UXT	WDR62	WEE1	YBX2	YWHAQ	ZBTB8OS	ZCCHC8	ZDHHC17	ZIM2	ZMYM2	ZNF362	ZNF367	ZNF565	ZNF687	ZNF827
E2F_Q6	> Genes having at least one occurence of the transcription factor binding site V$E2F_Q6 (v7.4 TRANSFAC) in the regions spanning up to 4 kb around their transcription starting sites.	ACBD6	ACO2	ADAMTS2	AK2	ALDH6A1	AP4M1	APH1A	APPL1	ARHGAP11A	ARHGAP6	ARID4A	ASXL2	ATAD2	ATAD5	ATF5	BRME1	BRMS1L	CAND1	CASP8AP2	CBX5	CCNT1	CDC25A	CDC45	CDC6	CDCA7	CDK1	CDT1	CLSPN	CNOT9	CORT	CTCF	CTDSPL2	CTNND2	DCK	DCTPP1	DDB2	DDX17	DMD	DNAJC11	DNAJC5G	DNAJC9	DNMT1	E2F1	E2F3	E2F7	E2F8	EED	EFNA5	EHBP1	EMC3	EMSY	EPHB1	ERBIN	EZH2	FANCD2	FBXO5	FHOD1	FIZ1	FMO4	GABRB3	GAPDH	GEN1	GINS3	GMNN	GON7	GPAT2	GPRC5B	GRIA4	GSPT1	H2AC12	H2AZ1	H2BC12	H3C1	H4C1	HCN3	HIRA	HMGN2	HMGXB4	HNRNPA1	HNRNPD	HNRNPR	HNRNPUL1	HOXC10	HS6ST3	ID3	IER5L	IL4I1	ILF3	ILF3-DT	ING3	INSM1	INTS7	IPO7	JADE1	JADE2	JPH1	KBTBD6	KBTBD7	KCNA6	KCND2	KIAA0825	KPNB1	LUC7L3	MAZ	MCM2	MCM3	MCM4	MCM6	MCM7	MCM8	MCMBP	MEIS2	MRPL40	MSH2	MTF2	MXD3	MYH10	NABP2	NASP	NCL	NECTIN1	NELL2	NFATC2IP	NIPBL	NOLC1	NRP2	NSD3	NUFIP2	NUP153	NUP62	OTUD7B	PAN2	PAQR4	PAX6	PBRM1	PCLAF	PCNA	PCSK1	PCYT2	PHC1	PHF13	PHF5A	PIM1	PKMYT1	PODN	POLA1	POLA2	POLD1	POLD3	POLE2	POLE4	POLR1G	POLR2A	PPM1D	PPP1CC	PPP1R8	PRKDC	PRPF4B	PRPS1	PRRC2C	RAB11B	RAD51	RANBP1	RASAL2	RAVER1	RBL1	RHCE	RHD	RIBC1	RMI2	RPS6KA5	RRM2	SASS6	SEMA5A	SEMA6A	SIK2	SLC38A1	SLC6A4	SLC9A5	SLCO3A1	SMAD6	SMC1A	SMC3	SMC6	SNRPD1	SOAT1	SP3	SPINK5	SPTB	SREK1	SRSF1	SRSF2	SRSF7	STAG1	STAG2	STK35	STMN1	STT3B	SUMO1	SYNGR4	TAOK2	TBX6	TFAP4	THAP8	TMEM108	TMEM143	TMEM187	TMPO	TOPBP1	TRA2B	TREX2	TRMT13	TRMT2A	TRMT6	TYRO3	UBR7	UFD1	UGGT1	UNG	USP37	USP49	UXT	VCAN	WDR62	WEE1	YBX2	YTHDC1	ZBTB4	ZCCHC8	ZMYM2	ZNF362	ZNF367	ZNF524	ZNF565	ZNF644	ZNF687
E2F_Q6_01	> Genes having at least one occurence of the transcription factor binding site V$E2F_Q6_01 (v7.4 TRANSFAC) in the regions spanning up to 4 kb around their transcription starting sites.	ACBD6	ACIN1	ADAMTS2	ADAMTS9	ADGRB1	AGFG2	ANKHD1	ANKHD1-EIF4EBP3	ANP32E	AP4M1	ARHGAP11A	ARHGAP36	ARID4A	ATAD2	ATE1	BARHL1	BCOR	BMP7	BRMS1L	BTBD10	C14orf119	CACNA1G	CASP2	CASP8AP2	CBX5	CCDC151	CCN1	CDC20B	CDC25A	CDC45	CDC6	CDCA7	CDKN1A	CITED2	CLPTM1	CNBP	CNPY2	CPSF7	CSRNP1	CTCF	CTDSPL2	CTNND2	DAXX	DCK	DCLRE1A	DCTPP1	DDB2	DDX17	DLEU1	DLEU2	DLL4	DLST	DMD	DMRT1	DNAJC11	DNAJC5G	DNMT1	DOLK	DPYSL2	DUSP6	DUSP7	E2F1	E2F3	E2F7	E2F8	EIF1AX	EIF5A	EPHB1	ERBIN	ERG	ETV4	EVA1B	EZH2	FAM120C	FAM160A2	FANCG	FANCL	FBXL20	FBXO5	FLI1	FMO4	GAPDH	GLRA3	GMNN	GPAT2	GPRC5B	GRIA4	H1-3	H2AZ1	H2BC10	HMGN2	HNRNPA1	HNRNPD	HOXA9	HTR2C	ID3	IER5L	INTS7	IPO7	JADE1	JADE2	KCNA6	KCND2	KLF5	KLHDC3	KLHL35	KMT5A	KPNB1	LIG1	LRRC56	LUC7L2	MAP3K13	MARCKSL1	MAT2A	MAZ	MCM2	MCM3	MCM4	MCM6	MCM7	MEA1	MELK	MSI1	MTF2	MXD3	MYC	NASP	NCL	NDUFA11	NECTIN1	NHLRC2	NIPBL	NKX2-2	NRP2	NSD3	NUTF2	ORC1	OSBPL7	OVOL2	PAN2	PAQR4	PCDH7	PCIF1	PCLAF	PCNA	PCSK4	PCYT2	PDS5B	PEG3	PKMYT1	PLK4	PODN	POLA1	POLD1	POLE2	POLH	PPM1D	PPM1J	PPP1R9B	PRIM1	PRKCSH	PRKDC	PRMT3	PRPF38A	PTCHD1	PTMA	PUF60	RAB11B	RAD51	RALY	RANBP1	RBBP4	RBL1	RBPJ	RCOR2	REPS2	RFC1	RIBC1	RMI2	RND2	RPS19	RPS6KA5	RRM2	SALL1	SASS6	SDHAF2	SEMA5A	SERBP1	SFMBT1	SIK2	SLC16A2	SLC6A4	SLITRK3	SLITRK4	SMC1A	SMC2	SMC3	SMG1	SNCB	SORBS1	SREK1	SRSF1	SRSF2	SSU72	STAG1	STAG2	STMN1	STT3B	STX5	SUV39H1	SYPL1	TBX3	TIAM1	TIPIN	TLE3	TMEM131L	TMEM187	TMEM256	TNPO2	TOPBP1	TRIR	TRMT13	TRMT2A	TSC22D2	TUBA3E	UCHL1	UFD1	UNG	USP49	WEE1	XPO5	YWHAQ	ZBTB8OS	ZCCHC8	ZDHHC17	ZIM2	ZMYM2	ZNF362	ZNF367	ZNF565	ZNF687	ZSWIM9
ELF2_TARGET_GENES	> Genes containing one or more binding sites for UniProt:Q15723 (ELF2) in their promoter regions (TSS -1000,+100 bp) as identified by GTRD version 20.06 ChIP-seq harmonization.	AAGAB	AAK1	AAR2	AATF	ABCE1	ABT1	AC002310.1	AC002467.1	AC004980.1	AC005498.2	AC005670.1	AC006116.7	AC008735.3	AC009107.2	AC011346.1	AC016876.1	AC027097.1	AC027237.3	AC036103.1	AC046134.2	AC051619.4	AC083973.1	AC091057.1	AC095032.1	AC096746.1	AC105411.1	AC119396.1	AC127070.1	ACAD10	ACBD3	ACBD5	ACLY	ACO2	ACOT8	ACTR6	ADAL	ADAM9	ADAP2	ADAT1	ADGRE3	ADIPOR2	ADPGK	ADPRHL1	ADSL	AFG1L	AFG3L2	AGAP2-AS1	AHCYL2	AIDA	AIMP1	AIP	AK9	AKIRIN2	AKT1S1	AL035530.2	AL118516.1	AL359878.1	AL441992.1	ALDH1A2	ALG10B	ALOX12-AS1	ALPK1	AMDHD1	ANAPC10	ANAPC5	ANKHD1	ANKHD1-EIF4EBP3	ANKRD11	ANKRD13A	ANKRD17	ANKRD24	ANKRD40CL	ANKRD42	ANKRD49	ANO6	ANXA4	AOPEP	AP002495.1	AP002748.4	AP005329.1	AP1M2	AP1S2	AP2A1	AP2B1	AP3D1	AP3S1	AP4M1	AP5Z1	APBB3	APMAP	APPL2	APTX	AQR	ARFIP1	ARFIP2	ARHGAP12	ARHGEF18	ARHGEF37	ARID3B	ARID4A	ARL16	ARMC5	ARMH4	ARMT1	ARPC3	ARPC4	ARPC4-TTLL3	ARPC5L	ARRDC4	ASB16-AS1	ATF4	ATG101	ATG12	ATG13	ATG16L1	ATG5	ATP13A1	ATP13A4	ATP5PF	ATP6V1D	ATP6V1E1	ATP6V1H	ATPSCKMT	ATXN2L	AUP1	AXDND1	B3GALT6	B9D1	BABAM1	BAG4	BANF1	BAZ2A	BBIP1	BCL2L1	BCL2L13	BECN1	BIN3	BLCAP	BLOC1S1	BLOC1S3	BLOC1S5	BLOC1S5-TXNDC5	BLZF1	BMS1P4-AGAP5	BNIP1	BORA	BORCS8	BORCS8-MEF2B	BRAP	BRCA1	BRMS1	BROX	BSCL2	BTF3L4	BUD31	BZW1	C10orf143	C11orf1	C11orf52	C12orf4	C12orf66	C12orf73	C12orf76	C15orf62	C18orf21	C18orf25	C18orf32	C19orf25	C19orf44	C1D	C1orf112	C1orf131	C1orf220	C1orf43	C1orf52	C22orf23	C2CD2L	C4orf33	C6orf62	C9orf72	CABLES2	CACTIN	CAGE1	CALR3	CAPN10	CARD8	CARS1	CATSPERD	CATSPERG	CBLL1	CCAR2	CCDC137	CCDC148	CCDC174	CCDC18	CCDC18-AS1	CCDC28A	CCDC28A-AS1	CCDC38	CCDC47	CCDC61	CCDC7	CCDC71	CCDC9	CCDC97	CCNDBP1	CCNG2	CCNI	CCT5	CD164	CD2BP2	CD2BP2-DT	CDC123	CDC40	CDC42SE1	CDC45	CDCA5	CDIN1	CDIPT	CDIPTOSP	CDK10	CDK11A	CDK11B	CDK12	CDK7	CDK9	CDKL3	CDKN2C	CDNF	CEBPZ	CENPBD1P1	CENPL	CENPP	CENPQ	CENPT	CEP120	CEP152	CEP164	CEP192	CEP44	CEP70	CEP89	CEP95	CES2	CETN3	CFAP20	CFAP52	CFL1	CGGBP1	CHCHD2	CHCHD5	CHD8	CHFR	CHMP1A	CHMP1B	CHMP4A	CHMP4B	CHP1	CHURC1	CHURC1-FNTB	CIAO2A	CIAO2B	CIAPIN1	CIDECP1	CIR1	CIRBP	CKS1B	CKS2	CLASRP	CLHC1	CLK3	CLN3	CLP1	CLPTM1	CLPTM1L	CLTA	CNBD2	CNDP2	CNST	CNTD1	COA3	COASY	COG3	COIL	COMMD5	COMMD6	COP1	COPA	COPB2	COPE	COPG1	COPS5	COPS7A	COQ5	COQ9	CORO7	COX14	COX15	COX16	COX17	COX7A2	COX8A	CPNE1	CPSF7	CRADD	CRB3	CREBRF	CSNK1A1	CSNK1G1	CSPP1	CSTF2	CTC-338M12.4	CTR9	CTU1	CUTA	CUTC	CWC22	CWC25	CWF19L1	CYB561D2	CYB5R4	CYBC1	CYCS	CYP51A1	DARS2	DAZAP2	DBP	DBR1	DCAF6	DCLRE1C	DDIAS	DDX11	DDX11-AS1	DDX18	DDX19B	DDX21	DDX23	DDX28	DDX39A	DDX39B	DDX39B-AS1	DDX42	DDX49	DDX5	DDX56	DEDD	DELE1	DENR	DEPDC5	DERL1	DGUOK	DHFR2	DHODH	DHX16	DHX33	DHX33-DT	DHX37	DHX40	DIAPH1	DIAPH1-AS1	DIDO1	DIS3	DLGAP5	DLL1	DMAC2	DMXL2	DNAAF4	DNAAF4-CCPG1	DNAJA3	DNAJC14	DNAJC7	DNLZ	DNM2	DNTTIP1	DOCK4	DPAGT1	DPH3	DPM1	DPM2	DPM3	DPP3	DPP9	DR1	DUS2	DXO	DYNC2I2	DYNC2LI1	DYNLRB2	E2F4	EAF1	EAF2	EBLN3P	EDEM2	EEF1AKMT3	EEF1B2	EFCAB6	EFCAB7	EIF1AD	EIF2AK3	EIF2AK3-DT	EIF2B1	EIF2S1	EIF3D	EIF3H	EIF3I	EIF4E2	EIF5A	EIF6	EIPR1	ELAC2	ELF1	ELK4	ELL	ELOF1	ELP3	EMC1	EMC3	EMC3-AS1	EMC4	EMC7	EME1	EMSY	ENO1	ENO1-AS1	ENTPD1-AS1	EOLA1	EPN1	ERAP2	ERCC5	ERH	ERLIN2	ERVK3-1	ESR2	ESYT1	EVI5L	EXD1	EXOC1	EXOC2	EXOC4	EXOC8	EXOSC3	FAAP24	FADS2	FAF1	FAM117A	FAM120B	FAM126B	FAM172A	FAM216A	FAM53C	FAM83C-AS1	FANCD2	FARSA	FASTKD5	FBRS	FBXO24	FBXO32	FBXO36	FBXO38	FBXO45	FBXO46	FBXO8	FBXO9	FBXW7	FBXW9	FDFT1	FDPS	FDXACB1	FDXR	FEN1	FIG4	FIS1	FIZ1	FKBP1A	FLAD1	FOSB	FRG1	FRG1-DT	FRS3	FSIP1	FTSJ3	FUZ	FZR1	G2E3	GABARAP	GABPA	GABPB2	GALT	GAPDH	GARS1	GARS1-DT	GATAD1	GATB	GATC	GBA	GDAP1	GDAP2	GET3	GFM2	GGA1	GGA3	GHDC	GID8	GIHCG	GIN1	GLI4	GLUD1P3	GLYCTK	GMPPA	GNPAT	GNPTG	GOLGA3	GOLPH3L	GOLT1B	GON4L	GON7	GORAB	GORAB-AS1	GOSR2	GPATCH2	GPATCH2L	GPATCH4	GPN3	GSK3A	GSPT1	GTF2A1	GTF2H1	GTF2H3	GTF3C1	GTF3C2	GTPBP10	GTPBP4	GTSE1	GTSE1-DT	GUCD1	H2AX	H4-16	HARBI1	HAUS8	HBP1	HECTD4	HELB	HEMK1	HGS	HIBCH	HIGD2A	HIKESHI	HIPK1	HIPK1-AS1	HJV	HMBS	HMGB1	HMGB2	HMGCR	HMOX2	HPS1	HPS5	HROB	HSPA14	HSPA9	HSPB6	HSPBP1	HSPH1	HTRA2	IER2	IKBKB	IL5	INCENP	ING4	INHCAP	INIP	INO80	INO80B	INO80B-WBP1	IPPK	IQCB1	IQCG	IQCH	IRF2BP2	IRGQ	ISG20L2	ISY1	ISY1-RAB43	ITGA7	ITGB3BP	ITPA	JAGN1	KAT5	KAT7	KATNB1	KATNIP	KBTBD2	KCTD10	KDM5C	KHDC4	KIAA0753	KIF11	KIF14	KIF23	KIF3B	KIF9	KIFC3	KLHDC4	KLHL18	KLHL26	KLRG1	KNL1	KRT10	KTI12	KYAT1	LACTB	LAMP1	LAMTOR4	LAMTOR5	LAMTOR5-AS1	LAPTM4A	LAPTM4A-DT	LARP4B	LARS1	LCMT1	LCMT1-AS1	LCMT2	LENG1	LETMD1	LIN37	LINC00339	LINC00467	LINC00893	LINC01315	LINC01635	LINC01715	LINC01764	LINC02166	LINC02569	LIPE	LIPE-AS1	LIPT1	LMAN2	LMLN	LNP1	LONP1	LRCH4	LRIF1	LRPPRC	LRR1	LRRC28	LRRC29	LRRC41	LRRC46	LRRC8A	LSM1	LSM5	LSM8	LTN1	LYRM2	LYSMD1	LZIC	M6PR	MAK16	MALSU1	MAN1B1	MAN1B1-DT	MAP3K5	MAP3K7	MAPK7	MAPKAPK5	MAPKAPK5-AS1	MATR3	MAU2	MBD1	MBD3L1	MBTD1	MCCC2	MCM3	MCM3AP	MCM6	MCM7	MCM8	MCMBP	MCRS1	MCTS1	MDH2	MED11	MED15	MED19	MED28	MEF2A	MEIS1	METTL1	METTL16	METTL18	METTL6	MFAP1	MFF	MFF-DT	MFN1	MGME1	MIA3	MIEN1	MINCR	MINDY3	MIPEP	MIR4453HG	MIR4727	MIR4999	MIR5787	MIR638	MIR6781	MIR8059	MITD1	MLEC	MMUT	MOB1A	MOCS3	MON1B	MOSPD3	MPC1	MPC2	MPLKIP	MRE11	MRM1	MRM2	MROH8	MRPL10	MRPL27	MRPL30	MRPL33	MRPL44	MRPL46	MRPL51	MRPL54	MRPS11	MRPS18A	MRPS18B	MRPS23	MRPS31	MRPS7	MRTO4	MTF1	MTFR2	MTIF2	MTIF3	MTMR9	MTRF1	MUL1	MUS81	MXD1	MYBL1	MYG1	MYL12A	MYL12B	MYL6B	MYO19	MYO1A	MYO9B	MZF1	MZT1	NAA25	NAA35	NAGK	NARS1	NASP	NBR1	NCAPD2	NCBP2	NCBP2AS2	NCLN	NCSTN	NDC1	NDUFA13	NDUFAF7	NDUFAF8	NDUFB3	NDUFS1	NDUFS2	NDUFV3	NELFB	NELFE	NEMP1	NFATC2IP	NFIC	NFKBIB	NFYC	NHP2	NICN1	NKAPD1	NKIRAS1	NLK	NME7	NMNAT1	NMRAL1	NOA1	NOB1	NOL10	NOL11	NOL12	NOL6	NOL8	NOP10	NOP16	NOP53	NOSIP	NPRL2	NR3C1	NR6A1	NSA2	NSL1	NSUN3	NSUN5	NTHL1	NUBP1	NUDCD3	NUDT1	NUDT13	NUDT18	NUDT5	NUFIP2	NUP155	NUP205	NUP214	NUP35	NUP42	NUP58	NUTM1	NVL	ODF2	OPA1	OS9	OSBP	OTUB1	OXLD1	OXNAD1	OXSR1	PAIP2	PARK7	PARS2	PCBP1	PCBP1-AS1	PCBP2	PCED1A	PCLAF	PCM1	PDAP1	PDCD6	PDCL3	PDE12	PES1	PEX1	PEX12	PEX16	PFDN6	PFKM	PGAP4	PGBD4	PGGT1B	PGS1	PHF12	PHF14	PHF23	PHF5A	PHKG2	PIBF1	PICK1	PIDD1	PIGB	PIGBOS1	PIGC	PIGO	PIGT	PIGW	PIH1D2	PIK3C3	PIPOX	PKP4	PLA2G6	PLK2	PLOD3	PLPP6	PMM2	PMS2P3	PNPLA4	PNPO	POC5	POLDIP2	POLG2	POLI	POLR1A	POLR2B	POLR2C	POLR2F	POLR2M	POLR3C	POP5	POU2AF1	PPCS	PPHLN1	PPIE	PPIL1	PPIL4	PPIP5K2	PPP1R10	PPP1R11	PPP1R12C	PPP1R37	PPP2R3C	PPP2R5E	PPP3R1	PPP4C	PPP4R3B	PPP4R3B-DT	PPP6R1	PRCP	PRKAB1	PRMT3	PRMT7	PRORP	PROSER3	PRPF38B	PRPF40B	PRPF4B	PRR12	PRR13	PRR14	PRSS16	PSMA3-AS1	PSMA4	PSMA5	PSMA6	PSMB5	PSMC5	PSMD13	PSMD14	PSME3	PSMF1	PTBP1	PTCD3	PTPN11	PTRH1	PUM3	RAB11B	RAB11B-AS1	RAB18	RAB1A	RAB27A	RAB2B	RAB5C	RAB7A	RABEP2	RABGEF1	RAD50	RAD51AP1	RAD51D	RALBP1	RAPGEF6	RASSF6	RBBP4	RBBP5	RBL1	RBM12	RBM34	RBM42	RBM45	RBM48	RBSN	RCCD1	RECQL	RFPL2	RFWD3	RFXANK	RHOA	RHOQP1	RIN1	RIOK1	RMND1	RN7SKP175	RN7SL2	RN7SL832P	RNA5SP146	RNASEH1	RNASEH1-AS1	RNASEK	RNASEK-C17orf49	RNF115	RNF121	RNF181	RNF20	RNF25	RNF4	RNH1	RNPC3	RNU4-1	RNU6ATAC	RPA3	RPAP1	RPE	RPF1	RPF2	RPIA	RPL11	RPL13A	RPL15	RPL18	RPL19	RPL22	RPL23	RPL27	RPL27A	RPL29	RPL30	RPL32	RPL32P3	RPL34	RPL34-DT	RPL37	RPL38	RPL6	RPL7L1	RPLP2	RPN2	RPRD1B	RPS11	RPS14	RPS15	RPS17	RPS18	RPS19	RPS19BP1	RPS25	RPS26	RPS27	RPS27A	RPS29	RPS3	RPS7	RRNAD1	RRP12	RRP15	RSL24D1	RSPH3	RSU1	RTF2	RUVBL1	RXFP4	SAC3D1	SAMD15	SAR1B	SART1	SART3	SAV1	SBNO2	SCAMP2	SCAMP3	SCAND1	SCAND2P	SCFD1	SCNM1	SCP2	SCRN3	SCYL3	SDF2	SDF4	SDHAF2	SEC11A	SEC16B	SEC1P	SEC23B	SEC23IP	SEC24C	SEC31A	SEMA4B	SENP1	SEPTIN1	SETD4	SETD4-AS1	SETDB1	SF3B2	SF3B5	SFT2D1	SFT2D3	SGO1	SGO1-AS1	SGO2	SH2B1	SH2D3A	SH3D19	SH3RF2	SHB	SHC1	SHKBP1	SHMT2	SHOC2	SIAE	SIGMAR1	SIK3	SIL1	SIRT2	SIRT3	SIRT6	SIRT7	SKIV2L	SLBP	SLBP-DT	SLC16A1	SLC25A14	SLC25A26	SLC25A38	SLC25A53	SLC27A5	SLC33A1	SLC35A2	SLC35A3	SLC35A4	SLC35C1	SLC35F5	SLC36A1	SLC38A10	SLC39A9	SLC52A3	SLC7A6OS	SMARCAD1	SMARCAL1	SMARCC2	SMG7	SMG7-AS1	SMIM27	SMIM7	SMUG1	SND1	SNF8	SNHG19	SNIP1	SNORA21	SNORD15A	SNORD60	SNORD84	SNRNP200	SNRNP27	SNRNP35	SNRPB2	SNRPD3	SNX1	SNX5	SOCS4	SOD2	SP100	SP2-AS1	SPA17	SPAG7	SPATA17	SPATA2	SPATA33	SPATS2L	SPG7	SPHK2	SPNS1	SPRED2	SPRTN	SRBD1	SREBF2	SRGAP3	SRP19	SRP54	SRP54-AS1	SRRM5	SRSF10	SS18	SSBP1	STAG3L5P	STAG3L5P-PVRIG2P-PILRB	STAM2	STAMBP	STIL	STK10	STK11IP	STK19	STK35	STK36	STK38L	STK4	STK4-AS1	STK40	STX10	STX16	STX16-NPEPL1	STX8	STYXL1	SUGCT	SUGP1	SUGT1	SUGT1-DT	SUPT16H	SUPT4H1	SUPT6H	SYS1	SYS1-DBNDD2	SYT11	TAB3	TADA3	TAF11	TAF12	TAF1C	TAF2	TAF7	TANK-AS1	TAP2	TATDN3	TBC1D17	TBC1D19	TBC1D2	TBC1D22A	TBC1D23	TBCK	TBL3	TBRG4	TCEANC2	TCP11L2	TCTA	TDG	TEDC1	TEFM	TELO2	TEPSIN	TERC	TFB2M	TFCP2	TFIP11	TGOLN2	THADA	THAP1	THAP11	THAP2	THAP9	THAP9-AS1	THEM4	THG1L	THTPA	THUMPD3	TIGD1	TIGD4	TIMM10	TIMM10B	TINAGL1	TM2D1	TM2D2	TM9SF1	TM9SF4	TMBIM6	TMED2	TMED8	TMEM126A	TMEM128	TMEM160	TMEM183A	TMEM184C	TMEM186	TMEM198B	TMEM199	TMEM208	TMEM222	TMEM230	TMEM234	TMEM258	TMEM260	TMEM38A	TMEM59	TMEM67	TMEM94	TMEM99	TMEM9B	TMEM9B-AS1	TMPOP2	TMUB2	TMX1	TMX2	TNPO3	TOMM40	TOMM6	TOMM70	TOP3B	TOR1A	TOX4	TPI1P2	TPRKB	TPRN	TRAF7	TRAFD1	TRAIP	TRAPPC10	TRAPPC4	TRAPPC6A	TRIAP1	TRIP11	TRIP12	TRIP4	TRMT6	TRUB1	TSC2	TSC22D4	TSG101	TSGA10	TSR3	TSSK6	TTC14	TTC16	TTC23	TTC30A	TTC30B	TTC5	TTF1	TTI1	TUBA1B	TXNDC12	TXNDC17	TYW1	TYW1B	U2AF2	UBAP2L	UBB	UBE2S	UBE3B	UBE4A	UBIAD1	UBOX5	UBQLN1	UBR1	UBR7	UBXN1	UBXN4	UBXN6	UBXN8	UFC1	UFD1	UGGT1	ULK4	UMAD1	UNC45A	UQCC1	UQCRC2	UQCRH	URM1	USE1	USP11	USP36	USP48	USPL1	UTP18	UTP23	UTP3	UVRAG	UVRAG-DT	UXT	VAC14	VARS1	VASP	VCPIP1	VEZF1	VPS13B	VPS13B-DT	VPS16	VPS25	VPS33A	VPS33B	VPS33B-DT	VPS35L	VPS39	VPS41	VPS45	VPS4B	VPS50	VPS51	VPS52	VPS53	VPS72	VPS8	VRK3	VTA1	VTI1A	WASF1	WASF2	WBP1L	WDHD1	WDR24	WDR3	WDR4	WDR45	WDR46	WDR55	WDR5B	WDR5B-DT	WDR74	WDR82	WDR83	WDR83OS	WEE2-AS1	WFDC3	WIPF2	WRAP73	WTAP	WWOX	WWP2	XPC	XRCC5	YBEY	YJU2	YWHAE	YWHAZ	Z95115.1	Z97055.2	ZBTB17	ZBTB3	ZBTB45	ZBTB8OS	ZC3H10	ZC3H3	ZCRB1	ZDHHC12	ZDHHC5	ZDHHC6	ZDHHC7	ZFAND3	ZFAND4	ZFC3H1	ZFHX2	ZFP28	ZFPL1	ZFYVE1	ZKSCAN1	ZKSCAN3	ZKSCAN5	ZMAT2	ZMYND12	ZNF107	ZNF169	ZNF180	ZNF217	ZNF232	ZNF232-AS1	ZNF26	ZNF266	ZNF267	ZNF277	ZNF28	ZNF292	ZNF302	ZNF317	ZNF333	ZNF335	ZNF341-AS1	ZNF343	ZNF384	ZNF394	ZNF410	ZNF44	ZNF460	ZNF468	ZNF473	ZNF48	ZNF490	ZNF524	ZNF557	ZNF558	ZNF576	ZNF580	ZNF581	ZNF587B	ZNF611	ZNF622	ZNF627	ZNF654	ZNF684	ZNF687	ZNF688	ZNF689	ZNF701	ZNF731P	ZNF747	ZNF765	ZNF774	ZNF778	ZNF787	ZNF791	ZNF837	ZNF845	ZNHIT1	ZNHIT3	ZPR1	ZSCAN16	ZSCAN25	ZSCAN5A	ZSWIM3	ZSWIM8	ZUP1
ENK_UV_RESPONSE_KERATINOCYTE_DN	> Genes down-regulated in NHEK cells (normal epidermal keratinocytes) after UVB irradiation.	AASDHPPT	ABCC5	ABCE1	ACADM	ACADSB	ACBD3	ACSL3	ACTL6A	ACTR2	ACTR3	ACYP1	ADCY3	ADCY7	ADCY9	ADH5	ADRB2	AFAP1	AFF1	AFG3L2	AGL	AGPS	AKAP10	AKAP11	ANP32A	ANXA7	ARFGEF1	ARHGAP8	ARHGEF4	ARHGEF7	ARL6IP5	ASH2L	ATP1B3	ATP2A2	ATP2C1	ATP5F1B	ATP6V1A	ATR	ATRX	ATXN2	AUH	AZIN1	B4GALT2	BAIAP2	BCAR3	BCAT2	BCL6	BET1	BHLHE40	BIRC2	BIRC3	BLMH	BMI1	BNIP3L	BPTF	BRD8	BUB3	C1D	CAMKK2	CAP2	CBX1	CBX3	CCDC6	CCND2	CCNG2	CD2AP	CD44	CD46	CD58	CDC123	CDC23	CDC7	CDK14	CDK2	CDKN1B	CEBPD	CELSR2	CETN3	CLIP1	CLTC	CNN3	CNOT2	CNOT4	CNTN1	COG5	COL16A1	COPB1	COPS2	CPD	CPNE3	CPOX	CPSF4	CRADD	CREB1	CRIM1	CSE1L	CSNK1A1	CTBP1	CTCF	CTNNA1	CTNNAL1	CUL1	CUX1	CXADR	CYB5B	CYP51A1	DCAF8	DDX17	DDX3Y	DDX42	DEK	DHRS3	DHX15	DHX9	DKC1	DKK1	DLD	DLEU1	DLG5	DNAJA1	DNMT1	DOP1B	DUSP4	DUSP5	DUT	DYRK2	EBAG9	EEF1E1	EFEMP1	EID1	EIF3J	EIF4H	ELAC2	ELOVL5	ELP1	ENOSF1	ENTPD4	ENTPD6	EPRS1	EPS15	ERCC5	ERH	EXTL3	FASN	FAT1	FAT2	FDFT1	FEN1	FEZ1	FH	FKBP5	FLRT2	FMR1	FNTB	FOS	FOXO3	FPGT	FZD6	G3BP1	G3BP2	GAPDH	GAS2L1	GBE1	GCAT	GCSH	GMFB	GNAQ	GNE	GNPAT	GOLGA4	GOLGA8A	GOSR1	GOT1	GRSF1	GSDME	GSK3A	GSK3B	GTF2F2	GTF3C2	H1-0	H2AZ2	H4C3	HES1	HNRNPA0	HNRNPD	HNRNPDL	HNRNPR	HOXA9	HPS5	HSPA4L	HSPB11	HSPD1	HSPE1	ID1	IFI44	IFI44L	IFIT1	IFNGR2	IGF2BP3	IGSF3	IL10RB	IMPA1	IPO5	IPO7	IRS1	ITGB5	ITSN1	ITSN2	JAG2	KAT6A	KATNB1	KDM5A	KHSRP	KIF2A	KIFAP3	KLF7	KLF9	KRAS	KTN1	LAMP2	LAMP3	LBR	LPCAT3	LUC7L3	LYST	MACF1	MAD2L1	MALT1	MAN2A1	MAOA	MAP3K5	MAP4	MAPKAPK5	MARCHF7	MARK3	MBD2	MBD4	MBNL1	MCL1	MCM3AP	MCM6	MDH1	ME2	MECP2	MED7	MIA2	MICB	MKRN1	MMS19	MPHOSPH6	MRPL3	MSMO1	MT1H	MTF2	MTHFD1	MTMR3	MTMR4	MYO10	MYO5A	NAE1	NBN	NCOA3	NDUFS1	NIPSNAP2	NME6	NMI	NMT2	NOL7	NOLC1	NPEPPS	NPTN	NRG1	OGT	PAFAH1B1	PAICS	PAK1	PARP1	PAWR	PCDH7	PCF11	PCGF3	PCMT1	PEX11B	PEX3	PEX6	PFDN4	PFKM	PGRMC2	PHB	PICALM	PIK3R3	PIP4K2B	PKD2	PLSCR1	POLR2B	PPIG	PPP1R3C	PPP2R5E	PRH1	PRKAR1A	PRKCI	PRKDC	PRPF4	PRPF4B	PRRG1	PSMD5	PSMG1	PSPH	PTHLH	PTMA	PTOV1	PTP4A2	PTPN1	PTPRZ1	PUM2	PURA	PYROXD1	RAB14	RABEPK	RABGAP1	RABIF	RACK1	RANBP2	RAPGEF5	RARS1	RASA1	RB1	RBBP8	RBFOX2	RBM6	RBM8A	RBMX	RCBTB2	RDX	RGS19	RGS2	RGS20	RND3	RNF13	RNF2	RO60	ROCK2	RP2	RPA3	RPGR	RPP30	RPP38	RRM1	RTCA	RUVBL1	RXYLT1	SCAF11	SCFD1	SCML2	SDHD	SEC23A	SEC24B	SEMA3C	SEMA3F	SERPINE2	SFRP1	SIAH1	SLBP	SLC11A2	SLC16A1	SLC25A5	SLC2A1	SLC2A3	SLC31A1	SLC35A1	SLC9A6	SMAD4	SMARCA1	SMARCA2	SMC1A	SNRNP200	SNRPF	SNRPG	SNTB2	SNX4	SNX7	SORL1	SP100	SQLE	SRF	SRI	SRSF1	SRSF11	SSB	STARD7	STAU1	STEAP1	STK3	STRN3	STT3A	STX6	STXBP3	SUGP2	SUMO1	SVIL	SYPL1	TACC1	TARBP1	TBL2	TBXA2R	TCEAL1	TCERG1	TCFL5	TENT4A	TERF1	TFAP4	TGDS	TGFBR2	TJP2	TLK2	TM9SF2	TMEM187	TMX1	TNC	TNFRSF1A	TOMM20	TOP2A	TOP2B	TOPORS	TOR1A	TP53BP1	TP63	TPR	TPST2	TPX2	TRA2B	TRIM13	TRIM23	TRIM38	TRIM44	TRIP12	TRIP13	TSNAX	TUBGCP2	TUSC2	TYMS	UBA2	UBE2C	UBE2D3	UBE2N	UBE4A	UBR5	UGDH	UMPS	UPF3A	URI1	USP1	USP14	USP6	USP7	UTP3	VAMP4	VPS26C	VRK1	VSNL1	WASF1	WNK1	WNT5A	WWOX	WWTR1	XPA	XPO1	YAF2	YES1	YME1L1	YTHDC1	ZDHHC3	ZFAND5	ZFR	ZMYM2	ZMYND11	ZMYND8	ZNF133	ZNF146	ZNF148	ZNF638	ZWINT
ERR1_Q2	> Genes having at least one occurence of the transcription factor binding site V$ERR1_Q2 (v7.4 TRANSFAC) in the regions spanning up to 4 kb around their transcription starting sites.	ABAT	ABCC5	ACO2	ACTR1A	ADAM9	ADCY1	AFG3L2	AFP	AIFM1	ANGPT1	ANKRD13A	ANKRD28	AOC2	APP	ARF6	ARHGEF38	ASCC1	ATP5F1A	ATP5MC1	ATP5MF	ATP6AP2	ATP6V1A	ATXN7L2	BCKDHB	BEND6	BPNT2	BRME1	BUB1B	BZW2	C6orf47	C9orf24	CACNB2	CCDC9B	CDH16	CDHR1	CHD2	CKMT1B	CLPTM1	CLUH	CNTF	CNTLN	CNTN2	COX7B	CSNK2A1	CTDSPL2	CX3CL1	CXXC5	CYTH2	DEPDC7	DIAPH1	DIRAS1	DLC1	DLG2	EIF4H	ELAVL3	ENO3	EPN3	ESRRA	FAM122C	FAM155B	FBRS	FBXL17	FBXL19	FBXL22	FBXW4	FGF9	FGL1	FZD9	GAPDH	GDPD1	GEMIN7	GJB2	GK	GOT1	GPBP1L1	GRIK3	H4C3	HCN4	HCRTR1	HDAC11	HECTD2	HHATL	HNF1B	HOXA3	HOXA5	HS6ST2	HSPA9	HSPD1	HSPE1	HTATSF1	ID3	IDH3G	IQSEC1	ISCU	ITGA3	JADE2	JMJD1C	KAT6A	KCNG4	KCNH2	KCNK1	KCNN1	KDM5A	KDM5C	KIAA0586	KIF3B	KIF5A	KIRREL3	KIRREL3-AS3	KLK15	LCA5	LDB3	LHX2	LIMK1	LMO3	LRFN4	MAP1A	MAP1B	MAP4K2	MB	MBOAT2	MEF2C	MFSD8	MGST3	MMP24	MNT	MPC2	MPRIP	MRPL48	MSI2	MTSS2	MYL3	NAA25	NAA50	NAV1	NDRG2	NEFM	NOG	NR2C2	NR4A1	NTF3	NXPH4	OBSCN	PANK1	PCBP4	PCDH7	PGAP2	PHB	PHF5A	PHF6	PIM1	PLCB3	PLPPR2	PPM1E	PPP2R5D	PPP4R3A	PPTC7	PRKG2	PRR7	PRRC2C	PSIP1	PVALB	RAB11FIP5	RAB35	RAB3A	RAP2C	RAPGEF5	RASAL1	RASGRP2	RBM39	RELT	RFX5	RGS4	RHCG	RIMS4	RIPOR1	RNF128	RNF139	RNF19B	RNF2	RNF44	RPH3A	RREB1	RS1	RUNX1T1	RXFP4	RYR3	SAG	SARNP	SART3	SATB1	SCN5A	SCNN1A	SCNN1G	SDHB	SDHD	SEC61A1	SEMA7A	SHB	SIRPA	SLC22A11	SLC25A5	SLC30A3	SLC31A2	SLC37A2	SLC38A3	SMARCC2	SMPD1	SNTG1	SNX18	SOCS4	SOD3	SORCS1	SPAG9	SPATS1	SRCIN1	SRPK2	SRXN1	SSR4	STAC2	STARD13	STRN	SUCLA2	TAB3	TAOK2	TBC1D15	TCF7	TEF	TFEB	TGM6	THRA	TIMM8B	TIMM9	TM2D2	TMCC1	TMEM35A	TMTC1	TNRC6A	TTLL7	UCHL1	UHRF2	UNC5B	UQCRC1	UQCRC2	URGCP	USP8	VAMP1	VAMP2	VASP	VCL	VDAC1	VDAC2	VSNL1	VSTM2L	WBP1L	WDFY3	WDFY3-AS2	WDR72	WWC1	XYLT1	XYLT2	YTHDF2	ZDHHC21	ZMAT4	ZNF296	ZNF664	ZRANB1
FAN_OVARY_CL10_PUTATIVE_EARLY_ATRESIA_GRANULOSA_CELL	> The GC of CL10 were negative for several GC markers, such as VCAN and FST (Fig. 4b), but were also negative for KRT18 (Fig. 4b), similarly to pan-KRT-negative GC in atretic follicles (Fig. 4d). This suggested that CL10 could represent GC in the early stages of atresia.	ACTB	ACTG1	ALDOA	AMH	ANAPC11	ANXA6	AP2M1	AP2S1	APEX1	APOA1	APRT	ARPC2	ARPC3	ARPC5	ATP5F1A	ATP5F1B	ATP5F1C	ATP5F1E	ATP5IF1	ATP5MC1	ATP5MC2	ATP5MC3	ATP5MD	ATP5ME	ATP5MF	ATP5MG	ATP5MPL	ATP5PF	ATP5PO	AURKAIP1	BANF1	BEX1	BEX3	BEX4	BTF3L4	CALM2	CALM3	CAMTA1	CBX3	CD99	CFDP1	CFL1	CIAO2B	CKB	CLIC1	CLNS1A	COPE	COPS6	COPS9	COX4I1	COX5A	COX5B	COX6B1	COX7A2	COX7C	COX8A	CSTB	CWC15	CYC1	DBI	DDAH2	DDX24	DGUOK	DMAC1	DNPH1	DUT	DYNLL1	DYNLT1	EAPP	ECH1	ECHS1	EEF1G	EIF3L	ELOB	ERH	FDXR	FHL2	FSCN1	GABARAP	GADD45GIP1	GAPDH	GATM	GNG5	GPX3	GRIK1	GSTA1	GSTA4	GSTP1	GTF2H5	H2AZ1	H3-3A	HDAC2	HIGD2A	HINT1	HMGB1	HMGB2	HMGN1	HMGN2	HNRNPA1	HSBP1	HSD17B1	ID3	IDH1	IFI27	LCMT1	LDHB	LSM3	LSM4	LSM5	LSM7	LY6E	MACROH2A1	MAGED2	MARCKSL1	MDH1	MDH2	MDK	MEAF6	MGARP	MGST3	MICOS10	MORF4L1	MPST	MRPL16	MRPL51	MRPS21	MYL12B	MYL6	MZT2A	MZT2B	NDFIP1	NDP	NDUFA1	NDUFA11	NDUFA12	NDUFA13	NDUFA2	NDUFA3	NDUFA4	NDUFA7	NDUFAB1	NDUFB11	NDUFB2	NDUFB4	NDUFB7	NDUFB8	NDUFC1	NDUFC2	NDUFS4	NDUFS5	NDUFS6	NDUFS8	NDUFV2	NEDD8	NHP2	NME1	NME4	OST4	PARK7	PDCD5	PEBP1	PFN1	PHB	PHF6	PHPT1	PIN1	PKM	PLA2G12A	PLAAT3	PLEKHJ1	PLIN3	POLR2F	POLR2I	POLR2L	POMP	PPDPF	PPP1CA	PPP1R14A	PPP4C	PRDX2	PRDX3	PRDX5	PRMT2	PRSS23	PSMA3	PSMA4	PSMA7	PSMB2	PSMB3	PSMB5	PSMB6	PSMB7	PSMC1	PSMC3	PSMD4	PTMA	PTRHD1	PYURF	RAN	RANBP1	RBP1	RBX1	ROMO1	RPL3	RPL35	RPL36A	RPS14	RPS17	RPS19	RPS25	RPS27L	S100A10	S100A16	SDHC	SELENOH	SEM1	SERF2	SERPINE2	SF3B6	SKP1	SLC25A5	SLC25A6	SLIRP	SMARCB1	SMS	SNRPC	SNRPD1	SNRPD2	SNRPE	SNRPF	SNRPG	SNRPN	SOX4	SPINT2	SPRR2F	SRI	SRP14	SRP9	SRSF9	SSBP1	ST3GAL4	STMN1	STOML2	SUMO2	TBCA	TBCB	TCEA3	TCEAL8	TCEAL9	TIMM13	TMA7	TMEM14A	TMEM258	TMEM97	TMSB10	TMSB4X	TNNI3	TPI1	TRAPPC4	TRMT112	TSPAN6	TUBA1A	TUBA1B	TUBB	UBL5	UQCR10	UQCR11	UQCRQ	UROS	VDAC1	VDAC3	VPS29	YWHAE	ZNF428
FAN_OVARY_CL13_MONOCYTE_MACROPHAGE	> The ovaries analyzed showed a pronounced population of CD53high/CXCR4high immune cells (Fig. 2e), including separate clusters for adaptive T lymphocytes and Natural Killer (NK) cells (CL4 and CL12), B lymphocytes (CL18), and innate immune system, such as monocytes and macrophages (CL13)	ABI1	ABL2	ABRACL	ACAA1	ACOT9	ACTB	ACTR2	ACTR3	ADA	ADRM1	AHR	AIF1	AKAP13	ALDH2	ALOX5AP	ANXA1	ANXA11	ANXA2	ANXA5	AP1S2	AP2S1	ARF6	ARFGAP3	ARHGDIA	ARHGDIB	ARL4C	ARL6IP5	ARL8B	ARPC1B	ARPC2	ARPC3	ARPC4	ARPC5	ARRB2	ASAH1	ATF5	ATOX1	ATP13A3	ATP1B3	ATP2B1	ATP5F1E	ATP5MD	ATP5MF	ATP5MPL	ATP6AP2	ATP6V0B	ATP6V0D1	ATP6V0E1	ATP6V1B2	ATP6V1F	ATP6V1H	AURKAIP1	B2M	B4GALT1	BASP1	BAX	BAZ1A	BCL2A1	BID	BLOC1S1	BLOC1S2	BLVRB	BNIP3L	BRI3	BTG1	BZW1	C15orf48	C1orf162	C1QA	CACYBP	CALHM6	CALR	CAP1	CAPG	CAPZA1	CAPZB	CARD16	CASP1	CASP4	CCR7	CD14	CD1C	CD37	CD44	CD48	CD52	CD53	CD58	CD63	CD68	CD74	CD83	CD86	CDC37	CDC42	CDC42EP3	CDC42SE1	CDKN1A	CEBPB	CFD	CFL1	CFLAR	CFP	CHCHD10	CHMP1B	CHMP4B	CIB1	CKLF	CLEC10A	CLEC7A	CLIC1	CLIC2	CMTM6	CNPY3	COPE	CORO1A	CORO1C	COTL1	COX17	COX5A	COX6B1	COX7B	COX8A	CPVL	CREM	CRIP1	CSF2RA	CST3	CSTA	CSTB	CTSB	CTSC	CTSD	CTSH	CTSL	CTSS	CTSZ	CXCL16	CXCL2	CXCL8	CXCR4	CYBA	CYRIA	CYRIB	CYTIP	CYTOR	DAZAP2	DBI	DDX39A	DNTTIP2	DOK2	DPP7	DSE	DUSP1	EFHD2	EHD1	ELF1	ELOF1	EMP3	ENO1	ETS2	EVI2A	EVI2B	EZR	FABP5	FCER1A	FCER1G	FCGR2A	FCGR2B	FCGRT	FCN1	FERMT3	FGL2	FGR	FKBP4	FLNA	FNBP1	FNIP2	FPR3	FTH1	FTL	FXYD5	G0S2	GABARAP	GAPDH	GLA	GLIPR1	GLIPR2	GMFG	GNA15	GNAI2	GNG5	GPAT3	GPR137B	GPR183	GPSM3	GPX1	GPX4	GRB2	GRINA	GRN	GSTK1	GSTO1	H3-3A	HAVCR2	HCLS1	HCST	HES4	HEXB	HLA-A	HLA-B	HLA-C	HLA-DMA	HLA-DMB	HLA-DPA1	HLA-DPB1	HLA-DQA1	HLA-DQB1	HLA-DRA	HLA-DRB1	HLA-DRB5	HM13	HMGA1	HMOX1	HSBP1	HSP90AA1	HSPA1A	HSPA6	HSPB1	HSPE1	IER3	IFI30	IFNGR1	IFNGR2	IGSF6	IL10RA	IL2RG	IL4I1	INSIG1	IQGAP1	ISG15	ISG20	ITGB2	JAML	JARID2	KYNU	LACTB	LAMTOR2	LAMTOR4	LAP3	LAPTM5	LCP1	LDHA	LGALS1	LGALS2	LGALS3	LGALS9	LGMN	LIMD2	LIMS1	LITAF	LMNA	LPXN	LRRFIP1	LSP1	LST1	LY86	LY96	LYZ	M6PR	MACROH2A1	MAFB	MAP2K1	MAP2K3	MAP3K8	MARCKS	MBP	MFSD1	MGAT1	MIR22HG	MIR4435-2HG	MMP9	MNDA	MOB1A	MPP1	MRPL18	MS4A6A	MS4A7	MSN	MT-CO1	MT-CO2	MTPN	MYL6	MYO9B	NAA50	NABP1	NAMPT	NAPA	NCOA4	NDUFA13	NDUFB1	NDUFV2	NEAT1	NFKB1	NFKBIA	NINJ1	NOP10	NPC2	NUMB	OAZ1	OLR1	OSBPL8	OSTF1	PABPC1	PCBP1	PDE4DIP	PEA15	PET100	PFN1	PGK1	PGLS	PHACTR1	PIM3	PKIB	PKM	PLAUR	PLEK	PLEKHB2	PLIN2	POLR2E	POLR2L	POMP	PPIF	PPP1CA	PPP1R18	PPP4C	PPT1	PRDX1	PRR13	PSAP	PSMB3	PSMB9	PSME2	PTP4A2	PTPN1	PTPRC	PTPRE	PYCARD	RAB10	RAB5C	RAB7A	RAB8A	RAB8B	RALA	RAP1A	RAP1B	RBM47	RBX1	REL	RGCC	RGS1	RGS10	RGS2	RHOA	RHOG	RILPL2	RIT1	RNASE6	RNASET2	RNF13	RNF130	RNF145	RNF181	RNH1	S100A10	S100A11	S100A4	S100A6	S100A9	SAMSN1	SAT1	SDCBP	SDS	SEC11A	SEC61B	SERF2	SERPINA1	SERPINB1	SERPINB9	SFT2D1	SH3BGRL3	SLC16A3	SNAP23	SNN	SNX3	SOD2	SPAG9	SPCS3	SPHK1	SPI1	SPNS1	SQSTM1	SRGN	SSR4	STK4	STMP1	STX11	STX4	SYNGR2	TAGLN2	TALDO1	TANK	TAOK3	TAPBP	TES	THEMIS2	TIMP1	TMEM123	TMEM167A	TMEM273	TMEM9B	TMSB4X	TNFAIP8	TNFRSF1B	TNFSF13B	TNIP1	TPD52L2	TPM3	TPP1	TRAPPC1	TSPO	TUBA1C	TUBB4B	TXN	TXNRD1	TYMP	TYROBP	UBA52	UBE2L3	UBE2R2	UPP1	UQCR11	VAMP8	VASP	VMO1	VPS29	VSIG4	WARS1	WAS	WIPF1	WTAP	YBX1	YWHAH	YWHAZ	ZEB2	ZFAND2A	ZFYVE16	ZNF706
FAN_OVARY_CL4_T_LYMPHOCYTE_NK_CELL_1	> The ovaries analyzed showed a pronounced population of CD53high/CXCR4high immune cells (Fig. 2e), including separate clusters for adaptive T lymphocytes and Natural Killer (NK) cells (CL4 and CL12), B lymphocytes (CL18), and innate immune system, such as monocytes and macrophages (CL13)	ADGRE5	ADRM1	AKAP13	AKNA	ALOX5AP	ANXA1	ANXA11	APMAP	APOBEC3G	ARF6	ARHGDIA	ARHGDIB	ARID4B	ARID5A	ARL6IP5	ARPC1B	ARPC2	ARPC3	ATP1B3	ATP5F1B	ATP5F1E	ATP6V0E1	AURKAIP1	B2M	BIRC3	BTG1	BUB3	BZW1	C12orf75	C9orf78	CALM1	CALR	CAP1	CAPZA1	CCL4	CCL5	CD2	CD247	CD37	CD3D	CD3E	CD44	CD52	CD53	CD69	CD7	CDC37	CDC42	CDC42SE1	CDC42SE2	CFL1	CHCHD2	CHST12	CIB1	CLEC2D	CLIC1	CORO1A	COTL1	COX6A1	CREM	CRIP1	CST7	CTSW	CXCR4	CYBA	CYTIP	DAZAP2	DBI	DDIT4	DDX24	DOK2	DUSP2	DYNLL1	EIF1	EIF5A	ELF1	EMP3	ENO1	ENSA	EZR	FAM177A1	FGFR1OP2	FLNA	FNBP1	FTH1	FXYD5	FYN	GAPDH	GIMAP7	GNG2	GNLY	GSPT1	GUK1	GZMA	GZMB	GZMH	GZMK	GZMM	H2AZ2	HCST	HINT1	HLA-A	HLA-B	HLA-C	HLA-DPB1	HLA-DQB1	HLA-DRB1	HLA-E	HMGB2	HOPX	HSP90AA1	HSPA1A	HSPA8	ID2	IDI1	IFITM1	IFITM2	IL2RG	IL32	IRF1	ISCU	ISG15	ISG20	ITGB2	ITM2A	JAK1	JPT1	JTB	KLF6	KLRB1	KLRD1	KMT2E	LAPTM5	LCP1	LDHA	LEPROTL1	LIMD2	LITAF	LRRFIP1	LSP1	MANF	MCL1	MRPS6	MSN	MYL6	NAA50	NDUFA6	NDUFB8	NKG7	NOP10	OASL	OAZ1	PABPC1	PAIP2	PDCD4	PFN1	PGAM1	PGK1	PIK3R1	PKM	PLAAT4	PLP2	POLR2L	PPP1CA	PPP2R5C	PPP4C	PRF1	PRPF38B	PRR13	PRRC2C	PSMA7	PSMB9	PSME1	PSME2	PTMA	PTPRC	RAB5C	RAB5IF	RABAC1	RAN	RAP1B	RBM8A	RGCC	RHOA	RPL28	RPS26	RPS29	RUNX3	S100A10	S100A11	S100A4	S100A6	S1PR4	SAMSN1	SARAF	SELENOT	SF3B2	SH2D2A	SH3BGRL3	SLC3A2	SNRPB	SNU13	SOD1	SPOCK2	SRGN	SRSF2	SRSF7	SSR4	STK4	SUB1	SUPT4H1	SURF4	SYAP1	TAGLN2	TAP1	TCF25	TERF2IP	TGFB1	TMA7	TMBIM6	TMEM50A	TMSB4X	TNFRSF1B	TPM3	TRAC	TRAM1	TRBC1	TRBC2	TRGC2	TRIR	TSC22D3	TUBA1A	TUBA1B	TUBA4A	TUBB4B	UBA52	UBB	UBC	UBE2A	UBE2D3	WIPF1	YPEL5	YWHAB	YWHAZ	ZFP36	ZFP36L2
FERRANDO_T_ALL_WITH_MLL_ENL_FUSION_DN	> Top 100 genes negatively associated with T-cell acute lymphoblastic leukemia MLL T-ALL) expressing MLL-ENL fusion [GeneID=4297;4298].	ACAA2	AP3S1	APLNR	APLP2	ATP5MC3	BARD1	BCLAF1	C1QBP	CD2	CD96	CDK2	CENPX	CHAF1A	COX8A	CSE1L	DDX39A	DNTT	DOCK2	DUT	EEF1D	EIF3B	ELOC	EPS15	FKBP5	FYB1	GAPDH	GCGR	GLUL	GOT2	H4C3	HADH	HBB	HBZ	HINT1	HMGA1	HMGB2	HMGN2	HPCA	HPRT1	IGFBP2	IGKC	ITPKA	KHSRP	KPNB1	LBR	LMNB1	LST1	MAPKAPK3	MCM2	MCM5	MX2	MYC	NUP93	PCLAF	PCNA	PGAM1	PKMYT1	PLCB2	PLP2	POLA2	POLD2	PPP2R2A	PRDX6	PRRX2	PSMA2	PSMA6	PSMB2	PTP4A2	RANBP1	RFTN1	RPS4Y1	RRM1	S100A4	SDHA	SLC1A5	SLC29A1	SLC9A1	SORD	SRSF3	TFDP2	TMEM131	TOP2A	TRIP12	TXN	TYMS	UBE2C	UBE2S	USP10	VBP1
FEV_TARGET_GENES	> Genes containing one or more binding sites for UniProt:Q99581 (FEV) in their promoter regions (TSS -1000,+100 bp) as identified by GTRD version 20.06 ChIP-seq harmonization.	AAGAB	AAK1	AARS2	AATF	ABALON	ABCA2	ABCA7	ABCB8	ABHD12	ABHD14A-ACY1	ABHD14B	ABHD2	ABHD6	ABT1	AC002116.2	AC002310.1	AC005730.2	AC008429.1	AC009065.4	AC009275.1	AC010491.1	AC010531.6	AC034243.1	AC036103.1	AC046134.2	AC072061.1	AC076966.2	AC079089.1	AC087294.1	AC096746.1	AC106779.1	AC109347.1	AC119396.1	AC124242.1	AC132192.2	AC132938.3	AC156455.1	ACBD3	ACOT13	ACOT8	ACSS2	ACTN3	ACTR1B	ACTR2	ACY3	ACYP1	ADAM17	ADAP2	ADD3	ADD3-AS1	ADGRE2	ADGRF3	ADGRV1	ADH5	ADIPOR1	ADIPOR2	ADO	ADPRHL1	ADSS2	AFF1	AGBL2	AGMAT	AGPAT5	AHCYL2	AHI1	AHRR	AHSA1	AHSA2P	AJUBA	AK3	AL050341.2	AL109918.1	AL132639.2	AL157756.1	AL157911.1	AL160314.2	AL354863.1	AL606760.3	ALAD	ALDH7A1	ALG1	ALG10	ALG11	ALG5	ALKBH6	ALKBH8	ALOX5	AMACR	AMER1	AMZ2	AMZ2P1	ANKHD1	ANKHD1-EIF4EBP3	ANKRD13D	ANKRD19P	ANKRD46	ANKRD9	ANO6	ANO7L1	ANP32B	ANTXR2	ANXA2	ANXA4	AOPEP	AP001033.1	AP001625.3	AP002026.1	AP002748.4	AP1G1	AP1M1	AP3D1	AP4S1	AP5Z1	APAF1	APBB2	APEH	API5	APOL2	APRT	APTR	AQR	ARAF	AREL1	ARFGAP2	ARFIP2	ARHGAP11A	ARHGDIA	ARHGEF39	ARID2	ARID4A	ARL4A	ARL4D	ARMC5	ARMH4	ARPC2	ARSK	ASAH1	ASAH2B	ASB8	ASCC2	ASCC3	ASH2L	ASNSD1	ASRGL1	ASXL2	ATAD2B	ATAD5	ATF5	ATF6B	ATF7IP	ATG4C	ATM	ATP10B	ATP13A1	ATP23	ATP5F1A	ATP5MPL	ATP6V1E2	ATP7B	ATPSCKMT	ATRAID	ATRN	ATXN2L	ATXN7	AURKB	AVPI1	B3GNTL1	BAG3	BANF1	BBIP1	BBS2	BCAR1	BCL2L15	BEGAIN	BEST3	BIVM	BLCAP	BLOC1S6	BLZF1	BMS1	BNIP2	BOLA1	BORCS8	BORCS8-MEF2B	BRF1	BRF2	BRI3BP	BRIP1	BRPF1	BTBD1	BTBD9	BTN3A2	BUD31	BYSL	C11orf65	C11orf72	C12orf73	C12orf76	C16orf46	C16orf95	C17orf75	C17orf80	C18orf25	C19orf47	C1orf122	C1orf50	C1orf53	C1orf74	C1QTNF6	C2CD2L	C2CD5	C2orf15	C2orf76	C3orf38	C3orf52	C4orf36	C6orf52	C6orf99	C7orf50	C8orf37	C9orf16	CA11	CA12	CACNB3	CACUL1	CAGE1	CALM1	CALM2	CALR	CANX	CAPG	CAPZA1	CARS2	CASC11	CASP2	CATSPERD	CBFB	CBX2	CBX3P2	CC2D2B	CCAR2	CCDC107	CCDC112	CCDC146	CCDC151	CCDC186	CCDC32	CCDC51	CCDC6	CCDC77	CCDC91	CCNB2	CCNF	CCNI2	CCNJL	CCNL1	CCNT2	CCNT2-AS1	CCT5	CCT8	CD164	CD27-AS1	CD276	CD2BP2	CD2BP2-DT	CD320	CD72	CDC37L1	CDC37L1-DT	CDC42SE1	CDC73	CDCA5	CDH17	CDHR3	CDIN1	CDK12	CDK13	CDKN1A	CEACAM7	CELSR3	CENPC	CENPP	CENPT	CENPU	CEP104	CEP112	CEP20	CEP250	CEP57	CERT1	CFAP69	CFDP1	CFL1	CFLAR	CFTR	CGGBP1	CHASERR	CHCHD1	CHEK1	CHMP4C	CHORDC1	CHPF	CHUK	CKAP5	CLASP1	CLASRP	CLCN3	CLDN12	CLDN16	CLDN23	CLHC1	CLINT1	CLK3	CLNK	CLTB	CLTC	CLUAP1	CNEP1R1	CNIH3	CNNM2	CNNM3	COG4	COMMD3	COMMD4	COMMD6	COMTD1	COPB2	COPG1	COPS5	COQ4	COQ8A	COQ8B	COX17	COX20	COX5A	COX6B1	COX6C	CPSF4	CRIPT	CROT	CRY2	CS	CSDE1	CSNK1G1	CSNK1G3	CSPP1	CTCF	CTDSP1	CTDSP2	CTNNA1	CTNNBL1	CUTALP	CYB561	CZIB	DAG1	DARS1	DBI	DCAF17	DCDC1	DCTPP1	DDA1	DDOST	DDX21	DDX6	DEDD2	DENND3	DENND5B-AS1	DEPDC1-AS1	DEPDC4	DEPTOR	DESI2	DFFB	DGKA	DGLUCY	DHODH	DHPS	DHX16	DHX37	DHX38	DIS3L2	DMAP1	DMKN	DNAH8-AS1	DNAJB1	DNAJC18	DNAJC19	DNAJC24	DNAJC4	DNAJC7	DNASE2	DONSON	DPAGT1	DPH5	DPP3	DPP9	DPY19L4	DPYSL2	DRAM1	DRG2	DTL	DUSP10	DYNC1LI1	DYNC2I1	DZANK1	DZIP1L	EBNA1BP2	EBP	EDEM2	EDN1	EEF1B2	EEF1E1	EEF1E1-BLOC1S5	EEFSEC	EFCAB14	EFHC1	EFL1	EGLN1	EHBP1	EHMT1	EID1	EIF1AD	EIF2AK4	EIF2B2	EIF2S2	EIF3D	EIF3E	EIF3F	ELAC2	ELF3	ELF3-AS1	ELFN1-AS1	ELL3	EMC2	EML6	EMP1	ENC1	ENO1	ENO1-AS1	ENTPD1-AS1	ENY2	EPC2	EPCAM-DT	EPDR1	EPM2AIP1	ERBB3	ERCC6	ERCC6L2	ERLIN2	ESD	ESRP2	ESRRA	ESYT1	ETV6	EWSR1	EXOG	EXOSC8	EXTL3-AS1	EZH1	FADD	FAF2	FAIM	FALEC	FAM104A	FAM110A	FAM111A	FAM111A-DT	FAM111B	FAM117A	FAM117B	FAM133B	FAM160A2	FAM172A	FAM174B	FAM174C	FAM184A	FAM185A	FAM185BP	FAM214A	FAM220A	FAM53C	FAM76B	FAM98B	FANCC	FARSA	FBXL17	FBXL18	FBXL8	FBXO15	FBXO24	FBXW11	FCF1	FDFT1	FEM1A	FGD6	FGFR4	FIP1L1	FLJ20021	FLJ30679	FLT3LG	FNBP1P1	FOSL2	FOXM1	FOXP1	FOXP2	FPGS	FTH1	FUS	FUT8	FUZ	FXR2	FZD1	FZD3	FZD4	FZD4-DT	G3BP1	GABARAPL1	GABPB2	GAK	GALNS	GALNT10	GAPDH	GAPVD1	GARNL3	GART	GAS2	GAS5	GAS5-AS1	GATC	GAU1	GBA2	GCA	GCC1	GCHFR	GDAP1	GDF15	GDF5	GET1	GFI1	GFM1	GHITM	GINS1	GINS3	GIT2	GLRX5	GLS	GLYCTK	GNA12	GNB1L	GNG12	GNG12-AS1	GNPAT	GOLGA2	GOLGA4	GOLGA7	GPA33	GPN2	GPNMB	GPR108	GPR3	GPR89B	GPRC5C	GPRC5D-AS1	GRB7	GRHL3	GRHL3-AS1	GRK6	GRPEL2	GSTO2	GTF2A1	GTF2A2	GTF2H1	GTF2H4	GTPBP8	GUK1	GULP1	H1-4	H2AC10P	H2AX	H2BC10	H3C8	H4C4	H4C8	HAUS2	HAX1	HBEGF	HCFC1R1	HDAC3	HDGFL2	HDLBP	HEATR1	HECTD4	HERC3	HEXIM1	HIBCH	HINT2	HIPK3	HIRIP3	HMCES	HMG20A	HMGB3P22	HMGCL	HNRNPD	HNRNPD-DT	HNRNPH3	HNRNPK	HNRNPL	HNRNPR	HOMEZ	HOXA-AS2	HOXA9	HOXB9	HPS5	HSD11B1L	HSP90AB1	HSP90B1	HSPA1B	HSPA6	HSPA8	HSPD1	HSPE1	HSPE1-MOB4	HTATIP2	HYKK	IDE	IDH1	IDH1-AS1	IDH3A	IER2	IER3IP1	IFI30	IFIH1	IFT140	IFT172	IFTAP	IGFL2	IKBIP	IL33	IL4I1	ILF2	IMMP2L	IMPA2	IMPACT	ING1	INKA1	INO80	INO80D	INO80E	INTS3	INTS5	INTS6	INTS6-AS1	IP6K2	IPP	IQCC	IQCD	IQCH	IRGQ	ISCA2	ISCU	ISY1	ISY1-RAB43	ITGB5	ITGB8	ITM2B	ITPR1	ITPR1-DT	ITPRIP	IWS1	JADE1	JAK2	JKAMP	JMJD7	JMJD7-PLA2G4B	JUNB	JUND	JUP	KANSL1	KANSL3	KAT14	KAT7	KATNB1	KAZALD1	KBTBD4	KCTD16	KCTD3	KDF1	KDM2A	KDM4C	KDM5A	KEAP1	KHDRBS1	KIAA0319L	KIAA0895L	KIF23	KIF2C	KIF5B	KIF9	KIFC1	KIFC3	KLF14	KLF6	KLHDC10	KLHL18	KTI12	L3HYPDH	LACTB2-AS1	LAMA3	LAMTOR1	LAMTOR2	LANCL1	LAPTM4A-DT	LARP7	LASP1	LCLAT1	LDLR	LIN7C	LINC00167	LINC00229	LINC00471	LINC00476	LINC00511	LINC00513	LINC00886	LINC01006	LINC01133	LINC01144	LINC01184	LINC01232	LINC01560	LINC01572	LINC01719	LINC01749	LINC01814	LINC01852	LINC02026	LINC02166	LINC02313	LINC02331	LINC02405	LINC02435	LIPE-AS1	LIPT1	LIX1L	LMAN2	LMBRD2	LONP1	LPIN2	LRCH3	LRCH4	LRIG3	LRP3	LRP4-AS1	LRP6	LRRC1	LRRC23	LRRC28	LRRC41	LRRC46	LRRC49	LRRC57	LSR	LTBP1	LTBR	LTN1	LURAP1L-AS1	LZTR1	M6PR	MACROD1	MAF1	MAGI3	MALINC1	MAML1	MAN1B1	MAN1B1-DT	MAN2A1	MAN2A1-DT	MANBAL	MANF	MAP3K11	MAP3K14	MAP3K4-AS1	MAP4	MAPKBP1	MARCOL	MARF1	MARK3	MARS2	MAT2B	MATR3	MBOAT7	MBTD1	MCCC1	MDM4	MDN1	MED16	MED20	MED29	MED4	MED8	METTL14	METTL14-DT	METTL17	METTL8	MFAP1	MFSD14A	MGAT1	MGRN1	MGST3	MIA2	MICB	MIDEAS	MIEF2	MIR17HG	MIR320A	MIR3651	MIR4482	MIR4512	MIR4638	MIR5695	MIR5696	MIR5700	MIR616	MIRLET7I	MIS18A	MITD1	MKRN2	MLH1	MLLT10	MLLT3	MMAB	MMADHC	MMUT	MON1B	MORF4L2	MORF4L2-AS1	MOSPD3	MOV10	MPG	MPZL2	MROH8	MRPL10	MRPL13	MRPL16	MRPL18	MRPL30	MRPL36	MRPL38	MRPL44	MRPL47	MRPS10	MRPS12	MRPS15	MRPS18A	MRPS22	MRPS27	MRPS33	MSRB1	MSX2	MTBP	MTDH	MTERF1	MTERF3	MTERF4	MTFR1L	MTG2	MTHFD2L	MTHFSD	MTMR11	MTMR9	MTO1	MTOR	MUS81	MVB12A	MVK	MYBBP1A	MYBPC1	MYCBP	MYD88	MYG1	MYL6	MYO6	MZT2B	N6AMT1	NAA15	NAA16	NAA30	NAB1	NADK2	NAGK	NAPA	NARF	NARS1	NASP	NAV1	NBAS	NBEAL1	NCBP2	NCBP2AS2	NCDN	NCKAP1	NCLN	NDE1	NDEL1	NDUFA3	NDUFA9	NDUFAF1	NDUFAF4	NDUFAF6	NDUFB5	NDUFC1	NDUFC2	NDUFC2-KCTD14	NDUFS1	NDUFS3	NDUFS5	NDUFS6	NDUFS8	NDUFV1	NDUFV3	NECTIN3	NECTIN3-AS1	NEDD1	NEDD9	NEK2	NEK9	NET1	NFE2L2	NIPAL1	NME7	NNT	NNT-AS1	NOB1	NOL6	NOL8	NOP2	NOS1AP	NPAT	NPC1	NPC2	NPDC1	NR1H2	NR5A2	NRDC	NRDE2	NRXN3	NSRP1	NSUN2	NUDCD1	NUDCD2	NUDT13	NUP42	NUP58	NUP62	NUP88	NUTF2	NVL	NXT1	NYAP1	OGFOD1	OGG1	ORMDL1	OS9	OSBPL11	OSBPL3	OSCAR	OSGIN2	OTUD5	OTULIN	OVCA2	OXA1L	OXCT1	P3H1	PABPN1	PACSIN2	PAFAH2	PAICS	PAICSP3	PAK1IP1	PANK2	PANK2-AS1	PANK3	PAPOLA	PAPOLG	PATL1	PAWR	PCBD2	PCBP1	PCBP1-AS1	PCBP2	PCBP4	PCF11	PCGF6	PCK2	PCNX3	PCNX4	PCSK5	PDAP1	PDCD10	PDCD2L	PDE4D	PDE8A	PDRG1	PEAK1	PEMT	PER1	PET117	PEX1	PEX10	PEX11G	PFDN4	PGAM2	PGAM5	PGBD1	PHB	PHC3	PHF12	PHF14	PHLDA1	PHLDB1	PHPT1	PHRF1	PIGN	PIGO	PIK3C2A	PIK3CA	PINX1	PIPOX	PJA2	PLA2G15	PLAG1	PLCXD2	PLD3	PLEC	PLEKHA6	PLEKHJ1	PLGRKT	PLSCR1	PMS1	PMS2P4	POGLUT2	POLD3	POLK	POLR2H	POLR2J4	POLR2K	POLR3D	POMGNT1	PON3	POP7	POU2F1	PPAN	PPAN-P2RY11	PPAT	PPCS	PPHLN1	PPIAP31	PPIAP68	PPIB	PPIEL	PPIL2	PPM1A	PPM1B	PPP1CC	PPP1R10	PPP1R37	PPP1R3B	PPP2CA	PPP3CA	PPP4R3A	PPP6R1	PRC1	PRDX5	PRELID1	PRELID2	PRKAG1	PRKCSH	PRKD2	PRKRA	PRKRIP1	PRMT5	PRPF18	PRPF4	PRR13	PRR14L	PRR5L	PRRT3-AS1	PSMA3-AS1	PSMA4	PSMB10	PSMD11	PSMD14	PSMD3	PSMD5	PSMD7	PSMF1	PSMG2	PSRC1	PSTK	PTCD1	PTDSS1	PTEN	PTGER4	PTGES3	PTPA	PTPMT1	PTPN1	PTPN2	PTPRB	PTPRG	PTPRO	PTTG1	PUM3	PURA	PVT1	PXMP2	PXYLP1	PYM1	QRICH1	RAB11A	RAB11FIP5	RAB21	RAB30	RAB30-DT	RAB35	RAB40C	RAB5IF	RAB7A	RABGEF1	RAET1K	RAF1	RASGRP2	RASGRP3	RASSF6	RASSF9	RBAK	RBAK-RBAKDN	RBM27	RBM34	RBM45	RBMS2	RCC1	RDH10	REG4	RELCH	RELL2	REPIN1	RETREG2	REXO2	RFC1	RFESD	RFXANK	RGS17P1	RGS9	RHBDD1	RHBDD3	RHOQ	RIC8A	RIMKLB	RLF	RMDN2	RMI1	RN7SKP193	RN7SL2	RN7SL521P	RNASEH2A	RNF10	RNF139-AS1	RNF149	RNF187	RNPS1	RNU4ATAC	RNU5E-4P	RNU6-142P	RNU6-2	RNU6-450P	RNU6-808P	RNU6-9	RNU6-952P	RNY3	RNY4	RPA2	RPAIN	RPAP1	RPIA	RPL10	RPL13A	RPL13P5	RPL26	RPL26L1	RPL29	RPL34P1	RPL4	RPL41	RPL7	RPN1	RPP25L	RPS18	RPS2	RPS27A	RPS27L	RPS6	RPS6KA4	RPS9	RRAS	RRM2	RRP7A	RSBN1L	RSPH1	RSRP1	RTEL1	RTEL1-TNFRSF6B	RTKN	RTL10	RTN3	RTRAF	RTTN	RUNDC3B	RUSF1	S100A2	SAC3D1	SAFB	SAFB2	SAMD13	SAMD4B	SAP18	SAR1A	SAR1B	SARS2	SART3	SAXO2	SBNO1	SCAANT1	SCAF11	SCARB2	SCYL2	SDF2	SDR39U1	SEC11C	SEC14L1	SEC22B	SEC23A-AS1	SEC63	SECISBP2L	SELENOI	SEMA4B	SENP2	SEPTIN2	SEPTIN4-AS1	SEPTIN7	SEPTIN7-DT	SEPTIN7P1	SEPTIN9	SERPINI1	SERTAD1	SERTAD3	SETD4	SETD4-AS1	SETD5	SETD9	SF3A2	SF3B3	SFN	SH2B1	SH2B3	SH2D5	SH2D6	SH3BGRL3	SHARPIN	SHC4	SHOC2	SIL1	SIPA1	SIPA1L3	SIRT2	SKA1	SKP2	SLBP	SLC12A2	SLC12A9	SLC19A1	SLC22A5	SLC25A12	SLC25A19	SLC25A20	SLC25A26	SLC25A28	SLC25A35	SLC26A2	SLC29A2	SLC2A4	SLC35A3	SLC35A5	SLC35C2	SLC37A1	SLC38A1	SLC38A11	SLC38A9	SLC3A2	SLC41A2	SLC5A6	SLC66A3	SLC7A6	SLCO5A1	SLTM	SMAD1	SMARCA2	SMARCAD1	SMARCAL1	SMARCC1	SMC5	SMCHD1	SMCR8	SMG5	SMG9	SMIM13	SMIM2-AS1	SMKR1	SMYD5	SNAPC5	SND1	SNHG1	SNHG10	SNHG17	SNHG21	SNHG9	SNORA33	SNORA78	SNORA84	SNORD118	SNORD12C	SNORD22	SNORD27	SNORD28	SNORD32A	SNRPB	SNX11	SNX18	SNX3	SOCS2	SOD2	SON	SOS1	SOX2-OT	SP110	SP3	SPAG5-AS1	SPAG7	SPECC1	SPINK6	SPOP	SPPL3	SPRED2	SPRY4	SRD5A1	SRGAP1	SRPK2	SRRM5	SRSF10	SRSF4	SRSF5	SSB	SSBP1	SSR2	SSU72	ST7	ST7-OT4	ST7L	STAG3L4	STAM	STAT6	STC2	STIM2	STIM2-AS1	STK35	STK4	STK4-AS1	STMN3	STOML2	STOX1	STPG4	STRN3	STX10	STX3	STX7	STXBP3	SUGT1	SUGT1-DT	SUN1	SUV39H2	SWI5	SYCE2	SYNGR4	SYS1	SYS1-DBNDD2	SZT2	TAF1A	TAF1A-AS1	TANK	TANK-AS1	TAPBPL	TARS2	TBC1D19	TBC1D32	TBC1D8	TBPL1	TBX3	TCERG1	TCF12	TCP1	TDG	TDO2	TDP1	TDP2	TEDC1	TEFM	TENT2	TENT5A	TET2	TGFB1I1	TGS1	THADA	THAP10	THAP8	THBS3-AS1	THEM4	THEM6	THOC6	THUMPD3-AS1	TIAL1	TIGD2	TIMM10B	TIMM21	TIMM44	TIMMDC1	TIMMDC1-DT	TLNRD1	TM2D1	TM4SF5	TMA7	TMCC2	TMED10	TMEM106C	TMEM11	TMEM143	TMEM14C	TMEM167B	TMEM192	TMEM198	TMEM203	TMEM209	TMEM216	TMEM248	TMEM259	TMEM266	TMEM41B	TMEM44	TMEM62	TMEM68	TMEM8B	TMUB1	TNFRSF21	TNPO1	TNPO2	TNRC18	TNRC6B	TOMM22	TOP3A	TOR1AIP1	TP53I3	TP53INP2	TP53TG1	TPCN1	TPD52	TPGS1	TPT1	TPT1-AS1	TPX2	TRABD2A	TRADD	TRAF4	TRAM1	TRAPPC2L	TRAPPC3	TRAPPC6B	TRIM13	TRIM37	TRIM4	TRIM41	TRIM5	TRIP10	TRIP6	TRMT112	TSEN34	TSGA10	TSSC4	TTC12	TTC14	TTC23	TTC3	TTC37	TTC41P	TTLL12	TTYH3	TUBA1C	TUBB	TUBGCP6	TWSG1	TXLNA	TXNIP	TXNL4A	TXNL4B	TYMP	TYSND1	UBC	UBE2D3	UBE2D3-AS1	UBE2L6	UBE2V2	UBE3C	UBN2	UBQLN4	UBTD1	UBXN1	UBXN2A	UBXN4	UBXN8	UEVLD	UGCG	UGP2	UIMC1	ULK3	UNC5B-AS1	UPP1	UQCR11	UQCRC2	UQCRFS1	UQCRH	USP2	USP2-AS1	USP22	USP3	USP42	USP54	USP8	UTP11	UTP18	UTP3	UVRAG-DT	UVSSA	VAMP1	VANGL1	VAPA	VARS2	VAV2	VCL	VCPIP1	VEGFA	VEZT	VHL	VILL	VIPAS39	VMP1	VPS33A	VPS39	VPS52	VPS8	VRK1	VRK2	VSIG10	WASHC4	WDR11	WDR11-AS1	WDR26	WDR33	WDR5	WDR5-DT	WDR55	WDR62	WDR82	WDR83	WDR83OS	WDR87	WDTC1	WEE2-AS1	WIPF2	WTAP	XKR9	XPOT	XXYLT1	YIPF5	YTHDC2	YWHAQ	ZBTB37	ZC2HC1C	ZC3H10	ZC3H15	ZC3H18	ZC3HAV1	ZC3HC1	ZCCHC7	ZCRB1	ZDHHC24	ZFAND1	ZFAND2A	ZFAND4	ZFAS1	ZFP64	ZFPL1	ZGRF1	ZKSCAN2	ZMPSTE24	ZMYND12	ZNF131	ZNF143	ZNF169	ZNF213	ZNF213-AS1	ZNF25	ZNF25-DT	ZNF252P	ZNF252P-AS1	ZNF263	ZNF280D	ZNF3	ZNF335	ZNF346	ZNF354B	ZNF367	ZNF394	ZNF395	ZNF398	ZNF41	ZNF426	ZNF426-DT	ZNF444	ZNF445	ZNF502	ZNF526	ZNF546	ZNF564	ZNF576	ZNF580	ZNF581	ZNF593	ZNF623	ZNF672	ZNF700	ZNF740	ZNF747	ZNF764	ZNF770	ZNF771	ZNF79	ZNFX1	ZSCAN20	ZSCAN22	ZSWIM3	ZWILCH
FLECHNER_PBL_KIDNEY_TRANSPLANT_REJECTED_VS_OK_DN	> Genes down-regulated in peripheral blood lymphocytes (PBL) from patients with acute transplant rejection compared to those from patients with well functioning kidneys more than 1-year post transplant.	ACO2	ADGRG1	ANAPC13	BICD2	CD46	CDKN1B	CHAF1A	COX7C	CTCF	EIF3K	FTH1	GAPDH	GOLGA1	GSPT1	GTF2B	HSPA9	IK	IL2RG	ITGB1	LMO1	LRP10	LTB	MAN2A2	MAPK14	MCM7	MYD88	PCBP2	POLR2H	POMK	POU4F1	PPP1R15A	PTGER2	RABGGTB	RALBP1	RIOK3	RPL11	RPL28	RPS2	SAFB2	SETD1A	SLC3A2	SRSF3	SRSF8	STK38	SYNCRIP	SYNPO	TES	TMEM63A	TRAF3IP3	TXNL4A	ZNF148
FOXE1_TARGET_GENES	> Genes containing one or more binding sites for UniProt:O00358 (FOXE1) in their promoter regions (TSS -1000,+100 bp) as identified by GTRD version 20.06 ChIP-seq harmonization.	ABCB8	AC008040.1	AC009065.4	AC009518.1	AC011444.1	AC109466.1	AC124068.2	ACSL3	ACTG1	ADAT2	ADGRB3	ADM	AFF1	AGBL5	AGBL5-AS1	AGPAT3	AKIRIN2	AKR1A1	AKT1S1	AL132780.1	AL139011.1	AL160408.1	AL451050.2	AL451085.2	ALDH1A2	ALDH4A1	ALG8	ALOXE3	AP2S1	AP3M2	AP3S1	ARHGAP15	ARHGAP32	ARID1A	ARID4A	ARMH4	ARNTL	ARPC5L	ASCC1	ATF5	ATOH1	ATP6V1G1	ATXN1L	B3GNT4	BABAM1	BARHL1	BCAR3	BDNF-AS	BLOC1S1	BLOC1S5	BLOC1S5-TXNDC5	BMS1P4	BMS1P4-AGAP5	BOLA1	BRAF	BRD2	C18orf21	C1orf43	C4orf47	C5orf15	C8orf37	CABLES1	CADM1	CALM1	CALM2	CAPS2-AS1	CAPZA2	CASZ1	CBX5	CCBE1	CCDC124	CCDC174	CCDC59	CCNC	CCND1	CCT3	CCT6B	CDC25C	CDC27	CDC45	CDH2	CDIP1	CDK17	CDK5	CENPP	CENPT	CEP128	CHASERR	CHCHD5	CHD2	CISD2	CITED2	CLN5	CLPB	CNOT9	CNPY2	CNTNAP2	COG4	COMMD6	COQ5	COX17P1	COX20P1	COX7A2	COX7C	CRADD	CRYZ	CSTB	CTSA	CXXC1	CYB5R4	DALRD3	DDIT4	DDX23	DDX3X	DDX42	DDX46	DET1	DGAT1	DGAT2	DHDDS	DMD	DNAJB4	DNMT1	DOC2A	DOLPP1	DPH1	DPP9	DUSP6	DYNC1I2	DYNLL1	EEF1G	EEF2	EFCAB14	EHBP1	EIF3B	EIF4A2	EIF5	ELF1	ELMO1	ELP2	EMC3	EMC3-AS1	ENC1	ENO1	ENO1-AS1	ENPP3	EPB41L4A-AS1	ERI1	ESYT1	EVI5	EXOC4	EXOSC4	EYA3	EZH2	FAM135A	FAM53C	FBXL19	FBXO28	FBXO31	FBXO32	FEM1A	FGD6	FGF19	FLCN	FLOT1	FOXJ3	FOXO3	FUBP1	FUS	G3BP2	G6PC3	GADD45B	GALNTL5	GAPDH	GAS5	GATA4	GBA	GCN1	GEMIN6	GFRA3	GHITM	GIPC2	GLI3	GLRA1	GLUD1P3	GLUL	GNG12-AS1	GNPTG	GNRH1	GPATCH4	GPC5-AS1	GREB1L	GRK4	GRM1	GSPT1	GSTCD	GTF2IRD1P1	GTF3C3	GUSBP11	H2AC12	H2AC20	H2AC21	H2AW	H2AX	H2AZ1	H2AZ1-DT	H2BC21	H2BC5	H2BU1	H3-3B	H3C10	H4C4	H4C5	H4C8	HAUS8	HBB	HDAC2	HDAC2-AS2	HDDC3	HDGF	HECTD1	HEMK1	HES1	HES4	HEXA	HEXA-AS1	HEXIM1	HEXIM2	HINT3	HLA-DMA	HMGN2	HMGN4	HNRNPA1	HNRNPAB	HNRNPD	HNRNPD-DT	HNRNPF	HNRNPH3	HNRNPR	HNRNPUL2	HNRNPUL2-BSCL2	HOTAIRM1	HOXA-AS3	HOXA1	HOXA9	HOXB5	HOXB8	HOXD11	HS3ST3A1	HSP90AA1	HSP90AB1	HSPA1B	HSPD1	HSPE1	HSPE1-MOB4	HSPH1	HTR5A	HYOU1	ID2	ID2-AS1	ID3	IER2	IER3-AS1	IER5	IFRD1	IGF2BP3	IL4I1	ILF2	ILK	ILRUN	ILRUN-AS1	IMPACT	INO80C	INSM1	INTS12	IPO13	IPO7	ISG15	IST1	ITGA7	ITPR1	ITPR1-DT	ITSN1	KAT6A	KAZALD1	KCNK1	KCTD21-AS1	KCTD3	KDELR1	KIAA0319	KIF9	KLF11	KLHDC2	KLHL18	KMT2A	KNTC1	KRR1	LAMP1	LAPTM4B	LATS1	LDHA	LEF1-AS1	LEMD2	LGR4	LIAS	LIMD1-AS1	LIN28B	LIN7C	LIN9	LINC00240	LINC00382	LINC01623	LINC01719	LINC01780	LINC01962	LINC02136	LINC02593	LINC02609	LINC02832	LPIN1	LRSAM1	LSM14A	LTV1	LUC7L2	LYSMD1	LZIC	MAFB	MAGI1	MALAT1	MALRD1	MAML3	MAN1C1	MAN2C1	MANBAL	MAP1LC3B	MAP2K7	MAPK4	MAT2A	MAZ	MCC	MCIDAS	MCM4	MDC1	MED23	METTL25	MFSD11	MGME1	MGST3	MID1	MIR191	MIR5087	MIR615	MIR7-3	MIR7-3HG	MIR9-3HG	MKX	MNT	MPND	MRPL1	MRPL24	MRPL53	MRPS10P1	MRPS15	MRPS18B	MRPS23	MRPS24	MRPS27	MSH6	MT-RNR1	MT-TF	MTF2	MTHFD2	MTUS1	MYLPF	MYNN	MYO9B	NACA	NASP	NAV2-AS4	NDUFA4	NDUFA7	NDUFAF3	NDUFB2	NDUFS3	NEK2	NEURL2	NEUROG1	NFIB	NFYC	NGLY1	NKAIN1	NKIRAS1	NKX2-5	NMNAT1	NOL8	NOLC1	NOM1	NOP14	NOP53	NPTN	NR1D2	NR6A1	NRAV	NRP2	NSG2	NSMCE2	NUDT2	NUF2	NUFIP2	NUP62	NXF1	OGDHL	ORC1	OSBPL8	OTX1	OXSM	P4HB	PABPC1	PAM	PAMR1	PAX6	PCBP2	PCDH9	PDE4A	PDE4B	PDE4D	PDHB	PEPD	PER1	PEX3	PHF12	PHLDA1	PIK3R3	PIPOX	PKIA	PKM	PKNOX1	PLD6	PLEKHG2	PNP	PNRC2	POLD3	POLDIP3	POLG	POLR2A	POLR3G	POU2F1	PPEF1	PPIL4	PPM1K	PPP1R10	PPP1R9A	PPP3R1	PPP6R3	PRAF2	PRCC	PRDM1	PRDX1	PRKAG1	PRKDC	PRMT5	PRPF38A	PRPF6	PRPH	PRR14	PRSS23	PRUNE2	PSMA1	PSMA3-AS1	PTBP1	PTCD2	PTPMT1	PTPN1	PUM1	PXN-AS1	PYGO2	QTRT1	RAB11A	RAB7A	RAD9B	RANBP3	RBM43	RCC1	RCN1	REPIN1	RFTN1	RFX1	RGS16	RGS5	RN7SL2	RNA5SP213	RNA5SP60	RNF138	RNF168	RNPS1	RNU2-63P	RNU5A-1	RNU6-1109P	RNVU1-14	RPL10A	RPL11	RPL12	RPL13	RPL15	RPL17	RPL17-C18orf32	RPL18	RPL22L1	RPL26	RPL27A	RPL29	RPL3	RPL31	RPL32	RPL35	RPL38	RPL39P40	RPL4	RPL41	RPL5	RPL6	RPL7	RPL7L1	RPL9	RPLP0	RPS12	RPS12P5	RPS14	RPS15	RPS15A	RPS17	RPS24	RPS27	RPS28	RPS3	RPS4X	RPS6	RPS8	RPS9	RPTOR	RRM2	RRP8	RSRC2	RUNX1	S100A10	SACM1L	SAE1	SAMD10	SAMD11	SASS6	SCARNA2	SCGN	SCNM1	SCYL3	SDE2	SDHAF3	SEC62	SECTM1	SENP6	SETD5	SF3A3	SF3B3	SFTA3	SGK3	SGMS1	SGMS1-AS1	SHB	SLC1A5	SLC30A10	SLC39A3	SLC39A6	SLC4A2	SLC9A1	SLX4IP	SMAD6	SMARCD2	SNAP25-AS1	SNHG12	SNHG17	SNHG19	SNHG25	SNHG29	SNHG3	SNHG5	SNORA13	SNORA16A	SNORA50C	SNORA7A	SNORD101	SNORD104	SNORD15A	SNORD43	SNORD46	SNORD49A	SNORD49B	SNORD50B	SNORD55	SNORD58B	SNORD60	SNORD68	SNRNP70	SNRPB	SNX12	SNX5	SNX8	SPAST	SPHK2	SPRY2	SRBD1	SRRM1	SRRM3	SRSF2	SRSF3	SRSF7	SS18	SSBL4P	SSR1	STAP2	STAT1	STAT3	STK11IP	STRIP1	STX18	SUMF1	SVOP	TASOR	TBC1D10B	TBC1D17	TBC1D5	TBC1D9	TBL1X	TEF	THAP11	THUMPD3-AS1	TIMM29	TLE3	TLE4	TLE6	TM7SF3	TMED10	TMEM243	TMEM250	TMEM94	TNK2-AS1	TNPO1	TOB1	TOB1-AS1	TOMM40L	TOR1A	TPGS1	TPH2	TPI1	TPM1	TPM3	TPRA1	TRAF7	TRAPPC3	TRDMT1	TRIM36	TRIM41	TRIM67	TRIT1	TRMT1	TRMT12	TRMT13	TSACC	TSR3	TTC19	TTC4	TTC9C	TTLL7	TUBB4B	TXNIP	TYW3	UBAP2L	UBB	UBE2D3	UFD1	UFSP2	ULK4	UMPS	UQCRH	USP37	USP54	USP9X	UTS2	VEZT	VGF	VPS29	VPS37B	VPS52	VTRNA1-1	VTRNA1-3	WASHC5	WDR74	WWP2	XIST	XPO1	XPO6	YBX1	YIPF2	YWHAE	ZBTB37	ZBTB4	ZBTB40	ZC3H10	ZC3H15	ZC3H4	ZFP37	ZMIZ1	ZNF146	ZNF24	ZNF296	ZNF300	ZNF350	ZNF484	ZNF565	ZNF585A	ZNF608	ZNF615	ZNF629	ZNF639	ZNF644	ZNF649	ZNF76	ZNF775	ZSWIM7	ZWILCH
FOXG1_TARGET_GENES	> Genes containing one or more binding sites for UniProt:P55316 (FOXG1) in their promoter regions (TSS -1000,+100 bp) as identified by GTRD version 20.06 ChIP-seq harmonization.	ABCA7	ABCC5	ABCF2	AC002310.1	AC008074.2	AC008972.2	AC009065.4	AC025682.1	AC051619.4	AC090515.2	ACAT2	ACP3	ACTB	ADGRE2	AFTPH	AHI1	AHNAK	AKT1S1	ALDOA	ALS2	AMACR	AMN1	ANKMY2	AOPEP	AP002478.1	AP5S1	AP5Z1	ARID1A	ARID2	ARID4B	ARMC2	ARMC6	ARPC4	ARPC4-TTLL3	ASH1L	ASTN2	ATF2	ATG101	ATP1A1-AS1	ATP6V1B1-AS1	AVPI1	B3GALNT2	BBC3	BCL11A	BCL2L11	BDNF-AS	BICD1	BNIP1	BOD1L1	BRCA2	BRPF3	BSDC1	BTF3L4	BYSL	BZW1	BZW2	C12orf65	C12orf73	C14orf119	C17orf64	C17orf75	C19orf48	C1orf159	C1orf226	C2CD5	C5orf51	CA11	CALM2	CAMSAP2	CAPRIN2	CBX3	CBX5	CBX8	CCDC6	CCDC87	CCNL1	CCNT2	CCNT2-AS1	CCS	CCT2	CCT3	CCT8	CDC26	CDC42EP4	CDC73	CDKL3	CELSR3	CENPM	CEP120	CEP350	CEP63	CERT1	CFAP43	CHAC1	CHMP7	CHORDC1	CLIP1	CLTC	CNIH1	COASY	COG6	COL17A1	COPA	COPS4	COPZ1	COQ10B	CPSF2	CPSF3	CRY1	CS	CSE1L-AS1	CSRNP2	CYB5D1	DAP3	DAXX	DCAF7	DDIAS	DDIT4	DDX17	DDX21	DDX41	DENND4A	DENND5B-AS1	DENR	DEPDC1B	DEPDC4	DET1	DHRS1	DHX16	DIAPH1	DIAPH1-AS1	DIMT1	DISP2	DMXL1	DNAAF3	DNAJB12	DNAJC2	DNAJC9-AS1	DNMBP	DPP9	DUS4L	DUSP6	DVL2	DYNC2I1	EARS2	ECE2	ECSIT	EFCAB6	EHBP1	EHD4	EHF	EIF2B4	EIF2D	ELMOD3	EMC10	ENC1	ENO1	ENO1-AS1	ENPP3	ENTPD4	EPCAM	ERCC5	ESYT1	EXO1	EXOSC9	EYA3	FAF2	FAHD1	FAM114A2	FAM71E1	FAM76A	FASTK	FAU	FBRS	FBXO33	FCHO2	FDFT1	FDPS	FENDRR	FIBP	FKBP14	FMNL2	FOXN2	FUT11	FUZ	GABPB1	GABPB1-AS1	GANC	GAPDH	GCHFR	GCN1	GFM2	GGA1	GGPS1	GHDC	GID8	GIT2	GLYCTK	GOLGA5	GPALPP1	GPNMB	GPR89A	GRHL3	GRHL3-AS1	GRK6	GTF2A1	GTF2H4	GTF2IRD1P1	H1-4	H4C1	HAGH	HECTD3	HECW2-AS1	HELLS	HIBADH	HIKESHI	HIRIP3	HNRNPA1	HNRNPA2B1	HNRNPM	HOMER1	HSD11B1L	HYAL2	IFRD1	IL6ST	ILF2	INKA1	INO80E	INPP1	INTS2	IP6K2	IPO11	ITFG2	ITFG2-AS1	ITGB1	ITGB1-DT	ITGB1BP1	ITPRIP	KANSL1	KCNIP2-AS1	KCTD21	KIAA1109	KIFBP	KNL1	KPNB1	KPTN	KRI1	LARS2	LGR6	LIMA1	LIN37	LIN7C	LINC00271	LINC01623	LINC02454	LINC02482	LINC02585	LINC02739	LMAN2	LPCAT3	LRRC1	LRRC41	LSM11	LSR	LZTR1	MACROD1	MAIP1	MAML1	MAN2C1	MAP3K11	MAPK6	MAPK6-DT	MAPKBP1	MARCHF3	MARF1	MATR3	MAZ	MBP	MBTD1	MDH1	MDH2	MDM2	MED20	MED23	MFAP3	MGRN1	MICOS13	MINDY2	MIR22HG	MIR3141	MIR3913-1	MIR4512	MIR4521	MIR4734	MIR5091	MIR933	MITD1	MLKL	MLST8	MMAB	MPHOSPH9	MPLKIP	MRFAP1	MRPL13	MRPL30	MRPL36	MRPL47	MRPL49	MRPS16	MRPS31	MTBP	MTHFS	MVK	NAA15	NAA38	NADK2	NAPA-AS1	NARS2	NASP	NBPF25P	NCLN	NCSTN	NDUFAF1	NDUFB1	NDUFB2	NDUFB2-AS1	NDUFB5	NDUFC1	NEK8	NFX1	NIF3L1	NOP9	NSA2	NUB1	NUDT3	NUFIP1	OASL	OAZ2	ODR4	OGA	OTUB2	OTUD7B	PAFAH2	PARP6	PCBP1	PCBP1-AS1	PCBP2	PCDH1	PCNX3	PDCD10	PDE12	PDE4D	PDF	PDP2	PHF14	PIGO	PISD	PIWIL2	PLAC8	PLEKHA8	PLOD3	POC1B	POGLUT1	POLG2	POLK	POLR2H	POLR2M	PPIL3	PPOX	PPP6R2	PPRC1	PRCP	PRKCI	PRMT9	PRPF4	PRR13	PRR13P5	PSMA5	PSMC2	PSMG4	PSPC1	RAB11A	RAB14	RAB28	RAB4B	RAB4B-EGLN2	RABGEF1	RALBP1	RALY	RANBP2	RAP1GDS1	RAPGEFL1	RBM26	RBM3	RBM47	RETSAT	REV3L	REXO4	RIC8B	RILPL2	RIMKLB	RIOX1	RN7SL181P	RNASEH2C	RNF10	RNF145	RNF216	RNPS1	RNU5A-1	RNU6-2	RNVU1-22	RNVU1-4	RPL24	RPL3	RPL36	RPL7L1P8	RPL7P30	RPS29P16	RPS3	RSL24D1	RSPH3	RTF1	RTN4	SAMD4B	SCARNA16	SCYL2	SDR39U1	SEC14L1	SEC31A	SECISBP2L	SEH1L	SELENOW	SEMA4B	SEPTIN7	SEPTIN7-DT	SERINC4	SERPINB1	SERPINI1	SETD1A	SFSWAP	SH3RF2	SIDT1	SIL1	SINHCAF	SLC16A1-AS1	SLC16A13	SLC25A51	SLC30A10	SLC35F2	SLC39A10	SLC41A2	SLC4A1AP	SLC50A1	SLC9A1	SMAD6	SMARCAL1	SMIM2-AS1	SMPDL3B	SNAPC5	SNHG12	SNHG20	SNORA16A	SNORD15A	SNORD43	SNUPN	SNX17	SNX30	SOD2	SOS1	SPATS2L	SPNS1	SPRED2	SPRY4	SPRYD4	SQSTM1	SRA1	SREBF2	SRI	SRSF4	SSBP2	STK11IP	STYXL1	SUGCT	SUGP2	SUPT7L	SYPL1	TADA3	TANK	TARS2	TBC1D17	TBC1D22B	TBC1D30	TBL1XR1	TBX3	TCEA1	TCF12	TDRKH	TDRKH-AS1	TEDC1	TEX2	THAP2	TIGD2	TLCD1	TLN1	TM2D1	TM9SF4	TMED10	TMED2	TMED7	TMED7-TICAM2	TMEM106B	TMEM144	TMEM14A	TMEM170A	TMEM217	TMEM223	TMEM259	TMEM39A	TMEM87A	TNPO3	TOB1	TOMM22	TPI1P2	TPR	TRAF3IP2-AS1	TRAJ7	TRAP1	TRIM32	TRMO	TRMT10C	TSACC	TSPAN1	TSPAN31	TUBA1B	TULP3	TXN2	TXNDC12	TXNDC15	TYW5	UBE2B	UBE2I	UBFD1	UBP1	UBXN2A	UQCRH	UROD	USE1	USP32	USP35	UTP18	UTP25	VAMP1	VARS2	VILL	VPS4B	VTRNA1-2	WDPCP	WDR36	WDR55	WDR82	WDR83	WDR83OS	WDSUB1	WWP2	XRCC2	YARS2	YY1AP1	ZAR1L	ZBED5	ZBED5-AS1	ZBED8	ZC3H10	ZER1	ZFC3H1	ZFYVE19	ZMYM4	ZNF12	ZNF207	ZNF280D	ZNF446	ZNF490	ZNF687	ZNF747	ZNF770	ZNF786	ZNHIT1	ZYX
FOXP2_TARGET_GENES	> Genes containing one or more binding sites for UniProt:O15409 (FOXP2) in their promoter regions (TSS -1000,+100 bp) as identified by GTRD version 20.06 ChIP-seq harmonization.	AANAT	ABCA13	ABCA5	ABCA9	ABCB9	ABCF1	ABHD12	ABHD14B	ABHD17A	ABHD4	ABI2	ABL1	ABTB1	AC004980.1	AC009549.1	AC009779.2	AC009962.1	AC016065.1	AC020911.2	AC021321.1	AC025181.2	AC025263.1	AC076966.2	AC078785.1	AC079145.1	AC079341.1	AC091198.1	AC127526.2	AC141586.1	ACD	ACOT7	ACSF3	ACSL1	ACSL3	ACSS2	ACTL6B	ACTN4	ACTR3B	ACVR2B	ACVRL1	ACY1	ACYP2	ADAM28	ADAMTS6	ADAMTSL5	ADARB2-AS1	ADD1	ADD3-AS1	ADGRG1	ADIPOR1	ADRM1	AFF1	AFG3L2	AGAP3	AGL	AGO1	AGTPBP1	AHNAK	AHSA2P	AK3	AK5	AK7	AKAP7	AKAP9	AKIRIN1	AKR1B1	AKR7A2	AKT1S1	AKT2	AL355353.1	AL356020.1	AL359710.1	AL391832.2	AL591368.1	AL606760.1	AL606760.3	ALAD	ALDH1L2	ALG10B	ALG1L13P	ALX1	AMDHD2	AMPD2	ANAPC4	ANGEL1	ANKAR	ANKLE2	ANKRD11	ANKRD13B	ANKRD40	ANKRD44	ANKRD50	ANKS6	ANKZF1	ANP32A	ANTXR2	AOPEP	AP003119.2	AP003733.3	AP1G2	AP1S1	AP2A2	AP2M1	AP4E1	AP5B1	APOBEC3B	APOL2	APOLD1	APPL2	ARF4	ARHGAP27P1-BPTFP1-KPNA2P3	ARHGAP29	ARHGAP4	ARHGEF1	ARHGEF15	ARHGEF4	ARID5A	ARIH1	ARL2BP	ARL3	ARL8A	ARMC10	ARMC7	ARMH3	ARMH4	ARMT1	ARPC4	ARPC4-TTLL3	ARPC5L	ARRDC3	ARSA	ART4	ASAP1	ASB1	ASB16	ASB3	ASB8	ASPHD2	ASPSCR1	ATF1	ATG14	ATG16L1	ATG3	ATG9A	ATIC	ATMIN	ATP11B	ATP13A2	ATP13A4	ATP1B3	ATP2A2	ATP2C1	ATP6AP2	ATP6V0C	ATP6V1B1-AS1	ATP6V1E2	ATRN	ATXN1-AS1	ATXN2L	ATXN7L3	AUH	AXIN1	AXL	AZI2	B3GAT3	B3GLCT	B3GNT10	B4GALT5	B4GALT7	BAG1	BAHCC1	BAIAP2-DT	BAIAP2L2	BAIAP3	BAZ2A	BBOF1	BBS7	BCAP31	BCAR1	BCAS3	BCAT2	BCL2	BCL6	BCL7A	BEND3	BHLHE40	BIRC7	BLOC1S3	BMP1	BMP8B	BNIP2	BNIP3L	BORCS5	BRCA2	BRD2	BRD3	BRD3OS	BRD7	BRF1	BRI3BP	BRMS1L	BROX	BTBD6	BTG1	BZW1	C11orf24	C12orf57	C16orf74	C18orf21	C18orf25	C18orf32	C19orf73	C1GALT1	C1orf52	C1QL4	C1QTNF6	C2CD2L	C2CD4C	C2orf42	C3orf62	C3orf80	C4orf47	C6orf52	C8orf82	C9orf116	C9orf163	CA11	CAB39	CABIN1	CACNA1C-IT1	CACNA2D2	CALCOCO2	CALM1	CALML4	CAMLG	CAPNS1	CARD10	CARD8	CARM1	CARS1	CARS2	CASC3	CASD1	CASP2	CASP9	CAST	CASZ1	CATSPER2P1	CBFA2T2	CBFB	CBLL1	CCDC12	CCDC14	CCDC157	CCDC159	CCDC186	CCDC192	CCDC28A	CCDC28A-AS1	CCDC40	CCDC43	CCDC59	CCDC7	CCDC77	CCDC8	CCDC85C	CCDC86	CCDC91	CCDC92	CCN1	CCN2	CCND3	CCNDBP1	CCNH	CCNI	CCNL1	CCPG1	CCZ1	CCZ1B	CD151	CD164	CD248	CD276	CD47	CD55	CD63	CD81	CD99L2	CDC16	CDC25B	CDC25C	CDC37L1	CDC37L1-DT	CDC42EP5	CDCA4	CDH4	CDHR2	CDK10	CDK17	CDK2AP1	CDK9	CDKL3	CDKN2A	CDKN2AIPNL	CDKN2B-AS1	CDYL2	CECR3	CELF1	CEND1	CENPB	CENPC	CENPN-AS1	CEP135	CEP164	CERK	CEROX1	CERS4	CFAP54	CFAP97	CFAP99	CFDP1	CGRRF1	CHAMP1	CHD7	CHRNA2	CHST10	CHSY3	CILP2	CIR1	CIRBP	CKAP4	CLASP2	CLBA1	CLCA4-AS1	CLCN7	CLDND1	CLIC4	CLINT1	CLIP1	CLK3	CLN8	CLSTN1	CLTB	CLUH	CMTM3	CMTM7	CNDP2	CNGA4	CNIH3	CNNM3	CNOT2	CNOT8	CNOT9	CNPPD1	COG1	COPA	COPS7A	COQ8A	COTL1	COX19	COX7A2L	CP	CPLX1	CPSF6	CRACR2B	CRBN	CRCP	CREBL2	CREBRF	CRIPT	CRTAP	CRTC2	CSDE1	CSF1	CSGALNACT2	CSGALNACT2-DT	CSRP2	CTBP1-DT	CTBP2	CTDSP1	CTDSP2	CTNNA1	CTNNA3	CTNNB1	CTU2	CUEDC1	CUL3	CUL4A	CUTC	CWF19L2	CYB561	CYP2E1	CYP2R1	CYP2S1	CYRIB	CZIB	DAB2	DAB2IP	DAG1	DAZAP2	DBF4	DBNL	DCAF5	DCAKD	DCBLD1	DCLK1	DCUN1D2	DCUN1D5	DDHD1	DDX12P	DDX20	DDX31	DDX3X	DDX51	DDX54	DDX59-AS1	DEDD	DEF8	DEK	DENND2A	DENND4B	DENND5B	DENND5B-AS1	DEPDC7	DEPTOR	DESI1	DGAT1	DGCR6L	DGKD	DGLUCY	DHFR2	DHRS12	DHRS13	DHX15	DHX30	DHX40	DIAPH1	DIDO1	DIP2B	DIP2C-AS1	DIPK1B	DIS3	DISC1	DLC1	DLEU2	DLGAP4	DLGAP4-AS1	DMGDH	DNAH6	DNAJB14	DNAJB2	DNAJB6	DNAJC17	DNAJC6	DOCK6	DOCK7	DOK1	DOK4	DPAGT1	DPYSL3	DRAP1	DRG2	DSCC1	DTNA	DUS1L	DUSP11	DUSP4	DUT	DYNC1I1	E2F3	E2F5	EAPP	ECI2-DT	EEA1	EEF1AKMT2	EEF1B2	EEPD1	EFCAB7	EFHC1	EFNA1	EGLN2	EGLN3	EGR4	EIF2B3	EIF2D	EIF4A2	EIF5B	ELDR	ELF2	ELK3	ELK4	ELOVL6	ELP2	EME2	EML2	EML3	ENC1	ENDOD1	ENKD1	ENO3	ENOSF1	ENTPD5	EP400	EPB41	EPB41L5	EPC2	EPCAM	EPCAM-DT	EPHA2	EPN1	EPS8L2	ERBB3	ERGIC1	ERI2	ERLEC1	ERO1A	ERO1B	ERVH48-1	ERVK13-1	ETHE1	ETV1	ETV4	ETV5	EXO1	EXOSC2	EXOSC7	EXT1	EXTL2	EYA1	EYA3	EZH1	EZR	F8	FAAP100	FAAP20	FABP5P3	FAHD2CP	FAM102B	FAM114A1	FAM133B	FAM160A1-DT	FAM160A2	FAM160B1	FAM193B	FAM200A	FAM50A	FAM76B	FAM83F	FAM86HP	FAM8A1	FAM98B	FAR2P3	FARP1	FASTKD3	FASTKD5	FBXL13	FBXL20	FBXL4	FBXL7	FBXO21	FBXO24	FBXO31	FBXO32	FBXO7	FBXW2	FCGR2A	FCMR	FENDRR	FERMT2	FES	FEZ1	FGD1	FGFR1	FHAD1	FIBP	FIGNL1	FIZ1	FKBP1A	FKBP2	FKBP4	FLNB	FLT4	FLVCR2	FLYWCH1	FMNL3	FMR1	FMR1-AS1	FOS	FOSL1	FOXJ2	FOXJ3	FOXK1	FOXN3	FOXN3-AS1	FOXO1	FOXO3	FOXP1	FOXP2	FRAT2	FRS3	FSCN1	FTH1	FUT10	FXYD1	FXYD5	FYCO1	G6PC3	GAA	GAB2	GABARAPL1	GABBR1	GABPB1-AS1	GADD45A	GAK	GALE	GALK1	GALNS	GAMT	GAPDH	GARNL3	GARRE1	GAS2L1	GAS8	GATA3	GATA3-AS1	GATAD2A	GATAD2B	GATD3B	GBA	GBA2	GCC2-AS1	GCFC2	GCLC	GEMIN8	GET4	GFER	GFM1	GFPT1	GFPT2	GGACT	GGCX	GINS3	GIPC3	GIT1	GLIS2-AS1	GLRB	GLRX2	GLT8D1	GLTP	GLYR1	GMDS	GMDS-DT	GMEB1	GMFG	GNA12	GNA13	GNAI1	GNB1	GNB2	GNE	GNG12-AS1	GNG2	GNG5	GNPTG	GOLGA1	GOLGA5	GOLPH3	GOSR1	GPAT4	GPCPD1	GPR157	GPR180	GPR3	GPRC5A	GPS1	GPSM1	GPT2	GRHPR	GRIN2C	GRK4	GRK6	GTF2B	GTF2IP20	GTF2IRD1	GTF3C4	HACD1	HADH	HAL	HARBI1	HAUS8	HBP1	HCFC1	HCFC2	HCG27	HDAC7	HDLBP	HECW2	HERC1	HERC3	HERC5	HERPUD1	HES6	HID1-AS1	HIF1A	HIPK1	HIPK1-AS1	HIRIP3	HLCS	HLX-AS1	HM13	HMBS	HMGB2	HMGN2	HMOX1	HMX3	HNRNPD-DT	HNRNPF	HNRNPM	HNRNPU	HOMER3	HOXC10	HOXD8	HP1BP3	HPCAL1	HPS1	HPS3	HS1BP3	HSD11B1	HSD17B10	HSF1	HSF2BP	HSP90AA1	HSPA8	HSPD1	HSPE1	HTATSF1	IARS2	IDH1	IDH1-AS1	IDH3G	IFI16	IFNGR2	IFT140	IFT20	IFT57	IGF1R	IGSF3	IL16	IL1R2	IMP4	IMPACT	ING3	INKA2	INO80E	INPPL1	INTS1	IPO8	IQGAP2	IQSEC1	IRF2	IRF2-DT	IRF2BPL	IRS2	ISCA1	ISG20	ITFG2-AS1	ITGA5	ITGA9	ITGB3BP	ITGB5	ITPR1	ITPRID2	ITSN2	IZUMO4	JAKMIP1	JARID2	JARID2-AS1	JMY	JOSD2	JRK	KANK2	KANSL3	KARS1	KAT6A	KATNA1	KBTBD7	KCMF1	KCNC3	KCNMA1	KCNMB4	KCTD6	KDM2B	KDM3A	KDM3B	KDM5B	KDM6A	KDM6B	KHNYN	KIAA0232	KIAA0586	KIAA1143	KIAA1549	KIF15	KIF27	KIZ	KLF16	KLF3	KLF3-AS1	KLHDC2	KLHL23	KLHL24	KLHL28	KLHL42	KLK8	KMT2B	KMT2E	KMT5B	KREMEN2	KRT8	LAMA4-AS1	LAMP1	LAMTOR1	LAP3	LAPTM4A	LAPTM4A-DT	LARP4	LARP7	LATS2	LAX1	LDLRAD4	LDLRAP1	LETM1	LIMD2	LIN54	LINC00240	LINC00471	LINC00632	LINC00637	LINC00649	LINC00921	LINC00937	LINC01137	LINC01270	LINC01275	LINC01366	LINC01409	LINC01505	LINC01587	LINC01686	LINC01763	LINC01852	LINC02140	LINC02185	LINC02285	LINC02340	LINC02361	LINC02366	LINC02453	LINC02481	LINC02569	LINC02577	LINC02609	LINC02757	LINC02762	LINC02777	LINGO1	LMBR1L	LMO3	LOH12CR2	LRATD2	LRRC1	LRRC2	LRRC27	LRRC37A11P	LRRC40	LRRC47	LRRFIP1	LRRFIP2	LRRK2	LRRK2-DT	LRTOMT	LSM14B	LTBP1	LTBP3	LTO1	LUC7L3	LY6K	LYL1	LYPLA1	LYSMD3	MACF1	MACIR	MACROD1	MADCAM1	MAEA	MAFF	MAFK	MAGED1	MAGI2-AS3	MAGIX	MAGOH	MAML3	MAMSTR	MANBAL	MAP1LC3A	MAP1LC3B	MAP2K1	MAP3K7CL	MAP3K9	MAP4K5	MAPK11	MAPK8IP3	MARCHF2	MARCHF8	MARK1	MARK2	MASTL	MAT2B	MBD2	MBOAT7	MBTPS2	MCAT	MCM3AP-AS1	MCM4	MCM7	MCM9	MCPH1	MCUB	MDM2	MECP2	MED14	MED17	MED4	MEF2C	MEIS1	MEIS2	MELTF	MEPCE	MERTK	METTL21A	METTL25	METTL27	METTL4	METTL5	METTL9	MFAP3L	MFF	MFF-DT	MFGE8	MFHAS1	MFNG	MFSD2A	MGAT1	MGAT4B	MGRN1	MICA	MID1	MID1IP1-AS1	MIEN1	MIOS	MIOS-DT	MIR1538	MIR17HG	MIR212	MIR22HG	MIR30A	MIR3124	MIR3178	MIR4276	MIR760	MISP3	MKNK1	MKNK2	MKRN1	MLF2	MLLT10	MLLT6	MMP17	MNS1	MNT	MNX1	MNX1-AS1	MOAP1	MOB1B	MOB3A	MOB3C	MORF4L1	MPDZ	MPG	MRAS	MRNIP	MRPL17	MRPL18	MRPL2	MRPL4	MRPL40	MRPS2	MRPS28	MRPS31P5	MRPS33	MRPS34	MRPS6	MSANTD3	MSI2	MSL2	MSN	MSRB2	MT2A	MTA2	MTA3	MTCH1	MTERF1	MTFR1L	MTMR10	MTMR11	MTMR14	MTRR	MTSS1	MTSS2	MUC12-AS1	MXI1	MXRA7	MYBL2	MYCL	MYH14	MYLK	MYO1B	MYO1C	MYO5B	MYRIP	MZT2A	MZT2B	NAA25	NAA30	NAB2	NABP2	NACA	NADK2	NAGPA	NAGPA-AS1	NAMPT	NANOS1	NARF	NATD1	NBEAL2	NCAM2	NCBP3	NCKAP1	NCOA4	NCOA5	NCSTN	NDC80	NDRG1	NDST1	NDST2	NDUFB1	NDUFC2	NDUFC2-KCTD14	NDUFS1	NDUFS2	NEAT1	NEBL	NEDD1	NEDD9	NEK7	NELFB	NFASC	NFAT5	NFATC4	NFE2L1	NFE2L2	NFIA	NFKBIA	NFS1	NFYB	NGLY1	NHLRC4	NID2	NIPSNAP2	NIT1	NIT2	NKAP	NKAPP1	NKILA	NLGN2	NLRP1	NMD3	NMT1	NOC4L	NOD1	NOL4L	NOP14	NOTCH1	NOXO1	NPEPPS	NPIPB2	NPPC	NQO2	NR1D2	NR2F6	NR3C1	NR4A1	NR4A2	NRBP2	NRF1	NRGN	NRN1	NSUN2	NSUN3	NT5C	NT5DC3	NTAQ1	NTF4	NUMA1	NUP58	NUPR1	NXN	OAT	ODF3L1	OGFOD2	OGT	OPA1	ORAI1	ORC1	OSBPL1A	OSBPL5	OSBPL6	OSGIN2	OSR2	OTUD4	OTUD7A	P4HA2	PABPC1	PACS2	PAICS	PAK1	PAK1IP1	PAK5	PALLD	PAM	PAPOLA	PAPSS1	PAQR3	PAQR8	PARD3	PCBP1-AS1	PCDH9	PCGF1	PCID2	PCMTD1	PCNP	PCSK6	PCSK7	PCTP	PDCD4-AS1	PDE4D	PDGFD	PDIA3	PDIK1L	PDK1	PDK3	PDLIM2	PDLIM5	PDS5A	PDS5B	PDZD2	PELI2	PET117	PEX11G	PEX26	PFDN2	PFDN4	PFKL	PFKM	PGPEP1	PGS1	PHF1	PHF3	PHKG2	PHYHIPL	PHYKPL	PI4K2A	PI4KA	PIBF1	PICALM	PIGF	PIGK	PIGQ	PIH1D1	PIK3AP1	PIK3CA	PIK3IP1	PIK3IP1-DT	PIP4K2A	PIP4K2B	PIP4K2C	PIP4P2	PITPNA	PITPNC1	PJA1	PKIB	PLA2G12A	PLAGL2	PLEKHG2	PLEKHH3	PLEKHM1	PLEKHM1P1	PLEKHM3	PLLP	PMAIP1	PMEPA1	PMP22	PMPCB	PNMA1	PNPLA6	PNPLA7	PNRC1	POC1B	POFUT1	POLD3	POLD4	POLDIP2	POLE	POLR3H	POM121	POMK	PPA2	PPARA	PPARG	PPARGC1B	PPAT	PPHLN1	PPIE	PPIL4	PPP1CA	PPP1CB	PPP1R11	PPP1R12A	PPP1R13B	PPP1R15B	PPP1R16A	PPP1R35	PPP2R5B	PPP4R4	PPT2	PPT2-EGFL8	PRDX2	PRELID1	PREP	PRICKLE3	PRKAA1	PRKAG1	PRKAG2	PRKAR1A	PRKAR2B	PRKCD	PRKCH	PRKDC	PRKX	PRMT6	PROX1	PROZ	PRPF38A	PRPS1	PRPSAP2	PRRT1	PRSS12	PSD2	PSIP1	PSMA7	PSMD11	PSMD2	PSMD3	PSMD5	PSMD6	PSMG3	PSMG3-AS1	PSMG4	PTBP1	PTBP3	PTK7	PTMA	PTP4A2	PTPN11	PTPN18	PTPN4	PTPRU	PUF60	PUM3	PUS1	PVR	PWWP2A	PWWP3A	PXDN	PXK	PXMP2	QDPR	QSOX2	RAB11FIP3	RAB12	RAB22A	RAB24	RAB28	RAB31	RAB3IP	RAB40C	RAB6A	RADIL	RAET1E-AS1	RALYL	RAN	RAP1A	RAPGEF3	RAPGEF4	RAPH1	RARG	RASAL2-AS1	RASL11A	RBFOX2	RBM20	RBM22	RBM38	RBM39	RBM47	RBM6	RBPMS	RBSN	RCAN3	RCBTB1	RCC2	RCE1	RCL1	RDX	REEP5	RELA	REPS1	REPS2	RERE	RERE-AS1	REST	RETREG2	REV3L	REXO5	RFK	RFNG	RFX1	RFX2	RGP1	RHEB	RHOH	RHOJ	RHOT1	RHPN2	RIBC1	RICTOR	RIF1	RINT1	RIPOR1	RITA1	RLIM	RMDN3	RMND1	RNASEH2B	RND3	RNF11	RNF126	RNF13	RNF135	RNF14	RNF144B	RNF152	RNF166	RNF168	RNF2	RNF207	RNF214	RNF216	RNF41	ROM1	ROMO1	RORA	RPH3AL	RPL10	RPL13P5	RPL21	RPL29	RPL35	RPL6	RPL7L1	RPS13	RPS20P4	RPS27L	RPS3A	RPS4X	RPS6KA1	RRAGA	RRAGD	RRAS	RRAS2	RREB1	RRM2	RRP15	RRP1B	RTBDN	RTKN2	RTN1	RUFY1	RUSC1	S100PBP	SAAL1	SAMD11	SAP130	SAP30	SAP30-DT	SAT2	SAXO1	SBNO2	SCAMP1	SCAMP1-AS1	SCAND2P	SCRN3	SCUBE1-AS1	SDAD1P1	SDF4	SDHB	SEC14L1	SEC14L2	SEC22A	SEC23A	SEC31A	SEC61A1	SEC61A2	SEC63	SEMA3E	SEMA4C	SEMA7A	SENP5	SEPTIN2	SEPTIN7P13	SEPTIN9	SERINC1	SERPINB1	SETD5	SEZ6	SF3A1	SFT2D2	SFXN1	SFXN2	SFXN4	SGK3	SGMS1	SGPP1	SH2B3	SH3D19	SH3GLB1	SH3TC1	SHBG	SHC2	SIDT2	SIGIRR	SIGLEC15	SIL1	SINHCAF	SIRT1	SIRT3	SKIL	SKP1	SKP2	SLBP-DT	SLC10A3	SLC12A5	SLC12A5-AS1	SLC12A6	SLC12A7	SLC16A7	SLC1A5	SLC22A4	SLC25A15	SLC25A16	SLC25A22	SLC25A23	SLC25A29	SLC25A4	SLC25A40	SLC29A2	SLC2A13	SLC30A6	SLC30A6-DT	SLC30A7	SLC35A2	SLC35A5	SLC35E2B	SLC38A2	SLC39A10	SLC39A11	SLC39A6	SLC41A3	SLC43A1	SLC4A2	SLC5A3	SLC66A2	SLC6A6	SLC7A8	SLC9A5	SLC9A8	SMAD1	SMAD2	SMARCC1	SMARCD1	SMARCD2	SMC1A	SMIM10L1	SMIM20	SMIM27	SMIM29	SMIM6	SMPD4BP	SMU1	SMYD5	SNAI3	SNAP25-AS1	SNAP29	SNAPC2	SNAPC4	SNHG31	SNHG8	SNRPA1	SNRPB	SNX11	SNX12	SNX13	SNX25	SNX29	SOCS2	SOCS3	SOCS4	SOX12	SOX6	SP1	SP6	SPAG1	SPAST	SPATA2L	SPATA6	SPCS1	SPEN	SPG21	SPHK1	SPOP	SPRING1	SPSB1	SPSB2	SPSB3	SPTSSA	SRARP	SRC	SRD5A3	SREBF2	SREK1	SRP72P2	SRPK1	SRPX2	SRRM2	SRRM2-AS1	SRRM3	SRSF11	SRXN1	SSBP1	SSBP4	SSH1	SSR4	SSRP1	SSU72	ST3GAL3	ST3GAL5	ST3GAL6	ST6GAL2	ST7-OT4	STAT1	STIM1	STIM2	STK10	STK11	STK11IP	STK26	STK35	STMN1	STRA6	STRN4	STUB1	STX16	STX18	STX18-AS1	STYX	SUB1	SUCLG2	SUCLG2-AS1	SUGT1	SULT4A1	SUN2	SURF1	SURF2	SUV39H2	SUV39H2-DT	SYN1	SYNCRIP	SYNGR2	SYNRG	SYT5	SYT7	SYTL1	SZRD1	TAB1	TAB3	TADA2A	TADA3	TAF5L	TAGLN2	TAMALIN	TAOK3	TAPT1	TAZ	TBC1D1	TBC1D14	TBC1D15	TBC1D17	TBC1D25	TBC1D5	TBC1D8	TBC1D8-AS1	TBC1D9B	TBCEL	TBL1XR1	TBL3	TBPL1	TBRG1	TCEA2	TCF12	TCF4	TCF7	TCF7L1	TCF7L2	TCHP	TCP1	TDP1	TEAD3	TEC	TENM3	TEP1	TESC	TESC-AS1	TESMIN	TFAP4	TFDP2	TGFBI	TGFBR2	TGFBR3	TGIF1	TGIF2	TGS1	THAP3	THAP9-AS1	THEM6	THRA	THUMPD3-AS1	TICAM1	TIMM9	TIPIN	TIPRL	TJP3	TLCD4	TLCD4-RWDD3	TLE5	TLR1	TM4SF1	TM7SF3	TM9SF3	TMCO3	TMEM120A	TMEM123	TMEM127	TMEM131L	TMEM175	TMEM178A	TMEM184A	TMEM198	TMEM199	TMEM202-AS1	TMEM204	TMEM243	TMEM251	TMEM260	TMEM41A	TMEM44	TMEM54	TMEM68	TMOD1	TMSB10	TNFRSF10B	TNIP1	TNPO1	TNRC6B	TNS1	TNS2	TOGARAM1	TOMM22	TOMM40	TOP3B	TOR1B	TP53INP1	TP73-AS1	TPM4	TPRA1	TPST2	TPT1	TPT1-AS1	TPTE2P1	TRA2A	TRA2B	TRAM2-AS1	TRERF1	TRIM13	TRIM33	TRIM4	TRIM65	TSC22D1	TSC22D2	TSC22D4	TSEN34	TSEN54	TSFM	TSG101	TSKU	TSNARE1	TSPAN4	TSPAN9	TSR3	TTC28	TTC38	TTF1	TTLL1	TTLL4	TTTY14	TUB	TUBGCP2	TULP3	TULP4	TUT4	TUT7	TWF1	TXNDC12	TXNDC16	TXNDC5	TXNIP	TXNRD1	TXNRD2	TXNRD3	TYMS	U2AF1	U2SURP	UBA2	UBA3	UBA52	UBA7	UBALD1	UBALD2	UBB	UBC	UBE2B	UBE2D3	UBE2E1	UBE2I	UBE2L5	UBE2O	UBE2V1	UBE2V2	UBE2W	UBE3D	UBL7	UBL7-AS1	UBOX5	UBP1	UBQLN2	UBTF	UBXN2B	UBXN7	UCHL3	UGDH	UHRF2	UNC13B	UNC5B	UPF3A	URAHP	URB1	URB2	USE1	USHBP1	USP1	USP12	USP13	USP22	USP28	USP30	USP36	USP46	USP46-DT	USP49	VAMP2	VAMP3	VAMP8	VAPB	VCAN	VEGFA	VHL	VKORC1L1	VPS13D	VPS26C	VPS28	VPS37B	VPS9D1	VPS9D1-AS1	VSIG10	VTA1	WASF1	WASHC4	WASL	WBP2	WDFY1	WDHD1	WDR1	WDR13	WDR20	WDR35	WDR45	WDR45B	WDR48	WDR81	WEE2-AS1	WLS	WSCD1	WTIP	WWOX	XPO6	XRCC6	YAF2	YARS1	YBX3	YME1L1	YPEL1	YPEL3	YPEL4	YRDC	YTHDC1	YTHDC2	YWHAB	YWHAH	ZAR1L	ZBTB20	ZBTB24	ZBTB38	ZBTB39	ZBTB44-DT	ZBTB46	ZC3H12A	ZC3H18	ZC3H7A	ZCCHC7	ZDHHC20	ZDHHC23	ZDHHC3	ZER1	ZFAND5	ZFAS1	ZFC3H1	ZFP36L2	ZFP69	ZFX	ZFYVE19	ZFYVE28	ZIC1	ZMPSTE24	ZNF10	ZNF131	ZNF140	ZNF160	ZNF169	ZNF197	ZNF22-AS1	ZNF233	ZNF250	ZNF251	ZNF263	ZNF276	ZNF277	ZNF280D	ZNF282	ZNF3	ZNF32	ZNF354A	ZNF358	ZNF398	ZNF439	ZNF451	ZNF48	ZNF496	ZNF511	ZNF521	ZNF540	ZNF544	ZNF557	ZNF568	ZNF571-AS1	ZNF575	ZNF581	ZNF585A	ZNF668	ZNF696	ZNF829	ZNF844	ZNF852	ZNF860	ZNF891	ZNFX1	ZNHIT1	ZNHIT3	ZNRF3	ZP1	ZSCAN18	ZSCAN20	ZXDC	ZYX
GARCIA_PINERES_PBMC_HPV_16_L1_VLP_AGE_18_25YO_12MO_CORRELATED_WITH_ANTIBODY_RESPONSE_POSITIVE	> Genes positively correlated with antibody response in peripheral blood mononuclear cell in young adults (18-25) after exposure to HPV-16 L1 VLP , time point 12M. Comment: Spearman Correlation of Gene Expression with Neutralizing Antibody Levels	ADGRB3	ALAS1	ALDH1A2	AURKA	CCND2	CD180	CD1B	CYTH2	FANCG	GAPDH	HIRIP3	IFNG	IL1RN	LGALS2	MT2A	POLR3K	QPCT	RNASEL	RTN3	SLAMF1	SLC25A40
GARCIA_PINERES_PBMC_HPV_16_L1_VLP_AGE_18_25YO_2MO_UP	> Genes up-regulated in peripheral blood mononuclear cell 2m vs 0m in young adults (18-25) after exposure to HPV-16 L1 VLP , time point 2M. Comment: List of DE Genes After Vaccination Using p<0.05 as Cutoff	ACO2	ACOT7	ACSL1	ADAM19	ADAR	AFF4	AICDA	AIM2	AKR1B10	ALAS1	ALDH1A2	ANAPC10	AP1G1	APEX2	APOBEC3B	APOBEC3G	APOL1	ARNTL2	ATF5	ATF6	ATOX1	AURKA	BATF3	BAX	BCL7B	BHLHE40	BIRC3	BPGM	BRCA1	BUB1	C1QB	C2	C5	CA11	CACNA1A	CASP1	CASP5	CASQ1	CAV3	CCL11	CCL13	CCL17	CCL18	CCL19	CCL20	CCL23	CCL24	CCL4	CCL7	CCNB2	CCND2	CD1B	CD1E	CD209	CD38	CD40	CD70	CD83	CDC40	CDC45	CDC6	CDK6	CDK7	CDKN1A	CDKN3	CENPA	CFB	CFH	CH25H	CHAF1A	CKS1B	CKS2	CLEC10A	CLEC1A	CLIC2	CLIC5	COL1A2	COL2A1	CSF2	CSF2RB	CTAGE1	CTLA4	CTSC	CXCL11	CXCL13	CXCL9	CYP27B1	DDB2	DDX58	DMD	DNAJC7	DNM1L	DSE	DUSP4	DUSP6	EBI3	EBNA1BP2	EFCAB2	EGF	EML4	ENPP2	ESR1	ETS2	FANCA	FANCG	FASLG	FEN1	FKBPL	FPR2	FSTL3	GABBR1	GABPB2	GAPDH	GART	GCH1	GCNT1	GGT5	GINS2	GMEB1	GMNN	GNB5	GNL2	GNLY	GOLM1	GPD2	GPR63	GTPBP4	GZMA	GZMB	HBEGF	HCAR3	HIRIP3	HIVEP3	HLA-DQA1	HOXC11	HP1BP3	HRH4	HSD11B1	HSPH1	ICAM1	IDH3A	IDI1	IDO1	IFITM1	IFITM2	IFNG	IGSF3	IL12RB2	IL15	IL17RB	IL1B	IL1R2	IL1RN	IL2	IL21R	IL2RA	IL3	IL5	IL6	IL6ST	INHBA	INSIG1	IRF2	ISG20	JAG1	KCNJ15	KCNJ2	KCNN4	KIF11	KIF20A	KIR2DS5	KMO	LAD1	LAMC2	LAMP3	LANCL2	LDLR	LGALS2	LIF	LIMA1	LMNB1	LNPEP	LTA	LUZP4	MAD2L1	MAL	MAP2	MAPK11	MARCHF6	MICB	MKI67	MLN	MMP12	MMP8	MNDA	MPO	MPZ	MSMO1	MT1H	MT1X	MT2A	MTHFD2	MTRR	MYBL2	NAMPT	NAPG	NCAPG	NDC80	NDRG2	NDUFV2	NEFH	NMD3	NMT1	NTN1	NUSAP1	OTOR	OXCT1	P2RY1	PAICS	PALM	PARP11	PCK2	PCNA	PDGFA	PDK4	PDSS1	PFDN1	PFKP	PGAM1	PHKA1	PHLDA2	PIK3C3	PIK3R3	PIP4K2A	PKIG	PLA2G4C	PLAAT4	PLEK	PLK1	PMS2	POLA1	POLD1	POLR3K	PPA1	PPEF1	PRC1	PREP	PROM1	PSMA2	PSMA5	PSMB2	PSMB5	PSMB9	PSMD12	PTAFR	PTGES	PTGS2	QPCT	RAB13	RAB17	RAB8B	RAD50	RAPGEF2	RBMS2	RBX1	RFC3	RFC4	RGS1	RNF24	RRM2	RUVBL1	SDHB	SERPINA6	SERPINE1	SERPING1	SHH	SLAMF1	SLC1A4	SLC1A5	SLC22A17	SLC25A17	SLC25A40	SLC2A3	SLC2A6	SLC39A8	SOCS1	SRI	ST3GAL5	STAP1	STX2	SUB1	TAP2	TARS1	TBX1	TEX13B	THRAP3	TIMM17A	TLR1	TLR2	TMSB15A	TNF	TNFSF10	TNPO2	TOP2A	TPI1	TRAIP	TRIM15	TRIP13	TSPAN13	TSPAN5	TXN	TYMS	UCHL5	UCK2	VAMP5	VDR	VRK2	WARS1	XCL1	ZNF222	ZNF267	ZNF35	ZPR1	ZWINT
GCANCTGNY_MYOD_Q6	> Genes having at least one occurence of the highly conserved motif M35 GCANCTGNY sites. The motif matches transcription factor binding site V$MYOD_Q6 (v7.4 TRANSFAC).	AARS2	AARSD1	ABCB9	ABR	ACAP1	ACSM6	ACTA1	ACTB	ACTN3	ACVR1	ADAM11	ADAM12	ADAMTS5	ADAMTS8	ADAMTSL2	ADCY6	ADGRB2	ADGRL3	ADK	ADRA2C	ADRB1	AGBL5	AICDA	AK9	AKTIP	ALDH1A1	ALK	ALPK2	AMMECR1	ANGPT1	ANGPTL7	ANK1	ANK2	ANKRD17	ANKRD42	ANP32A	ANXA8	AP001372.2	AP4S1	AP5M1	APBB2	APOBEC2	AQP5	ARFGEF1	ARHGAP24	ARHGAP36	ARHGAP8	ARHGEF12	ARHGEF6	ARID5A	ARL4C	ARL5B	ARMC8	ASB14	ASB15	ASIC2	ATF7IP	ATOH8	ATP1A3	ATP1B1	ATP2A2	ATP5F1B	ATXN7L2	AUTS2	AXIN2	B3GALT2	BAHD1	BARX2	BAZ2A	BCAS3	BCAS4	BCL7A	BDNF	BEST3	BEX2	BICDL1	BMP6	BMPR2	BNC2	BNIP2	BPTF	BRD4	BRINP1	BRSK2	C11orf87	C1GALT1C1	C1QTNF2	C22orf31	C2CD2L	C7	C9orf139	CA7	CABP1	CACNA2D3	CACNB1	CACNB2	CACNB3	CADM2	CADPS	CALM1	CALM3	CAMK1D	CAMKK1	CAMKV	CASK	CASKIN2	CBFA2T3	CCDC148	CCDC177	CCDC85B	CCL20	CCL27	CCND2	CCNE2	CD2AP	CD40LG	CD47	CD72	CDC42EP3	CDC42SE1	CDC73	CDH10	CDH13	CDK2AP1	CDK2AP2	CDK5R2	CDKN1B	CELF3	CELF4	CHRD	CHRNB1	CHRNE	CIDEB	CITED2	CLC	CLCN3	CLDN15	CLDN3	CLDN7	CLDN9	CLIP1	CLSTN3	CLVS1	CNFN	CNIH2	CNKSR2	CNTN6	COBL	COL12A1	COL19A1	COL22A1	COL4A3	COL4A4	COL7A1	COL8A1	COQ10A	CPNE1	CPSF7	CRB1	CRCT1	CRELD1	CRIP2	CRLF1	CSDE1	CSF1R	CSMD3	CSNK2A2	CTAGE4	CTSG	CUEDC1	CXCL14	CYFIP2	CYLD	CYSTM1	CYTH3	DAB2IP	DACT1	DALRD3	DBNDD1	DCAF1	DCAF17	DCHS2	DCLK2	DDIT4	DDIT4L	DENND1B	DEPTOR	DES	DGCR2	DLG2	DLL1	DLL3	DLL4	DMD	DMPK	DMXL1	DNAJC17	DNHD1	DNM3	DNMT3A	DOC2A	DOC2B	DOK7	DPF3	DPYSL5	DRP2	DST	DUSP4	DVL3	E2F1	EDA	EDC4	EDF1	EEF1A1	EFNA1	EGLN1	EGR2	EHD1	EIF2B3	EIF4A2	EIF4ENIF1	EIF4G2	ELAVL2	ELAVL3	ELAVL4	ELL3	ELP4	EML5	EMX1	ENO3	ENOX1	ENPP5	EP300	EPB41L4A	EPHB2	EPOR	ERBB3	ERF	ERLIN2	ERP27	ERRFI1	ETF1	ETV1	EXOC5	EYA1	EZH2	FA2H	FABP3	FAM107B	FAM189B	FAM53C	FAM71F1	FBLIM1	FBXO32	FCER1A	FCGBP	FCMR	FCRLA	FCRLB	FGD2	FGF11	FGF12	FGF13	FGF17	FGFR1	FGR	FIG4	FITM1	FLRT3	FMR1	FNDC5	FNDC7	FOS	FOSL2	FOXP2	FRMD4A	FRMD6	FSCN2	FUT8	FYN	FZD9	GAB2	GABRA3	GALR1	GAPDH	GATA1	GATA2	GATA3	GFAP	GFI1	GFRA1	GGN	GGNBP2	GIGYF2	GIT1	GJA4	GJA5	GMIP	GNB3	GNG8	GNL3LP1	GPD1	GPD1L	GPHN	GPR158	GPR162	GPR173	GPR37L1	GPR52	GPR62	GRB7	GRHL3	GRIK3	GRIN2A	GRIN2D	GRK5	GRK6	GSK3B	GSTT4	GUCY1A1	HCRTR1	HDAC11	HDAC9	HDGF	HEBP1	HES6	HESX1	HEYL	HHATL	HHEX	HIF3A	HIRA	HIVEP3	HJV	HLA-DRB1	HLA-DRB4	HLA-DRB5	HMGN2	HMGN2P46	HNRNPDL	HOXA2	HOXA3	HOXA5	HOXA7	HOXD3	HPCA	HSD11B2	HSD17B8	HSD3B7	HSP90AB1	HSPA5	HSPA9	HSPB6	HTR2C	HYAL2	ID1	IDH2	IGF1R	IGFBP3	IGFBP5	IGFBP6	IGSF8	IKZF2	IL17B	IL34	IMMP1L	INHA	INSRR	IPO13	IQCD	IQSEC1	IRF4	IRX4	IRX5	ISL1	ITGA2	ITGA7	ITGB1BP2	ITGB4	ITPR3	JADE1	JAG1	JAKMIP2	JPT1	KANSL1L	KAZALD1	KCND2	KCNH2	KCNIP3	KCNJ2	KCNN2	KCNN3	KCNQ1	KCNQ1DN	KCNQ5	KCNS3	KIF13B	KIF1B	KIF7	KIRREL2	KLF12	KLF13	KLHDC7A	KLHL40	KLHL41	KLK1	KLK4	KMT2A	KMT2E	KNCN	KRT19	KRT2	KRT25	KRT8	KRTCAP2	L1CAM	L3MBTL2	LAMA5	LARP1B	LCE5A	LCN9	LDB1	LDB3	LDLRAD3	LEF1	LEP	LGALS1	LHFPL2	LHX1	LHX3	LIMA1	LINC00472	LINC01565	LINC01567	LMAN2L	LMO3	LMO4	LNX1	LONRF3	LORICRIN	LRAT	LRFN5	LRMDA	LRP5	LRRC3B	LRRN1	LRRN3	LRRTM3	LSR	LTB4R2	LUC7L3	LURAP1L	LVRN	LYL1	LYPD1	MAGED1	MAGI1	MANSC1	MAP1A	MAP3K5	MAP7	MASP1	MBNL1	MBNL2	MCAM	MCHR1	MED8	MEF2D	MEGF10	METTL7B	METTL8	MFNG	MFSD13A	MID2	MIR22HG	MLIP	MLLT11	MLLT6	MLYCD	MMP15	MORC4	MORF4L2	MOSPD1	MPC2	MPP2	MPPED2	MPRIP	MRPL40	MRPS6	MSANTD2	MSS51	MT1E	MTUS1	MTX1	MUSK	MXD4	MYBPH	MYC	MYCBP	MYCT1	MYH10	MYH13	MYH3	MYLPF	MYO18A	MYO19	MYO1E	MYO7A	MYOM3	MYOT	MYOZ3	MYPN	MYT1	NADK2	NAGLU	NAPEPLD	NBEA	NBEAL1	NCAM1	NDNF	NDST4	NDUFA4	NDUFA4L2	NDUFAF3	NDUFB8	NEBL	NECTIN4	NEDD4L	NEFH	NEGR1	NEURL1	NEUROD1	NEUROD6	NEUROG2	NEXN-AS1	NGF	NHLH1	NHLH2	NKAIN2	NKX2-1	NKX6-2	NLGN2	NNAT	NOL4	NOL9	NOTCH1	NOVA1	NPEPPS	NR1H3	NR2E1	NR2F2	NR4A2	NRAS	NRG1	NRGN	NRK	NRXN2	NRXN3	NSG2	NTN4	NTRK3	NUMBL	NUP88	ODC1	OGFOD2	OPCML	OR2L13	OSR1	OTP	OVOL1	OXR1	P3H3	PABPC5	PACSIN3	PAM	PARD3B	PAX1	PBRM1	PCBP4	PCDH12	PCDH15	PCDH9	PCF11	PCGF1	PCM1	PCSK1N	PCSK2	PCSK4	PDAP1	PDE1A	PDE7A	PDGFB	PEG10	PELI2	PER1	PGM5	PHACTR3	PHF21A	PHLDB3	PICALM	PIGW	PIM2	PKD2L1	PKN1	PKP4	PLAGL2	PLCB3	PLEKHA4	PLEKHA6	PLEKHH3	PLN	PLPP7	PLPPR1	PNLIPRP2	PNMA1	PNPLA2	POFUT1	POLD4	POMZP3	POU2F1	PPARGC1A	PPARGC1B	PPM1A	PPM1J	PPP1CA	PPP1R14C	PPP1R16B	PPP1R17	PPP2R3A	PPP2R5B	PPP3CA	PPP3CB	PPP4R3B	PPP4R4	PRDM1	PRDM13	PREX2	PRICKLE1	PRKACG	PRKAG2	PRKCB	PRKCG	PRMT3	PROSER3	PROX1	PRR7	PSD	PSEN1	PSIP1	PSMD3	PTCHD1	PTH1R	PTPRJ	PTPRK	PURA	PYY	RAB33A	RAB3A	RAB5B	RAB6A	RAB7A	RABAC1	RADIL	RALYL	RAPSN	RARA	RASAL1	RASD2	RASGEF1A	RASGEF1B	RASSF2	RBBP7	RBFOX1	RBM15B	RBM26	RBM47	RBP5	REPS2	RETNLB	RFX1	RGS12	RGS3	RGS8	RHBDF2	RIN1	RIT2	RNF121	RNF13	RNF19B	RNF213	RNF220	ROBO3	ROCK1	RORC	RPA3	RPAIN	RPL4	RPS18	RRAD	RRAGC	RSBN1	RTKN	RTL3	RTP1	RUFY1	RUNDC1	RUNX1	RUNX1T1	RXRG	RYK	S100A8	SAMD10	SCFD1	SCN3B	SCN8A	SDHAF2	SELPLG	SERF2	SERPINB7	SEZ6	SFTPC	SGCG	SH3BGRL3	SH3BP1	SHISA4	SHISA7	SHOX2	SIM2	SIPA1	SIX6	SKIDA1	SKIL	SKP1	SLC12A5	SLC22A17	SLC24A3	SLC25A10	SLC25A41	SLC25A5	SLC27A2	SLC29A4	SLC30A3	SLC37A1	SLC43A3	SLC44A1	SLC44A2	SLC4A8	SLC6A14	SLC7A8	SLC8A3	SLC9A7	SLC9A9	SLCO4C1	SLF2	SLIT2	SMAP2	SMARCA1	SMARCA5	SMPX	SMTNL2	SNPH	SNTB2	SOAT1	SOBP	SOHLH2	SOST	SOWAHA	SOX14	SOX15	SOX2	SOX5	SPATA8	SPATC1L	SPCS1	SPEG	SPEM1	SPG21	SPINK5	SPINT2	SPOP	SPTB	SQLE	SREBF2	SRPK2	SSX2IP	ST3GAL5	STARD5	STAT5A	STIM1	STMN2	STRN3	STT3A	STX5	STXBP2	SULT2B1	SUPT16H	SURF4	SV2A	SVIL	SYNE1	SYNGR1	SYNRG	SYT17	SYT4	SYT6	SYTL1	SYTL2	SZT2	TAC4	TACC1	TACR1	TAOK1	TAPBPL	TAS1R1	TAZ	TBCC	TBL1X	TBL1Y	TBPL1	TCF12	TCF7	TDRD5	TDRKH	TEAD2	TEC	TEF	TFAP2C	TFAP4	TFEB	TGIF1	TGIF2	TGM1	THBS3	THPO	TIGAR	TJAP1	TJP1	TMBIM1	TMC3	TMEM109	TMEM178A	TMEM184A	TMTC2	TNFRSF17	TNFRSF19	TNFRSF21	TNFSF13	TNKS2	TNMD	TNNC2	TNNI1	TNNI2	TOR1AIP1	TPCN1	TPM2	TPMT	TRAPPC13	TRERF1	TREX2	TRIB1	TRIM23	TRIM46	TRIR	TRIT1	TRPC4	TRPV1	TSC22D3	TSEN54	TSPAN13	TSPAN9	TTLL6	TUBB2B	TUBB4A	TUFT1	TUG1	TXLNG	UBE2D3	UBE2K	UBE2O	UNC119	UNC13B	UNC45B	USF1	USP15	USP2	USP54	VAMP1	VDR	VEGFA	VEGFB	VEZF1	VPREB1	VPS52	VSX2	VWA5A	WBP1L	WBP2NL	WDR25	WDR47	WDR81	WIPI1	WNK2	WNT10A	WNT3	WNT6	WWC1	XIRP1	XPO1	XPO7	YPEL1	YPEL4	YTHDF2	YWHAE	YWHAZ	ZACN	ZBTB16	ZBTB18	ZBTB25	ZEB1	ZFHX3	ZFP91	ZMAT3	ZMIZ1	ZMYM2	ZMYM4	ZMYND8	ZNF205	ZNF367	ZNF385A	ZNF503	ZNF521	ZNF593	ZNF710	ZRANB1	ZSCAN25
GCCATNTTG_YY1_Q6	> Genes having at least one occurence of the highly conserved motif M10 GCCATNTTG sites. The motif matches transcription factor binding site V$YY1_Q6 (v7.4 TRANSFAC).	ABHD1	ABHD12	ACTR8	ADAM11	ADGRL1	ADK	ADNP	ADO	AEBP2	AGPAT1	AIP	AKAP8	AKAP8L	AKIRIN2	ALKBH8	ANAPC4	ANGPTL5	AP1G1	AP3D1	AP4S1	APBB1	APLP1	ARCN1	ARF1	ARFGEF1	ARHGEF17	ARID4A	ARMC8	ARPC2	ASXL2	ATE1	ATF1	ATF4	ATP5F1A	ATP5MC1	ATP5MC2	ATP5PB	ATP6V0C	ATRX	BAMBI	BCL2L13	BOP1	BTF3	BTRC	C16orf72	C21orf58	C3orf36	C9orf163	CAB39L	CACNB2	CASC3	CBX5	CCDC151	CCDC174	CCDC6	CCDC71	CCNB1IP1	CCND2	CCNK	CD164	CD4	CDK17	CDKN1B	CELF1	CELSR3	CHCHD10	CHD2	CHTOP	CIPC	CLK4	CLPB	CNOT1	CNOT3	CNPY4	COX7B	COX8A	CPNE1	CPSF2	CRKL	CSE1L	CSNK1A1	CSNK1A1L	CTCF	DAP3	DDX17	DDX3X	DDX6	DENND4A	DGCR2	DHX35	DISP2	DOCK8	DOLK	DSCAM	DUSP7	DYNC1H1	DYRK1B	DZIP1	EEF1B2	EIF2B4	EIF4A1	EIF4G2	EIF5	ELAVL4	ELK3	EMC6	EMG1	EMSY	ENOX1	ENSA	EP300	EPC1	EPC2	ETV1	EXOC6	EXOC7	EZR	FAM120C	FAM162A	FAM193B	FAM83H	FBXL18	FBXL19-AS1	FKRP	FOXN2	FOXN3	FOXP1	FTSJ3	FUS	FZD8	GAPDH	GBF1	GFER	GIGYF2	GIT2	GNAI2	GNAO1	GPBP1	GRIN2B	H1-0	HEXIM2	HIC2	HIF1A	HMBOX1	HMGXB4	HNRNPA1	HNRNPC	HNRNPH3	HOXA2	HOXC4	HOXC6	HSF1	HSPA8	IDH3G	ILF3	ILF3-DT	ING3	ING4	INTS9	IRAK1	IRS4	IRX5	IST1	IWS1	JARID2	JMJD6	JPT1	KANSL2	KAT7	KCNMA1	KDM2A	KDM3A	KDM6A	KIAA1143	KIF15	KIF1B	KLHL28	KMT2E	KNTC1	KPNA6	L3MBTL2	LIMA1	LMF2	LMNB1	LRRC4	LRRC41	LSM14A	LUC7L3	LYPLA2	MAEA	MAGT1	MANF	MAP2K5	MAP3K4	MAP4K3	MARK3	MAT2A	MED24	METTL16	METTL3	METTL4	MGME1	MIOS	MNT	MOK	MPDU1	MRPL1	MRPL11	MRPL51	MTF2	MTMR3	MYNN	N4BP2L2	NACA	NAPEPLD	NASP	NBEA	NCAPD2	NCAPH2	NCDN	NCOA6	NDC80	NDUFB1	NDUFS1	NDUFS8	NELFA	NFE2L1	NFYA	NFYC	NR2C2	NSF	NUDT3	NUFIP2	OARD1	OTX2	PAFAH1B1	PAPOLB	PAPOLG	PCBP4	PCF11	PCIF1	PCNT	PCYT2	PDE4D	PDS5B	PDSS2	PFN2	PHB2	PHF12	PIAS1	PIAS3	PICK1	PIGV	PITX1	PLPBP	PMF1	PNRC2	POLR2A	POU2F1	PPP1CC	PPP1R15B	PPP1R21	PPP2CA	PPP2R2A	PPP4R2	PPP4R3B	PRDM10	PRICKLE3	PRKCSH	PRPF38B	PRPSAP2	PRRC1	PRRC2C	PSMC5	PSPC1	PTBP1	PTMA	PUM1	PYM1	R3HDM1	RAB10	RAB1A	RAB22A	RAB28	RAB4B	RAB5A	RABL6	RACGAP1	RAD21	RALA	RALGAPA1P1	RAPGEF4	RBFOX1	RBM10	RBM12	RBM14	RBM3	RBM39	RBM4B	RBM5	RBMS1	RBMX	RCC1L	RECK	REXO1	RFX1	RIF1	RLIM	RNF26	RNF5	RPL10	RPL18A	RPL35A	RPN1	RPP25L	RPRD1A	RPRD1B	RPS6KA3	RPS8	RRM1	RSRC2	RUFY1	RXRB	SAFB	SCAF8	SCRN1	SCYL3	SEC23A	SERBP1	SETD3	SF3A1	SFPQ	SFXN1	SHANK2	SLC26A6	SLC39A7	SLC6A1	SMCR8	SMYD5	SNRNP35	SNX13	SNX17	SNX5	SP1	SPCS2	SPEF1	SPNS1	SRGAP2	SRSF1	SRSF2	SRSF3	SRSF5	SRSF7	SSR4	STRN3	STRN4	SUMO2	SYNE2	SYT11	SZRD1	TAF15	TAF6	TARDBP	TAX1BP3	TBC1D14	TCF4	TCTN2	TET2	TGIF1	TGM5	THAP1	TIA1	TIAL1	TJAP1	TMED10	TMEM187	TMEM69	TOGARAM1	TOMM40L	TOP3A	TP53BP1	TPGS2	TRA2A	TRA2B	TRAPPC8	TRIM8	TSC1	TSPYL2	TTC17	TTI1	TTLL11	TUG1	U2AF2	UBA1	UBA52	UBAP1	UBC	UBE2J2	UBE2K	UBE3A	UBIAD1	UBR3	UBXN11	UGGT1	UPF3B	UQCRH	USF1	USP14	UTP20	WASL	WDR13	WDR77	WIPI2	WSB1	YBX1	YWHAE	YY1AP1	ZBTB11	ZBTB22	ZBTB4	ZBTB40	ZC3HC1	ZDHHC5	ZFAT	ZFP37	ZFX	ZFY	ZNF143	ZNF207	ZNF318	ZNF335	ZNF41	ZNF638	ZNF646	ZNF668	ZNF747	ZNF764
GO_CYTOKINE_SECRETION	> The regulated release of cytokines from a cell. Cytokines are any of a group of proteins that function to control the survival, growth and differentiation of tissues and cells, and which have autocrine and paracrine activity. [GOC:ai, GOC:bf, ISBN:0198599471]	AGT	AGTR2	AIF1	AKAP12	ALOX15B	ARG2	BTN2A2	BTN3A1	C1QTNF3	C1QTNF4	C5	CADM1	CCN4	CD14	CD34	CHIA	CIDEA	CLEC4E	CLEC5A	CLEC6A	CLEC9A	CRTAM	CSF1R	CX3CL1	DDX58	DEFB114	DHX9	DRD2	DYSF	F2RL1	FCGR2B	FERMT1	FFAR4	FGR	FN1	FOXP3	FRMD8	FZD5	GAPDH	GHRL	GHSR	GLMN	GPAM	HAVCR2	HDAC9	HMGB1	HSPD1	HTR2B	IFIH1	IFNG	IFNGR1	IL10	IL1A	IL1RL1	IL26	IL27RA	IL33	IL37	IL4R	IL6	INS	IRF3	ITGAV	ITGB6	KLRF2	LCP2	LGALS9	LGR4	LILRA2	LILRA5	LILRB1	LPL	LRRC32	LRRK2	LYN	MAVS	MIF	MIR101-1	MIR101-2	MIR105-1	MIR105-2	MIR144	MIR149	MIR155	MIR182	MIR204	MIR21	MIR26B	MIR590	MIR657	MIR6869	MIR98	MMP8	NLRP12	NLRP3	NOD2	NOX5	NR1H4	ORM1	ORM2	P2RX7	PANX1	PPP1R11	PTGER4	PYCARD	RGCC	S100A12	S100A13	SAA1	SCAMP5	SELENOK	SOCS1	SORL1	SPHK2	SRC	SRGN	STAT3	SYK	SYT11	TLR1	TLR10	TLR2	TLR5	TLR6	TLR8	TLR9	TMEM106A	TNF	TNFRSF4	WNT5A	ZC3H12A
GO_POSITIVE_REGULATION_OF_CYTOKINE_SECRETION	> Any process that activates or increases the frequency, rate or extent of the regulated release of cytokines from a cell. [GOC:ai]	AGTR2	AIF1	AKAP12	ALOX15B	C1QTNF3	C1QTNF4	C5	CADM1	CD14	CD34	CHIA	CLEC4E	CLEC5A	CLEC6A	CLEC9A	CRTAM	CSF1R	DDX58	DHX9	DRD2	FERMT1	FGR	FRMD8	FZD5	GAPDH	GLMN	HAVCR2	HSPD1	HTR2B	IFIH1	IFNG	IFNGR1	IL10	IL1A	IL1RL1	IL26	IL33	IL4R	IL6	INS	IRF3	LGALS9	LILRA2	LILRA5	LPL	LRRK2	MAVS	MIF	MIR144	MIR182	MIR21	MIR657	MMP8	ORM1	ORM2	P2RX7	PANX1	PTGER4	PYCARD	RGCC	SAA1	SCAMP5	SELENOK	SORL1	SRC	STAT3	SYK	TNF	WNT5A
GOBP_AMIDE_BIOSYNTHETIC_PROCESS	> The chemical reactions and pathways resulting in the formation of an amide, any derivative of an oxoacid in which an acidic hydroxy group has been replaced by an amino or substituted amino group. [GOC:curators]	AANAT	AARS1	AARS2	AARSD1	AASDH	ABCA8	ABCE1	ABCF1	ABTB1	ACACA	ACACB	ACAT1	ACLY	ACO1	ACSBG1	ACSBG2	ACSF3	ACSL1	ACSL3	ACSL4	ACSL5	ACSL6	ACSS1	ACSS2	AGK	AGO1	AGO2	AGO3	AGO4	AIMP1	AIMP2	AIRE	AKT1	AKT2	ALKBH1	ALOX12B	ALOXE3	ANG	APEH	APP	ARG1	ARG2	ASAH1	ASAH2	ASL	ASMT	ASNS	ASS1	ATF4	ATXN2	AURKAIP1	B3GALT1	B3GALT2	B3GALT4	B4GALNT1	B4GALT3	B4GALT5	B4GALT6	BANK1	BARHL2	BCL3	BDH2	BOLL	BTG2	BX284668.2	C12orf65	C1QBP	C8orf88	CALR	CAPRIN1	CAPRIN2	CARNS1	CARS1	CARS2	CASC3	CBR4	CCL5	CCN1	CD28	CDC123	CDK4	CDK5RAP1	CDKAL1	CEBPA	CELF1	CELF4	CERS1	CERS2	CERS3	CERS4	CERS5	CERS6	CHAC1	CHAC2	CHCHD1	CIRBP	CLN8	CNBP	CNDP2	CNOT1	CNOT10	CNOT11	CNOT2	CNOT3	CNOT6	CNOT6L	CNOT7	CNOT8	CNOT9	COA3	COPS5	CPEB1	CPEB2	CPEB3	CPEB4	CPS1	CSDE1	CTIF	CYFIP1	CYP4F22	DALRD3	DAP3	DAPK1	DAPK3	DARS1	DARS2	DAZ1	DAZ2	DAZ3	DAZ4	DAZL	DDX1	DDX25	DDX39B	DDX3X	DDX6	DEGS1	DEGS2	DENR	DHFR	DHFRP1	DHPS	DHX29	DHX33	DHX36	DHX9	DIO2	DIP2A	DLAT	DLD	DMD	DNAJC1	DNAJC24	DNAJC3	DND1	DPH1	DPH2	DPH3	DPH3P1	DPH5	DPH6	DPH7	DRG1	DRG2	EARS2	EEF1A1	EEF1A1P5	EEF1A2	EEF1B2	EEF1D	EEF1E1	EEF1G	EEF2	EEF2K	EEFSEC	EFL1	EGFR	EIF1	EIF1AD	EIF1AX	EIF1AY	EIF1B	EIF2A	EIF2AK1	EIF2AK2	EIF2AK3	EIF2AK4	EIF2B1	EIF2B2	EIF2B3	EIF2B4	EIF2B5	EIF2D	EIF2S1	EIF2S2	EIF2S3	EIF2S3B	EIF3A	EIF3B	EIF3C	EIF3CL	EIF3D	EIF3E	EIF3F	EIF3G	EIF3H	EIF3I	EIF3J	EIF3K	EIF3L	EIF3M	EIF4A1	EIF4A2	EIF4A3	EIF4B	EIF4E	EIF4E1B	EIF4E2	EIF4E3	EIF4EBP1	EIF4EBP2	EIF4EBP3	EIF4ENIF1	EIF4G1	EIF4G2	EIF4G3	EIF4H	EIF5	EIF5A	EIF5A2	EIF5AL1	EIF5B	EIF6	ELANE	ELAVL1	ELOVL1	ELOVL2	ELOVL3	ELOVL4	ELOVL5	ELOVL6	ELOVL7	ENC1	ENPP7	EPRS1	ERAL1	ERBB2	ETF1	FA2H	FARS2	FARSA	FARSB	FASN	FASTKD2	FASTKD3	FMR1	FOXO3	FTO	FTSJ1	FURIN	FXR1	FXR2	GADD45GIP1	GAL3ST1	GAPDH	GARS1	GATB	GATC	GBA	GCDH	GCLC	GCLM	GCN1	GEMIN5	GFM1	GFM2	GGCT	GGT1	GGT2	GGT3P	GGT5	GGT6	GGT7	GGTA1	GGTLC1	GGTLC2	GGTLC3	GIGYF2	GLE1	GRB7	GRM5	GSPT1	GSPT2	GSS	GSTZ1	GTPBP1	GTPBP2	GUF1	GZMB	HABP4	HACD1	HACD2	HAGH	HARS1	HARS2	HBS1L	HNRNPD	HNRNPR	HSD17B12	HSD17B8	HSPB1	HTD2	HYDIN2	IARS1	IARS2	IGF2BP1	IGF2BP2	IGF2BP3	IGFBP5	IGHMBP2	IL6	ILF3	IMPACT	INPP5E	IREB2	ITGA2	JMJD4	KARS1	KBTBD8	KHDRBS1	KHSRP	KLHL25	KRT17	LARP1	LARP4	LARP4B	LARP6	LARS1	LARS2	LIN28A	LINC00324	LINC01145	LINC01783	LINC02591	LRPPRC	LSM14A	LSM14B	LTN1	LTO1	MAGOH	MALSU1	MAPK1	MAPK3	MAPKAPK5	MARS1	MARS2	MCTS1	METAP1	METTL14	METTL16	METTL17	METTL3	METTL5	MEX3D	MGST2	MIF4GD	MIR1-1	MIR100	MIR101-1	MIR103A1	MIR106A	MIR106B	MIR107	MIR10B	MIR125B1	MIR132	MIR133B	MIR134	MIR135B	MIR138-1	MIR144	MIR145	MIR146A	MIR148A	MIR15A	MIR15B	MIR16-1	MIR17	MIR181A2	MIR181B1	MIR181C	MIR181D	MIR182	MIR19B1	MIR200B	MIR200C	MIR204	MIR205	MIR208A	MIR20A	MIR21	MIR210	MIR212	MIR218-1	MIR221	MIR222	MIR27A	MIR27B	MIR28	MIR298	MIR299	MIR29A	MIR29B1	MIR29C	MIR31	MIR345	MIR346	MIR365A	MIR378A	MIR483	MIR499A	MIR503	MIR518B	MIR520B	MIR520C	MIR520E	MIR590	MIR6086	MIR659	MIR877	MIR9-1	MIR92A1	MIR939	MIR96	MIR98	MIRLET7A1	MIRLET7E	MIRLET7I	MKNK1	MKNK2	MLYCD	MOV10	MPC2	MPV17L2	MRPL1	MRPL10	MRPL11	MRPL12	MRPL13	MRPL14	MRPL15	MRPL16	MRPL17	MRPL18	MRPL19	MRPL2	MRPL20	MRPL21	MRPL22	MRPL23	MRPL24	MRPL27	MRPL28	MRPL3	MRPL30	MRPL32	MRPL33	MRPL34	MRPL35	MRPL36	MRPL37	MRPL38	MRPL39	MRPL4	MRPL40	MRPL41	MRPL42	MRPL43	MRPL44	MRPL45	MRPL46	MRPL47	MRPL48	MRPL49	MRPL50	MRPL51	MRPL52	MRPL53	MRPL54	MRPL55	MRPL57	MRPL58	MRPL9	MRPS10	MRPS11	MRPS12	MRPS14	MRPS15	MRPS16	MRPS17	MRPS18A	MRPS18B	MRPS18C	MRPS2	MRPS21	MRPS22	MRPS23	MRPS24	MRPS25	MRPS26	MRPS27	MRPS28	MRPS30	MRPS31	MRPS33	MRPS34	MRPS35	MRPS36	MRPS5	MRPS6	MRPS7	MRPS9	MRRF	MT-TS1	MTFMT	MTG1	MTG2	MTIF2	MTIF3	MTOR	MTPN	MTRF1	MTRF1L	N6AMT1	NAGS	NANOS1	NANOS2	NANOS3	NANP	NARS1	NARS2	NAT10	NCBP1	NCBP2	NCK1	NCK2	NCL	NDUFA7	NEMF	NEURL1	NFE2L2	NGDN	NGRN	NIBAN1	NMRAL1	NOA1	NOD2	NOLC1	NOTCH4	NPM1	NSMAF	NSUN3	NSUN5	OGFOD1	OPLAH	ORMDL1	ORMDL2	ORMDL3	OTC	OXA1L	P2RX1	PA2G4	PABPC1	PABPC4	PADI6	PAIP1	PAIP2	PAIP2B	PAM	PARS2	PASK	PATL2	PCIF1	PCSK1	PCSK5	PDF	PDHA1	PDHA2	PDHB	PDHX	PDK1	PDK2	PDK3	PDK4	PDP1	PDP2	PDPR	PEMT	PER1	PER2	PINK1	PIWIL1	PIWIL2	PIWIL3	PIWIL4	PKM	PLD1	PLEKHN1	PLXNB2	PM20D1	PNPLA1	POLDIP3	POLR2D	POLR2G	PPA1	PPA2	PPCS	PPP1CA	PPP1R15A	PPP1R15B	PPT1	PPT2	PRG3	PRKAA1	PRKCD	PRKDC	PRR16	PSTK	PTAFR	PTCD3	PTK2B	PUM1	PUM2	PUM3	PURA	PUS7	PYM1	QARS1	QKI	QRSL1	RACK1	RARS1	RARS2	RBM24	RBM3	RBM4	RBM4B	RBM8A	RC3H1	RCC1L	RGS2	RIDA	RMND1	RNF139	ROCK1	ROCK2	RPL10	RPL10A	RPL10L	RPL11	RPL12	RPL13	RPL13A	RPL13AP3	RPL14	RPL15	RPL17	RPL18	RPL18A	RPL19	RPL21	RPL22	RPL22L1	RPL23	RPL23A	RPL24	RPL26	RPL26L1	RPL27	RPL27A	RPL28	RPL29	RPL3	RPL30	RPL31	RPL32	RPL34	RPL35	RPL35A	RPL36	RPL36A	RPL36AL	RPL37	RPL37A	RPL37AP8	RPL38	RPL39	RPL39L	RPL39P5	RPL3L	RPL4	RPL41	RPL5	RPL6	RPL7	RPL7A	RPL8	RPL9	RPLP0	RPLP0P6	RPLP1	RPLP2	RPS10	RPS11	RPS12	RPS13	RPS14	RPS15	RPS15A	RPS16	RPS17	RPS18	RPS19	RPS2	RPS20	RPS21	RPS23	RPS24	RPS25	RPS26	RPS27	RPS27A	RPS27L	RPS28	RPS29	RPS3	RPS3A	RPS4X	RPS4Y1	RPS4Y2	RPS5	RPS6	RPS6KA1	RPS6KA3	RPS6KB1	RPS6KB2	RPS7	RPS8	RPS9	RPSA	RPUSD3	RPUSD4	RRBP1	RSL24D1	RWDD1	SAMD4A	SAMD4B	SAMD8	SARNP	SARS1	SARS2	SCD	SCD5	SECISBP2	SECISBP2L	SELENOT	SEPSECS	SESN2	SGMS1	SGMS2	SHFL	SHMT1	SHMT2	SIRT3	SLC25A1	SLC25A15	SLC25A2	SLC7A11	SMPD1	SMPD2	SMPD3	SMPD4	SOX4	SPHK1	SPHK2	SPTLC1	SPTLC2	SPTLC3	SPTSSA	SPTSSB	SRBD1	SRP9	ST3GAL1	ST3GAL2	ST3GAL5	ST6GALNAC3	ST6GALNAC4	ST6GALNAC5	ST6GALNAC6	ST8SIA2	ST8SIA3	ST8SIA4	ST8SIA6	STAT3	SYNCRIP	TACO1	TARBP2	TARDBP	TARS1	TARS2	TARS3	TCOF1	TECR	THBS1	TIA1	TLCD3B	TMA7	TMED2	TNF	TNFRSF1A	TNIP1	TNRC6A	TNRC6B	TNRC6C	TOB1	TPR	TRAP1	TRIM71	TRMT10C	TRMT112	TRNAU1AP	TRUB2	TSC1	TSFM	TUFM	TYMS	UBA52	UCN	UGCG	UGT8	UHMK1	UNK	UPF1	UPF3A	UPF3B	UQCC1	UQCC2	URAD	USP16	VARS1	VARS2	VIM	WARS1	WARS2	XRN1	YARS1	YARS2	YBX1	YBX2	YBX3	YTHDF1	YTHDF2	YTHDF3	ZAR1	ZAR1L	ZC3H12A	ZC3H12D	ZC3H15	ZCCHC13	ZCCHC4	ZFP36	ZFP36L1	ZFP36L2	ZNF385A	ZNF540	ZNF598	ZNF706
GOBP_ANTIMICROBIAL_HUMORAL_IMMUNE_RESPONSE_MEDIATED_BY_ANTIMICROBIAL_PEPTIDE	> An immune response against microbes mediated by anti-microbial peptides in body fluid. [PMID:15761415, PMID:24287494]	ANG	BPIFA1	CAMP	CCL13	CXCL1	CXCL10	CXCL11	CXCL13	CXCL14	CXCL2	CXCL3	CXCL5	CXCL6	CXCL8	CXCL9	DEFA1	DEFA1B	DEFA3	DEFA4	DEFA5	DEFA6	DEFB1	DEFB118	DEFB126	DEFB127	DEFB4A	ELANE	F2	FAM3A	GALP	GAPDH	GNLY	H2BC10	H2BC11	H2BC12	H2BC21	H2BC4	H2BC6	H2BC7	H2BC8	H2BS1	HMGN2	HRG	IL17A	IL17F	KLK3	KLK5	KLK7	KRT6A	LTF	MUC7	NOD2	PF4	PF4V1	PGC	PGLYRP1	PGLYRP3	PGLYRP4	PLA2G1B	PPBP	REG1A	REG1B	REG3A	REG3G	RNASE3	RNASE6	RNASE7	ROMO1	RPL30	RPL39	RPS19	S100A12	S100A7	S100A9	SEMG1	SPAG11A	SPAG11B	SPINK5
GOBP_ANTIMICROBIAL_HUMORAL_RESPONSE	> An immune response against microbes mediated through a body fluid. Examples of this process are seen in the antimicrobial humoral response of Drosophila melanogaster and Mus musculus. [GOC:go_curators, GOC:mtg_sensu]	ACOD1	ANG	ATP7A	AZU1	BCL3	BPI	BPIFA1	BPIFA2	BPIFB1	BPIFB2	CAMP	CCL13	CHGA	CLU	COLEC11	CST9	CST9L	CST9LP1	CTSG	CXCL1	CXCL10	CXCL11	CXCL13	CXCL14	CXCL2	CXCL3	CXCL5	CXCL6	CXCL8	CXCL9	DCD	DEFA1	DEFA1B	DEFA3	DEFA4	DEFA5	DEFA6	DEFB1	DEFB103A	DEFB103B	DEFB118	DEFB126	DEFB127	DEFB4A	DMBT1	ELANE	EPPIN	F2	FAM3A	FGA	FGB	GALP	GAPDH	GATA6	GNLY	H2BC10	H2BC11	H2BC12	H2BC21	H2BC4	H2BC6	H2BC7	H2BC8	H2BS1	HLA-A	HLA-E	HMGN2	HRG	HTN1	HTN3	IGHA1	IGHA2	IGHM	IGKV3-20	IL17A	IL17F	IL36RN	ITLN1	JCHAIN	KLK3	KLK5	KLK7	KRT6A	LCN2	LEAP2	LTF	LYZ	MUC7	NOD2	OCIAD1	OCIAD2	PDZD11	PF4	PF4V1	PGC	PGLYRP1	PGLYRP2	PGLYRP3	PGLYRP4	PI3	PLA2G1B	PLA2G2A	PLA2G6	PPBP	PPP2R3C	PRSS2	PRSS3	PRTN3	RARRES2	REG1A	REG1B	REG3A	REG3G	RNASE3	RNASE6	RNASE7	ROMO1	RPL30	RPL39	RPS19	S100A12	S100A7	S100A8	S100A9	SEMG1	SEMG2	SFTPD	SLC11A1	SLPI	SPAG11A	SPAG11B	SPINK5	TF	WFDC10A	WFDC10B	WFDC11	WFDC12	WFDC13	WFDC2	WFDC3	WFDC5	WFDC9
GOBP_APOPTOTIC_PROCESS	> A programmed cell death process which begins when a cell receives an internal (e.g. DNA damage) or external signal (e.g. an extracellular death ligand), and proceeds through a series of biochemical events (signaling pathway phase) which trigger an execution phase. The execution phase is the last step of an apoptotic process, and is typically characterized by rounding-up of the cell, retraction of pseudopodes, reduction of cellular volume (pyknosis), chromatin condensation, nuclear fragmentation (karyorrhexis), plasma membrane blebbing and fragmentation of the cell into apoptotic bodies. When the execution phase is completed, the cell has died. [GOC:cjm, GOC:dhl, GOC:ecd, GOC:go_curators, GOC:mtg_apoptosis, GOC:tb, ISBN:0198506732, PMID:18846107, PMID:21494263]	AATF	ABL1	ABR	ACAA2	ACER2	ACIN1	ACKR3	ACTN1	ACTN2	ACTN3	ACTN4	ACVR1	ACVR1B	ACVR1C	ADA	ADAM10	ADAM17	ADAM8	ADAMTS20	ADAMTSL4	ADAR	ADARB1	ADCY10	ADCYAP1	ADIPOQ	ADM	ADORA1	ADORA2A	ADRA1A	AEN	AGAP2	AGO4	AGT	AGTR2	AHCYL1	AHI1	AHR	AIFM1	AIFM2	AIFM3	AIM2	AIMP1	AIMP2	AIPL1	AKAP1	AKAP12	AKAP13	AKR1B1	AKR1C3	AKT1	AKT1S1	AKT2	AKTIP	ALB	ALDH1A2	ALDH1A3	ALK	ALKBH1	ALOX12	ALOX15B	ALPK2	ALX3	ALX4	AMBRA1	AMIGO2	ANGPT1	ANGPT4	ANGPTL4	ANKLE2	ANKRD1	ANKRD13C	ANO6	ANP32A	ANP32B	ANP32C	ANP32E	ANXA1	ANXA4	ANXA5	ANXA6	AP006621.6	APAF1	APBB1	APC	APEX1	APH1A	APH1B	API5	APIP	APLP1	APOE	APOH	APP	APPL1	AQP1	AR	ARAF	AREL1	ARF4	ARF6	ARG2	ARHGAP10	ARHGDIA	ARHGEF1	ARHGEF11	ARHGEF12	ARHGEF16	ARHGEF17	ARHGEF18	ARHGEF19	ARHGEF2	ARHGEF26	ARHGEF3	ARHGEF4	ARHGEF5	ARHGEF6	ARHGEF7	ARHGEF9	ARL6IP1	ARL6IP5	ARMC10	ARMCX5-GPRASP2	ARNT2	ARRB1	ARRB2	ASAH2	ASCL1	ASIC2	ASNS	ATAD3A	ATCAY	ATF2	ATF3	ATF4	ATF5	ATF6	ATG3	ATG4D	ATG5	ATG7	ATM	ATN1	ATOH1	ATP2A1	ATP2A3	ATP5IF1	AURKA	AURKB	AVEN	AVP	AXIN1	AXL	AZU1	B4GALT1	BABAM2	BACE1	BAD	BAG1	BAG3	BAG4	BAG5	BAG6	BAK1	BARD1	BARHL1	BAX	BBC3	BCAP29	BCAP31	BCAR1	BCL10	BCL11B	BCL2	BCL2A1	BCL2L1	BCL2L10	BCL2L11	BCL2L12	BCL2L13	BCL2L14	BCL2L15	BCL2L2	BCL3	BCL6	BCL7B	BCL7C	BCLAF1	BDKRB2	BDNF	BECN1	BEX2	BEX3	BFAR	BHLHB9	BID	BIK	BIN1	BIRC2	BIRC3	BIRC5	BIRC6	BIRC7	BIRC8	BLCAP	BLID	BLK	BLOC1S2	BMF	BMP2	BMP4	BMP5	BMP7	BMPR1B	BMPR2	BMX	BNIP1	BNIP2	BNIP3	BNIP3L	BNIPL	BOK	BRAF	BRAT1	BRCA1	BRCA2	BRMS1	BRSK2	BTC	BTG1	BTG2	BTK	BUB1	BUB1B	C19orf12	C1D	C1QBP	C3orf38	C5AR1	C6orf120	C8orf17	CAAP1	CADM1	CALHM2	CALR	CAMK1D	CAMK2A	CAMK2D	CAPN10	CAPN13	CAPN2	CAPN3	CARD10	CARD11	CARD14	CARD16	CARD17	CARD18	CARD6	CARD8	CARD9	CASP1	CASP10	CASP12	CASP14	CASP2	CASP3	CASP4	CASP5	CASP6	CASP7	CASP8	CASP8AP2	CASP9	CASR	CAST	CAT	CAV1	CBL	CBX4	CCAR1	CCAR2	CCK	CCL19	CCL2	CCL21	CCL3	CCL5	CCN1	CCND2	CCR7	CD14	CD160	CD2	CD24	CD248	CD27	CD274	CD28	CD38	CD3E	CD3G	CD40	CD40LG	CD44	CD5	CD5L	CD70	CD74	CDC34	CDC42	CDC73	CDCA7	CDH5	CDIP1	CDK1	CDK11A	CDK11B	CDK19	CDK4	CDK5	CDK5R1	CDK5RAP3	CDKN1A	CDKN2A	CDKN2D	CEACAM5	CEACAM6	CEBPB	CECR2	CFDP1	CFL1	CFLAR	CGB3	CGB7	CHAC1	CHCHD10	CHD8	CHEK1	CHEK2	CHI3L1	CHIA	CHM	CHMP3	CHST11	CIAPIN1	CIB1	CIDEA	CIDEB	CIDEC	CIT	CITED1	CITED2	CKAP2	CLC	CLCF1	CLDN7	CLEC5A	CLIP3	CLN3	CLN8	CLPTM1L	CLU	CNR1	CNTF	CNTFR	COA8	COL2A1	COL4A3	COLEC11	COMP	COPS5	CORO1A	CPEB4	CRADD	CREB1	CREB3	CREB3L1	CREBBP	CRH	CRIP1	CRKL	CRLF1	CRYAA	CRYAB	CRYBA1	CSF1R	CSF2	CSNK2A1	CSNK2A2	CSRNP1	CSRNP2	CSRNP3	CTH	CTLA4	CTNNA1	CTNNB1	CTNNBL1	CTSB	CTSC	CTSD	CTSH	CTSL	CTTN	CUL1	CUL2	CUL3	CUL4A	CUL5	CX3CL1	CX3CR1	CXCL10	CXCL12	CXCR3	CXCR4	CYCS	CYFIP2	CYLD	CYP1B1	DAB2	DAB2IP	DAD1	DAP	DAP3	DAPK1	DAPK2	DAPK3	DAPL1	DAXX	DBH	DCC	DCUN1D3	DDAH2	DDIAS	DDIT3	DDIT4	DDRGK1	DDX20	DDX3X	DDX41	DDX42	DDX47	DDX5	DEDD	DEDD2	DELE1	DEPTOR	DFFA	DFFB	DHCR24	DHODH	DHRS2	DIABLO	DICER1	DIDO1	DIO3	DIPK2A	DKK1	DKKL1	DLC1	DLG5	DLL1	DLX1	DMPK	DNAJA1	DNAJA3	DNAJB6	DNAJC10	DNAJC3	DNAJC5	DNASE1	DNASE1L3	DNASE2	DNASE2B	DNM1L	DNM2	DNMT1	DNMT3A	DOCK1	DOCK8	DPEP1	DPF1	DPF2	DPP8	DRAM1	DRAM2	DRAXIN	DRD3	DSTYK	DUSP1	DUSP6	DUSP9	DUX4	DYNAP	DYNLL1	DYRK2	DYRK3	E2F1	E2F2	E2F3	EAF2	EBAG9	ECSCR	ECT2	EDA2R	EDAR	EDN1	EDNRB	EEF1A2	EEF1E1	EEF2K	EFNA1	EGFR	EGLN2	EGLN3	EGR1	EGR3	EI24	EIF2AK3	EIF2S1	EIF5A	ELL3	ELMO1	ELMO2	ELMO3	EMC4	EN1	EN2	ENDOG	ENO1	EP300	EPB41L3	EPHA2	EPHA7	EPO	ERBB3	ERBB4	ERC1	ERCC2	ERCC3	ERCC5	ERCC6	ERN1	ERN2	ERO1A	ERP29	ESPL1	ESR1	ETV6	EVA1A	EVI2B	EXOG	EYA1	EYA2	EYA3	EYA4	F2R	FABP1	FADD	FAF1	FAIM	FAIM2	FAM162A	FAM32A	FAM3B	FANK1	FAP	FAS	FASLG	FASTK	FASTKD2	FATE1	FBH1	FBXO10	FBXO11	FBXW7	FCMR	FEM1B	FFAR4	FGA	FGB	FGD1	FGD2	FGD3	FGD4	FGF10	FGF20	FGF21	FGF4	FGF8	FGFR1	FGFR2	FGFR3	FGG	FHIT	FHL2	FIGNL1	FIS1	FKBP8	FLCN	FLNA	FLT3	FLT4	FMN2	FMR1-AS1	FNIP1	FNIP2	FOSL1	FOXA1	FOXB1	FOXC1	FOXC2	FOXE3	FOXL2	FOXO1	FOXO3	FOXP1	FOXQ1	FRS2	FRZB	FSTL1	FXN	FXR1	FYN	FZD3	FZD5	FZD9	G0S2	G2E3	G6PD	GABARAP	GABRA5	GABRB2	GADD45A	GADD45B	GADD45G	GAL	GAPDH	GAS1	GAS2	GAS6	GATA1	GATA2	GATA3	GATA4	GATA6	GBA	GBE1	GCG	GCLC	GCLM	GDF5	GDF6	GDNF	GFRAL	GGCT	GHITM	GHRL	GHSR	GIMAP8	GJA1	GJB6	GLI2	GLI3	GLO1	GLRX2	GLS2	GML	GNA13	GNAI2	GNAI3	GNB1	GNGT1	GNRH1	GOLPH3	GPAM	GPER1	GPLD1	GPR65	GPX1	GRAMD4	GREM1	GRID2	GRIK2	GRIK5	GRIN2A	GRINA	GRK5	GRM4	GRN	GSDMA	GSDME	GSK3A	GSK3B	GSKIP	GSN	GSTP1	GULP1	GZMA	GZMB	GZMH	GZMM	H1-0	H19	HAND2	HAX1	HCAR2	HCK	HCLS1	HDAC1	HDAC2	HDAC3	HDAC4	HERPUD1	HEY2	HGF	HHIP	HIC1	HIF1A	HIF3A	HIGD1A	HIGD2A	HINT1	HINT2	HIP1	HIP1R	HIPK1	HIPK2	HIPK3	HK2	HLA-G	HMGA2	HMGB1	HMGB2	HMGN5	HMOX1	HNRNPK	HOXA13	HOXA5	HPGD	HPN	HRAS	HRG	HRK	HS1BP3	HSF1	HSP90AA1	HSP90AB1	HSP90B1	HSPA1A	HSPA1B	HSPA5	HSPA9	HSPB1	HSPB6	HSPD1	HTATIP2	HTR2B	HTRA2	HTT	HYAL2	HYOU1	HYPK	IAPP	ICAM1	ID1	ID3	IDO1	IER3	IER3IP1	IFI16	IFI27	IFI27L1	IFI27L2	IFI6	IFIT2	IFIT3	IFNA2	IFNB1	IFNG	IFT57	IGBP1	IGF1	IGF1R	IGF2R	IGFBP3	IHH	IKBKB	IKBKE	IKBKG	IKZF3	IL10	IL12A	IL12B	IL13	IL17A	IL19	IL1A	IL1B	IL2	IL20RA	IL24	IL2RA	IL2RB	IL31RA	IL33	IL4	IL6	IL6R	IL6ST	IL7	IL7R	INCA1	ING2	ING3	ING4	ING5	INHBA	INHBB	INPP5D	INS	IP6K2	IRAK1	IRF1	IRF3	IRF5	IRF7	IRS2	ISL1	ITCH	ITGA1	ITGA4	ITGA5	ITGA6	ITGAM	ITGAV	ITGB1	ITGB2	ITGB3BP	ITM2C	ITPKB	ITPR1	ITPRIP	ITSN1	IVNS1ABP	JADE1	JAG2	JAK2	JAK3	JMY	JTB	JUN	KALRN	KANK2	KCNB1	KCNIP3	KCNMA1	KDM1A	KDM2B	KDR	KIF14	KIF1B	KIFAP3	KITLG	KLF11	KLF4	KLHL20	KLLN	KMT2A	KNG1	KPNA1	KPNB1	KRAS	KREMEN1	KRIT1	KRT18	KRT20	KRT8	LACRT	LALBA	LAMP3	LAMTOR5	LANCL1	LATS1	LATS2	LCK	LCMT1	LCN2	LDHA	LEF1	LEP	LGALS1	LGALS12	LGALS13	LGALS14	LGALS16	LGALS3	LGALS7B	LGALS9	LGMN	LHX3	LHX4	LIG4	LILRB1	LIMS2	LMBR1L	LOX	LPAR1	LRP1	LRP2	LRP5	LRP6	LRP8	LRRK2	LTA	LTBR	LTF	LTK	LY96	LYN	MAD2L1	MADD	MAEA	MAEL	MAG	MAGEA3	MAGED1	MAGEH1	MAGI3	MAL	MALT1	MAP1S	MAP2K4	MAP2K5	MAP2K6	MAP2K7	MAP3K10	MAP3K11	MAP3K12	MAP3K20	MAP3K5	MAP3K7	MAP3K9	MAP4K4	MAPK1	MAPK14	MAPK3	MAPK7	MAPK8	MAPK8IP1	MAPK8IP2	MAPK9	MARCHF7	MAX	MAZ	MCF2	MCF2L	MCL1	MCM2	MDK	MDM2	MDM4	MECOM	MECP2	MED1	MEF2A	MEF2C	MEF2D	MEGF10	MELK	MERTK	MFF	MFN2	MFSD10	MGMT	MICAL1	MIEN1	MIF	MINDY3	MIR1-1	MIR101-1	MIR106B	MIR125A	MIR125B1	MIR126	MIR132	MIR133A1	MIR137	MIR138-1	MIR140	MIR145	MIR146A	MIR152	MIR15A	MIR15B	MIR16-1	MIR17	MIR17HG	MIR181B1	MIR181C	MIR182	MIR195	MIR198	MIR199A1	MIR19A	MIR19B1	MIR200A	MIR200B	MIR204	MIR20A	MIR21	MIR210	MIR221	MIR222	MIR23A	MIR24-1	MIR26B	MIR27B	MIR29A	MIR29B1	MIR29C	MIR30B	MIR30E	MIR320A	MIR34A	MIR361	MIR375	MIR449A	MIR451A	MIR495	MIR518B	MIR590	MIR675	MIR92A1	MIR98	MIRLET7B	MIRLET7F1	MITF	MKNK2	MLH1	MLLT11	MMP9	MNAT1	MNDA	MNT	MOAP1	MPO	MPV17L	MRE11	MRPL41	MRPS30	MSH2	MSH6	MSX1	MT3	MTCH1	MTCH2	MTDH	MTFP1	MTNR1B	MTOR	MTRNR2L1	MTRNR2L10	MTRNR2L11	MTRNR2L12	MTRNR2L13	MTRNR2L2	MTRNR2L3	MTRNR2L4	MTRNR2L5	MTRNR2L6	MTRNR2L7	MTRNR2L8	MTRNR2L9	MUC1	MUL1	MX1	MYB	MYBBP1A	MYBL2	MYC	MYCNOS	MYD88	MYDGF	MYO18A	MYOCD	MZB1	NAA15	NAA16	NAA35	NAA38	NACC2	NAE1	NAIF1	NAIP	NANOS3	NAT8	NAT8B	NBN	NCF1	NCK1	NCK2	NCKAP1	NCKAP1L	NCOA1	NCSTN	NDNF	NDRG1	NDUFA13	NDUFS1	NDUFS3	NEFL	NEK6	NES	NET1	NEURL1	NEUROD1	NF1	NF2	NFATC4	NFE2L2	NFKB1	NFKBIA	NGB	NGEF	NGF	NGFR	NHLH2	NIBAN2	NISCH	NKX2-5	NKX2-6	NKX3-1	NKX3-2	NLE1	NLRC4	NLRP1	NLRP2	NLRP2B	NLRP3	NME1	NME2	NME2P1	NME3	NME5	NME6	NMNAT1	NMT1	NNT	NOA1	NOC2L	NOD1	NOD2	NOG	NOL3	NONO	NOP53	NOS3	NOTCH1	NOTCH2	NOX1	NOX4	NOX5	NPM1	NPY5R	NQO1	NQO2	NR1H4	NR2E1	NR3C1	NR4A2	NRBP2	NSG1	NSMAF	NSMF	NTF3	NTF4	NTN1	NTRK1	NTRK2	NTSR1	NUAK2	NUDT2	NUGGC	NUP62	NUPR1	OBSCN	OGG1	OGT	OLFM1	OMA1	OPA1	OPN3	ORMDL3	OSGIN1	OSR1	OXR1	P2RX1	P2RX4	P2RX7	P4HB	PA2G4	PACS2	PAEP	PAFAH2	PAGE4	PAK1	PAK2	PAK3	PAK4	PAK5	PAK6	PALB2	PARK7	PARP1	PARP2	PAWR	PAX2	PAX3	PAX7	PAX8	PCGEM1	PCGF2	PCID2	PCSK9	PDCD1	PDCD10	PDCD2	PDCD4	PDCD5	PDCD6	PDCD6IP	PDCD7	PDCL3	PDE1A	PDE1B	PDE3A	PDGFRB	PDIA3	PDK1	PDK2	PDK4	PDPK1	PDPN	PDX1	PEA15	PEG10	PEG3	PELI3	PERP	PF4	PHB	PHB2	PHIP	PHLDA1	PHLDA2	PHLDA3	PHLPP1	PIAS1	PIAS4	PIDD1	PIH1D1	PIK3CA	PIK3CB	PIK3CD	PIK3CG	PIK3R1	PIM1	PIM2	PIM3	PIN1	PINK1	PIP	PIP5KL1	PITX3	PKHD1	PKN1	PKN2	PLA2G1B	PLA2G3	PLA2R1	PLAC8	PLAGL1	PLAGL2	PLAUR	PLCG1	PLEKHF1	PLEKHG2	PLEKHG5	PLEKHN1	PLEKHO2	PLK1	PLK2	PLK3	PLK5	PLSCR1	PLSCR3	PMAIP1	PML	PNMA1	PNMA2	PNMA3	PNMA5	POLB	POLR2G	POU3F3	POU3F4	POU4F1	POU4F2	POU4F3	PPARA	PPARD	PPARG	PPARGC1A	PPIA	PPID	PPIF	PPM1F	PPP1CA	PPP1R10	PPP1R13B	PPP1R13L	PPP1R15A	PPP2CA	PPP2CB	PPP2R1A	PPP2R1B	PPP2R2B	PPP3CC	PPP3R1	PPT1	PRAME	PRAMEF1	PRAMEF10	PRAMEF11	PRAMEF12	PRAMEF14	PRAMEF15	PRAMEF17	PRAMEF19	PRAMEF2	PRAMEF20	PRAMEF22	PRAMEF25	PRAMEF27	PRAMEF33	PRAMEF4	PRAMEF5	PRAMEF6	PRAMEF7	PRAMEF8	PRAMEF9	PRDM11	PRDM9	PRDX2	PRDX3	PRDX5	PRELID1	PREX1	PRF1	PRKAA1	PRKAA2	PRKCA	PRKCB	PRKCD	PRKCE	PRKCG	PRKCH	PRKCI	PRKCQ	PRKCZ	PRKD1	PRKDC	PRKN	PRKRA	PRLR	PRMT2	PRNP	PROC	PRODH	PROK2	PRR7	PRUNE2	PSEN1	PSEN2	PSENEN	PSMD10	PSME3	PSMG2	PTCRA	PTEN	PTGFR	PTGIS	PTH	PTK2	PTK2B	PTMA	PTN	PTPA	PTPMT1	PTPN1	PTPN2	PTPN6	PTPRC	PTPRH	PTPRZ1	PTRH2	PTTG1IP	PUF60	PXT1	PYCARD	QARS1	RABEP1	RABGGTA	RABGGTB	RACK1	RAD21	RAF1	RAG1	RALB	RAMP2	RAPGEF2	RAPSN	RARB	RARG	RASA1	RASGRF2	RASSF2	RASSF3	RASSF5	RASSF6	RASSF7	RB1	RB1CC1	RBCK1	RBM10	RBM25	RBM5	RELA	RELT	REST	RET	RETREG1	RFFL	RFK	RFPL1	RGCC	RGL2	RGN	RHBDD1	RHOB	RHOT1	RHOT2	RIPK1	RIPK2	RIPK3	RMDN3	RNF122	RNF130	RNF144B	RNF152	RNF157	RNF183	RNF186	RNF216	RNF34	RNF41	RNPS1	ROBO2	ROCK1	RPL10	RPL11	RPL26	RPS27A	RPS27L	RPS3	RPS3A	RPS6	RPS6KA1	RPS6KA2	RPS6KA3	RPS6KB1	RPS7	RRAGA	RRAGC	RRP1B	RRP8	RSL1D1	RTKN	RTKN2	RTL10	RTN3	RTN4	RXFP2	RYBP	RYR2	S100A14	S100A8	S100A9	SAP18	SAP30BP	SARM1	SAV1	SCG2	SCIN	SCN2A	SCRIB	SCRT2	SCX	SDF2L1	SELENOK	SELENOS	SEMA3A	SEMA4D	SEMA5A	SEMA6A	SENP1	SEPTIN4	SERBP1	SERINC3	SERPINB13	SERPINB2	SERPINB9	SERPINE1	SET	SETX	SFN	SFPQ	SFRP1	SFRP2	SFRP4	SFRP5	SGK1	SGMS1	SGPL1	SGPP1	SH3GLB1	SH3KBP1	SH3RF1	SH3RF2	SH3RF3	SHARPIN	SHB	SHC1	SHC4	SHF	SHH	SHISA5	SHQ1	SIAH1	SIAH2	SIGMAR1	SIK1	SIN3A	SIRT1	SIRT2	SIRT4	SIVA1	SIX1	SIX3	SIX4	SKIL	SKP2	SLC1A1	SLC25A27	SLC25A4	SLC25A5	SLC25A6	SLC27A4	SLC30A10	SLC35F6	SLC39A10	SLC46A2	SLC5A11	SLC5A8	SLC7A11	SLC9A1	SLC9A3R1	SLIT2	SLIT3	SLK	SLTM	SMAD3	SMAD6	SMNDC1	SMO	SMPD1	SNAI1	SNAI2	SNCA	SNCB	SNW1	SNX6	SOCS2	SOCS3	SOD1	SOD2	SON	SORT1	SOS1	SOS2	SOX10	SOX4	SOX8	SOX9	SP100	SPDEF	SPHK1	SPHK2	SPI1	SPIN2B	SPRY2	SPTLC1	SQSTM1	SRA1	SRC	SRGN	SRPK2	SRPX	SRSF6	SST	SSTR3	ST20	ST3GAL1	STAR	STAT1	STAT5B	STEAP3	STIL	STK11	STK17A	STK17B	STK24	STK25	STK26	STK3	STK4	STK40	STPG1	STRADB	STX4	STXBP1	STYXL1	SUDS3	SULF1	SUPV3L1	SYCE3	SYCP2	SYNGAP1	SYVN1	TAF10	TAF6	TAF9	TAF9B	TAOK1	TAOK2	TARDBP	TAX1BP1	TBX1	TBX3	TCF7L2	TCHP	TCIM	TCIRG1	TCL1A	TCP1	TCTN3	TDGF1	TEK	TERT	TEX11	TFAP2A	TFAP2B	TFAP2D	TFAP4	TFDP1	TFDP2	TFPT	TFRC	TGFB1	TGFB2	TGFB3	TGFBR1	TGFBR2	TGM2	THBS1	THEM4	THOC1	THOC6	THRA	THRB	TIA1	TIAF1	TIAL1	TIAM1	TIAM2	TICAM1	TICAM2	TIGAR	TIMM50	TIMP1	TIMP3	TJP1	TLE1	TLE5	TLR2	TLR3	TLR4	TM2D1	TMBIM1	TMBIM4	TMBIM6	TMC8	TMEM102	TMEM109	TMEM117	TMEM14A	TMEM161A	TMEM214	TMEM219	TMF1	TMIGD1	TMTC4	TNF	TNFAIP1	TNFAIP3	TNFAIP8	TNFAIP8L1	TNFAIP8L2	TNFAIP8L3	TNFRSF10A	TNFRSF10B	TNFRSF10C	TNFRSF10D	TNFRSF11B	TNFRSF12A	TNFRSF18	TNFRSF19	TNFRSF1A	TNFRSF1B	TNFRSF21	TNFRSF25	TNFRSF6B	TNFRSF8	TNFRSF9	TNFSF10	TNFSF12	TNFSF14	TNFSF15	TNFSF18	TNFSF9	TNIP2	TNS4	TOMM22	TOMM70	TOP2A	TOPAZ1	TOPORS	TOX3	TP53	TP53AIP1	TP53BP2	TP53I3	TP53INP1	TP63	TP73	TPD52L1	TPT1	TPT1P8	TPX2	TRADD	TRAF1	TRAF2	TRAF3	TRAF3IP2	TRAF4	TRAF5	TRAF6	TRAF7	TRAIP	TRAP1	TREM2	TRIAP1	TRIB3	TRIM2	TRIM24	TRIM32	TRIM35	TRIM39	TRIM69	TRIO	TRPC5	TSC2	TSC22D3	TSLP	TSPO	TWIST1	TWIST2	TXNDC12	TXNDC5	TXNIP	TYRO3	TYROBP	UACA	UBA52	UBAP2	UBB	UBC	UBD	UBE2B	UBE2D3	UBE2K	UBE2M	UBE2O	UBE2V2	UBE2Z	UBE4B	UBQLN1	UCN	UCP2	UFL1	UFM1	UMOD	UNC13B	UNC5A	UNC5B	UNC5C	UNC5D	UNG	URI1	USP17L1	USP17L10	USP17L11	USP17L12	USP17L13	USP17L15	USP17L17	USP17L18	USP17L19	USP17L2	USP17L20	USP17L21	USP17L22	USP17L24	USP17L3	USP17L4	USP17L5	USP17L6P	USP17L7	USP17L8	USP27X	USP28	USP36	USP42	USP47	USP53	UTP11	UXT	VAV1	VAV2	VAV3	VCP	VDAC1	VDAC2	VEGFA	VHL	VIL1	VIP	VNN1	VPS35	VSTM2L	VTCN1	WDR35	WDR73	WDR92	WFS1	WNK3	WNT1	WNT10B	WNT11	WNT4	WNT5A	WNT7A	WRN	WT1	WWOX	XAF1	XBP1	XIAP	XKR4	XKR5	XKR6	XKR7	XKR8	XKR9	XRCC2	YAP1	YARS1	YBX3	YME1L1	YWHAB	YWHAE	YWHAG	YWHAH	YWHAQ	YWHAZ	ZBP1	ZBTB16	ZBTB7A	ZC3H12A	ZC3H8	ZC3HC1	ZDHHC16	ZDHHC3	ZFAND6	ZFP36	ZFP36L1	ZMAT3	ZMPSTE24	ZMYND11	ZNF16	ZNF205	ZNF268	ZNF304	ZNF385A	ZNF385B	ZNF420	ZNF443	ZNF622	ZNF830	ZPR1	ZSWIM2
GOBP_ATP_METABOLIC_PROCESS	> The chemical reactions and pathways involving ATP, adenosine triphosphate, a universally important coenzyme and enzyme regulator. [GOC:go_curators]	AAAS	ABCD1	ACTN3	ADCYAP1	ADPGK	AFG1L	AK1	AK2	AK4	AK5	AK9	ALDOA	ALDOB	ALDOC	ANTKMT	APP	ARNT	ATP1A2	ATP1B1	ATP5F1A	ATP5F1B	ATP5F1C	ATP5F1D	ATP5F1E	ATP5F1EP2	ATP5IF1	ATP5MC1	ATP5MC2	ATP5MC3	ATP5ME	ATP5MF	ATP5MG	ATP5MGL	ATP5PB	ATP5PD	ATP5PF	ATP5PO	ATP6V0C	ATP6V1A	ATP6V1B1	ATP6V1B2	ATP7A	ATPSCKMT	BAD	BEND3	BID	BPGM	CBFA2T3	CCNB1	CDK1	CHCHD10	CHCHD2	CLPX	COA6	COQ9	COX10	COX15	COX4I1	COX4I2	COX5A	COX5B	COX6A1	COX6A2	COX6B1	COX6B2	COX6C	COX7A1	COX7A2	COX7A2L	COX7A2P2	COX7B	COX7B2	COX7C	COX8A	COX8C	CTNS	CYC1	CYCS	DDIT4	DGUOK	DHTKD1	DLD	DMAC2L	DNAJC15	DNAJC30	DNM1L	EIF6	ENO1	ENO2	ENO3	ENO4	ENPP1	ENPP3	ENTPD5	EP300	ESRRB	FAM20C	FBP1	FIGNL1	FIS1	FLCN	FOXK1	FOXK2	FXN	GALK1	GAPDH	GAPDHS	GCK	GCKR	GHITM	GIT1	GPD1	GPI	H19	HDAC4	HIF1A	HK1	HK2	HK3	HKDC1	HSPA1A	HSPA1B	HSPA8	HTR2A	IFNG	IGF1	IL4	INS	INSR	ISCU	JMJD8	LDHA	LDHC	MIR210	MIR675	MLXIPL	MSH2	MT-ATP6	MT-ATP8	MT-CO1	MT-CO2	MT-CO3	MT-CYB	MT-ND1	MT-ND2	MT-ND3	MT-ND4	MT-ND4L	MT-ND5	MT-ND6	MTCO2P12	MYH3	MYH4	MYH6	MYH7	MYH8	MYOG	NADK	NCOR1	NDC1	NDUFA1	NDUFA10	NDUFA11	NDUFA12	NDUFA13	NDUFA2	NDUFA3	NDUFA4	NDUFA5	NDUFA6	NDUFA7	NDUFA8	NDUFA9	NDUFAB1	NDUFAF1	NDUFB1	NDUFB10	NDUFB11	NDUFB2	NDUFB3	NDUFB4	NDUFB5	NDUFB6	NDUFB7	NDUFB8	NDUFB9	NDUFC1	NDUFC2	NDUFC2-KCTD14	NDUFS1	NDUFS2	NDUFS3	NDUFS4	NDUFS5	NDUFS6	NDUFS7	NDUFS8	NDUFV1	NDUFV2	NDUFV3	NIPSNAP2	NMNAT1	NUDT2	NUDT5	NUP107	NUP133	NUP153	NUP155	NUP160	NUP188	NUP205	NUP210	NUP214	NUP35	NUP37	NUP42	NUP43	NUP50	NUP54	NUP58	NUP62	NUP85	NUP88	NUP93	NUP98	NUPR1	OGDH	OGDHL	OGT	OLA1	P2RX7	PARG	PARK7	PARP1	PDE12	PFKFB1	PFKFB2	PFKFB3	PFKFB4	PFKL	PFKM	PFKP	PGAM1	PGAM2	PGAM4	PGK1	PGK2	PGM1	PGM2L1	PID1	PINK1	PKLR	PKM	POM121	POM121C	PPARA	PPARGC1A	PPIF	PRKAA1	PRKAA2	PRKAG1	PRKAG2	PRKAG3	PRXL2C	PSEN1	RAE1	RANBP2	SDHA	SDHAF2	SDHC	SDHD	SEC13	SEH1L	SHMT2	SLC25A12	SLC25A13	SLC25A23	SLC25A25	SLC25A33	SLC2A6	SLC4A1	SLC4A4	SNCA	SPHK2	STOML2	SURF1	TAZ	TEFM	TGFB1	TIGAR	TMSB4X	TP53	TPI1	TPR	TREM2	TREX1	TSPO	UQCC2	UQCC3	UQCR10	UQCR11	UQCRB	UQCRC1	UQCRC2	UQCRFS1	UQCRFS1P1	UQCRH	UQCRHL	UQCRQ	VCP	VPS9D1	ZBTB20	ZBTB7A
GOBP_BIOLOGICAL_PROCESS_INVOLVED_IN_INTERACTION_WITH_SYMBIONT	> An interaction between two organisms living together in more or less intimate association. The term symbiont is used for the smaller (macro) of the two members of a symbiosis; the various forms of symbiosis include parasitism, commensalism and mutualism. [GOC:cc]	ANXA2	APCS	APOE	APOL1	AQP1	ARG1	AZU1	CAMP	CAV2	CCL3	CCL4	CCL5	CCL8	CCNK	CCNT1	CFHR1	CFHR2	CFHR5	CFL1	CHD1	CRP	CSF1R	CTDP1	CTSG	CXCL6	DCD	DDB1	DEFA1	DEFA1B	DEFA5	DEFB103A	DEFB103B	EIF2AK4	ELANE	EP300	F2	F2RL1	FBXL2	FMR1	FN1	GAPDH	GPX1	HDAC1	HMGA2	HPN	HRG	HSPA8	HSPD1	IFI27	IGF2R	INPP5K	JUN	KRT6A	LEF1	LRRC19	LTF	MIR221	MIR222	NAPEPLD	NUCKS1	PC	PF4	PHB	PLG	POU2F3	PPIB	PRKN	PSMC3	PTX3	RAB9A	REG3G	REST	ROMO1	RRP1B	SFTPD	SMARCA4	SMARCB1	SNW1	SP1	STOM	SUGT1	TAF11	TARDBP	TBC1D20	TFAP4	TUSC2	VAPA	YTHDC2	ZBED1	ZC3H12A	ZNF502	ZNF639
GOBP_BIOLOGICAL_PROCESS_INVOLVED_IN_SYMBIOTIC_INTERACTION	> A process carried out by gene products in an organism that enable the organism to engage in a symbiotic relationship, a more or less intimate association, with another organism. The various forms of symbiosis include parasitism, in which the association is disadvantageous or destructive to one of the organisms; mutualism, in which the association is advantageous, or often necessary to one or both and not harmful to either; and commensalism, in which one member of the association benefits while the other is not affected. However, mutualism, parasitism, and commensalism are often not discrete categories of interactions and should rather be perceived as a continuum of interaction ranging from parasitism to mutualism. In fact, the direction of a symbiotic interaction can change during the lifetime of the symbionts due to developmental changes as well as changes in the biotic/abiotic environment in which the interaction occurs. Microscopic symbionts are often referred to as endosymbionts. [GOC:cc, PMID:31257129]	AAAS	ABCE1	ABI1	ABI2	ACBD3	ACE2	ACKR3	ACOT8	ACY3	ADAR	ADARB1	AHSA1	AICDA	AKAP8L	ALYREF	AMBP	ANKRD17	ANPEP	ANXA2	AP1B1	AP1G1	AP1G2	AP1M1	AP1M2	AP1S1	AP1S2	AP1S3	AP2A1	AP2A2	AP2B1	AP2M1	AP2S1	AP3M1	APCS	APLN	APLNR	APOA2	APOBEC3A	APOBEC3B	APOBEC3C	APOBEC3D	APOBEC3F	APOBEC3G	APOBEC3H	APOE	APOL1	AQP1	ARF1	ARG1	ASGR1	ASGR2	ATF7	ATF7IP	ATG12	ATG16L1	ATG16L2	ATG5	ATG7	ATP6V0C	ATP6V1H	AUP1	AXL	AZI2	AZU1	B2M	BAD	BAK1	BANF1	BAX	BCAP31	BCL2	BCL2L1	BCL2L11	BECN1	BICD1	BIN1	BNIP1	BNIP3	BNIP3L	BPIFA1	BRD2	BRD4	BSG	BST2	BTBD17	BTRC	BUB1	C1QA	C1QBP	CACNA1C	CADM1	CALCOCO2	CALM1	CAMLG	CAMP	CANX	CARM1	CASP8	CAV1	CAV2	CBL	CBLL1	CBX5	CCDC85B	CCDC86	CCL1	CCL2	CCL3	CCL4	CCL5	CCL8	CCNA2	CCNK	CCNT1	CCNT2	CCR2	CCR3	CCR5	CCR9	CD151	CD200R1	CD209	CD247	CD28	CD4	CD46	CD55	CD74	CD80	CD81	CD86	CD8B	CD93	CDC25C	CDC42	CDH1	CDHR3	CDK1	CDK13	CDK5RAP3	CDK9	CEBPA	CENPA	CENPU	CFH	CFHR1	CFHR2	CFHR5	CFI	CFL1	CFLAR	CGAS	CHD1	CHD6	CHMP1A	CHMP1B	CHMP2A	CHMP2B	CHMP3	CHMP4A	CHMP4B	CHMP4C	CHMP5	CHMP6	CHMP7	CIDEB	CIITA	CLDN1	CLDN6	CLDN9	CLEC1B	CLEC4A	CLEC4G	CLEC4M	CLEC5A	CNOT7	COPB1	COPS6	COPS7A	COPS7B	CPSF4	CR1	CR2	CREB1	CREB3	CREB3L1	CREBBP	CRP	CRTC1	CRTC2	CRTC3	CSDE1	CSF1R	CTBP1	CTBP2	CTDP1	CTNNB1	CTNND1	CTSG	CTSL	CUL1	CUL2	CUL4A	CUL5	CUL7	CX3CR1	CXADR	CXCL12	CXCL6	CXCL8	CXCR4	CXCR6	DAG1	DAXX	DCAF1	DCD	DDB1	DDX1	DDX11	DDX39B	DDX3X	DDX58	DDX6	DEFA1	DEFA1B	DEFA5	DEFB103A	DEFB103B	DEK	DENR	DERL1	DERL2	DHX58	DHX9	DLG1	DMBT1	DNAJB12	DNAJB14	DOCK2	DOK2	DPP4	DTX3L	DYNC1I2	DYNC1LI1	DYNLL1	DYNLT1	DYRK1A	E2F1	E4F1	EEA1	EED	EFNB2	EFNB3	EGFR	EIF2AK2	EIF2AK4	EIF2D	EIF3A	EIF3B	EIF3D	EIF3F	EIF3G	EIF3L	EIF3M	EIF4A1	EIF4A2	EIF4E	EIF4G1	EIF4H	ELANE	ELMO1	ELOB	ELOC	EP300	EPHA2	EPS15	ERCC2	ERCC3	EXOC1	EXOC2	EXOC7	F11R	F2	F2RL1	FADD	FAM111A	FBLN1	FBXL2	FBXW11	FBXW7	FCGR2B	FCN1	FCN3	FDPS	FKBP6	FKBP8	FLT3	FMR1	FN1	FOXK1	FUCA2	FURIN	FYN	G3BP1	G3BP2	GADD45GIP1	GAPDH	GAS6	GBF1	GFI1	GPR15	GPS2	GPX1	GRB2	GRK2	GSN	GTF2A2	GTF2B	GTF2E1	GTF2F1	GTF2F2	GTF2H2	GYPA	H2AX	HACD3	HAVCR1	HCFC1	HCFC2	HCK	HDAC1	HEXIM1	HIPK2	HLA-A	HLA-B	HLA-C	HLA-DRA	HLA-DRB1	HLA-E	HMGA1	HMGA2	HMGB1	HNRNPA1	HNRNPA2B1	HNRNPK	HNRNPU	HPN	HPX	HRG	HS3ST5	HSF1	HSP90AA1	HSP90AB1	HSPA1A	HSPA1B	HSPA8	HSPB1	HSPD1	HTATIP2	HTATSF1	HTR2A	HYAL1	HYAL2	HYAL3	ICAM1	IDE	IFI16	IFI27	IFIH1	IFIT1	IFIT5	IFITM1	IFITM2	IFITM3	IFNA2	IFNB1	IFNL3	IGF1R	IGF2R	IK	IKBKB	IKBKE	IKBKG	IL12A	IL16	IL2RB	IL2RG	IL6ST	ILF3	INHBB	INPP5K	INSR	IPO5	IPO7	IQGAP1	IRAK1	IRF3	IRF7	IRGM	ISG15	ISG20	IST1	ITCH	ITGA2	ITGA5	ITGAL	ITGAV	ITGB1	ITGB3	ITGB5	ITGB6	ITGB7	ITSN1	ITSN2	IVNS1ABP	JUN	KARS1	KAT2A	KAT2B	KAT5	KCTD5	KDM4A	KDR	KEAP1	KHDRBS3	KIAA0319L	KIN	KLC1	KPNA1	KPNA2	KPNA3	KPNA4	KPNA5	KPNA6	KPNA7	KPNB1	KRT18	KRT19	KRT6A	KRT7	KRT8	LAMP1	LAMP3	LAMTOR5	LARP1	LARP7	LCK	LDLR	LEF1	LGALS1	LGALS9	LIG4	LMBRD1	LRRC15	LRRC19	LRSAM1	LTBR	LTF	LY6E	LYN	MAGI3	MAP3K5	MAP3K7	MAPK1	MAPK3	MAVS	MBL2	MCRS1	MCTS1	MDFIC	MDM2	MET	MICA	MICB	MID2	MIR130A	MIR141	MIR221	MIR222	MIR30C1	MMP1	MOG	MON1B	MORC2	MORC3	MOV10	MPDZ	MPHOSPH8	MRC1	MRE11	MSH6	MSN	MVB12A	MVB12B	MX1	MXRA8	NAPEPLD	NBN	NCAM1	NCKAP1	NDC1	NDUFA13	NECTIN1	NECTIN2	NECTIN4	NEDD4	NEDD4L	NELFA	NELFB	NELFCD	NELFE	NFE2L2	NFIA	NFKBIA	NFX1	NLRP1	NLRX1	NMT2	NOP53	NOTCH1	NPC1	NPM1	NR5A2	NRP1	NRP2	NUCKS1	NUP107	NUP133	NUP153	NUP155	NUP160	NUP188	NUP205	NUP210	NUP214	NUP35	NUP37	NUP42	NUP43	NUP50	NUP54	NUP58	NUP62	NUP85	NUP88	NUP93	NUP98	NXF1	OAS1	OAS2	OAS3	OASL	OGA	OGT	OPTN	P4HB	PAAF1	PABPC1	PABPN1	PACS1	PACS2	PAK2	PARD6A	PARP10	PC	PCBP1	PCBP2	PCNA	PCSK5	PDCD6IP	PDE12	PDGFRA	PDZD8	PF4	PGLYRP2	PGLYRP3	PHB	PHB2	PI4KA	PI4KB	PIK3C2G	PIK3R1	PIKFYVE	PILRA	PKN2	PLA2G4C	PLAAT3	PLCG1	PLG	PLSCR1	PML	POLA1	POLR2A	POLR2B	POLR2C	POLR2D	POLR2E	POLR2F	POLR2G	POLR2H	POLR2I	POLR2J	POLR2K	POLR2L	POM121	POM121C	POU2F3	PPARA	PPIA	PPIB	PPID	PPIE	PPIH	PPP1CA	PRKN	PRKRA	PRMT6	PROX1	PSIP1	PSMA3	PSMA4	PSMA7	PSMB1	PSMB10	PSMB2	PSMB3	PSMB4	PSMB5	PSMB6	PSMB7	PSMB8	PSMB9	PSMC3	PSME3	PTBP1	PTPRC	PTX3	PVR	RAB11FIP4	RAB18	RAB1A	RAB1B	RAB29	RAB43	RAB5A	RAB6A	RAB7A	RAB9A	RAC1	RACK1	RAD23A	RAD50	RAE1	RAET1G	RAET1L	RAN	RANBP1	RANBP2	RB1	RBCK1	RBL1	RBM15	RBM15B	RBM38	RBX1	RCC1	RCOR1	REG3G	RELA	RESF1	REST	RFPL3	RHOA	RICTOR	RIPK1	RNASEL	RNF216	RNF8	RNGTT	ROCK2	ROMO1	RPL10	RPL10A	RPL11	RPL12	RPL13	RPL13A	RPL14	RPL15	RPL17	RPL18	RPL18A	RPL19	RPL21	RPL22	RPL23	RPL23A	RPL24	RPL26	RPL27	RPL27A	RPL28	RPL29	RPL3	RPL30	RPL31	RPL32	RPL34	RPL35	RPL35A	RPL36	RPL36A	RPL37	RPL37A	RPL38	RPL39	RPL4	RPL41	RPL5	RPL6	RPL7	RPL7A	RPL8	RPL9	RPLP0	RPLP1	RPLP2	RPS10	RPS11	RPS12	RPS13	RPS14	RPS15	RPS15A	RPS16	RPS17	RPS18	RPS19	RPS2	RPS20	RPS21	RPS23	RPS24	RPS25	RPS26	RPS27	RPS27A	RPS28	RPS29	RPS3	RPS3A	RPS4X	RPS4Y1	RPS5	RPS6	RPS7	RPS8	RPS9	RPSA	RPTOR	RRAGA	RRP1B	RSAD2	RSF1	RTN3	RTRAF	RXRA	SAMHD1	SATB1	SCARB1	SCARB2	SCRIB	SEC13	SEH1L	SELPLG	SEPTIN6	SERINC3	SERINC5	SERPINB3	SERPINB9	SET	SETD2	SETDB1	SF3B2	SFTPD	SGTA	SH3RF1	SHC1	SHFL	SIGLEC1	SIRT1	SIVA1	SKP1	SKP2	SLAMF1	SLC10A1	SLC1A5	SLC20A1	SLC20A2	SLC25A4	SLC25A5	SLC25A6	SLC52A1	SLC52A2	SLPI	SMAD3	SMARCA4	SMARCB1	SMPD1	SMU1	SNAPIN	SND1	SNF8	SNW1	SNX3	SP1	SP100	SP110	SPCS1	SPCS3	SPEN	SPSB2	SRC	SRCAP	SRPK1	SRPK2	SSB	SSRP1	STAT1	STAT2	STAT3	STAU1	STING1	STOM	SUGT1	SUMO1	SUPT16H	SUPT4H1	SUPT5H	SUPT6H	SUV39H1	SYK	SYNCRIP	SYNGR2	TAF1	TAF11	TAF4	TAF5	TANK	TAP1	TAP2	TAPT1	TARBP2	TARDBP	TASOR	TBC1D20	TBK1	TBKBP1	TBP	TCP1	TDP2	TENT5C	TFAP4	TFRC	THOC1	THOC2	THOC3	THOC5	THOC6	THOC7	TICAM1	TLN1	TMEM134	TMEM250	TMEM39A	TMEM39B	TMPRSS2	TMPRSS4	TNF	TNFRSF14	TNFRSF1A	TNFRSF21	TNFRSF4	TNIP1	TNPO1	TOP1	TOP2A	TOP2B	TP53	TP73	TPCN2	TPR	TRAM1	TRIM10	TRIM11	TRIM13	TRIM14	TRIM15	TRIM21	TRIM22	TRIM23	TRIM25	TRIM26	TRIM27	TRIM28	TRIM31	TRIM32	TRIM34	TRIM35	TRIM38	TRIM5	TRIM6	TRIM62	TRIM68	TRIM8	TRIML1	TRIML2	TSC2	TSG101	TSPAN7	TUFM	TUSC2	TYMS	TYRO3	UBA52	UBAP1	UBB	UBC	UBE2I	UBE3A	UBN1	UBP1	UBR4	UBR5	UBXN1	UCKL1	ULBP1	ULBP2	ULBP3	ULK1	ULK2	UNG	UPF1	USF1	USF2	USP11	USP15	USP24	USP6NL	USP7	UVRAG	VAC14	VAMP8	VAPA	VAPB	VCP	VDAC1	VIM	VPS18	VPS28	VPS29	VPS35	VPS37A	VPS37B	VPS37C	VPS37D	VPS4A	VPS4B	VRK2	VTA1	WAPL	WASF2	WDR48	WRAP53	WWP1	WWP2	XPO1	XPO5	XPR1	XRCC4	XRCC5	XRCC6	YIPF4	YTHDC2	YTHDF2	YWHAB	YWHAE	ZBED1	ZBP1	ZC3H12A	ZC3H7B	ZC3HAV1	ZFP36	ZMYND11	ZNF502	ZNF639	ZNF683	ZYX
GOBP_CARBOHYDRATE_BIOSYNTHETIC_PROCESS	> The chemical reactions and pathways resulting in the formation of carbohydrates, any of a group of organic compounds based of the general formula Cx(H2O)y. [ISBN:0198506732]	ADIPOQ	AGL	AKR1A1	AKR1B1	AKT1	AKT2	ALDOA	ALDOB	ALDOC	AP2A1	ARPP19	ATF3	ATF4	AVPR1B	B3GALNT1	B3GALT1	B3GALT2	B3GALT5	B3GNT2	B3GNT3	B3GNT4	B3GNT6	B3GNT7	B3GNT8	B3GNT9	B4GALT1	B4GALT5	C1QTNF12	C1QTNF3	CD244	CHST10	CHST11	CHST12	CHST13	CHST14	CHST15	CHST8	CHST9	CLK2	CLTC	CRTC2	CRY1	CSGALNACT1	CSGALNACT2	DDB1	DGAT2	DGKQ	DYRK2	EGF	ENO1	ENO2	ENO3	ENPP1	EP300	EPM2AIP1	ERFE	ESRRB	EXT1	EXT2	FAM3A	FAM3C	FBP1	FBP2	FUT3	FUT8	FUT9	G6PC	G6PC2	G6PC3	G6PD	GAPDH	GAPDHS	GBE1	GCG	GCK	GNMT	GOT1	GOT2	GPD1	GPER1	GPI	GPT	GSK3A	GSK3B	GYG1	GYG2	GYS1	GYS2	HAS1	HAS2	HAS3	HRH1	HS2ST1	IGF1	IGF2	IMPA1	IMPA2	INPP5K	INS	INSR	IRS1	IRS2	ISYNA1	KAT2A	KAT2B	LALBA	LEP	LEPR	LHCGR	MAEA	MAS1	MDH1	MDH2	MGAT2	MIR103A1	MIR107	MPDU1	MST1	MTOR	NANS	NDST1	NDST2	NDST3	NDST4	NFKB1	NHLRC1	NLN	NR1D1	NTSR1	OGT	P2RY1	P2RY6	PASK	PC	PCK1	PCK2	PDGFB	PDK2	PDXP	PER2	PFKFB1	PGAM1	PGAM2	PGD	PGK1	PGK2	PGM1	PGM2	PGM2L1	PGP	PHKG1	PHKG2	PLEK	PPARA	PPARGC1A	PPP1CA	PPP1CB	PPP1R3A	PPP1R3B	PPP1R3C	PPP1R3D	PPP1R3E	PPP1R3F	PPP1R3G	PPP4R3B	PRKAG3	PTAFR	PTH	PTH1R	PTK2B	PTPN2	RANBP2	RBP4	RGN	SDHAF3	SDS	SELENOS	SERPINA12	SESN2	SIK1	SIRT1	SIRT7	SLC25A1	SLC25A10	SLC25A11	SLC25A12	SLC25A13	SLC2A1	SLC35B4	SLC37A4	SLC39A14	SMPD3	SNCA	SOGA1	SORBS1	SORD	ST3GAL2	ST3GAL4	ST6GALNAC1	ST6GALNAC5	ST6GALNAC6	ST8SIA6	TALDO1	TGFB1	TKT	TPI1	UGP2	USP7	WDR5
GOBP_CARBOHYDRATE_CATABOLIC_PROCESS	> The chemical reactions and pathways resulting in the breakdown of carbohydrates, any of a group of organic compounds based of the general formula Cx(H2O)y. [ISBN:0198506732]	AAAS	ABHD10	ACTN3	ADPGK	AGL	ALDH1A1	ALDOA	ALDOB	ALDOC	AMY2A	AOAH	APP	ARNT	BAD	BPGM	CALM1	CBFA2T3	CHIA	CHIT1	CTBS	DDIT4	DERA	DHDH	DHTKD1	EIF6	ENO1	ENO2	ENO3	ENO4	ENOSF1	ENTPD5	EP300	ESRRB	FBP1	FOXK1	FOXK2	FUT1	FUT10	FUT2	FUT4	FUT5	FUT6	FUT7	FUT8	FUT9	G6PC	GAA	GALE	GALK1	GALM	GALT	GAPDH	GAPDHS	GBA3	GCK	GCKR	GIT1	GK	GK2	GK5	GLB1	GLYCTK	GM2A	GPD1	GPD2	GPI	GSK3A	GUSB	GUSBP3	HDAC4	HEXB	HIF1A	HK1	HK2	HK3	HKDC1	HMGB1	HTR2A	IDNK	IFNG	IGF1	INS	INSR	JMJD8	KHK	LDHA	LRP5	MAN2B1	MAN2B2	MAN2C1	MANBA	MGAM	MIOX	MIR210	MLXIPL	MYOG	NAGA	NCOR1	NDC1	NEU1	NEU2	NEU3	NEU4	NUDT5	NUP107	NUP133	NUP153	NUP155	NUP160	NUP188	NUP205	NUP210	NUP214	NUP35	NUP37	NUP42	NUP43	NUP50	NUP54	NUP58	NUP62	NUP85	NUP88	NUP93	NUP98	NUPR1	OGDH	OGDHL	OGT	P2RX7	PFKFB1	PFKFB2	PFKFB3	PFKFB4	PFKL	PFKM	PFKP	PGAM1	PGAM2	PGAM4	PGD	PGK1	PGK2	PGM1	PGM2	PGM2L1	PHKA1	PHKA2	PHKB	PHKG1	PHKG2	PKLR	PKM	POM121	POM121C	PPARA	PPARGC1A	PPP1CA	PPP1CB	PPP1R3B	PPP1R3D	PRKAA1	PRKAA2	PRKAG1	PRKAG2	PRKAG3	PRXL2C	PSEN1	PYGB	PYGL	PYGM	RAE1	RANBP2	RB1CC1	RBKS	RPE	RPEL1	SCARB2	SEC13	SEH1L	SLC25A12	SLC2A6	SLC4A1	SLC4A4	SORD	STBD1	TIGAR	TKFC	TKTL1	TP53	TPI1	TPR	TREH	TREX1	XYLB	ZBTB20	ZBTB7A
GOBP_CARBOHYDRATE_DERIVATIVE_BIOSYNTHETIC_PROCESS	> The chemical reactions and pathways resulting in the formation of carbohydrate derivative. [GOC:TermGenie]	A3GALT2	A4GALT	A4GNT	AATF	ABCA2	ABCA7	ABCC5	ABO	ACACA	ACACB	ACAN	ACAT1	ACER2	ACLY	ACOT7	ACOT8	ACSBG1	ACSBG2	ACSF3	ACSL1	ACSL3	ACSL4	ACSL5	ACSL6	ACSS1	ACSS2	ADA	ADA2	ADAL	ADCY1	ADCY10	ADCY2	ADCY3	ADCY4	ADCY5	ADCY6	ADCY7	ADCY8	ADCY9	ADK	ADSL	ADSS1	ADSS2	AGO2	AGRN	AK1	AK2	AK3	AK4	AK5	AK9	AKR1A1	AL353753.1	ALDOA	ALG1	ALG10	ALG10B	ALG11	ALG12	ALG13	ALG14	ALG1L	ALG1L2	ALG2	ALG3	ALG5	ALG6	ALG8	ALG9	AMD1	AMDHD2	AMPD1	AMPD2	AMPD3	ANGPT1	ANTKMT	AP2A1	APRT	AQP11	ARFGEF1	ASGR1	ASGR2	ATIC	ATP5F1A	ATP5F1B	ATP5F1C	ATP5F1D	ATP5F1E	ATP5F1EP2	ATP5MC1	ATP5MC2	ATP5MC3	ATP5ME	ATP5MF	ATP5MG	ATP5MGL	ATP5PB	ATP5PD	ATP5PF	ATP5PO	ATP6V0C	ATP6V1A	ATP7A	ATPSCKMT	B3GALNT1	B3GALNT2	B3GALT1	B3GALT2	B3GALT4	B3GALT5	B3GALT6	B3GAT1	B3GAT2	B3GAT3	B3GLCT	B3GNT10	B3GNT2	B3GNT3	B3GNT4	B3GNT5	B3GNT6	B3GNT7	B3GNT8	B3GNT9	B4GALNT1	B4GALNT2	B4GALT1	B4GALT2	B4GALT3	B4GALT4	B4GALT5	B4GALT6	B4GALT7	B4GAT1	BACE2	BCAN	BCL2	BGN	BMPR1B	BMPR2	C1GALT1	C1GALT1C1	C1GALT1C1L	CAD	CANT1	CBR4	CCL19	CCL21	CCR7	CDA	CEMIP	CHP1	CHPF	CHPF2	CHST1	CHST10	CHST11	CHST12	CHST13	CHST14	CHST15	CHST2	CHST3	CHST4	CHST5	CHST6	CHST7	CHST8	CHST9	CHSY1	CHSY3	CLTC	CMPK1	CMPK2	COASY	COG3	COG7	CRPPA	CRYL1	CSGALNACT1	CSGALNACT2	CSPG4	CSPG5	CTNNB1	CTPS1	CTPS2	CWH43	CYTL1	DAD1	DCAKD	DCK	DCN	DCTD	DCXR	DDOST	DERL3	DGUOK	DHDDS	DHFR2	DHODH	DIP2A	DLAT	DLD	DMAC2L	DNAJC30	DOLK	DOLPP1	DPAGT1	DPM1	DPM2	DPM3	DPY19L1	DPY19L2	DPY19L3	DPY19L4	DSE	DSEL	DTYMK	DUT	EDEM3	EGF	ELOVL1	ELOVL2	ELOVL3	ELOVL4	ELOVL5	ELOVL6	ELOVL7	ENO1	ENTPD5	EOGT	EXT1	EXT2	EXTL1	EXTL2	EXTL3	FA2H	FAM20B	FASN	FCSK	FKRP	FKTN	FLCN	FMOD	FOXL1	FUT1	FUT10	FUT11	FUT2	FUT3	FUT4	FUT5	FUT6	FUT7	FUT8	FUT9	G6PD	GAL3ST1	GAL3ST2	GAL3ST3	GAL3ST4	GALNT1	GALNT10	GALNT11	GALNT12	GALNT13	GALNT14	GALNT15	GALNT16	GALNT17	GALNT18	GALNT2	GALNT3	GALNT4	GALNT5	GALNT6	GALNT7	GALNT8	GALNT9	GALNTL6	GART	GATA1	GBGT1	GCDH	GCNT1	GCNT2	GCNT3	GCNT4	GCNT7	GFPT1	GFPT2	GFUS	GGTA1	GK	GK2	GK5	GLCE	GMDS	GMPPB	GMPS	GNE	GNPDA1	GNPDA2	GNPNAT1	GOLGA2	GOLPH3	GORASP1	GPAA1	GPC1	GPC2	GPC3	GPC4	GPC5	GPC6	GSTZ1	GUCY1A1	GUCY1A2	GUCY1B1	GUCY2C	GUCY2D	GUCY2F	GUK1	GXYLT1	GXYLT2	H19	HACD1	HACD2	HAS1	HAS2	HAS3	HBEGF	HEXA	HPRT1	HS2ST1	HS3ST1	HS3ST2	HS3ST3A1	HS3ST3B1	HS3ST5	HS3ST6	HS6ST1	HS6ST2	HS6ST3	HSD17B12	HSD17B8	HSPG2	HTD2	HYAL1	IGF1	IL15	IL1B	IL33	IL4	IMPDH1	IMPDH2	ITM2A	ITM2B	ITM2C	JAK3	KERA	KRTCAP2	LARGE1	LARGE2	LCMT2	LDHC	LMAN1	LUM	MAGT1	MAN1A1	MAN1A2	MAN1B1	MAN1C1	MAN2A1	MAN2A2	MCFD2	MGAT1	MGAT2	MGAT3	MGAT4A	MGAT4B	MGAT4C	MGAT4D	MGAT5	MGAT5B	MIR101-1	MIR106A	MIR144	MIR147A	MIR153-1	MIR17	MIR20A	MIR298	MIR31	MIR323A	MIR346	MIR455	MIR520C	MIR644A	MIR675	MLYCD	MOGS	MPC2	MPDU1	MPI	MPPE1	MT-ATP6	MT-ATP8	MT-CO2	MT3	MTAP	MTCO2P12	MUC1	MUC12	MUC13	MUC15	MUC16	MUC17	MUC19	MUC2	MUC20	MUC21	MUC3A	MUC4	MUC5AC	MUC5B	MUC6	MUC7	MUCL1	MVD	NAGK	NAGPA	NANP	NANS	NCAN	NCSTN	NDST1	NDST2	NDST3	NDST4	NECAB1	NECAB2	NECAB3	NFKB1	NME1	NME2	NME2P1	NME3	NME4	NME5	NME6	NME7	NME9	NPC1	NPPA	NPPB	NPPC	NPR1	NPR2	NT5E	NUDT14	NUDT2	NUS1	OGA	OGN	OGT	OMD	OST4	OSTC	PAICS	PANK1	PANK2	PANK3	PANK4	PAPSS1	PAPSS2	PARP1	PAWR	PDGFB	PDGFRB	PDHA1	PDHA2	PDHB	PDHX	PDK1	PDK2	PDK3	PDK4	PDP1	PDP2	PDPR	PFAS	PGAP1	PGAP2	PGAP3	PGAP4	PGM3	PHLDA1	PID1	PIGA	PIGB	PIGC	PIGF	PIGG	PIGH	PIGK	PIGL	PIGM	PIGN	PIGO	PIGP	PIGQ	PIGS	PIGT	PIGU	PIGV	PIGW	PIGX	PIGY	PIGZ	PINK1	PKLR	PKM	PLCB1	PLOD3	PMM1	PMM2	POFUT1	POFUT2	POGLUT1	POGLUT2	POGLUT3	POMGNT1	POMGNT2	POMK	POMT1	POMT2	PPARA	PPARGC1A	PPAT	PPCDC	PPCS	PPT1	PPT2	PRELP	PRKAA1	PRKAG2	PRPS1	PRPS1L1	PRPS2	PRPSAP1	PRPSAP2	PRTFDC1	PSEN1	PUDP	PXYLP1	PYGL	PYURF	RAMP1	RENBP	RFK	RFT1	RPN1	RPN2	RRM1	RRM2	RRM2B	RXYLT1	SCCPDH	SCD	SCD5	SDC1	SDC2	SDC3	SDC4	SDF2L1	SERP1	SERP2	SLC10A7	SLC25A1	SLC25A12	SLC25A13	SLC26A1	SLC26A2	SLC2A10	SLC2A4	SLC35B2	SLC35B3	SLC35C1	SLC35C2	SLC35D1	SLC35D2	SLC39A8	SLC51B	SMPD3	SOAT1	SORD	SPHK2	SRD5A3	ST3GAL1	ST3GAL2	ST3GAL3	ST3GAL4	ST3GAL5	ST3GAL6	ST6GAL1	ST6GAL2	ST6GALNAC1	ST6GALNAC2	ST6GALNAC3	ST6GALNAC4	ST6GALNAC5	ST6GALNAC6	ST8SIA1	ST8SIA2	ST8SIA3	ST8SIA4	ST8SIA5	ST8SIA6	STOML2	STT3A	STT3B	TBPL1	TCF7L2	TECR	TET1	TET2	TET3	TGFB1	TK1	TK2	TKT	TMEM106A	TMEM165	TMEM258	TMEM59	TMSB4X	TMTC1	TMTC2	TMTC3	TMTC4	TNIP1	TPI1	TRAK1	TRAK2	TREM2	TREX1	TRIP11	TUSC3	TYMP	TYMS	TYW1	TYW1B	TYW5	UAP1	UAP1L1	UBE2J1	UCK1	UCK2	UCKL1	UGCG	UGDH	UGGT1	UGGT2	UGP2	UGT8	UMPS	UPP1	UPP2	UPRT	UQCC3	UST	UXS1	VCAN	VCP	VEGFB	VPS9D1	XXYLT1	XYLB	XYLT1	XYLT2
GOBP_CARBOHYDRATE_DERIVATIVE_CATABOLIC_PROCESS	> The chemical reactions and pathways resulting in the breakdown of carbohydrate derivative. [GOC:TermGenie]	ABCD1	ABHD10	ACAN	ACAT1	ACOT7	ADA	ADA2	ADAL	ADAMTS12	ADAMTS9	AGRN	AHCY	AICDA	AL353753.1	AMDHD2	AMPD3	AOAH	APOBEC1	APOBEC2	APOBEC3A	APOBEC3B	APOBEC3C	APOBEC3D	APOBEC3F	APOBEC3G	APOBEC3H	ARSB	BCAN	BGN	CD44	CDA	CDADC1	CELA1	CEMIP	CEMIP2	CHI3L1	CHI3L2	CHIA	CHIT1	CHP1	CSPG4	CSPG5	CST3	CTBS	CTSL	DCN	DCTPP1	DERA	DPYD	DPYS	DUT	EDEM1	EDEM2	EDEM3	ENPP4	ENTPD4	ENTPD7	FBXO17	FBXO2	FBXO27	FBXO44	FBXO6	FGF2	FITM2	FMOD	FUCA1	FUCA2	GALC	GALNS	GALT	GBA	GBA2	GBA3	GLA	GLB1	GM2A	GNPDA1	GNPDA2	GNS	GPC1	GPC2	GPC3	GPC4	GPC5	GPC6	GPD1	GPD1L	GSK3A	GUSB	GUSBP3	HEXA	HEXB	HGSNAT	HINT1	HMMR	HPRT1	HPSE	HPSE2	HSPG2	HYAL1	HYAL2	HYAL3	HYAL4	IDS	IDUA	ITPA	KERA	LUM	LYG1	LYG2	LYVE1	MAN1A1	MAN1B1	MANBA	MBD4	MGAT1	MIR181B1	MLYCD	MMP12	NAGA	NAGK	NAGLU	NCAN	NCCRP1	NEIL1	NEIL2	NEU1	NEU2	NEU3	NEU4	NGLY1	NPL	NT5C	NT5C1A	NT5C3A	NT5E	NT5M	NTHL1	NUDT1	NUDT10	NUDT11	NUDT15	NUDT16	NUDT18	NUDT3	NUDT4	NUDT4B	NUDT7	NUDT9	OGA	OGG1	OGN	OMD	OVGP1	PDE10A	PDE1A	PDE2A	PDE4A	PDE4B	PDE4C	PDE4D	PDE5A	PDE7A	PDE7B	PDE8A	PDE8B	PDE9A	PGLYRP1	PGLYRP2	PGLYRP3	PGLYRP4	PGM2	PNLIPRP2	PNP	PRELP	PRKCD	RENBP	SAMHD1	SDC1	SDC2	SDC3	SDC4	SGSH	SLC9A1	SMUG1	SPAM1	STAB2	STT3B	TDG	TGFB1	TYMP	UNG	UPB1	UPP1	UPP2	VCAN	XDH
GOBP_CARBOHYDRATE_DERIVATIVE_METABOLIC_PROCESS	> The chemical reactions and pathways involving carbohydrate derivative. [GOC:TermGenie]	A3GALT2	A4GALT	A4GNT	AAAS	AADAT	AASS	AATF	ABCA2	ABCA7	ABCC5	ABCD1	ABHD10	ABHD14B	ABHD6	ABO	AC098591.2	ACACA	ACACB	ACAN	ACAT1	ACBD6	ACER2	ACLY	ACOT1	ACOT11	ACOT12	ACOT13	ACOT2	ACOT4	ACOT6	ACOT7	ACOT8	ACOT9	ACP3	ACP6	ACSBG1	ACSBG2	ACSF2	ACSF3	ACSL1	ACSL3	ACSL4	ACSL5	ACSL6	ACSM1	ACSM2A	ACSM2B	ACSM3	ACSM4	ACSM5	ACSM6	ACSS1	ACSS2	ACTN3	ADA	ADA2	ADAL	ADAMTS12	ADAMTS13	ADAMTS9	ADCY1	ADCY10	ADCY2	ADCY3	ADCY4	ADCY5	ADCY6	ADCY7	ADCY8	ADCY9	ADK	ADPGK	ADSL	ADSS1	ADSS2	AGA	AGO2	AGRN	AHCY	AICDA	AK1	AK2	AK3	AK4	AK5	AK9	AKR1A1	AKR1B1	AKR1B10	AKR1C1	AKR1C2	AKR1C3	AKR1C4	AKR7A2	AKT1	AL353753.1	ALDH1A1	ALDOA	ALDOB	ALDOC	ALG1	ALG10	ALG10B	ALG11	ALG12	ALG13	ALG14	ALG1L	ALG1L2	ALG2	ALG3	ALG5	ALG6	ALG8	ALG9	AMD1	AMDHD2	AMFR	AMPD1	AMPD2	AMPD3	ANGPT1	ANTKMT	AOAH	AP2A1	APCS	APOBEC1	APOBEC2	APOBEC3A	APOBEC3B	APOBEC3C	APOBEC3D	APOBEC3F	APOBEC3G	APOBEC3H	APP	APRT	AQP11	ARFGEF1	ARNT	ARSA	ARSB	ASAH1	ASGR1	ASGR2	ATIC	ATP5F1A	ATP5F1B	ATP5F1C	ATP5F1D	ATP5F1E	ATP5F1EP2	ATP5MC1	ATP5MC2	ATP5MC3	ATP5ME	ATP5MF	ATP5MG	ATP5MGL	ATP5PB	ATP5PD	ATP5PF	ATP5PO	ATP6V0C	ATP6V1A	ATP7A	ATPSCKMT	B3GALNT1	B3GALNT2	B3GALT1	B3GALT2	B3GALT4	B3GALT5	B3GALT6	B3GAT1	B3GAT2	B3GAT3	B3GLCT	B3GNT10	B3GNT2	B3GNT3	B3GNT4	B3GNT5	B3GNT6	B3GNT7	B3GNT8	B3GNT9	B4GALNT1	B4GALNT2	B4GALT1	B4GALT2	B4GALT3	B4GALT4	B4GALT5	B4GALT6	B4GALT7	B4GAT1	BAAT	BACE2	BAD	BAX	BCAN	BCL2	BGN	BMP2	BMPR1B	BMPR2	BPGM	BPNT1	BPNT2	C1GALT1	C1GALT1C1	C1GALT1C1L	CAD	CANT1	CARD11	CASK	CBFA2T3	CBR4	CCL19	CCL21	CCR7	CD44	CDA	CDADC1	CELA1	CEMIP	CEMIP2	CERK	CHI3L1	CHI3L2	CHIA	CHIT1	CHP1	CHPF	CHPF2	CHST1	CHST10	CHST11	CHST12	CHST13	CHST14	CHST15	CHST2	CHST3	CHST4	CHST5	CHST6	CHST7	CHST8	CHST9	CHSY1	CHSY3	CLN6	CLTC	CMAS	CMPK1	CMPK2	CNMD	COASY	COG3	COG7	COL11A1	COL2A1	CPTP	CROT	CRPPA	CRYL1	CSGALNACT1	CSGALNACT2	CSPG4	CSPG5	CST3	CTBS	CTNNB1	CTPS1	CTPS2	CTSA	CTSL	CWH43	CYTL1	DAD1	DBI	DCAKD	DCK	DCN	DCTD	DCTPP1	DCXR	DDIT4	DDOST	DERA	DERL2	DERL3	DGAT1	DGAT2	DGUOK	DHDDS	DHFR2	DHODH	DHTKD1	DIP2A	DLAT	DLD	DLG1	DLG2	DLST	DMAC2L	DNAJC30	DNPH1	DOLK	DOLPP1	DPAGT1	DPM1	DPM2	DPM3	DPY19L1	DPY19L2	DPY19L3	DPY19L4	DPYD	DPYS	DSE	DSEL	DTYMK	DUT	EDEM1	EDEM2	EDEM3	EFL1	EGF	EGFLAM	EIF6	ELOVL1	ELOVL2	ELOVL3	ELOVL4	ELOVL5	ELOVL6	ELOVL7	ENGASE	ENO1	ENO2	ENO3	ENO4	ENPP1	ENPP4	ENPP7	ENTPD4	ENTPD5	ENTPD7	EOGT	EP300	EPHA2	ERH	ERP44	ESRRB	ESYT1	ESYT2	ESYT3	EXT1	EXT2	EXTL1	EXTL2	EXTL3	FA2H	FAM20B	FAR1	FAR2	FASN	FBP1	FBP2	FBXO17	FBXO2	FBXO27	FBXO44	FBXO6	FCSK	FGF2	FITM2	FKRP	FKTN	FLCN	FMOD	FN3K	FOXC1	FOXK1	FOXK2	FOXL1	FUCA1	FUCA2	FUT1	FUT10	FUT11	FUT2	FUT3	FUT4	FUT5	FUT6	FUT7	FUT8	FUT9	G6PC	G6PC2	G6PC3	G6PD	GAL3ST1	GAL3ST2	GAL3ST3	GAL3ST4	GALC	GALK1	GALNS	GALNT1	GALNT10	GALNT11	GALNT12	GALNT13	GALNT14	GALNT15	GALNT16	GALNT17	GALNT18	GALNT2	GALNT3	GALNT4	GALNT5	GALNT6	GALNT7	GALNT8	GALNT9	GALNTL6	GALT	GANAB	GANC	GAPDH	GAPDHS	GART	GATA1	GBA	GBA2	GBA3	GBGT1	GCDH	GCK	GCKR	GCNT1	GCNT2	GCNT3	GCNT4	GCNT7	GFPT1	GFPT2	GFUS	GGTA1	GIMAP7	GIT1	GK	GK2	GK5	GLA	GLB1	GLCE	GLTP	GLYAT	GLYCTK	GM2A	GMDS	GMPPB	GMPR2	GMPS	GNAI3	GNE	GNMT	GNPDA1	GNPDA2	GNPNAT1	GNPTAB	GNS	GOLGA2	GOLPH3	GORASP1	GPAA1	GPAM	GPAT2	GPAT3	GPAT4	GPC1	GPC2	GPC3	GPC4	GPC5	GPC6	GPD1	GPD1L	GPD2	GPI	GPLD1	GSK3A	GSTZ1	GTPBP1	GUCY1A1	GUCY1A2	GUCY1B1	GUCY2C	GUCY2D	GUCY2F	GUK1	GUSB	GUSBP3	GXYLT1	GXYLT2	H19	H6PD	HACD1	HACD2	HAS1	HAS2	HAS3	HBEGF	HDAC4	HEXA	HEXB	HGF	HGSNAT	HIF1A	HINT1	HK1	HK2	HK3	HKDC1	HMGCL	HMGCR	HMGCS1	HMGCS2	HMMR	HPRT1	HPSE	HPSE2	HS2ST1	HS3ST1	HS3ST2	HS3ST3A1	HS3ST3B1	HS3ST4	HS3ST5	HS3ST6	HS6ST1	HS6ST2	HS6ST3	HSD17B12	HSD17B4	HSD17B8	HSPG2	HTD2	HTR2A	HYAL1	HYAL2	HYAL3	HYAL4	IDS	IDUA	IFNG	IGF1	IHH	IL15	IL1B	IL33	IL4	IMPDH1	IMPDH2	INS	INSR	ITGB8	ITIH1	ITIH2	ITIH3	ITIH4	ITIH5	ITIH6	ITM2A	ITM2B	ITM2C	ITPA	JAK3	JMJD8	KERA	KHK	KIT	KRTCAP2	KYNU	LARGE1	LARGE2	LCMT2	LDHA	LDHC	LEP	LMAN1	LRGUK	LRRK2	LUM	LYG1	LYG2	LYVE1	MACROD1	MACROD2	MAGI3	MAGT1	MAN1A1	MAN1A2	MAN1B1	MAN1C1	MAN2A1	MAN2A2	MAN2B1	MANBA	MARCHF6	MBD4	MCCC2	MCEE	MCFD2	MDP1	MFN1	MGAT1	MGAT2	MGAT3	MGAT4A	MGAT4B	MGAT4C	MGAT4D	MGAT5	MGAT5B	MIR101-1	MIR106A	MIR144	MIR147A	MIR153-1	MIR17	MIR181B1	MIR20A	MIR298	MIR31	MIR323A	MIR346	MIR455	MIR520C	MIR644A	MIR675	MLXIPL	MLYCD	MMP12	MOGS	MPC2	MPDU1	MPI	MPP1	MPPE1	MT-ATP6	MT-ATP8	MT-CO2	MT3	MTAP	MTCO2P12	MUC1	MUC12	MUC13	MUC15	MUC16	MUC17	MUC19	MUC2	MUC20	MUC21	MUC3A	MUC4	MUC5AC	MUC5B	MUC6	MUC7	MUCL1	MVD	MVK	MYOG	NAGA	NAGK	NAGLU	NAGPA	NANP	NANS	NCAN	NCCRP1	NCOR1	NCSTN	NDC1	NDNF	NDST1	NDST2	NDST3	NDST4	NECAB1	NECAB2	NECAB3	NEIL1	NEIL2	NEU1	NEU2	NEU3	NEU4	NFKB1	NGLY1	NME1	NME2	NME2P1	NME3	NME4	NME5	NME6	NME7	NME9	NMNAT1	NPC1	NPL	NPPA	NPPB	NPPC	NPR1	NPR2	NT5C	NT5C1A	NT5C1B	NT5C2	NT5C3A	NT5E	NT5M	NTHL1	NUDT1	NUDT10	NUDT11	NUDT14	NUDT15	NUDT16	NUDT18	NUDT2	NUDT3	NUDT4	NUDT4B	NUDT5	NUDT7	NUDT9	NUP107	NUP133	NUP153	NUP155	NUP160	NUP188	NUP205	NUP210	NUP214	NUP35	NUP37	NUP42	NUP43	NUP50	NUP54	NUP58	NUP62	NUP85	NUP88	NUP93	NUP98	NUPR1	NUS1	OARD1	OGA	OGDH	OGDHL	OGG1	OGN	OGT	OMD	OPA1	OS9	OST4	OSTC	OVGP1	OXSM	P2RX7	PAICS	PANK1	PANK2	PANK3	PANK4	PAPSS1	PAPSS2	PARG	PARK7	PARP1	PAWR	PCSK6	PDE10A	PDE1A	PDE2A	PDE4A	PDE4B	PDE4C	PDE4D	PDE5A	PDE7A	PDE7B	PDE8A	PDE8B	PDE9A	PDGFB	PDGFRB	PDHA1	PDHA2	PDHB	PDHX	PDK1	PDK2	PDK3	PDK4	PDP1	PDP2	PDPR	PEMT	PFAS	PFKFB1	PFKFB2	PFKFB3	PFKFB4	PFKL	PFKM	PFKP	PGAM1	PGAM2	PGAM4	PGAP1	PGAP2	PGAP3	PGAP4	PGD	PGK1	PGK2	PGLS	PGLYRP1	PGLYRP2	PGLYRP3	PGLYRP4	PGM1	PGM2	PGM2L1	PGM3	PHLDA1	PID1	PIGA	PIGB	PIGC	PIGF	PIGG	PIGH	PIGK	PIGL	PIGM	PIGN	PIGO	PIGP	PIGQ	PIGS	PIGT	PIGU	PIGV	PIGW	PIGX	PIGY	PIGZ	PIM1	PINK1	PIPOX	PKLR	PKM	PLCB1	PLOD3	PMM1	PMM2	PMVK	PNLIPRP2	PNP	POFUT1	POFUT2	POGLUT1	POGLUT2	POGLUT3	POM121	POM121C	POMGNT1	POMGNT2	POMK	POMT1	POMT2	PORCN	PPARA	PPARD	PPARGC1A	PPAT	PPCDC	PPCS	PPT1	PPT2	PRELP	PRKAA1	PRKAA2	PRKAG1	PRKAG2	PRKAG3	PRKCD	PRKCSH	PRPS1	PRPS1L1	PRPS2	PRPSAP1	PRPSAP2	PRTFDC1	PRXL2C	PSAP	PSEN1	PTH	PTHLH	PTX3	PUDP	PXYLP1	PYGL	PYURF	RAB1A	RAB1B	RAB23	RAE1	RAMP1	RAN	RANBP2	RBKS	RENBP	RFK	RFT1	RHOQ	RNASEH2B	RNF103	RNF139	RNF185	RNF5	RORA	RPE	RPEL1	RPIA	RPN1	RPN2	RRM1	RRM2	RRM2B	RXYLT1	SAMHD1	SCCPDH	SCD	SCD5	SDC1	SDC2	SDC3	SDC4	SDF2L1	SEC13	SEH1L	SEL1L	SERP1	SERP2	SGSH	SHPK	SLC10A7	SLC25A1	SLC25A12	SLC25A13	SLC26A1	SLC26A2	SLC2A10	SLC2A4	SLC2A6	SLC34A1	SLC35A3	SLC35B2	SLC35B3	SLC35C1	SLC35C2	SLC35D1	SLC35D2	SLC39A8	SLC4A1	SLC4A4	SLC51B	SLC9A1	SMPD1	SMPD2	SMPD3	SMPD4	SMUG1	SOAT1	SORD	SPAM1	SPHK2	SPOCK2	SPOCK3	SRD5A3	ST3GAL1	ST3GAL2	ST3GAL3	ST3GAL4	ST3GAL5	ST3GAL6	ST6GAL1	ST6GAL2	ST6GALNAC1	ST6GALNAC2	ST6GALNAC3	ST6GALNAC4	ST6GALNAC5	ST6GALNAC6	ST8SIA1	ST8SIA2	ST8SIA3	ST8SIA4	ST8SIA5	ST8SIA6	STAB2	STOML2	STS	STT3A	STT3B	SUCLA2	SUCLG2	SULF1	SULF2	SULT1A1	SULT1A2	SULT1A3	SULT1A4	SULT1B1	SULT1C2	SULT1C3	SULT1C4	SULT1E1	SULT2A1	SULT2B1	SULT4A1	SULT6B1	SUMF1	SUMF2	SYVN1	TALDO1	TBPL1	TCF7L2	TDG	TDO2	TECR	TET1	TET2	TET3	TGDS	TGFB1	TH	THEM4	THEM5	TIGAR	TJP2	TK1	TK2	TKFC	TKT	TMEM106A	TMEM165	TMEM258	TMEM59	TMSB4X	TMTC1	TMTC2	TMTC3	TMTC4	TNIP1	TP53	TPI1	TPR	TPST1	TPST2	TRAK1	TRAK2	TREM2	TREX1	TRIM13	TRIP11	TUSC3	TYMP	TYMS	TYW1	TYW1B	TYW5	UAP1	UAP1L1	UBE2J1	UCK1	UCK2	UCKL1	UGCG	UGDH	UGGT1	UGGT2	UGP2	UGT8	UMPS	UNG	UPB1	UPP1	UPP2	UPRT	UQCC3	UST	UXS1	VCAN	VCP	VEGFB	VPS9D1	XDH	XXYLT1	XYLB	XYLT1	XYLT2	ZBTB20	ZBTB7A
GOBP_CARBOHYDRATE_DERIVATIVE_TRANSPORT	> The directed movement of a carbohydrate derivative into, out of or within a cell, or between cells, by means of some agent such as a transporter or pore. [GOC:bf, GOC:jl, GOC:TermGenie]	ABCC3	ABCC4	ABCC6	ABCD1	ABCG1	ADA	ADORA1	AGR2	ALOX12B	ATG5	CALHM1	CALHM3	CD47	CLN3	CR1	G6PC	G6PC3	GJA1	GLTP	LBP	MFSD2A	NLRP6	NPC2	P2RY2	PLA2G10	PLEKHA8	PLTP	PRKCE	PSAP	RALBP1	RFT1	RSC1A1	SCARB1	SLC10A7	SLC15A2	SLC15A3	SLC15A4	SLC17A3	SLC17A9	SLC19A1	SLC25A17	SLC25A19	SLC25A23	SLC25A24	SLC25A25	SLC25A31	SLC25A4	SLC25A41	SLC25A42	SLC25A5	SLC25A6	SLC28A1	SLC28A2	SLC28A3	SLC29A1	SLC29A2	SLC29A3	SLC29A4	SLC33A1	SLC35A1	SLC35A2	SLC35A3	SLC35A4	SLC35A5	SLC35B1	SLC35B2	SLC35B3	SLC35B4	SLC35C1	SLC35C2	SLC35D1	SLC35D2	SLC35D3	SLC35E3	SLC37A1	SLC37A2	SLC37A4	SLC50A1	SLC5A1	SLC5A2	VAMP8	VLDLR
GOBP_CARBOHYDRATE_HOMEOSTASIS	> A homeostatic process involved in the maintenance of an internal steady state of a carbohydrate within an organism or cell. [GOC:mah]	AACS	ACSM2A	ADCY5	ADCY8	ADGRF5	ADIPOQ	ADIPOR1	ADIPOR2	ADRA2A	AGER	AKT1	ALOX5	ANO1	APPL2	ASPSCR1	BACE2	BAD	BAIAP3	BECN2	BHLHA15	BRSK2	C1QTNF12	C2CD2L	CAMK2N1	CARTPT	CASR	CAV3	CCDC186	CCN4	CDK16	CEBPA	CFTR	CLTRN	CMA1	CNR1	CPB2	CRH	CRTC2	CRY1	CRY2	CSRP3	CYB5R4	CYP11B1	CYP7A1	DBH	DUSP29	DYNLL1	EFNA5	ENDOG	ENY2	EPHA5	ERN1	FABP5	FAM3B	FFAR1	FFAR2	FGF21	FGFR4	FKBP1B	FOXA1	FOXA2	FOXA3	FOXK1	FOXK2	FOXO1	G6PC	G6PC2	GAS6	GATA4	GCG	GCGR	GCK	GCKR	GCLM	GHRHR	GHRL	GJB6	GPER1	GPLD1	GPR21	GPR27	GPR68	GRIK5	HECTD4	HIF1A	HK1	HK2	HK3	HKDC1	HLA-DRB1	HMGN3	HNF1A	HNF4A	ICAM1	IGF1R	IGFBP5	IL6	INPP5K	INS	INSR	IRS1	IRS2	JAGN1	KCNB1	KCNJ11	KIF5B	KLF15	KLF7	LEP	LEPR	LGALS1	LIN28A	LRP1	LRP5	LRP5L	MBD5	MCU	MIR103A1	MIR146A	MIR15A	MIR16-1	MIR33A	MIRLET7G	MLXIPL	MPC2	MTNR1B	NADK	NCOA5	NEUROD1	NGFR	NMB	NME1	NME2	NR1D1	NR1H4	NUCKS1	OAS1	OPA1	OXCT1	PARK7	PAX2	PAX6	PCK1	PCK2	PDK2	PDK3	PDK4	PDX1	PHPT1	PIH1D1	PIK3CA	PIK3R1	PIK3R2	PIM3	PLA2G6	PLSCR3	POLG	POMC	PPARD	PPARG	PPARGC1A	PPP1R3G	PPP3CA	PPP3CB	PRCP	PRKAA1	PRKAA2	PRKACA	PRKCE	PTCH1	PTPN11	PTPN2	PTPRN	PTPRN2	PYGL	RAB11B	RAB11FIP2	RAB11FIP5	RAC1	RACK1	RAF1	RBP4	RFX6	RMI1	RPS6	SELENOT	SERPINF1	SESN2	SESN3	SIN3A	SIRT1	SLC16A1	SLC29A1	SLC2A4	SLC39A14	SLC8B1	SLC9B2	SMARCA4	SMARCB1	SOX4	SRF	SRI	SSTR5	STAR	STAT3	STK11	STX4	STXBP3	STXBP4	STXBP5L	SUCNR1	TCF7L2	TENT4B	TFAP2B	TH	TIAM1	TRA2B	TRPM4	TWNK	UCP2	UNC13B	USF1	VGF	VSNL1	WDR35	WFS1	XBP1	ZBED6	ZBTB20	ZNF236
GOBP_CARBOHYDRATE_IMPORT_ACROSS_PLASMA_MEMBRANE	> The directed movement of a carbohydrate from outside of a cell, across the plasma membrane and into the cytosol. [GOC:dos]	SLC2A1	SLC2A10	SLC2A3	SLC2A5	SLC5A1	SLC5A2
GOBP_CARBOHYDRATE_METABOLIC_PROCESS	> The chemical reactions and pathways involving carbohydrates, any of a group of organic compounds based of the general formula Cx(H2O)y. Includes the formation of carbohydrate derivatives by the addition of a carbohydrate residue to another molecule. [GOC:mah, ISBN:0198506732]	A3GALT2	A4GNT	AAAS	ABHD10	ABO	ACACB	ACTN3	ADIPOQ	ADIPOR1	ADPGK	ADRB3	AGL	AKR1A1	AKR1B1	AKR7A2	AKT1	AKT2	ALDH1A1	ALDH1B1	ALDH2	ALDOA	ALDOB	ALDOC	AMDHD2	AMY1A	AMY1B	AMY1C	AMY2A	AMY2B	ANGPTL3	AOAH	AP2A1	APOD	APP	ARNT	ARPP19	ATF3	ATF4	AVPR1B	B3GALNT1	B3GALT1	B3GALT2	B3GALT5	B3GAT1	B3GAT2	B3GAT3	B3GLCT	B3GNT2	B3GNT3	B3GNT4	B3GNT6	B3GNT7	B3GNT8	B3GNT9	B4GALNT1	B4GALT1	B4GALT2	B4GALT3	B4GALT4	B4GALT5	B4GALT6	B4GALT7	BAD	BCKDK	BPGM	BPNT1	BPNT2	BRAF	BRAT1	BRS3	C1QTNF1	C1QTNF12	C1QTNF3	CALM1	CASD1	CBFA2T3	CD244	CHI3L1	CHI3L2	CHIA	CHID1	CHIT1	CHST1	CHST10	CHST11	CHST12	CHST13	CHST14	CHST15	CHST2	CHST3	CHST4	CHST5	CHST6	CHST7	CHST8	CHST9	CLK2	CLTC	COQ2	COQ3	COX11	CPT1A	CREM	CRTC2	CRY1	CS	CSGALNACT1	CSGALNACT2	CTBS	CYB5A	CYB5R3	DCXR	DDB1	DDIT4	DERA	DGAT2	DGKQ	DHDH	DHTKD1	DLAT	DPM3	DUSP12	DYRK2	EDEM1	EDEM2	EDEM3	EGF	EIF6	ENO1	ENO2	ENO3	ENO4	ENOSF1	ENPP1	ENTPD5	EP300	EPM2AIP1	ERFE	ESRRB	EXT1	EXT2	FABP5	FAM3A	FAM3C	FBP1	FBP2	FCSK	FGGY	FOXA2	FOXK1	FOXK2	FPGT	FUCA1	FUCA2	FUOM	FUT1	FUT10	FUT2	FUT3	FUT4	FUT5	FUT6	FUT7	FUT8	FUT9	G6PC	G6PC2	G6PC3	G6PD	GAA	GAL3ST3	GAL3ST4	GALE	GALK1	GALK2	GALM	GALNT3	GALNT7	GALT	GANAB	GANC	GAPDH	GAPDHS	GBA2	GBA3	GBE1	GBGT1	GCG	GCGR	GCK	GCKR	GCNT3	GCNT4	GDPGP1	GGTA1	GHRL	GIT1	GK	GK2	GK5	GLA	GLB1	GLB1L	GLB1L2	GLB1L3	GLO1	GLT6D1	GLYCTK	GM2A	GNB3	GNE	GNMT	GNPDA1	GNPDA2	GNPTAB	GNPTG	GOT1	GOT2	GPD1	GPD1L	GPD2	GPER1	GPI	GPLD1	GPT	GSK3A	GSK3B	GSTO1	GSTO2	GUSB	GUSBP3	GYG1	GYG2	GYS1	GYS2	H6PD	HAS1	HAS2	HAS3	HDAC4	HECTD4	HEXA	HEXB	HEXD	HIF1A	HK1	HK2	HK3	HKDC1	HMGB1	HRH1	HS2ST1	HTR2A	HYAL1	HYAL2	HYAL3	HYAL4	IDH1	IDH2	IDH3A	IDH3G	IDNK	IDUA	IFNG	IGF1	IGF2	IGFBP3	IGFBP4	IL6ST	IMPA1	IMPA2	INPP1	INPP5A	INPP5B	INPP5E	INPP5J	INPP5K	INPPL1	INS	INSR	IPPK	IRS1	IRS2	ISYNA1	ITPK1	ITPKA	JMJD8	KAT2A	KAT2B	KBTBD2	KCNJ11	KHK	KL	KLB	LALBA	LANCL1	LANCL2	LANCL3	LCMT1	LCT	LCTL	LDHA	LDHAL6A	LDHAL6B	LDHB	LDHC	LEP	LEPR	LHCGR	LRP5	MAEA	MAN1A1	MAN1A2	MAN1B1	MAN1C1	MAN2A1	MAN2A2	MAN2B1	MAN2B2	MAN2C1	MANBA	MAPK14	MAS1	MDH1	MDH1B	MDH2	ME1	MECP2	MGAM	MGAT2	MIDN	MIOX	MIR103A1	MIR107	MIR210	MLEC	MLXIPL	MLYCD	MOGAT1	MOGAT2	MOGAT3	MOGS	MPDU1	MPI	MST1	MTMR2	MTMR7	MTOR	MYOG	MYORG	NAGA	NAGK	NAGPA	NANP	NANS	NCOA2	NCOR1	NDC1	NDST1	NDST2	NDST3	NDST4	NEU1	NEU2	NEU3	NEU4	NFKB1	NHLRC1	NISCH	NKX1-1	NLN	NPL	NPY1R	NR1D1	NTSR1	NUDT5	NUP107	NUP133	NUP153	NUP155	NUP160	NUP188	NUP205	NUP210	NUP214	NUP35	NUP37	NUP42	NUP43	NUP50	NUP54	NUP58	NUP62	NUP85	NUP88	NUP93	NUP98	NUPR1	OAS1	OCRL	OGDH	OGDHL	OGT	OMA1	ONECUT1	OTOG	OTOGL	OVGP1	P2RX7	P2RY1	P2RY6	PARG	PASK	PC	PCDH12	PCK1	PCK2	PDGFB	PDHA1	PDHA2	PDHB	PDK1	PDK2	PDK3	PDK4	PDX1	PDXP	PER2	PFKFB1	PFKFB2	PFKFB3	PFKFB4	PFKL	PFKM	PFKP	PGAM1	PGAM2	PGAM4	PGD	PGGHG	PGK1	PGK2	PGLS	PGM1	PGM2	PGM2L1	PGM3	PGM5	PGP	PHKA1	PHKA2	PHKB	PHKG1	PHKG2	PHLDA2	PIGQ	PIK3CA	PKLR	PKM	PLA2G4A	PLEK	PMAIP1	PMM1	PMM2	POFUT1	POFUT2	POM121	POM121C	POMC	POMK	POMT1	PPARA	PPARD	PPARGC1A	PPIP5K1	PPIP5K2	PPP1CA	PPP1CB	PPP1CC	PPP1R1A	PPP1R2	PPP1R2B	PPP1R2P1	PPP1R3A	PPP1R3B	PPP1R3C	PPP1R3D	PPP1R3E	PPP1R3F	PPP1R3G	PPP4R3B	PRKAA1	PRKAA2	PRKAG1	PRKAG2	PRKAG3	PRKCE	PRKN	PRXL2C	PSEN1	PTAFR	PTEN	PTH	PTH1R	PTK2B	PTPN2	PYGB	PYGL	PYGM	RAE1	RANBP2	RB1CC1	RBKS	RBP4	RENBP	RGN	RORA	RORC	RPE	RPEL1	RPIA	RUBCNL	SCARB2	SDHAF3	SDS	SEC13	SEH1L	SELENOS	SERPINA12	SESN2	SHPK	SI	SIAE	SIK1	SIRT1	SIRT7	SLC23A1	SLC23A2	SLC25A1	SLC25A10	SLC25A11	SLC25A12	SLC25A13	SLC2A1	SLC2A2	SLC2A3	SLC2A4	SLC2A5	SLC2A6	SLC2A8	SLC35A1	SLC35A2	SLC35B4	SLC37A4	SLC39A14	SLC3A1	SLC3A2	SLC45A3	SLC4A1	SLC4A4	SLC5A2	SLC5A3	SMPD3	SNCA	SOGA1	SORBS1	SORD	SPAM1	SPATA20	SRC	ST3GAL2	ST3GAL4	ST3GAL5	ST3GAL6	ST6GAL2	ST6GALNAC1	ST6GALNAC3	ST6GALNAC4	ST6GALNAC5	ST6GALNAC6	ST8SIA1	ST8SIA2	ST8SIA3	ST8SIA4	ST8SIA5	ST8SIA6	STBD1	STK40	SYNJ1	SYNJ2	TALDO1	TFAP2B	TFF1	TGFB1	TIGAR	TKFC	TKT	TKTL1	TNF	TP53	TPD52L2	TPI1	TPR	TREH	TREX1	UEVLD	UGDH	UGP2	USF1	USP7	WDR5	WDTC1	XYLB	YDJC	ZBTB20	ZBTB7A	ZMPSTE24
GOBP_CARBOHYDRATE_TRANSMEMBRANE_TRANSPORT	> The process in which a carbohydrate is transported across a membrane. [GOC:mah]	ADIPOQ	ADIPOR2	AKT1	AKT2	APPL1	APPL2	ARPP19	ASPSCR1	BRAF	C1QTNF12	C2CD5	C3	CAPN10	CLIP3	CLTCL1	CREBL2	EDN1	EDNRA	ENPP1	ERFE	FABP5	FFAR4	FGF19	FGF21	GH1	GIP	GPC3	GRB10	GSK3A	HK2	HNF1A	IGF1	IL1B	INPP5K	INS	INSR	IRS1	IRS2	ITLN1	KLF15	LEP	MAPK14	MEF2A	MFSD4A	MFSD4B	MIR103A1	MIR107	MIR143	MIR223	NFE2L2	NR4A3	OCLN	OPN3	OSBPL8	OSTN	PEA15	PID1	PIK3R1	PLA2G1B	POU4F2	PPARD	PPBP	PRKAG2	PRKCB	PRKCI	PTH	PTPN11	RAB4B	RAP1A	RHOQ	RNASEL	RPS6KB1	RSC1A1	RTN2	SELENOS	SESN2	SLC17A5	SLC23A1	SLC23A2	SLC25A27	SLC27A1	SLC27A4	SLC2A1	SLC2A10	SLC2A11	SLC2A12	SLC2A14	SLC2A2	SLC2A3	SLC2A4	SLC2A5	SLC2A6	SLC2A7	SLC2A8	SLC2A9	SLC45A1	SLC45A3	SLC50A1	SLC5A1	SLC5A10	SLC5A11	SLC5A2	SLC5A3	SLC5A4	SLC5A9	SORBS1	SORT1	STXBP3	STXBP4	TERT	TMEM144	TNF	TRARG1	TRIB3	TSC1	ZDHHC7
GOBP_CARBOHYDRATE_TRANSPORT	> The directed movement of carbohydrate into, out of or within a cell, or between cells, by means of some agent such as a transporter or pore. Carbohydrates are any of a group of organic compounds based of the general formula Cx(H2O)y. [GOC:ai]	ADIPOQ	ADIPOR2	AKT1	AKT2	APPL1	APPL2	AQP1	AQP10	AQP11	AQP2	AQP3	AQP7	AQP9	ARPP19	ASPSCR1	BRAF	C1QTNF12	C2CD5	C3	CAPN10	CLIP3	CLTCL1	CREBL2	EDN1	EDNRA	ENPP1	ERFE	EZR	FABP5	FFAR4	FGF19	FGF21	GH1	GIP	GPC3	GRB10	GSK3A	HK2	HNF1A	IGF1	IL1B	INPP5K	INS	INSR	IRS1	IRS2	ITLN1	KLF15	LEP	MAPK14	MEF2A	MFSD12	MFSD2A	MFSD2B	MFSD4A	MFSD4B	MIR103A1	MIR107	MIR143	MIR223	NFE2L2	NR4A3	OCLN	OPN3	OSBPL8	OSTN	PEA15	PID1	PIK3R1	PLA2G1B	PLS1	POU4F2	PPARD	PPBP	PRKAG2	PRKCB	PRKCI	PTH	PTPN11	RAB4B	RAP1A	RFT1	RHOQ	RNASEL	RPS6KB1	RSC1A1	RTN2	SELENOS	SESN2	SLC17A5	SLC23A1	SLC23A2	SLC25A27	SLC26A6	SLC27A1	SLC27A4	SLC2A1	SLC2A10	SLC2A11	SLC2A12	SLC2A14	SLC2A2	SLC2A3	SLC2A4	SLC2A5	SLC2A6	SLC2A7	SLC2A8	SLC2A9	SLC35A1	SLC35A2	SLC35A3	SLC35A4	SLC35A5	SLC35B1	SLC35B4	SLC35C1	SLC35D1	SLC35D2	SLC35D3	SLC37A1	SLC37A2	SLC37A3	SLC37A4	SLC45A1	SLC45A2	SLC45A3	SLC45A4	SLC50A1	SLC5A1	SLC5A10	SLC5A11	SLC5A2	SLC5A3	SLC5A4	SLC5A9	SMPD3	SORBS1	SORT1	STXBP3	STXBP4	TERT	TMEM144	TNF	TRARG1	TRIB3	TSC1	VIL1	ZDHHC7
GOBP_CELL_KILLING	> Any process in an organism that results in the killing of its own cells or those of another organism, including in some cases the death of the other organism. Killing here refers to the induction of death in one cell by another cell, not cell-autonomous death due to internal or other environmental conditions. [GOC:add]	AGER	AP1G1	APOL1	ARG1	ARRB2	AZGP1	AZU1	B2M	BAD	BCL2L1	BCL2L11	C3	C9	CADM1	CAMP	CASP8	CCL13	CD160	CD1A	CD1B	CD1C	CD1D	CD1E	CD226	CD55	CD59	CD5L	CEACAM1	CEBPG	CFH	CFHR1	CFHR2	CFHR5	CHGA	CLEC12B	CLEC2A	CLEC7A	CORO1A	CR1L	CRK	CRTAM	CST11	CTSC	CTSG	CTSH	CXCL6	CYRIB	DCD	DEFA1	DEFA1B	DEFA3	DEFA4	DEFA5	DEFA6	DEFB103A	DEFB103B	DEFB118	DEFB128	DEFB132	DEFB4A	DNASE1	DNASE1L3	ELANE	EMP2	F2	F2RL1	FADD	FCER2	FCGR2B	GAPDH	GNLY	GZMB	GZMM	H2BC11	H2BC12	HAMP	HAVCR2	HLA-A	HLA-B	HLA-DRA	HLA-DRB1	HLA-E	HLA-F	HLA-G	HLA-H	HMGN2	HPRT1	HRG	HSP90AB1	HTN1	HTN3	ICAM1	IFNG	IL12A	IL12B	IL12RB1	IL13	IL18	IL18RAP	IL21	IL23A	IL23R	IL4	IL7R	ITGAM	KIR2DL4	KIR3DL1	KLRC1	KLRC2	KLRC4-KLRK1	KLRD1	KLRF2	KLRK1	KRT6A	LAG3	LAMP1	LCE3A	LCE3B	LCE3C	LEP	LGALS9	LILRB1	LTF	LYST	LYZ	MICA	MR1	MUC7	NCR1	NCR3	NECTIN2	NOS2	P2RX7	PF4	PGLYRP1	PGLYRP3	PGLYRP4	PIK3R6	PPP3CB	PRF1	PTPN6	PTPRC	PVR	RAB27A	RAET1E	RAET1G	RASGRP1	REG3G	RIPK3	RNF19B	ROMO1	RPL30	RPS19	S100A12	SEMG1	SERPINB4	SERPINB9	SH2D1A	SLAMF6	SLAMF7	SLC22A13	STAP1	STAT5B	STX7	STXBP2	SYK	TUBB	TUBB4B	TUSC2	TYROBP	ULBP1	ULBP2	ULBP3	UNC13D	VAMP7	VAV1	XCL1
GOBP_CELLULAR_AMIDE_METABOLIC_PROCESS	> The chemical reactions and pathways involving an amide, any derivative of an oxoacid in which an acidic hydroxy group has been replaced by an amino or substituted amino group, as carried out by individual cells. [GOC:curators]	AADAT	AANAT	AARS1	AARS2	AARSD1	AASDH	AASDHPPT	AASS	ABCA2	ABCA7	ABCA8	ABCC2	ABCD1	ABCE1	ABCF1	ABCG1	ABHD4	ABTB1	AC098591.2	ACACA	ACACB	ACAT1	ACBD6	ACE	ACE2	ACER1	ACER2	ACER3	ACLY	ACO1	ACOT1	ACOT11	ACOT12	ACOT13	ACOT2	ACOT4	ACOT6	ACOT7	ACOT8	ACOT9	ACSBG1	ACSBG2	ACSF2	ACSF3	ACSL1	ACSL3	ACSL4	ACSL5	ACSL6	ACSM1	ACSM2A	ACSM2B	ACSM3	ACSM4	ACSM5	ACSM6	ACSS1	ACSS2	ADAM10	ADAMTS13	AGK	AGO1	AGO2	AGO3	AGO4	AIMP1	AIMP2	AIRE	AKT1	AKT2	ALDH1L1	ALDH1L2	ALKBH1	ALLC	ALOX12B	ALOXE3	AMDHD1	AMDHD2	ANG	ANPEP	AOPEP	APEH	APH1A	APH1B	APOE	APP	ARG1	ARG2	ARL6IP5	ASAH1	ASAH2	ASAH2B	ASL	ASMT	ASNS	ASS1	ATF4	ATP6AP2	ATXN2	AURKAIP1	B3GALT1	B3GALT2	B3GALT4	B4GALNT1	B4GALT3	B4GALT5	B4GALT6	BAAT	BACE1	BACE2	BANK1	BARHL2	BCL3	BDH2	BECN1	BIN1	BOLL	BTD	BTG2	BX284668.2	C12orf65	C1QBP	C8orf88	CALR	CAPRIN1	CAPRIN2	CARNMT1	CARNS1	CARS1	CARS2	CASC3	CASP3	CBR4	CCL5	CCN1	CD28	CDC123	CDK4	CDK5RAP1	CDKAL1	CEBPA	CEL	CELF1	CELF4	CERK	CERS1	CERS2	CERS3	CERS4	CERS5	CERS6	CERT1	CES1	CGA	CGB3	CHAC1	CHAC2	CHCHD1	CHRNA7	CIRBP	CLIC1	CLIC2	CLIC3	CLIC5	CLN5	CLN6	CLN8	CLU	CMA1	CMAS	CNBP	CNDP2	CNOT1	CNOT10	CNOT11	CNOT2	CNOT3	CNOT6	CNOT6L	CNOT7	CNOT8	CNOT9	COA3	COPS5	CORIN	CPA3	CPD	CPE	CPEB1	CPEB2	CPEB3	CPEB4	CPM	CPN1	CPQ	CPS1	CPXM1	CPXM2	CPZ	CSDE1	CTIF	CTNS	CTSG	CTSH	CTSL	CTSZ	CYFIP1	CYP2C9	CYP4F22	DALRD3	DAP3	DAPK1	DAPK3	DARS1	DARS2	DAZ1	DAZ2	DAZ3	DAZ4	DAZL	DBI	DDX1	DDX25	DDX39B	DDX3X	DDX6	DEGS1	DEGS2	DENR	DGAT1	DGAT2	DHFR	DHFR2	DHFRP1	DHPS	DHX29	DHX33	DHX36	DHX9	DIO2	DIP2A	DLAT	DLD	DLST	DMD	DNAJC1	DNAJC24	DNAJC3	DND1	DNPEP	DPEP1	DPH1	DPH2	DPH3	DPH3P1	DPH5	DPH6	DPH7	DRG1	DRG2	DYRK1A	EARS2	ECE1	ECE2	EEF1A1	EEF1A1P5	EEF1A2	EEF1B2	EEF1D	EEF1E1	EEF1G	EEF2	EEF2K	EEFSEC	EFL1	EFNA1	EGFR	EIF1	EIF1AD	EIF1AX	EIF1AY	EIF1B	EIF2A	EIF2AK1	EIF2AK2	EIF2AK3	EIF2AK4	EIF2B1	EIF2B2	EIF2B3	EIF2B4	EIF2B5	EIF2D	EIF2S1	EIF2S2	EIF2S3	EIF2S3B	EIF3A	EIF3B	EIF3C	EIF3CL	EIF3D	EIF3E	EIF3F	EIF3G	EIF3H	EIF3I	EIF3J	EIF3K	EIF3L	EIF3M	EIF4A1	EIF4A2	EIF4A3	EIF4B	EIF4E	EIF4E1B	EIF4E2	EIF4E3	EIF4EBP1	EIF4EBP2	EIF4EBP3	EIF4ENIF1	EIF4G1	EIF4G2	EIF4G3	EIF4H	EIF5	EIF5A	EIF5A2	EIF5AL1	EIF5B	EIF6	ELANE	ELAVL1	ELOVL1	ELOVL2	ELOVL3	ELOVL4	ELOVL5	ELOVL6	ELOVL7	ENC1	ENPEP	ENPP7	EPHA4	EPRS1	ERAL1	ERAP1	ERAP2	ERBB2	ETF1	ETHE1	FA2H	FAR1	FAR2	FARS2	FARSA	FARSB	FASN	FASTKD2	FASTKD3	FITM2	FMR1	FOLR1	FOLR2	FOXO3	FPGS	FSHB	FTCD	FTO	FTSJ1	FURIN	FUT3	FUT5	FUT6	FUT7	FXR1	FXR2	G6PD	GADD45GIP1	GAL3ST1	GALC	GAPDH	GARS1	GATB	GATC	GBA	GBA2	GBA3	GCDH	GCLC	GCLM	GCN1	GDAP1	GDAP1L1	GEMIN5	GFM1	GFM2	GGA3	GGCT	GGT1	GGT2	GGT3P	GGT5	GGT6	GGT7	GGTA1	GGTLC1	GGTLC2	GGTLC3	GIGYF2	GLA	GLE1	GLO1	GLRX2	GLYAT	GM2A	GNE	GNPDA1	GNPDA2	GPAM	GPAT4	GPX1	GRB7	GRM5	GSAP	GSK3A	GSPT1	GSPT2	GSR	GSS	GSTA1	GSTA2	GSTA3	GSTA4	GSTA5	GSTK1	GSTM1	GSTM2	GSTM3	GSTM4	GSTM5	GSTO1	GSTO2	GSTP1	GSTT1	GSTT2	GSTT2B	GSTT4	GSTZ1	GTPBP1	GTPBP2	GUF1	GZMB	HABP4	HACD1	HACD2	HAGH	HAL	HAP1	HARS1	HARS2	HBS1L	HEXA	HEXB	HLCS	HM13	HMGCL	HMGCS1	HMGCS2	HNRNPD	HNRNPR	HPGDS	HSD17B12	HSD17B4	HSD17B8	HSPB1	HTD2	HTRA2	HYDIN2	IARS1	IARS2	IDE	IDH1	IFNG	IFNGR1	IGF1	IGF2BP1	IGF2BP2	IGF2BP3	IGFBP5	IGHMBP2	IL6	ILF3	IMMP2L	IMPACT	INPP5E	IREB2	ITGA2	ITGB8	JMJD4	KARS1	KBTBD8	KHDRBS1	KHSRP	KLHL25	KRT17	KYNU	LARP1	LARP4	LARP4B	LARP6	LARS1	LARS2	LHB	LIN28A	LINC00324	LINC01145	LINC01783	LINC02591	LNPEP	LRPPRC	LRRTM3	LSM14A	LSM14B	LTA4H	LTN1	LTO1	LVRN	MAGOH	MALSU1	MAPK1	MAPK3	MAPKAPK5	MARS1	MARS2	MCCC1	MCCC2	MCEE	MCTS1	METAP1	METTL14	METTL16	METTL17	METTL3	METTL5	MEX3D	MGAT3	MGST2	MIF4GD	MIPEP	MIR1-1	MIR100	MIR101-1	MIR103A1	MIR106A	MIR106B	MIR107	MIR10B	MIR125B1	MIR132	MIR133B	MIR134	MIR135B	MIR138-1	MIR144	MIR145	MIR146A	MIR148A	MIR153-1	MIR15A	MIR15B	MIR16-1	MIR17	MIR181A2	MIR181B1	MIR181C	MIR181D	MIR182	MIR186	MIR19B1	MIR200B	MIR200C	MIR204	MIR205	MIR206	MIR208A	MIR20A	MIR21	MIR210	MIR212	MIR218-1	MIR221	MIR222	MIR24-1	MIR27A	MIR27B	MIR28	MIR298	MIR299	MIR29A	MIR29B1	MIR29C	MIR31	MIR339	MIR345	MIR346	MIR361	MIR365A	MIR378A	MIR455	MIR483	MIR499A	MIR503	MIR518B	MIR520B	MIR520C	MIR520E	MIR590	MIR6086	MIR659	MIR877	MIR9-1	MIR92A1	MIR939	MIR96	MIR98	MIRLET7A1	MIRLET7E	MIRLET7I	MKNK1	MKNK2	MLYCD	MMACHC	MME	MOV10	MPC2	MPV17L2	MRPL1	MRPL10	MRPL11	MRPL12	MRPL13	MRPL14	MRPL15	MRPL16	MRPL17	MRPL18	MRPL19	MRPL2	MRPL20	MRPL21	MRPL22	MRPL23	MRPL24	MRPL27	MRPL28	MRPL3	MRPL30	MRPL32	MRPL33	MRPL34	MRPL35	MRPL36	MRPL37	MRPL38	MRPL39	MRPL4	MRPL40	MRPL41	MRPL42	MRPL43	MRPL44	MRPL45	MRPL46	MRPL47	MRPL48	MRPL49	MRPL50	MRPL51	MRPL52	MRPL53	MRPL54	MRPL55	MRPL57	MRPL58	MRPL9	MRPS10	MRPS11	MRPS12	MRPS14	MRPS15	MRPS16	MRPS17	MRPS18A	MRPS18B	MRPS18C	MRPS2	MRPS21	MRPS22	MRPS23	MRPS24	MRPS25	MRPS26	MRPS27	MRPS28	MRPS30	MRPS31	MRPS33	MRPS34	MRPS35	MRPS36	MRPS5	MRPS6	MRPS7	MRPS9	MRRF	MT-TS1	MTFMT	MTG1	MTG2	MTHFD1	MTHFD1L	MTHFD2	MTHFD2L	MTHFR	MTHFS	MTIF2	MTIF3	MTOR	MTPN	MTRF1	MTRF1L	MTRR	MVD	MVK	N6AMT1	NAAA	NAALADL1	NAGA	NAGK	NAGS	NANOS1	NANOS2	NANOS3	NANP	NAPEPLD	NARS1	NARS2	NAT10	NAT8	NAT8B	NCBP1	NCBP2	NCK1	NCK2	NCL	NCSTN	NDUFA7	NEMF	NEU1	NEU2	NEU3	NEU4	NEURL1	NFE2L2	NGDN	NGF	NGRN	NIBAN1	NIT1	NLN	NMRAL1	NOA1	NOD2	NOLC1	NOTCH4	NPEPPS	NPEPPSP1	NPL	NPM1	NR1H4	NSMAF	NSUN3	NSUN5	NTRK2	NUDT7	OGDH	OGFOD1	OPLAH	ORMDL1	ORMDL2	ORMDL3	OTC	OXA1L	OXSM	P2RX1	PA2G4	PABPC1	PABPC4	PADI6	PAIP1	PAIP2	PAIP2B	PAM	PANK2	PARK7	PARS2	PASK	PATL2	PC	PCCA	PCCB	PCIF1	PCSK1	PCSK1N	PCSK2	PCSK4	PCSK5	PCSK6	PCSK7	PDF	PDHA1	PDHA2	PDHB	PDHX	PDK1	PDK2	PDK3	PDK4	PDP1	PDP2	PDPR	PDZD11	PEMT	PER1	PER2	PGAM1	PGLYRP2	PICALM	PIN1	PINK1	PIPOX	PIWIL1	PIWIL2	PIWIL3	PIWIL4	PKM	PLA2G15	PLA2G4E	PLAAT1	PLAAT2	PLAAT3	PLAAT4	PLAAT5	PLD1	PLEKHN1	PLPP1	PLPP2	PLPP3	PLXNB2	PM20D1	PMVK	PNPLA1	POLDIP3	POLR2D	POLR2G	PPA1	PPA2	PPCS	PPP1CA	PPP1R15A	PPP1R15B	PPP2CA	PPP2R1A	PPT1	PPT2	PRG3	PRKAA1	PRKCD	PRKDC	PRNP	PRR16	PSEN1	PSEN2	PSENEN	PSTK	PTAFR	PTCD3	PTGES2	PTK2B	PUM1	PUM2	PUM3	PURA	PUS7	PYM1	QARS1	QKI	QRSL1	RACK1	RARS1	RARS2	RBM24	RBM3	RBM4	RBM4B	RBM8A	RC3H1	RCC1L	RELA	REN	RENBP	RGS2	RIDA	RMND1	RNF139	ROCK1	ROCK2	RPL10	RPL10A	RPL10L	RPL11	RPL12	RPL13	RPL13A	RPL13AP3	RPL14	RPL15	RPL17	RPL18	RPL18A	RPL19	RPL21	RPL22	RPL22L1	RPL23	RPL23A	RPL24	RPL26	RPL26L1	RPL27	RPL27A	RPL28	RPL29	RPL3	RPL30	RPL31	RPL32	RPL34	RPL35	RPL35A	RPL36	RPL36A	RPL36AL	RPL37	RPL37A	RPL37AP8	RPL38	RPL39	RPL39L	RPL39P5	RPL3L	RPL4	RPL41	RPL5	RPL6	RPL7	RPL7A	RPL8	RPL9	RPLP0	RPLP0P6	RPLP1	RPLP2	RPS10	RPS11	RPS12	RPS13	RPS14	RPS15	RPS15A	RPS16	RPS17	RPS18	RPS19	RPS2	RPS20	RPS21	RPS23	RPS24	RPS25	RPS26	RPS27	RPS27A	RPS27L	RPS28	RPS29	RPS3	RPS3A	RPS4X	RPS4Y1	RPS4Y2	RPS5	RPS6	RPS6KA1	RPS6KA3	RPS6KB1	RPS6KB2	RPS7	RPS8	RPS9	RPSA	RPUSD3	RPUSD4	RRBP1	RSL24D1	RTN1	RTN2	RTN3	RTN4	RWDD1	SAMD4A	SAMD4B	SAMD8	SARNP	SARS1	SARS2	SCD	SCD5	SCG5	SEC11A	SEC11B	SEC11C	SECISBP2	SECISBP2L	SELENOT	SEPSECS	SESN2	SGMS1	SGMS2	SGPL1	SHFL	SHMT1	SHMT2	SIRT3	SLC19A1	SLC1A1	SLC25A1	SLC25A15	SLC25A2	SLC25A32	SLC2A13	SLC46A1	SLC5A6	SLC7A11	SMPD1	SMPD2	SMPD3	SMPD4	SMPDL3B	SOD1	SORL1	SOX4	SP1	SPCS1	SPCS2	SPCS3	SPHK1	SPHK2	SPON1	SPPL3	SPTLC1	SPTLC2	SPTLC3	SPTSSA	SPTSSB	SRBD1	SRP9	ST3GAL1	ST3GAL2	ST3GAL5	ST6GAL1	ST6GALNAC3	ST6GALNAC4	ST6GALNAC5	ST6GALNAC6	ST8SIA2	ST8SIA3	ST8SIA4	ST8SIA6	STAT3	SUCLA2	SUCLG2	SYNCRIP	TACO1	TAPBP	TARBP2	TARDBP	TARS1	TARS2	TARS3	TCOF1	TDO2	TECR	THBS1	THEM4	THEM5	THOP1	TIA1	TIGAR	TLCD3B	TMA7	TMED10	TMED2	TNF	TNFRSF1A	TNIP1	TNRC6A	TNRC6B	TNRC6C	TOB1	TP53	TPP1	TPR	TRAP1	TRHDE	TRIM71	TRMT10C	TRMT112	TRNAU1AP	TRUB2	TSC1	TSFM	TSHB	TUFM	TYMS	UBA52	UCN	UGCG	UGT8	UHMK1	UMOD	UNK	UPF1	UPF3A	UPF3B	UQCC1	UQCC2	URAD	UROC1	USP16	VARS1	VARS2	VIM	VNN1	VNN2	VNN3	WARS1	WARS2	XPNPEP1	XRN1	YARS1	YARS2	YBX1	YBX2	YBX3	YTHDF1	YTHDF2	YTHDF3	ZAR1	ZAR1L	ZC3H12A	ZC3H12D	ZC3H15	ZCCHC13	ZCCHC4	ZFP36	ZFP36L1	ZFP36L2	ZNF385A	ZNF540	ZNF598	ZNF706
GOBP_CELLULAR_GLUCAN_METABOLIC_PROCESS	> The chemical reactions and pathways involving glucans, polysaccharides consisting only of glucose residues, occurring at the level of an individual cell. [ISBN:0198547684]	AGL	AKT1	AKT2	CALM1	DYRK2	ENPP1	EPM2AIP1	ESRRB	G6PC	GAA	GBE1	GCGR	GCK	GNMT	GSK3A	GSK3B	GYG1	GYG2	GYS1	GYS2	HMGB1	IGF1	IGF2	IL6ST	INPP5K	INS	INSR	IRS1	IRS2	KHK	LEPR	MGAM	MTOR	NHLRC1	NR1D1	PASK	PCDH12	PER2	PGM1	PGM2	PGM2L1	PHKA1	PHKA2	PHKB	PHKG1	PHKG2	PHLDA2	POMC	PPP1CA	PPP1CB	PPP1CC	PPP1R1A	PPP1R2	PPP1R2B	PPP1R2P1	PPP1R3A	PPP1R3B	PPP1R3C	PPP1R3D	PPP1R3E	PPP1R3F	PPP1R3G	PRKAG2	PRKAG3	PTH	PYGB	PYGL	PYGM	RB1CC1	RUBCNL	SELENOS	SORBS1	STBD1	STK40	UGP2
GOBP_CELLULAR_GLUCOSE_HOMEOSTASIS	> A cellular homeostatic process involved in the maintenance of an internal steady state of glucose within a cell or between a cell and its external environment. [GOC:dph, GOC:go_curators, GOC:tb]	AACS	ADCY5	ADCY8	ADRA2A	AGER	ANO1	BAD	BAIAP3	BRSK2	C1QTNF12	C2CD2L	CAMK2N1	CARTPT	CASR	CCDC186	CDK16	CFTR	CLTRN	CMA1	CPB2	CRH	CYP7A1	DYNLL1	EFNA5	ENDOG	ENY2	EPHA5	ERN1	FGF21	FKBP1B	FOXA2	FOXA3	FOXK1	FOXK2	FOXO1	GAS6	GATA4	GCG	GCK	GCLM	GHRHR	GHRL	GJB6	GPER1	GPLD1	GPR27	GPR68	GRIK5	HIF1A	HK1	HK2	HK3	HKDC1	HLA-DRB1	HMGN3	ICAM1	IGF1R	IRS2	JAGN1	KCNB1	KCNJ11	KIF5B	KLF15	KLF7	LGALS1	LIN28A	LRP1	LRP5	LRP5L	MIR103A1	MIR146A	MIR15A	MIR16-1	MIRLET7G	MLXIPL	MPC2	NADK	NEUROD1	NGFR	NME1	NME2	NR1D1	NR1H4	NUCKS1	OPA1	OXCT1	PAX2	PCK1	PCK2	PDK3	PDX1	PHPT1	PIH1D1	PIK3CA	PIK3R1	PIK3R2	PIM3	PLA2G6	POLG	PPARD	PPARGC1A	PPP3CA	PPP3CB	PRKAA1	PRKAA2	PRKACA	PRKCE	PTPRN	PTPRN2	RAB11B	RAB11FIP2	RAB11FIP5	RAC1	RACK1	RAF1	RFX6	SELENOT	SERPINF1	SIN3A	SIRT1	SLC29A1	SLC39A14	SLC9B2	SMARCA4	SMARCB1	SOX4	SRF	SRI	STAR	STX4	STXBP3	STXBP4	TH	TIAM1	TRA2B	TRPM4	TWNK	UCP2	UNC13B	VSNL1	WDR35	XBP1	ZBED6	ZBTB20	ZNF236
GOBP_CELLULAR_PROTEIN_COMPLEX_DISASSEMBLY	> The disaggregation of a protein complex into its constituent components, occurring at the level of an individual cell. Protein complexes may have other associated non-protein prosthetic groups, such as nucleic acids, metal ions or carbohydrate groups. [GOC:jl]	ABCE1	ACTN2	ADD1	ADD2	ADD3	APC	APC2	APEH	ARHGEF2	ATXN7	AURKAIP1	AVIL	BMERB1	C12orf65	CAMSAP1	CAMSAP2	CAMSAP3	CAPG	CAPZA1	CAPZA2	CAPZA3	CAPZB	CARMIL1	CARMIL2	CCSAP	CFL1	CFL2	CHCHD1	CIB1	CKAP5	CLASP1	CLASP2	CRACD	DAP3	DMTN	DNAJC6	DSTN	EIF5A	EIF5A2	EIF5AL1	EPS8	ERAL1	ETF1	F2RL1	FGF13	FLII	GADD45GIP1	GAK	GFM2	GLE1	GSN	GSPT1	GSPT2	HDAC6	HDGFL3	HSPA8	IQANK1	JMJD4	KATNB1	KIF18A	KIF18B	KIF19	KIF24	KIF2A	KIF2B	KIF2C	LIMA1	LMOD1	LMOD2	LMOD3	MAP1A	MAP1B	MAP1S	MAP6D1	MICAL1	MICAL2	MICAL3	MID1IP1	MRPL1	MRPL10	MRPL11	MRPL12	MRPL13	MRPL14	MRPL15	MRPL16	MRPL17	MRPL18	MRPL19	MRPL2	MRPL20	MRPL21	MRPL22	MRPL23	MRPL24	MRPL27	MRPL28	MRPL3	MRPL30	MRPL32	MRPL33	MRPL34	MRPL35	MRPL36	MRPL37	MRPL38	MRPL39	MRPL4	MRPL40	MRPL41	MRPL42	MRPL43	MRPL44	MRPL45	MRPL46	MRPL47	MRPL48	MRPL49	MRPL50	MRPL51	MRPL52	MRPL53	MRPL54	MRPL55	MRPL57	MRPL58	MRPL9	MRPS10	MRPS11	MRPS12	MRPS14	MRPS15	MRPS16	MRPS17	MRPS18A	MRPS18B	MRPS18C	MRPS2	MRPS21	MRPS22	MRPS23	MRPS24	MRPS25	MRPS26	MRPS27	MRPS28	MRPS30	MRPS31	MRPS33	MRPS34	MRPS35	MRPS36	MRPS5	MRPS6	MRPS7	MRPS9	MRRF	MTPN	MTRF1	MTRF1L	N6AMT1	NAPA	NAPB	NAV3	NCKAP5	NCKAP5L	NES	NSF	OGFOD1	OXA1L	PDXP	PEX14	PIK3CA	PLEK	PLEKHH2	PPP1R9B	PTCD3	RDX	SCIN	SEMA5A	SH3BP1	SH3GL1	SHFL	SLN	SPAST	SPEF1	SPTA1	SPTAN1	SPTB	SPTBN1	SPTBN2	SPTBN4	SPTBN5	STMN1	STMN2	STMN3	STMN4	STMND1	SVIL	SWAP70	SYNJ1	TAOK1	TMOD1	TMOD2	TMOD3	TMOD4	TPX2	TRIM54	TRIOBP	TRMT112	TRPV4	TTBK2	TWF1	TWF2	UPF1	VIL1	VILL	VPS4A	VPS4B	WASHC2C	WDR1
GOBP_CELLULAR_RESPONSE_TO_CARBOHYDRATE_STIMULUS	> Any process that results in a change in state or activity of a cell (in terms of movement, secretion, enzyme production, gene expression, etc.) as a result of a carbohydrate stimulus. [GOC:mah]	AACS	ADCY5	ADCY8	ADRA2A	AGER	ANO1	BAD	BAIAP3	BRSK2	C1QTNF12	C2CD2L	CALCRL	CAMK2N1	CASR	CCDC186	CDK16	CFTR	CLEC7A	CLTRN	CMA1	COLEC12	CPB2	CRH	CYP7A1	DYNLL1	EFNA5	ENDOG	ENY2	EPHA5	ERN1	FGF21	FKBP1B	FOXA2	GAS6	GATA4	GCG	GCLM	GHRHR	GHRL	GJB6	GPER1	GPLD1	GPR27	GPR68	GRIK5	HIF1A	HLA-DRB1	HMGN3	ICAM1	IGF1R	IRS2	JAGN1	KCNB1	KCNJ11	KIF5B	KLF7	LEP	LGALS1	LIN28A	LRP1	LRP5	LRP5L	MAP2K4	MAP2K6	MAPK13	MIR146A	MIR15A	MIR16-1	MIRLET7G	MLXIPL	MPC2	NADK	NEUROD1	NME1	NME2	NR1D1	NR1H4	OPA1	OXCT1	PAX2	PCK1	PCK2	PDK3	PDX1	PHPT1	PIH1D1	PIK3CA	PIM3	PLA2G6	POLG	PPARD	PPARGC1A	PPP3CA	PPP3CB	PRKAA1	PRKAA2	PRKACA	PRKCB	PRKCE	PTPRN	PTPRN2	RAB11B	RAB11FIP2	RAB11FIP5	RAC1	RACK1	RAF1	RFX6	SELENOT	SERPINF1	SIN3A	SLC26A6	SLC29A1	SLC2A5	SLC39A14	SLC9B2	SMARCA4	SMARCB1	SOX4	SRF	SRI	STAR	STX4	STXBP4	TH	TIAM1	TRA2B	TRPM4	TWNK	UCP2	UNC13B	VSNL1	WDR35	XBP1	ZBED6	ZBTB20	ZFP36L1	ZNF236
GOBP_CELLULAR_RESPONSE_TO_CORTICOSTEROID_STIMULUS	> Any process that results in a change in state or activity of a cell (in terms of movement, secretion, enzyme production, gene expression, etc.) as a result of a corticosteroid hormone stimulus. A corticosteroid is a steroid hormone that is produced in the adrenal cortex. Corticosteroids are involved in a wide range of physiologic systems such as stress response, immune response and regulation of inflammation, carbohydrate metabolism, protein catabolism, blood electrolyte levels, and behavior. They include glucocorticoids and mineralocorticoids. [GOC:mah]	ABCC2	ADCYAP1	AGTR2	AKR1C3	ANXA1	AQP1	ARG1	ASS1	ATP2B1	BCL2L11	CBX3	CFLAR	CRH	DDIT4	DNMT3B	EDN1	EGFR	EIF4E	ERRFI1	FAM107A	FBXO32	FECH	FLT3	FOXO1	GJB2	GPER1	GSTP1	HEY1	HNRNPU	ICAM1	ISL1	KLF9	MSTN	MT-ND3	MYOD1	NPAS4	NR3C1	PCK1	PCK2	REST	RPS6KB1	SCNN1B	SCNN1G	SERPINF1	SGK1	SMYD3	SRD5A1	SSTR2	SSTR3	SSTR4	SSTR5	STAR	STC1	TFAP4	UBE2L3	UGT1A1	USP8	ZFP36	ZFP36L1	ZFP36L2
GOBP_CYTOKINE_PRODUCTION	> The appearance of a cytokine due to biosynthesis or secretion following a cellular stimulus, resulting in an increase in its intracellular or extracellular levels. [GOC:add, ISBN:0781735149]	ABCD1	ABCD2	ABL1	ACE2	ACKR1	ACOD1	ADAM17	ADAM8	ADAMTS3	ADCY7	ADCYAP1	ADGRG1	ADIPOQ	ADRA2A	AFAP1L2	AGER	AGPAT1	AGPAT2	AGT	AIF1	AIM2	AIRE	AKAP8	AKIRIN2	ALOX15B	ALOX5	ANGPT1	ANXA1	ANXA4	APOA1	APOA2	APOD	APP	APPL1	APPL2	ARFGEF2	ARG1	ARG2	ARHGEF2	ARNT	ARRB1	ARRB2	ASB1	ATF2	ATF4	ATG5	ATP2B1	ATP6AP2	AXL	AZU1	B2M	BANK1	BAP1	BATF	BCL10	BCL3	BCL6	BCL6B	BPI	BRCA1	BST2	BTK	BTN1A1	BTN2A1	BTN2A2	BTN2A3P	BTN3A1	BTN3A2	BTN3A3	BTNL10	BTNL2	BTNL3	BTNL8	BTNL9	C1QBP	C1QTNF3	C1QTNF4	C3	C3AR1	C5	C5AR1	C5AR2	CACTIN	CADM1	CAPN2	CARD11	CARD16	CARD17	CARD18	CARD8	CARD9	CASP1	CASP8	CCBE1	CCDC88B	CCL1	CCL19	CCL3	CCN4	CCR2	CCR7	CD14	CD160	CD2	CD200	CD200R1	CD226	CD24	CD244	CD274	CD276	CD28	CD2AP	CD33	CD34	CD36	CD3E	CD4	CD40	CD40LG	CD46	CD47	CD55	CD58	CD6	CD74	CD80	CD81	CD83	CD84	CD86	CD96	CDH3	CEACAM1	CEBPB	CEBPG	CGAS	CHGA	CHI3L1	CHIA	CHID1	CHRNA7	CHUK	CIDEA	CLC	CLEC4A	CLEC6A	CLEC7A	CLEC9A	CLECL1	CLNK	CLU	CMA1	CMKLR1	CPTP	CR1	CRCP	CREB1	CREBBP	CRLF2	CRP	CRTAM	CRYBA1	CSF1R	CSF2	CSK	CTNNB1	CUEDC2	CX3CL1	CX3CR1	CXCL17	CXCL6	CYBA	CYLD	CYP1B1	CYRIB	DDIT3	DDT	DDX21	DDX3X	DDX41	DDX58	DEFB114	DEFB124	DENND1B	DHX33	DHX36	DHX58	DHX9	DICER1	DLL1	DRD2	DTX4	EBI3	EGR1	EIF2AK2	EIF2AK3	ELANE	EOLA1	EP300	EPHA2	EPX	ERBIN	EREG	ERMAP	ERRFI1	EZR	F11R	F2	F2R	F2RL1	F3	FADD	FCER1G	FCGR2B	FCN1	FERMT1	FFAR1	FFAR2	FFAR3	FFAR4	FGR	FKBP1A	FLOT1	FLT4	FN1	FOXJ1	FOXP1	FOXP3	FRMD8	FURIN	FZD5	G3BP1	GAPDH	GAS6	GATA3	GATA4	GATA6	GBA	GBP1	GBP5	GDF2	GHRL	GHSR	GIT1	GLMN	GPAM	GPATCH3	GPNMB	GPRC5B	GPSM3	GSDMD	GSTP1	H19	HAVCR2	HDAC2	HDAC7	HDAC9	HEG1	HERC5	HFE	HGF	HHLA2	HIF1A	HILPDA	HK1	HLA-A	HLA-B	HLA-DPA1	HLA-DPB1	HLA-DRB1	HLA-E	HLA-F	HLA-G	HMGB1	HMGB2	HMHB1	HMOX1	HOMER2	HOMER3	HPSE	HRAS	HSP90AA1	HSP90AB1	HSPA1A	HSPA1B	HSPB1	HSPD1	HTR2B	HYAL2	ICOSLG	IDO1	IFI16	IFIH1	IFNA2	IFNB1	IFNG	IFNGR1	IFNL1	IGF1	IGF2BP1	IGF2BP2	IGF2BP3	IGHD	IKBKE	IL10	IL12A	IL12B	IL12RB1	IL12RB2	IL13	IL15	IL16	IL17A	IL17B	IL17D	IL17F	IL17RA	IL17RC	IL18	IL18R1	IL1A	IL1B	IL1R1	IL1R2	IL1RAP	IL1RL1	IL1RL2	IL2	IL20RB	IL21	IL23A	IL23R	IL26	IL27	IL27RA	IL33	IL36RN	IL37	IL4	IL4R	IL5RA	IL6	IL6R	IL6ST	IL7	IL9	ILRUN	INAVA	INHA	INHBA	INHBB	INPP5D	INS	IRAK1	IRAK3	IRF1	IRF3	IRF4	IRF5	IRF7	IRF8	ISG15	ISL1	ITCH	ITGAV	ITGB6	ITGB8	ITK	JAK2	JAK3	KAT2A	KAT5	KIR2DL4	KIT	KLF2	KLF4	KLRF2	KPNA6	LACC1	LAG3	LAMTOR5	LAPTM4B	LAPTM5	LBP	LEF1	LEP	LGALS7B	LGALS9	LGALS9B	LGALS9C	LGR4	LILRA2	LILRA4	LILRA5	LILRB1	LILRB2	LILRB4	LITAF	LPL	LRP1	LRRC19	LRRC32	LRRFIP1	LTA	LTB	LTBP1	LTBP3	LTF	LUM	LURAP1	LY9	LY96	LYN	MACIR	MALT1	MAP2K3	MAP2K5	MAP3K7	MAPK11	MAPK13	MAPK14	MAPKAPK2	MAPKBP1	MAST2	MAVS	MBP	MC1R	MCOLN2	MDK	MEFV	MERTK	MIF	MIR100	MIR101-1	MIR105-1	MIR106A	MIR106B	MIR107	MIR125A	MIR125B1	MIR129-1	MIR130A	MIR132	MIR134	MIR135A1	MIR136	MIR140	MIR142	MIR144	MIR145	MIR146A	MIR146B	MIR147A	MIR149	MIR152	MIR155	MIR15A	MIR15B	MIR16-1	MIR17	MIR181A2	MIR181C	MIR181D	MIR182	MIR192	MIR194-1	MIR195	MIR197	MIR199A1	MIR19A	MIR19B1	MIR200B	MIR200C	MIR203A	MIR204	MIR205	MIR206	MIR20A	MIR20B	MIR21	MIR215	MIR217	MIR221	MIR222	MIR24-1	MIR26A1	MIR26B	MIR27B	MIR28	MIR29B1	MIR302C	MIR302D	MIR31	MIR320A	MIR338	MIR34A	MIR361	MIR365A	MIR372	MIR373	MIR378A	MIR383	MIR411	MIR488	MIR504	MIR506	MIR520B	MIR520C	MIR520G	MIR520H	MIR590	MIR657	MIR675	MIR6869	MIR708	MIR766	MIR877	MIR920	MIR92A1	MIR93	MIR935	MIR98	MIRLET7C	MIRLET7E	MIRLET7F1	MMP12	MMP8	MNDA	MOG	MRE11	MUL1	MYB	MYD88	NAV3	NCKAP1L	NDFIP1	NDRG2	NFAM1	NFAT5	NFATC1	NFATC2	NFATC2IP	NFATC3	NFATC4	NFKB1	NFKB2	NFKBIL1	NLRC3	NLRC4	NLRC5	NLRP1	NLRP10	NLRP12	NLRP2	NLRP3	NLRP4	NLRP7	NLRP9	NLRX1	NMI	NOD1	NOD2	NODAL	NOS2	NOX1	NOX5	NPLOC4	NPTN	NR1H4	NR4A3	NRROS	NUTF2	ORM1	ORM2	OSM	OTUD5	OTUD7B	P2RX7	PAEP	PANX1	PANX2	PANX3	PARK7	PCBP2	PCSK5	PDCD1LG2	PDCD4	PDE4B	PDE4D	PELI1	PER1	PF4	PGLYRP2	PGLYRP3	PHB	PIBF1	PIK3CD	PIK3CG	PIK3R1	PIN1	PLA2G1B	PLA2G3	PLA2R1	PLCB1	PLCG2	PLD3	PLD4	PML	PNP	POLA1	POLR1C	POLR2E	POLR2F	POLR2H	POLR2K	POLR2L	POLR3A	POLR3B	POLR3C	POLR3D	POLR3E	POLR3F	POLR3G	POLR3GL	POLR3H	POLR3K	POMC	POSTN	POU2AF1	POU2F2	PPARA	PPM1B	PPP1R11	PQBP1	PRG3	PRKCQ	PRKCZ	PRKD2	PRKDC	PRNP	PSEN1	PTAFR	PTGER4	PTGS2	PTPN11	PTPN22	PTPN6	PTPRC	PTPRJ	PTPRS	PYCARD	PYDC1	PYDC2	PYHIN1	RAB1A	RAB7B	RAC1	RAET1G	RARA	RASGRP1	REL	RELA	RELB	RFTN1	RGCC	RIOK3	RIPK1	RIPK2	RIPK3	RNF125	RNF128	RNF135	RNF216	RNF26	ROCK2	RORA	RPS3	RPS6KA4	RPS6KA5	RSAD2	RUNX1	S100A12	S100A13	S100A8	S100A9	S1PR3	SAA1	SARS1	SASH3	SCAMP5	SCGB1A1	SCIMP	SCRIB	SELENOK	SELENOS	SEMA7A	SERPINB1	SERPINB7	SERPINE1	SERPINF2	SETD2	SFTPD	SIGIRR	SIGLEC16	SIRPA	SIRT1	SLAMF1	SLAMF6	SLC11A1	SLC2A10	SLC7A5	SMAD3	SMAD4	SMAD7	SNAI2	SOCS1	SOCS5	SOD1	SORL1	SPHK1	SPHK2	SPN	SPTBN1	SRGN	SSC5D	STAT1	STAT3	STAT5B	STAT6	STING1	STMP1	STOML2	SULF1	SULF2	SUZ12	SYK	SYT11	TAX1BP1	TBK1	TBX21	TGFB1	TGFB2	TGFB3	THBS1	TIA1	TICAM1	TIGIT	TIRAP	TLR1	TLR2	TLR3	TLR4	TLR5	TLR6	TLR7	TLR8	TLR9	TMED10	TMEM106A	TMF1	TMIGD2	TMSB4X	TNF	TNFAIP3	TNFRSF14	TNFRSF1B	TNFRSF21	TNFRSF8	TNFSF4	TOMM70	TRAF2	TRAF3	TRAF3IP1	TRAF6	TRAIP	TREM2	TREX1	TRIB2	TRIL	TRIM15	TRIM16	TRIM21	TRIM25	TRIM27	TRIM32	TRIM56	TRIM6	TRPM4	TSKU	TSLP	TSPO	TUSC2	TWIST1	TWSG1	TXK	TYROBP	UBA7	UBASH3A	UBE2J1	UBE2L6	UCN	UFD1	USP50	VSIG4	VSIR	VTCN1	WNT11	WNT3A	WNT5A	XBP1	XCL1	XRCC5	XRCC6	YY1	ZBP1	ZBTB7B	ZC3H12A	ZCCHC3	ZFP36	ZFPM1	ZNF580	ZP3
GOBP_CYTOSKELETON_ORGANIZATION	> A process that is carried out at the cellular level which results in the assembly, arrangement of constituent parts, or disassembly of cytoskeletal structures. [GOC:dph, GOC:jl, GOC:mah]	AAAS	ABI1	ABI2	ABITRAM	ABL1	ABL2	ABLIM1	ABLIM2	ABLIM3	ABRAXAS1	ABRAXAS2	ACTA1	ACTB	ACTBL2	ACTC1	ACTG1	ACTL6B	ACTL7A	ACTL7B	ACTN1	ACTN2	ACTR2	ACTR3	ADD1	ADD2	ADD3	ADRA2A	AFAP1	AGAP2	AGRN	AIF1	AIF1L	AJUBA	AKAP11	AKAP13	AKAP9	ALDOA	ALKBH4	ALMS1	ALOX15	AMOT	AMOTL1	AMOTL2	ANG	ANK1	ANK3	ANKRD1	ANKRD53	ANLN	ANTXR1	ANXA1	AP1AR	APC	APC2	APOA1	APOE	AQP1	ARAP1	ARAP3	ARC	ARF1	ARF6	ARFGEF1	ARFGEF3	ARFIP1	ARFIP2	ARHGAP10	ARHGAP12	ARHGAP17	ARHGAP18	ARHGAP25	ARHGAP26	ARHGAP28	ARHGAP35	ARHGAP4	ARHGAP40	ARHGAP44	ARHGAP6	ARHGDIA	ARHGDIB	ARHGEF10	ARHGEF10L	ARHGEF11	ARHGEF15	ARHGEF17	ARHGEF18	ARHGEF19	ARHGEF2	ARHGEF5	ARL2	ARMC2	ARMC4	ARPC1A	ARPC1B	ARPC2	ARPC3	ARPC4	ARPC5	ARPC5L	ARPIN	ARRB1	ASAP3	ASPM	ATAT1	ATF5	ATP2C1	ATP8A2	ATRX	ATXN3	ATXN7	AUNIP	AURKA	AURKB	AURKC	AUTS2	AVIL	BAG4	BAIAP2	BAIAP2L1	BAIAP2L2	BBS2	BBS4	BCAR1	BCAS3	BCCIP	BCL2	BCL6	BFSP1	BFSP2	BICD1	BICD2	BIN1	BIN3	BMERB1	BMP10	BORA	BRCA1	BRCA2	BRK1	BRSK1	BRSK2	BRWD1	BRWD3	BST1	BST2	C10orf90	C15orf62	C2CD3	C9orf72	CALD1	CALR	CAMSAP1	CAMSAP2	CAMSAP3	CAP1	CAP2	CAPG	CAPN10	CAPN2	CAPN3	CAPN6	CAPZA1	CAPZA2	CAPZA3	CAPZB	CARMIL1	CARMIL2	CASQ1	CASS4	CATIP	CAV3	CCDC103	CCDC114	CCDC120	CCDC13	CCDC151	CCDC170	CCDC187	CCDC39	CCDC40	CCDC57	CCDC6	CCDC61	CCDC63	CCDC65	CCDC66	CCDC68	CCDC69	CCDC78	CCDC8	CCDC88A	CCDC88B	CCDC88C	CCIN	CCL11	CCL13	CCL2	CCL21	CCL24	CCL26	CCL27	CCL3	CCL7	CCN2	CCNB1	CCNB2	CCNF	CCP110	CCR7	CCSAP	CCSER2	CD2AP	CD47	CDC14A	CDC14B	CDC14C	CDC20	CDC42	CDC42BPA	CDC42BPB	CDC42BPG	CDC42EP1	CDC42EP2	CDC42EP3	CDC42EP4	CDC42EP5	CDH5	CDK1	CDK10	CDK2	CDK2AP2	CDK5	CDK5R1	CDK5RAP2	CECR2	CELSR1	CENATAC	CENPA	CENPE	CENPH	CENPJ	CEP120	CEP126	CEP131	CEP135	CEP152	CEP19	CEP192	CEP20	CEP250	CEP295	CEP295NL	CEP350	CEP43	CEP44	CEP57	CEP63	CEP68	CEP70	CEP72	CEP76	CEP85	CEP97	CETN1	CETN2	CETN3	CFAP100	CFAP157	CFAP206	CFAP410	CFAP43	CFAP44	CFAP46	CFAP65	CFAP69	CFAP73	CFAP74	CFAP97D1	CFL1	CFL2	CFLAR	CGNL1	CHD3	CHEK1	CHEK2	CHMP1A	CHMP1B	CHMP2A	CHMP2B	CHMP3	CHMP4B	CHMP4C	CHMP5	CHORDC1	CHP1	CIB1	CIT	CKAP5	CLASP1	CLASP2	CLDN19	CLDN3	CLIC4	CLIP1	CLIP2	CLIP3	CLIP4	CLN3	CLN8	CLRN1	CLTC	CNN1	CNN2	CNN3	CNP	CNTLN	CNTNAP1	CNTRL	CNTROB	COBL	CORO1A	CORO1B	CORO1C	CORO2B	CORO6	CORO7	COTL1	CRACD	CRIPT	CRK	CRMP1	CROCC	CRYAB	CSF1R	CSF3	CSNK1A1	CSNK1D	CSPG5	CSRP1	CSRP2	CSRP3	CTNNA1	CTNNA2	CTNNA3	CTNNB1	CTTN	CUL3	CUL7	CUL9	CX3CL1	CXADR	CXCL1	CXCL12	CYFIP1	CYFIP2	CYLC1	CYLC2	CYLD	CYRIA	CYRIB	CYTH2	DAAM1	DAAM2	DAG1	DAPK3	DAW1	DBN1	DBNL	DCLK2	DCTN1	DCTN2	DCTN6	DCX	DES	DEUP1	DIAPH1	DIAPH2	DIAPH3	DISC1	DIXDC1	DLC1	DLG1	DLGAP5	DMD	DMTN	DNAAF1	DNAAF2	DNAAF3	DNAAF4	DNAAF5	DNAAF6	DNAH1	DNAH17	DNAH5	DNAH7	DNAH8	DNAI1	DNAI2	DNAI3	DNAI4	DNAJB13	DNAJB6	DNAL1	DOCK2	DOCK7	DPYSL2	DPYSL3	DRC1	DRG1	DSP	DST	DSTN	DTNBP1	DVL1	DYNC1H1	DYNC1LI1	DYNC1LI2	DYNLT1	DYRK1A	E2F4	ECT2	EDN1	EFHC1	EFHC2	EFNA5	EFS	EHBP1	EHBP1L1	EHD2	ELMO1	ELMO2	ELMO3	ELN	EML1	EML2	EML3	EML4	EMP2	ENAH	EPB41	EPB41L1	EPB41L2	EPB41L3	EPB41L4A	EPB41L4B	EPB41L5	EPB42	EPHA1	EPHA3	EPHA5	EPPK1	EPS8	ERBIN	ERMN	ESAM	ESPL1	ESPN	ESPNL	EVL	EVPL	EVPLL	EZR	F11R	F2RL1	FAM107A	FAM171A1	FAM83H	FARP2	FAT1	FBXO5	FBXW11	FBXW5	FCHSD1	FCHSD2	FER	FERMT2	FES	FGD1	FGD2	FGD3	FGD4	FGD5	FGD6	FGF10	FGF13	FGF7	FHDC1	FHL3	FHOD1	FHOD3	FIGN	FIGNL1	FIGNL2	FITM2	FKBP4	FLII	FLNA	FLNB	FMN1	FMN2	FMNL1	FMNL2	FMNL3	FOXJ1	FRMD3	FRMD5	FRMD6	FRMD7	FSCN1	FSCN2	FSCN3	FSD1	FSIP2	FTCD	FZD10	GAB1	GABARAP	GADD45A	GAN	GAPDH	GAS2	GAS2L1	GAS2L2	GAS2L3	GAS7	GAS8	GBA2	GCC2	GDPD2	GEN1	GFAP	GHRL	GHSR	GJA1	GMFB	GMFG	GNAI1	GOLGA2	GOLGA2P5	GOLGA8A	GOLGA8B	GPM6B	GPR35	GPR65	GPSM2	GRB2	GRHL3	GSK3B	GSN	HAUS1	HAUS2	HAUS3	HAUS4	HAUS5	HAUS6	HAUS7	HAUS8	HAX1	HCK	HCLS1	HDAC3	HDAC6	HDGFL3	HEPACAM2	HIP1	HIP1R	HLA-DRB1	HNRNPU	HOATZ	HOOK1	HOOK2	HOOK3	HRAS	HRG	HSP90B1	HSPA1A	HSPA1B	HTT	HYDIN	ICAM1	ID1	IFT172	IKBKB	INA	INCENP	INF2	INO80	INPP5J	INPP5K	INPPL1	INSC	INSRR	INTS13	IQANK1	IQCG	IQCJ-SCHIP1	IQGAP1	IQGAP2	IQGAP3	IQSEC1	IQSEC2	IQSEC3	ITGB1	ITGB1BP1	ITGB5	ITPKA	JAK2	JAM3	JHY	JMY	KANK1	KANK3	KANK4	KASH5	KAT2A	KAT2B	KATNA1	KATNAL1	KATNAL2	KATNB1	KATNBL1	KBTBD13	KCTD13	KHDC3L	KIAA0753	KIAA1614	KIF11	KIF18A	KIF18B	KIF19	KIF20A	KIF23	KIF24	KIF25	KIF2A	KIF2B	KIF2C	KIF3A	KIF3B	KIF4A	KIF4B	KIFC1	KIFC2	KISS1	KIT	KIZ	KLHL1	KLHL17	KLHL20	KLHL24	KLHL41	KNSTRN	KPNB1	KPTN	KRAS	KRT13	KRT14	KRT15	KRT16	KRT17	KRT18	KRT19	KRT2	KRT20	KRT25	KRT3	KRT31	KRT4	KRT5	KRT6A	KRT6B	KRT6C	KRT71	KRT74	KRT76	KRT8	KRT84	KRT9	LARP4	LATS1	LCP1	LDB3	LIMA1	LIMCH1	LIMD1	LIMK1	LIMK2	LLGL1	LLGL2	LMNA	LMOD1	LMOD2	LMOD3	LORICRIN	LPAR1	LRCH3	LRGUK	LRP1	LRRC49	LRRC6	LSM14A	LURAP1	LZTS2	MACF1	MAD2L1	MAD2L2	MAGEL2	MAP10	MAP1A	MAP1B	MAP1S	MAP2	MAP3K20	MAP4	MAP6	MAP6D1	MAP7	MAP7D1	MAP7D2	MAP7D3	MAP9	MAPK1	MAPK15	MAPK3	MAPKAP1	MAPRE1	MAPRE2	MAPRE3	MAPT	MARCKS	MARCKSL1	MARK1	MARK2	MARK3	MARK4	MAST1	MAST2	MAST3	MAST4	MCIDAS	MCPH1	MCU	MDK	MDM1	MECP2	MEF2A	MEIG1	MET	MICAL1	MICAL2	MICAL3	MICALL2	MID1	MID1IP1	MINK1	MIR1-1	MIR138-1	MIR143	MIR145	MIR149	MIR20A	MIR21	MIR214	MISP	MKKS	MKLN1	MLH1	MLST8	MOS	MPRIP	MRAS	MRTFA	MSN	MSRB1	MSRB2	MTCL1	MTM1	MTOR	MTPN	MTSS1	MYADM	MYBL2	MYCBP2	MYH10	MYH11	MYH14	MYH3	MYH6	MYH9	MYL2	MYLK3	MYO15A	MYO18A	MYO19	MYO1A	MYO1B	MYO1C	MYO1D	MYO1E	MYO1F	MYO1G	MYO1H	MYO5A	MYO5B	MYO5C	MYO6	MYO7A	MYO7B	MYOC	MYOZ1	MYOZ2	MYPN	MZT1	NAA80	NAT10	NAV1	NAV3	NCK1	NCK2	NCKAP1	NCKAP1L	NCKAP5	NCKAP5L	NCKIPSD	NCOR1	NDC80	NDE1	NDEL1	NEB	NEBL	NECTIN2	NEDD9	NEFH	NEFL	NEFM	NEK2	NEK6	NEK7	NES	NEURL1	NEXN	NF1	NF2	NIN	NINL	NISCH	NLGN1	NLRP5	NOS1AP	NOTCH2	NOX4	NPHP1	NPHP4	NPHS1	NPHS2	NPM1	NRAP	NRK	NRP1	NSFL1C	NTF3	NTMT1	NTRK3	NUAK2	NUBP1	NUDC	NUF2	NUMA1	NUP62	NUSAP1	OBSCN	OBSL1	OCLN	ODAM	ODF2	OOEP	OPHN1	OR2A4	P2RX7	PACSIN1	PACSIN2	PACSIN3	PADI6	PAFAH1B1	PAK1	PAK2	PAK3	PAK4	PAK5	PAK6	PALLD	PALM	PAM	PARD3	PARD3B	PARD6A	PARD6B	PARD6G	PARP3	PARVA	PARVB	PARVG	PAWR	PCLAF	PCLO	PCM1	PCNT	PDCD6IP	PDCL3	PDGFA	PDGFRA	PDGFRB	PDLIM1	PDLIM2	PDLIM3	PDLIM4	PDLIM5	PDLIM7	PDPK1	PDXP	PDZD8	PEAK3	PEX14	PFDN2	PFN1	PFN2	PFN3	PFN4	PGM5	PHACTR1	PHACTR2	PHACTR3	PHACTR4	PHIP	PHLDB1	PHLDB2	PHPT1	PIBF1	PICK1	PIK3CA	PIK3R1	PIP5K1A	PIP5K1C	PKD1	PKD2	PKHD1	PKP1	PKP2	PLA2G1B	PLA2G3	PLCE1	PLD2	PLEC	PLEK	PLEK2	PLEKHG2	PLEKHH2	PLK1	PLK2	PLK3	PLK4	PLS1	PLS3	PLXNA3	PLXNB1	POC1B	POF1B	POTEKP	PPARGC1B	PPFIA1	PPL	PPM1E	PPM1F	PPP1R12A	PPP1R9A	PPP1R9B	PPP2R3C	PRC1	PREX1	PRICKLE4	PRKAA1	PRKAA2	PRKAR1A	PRKCD	PRKCE	PRKCI	PRKCZ	PRKG1	PRKN	PROX1	PRPF40A	PRPH	PRUNE1	PSRC1	PSTPIP1	PSTPIP2	PTGER4	PTK2	PTK2B	PTK7	PTPA	PTPN1	PXN	PYCARD	RAB11A	RAB13	RAB6C	RAC1	RAC2	RAC3	RACGAP1	RAE1	RAF1	RALA	RAN	RANBP1	RANBP10	RANBP9	RANGRF	RAP1GDS1	RAP2A	RAPGEF3	RASA1	RASSF1	RASSF7	RBM14	RCC1	RDX	RFLNA	RFLNB	RGCC	RGS14	RGS4	RHOA	RHOB	RHOBTB1	RHOBTB2	RHOBTB3	RHOC	RHOD	RHOF	RHOG	RHOH	RHOJ	RHOQ	RHOU	RICTOR	RMDN1	RND1	RND2	RND3	RNF19A	RNF4	ROCK1	ROCK2	RP1	RP1L1	RPS3	RSPH1	RSPH4A	RSPH6A	RSPH9	RTKN	RTTN	RUFY3	S100A10	S100A8	S100A9	S1PR1	S1PR2	SAC3D1	SAMD14	SAPCD2	SASS6	SAXO1	SAXO2	SBDS	SCIN	SDAD1	SDC4	SDCBP	SDCCAG8	SEMA3E	SEMA5A	SEMA6A	SENP6	SERPINF2	SETD2	SETD3	SFRP1	SGO1	SH3BP1	SH3D19	SH3KBP1	SHANK1	SHANK3	SHC1	SHH	SHROOM1	SHROOM2	SHROOM3	SHROOM4	SHTN1	SIGLEC15	SIK3	SIPA1	SIPA1L1	SIPA1L3	SIRT1	SIX4	SKA1	SKA2	SKA3	SLAIN2	SLC16A1	SLC39A12	SLC9A1	SLC9A3R1	SLIT2	SLK	SMAD3	SMAD4	SMC1A	SMC3	SMIM22	SMTN	SMTNL1	SMTNL2	SNCA	SNX9	SOD1	SON	SORBS1	SORBS2	SORBS3	SOX9	SPAG1	SPAG16	SPAG17	SPAG5	SPAST	SPATA4	SPATA7	SPATC1L	SPC25	SPDL1	SPECC1	SPECC1L	SPEF1	SPEF2	SPICE1	SPIRE1	SPIRE2	SPRY1	SPRY2	SPRYD3	SPTA1	SPTAN1	SPTB	SPTBN1	SPTBN2	SPTBN4	SPTBN5	SRC	SRF	SRGAP2	SRGAP2C	SS18	SSH1	SSH2	SSH3	SSX2IP	STAG1	STAG2	STAP1	STARD13	STARD8	STARD9	STIL	STMN1	STMN2	STMN3	STMN4	STMND1	STRIP1	STRIP2	SUN2	SVIL	SWAP70	SYDE1	SYNE2	SYNE3	SYNM	SYNPO	SYNPO2	SYNPO2L	TAC1	TACC1	TACC2	TACC3	TACSTD2	TAOK1	TAOK2	TASOR	TBCD	TBCE	TBCEL	TBCK	TCAP	TCHH	TEK	TEKT2	TENM1	TESK1	TESK2	TF	TGFB3	TGFBR1	THSD7A	THSD7B	THY1	TJP1	TLE6	TLN1	TLN2	TMEFF2	TMEM67	TMOD1	TMOD2	TMOD3	TMOD4	TMSB10	TMSB15A	TMSB15B	TMSB4X	TMSB4Y	TNF	TNFAIP1	TNFAIP3	TNIK	TNKS	TNNT1	TNNT2	TNNT3	TNXB	TOGARAM1	TOGARAM2	TOR1A	TPGS1	TPM1	TPM2	TPM3	TPM4	TPPP	TPPP2	TPPP3	TPR	TPX2	TRAF3IP1	TRDN	TRIM27	TRIM32	TRIM36	TRIM37	TRIM46	TRIM54	TRIOBP	TRIP10	TRPM2	TRPM7	TRPV4	TSC1	TSPAN32	TTBK2	TTC12	TTC17	TTC25	TTC26	TTK	TTL	TTLL1	TTLL11	TTLL13P	TTLL2	TTLL3	TTLL4	TTLL5	TTLL6	TTLL7	TTLL9	TTN	TUBA1A	TUBA1B	TUBA1C	TUBA3C	TUBA3D	TUBA3E	TUBA4A	TUBA4B	TUBA8	TUBAL3	TUBB	TUBB1	TUBB2A	TUBB2B	TUBB3	TUBB4A	TUBB4B	TUBB6	TUBB8	TUBB8B	TUBD1	TUBE1	TUBG1	TUBG2	TUBGCP2	TUBGCP3	TUBGCP4	TUBGCP5	TUBGCP6	TWF1	TWF2	TYROBP	UBE2B	UBXN2B	UGT8	ULK4	USH1C	USP33	UVRAG	UXT	VAMP4	VASP	VCP	VIL1	VILL	VIM	VPS4A	VPS4B	VPS54	WAS	WASF1	WASF2	WASF3	WASH3P	WASH6P	WASHC1	WASHC2C	WASHC3	WASHC5	WASL	WDPCP	WDR1	WDR62	WDR73	WEE1	WHAMM	WHAMMP3	WIPF1	WNT11	WNT3A	WNT4	WRAP73	WTIP	XIRP1	XIRP2	XRCC2	XRCC3	YEATS4	ZBED3	ZMYM3	ZMYM4	ZMYM6	ZMYND10	ZNF135	ZNF207	ZPR1	ZRANB1	ZW10	ZYX
GOBP_DEFENSE_RESPONSE	> Reactions, triggered in response to the presence of a foreign body or the occurrence of an injury, which result in restriction of damage to the organism attacked or prevention/recovery from the infection caused by the attack. [GOC:go_curators]	A2M	ABCC1	ABCC2	ABCC9	ABCD1	ABCD2	ABCE1	ABCF1	ABCF3	ABHD12	ACE2	ACKR1	ACKR2	ACOD1	ACTR2	ACTR3	ACVR1	ADA	ADAM15	ADAM17	ADAM8	ADAMTS12	ADAMTS13	ADAMTS5	ADAR	ADARB1	ADCY1	ADCY7	ADCY8	ADCYAP1	ADGRB1	ADGRE2	ADGRE5	ADIPOQ	ADM	ADORA1	ADORA2A	ADORA2B	ADORA3	AFAP1L2	AGBL4	AGBL5	AGER	AGT	AGTR1	AGTR2	AHCY	AHSG	AICDA	AIF1	AIM2	AIMP1	AKAP1	AKAP8	AKIRIN2	AKNA	AKT1	ALOX15	ALOX5	ALPK1	ANG	ANKHD1	ANKRD17	ANO6	ANXA1	ANXA3	AOAH	AOC3	AP1G1	AP3B1	APCS	APOA1	APOA4	APOBEC1	APOBEC3A	APOBEC3B	APOBEC3C	APOBEC3D	APOBEC3F	APOBEC3G	APOBEC3H	APOD	APOE	APOL1	APOL2	APOL3	APP	APPL1	APPL2	AQP1	AQP4	AREL1	ARG1	ARG2	ARHGEF2	ARID5A	ARRB2	ASH1L	ASIC1	ASIC4	ASS1	ATAD3A	ATG7	ATM	ATP1A2	ATRN	AXL	AZU1	B2M	B4GALT1	BAP1	BATF	BATF2	BCL10	BCL2	BCL2L1	BCL3	BCL6	BCL6B	BDKRB1	BDKRB2	BECN1	BIRC2	BIRC3	BLK	BLNK	BMP2	BMP6	BMPR1B	BNIP3	BNIP3L	BPI	BPIFA1	BPIFA2	BPIFB1	BPIFB3	BRD4	BRINP1	BST1	BST2	BTK	BTRC	C10orf99	C1QA	C1QB	C1QBP	C1QC	C1QTNF12	C1QTNF3	C1R	C1RL	C1S	C2	C2CD4A	C2CD4B	C3	C3AR1	C4A	C4B	C4BPA	C4BPB	C5	C5AR1	C5AR2	C6	C7	C8A	C8B	C8G	C9	CACTIN	CADM1	CALCA	CALCOCO2	CALCRL	CAMK1D	CAMK2A	CAMK2B	CAMK2D	CAMK2G	CAMK4	CAMLG	CAMP	CAPZA1	CAPZA2	CARD11	CARD18	CARD9	CASC2	CASP1	CASP12	CASP4	CASP5	CCDC88B	CCK	CCL1	CCL11	CCL13	CCL14	CCL15	CCL16	CCL17	CCL18	CCL19	CCL2	CCL20	CCL21	CCL22	CCL23	CCL24	CCL25	CCL26	CCL3	CCL3L1	CCL3L3	CCL4	CCL5	CCL7	CCL8	CCN3	CCN4	CCR1	CCR2	CCR3	CCR4	CCR5	CCR6	CCR7	CCR9	CCRL2	CD14	CD160	CD163	CD177	CD180	CD1D	CD200	CD200R1	CD200R1L	CD207	CD209	CD226	CD244	CD28	CD300C	CD300E	CD300LB	CD36	CD4	CD40	CD40LG	CD44	CD46	CD47	CD48	CD55	CD58	CD5L	CD6	CD68	CD74	CD81	CD83	CD84	CD96	CDC37	CDC42	CDC42EP2	CDC42EP4	CDH5	CDK19	CDO1	CEACAM1	CEBPA	CEBPB	CEBPE	CEBPG	CELA1	CELF1	CERS6	CFB	CFD	CFH	CFHR1	CFHR2	CFHR5	CFI	CFP	CGAS	CHGA	CHI3L1	CHIA	CHID1	CHST1	CHST2	CHST4	CHUK	CIITA	CITED1	CLDN1	CLEC10A	CLEC12B	CLEC1A	CLEC1B	CLEC2A	CLEC4A	CLEC4C	CLEC4D	CLEC4E	CLEC4M	CLEC5A	CLEC6A	CLEC7A	CLNK	CLOCK	CLPB	CLU	CMA1	CMKLR1	CNOT7	CNPY3	CNR1	CNR2	COCH	COLEC10	COLEC11	COLEC12	CORO1A	COTL1	CR1	CR2	CRCP	CREB3L3	CREBBP	CRH	CRHBP	CRISP3	CRK	CRP	CRTAM	CSF1	CSF1R	CSF3R	CSRP3	CST11	CST3	CST7	CTNNBIP1	CTSC	CTSG	CUEDC2	CUL1	CX3CL1	CX3CR1	CXCL1	CXCL10	CXCL11	CXCL12	CXCL13	CXCL16	CXCL17	CXCL2	CXCL3	CXCL5	CXCL6	CXCL8	CXCL9	CXCR2	CXCR3	CXCR4	CXCR6	CYBA	CYBB	CYBC1	CYLD	CYP26B1	CYP27B1	CYP4F11	CYSLTR1	DAB2IP	DAGLA	DAGLB	DAPK1	DAPK3	DCD	DCDC2	DCST1	DDIT4	DDT	DDX1	DDX17	DDX21	DDX3X	DDX58	DDX60	DEFA1	DEFA1B	DEFA3	DEFA4	DEFA5	DEFA6	DEFB1	DEFB103A	DEFB103B	DEFB104A	DEFB104B	DEFB105A	DEFB105B	DEFB106A	DEFB106B	DEFB107A	DEFB107B	DEFB108A	DEFB108B	DEFB109B	DEFB110	DEFB112	DEFB113	DEFB114	DEFB115	DEFB116	DEFB118	DEFB119	DEFB121	DEFB123	DEFB124	DEFB125	DEFB126	DEFB127	DEFB128	DEFB129	DEFB130A	DEFB130B	DEFB131A	DEFB131B	DEFB132	DEFB133	DEFB134	DEFB135	DEFB136	DEFB4A	DHX36	DHX58	DHX9	DMBT1	DNAJC3	DNASE1	DNASE1L3	DPEP1	DPP4	DRD2	DRD4	DROSHA	DTX3L	DUOX1	DUOX2	DUOXA1	DUOXA2	DUSP10	ECM1	ECSIT	EDN1	EDNRB	EGFR	EGR1	EIF2AK1	EIF2AK2	EIF2AK4	EIF4E	EIF4G1	ELANE	ELF3	ELF4	ELMOD2	ENPP3	EP300	EPHA2	EPO	EPPIN	EPRS1	EPX	ERAP1	EREG	ESR1	ETS1	EXOC1	EXOSC4	EXOSC5	EXT1	F11R	F12	F2	F2R	F2RL1	F3	F8	FABP4	FADD	FAM3A	FANCA	FANCD2	FASLG	FBXO9	FBXW11	FCER1G	FCGR1A	FCGR1B	FCGR2B	FCMR	FCN1	FCN2	FCN3	FEM1A	FER	FES	FFAR2	FFAR3	FFAR4	FGA	FGB	FGL2	FGR	FLNA	FN1	FNDC4	FOLR2	FOS	FOSL1	FOXF1	FOXN1	FOXP1	FOXP3	FPR1	FPR2	FPR3	FRK	FUT7	FYN	G3BP1	G3BP2	GABRA5	GAL	GALP	GAPDH	GATA3	GBA	GBP1	GBP2	GBP3	GBP4	GBP5	GBP6	GBP7	GCH1	GGT1	GGT2	GGT3P	GGT5	GHRL	GHSR	GIT1	GJA1	GNLY	GPAM	GPATCH3	GPER1	GPR17	GPR31	GPR32	GPR32P1	GPR33	GPR4	GPR68	GPRC5B	GPS2	GPSM3	GPX1	GRIK2	GRN	GSDMA	GSDMB	GSDMC	GSDMD	GSN	GSTP1	GZMB	GZMM	H19	H2BC1	H2BC10	H2BC11	H2BC12	H2BC21	H2BC4	H2BC6	H2BC7	H2BC8	H2BS1	HAMP	HAVCR2	HCK	HDAC4	HDAC5	HDAC9	HERC5	HEXIM1	HFE	HGF	HIF1A	HK1	HLA-A	HLA-B	HLA-C	HLA-DPA1	HLA-DPB1	HLA-DQA1	HLA-DQA2	HLA-DQB1	HLA-DQB2	HLA-DRA	HLA-DRB1	HLA-DRB3	HLA-DRB4	HLA-DRB5	HLA-E	HLA-F	HLA-G	HLA-H	HMGB1	HMGB2	HMGB3	HMOX1	HNRNPA0	HP	HPR	HPX	HRAS	HRG	HRH1	HRH4	HSF1	HSP90AA1	HSP90AB1	HSPG2	HTN1	HTN3	HTR1A	HTR2C	HTRA1	HYAL1	HYAL2	HYAL3	ICAM1	ICAM2	ICAM3	ICOSLG	IDO1	IFI16	IFI27	IFI30	IFI35	IFI44L	IFI6	IFIH1	IFIT1	IFIT1B	IFIT2	IFIT3	IFIT5	IFITM1	IFITM2	IFITM3	IFNA1	IFNA10	IFNA13	IFNA14	IFNA16	IFNA17	IFNA2	IFNA21	IFNA4	IFNA5	IFNA6	IFNA7	IFNA8	IFNAR1	IFNAR2	IFNB1	IFNE	IFNG	IFNGR1	IFNGR2	IFNK	IFNL1	IFNL2	IFNL3	IFNL4	IFNLR1	IFNW1	IGF1	IGFBP4	IGHA1	IGHA2	IGHD	IGHE	IGHG1	IGHG2	IGHG3	IGHG4	IGHM	IGHV1-18	IGHV1-24	IGHV1-3	IGHV1-45	IGHV1-58	IGHV1-69	IGHV1-69-2	IGHV1-69D	IGHV1OR15-1	IGHV2-26	IGHV2-5	IGHV2-70	IGHV2-70D	IGHV3-11	IGHV3-13	IGHV3-15	IGHV3-16	IGHV3-20	IGHV3-21	IGHV3-23	IGHV3-30	IGHV3-33	IGHV3-35	IGHV3-38	IGHV3-43	IGHV3-48	IGHV3-49	IGHV3-53	IGHV3-64	IGHV3-64D	IGHV3-66	IGHV3-7	IGHV3-72	IGHV3-73	IGHV3-74	IGHV4-28	IGHV4-31	IGHV4-34	IGHV4-39	IGHV4-4	IGHV4-59	IGHV4-61	IGHV5-10-1	IGHV5-51	IGHV6-1	IGHV7-4-1	IGHV7-81	IGKC	IGKV3-20	IGLC1	IGLC2	IGLC3	IGLC6	IGLC7	IGLL1	IGLL5	IKBKB	IKBKE	IKBKG	IL10	IL10RB	IL12A	IL12B	IL12RB1	IL13	IL15	IL16	IL17A	IL17B	IL17C	IL17D	IL17F	IL17RA	IL17RB	IL17RC	IL17RE	IL18	IL18R1	IL18RAP	IL1A	IL1B	IL1F10	IL1R1	IL1R2	IL1RAP	IL1RL1	IL1RL2	IL1RN	IL2	IL20	IL20RB	IL21	IL22	IL22RA1	IL22RA2	IL23A	IL23R	IL25	IL27	IL27RA	IL2RA	IL31RA	IL32	IL33	IL34	IL36A	IL36B	IL36G	IL36RN	IL37	IL4	IL4R	IL5	IL5RA	IL6	IL6R	IL6ST	IL7R	IL9	ILF3	ILRUN	INAVA	INHBA	INHBB	INS	IP6K2	IPO7	IRAK1	IRAK2	IRAK3	IRAK4	IRF1	IRF2	IRF3	IRF4	IRF5	IRF6	IRF7	IRF8	IRF9	IRGC	IRGM	ISG15	ISG20	ISL1	ITCH	ITGA2	ITGAL	ITGAM	ITGB1	ITGB2	ITGB6	ITIH4	ITK	JAGN1	JAK1	JAK2	JAK3	JAM3	JCHAIN	KARS1	KCNJ8	KCNN4	KDM6B	KIF5B	KIR2DL4	KIR2DS1	KIR2DS2	KIR2DS3	KIR2DS4	KIR2DS5	KIR3DL1	KIR3DL2	KIR3DS1	KIT	KLF4	KLK3	KLK5	KLK7	KLKB1	KLRC1	KLRC2	KLRC3	KLRC4-KLRK1	KLRD1	KLRF2	KLRG1	KLRK1	KNG1	KPNA6	KRAS	KRT1	KRT16	KRT6A	KYNU	LACC1	LACRT	LAG3	LALBA	LAMP1	LAPTM5	LAT	LBP	LCE3A	LCE3B	LCE3C	LCK	LCN2	LDLR	LEAP2	LEP	LGALS3	LGALS3BP	LGALS8	LGALS9	LGR4	LIAS	LILRA1	LILRA2	LILRA4	LILRA5	LILRB1	LILRB2	LILRB3	LILRB4	LILRB5	LIPA	LOXL3	LPCAT3	LPL	LPO	LRFN5	LRP8	LRRC19	LRRK2	LRSAM1	LSM14A	LSP1	LTA	LTB4R	LTB4R2	LTF	LXN	LY75	LY86	LY9	LY96	LYAR	LYG1	LYG2	LYN	LYPD8	LYST	LYZ	LYZL6	MACIR	MALT1	MAP2K3	MAP3K14	MAP3K5	MAP3K7	MAP4K2	MAPK13	MAPK14	MAPK3	MAPK7	MAPK8IP2	MAPKAPK2	MAPKBP1	MARCO	MAS1	MASP1	MASP2	MATR3	MAVS	MBL2	MCOLN2	MCPH1	MDK	MECP2	MED1	MEF2C	MEFV	MEP1B	METRNL	METTL3	MFAP4	MFHAS1	MGLL	MGST2	MICA	MICB	MICU1	MID1	MID2	MIF	MIR105-1	MIR125A	MIR126	MIR128-1	MIR129-1	MIR135A1	MIR136	MIR138-1	MIR140	MIR141	MIR142	MIR144	MIR145	MIR146A	MIR149	MIR152	MIR15A	MIR15B	MIR16-1	MIR17	MIR181A2	MIR181B1	MIR181C	MIR187	MIR195	MIR197	MIR19A	MIR19B1	MIR203A	MIR204	MIR205	MIR206	MIR20A	MIR21	MIR22	MIR221	MIR222	MIR223	MIR26A1	MIR26B	MIR30C2	MIR31	MIR338	MIR361	MIR378A	MIR3909	MIR488	MIR520B	MIR520E	MIR590	MIR657	MIR675	MIR6869	MIR708	MIR766	MIR920	MIR92A1	MIR93	MIR98	MIRLET7G	MIRLET7I	MLKL	MMP12	MMP25	MMP26	MMP3	MMP8	MMP9	MNDA	MORC1	MOV10	MPEG1	MPO	MR1	MRC1	MRGPRX1	MS4A2	MSMP	MSRB1	MST1R	MT2A	MUC1	MUC12	MUC13	MUC15	MUC16	MUC17	MUC19	MUC2	MUC20	MUC21	MUC3A	MUC4	MUC5AC	MUC5B	MUC6	MUC7	MUCL1	MUL1	MVK	MX1	MX2	MYD88	MYLK3	MYO1C	NAIP	NAPEPLD	NCAM1	NCBP3	NCF1	NCF2	NCR1	NCR2	NCR3	NDFIP1	NDST1	NEAT1	NECTIN2	NEUROD2	NFAM1	NFATC3	NFATC4	NFE2L2	NFKB1	NFKBIA	NFKBID	NFKBIZ	NFX1	NLRC3	NLRC4	NLRC5	NLRP1	NLRP10	NLRP12	NLRP2	NLRP2B	NLRP3	NLRP4	NLRP6	NLRP7	NLRP9	NLRX1	NMI	NOD1	NOD2	NONO	NOP53	NOS2	NOTCH1	NOTCH2	NOX1	NOX3	NOX4	NPAS2	NPFF	NPLOC4	NPY2R	NPY5R	NR1D1	NR1D2	NR1H2	NR1H3	NR1H4	NR2E1	NRAS	NRROS	NT5C3A	NT5E	NUB1	NUPR1	OAS1	OAS2	OAS3	OASL	OCIAD1	OCIAD2	ODAM	OGG1	OLR1	OPRK1	OPRM1	OPTN	OR2H2	ORM1	ORM2	OSM	OSMR	OTOP1	OTUD4	OTULIN	P2RX1	P2RY11	PADI4	PAK1	PAK2	PAK3	PARK7	PARP14	PARP4	PARP9	PBK	PCBP2	PDCD4	PDE12	PDE2A	PDPK1	PENK	PER1	PF4	PF4V1	PGC	PGLYRP1	PGLYRP2	PGLYRP3	PGLYRP4	PHB	PHB2	PI3	PIAS1	PIK3AP1	PIK3CD	PIK3CG	PIK3R6	PJA2	PLA2G10	PLA2G1B	PLA2G2A	PLA2G2D	PLA2G2E	PLA2G2F	PLA2G3	PLA2G4B	PLA2G4C	PLA2G5	PLA2G6	PLA2G7	PLAA	PLAC8	PLCG2	PLD3	PLD4	PLGRKT	PLK5	PLP1	PLSCR1	PMAIP1	PML	PNLIPRP2	PNMA1	POLB	POLR3A	POLR3B	POLR3C	POLR3D	POLR3E	POLR3F	POLR3G	POLR3H	POLR3K	PPARA	PPARD	PPARG	PPBP	PPM1B	PPP1R11	PPP1R14B	PPP6C	PQBP1	PRB3	PRCP	PRDM1	PRDX2	PRDX5	PRF1	PRG2	PRKACA	PRKACB	PRKACG	PRKCD	PRKCQ	PRKCZ	PRKD1	PRKDC	PROC	PROK2	PSG3	PSMA1	PSMA2	PSMA3	PSMA4	PSMA5	PSMA6	PSMA7	PSMA8	PSMB1	PSMB10	PSMB11	PSMB2	PSMB3	PSMB4	PSMB5	PSMB6	PSMB7	PSMB8	PSMB9	PSMC1	PSMC2	PSMC3	PSMC4	PSMC5	PSMC6	PSMD1	PSMD10	PSMD11	PSMD12	PSMD13	PSMD14	PSMD2	PSMD3	PSMD4	PSMD5	PSMD6	PSMD7	PSMD8	PSMD9	PSME1	PSME2	PSME3	PSME4	PSMF1	PSPC1	PSTPIP1	PTAFR	PTGDR	PTGER1	PTGER2	PTGER3	PTGER4	PTGES	PTGFR	PTGIR	PTGIS	PTGS1	PTGS2	PTK2	PTK2B	PTK6	PTN	PTPN1	PTPN11	PTPN2	PTPN22	PTPN6	PTPRC	PTPRCAP	PTX3	PUM1	PUM2	PVR	PXK	PYCARD	PYDC1	PYDC2	PYHIN1	RAB14	RAB1A	RAB20	RAB23	RAB27A	RAB43	RAB7B	RAC1	RAET1E	RAET1G	RAF1	RAG1	RAG2	RARRES2	RASGRP1	RB1	RBM14	RBMS3	RBPJ	REG3A	REG3G	REL	RELA	RELB	RHBDD3	RICTOR	RIOK3	RIPK1	RIPK2	RIPK3	RNASE2	RNASE3	RNASE6	RNASE7	RNASE8	RNASEL	RNASET2	RNF125	RNF135	RNF166	RNF187	RNF19B	RNF216	RNF26	RNF39	ROMO1	RORA	RPL13A	RPL30	RPL39	RPS19	RPS6KA4	RPS6KA5	RPS6KB1	RSAD2	RTP4	S100A12	S100A14	S100A7	S100A8	S100A9	S100B	S1PR3	SAA1	SAA2	SAA4	SAMHD1	SARM1	SBNO2	SCG2	SCGB1A1	SCN9A	SCUBE1	SCYL1	SCYL3	SDC1	SDHAF4	SEC14L1	SEH1L	SELE	SELENOK	SELENOS	SELP	SEMA7A	SEMG1	SEMG2	SERINC3	SERINC5	SERPINA1	SERPINA3	SERPINB4	SERPINB9	SERPINC1	SERPINE1	SERPINF1	SERPINF2	SERPING1	SETD2	SETD6	SFPQ	SFTPD	SGMS1	SH2D1A	SH2D1B	SHARPIN	SHC1	SHFL	SHMT2	SHPK	SIGIRR	SIGLEC1	SIGLEC10	SIGLEC14	SIGLEC15	SIGLEC16	SIN3A	SIRPA	SIRPB1	SIRT2	SKP1	SKP2	SLA	SLAMF1	SLAMF6	SLAMF7	SLAMF8	SLC11A1	SLC15A2	SLC15A3	SLC15A4	SLC1A1	SLC26A6	SLC30A8	SLFN11	SLFN13	SLPI	SMAD1	SMAD3	SMPD1	SMPDL3B	SNAP23	SNCA	SNX4	SOCS1	SOCS3	SOCS5	SOCS6	SOD1	SP100	SP140	SPAG11A	SPAG11B	SPATA2	SPHK1	SPINK5	SPN	SPON2	SPP1	SRC	SRMS	SRPK1	SRPK2	SSC5D	STAB1	STAB2	STAP1	STAR	STAT1	STAT2	STAT3	STAT4	STAT5A	STAT5B	STAT6	STATH	STING1	STK39	STMP1	STX4	STX8	STXBP1	STXBP3	STXBP4	STYK1	SUCNR1	SUMO1	SUSD4	SYK	SYNCRIP	SYT11	TAB1	TAB2	TAB3	TAC1	TAC4	TACR1	TAFA3	TAP1	TARBP2	TARM1	TASL	TBK1	TBKBP1	TBXA2R	TCIRG1	TDGF1	TEK	TF	TFR2	TGFB1	TGM2	THBS1	THEMIS2	TIAL1	TICAM1	TICAM2	TIFA	TIMP1	TIRAP	TKFC	TLR1	TLR10	TLR2	TLR3	TLR4	TLR5	TLR6	TLR7	TLR8	TLR9	TMEM106A	TMF1	TMIGD3	TMSB4X	TNF	TNFAIP3	TNFAIP6	TNFAIP8L2	TNFRSF11A	TNFRSF14	TNFRSF1A	TNFRSF1B	TNFRSF4	TNFSF11	TNFSF18	TNFSF4	TNFSF8	TNIP1	TNIP2	TNIP3	TNK1	TNK2	TOLLIP	TOMM70	TP53	TPSAB1	TPST1	TRADD	TRAF3	TRAF3IP1	TRAF3IP2	TRAF6	TRAFD1	TRAT1	TRAV27	TRBC1	TRBC2	TRDC	TRDV1	TRDV2	TRDV3	TREM1	TREM2	TREML1	TREML4	TREX1	TRGV2	TRGV3	TRGV4	TRGV5	TRGV8	TRGV9	TRIL	TRIM10	TRIM11	TRIM13	TRIM14	TRIM15	TRIM17	TRIM21	TRIM22	TRIM23	TRIM25	TRIM26	TRIM27	TRIM28	TRIM29	TRIM31	TRIM32	TRIM34	TRIM35	TRIM38	TRIM39	TRIM4	TRIM40	TRIM43	TRIM43B	TRIM44	TRIM48	TRIM49	TRIM49B	TRIM49C	TRIM49D1	TRIM49D2	TRIM5	TRIM51	TRIM52	TRIM55	TRIM56	TRIM58	TRIM59	TRIM6	TRIM60	TRIM61	TRIM62	TRIM64	TRIM64B	TRIM64C	TRIM68	TRIM75P	TRIM77	TRIM8	TRIML1	TRIML2	TSLP	TSPAN2	TSPAN32	TSPAN6	TTBK1	TTC4	TTLL12	TUBB	TUBB4B	TUSC2	TXK	TYK2	TYRO3	TYROBP	UBD	UBE2K	UCN	UFD1	UFL1	UGT1A1	ULBP1	ULBP2	ULBP3	UMOD	UNC13D	UNC93B1	USP14	USP15	USP17L2	USP18	USP46	VAMP3	VAMP7	VAMP8	VAV1	VCAM1	VDAC1	VEZF1	VGF	VIM	VNN1	VPS26B	VPS35	VSIG4	WAS	WDR83	WFDC1	WFDC10A	WFDC10B	WFDC11	WFDC12	WFDC13	WFDC2	WFDC3	WFDC5	WFDC9	WIPI2	WNT5A	WRNIP1	XAF1	XCL1	XCL2	XCR1	XIAP	XRCC5	XRCC6	YES1	YTHDF2	YTHDF3	ZAP70	ZBP1	ZBTB1	ZC3H12A	ZC3HAV1	ZCCHC3	ZDHHC1	ZDHHC11	ZG16	ZMPSTE24	ZMYND11	ZNF148	ZNF175	ZNF580	ZNF683	ZP3	ZYX
GOBP_DEFENSE_RESPONSE_TO_FUNGUS	> Reactions triggered in response to the presence of a fungus that act to protect the cell or organism. [GOC:ai]	ARG1	C10orf99	CHGA	CLEC6A	COTL1	CTSG	DCD	DEFA1	DEFA1B	DEFA3	DEFA4	DEFA5	DEFA6	DEFB106A	DEFB106B	DEFB114	DEFB119	ELANE	FAM3A	GAPDH	GNLY	HAMP	HRG	HTN1	HTN3	IL17A	IL17RC	IL36RN	JAGN1	LTF	MPO	NLRP10	PLA2G5	RARRES2	RNASE7	RNASE8	S100A12	S100A8	S100A9
GOBP_DEFENSE_RESPONSE_TO_OTHER_ORGANISM	> Reactions triggered in response to the presence of another organism that act to protect the cell or organism from damage caused by that organism. [GOC:dos]	A2M	ABCC9	ABCE1	ABCF3	ACOD1	ACTR2	ACTR3	ADAM15	ADAM17	ADAM8	ADAMTS13	ADAMTS5	ADAR	ADARB1	ADGRB1	AGBL4	AGBL5	AGER	AICDA	AIF1	AIM2	AIMP1	AKAP1	AKAP8	AKIRIN2	ALPK1	ANG	ANKHD1	ANKRD17	ANXA1	ANXA3	AP1G1	APCS	APOA4	APOBEC1	APOBEC3A	APOBEC3B	APOBEC3C	APOBEC3D	APOBEC3F	APOBEC3G	APOBEC3H	APOE	APOL1	APP	APPL1	APPL2	AQP1	AQP4	ARG1	ARG2	ARHGEF2	ARID5A	ARRB2	ASS1	ATAD3A	ATG7	AXL	AZU1	B2M	BATF	BATF2	BCL10	BCL2	BCL2L1	BCL3	BECN1	BIRC2	BIRC3	BLK	BNIP3	BNIP3L	BPI	BPIFA1	BPIFA2	BPIFB1	BPIFB3	BST2	BTK	BTRC	C10orf99	C1QA	C1QB	C1QBP	C1QC	C1R	C1RL	C1S	C2	C3	C4A	C4B	C4BPA	C4BPB	C5	C5AR1	C6	C7	C8A	C8B	C8G	C9	CACTIN	CADM1	CALCOCO2	CAMK2A	CAMK2B	CAMK2D	CAMK2G	CAMP	CAPZA1	CAPZA2	CARD11	CARD9	CASP1	CASP4	CCDC88B	CCL1	CCL11	CCL13	CCL14	CCL15	CCL16	CCL17	CCL18	CCL19	CCL2	CCL20	CCL21	CCL22	CCL23	CCL24	CCL25	CCL26	CCL3	CCL3L1	CCL3L3	CCL4	CCL5	CCL7	CCL8	CD14	CD160	CD177	CD180	CD1D	CD207	CD209	CD226	CD244	CD300E	CD300LB	CD36	CD4	CD40	CD44	CD46	CD47	CD55	CD58	CD6	CD74	CD84	CD96	CDC37	CDC42	CDC42EP2	CDC42EP4	CEACAM1	CEBPB	CEBPE	CEBPG	CFB	CFD	CFH	CFHR1	CFHR2	CFHR5	CFI	CFP	CGAS	CHGA	CHID1	CHUK	CIITA	CITED1	CLDN1	CLEC10A	CLEC12B	CLEC2A	CLEC4A	CLEC4C	CLEC4D	CLEC4E	CLEC4M	CLEC5A	CLEC6A	CLEC7A	CLNK	CLPB	CLU	CNOT7	CNPY3	COCH	COLEC10	COLEC11	COLEC12	CORO1A	COTL1	CR1	CR2	CRCP	CREBBP	CRISP3	CRK	CRP	CRTAM	CSF1	CSF1R	CST11	CTSG	CUL1	CX3CL1	CX3CR1	CXCL10	CXCL13	CXCL16	CXCL6	CXCL9	CYBA	CYBB	CYBC1	CYLD	CYP27B1	DAB2IP	DAPK1	DAPK3	DCD	DCST1	DDIT4	DDX1	DDX17	DDX21	DDX3X	DDX58	DDX60	DEFA1	DEFA1B	DEFA3	DEFA4	DEFA5	DEFA6	DEFB1	DEFB103A	DEFB103B	DEFB104A	DEFB104B	DEFB105A	DEFB105B	DEFB106A	DEFB106B	DEFB107A	DEFB107B	DEFB108A	DEFB108B	DEFB109B	DEFB110	DEFB112	DEFB113	DEFB114	DEFB115	DEFB116	DEFB118	DEFB119	DEFB121	DEFB123	DEFB124	DEFB125	DEFB126	DEFB127	DEFB128	DEFB129	DEFB130A	DEFB130B	DEFB131A	DEFB131B	DEFB132	DEFB133	DEFB134	DEFB135	DEFB136	DEFB4A	DHX36	DHX58	DHX9	DMBT1	DNAJC3	DRD2	DROSHA	DTX3L	DUSP10	ECSIT	EDN1	EGR1	EIF2AK2	EIF2AK4	ELANE	ELF4	ELMOD2	EP300	EPHA2	EPPIN	EPRS1	EPX	ERAP1	EREG	EXOC1	EXOSC4	EXOSC5	F12	F2	F2RL1	FADD	FAM3A	FASLG	FBXO9	FBXW11	FCER1G	FCGR1A	FCGR1B	FCGR2B	FCN1	FCN2	FCN3	FER	FES	FFAR2	FGA	FGB	FGL2	FGR	FLNA	FOXP1	FPR2	FRK	FYN	G3BP1	G3BP2	GALP	GAPDH	GATA3	GBP1	GBP2	GBP3	GBP4	GBP5	GBP6	GBP7	GCH1	GNLY	GPAM	GPATCH3	GPER1	GRN	GSDMA	GSDMB	GSDMC	GSDMD	GSN	GZMB	GZMM	H2BC10	H2BC11	H2BC12	H2BC21	H2BC4	H2BC6	H2BC7	H2BC8	H2BS1	HAMP	HAVCR2	HCK	HERC5	HEXIM1	HK1	HLA-A	HLA-B	HLA-C	HLA-DPA1	HLA-DPB1	HLA-DQA1	HLA-DQA2	HLA-DQB1	HLA-DQB2	HLA-DRA	HLA-DRB1	HLA-DRB3	HLA-DRB4	HLA-DRB5	HLA-E	HLA-F	HLA-G	HLA-H	HMGB1	HMGB2	HMGB3	HP	HPX	HRAS	HRG	HSP90AA1	HSP90AB1	HTN1	HTN3	HTRA1	HYAL2	ICAM1	ICAM2	ICAM3	IFI16	IFI27	IFI30	IFI35	IFI44L	IFI6	IFIH1	IFIT1	IFIT1B	IFIT2	IFIT3	IFIT5	IFITM1	IFITM2	IFITM3	IFNA1	IFNA10	IFNA13	IFNA14	IFNA16	IFNA17	IFNA2	IFNA21	IFNA4	IFNA5	IFNA6	IFNA7	IFNA8	IFNAR1	IFNAR2	IFNB1	IFNE	IFNG	IFNGR1	IFNGR2	IFNK	IFNL1	IFNL2	IFNL3	IFNL4	IFNLR1	IFNW1	IGHA1	IGHA2	IGHD	IGHE	IGHG1	IGHG2	IGHG3	IGHG4	IGHM	IGHV1-18	IGHV1-24	IGHV1-3	IGHV1-45	IGHV1-58	IGHV1-69	IGHV1-69-2	IGHV1-69D	IGHV1OR15-1	IGHV2-26	IGHV2-5	IGHV2-70	IGHV2-70D	IGHV3-11	IGHV3-13	IGHV3-15	IGHV3-16	IGHV3-20	IGHV3-21	IGHV3-23	IGHV3-30	IGHV3-33	IGHV3-35	IGHV3-38	IGHV3-43	IGHV3-48	IGHV3-49	IGHV3-53	IGHV3-64	IGHV3-64D	IGHV3-66	IGHV3-7	IGHV3-72	IGHV3-73	IGHV3-74	IGHV4-28	IGHV4-31	IGHV4-34	IGHV4-39	IGHV4-4	IGHV4-59	IGHV4-61	IGHV5-10-1	IGHV5-51	IGHV6-1	IGHV7-4-1	IGHV7-81	IGKC	IGKV3-20	IGLC1	IGLC2	IGLC3	IGLC6	IGLC7	IGLL1	IGLL5	IKBKB	IKBKE	IKBKG	IL10	IL10RB	IL12A	IL12B	IL12RB1	IL15	IL17A	IL17F	IL17RA	IL17RC	IL18	IL18RAP	IL1RAP	IL1RL2	IL21	IL22RA1	IL23A	IL23R	IL27	IL27RA	IL2RA	IL31RA	IL33	IL34	IL36A	IL36B	IL36G	IL36RN	IL4	IL4R	IL6	IL6R	IL7R	ILF3	ILRUN	INAVA	INS	IP6K2	IPO7	IRAK1	IRAK3	IRAK4	IRF1	IRF2	IRF3	IRF4	IRF5	IRF6	IRF7	IRF8	IRF9	IRGM	ISG15	ISG20	ITCH	ITGAM	JAGN1	JAK1	JAK2	JAK3	JCHAIN	KCNJ8	KIF5B	KIR2DL4	KIR2DS1	KIR2DS2	KIR2DS4	KIR2DS5	KIR3DL1	KIR3DS1	KLK3	KLK5	KLK7	KLRC1	KLRC2	KLRC4-KLRK1	KLRD1	KLRF2	KLRG1	KLRK1	KRAS	KRT1	KRT16	KRT6A	KYNU	LACC1	LACRT	LAG3	LALBA	LAMP1	LBP	LCE3A	LCE3B	LCE3C	LCK	LCN2	LEAP2	LEP	LGALS3	LGALS8	LGALS9	LGR4	LILRA2	LILRA4	LILRA5	LILRB1	LPO	LRP8	LRSAM1	LSM14A	LTA	LTF	LY86	LY9	LY96	LYAR	LYG1	LYG2	LYN	LYPD8	LYST	LYZ	LYZL6	MALT1	MAP3K14	MAP3K5	MAP3K7	MAP4K2	MAPK3	MAPKBP1	MARCO	MASP1	MASP2	MATR3	MAVS	MBL2	MCOLN2	MED1	MEFV	METTL3	MFAP4	MFHAS1	MICA	MICB	MID1	MID2	MIF	MIR140	MIR181B1	MIR21	MIR223	MIR26B	MIR520B	MIR520E	MIR708	MIRLET7I	MLKL	MMP12	MNDA	MOV10	MPEG1	MPO	MR1	MRC1	MSRB1	MST1R	MT2A	MUC1	MUC12	MUC13	MUC15	MUC16	MUC17	MUC19	MUC2	MUC20	MUC21	MUC3A	MUC4	MUC5AC	MUC5B	MUC6	MUC7	MUCL1	MUL1	MX1	MX2	MYD88	MYO1C	NAIP	NCAM1	NCBP3	NCF1	NCF2	NCR1	NCR2	NCR3	NECTIN2	NFKB1	NLRC3	NLRC4	NLRC5	NLRP1	NLRP10	NLRP2	NLRP2B	NLRP3	NLRP6	NLRP9	NLRX1	NMI	NOD1	NOD2	NONO	NOP53	NOS2	NOTCH2	NPLOC4	NR1H2	NR1H3	NR1H4	NRAS	NT5C3A	NUB1	OAS1	OAS2	OAS3	OASL	OCIAD1	OCIAD2	OPRK1	OPTN	OTOP1	OTUD4	OTULIN	PADI4	PAK1	PAK2	PAK3	PARP14	PARP9	PCBP2	PDE12	PDPK1	PF4	PGC	PGLYRP1	PGLYRP2	PGLYRP3	PGLYRP4	PHB	PHB2	PI3	PIAS1	PIK3CD	PIK3CG	PIK3R6	PJA2	PLA2G10	PLA2G1B	PLA2G2A	PLA2G2F	PLA2G5	PLA2G6	PLAC8	PLCG2	PLD4	PLSCR1	PMAIP1	PML	POLR3A	POLR3B	POLR3C	POLR3D	POLR3E	POLR3F	POLR3G	POLR3H	POLR3K	PPARG	PPBP	PPM1B	PPP1R11	PPP1R14B	PPP6C	PQBP1	PRB3	PRDM1	PRF1	PRG2	PRKACA	PRKACB	PRKACG	PRKCD	PRKD1	PRKDC	PSMA1	PSMA2	PSMA3	PSMA4	PSMA5	PSMA6	PSMA7	PSMA8	PSMB1	PSMB10	PSMB11	PSMB2	PSMB3	PSMB4	PSMB5	PSMB6	PSMB7	PSMB8	PSMB9	PSMC1	PSMC2	PSMC3	PSMC4	PSMC5	PSMC6	PSMD1	PSMD10	PSMD11	PSMD12	PSMD13	PSMD14	PSMD2	PSMD3	PSMD4	PSMD5	PSMD6	PSMD7	PSMD8	PSMD9	PSME1	PSME2	PSME3	PSME4	PSMF1	PSPC1	PSTPIP1	PTAFR	PTK2	PTK2B	PTK6	PTPN1	PTPN11	PTPN2	PTPN22	PTPN6	PTPRC	PTX3	PUM1	PUM2	PVR	PYCARD	PYDC1	PYDC2	PYHIN1	RAB14	RAB1A	RAB20	RAB27A	RAB43	RAB7B	RAET1E	RAET1G	RAF1	RAG2	RARRES2	RASGRP1	RBM14	RBPJ	REG3G	REL	RELA	RELB	RIOK3	RIPK2	RIPK3	RNASE2	RNASE3	RNASE6	RNASE7	RNASE8	RNASEL	RNASET2	RNF125	RNF135	RNF166	RNF187	RNF19B	RNF216	RNF26	RNF39	ROMO1	RPL13A	RPL30	RPL39	RPS19	RPS6KA5	RPS6KB1	RSAD2	RTP4	S100A12	S100A14	S100A7	S100A8	S100A9	S100B	SAA1	SAMHD1	SARM1	SDHAF4	SEC14L1	SEH1L	SELENOK	SELP	SEMG1	SEMG2	SERINC3	SERINC5	SERPINB4	SERPINB9	SERPINE1	SERPING1	SETD2	SFPQ	SFTPD	SH2D1A	SH2D1B	SHC1	SHFL	SHMT2	SIGLEC10	SIGLEC14	SIGLEC15	SIGLEC16	SIN3A	SIRPA	SIRPB1	SIRT2	SKP1	SKP2	SLA	SLAMF1	SLAMF6	SLAMF7	SLAMF8	SLC11A1	SLC15A2	SLC15A3	SLC15A4	SLC26A6	SLC30A8	SLFN11	SLFN13	SLPI	SMPD1	SMPDL3B	SNCA	SOCS1	SOCS3	SP100	SPAG11A	SPAG11B	SPINK5	SPN	SPON2	SRC	SRMS	SRPK1	SRPK2	SSC5D	STAB1	STAB2	STAR	STAT1	STAT2	STAT5B	STATH	STING1	STMP1	STX4	STX8	STXBP1	STXBP3	STXBP4	STYK1	SUMO1	SUSD4	SYK	SYNCRIP	SYT11	TAB1	TAB2	TAB3	TARBP2	TARM1	TASL	TBK1	TBKBP1	TDGF1	TF	TICAM1	TICAM2	TIFA	TIRAP	TKFC	TLR1	TLR10	TLR2	TLR3	TLR4	TLR5	TLR6	TLR7	TLR8	TLR9	TMEM106A	TMF1	TNF	TNFAIP3	TNFAIP8L2	TNFRSF14	TNFRSF1A	TNFSF4	TNFSF8	TNK1	TNK2	TOLLIP	TOMM70	TP53	TRAF3	TRAF3IP1	TRAF3IP2	TRAF6	TRAFD1	TRAV27	TRBC1	TRBC2	TRDC	TRDV1	TRDV2	TRDV3	TREM1	TREM2	TREML1	TREML4	TREX1	TRGV2	TRGV3	TRGV4	TRGV5	TRGV8	TRGV9	TRIL	TRIM10	TRIM11	TRIM13	TRIM14	TRIM15	TRIM17	TRIM21	TRIM22	TRIM23	TRIM25	TRIM26	TRIM27	TRIM28	TRIM29	TRIM31	TRIM32	TRIM34	TRIM35	TRIM38	TRIM39	TRIM4	TRIM40	TRIM43	TRIM43B	TRIM44	TRIM48	TRIM49	TRIM49B	TRIM49C	TRIM49D1	TRIM49D2	TRIM5	TRIM51	TRIM52	TRIM56	TRIM58	TRIM59	TRIM6	TRIM60	TRIM61	TRIM62	TRIM64	TRIM64B	TRIM64C	TRIM68	TRIM75P	TRIM77	TRIM8	TRIML1	TRIML2	TSPAN32	TSPAN6	TTC4	TTLL12	TUBB	TUBB4B	TUSC2	TXK	TYK2	TYRO3	TYROBP	UBD	UBE2K	UFD1	ULBP1	ULBP2	ULBP3	UMOD	UNC13D	UNC93B1	USP14	USP15	USP17L2	USP18	VAMP3	VAMP7	VAMP8	VAV1	VCAM1	VGF	VIM	VNN1	VPS26B	VSIG4	WAS	WFDC10A	WFDC10B	WFDC11	WFDC12	WFDC13	WFDC2	WFDC3	WFDC5	WFDC9	WIPI2	WNT5A	WRNIP1	XAF1	XCL1	XCL2	XIAP	XRCC5	XRCC6	YES1	YTHDF2	YTHDF3	ZAP70	ZBP1	ZBTB1	ZC3H12A	ZC3HAV1	ZCCHC3	ZDHHC1	ZDHHC11	ZG16	ZMPSTE24	ZMYND11	ZNF175	ZNF683	ZYX
GOBP_FRUCTOSE_1_6_BISPHOSPHATE_METABOLIC_PROCESS	> The chemical reactions and pathways involving fructose 1,6-bisphosphate, also known as FBP. The D enantiomer is a metabolic intermediate in glycolysis and gluconeogenesis. [ISBN:0198506732]	ALDOA	ALDOB	ALDOC	FBP1	FBP2	IFNG	PFKL	PFKM	PFKP	TIGAR
GOBP_FRUCTOSE_2_6_BISPHOSPHATE_METABOLIC_PROCESS	> The chemical reactions and pathways involving fructose 2,6-bisphosphate. The D enantiomer is an important regulator of the glycolytic and gluconeogenic pathways. It inhibits fructose 1,6-bisphosphatase and activates phosphofructokinase. [ISBN:0198506732]	PFKFB1	PFKFB2	PFKFB3	PFKFB4	TIGAR
GOBP_GENERATION_OF_PRECURSOR_METABOLITES_AND_ENERGY	> The chemical reactions and pathways resulting in the formation of precursor metabolites, substances from which energy is derived, and any process involved in the liberation of energy from these substances. [GOC:jl]	AAAS	AACS	ABCD1	ACADVL	ACAT1	ACO1	ACO2	ACOX1	ACSM1	ACSS1	ACSS2	ACSS3	ACTN3	ADGRF5	ADH1A	ADH1B	ADH1C	ADH4	ADH5	ADH6	ADH7	ADIPOQ	ADPGK	ADRB3	AFG1L	AGL	AIFM2	AK4	AK9	AKR1A1	AKR1B1	AKR1C4	AKR7A2	AKR7A3	AKT1	AKT2	ALDH1A1	ALDH1B1	ALDH2	ALDH4A1	ALDOA	ALDOB	ALDOC	ANTKMT	AOC2	AOX1	APP	ARNT	ASIP	ASPH	ATP5F1A	ATP5F1B	ATP5F1C	ATP5F1D	ATP5F1E	ATP5IF1	ATP5MC1	ATP5MC2	ATP5MC3	ATP5ME	ATP5MF	ATP5MG	ATP5PB	ATP5PD	ATP5PF	ATP5PO	ATP7A	ATPSCKMT	AVP	AVPR1A	BDH1	BDH2	BID	BLOC1S1	BNIP3	BPGM	C15orf48	CALM1	CAT	CBFA2T3	CCNB1	CDK1	CEBPA	CHCHD10	CHCHD2	CIAPIN1	CISD1	COA6	COA8	COQ10A	COQ10B	COQ9	COX10	COX11	COX15	COX17	COX4I1	COX4I2	COX5A	COX5B	COX6A1	COX6A2	COX6B1	COX6B2	COX6C	COX7A1	COX7A2	COX7A2L	COX7A2P2	COX7B	COX7B2	COX7C	COX8A	COX8C	CROT	CS	CYB561	CYB5A	CYB5B	CYB5R4	CYBA	CYBB	CYC1	CYCS	CYP19A1	CYP1A2	DDIT4	DEGS1	DERA	DGUOK	DHDH	DHRS3	DHTKD1	DLAT	DLD	DLST	DMAC2L	DMGDH	DNAJC15	DNAJC30	DYRK2	EIF6	ENO1	ENO2	ENO3	ENO4	ENPP1	ENTPD5	EP300	EPM2AIP1	ESRRB	ETFA	ETFB	ETFBKMT	ETFDH	ETFRF1	FAHD1	FBP1	FDX1	FDX2	FDXR	FECH	FH	FOXK1	FOXK2	FXN	G6PC	G6PD	GAA	GALK1	GAPDH	GAPDHS	GBE1	GCGR	GCK	GCKR	GFPT1	GFPT2	GFUS	GHITM	GIPR	GIT1	GLDC	GLRX	GLRX2	GNAS	GNMT	GNPDA1	GPD1	GPD2	GPI	GPX2	GSK3A	GSK3B	GSR	GYG1	GYG2	GYS1	GYS2	H6PD	HAAO	HDAC4	HIF1A	HK1	HK2	HK3	HKDC1	HMGB1	HMGCL	HMGCLL1	HMGCS2	HSD17B6	HTR2A	IDE	IDH1	IDH2	IDH3A	IDH3B	IDH3G	IDO1	IFNG	IGF1	IGF2	IL4	IL6ST	IMMP2L	INPP5K	INS	INSR	IREB2	IRS1	IRS2	ISCU	JMJD8	KHK	KL	LDHA	LEP	LEPR	LOXL2	LYRM7	MAOB	MC4R	MCHR1	MDH1	MDH1B	MDH2	ME1	ME2	ME3	MIR210	MLXIPL	MRAP2	MSH2	MT-ATP6	MT-ATP8	MT-CO1	MT-CO2	MT-CO3	MT-CYB	MT-ND1	MT-ND2	MT-ND3	MT-ND4	MT-ND4L	MT-ND5	MT-ND6	MT3	MTCO2P12	MTFR1	MTFR1L	MTFR2	MTOR	MYBBP1A	MYC	MYOG	NCF1	NCF2	NCOR1	NDC1	NDUFA1	NDUFA10	NDUFA11	NDUFA12	NDUFA13	NDUFA2	NDUFA3	NDUFA4	NDUFA4L2	NDUFA5	NDUFA6	NDUFA7	NDUFA8	NDUFA9	NDUFAB1	NDUFAF1	NDUFAF2	NDUFB1	NDUFB10	NDUFB11	NDUFB2	NDUFB3	NDUFB4	NDUFB5	NDUFB6	NDUFB7	NDUFB8	NDUFB9	NDUFC1	NDUFC2	NDUFC2-KCTD14	NDUFS1	NDUFS2	NDUFS3	NDUFS4	NDUFS5	NDUFS6	NDUFS7	NDUFS8	NDUFV1	NDUFV2	NDUFV3	NFATC4	NHLRC1	NIPSNAP2	NKX1-1	NNT	NOA1	NOP53	NOS2	NOX4	NQO2	NR1D1	NR4A3	NUP107	NUP133	NUP153	NUP155	NUP160	NUP188	NUP205	NUP210	NUP214	NUP35	NUP37	NUP42	NUP43	NUP50	NUP54	NUP58	NUP62	NUP85	NUP88	NUP93	NUP98	NUPR1	OGDH	OGDHL	OGT	OPN3	OXA1L	OXCT1	OXCT2	P2RX7	P4HA2	PANK2	PARK7	PASK	PCDH12	PDE12	PDHA1	PDHA2	PDHB	PDX1	PER2	PFKFB1	PFKFB2	PFKFB3	PFKFB4	PFKL	PFKM	PFKP	PGAM1	PGAM2	PGAM4	PGD	PGK1	PGK2	PGLS	PGM1	PGM2	PGM2L1	PHB2	PHGDH	PHKA1	PHKA2	PHKB	PHKG1	PHKG2	PHLDA2	PID1	PIK3CA	PINK1	PKLR	PKM	PNPT1	POLG2	POM121	POM121C	POMC	PPARA	PPARD	PPARGC1A	PPIF	PPP1CA	PPP1CB	PPP1CC	PPP1R1A	PPP1R2	PPP1R2B	PPP1R2P1	PPP1R3A	PPP1R3B	PPP1R3C	PPP1R3D	PPP1R3E	PPP1R3F	PPP1R3G	PRDM16	PRELID1	PRKAA1	PRKAA2	PRKAG1	PRKAG2	PRKAG3	PRLH	PRXL2C	PSEN1	PTH	PYGB	PYGL	PYGM	QDPR	RAE1	RANBP2	RB1CC1	RBKS	RDH16	RPE	RPEL1	RPIA	RUBCNL	SCO2	SDHA	SDHAF2	SDHAF4	SDHB	SDHC	SDHD	SEC13	SEH1L	SELENOS	SHMT2	SHPK	SIRT3	SLC25A12	SLC25A13	SLC25A14	SLC25A18	SLC25A22	SLC25A23	SLC25A25	SLC25A33	SLC25A4	SLC27A5	SLC2A6	SLC4A1	SLC4A4	SNCA	SORBS1	SPHK2	SRD5A1	STBD1	STEAP4	STK40	STOML2	SUCLA2	SUCLG1	SUCLG2	SURF1	TACO1	TALDO1	TAZ	TEFM	THTPA	TIGAR	TKT	TP53	TPI1	TPR	TRAP1	TREX1	TYRP1	UCN	UGP2	UQCC2	UQCC3	UQCR10	UQCR11	UQCRB	UQCRC1	UQCRC2	UQCRFS1	UQCRFS1P1	UQCRH	UQCRHL	UQCRQ	VCP	VGF	WDR93	XDH	XYLB	ZBTB20	ZBTB7A
GOBP_GLUCAN_BIOSYNTHETIC_PROCESS	> The chemical reactions and pathways resulting in the formation of glucans, polysaccharides consisting only of glucose residues. [GOC:go_curators]	AGL	AKT1	AKT2	DYRK2	ENPP1	EPM2AIP1	ESRRB	GBE1	GCK	GSK3A	GSK3B	GYG1	GYG2	GYS1	GYS2	IGF1	IGF2	INPP5K	INS	INSR	IRS1	IRS2	MTOR	NHLRC1	NR1D1	PASK	PER2	PGM1	PGM2	PGM2L1	PHKG1	PHKG2	PPP1CA	PPP1CB	PPP1R3A	PPP1R3B	PPP1R3C	PPP1R3D	PPP1R3E	PPP1R3F	PPP1R3G	PRKAG3	PTH	SELENOS	SORBS1	UGP2
GOBP_GLUCOCORTICOID_METABOLIC_PROCESS	> The chemical reactions and pathways involving glucocorticoids, hormonal C21 corticosteroids synthesized from cholesterol. Glucocorticoids act primarily on carbohydrate and protein metabolism, and have anti-inflammatory effects. [ISBN:0198506732]	APOA1	ATP1A1	BMP2	BMP5	CACNA1H	CYP11A1	CYP11B1	CYP11B2	CYP17A1	CYP21A2	DGKQ	DKK3	GAL	H6PD	HSD11B1	HSD11B2	HSD3B1	HSD3B2	MECP2	REST	SERPINA6	STAR	STUB1	WNT4	YWHAH
GOBP_GLUCOCORTICOID_SECRETION	> The regulated release of any glucocorticoid hormone into the circulatory system. Glucocorticoids are a class of steroid hormones that regulate a variety of physiological processes, in particular control of the concentration of glucose in blood. [GOC:sl]	CRH	CRHR1	CRY1	GAL	GALR1	GHRL	POMC	PTPN11	SELENOM	TAC1
GOBP_GLUCOSE_6_PHOSPHATE_METABOLIC_PROCESS	> The chemical reactions and pathways involving glucose 6-phosphate, a monophosphorylated derivative of glucose with the phosphate group attached to C-6. [GOC:ai]	DERA	G6PC	G6PC2	G6PC3	G6PD	GCK	GPI	H6PD	HK1	HK2	HK3	HKDC1	PGAM1	PGD	PGLS	PGM2	RBKS	RPE	RPEL1	RPIA	SHPK	TALDO1	TIGAR	TKT	TP53
GOBP_GLUCOSE_CATABOLIC_PROCESS	> The chemical reactions and pathways resulting in the breakdown of glucose, the aldohexose gluco-hexose. [GOC:ai]	ACTN3	ADPGK	ALDOA	ALDOB	ALDOC	BAD	BPGM	ENO1	ENO2	ENO3	FOXK1	FOXK2	GAPDH	GAPDHS	GCK	GPI	HK1	HK2	HK3	LRP5	MIR210	PFKFB2	PFKL	PFKM	PFKP	PGAM1	PGAM2	PGK1	PGM2L1	PKLR	PKM	SLC25A12	TIGAR	TKTL1	TP53	TPI1
GOBP_GLUCOSE_IMPORT	> The directed movement of the hexose monosaccharide glucose into a cell or organelle. [GOC:ai]	ADIPOQ	ADIPOR2	AKT1	AKT2	APPL1	APPL2	ARPP19	ASPSCR1	C1QTNF12	CAPN10	CLTCL1	CREBL2	ENPP1	ERFE	FGF19	FGF21	GPC3	GRB10	GSK3A	HK2	HNF1A	IGF1	INS	INSR	IRS1	IRS2	ITLN1	KLF15	LEP	MAPK14	MEF2A	MIR103A1	MIR107	MIR143	MIR223	NFE2L2	OCLN	OPN3	OSBPL8	OSTN	PEA15	PID1	PIK3R1	PLA2G1B	POU4F2	PRKAG2	PRKCI	PTH	PTPN11	RAB4B	RAP1A	RHOQ	RNASEL	RPS6KB1	RTN2	SELENOS	SESN2	SLC25A27	SLC27A1	SLC27A4	SLC2A1	SLC2A10	SLC2A3	SLC2A4	SLC5A1	SLC5A2	SORBS1	SORT1	STXBP3	TERT	TNF	TRARG1	TSC1	ZDHHC7
GOBP_GLUCOSE_IMPORT_ACROSS_PLASMA_MEMBRANE	> The directed movement of glucose from outside of a cell, across the plasma membrane and into the cytosol. [GOC:dos]	SLC2A1	SLC2A10	SLC2A3	SLC5A1	SLC5A2
GOBP_GLUCOSE_IMPORT_IN_RESPONSE_TO_INSULIN_STIMULUS	> The directed movement of the hexose monosaccharide glucose into a cell as a result of an insulin stimulus. [GOC:BHF, PMID:19079291]	SLC27A1	SLC27A4	SLC2A4	TRARG1	ZDHHC7
GOBP_GLUCOSE_METABOLIC_PROCESS	> The chemical reactions and pathways involving glucose, the aldohexose gluco-hexose. D-glucose is dextrorotatory and is sometimes known as dextrose; it is an important source of energy for living organisms and is found free as well as combined in homo- and hetero-oligosaccharides and polysaccharides. [ISBN:0198506732]	ACACB	ACTN3	ADIPOQ	ADIPOR1	ADPGK	AKR1A1	AKT1	AKT2	ALDOA	ALDOB	ALDOC	APOD	ARPP19	ATF3	ATF4	BAD	BCKDK	BPGM	BRAT1	BRS3	C1QTNF1	C1QTNF12	C1QTNF3	CLK2	COX11	CPT1A	CREM	CRTC2	CRY1	DCXR	DDB1	DGAT2	DGKQ	DLAT	DUSP12	DYRK2	ENO1	ENO2	ENO3	ENPP1	EP300	EPM2AIP1	ERFE	ESRRB	FABP5	FAM3A	FAM3C	FBP1	FBP2	FOXA2	FOXK1	FOXK2	G6PC	G6PC2	G6PC3	G6PD	GAA	GALM	GAPDH	GAPDHS	GCG	GCGR	GCK	GCKR	GDPGP1	GHRL	GNB3	GNMT	GOT1	GOT2	GPD1	GPI	GPLD1	GPT	GSK3A	GSK3B	H6PD	HECTD4	HK1	HK2	HK3	HMGB1	IGF1	IGF2	IGFBP3	IGFBP4	INPP5K	INPPL1	INS	INSR	IRS1	IRS2	KAT2A	KAT2B	KBTBD2	KCNJ11	KHK	LCMT1	LEP	LEPR	LRP5	MAEA	MAPK14	MDH1	MDH2	MIDN	MIR103A1	MIR107	MIR210	MLYCD	MST1	MTOR	NCOA2	NISCH	NKX1-1	NLN	NPY1R	OAS1	OGT	OMA1	ONECUT1	PASK	PC	PCK1	PCK2	PDHA1	PDHA2	PDHB	PDK1	PDK2	PDK3	PDK4	PDX1	PER2	PFKFB1	PFKFB2	PFKL	PFKM	PFKP	PGAM1	PGAM2	PGK1	PGK2	PGM1	PGM2	PGM2L1	PGM5	PGP	PHKG2	PHLDA2	PIK3CA	PKLR	PKM	PMAIP1	POMC	PPARA	PPARD	PPARGC1A	PPP1CA	PPP1CB	PPP1R3A	PPP1R3B	PPP1R3C	PPP1R3D	PPP1R3E	PPP1R3F	PPP1R3G	PPP4R3B	PRKAA1	PRKN	PTH	PTPN2	RANBP2	RBP4	RGN	RORA	RORC	RUBCNL	SDHAF3	SDS	SELENOS	SERPINA12	SESN2	SIK1	SIRT1	SIRT7	SLC25A1	SLC25A10	SLC25A11	SLC25A12	SLC25A13	SLC35B4	SLC37A4	SLC39A14	SLC45A3	SOGA1	SORBS1	SORD	SRC	TFAP2B	TIGAR	TKTL1	TNF	TP53	TPI1	USF1	USP7	WDR5	WDTC1	ZMPSTE24
GOBP_GLUCOSYLCERAMIDE_METABOLIC_PROCESS	> The chemical reactions and pathways involving glucosylceramides, any compound formed by the replacement of the glycosidic hydroxyl group of a cyclic form of glucose by a ceramide group. They are neutral glycolipids containing equimolar amounts of fatty acid, glucose, and sphingosine or a sphingosine derivative. [ISBN:0198506732]	FA2H	GBA	GBA2	GBA3	PRKAA1	PRKCD	UGCG
GOBP_GLYCOLIPID_BIOSYNTHETIC_PROCESS	> The chemical reactions and pathways resulting in the formation of glycolipid, a class of 1,2-di-O-acylglycerols joined at oxygen 3 by a glycosidic linkage to a carbohydrate part (usually a mono-, di- or tri-saccharide). [GOC:go_curators]	A3GALT2	A4GALT	B3GALT1	B3GALT2	B3GALT4	B3GNT5	B4GALNT1	B4GALT3	B4GALT5	B4GALT6	CWH43	DPM1	DPM2	DPM3	FA2H	GAL3ST1	GAL3ST2	GAL3ST3	GAL3ST4	GBGT1	GPAA1	LARGE1	MPPE1	PGAP1	PGAP2	PGAP3	PGAP4	PIGA	PIGB	PIGC	PIGF	PIGG	PIGH	PIGK	PIGL	PIGM	PIGN	PIGO	PIGP	PIGQ	PIGS	PIGT	PIGU	PIGV	PIGW	PIGX	PIGY	PIGZ	PRKAA1	PYURF	SCCPDH	ST3GAL1	ST3GAL2	ST3GAL4	ST3GAL5	ST6GALNAC3	ST6GALNAC4	ST6GALNAC5	ST6GALNAC6	ST8SIA1	ST8SIA2	ST8SIA3	ST8SIA4	ST8SIA5	ST8SIA6	UGCG	UGT8
GOBP_GLYCOLIPID_CATABOLIC_PROCESS	> The chemical reactions and pathways resulting in the breakdown of glycolipid, a class of 1,2-di-O-acylglycerols joined at oxygen 3 by a glycosidic linkage to a carbohydrate part (usually a mono-, di- or tri-saccharide). [GOC:go_curators]	FUCA1	GALC	GBA	GBA2	GBA3	GLA	GM2A	HEXA	HEXB	NAGA	NEU1	NEU2	NEU3	NEU4	PNLIPRP2	PRKCD
GOBP_GLYCOLYTIC_FERMENTATION	> Fermentation that includes the anaerobic conversion of glucose to pyruvate via the glycolytic pathway. [GOC:curators]	ACTN3	MIR210	SLC25A12	TIGAR	TP53
GOBP_GLYCOLYTIC_PROCESS_THROUGH_FRUCTOSE_6_PHOSPHATE	> The chemical reactions and pathways resulting in the breakdown of a monosaccharide into pyruvate, occurring through a fructose-6-phosphate intermediate, with the concomitant production of ATP and NADH. [GOC:dph, ISBN:0201090910, ISBN:0879010479]	ADPGK	ALDOA	ALDOB	ALDOC	BPGM	ENO1	ENO2	ENO3	FOXK1	FOXK2	GALK1	GAPDH	GAPDHS	GCK	GPI	HK1	HK2	HK3	PFKL	PFKM	PFKP	PGAM1	PGAM2	PGK1	PGM2L1	PKLR	PKM	SLC4A1	TPI1
GOBP_GLYCOSYLATION	> The covalent attachment and further modification of carbohydrate residues to a substrate molecule. [GOC:hjd, GOC:mah]	A3GALT2	A4GNT	ABCA2	ABO	ACER2	ALG1	ALG10	ALG10B	ALG11	ALG12	ALG13	ALG14	ALG1L	ALG1L2	ALG2	ALG3	ALG5	ALG6	ALG8	ALG9	AQP11	ARFGEF1	ASGR1	ASGR2	B3GALNT1	B3GALNT2	B3GALT1	B3GALT2	B3GALT4	B3GALT5	B3GALT6	B3GAT1	B3GAT2	B3GAT3	B3GLCT	B3GNT10	B3GNT2	B3GNT3	B3GNT4	B3GNT5	B3GNT6	B3GNT7	B3GNT8	B3GNT9	B4GALNT1	B4GALNT2	B4GALT1	B4GALT2	B4GALT3	B4GALT4	B4GALT5	B4GALT6	B4GALT7	B4GAT1	C1GALT1	C1GALT1C1	C1GALT1C1L	CHP1	CHST4	CLN5	COG3	COG6	COG7	CRPPA	DAD1	DDOST	DERL3	DHDDS	DOLK	DOLPP1	DPAGT1	DPM1	DPM2	DPM3	DPY19L1	DPY19L2	DPY19L3	DPY19L4	EDEM3	ENTPD5	EOGT	EXT1	EXT2	EXTL1	EXTL2	EXTL3	FKRP	FKTN	FUOM	FUT1	FUT10	FUT11	FUT2	FUT3	FUT4	FUT5	FUT6	FUT7	FUT8	FUT9	GAL3ST1	GALNT1	GALNT10	GALNT11	GALNT12	GALNT13	GALNT14	GALNT15	GALNT16	GALNT17	GALNT18	GALNT2	GALNT3	GALNT4	GALNT5	GALNT6	GALNT7	GALNT8	GALNT9	GALNTL6	GBA	GBA2	GBGT1	GCNT1	GCNT2	GCNT3	GCNT4	GCNT7	GFPT1	GFPT2	GGTA1	GLT6D1	GOLGA2	GORASP1	GXYLT1	GXYLT2	IL15	KRTCAP2	LARGE1	LARGE2	LMAN1	MAGT1	MAN1A1	MAN1A2	MAN1B1	MAN1C1	MAN2A1	MAN2A2	MCFD2	MGAT1	MGAT2	MGAT3	MGAT4A	MGAT4B	MGAT4C	MGAT4D	MGAT5	MGAT5B	MOGS	MPDU1	MPI	MT3	MUC1	MUC12	MUC13	MUC15	MUC16	MUC17	MUC19	MUC2	MUC20	MUC21	MUC3A	MUC4	MUC5AC	MUC5B	MUC6	MUC7	MUCL1	MVD	NAGPA	NANS	NPC1	NUDT14	NUS1	OGA	OGT	OST4	OSTC	PGM3	PIGB	PIGM	PIGV	PIGZ	PLOD3	PMM1	PMM2	POFUT1	POFUT2	POGLUT1	POGLUT2	POGLUT3	POMGNT1	POMGNT2	POMK	POMT1	POMT2	PSEN1	RAMP1	RFT1	RPN1	RPN2	RXYLT1	SDF2L1	SERP1	SERP2	SLC35C1	SLC35C2	SLC39A8	SLC51B	SRD5A3	ST3GAL1	ST3GAL2	ST3GAL3	ST3GAL4	ST3GAL5	ST3GAL6	ST6GAL1	ST6GAL2	ST6GALNAC1	ST6GALNAC2	ST6GALNAC3	ST6GALNAC4	ST6GALNAC5	ST6GALNAC6	ST8SIA1	ST8SIA2	ST8SIA3	ST8SIA4	ST8SIA5	ST8SIA6	STT3A	STT3B	TET1	TET2	TET3	TMEM165	TMEM258	TMEM59	TMTC1	TMTC2	TMTC3	TMTC4	TRAK1	TRAK2	TRIP11	TUSC3	UBE2J1	UGGT1	UGGT2	VEGFB	XXYLT1
GOBP_GPI_ANCHOR_METABOLIC_PROCESS	> The chemical reactions and pathways involving glycosylphosphatidylinositol anchors, molecular mechanisms for attaching membrane proteins to the lipid bilayer of cell membranes. Structurally they consist of a molecule of phosphatidylinositol to which is linked, via the C-6 hydroxyl of the inositol, a carbohydrate chain. This chain is in turn linked to the protein through an ethanolamine phosphate group, the amino group of which is in amide linkage with the C-terminal carboxyl of the protein chain, the phosphate group being esterified to the C-6 hydroxyl of the terminal mannose of the core carbohydrate chain. [ISBN:0198506732]	CWH43	DPM1	DPM2	DPM3	GPAA1	GPLD1	MPPE1	PGAP1	PGAP2	PGAP3	PGAP4	PIGA	PIGB	PIGC	PIGF	PIGG	PIGH	PIGK	PIGL	PIGM	PIGN	PIGO	PIGP	PIGQ	PIGS	PIGT	PIGU	PIGV	PIGW	PIGX	PIGY	PIGZ	PYURF
GOBP_HUMORAL_IMMUNE_RESPONSE	> An immune response mediated through a body fluid. [GOC:hb, ISBN:0198506732]	A2M	ACOD1	AIRE	ALOX5	ANG	APCS	ATP7A	AZU1	BCL2	BCL3	BLNK	BPI	BPIFA1	BPIFA2	BPIFB1	BPIFB2	BST1	C1QA	C1QB	C1QBP	C1QC	C1R	C1RL	C1S	C2	C3	C3AR1	C4A	C4B	C4BPA	C4BPB	C5	C5AR1	C5AR2	C6	C7	C8A	C8B	C8G	C9	CAMP	CCL13	CCL2	CCR6	CCR7	CD19	CD28	CD46	CD55	CD59	CD5L	CD81	CD83	CFB	CFD	CFH	CFHR1	CFHR2	CFHR4	CFHR5	CFI	CFP	CHGA	CLU	COLEC10	COLEC11	CPB2	CPN1	CPN2	CR1	CR1L	CR2	CRP	CST9	CST9L	CST9LP1	CTSG	CXCL1	CXCL10	CXCL11	CXCL13	CXCL14	CXCL2	CXCL3	CXCL5	CXCL6	CXCL8	CXCL9	DCD	DEFA1	DEFA1B	DEFA3	DEFA4	DEFA5	DEFA6	DEFB1	DEFB103A	DEFB103B	DEFB118	DEFB126	DEFB127	DEFB4A	DMBT1	EBI3	ELANE	EPPIN	EXO1	F2	FAM3A	FCER2	FCGR2B	FCN1	FCN2	FCN3	FGA	FGB	FOXJ1	GALP	GAPDH	GATA3	GATA6	GNLY	GPI	GPR183	H2BC10	H2BC11	H2BC12	H2BC21	H2BC4	H2BC6	H2BC7	H2BC8	H2BS1	HLA-A	HLA-DQB1	HLA-DRB1	HLA-E	HMGN2	HPX	HRG	HTN1	HTN3	IFNA1	IFNA10	IFNA13	IFNA14	IFNA16	IFNA17	IFNA2	IFNA21	IFNA4	IFNA5	IFNA6	IFNA7	IFNA8	IFNB1	IFNE	IFNG	IFNK	IFNW1	IGHA1	IGHA2	IGHD	IGHE	IGHG1	IGHG2	IGHG3	IGHG4	IGHM	IGHV1-18	IGHV1-24	IGHV1-3	IGHV1-45	IGHV1-58	IGHV1-69	IGHV1-69-2	IGHV1-69D	IGHV1OR15-1	IGHV2-26	IGHV2-5	IGHV2-70	IGHV2-70D	IGHV3-11	IGHV3-13	IGHV3-15	IGHV3-16	IGHV3-20	IGHV3-21	IGHV3-23	IGHV3-30	IGHV3-33	IGHV3-35	IGHV3-38	IGHV3-43	IGHV3-48	IGHV3-49	IGHV3-53	IGHV3-64	IGHV3-64D	IGHV3-66	IGHV3-7	IGHV3-72	IGHV3-73	IGHV3-74	IGHV4-28	IGHV4-31	IGHV4-34	IGHV4-39	IGHV4-4	IGHV4-59	IGHV4-61	IGHV5-10-1	IGHV5-51	IGHV6-1	IGHV7-4-1	IGHV7-81	IGKC	IGKV1-12	IGKV1-16	IGKV1-17	IGKV1-39	IGKV1-5	IGKV1D-12	IGKV1D-33	IGKV1D-39	IGKV2-28	IGKV2-29	IGKV2-30	IGKV2-40	IGKV2D-28	IGKV2D-30	IGKV3-15	IGKV3-20	IGKV3D-11	IGKV3D-20	IGKV4-1	IGKV5-2	IGLC1	IGLC2	IGLC3	IGLC6	IGLC7	IGLL1	IGLL5	IGLV1-40	IGLV1-44	IGLV1-47	IGLV1-51	IGLV2-11	IGLV2-14	IGLV2-23	IGLV2-8	IGLV3-1	IGLV3-19	IGLV3-21	IGLV3-25	IGLV3-27	IGLV6-57	IGLV7-43	IL17A	IL17F	IL1B	IL36RN	IL6	IL7	ITLN1	JCHAIN	KLK3	KLK5	KLK7	KRT1	KRT6A	LCN2	LEAP2	LTA	LTF	LYZ	MASP1	MASP2	MBL2	MEF2C	MFAP4	MIR520B	MIR520E	MS4A1	MUC7	NOD2	NOTCH1	NOTCH2	OCIAD1	OCIAD2	PAX5	PDCD1	PDZD11	PF4	PF4V1	PGC	PGLYRP1	PGLYRP2	PGLYRP3	PGLYRP4	PHB	PI3	PLA2G1B	PLA2G2A	PLA2G6	POU2AF1	POU2F2	PPBP	PPP2R3C	PROS1	PRSS2	PRSS3	PRTN3	PSMB10	PTPN6	PTPRC	RARRES2	RBPJ	REG1A	REG1B	REG3A	REG3G	RGCC	RNASE3	RNASE6	RNASE7	ROMO1	RPL30	RPL39	RPS19	S100A12	S100A7	S100A8	S100A9	SEMG1	SEMG2	SERPING1	SFTPD	SH2D1A	SLC11A1	SLPI	SPAG11A	SPAG11B	SPINK5	SPNS2	ST6GAL1	SUSD4	TF	TFE3	TFEB	TNF	TNFRSF21	TRAF3IP2	TRBC1	TRBC2	TRDC	TREM1	TREM2	VSIG4	VTN	WFDC10A	WFDC10B	WFDC11	WFDC12	WFDC13	WFDC2	WFDC3	WFDC5	WFDC9	YTHDF2	ZP3	ZP4
GOBP_INNATE_IMMUNE_RESPONSE	> Innate immune responses are defense responses mediated by germline encoded components that directly recognize components of potential pathogens. [GO_REF:0000022, GOC:add, GOC:ebc, GOC:mtg_sensu]	A2M	ABCE1	ACOD1	ACTR2	ACTR3	ADAM15	ADAM8	ADAMTS13	ADAR	ADARB1	ADGRB1	AGER	AIF1	AIM2	AKAP1	AKAP8	AKIRIN2	ALPK1	ANG	ANKHD1	ANKRD17	ANXA1	AP1G1	APCS	APOA4	APOBEC3A	APOBEC3B	APOBEC3C	APOBEC3D	APOBEC3F	APOBEC3G	APOBEC3H	APOE	APOL1	APP	APPL1	APPL2	AQP4	ARG1	ARG2	ARHGEF2	ARID5A	ARRB2	ASS1	ATAD3A	AXL	B2M	BCL10	BIRC2	BIRC3	BLK	BPI	BPIFA1	BPIFB1	BPIFB3	BST2	BTK	BTRC	C1QA	C1QB	C1QBP	C1QC	C1R	C1RL	C1S	C2	C3	C4A	C4B	C4BPA	C4BPB	C5	C6	C7	C8A	C8B	C8G	C9	CACTIN	CADM1	CALCOCO2	CAMK2A	CAMK2B	CAMK2D	CAMK2G	CAMP	CAPZA1	CAPZA2	CARD11	CARD9	CASP1	CASP4	CCL1	CCL11	CCL13	CCL14	CCL15	CCL16	CCL17	CCL18	CCL19	CCL2	CCL20	CCL21	CCL22	CCL23	CCL24	CCL25	CCL26	CCL3	CCL3L1	CCL3L3	CCL4	CCL5	CCL7	CCL8	CD14	CD160	CD177	CD180	CD1D	CD209	CD226	CD244	CD300E	CD300LB	CD40	CD44	CD46	CD47	CD55	CD58	CD6	CD74	CD84	CD96	CDC37	CDC42	CDC42EP2	CDC42EP4	CEACAM1	CEBPG	CFB	CFD	CFH	CFHR5	CFI	CFP	CGAS	CHGA	CHID1	CHUK	CIITA	CITED1	CLDN1	CLEC10A	CLEC12B	CLEC2A	CLEC4A	CLEC4C	CLEC4D	CLEC4E	CLEC4M	CLEC5A	CLEC6A	CLEC7A	CLNK	CLPB	CLU	CNOT7	CNPY3	COCH	COLEC10	COLEC11	COLEC12	CORO1A	CR1	CR2	CRCP	CREBBP	CRISP3	CRK	CRP	CRTAM	CSF1	CSF1R	CUL1	CX3CL1	CX3CR1	CXCL16	CYBA	CYBB	CYBC1	CYLD	CYP27B1	DAB2IP	DAPK1	DAPK3	DCST1	DDX1	DDX21	DDX3X	DDX58	DDX60	DEFA1	DEFA1B	DEFA3	DEFA4	DEFA5	DEFA6	DEFB1	DEFB104A	DEFB104B	DEFB105A	DEFB105B	DEFB106A	DEFB106B	DEFB107A	DEFB107B	DEFB108A	DEFB108B	DEFB110	DEFB112	DEFB113	DEFB114	DEFB115	DEFB116	DEFB118	DEFB119	DEFB121	DEFB123	DEFB124	DEFB125	DEFB126	DEFB127	DEFB128	DEFB131A	DEFB131B	DEFB132	DEFB133	DEFB134	DEFB135	DHX36	DHX58	DHX9	DMBT1	DRD2	DTX3L	DUSP10	ECSIT	EDN1	EGR1	EIF2AK2	ELF4	EP300	EPRS1	ERAP1	EREG	F12	F2RL1	FADD	FAM3A	FASLG	FBXO9	FBXW11	FCER1G	FCGR1A	FCGR1B	FCGR2B	FCN1	FCN2	FCN3	FER	FES	FFAR2	FGA	FGB	FGR	FPR2	FRK	FYN	G3BP1	G3BP2	GAPDH	GATA3	GBP1	GBP2	GBP3	GBP4	GBP5	GBP6	GBP7	GCH1	GPER1	GRN	GSDMD	GSN	GZMB	GZMM	H2BC10	H2BC11	H2BC12	H2BC21	H2BC4	H2BC6	H2BC7	H2BC8	H2BS1	HAVCR2	HCK	HERC5	HEXIM1	HK1	HLA-A	HLA-B	HLA-C	HLA-DPA1	HLA-DPB1	HLA-DQA1	HLA-DQA2	HLA-DQB1	HLA-DQB2	HLA-DRA	HLA-DRB1	HLA-DRB3	HLA-DRB4	HLA-DRB5	HLA-E	HLA-F	HLA-G	HLA-H	HMGB1	HMGB2	HMGB3	HPX	HRAS	HSP90AA1	HSP90AB1	ICAM1	ICAM2	ICAM3	IFI16	IFI27	IFI30	IFI35	IFI6	IFIH1	IFIT1	IFIT1B	IFIT2	IFIT3	IFIT5	IFITM1	IFITM2	IFITM3	IFNA1	IFNA10	IFNA13	IFNA14	IFNA16	IFNA17	IFNA2	IFNA21	IFNA4	IFNA5	IFNA6	IFNA7	IFNA8	IFNAR1	IFNAR2	IFNB1	IFNG	IFNGR1	IFNGR2	IFNK	IFNL1	IFNL2	IFNL3	IFNL4	IFNLR1	IGHA1	IGHA2	IGHD	IGHE	IGHG1	IGHG2	IGHG3	IGHG4	IGHM	IGHV1-18	IGHV1-24	IGHV1-3	IGHV1-45	IGHV1-58	IGHV1-69	IGHV1-69-2	IGHV1-69D	IGHV1OR15-1	IGHV2-26	IGHV2-5	IGHV2-70	IGHV2-70D	IGHV3-11	IGHV3-13	IGHV3-15	IGHV3-16	IGHV3-20	IGHV3-21	IGHV3-23	IGHV3-30	IGHV3-33	IGHV3-35	IGHV3-38	IGHV3-43	IGHV3-48	IGHV3-49	IGHV3-53	IGHV3-64	IGHV3-64D	IGHV3-66	IGHV3-7	IGHV3-72	IGHV3-73	IGHV3-74	IGHV4-28	IGHV4-31	IGHV4-34	IGHV4-39	IGHV4-4	IGHV4-59	IGHV4-61	IGHV5-10-1	IGHV5-51	IGHV6-1	IGHV7-4-1	IGHV7-81	IGKC	IGLC1	IGLC2	IGLC3	IGLC6	IGLC7	IGLL1	IGLL5	IKBKB	IKBKE	IKBKG	IL12A	IL12B	IL12RB1	IL17A	IL17F	IL17RA	IL18	IL18RAP	IL1RAP	IL1RL2	IL21	IL23A	IL23R	IL27	IL34	IL36A	IL36B	IL36G	IL36RN	IL4	ILRUN	INAVA	INS	IP6K2	IPO7	IRAK1	IRAK3	IRAK4	IRF1	IRF2	IRF3	IRF4	IRF5	IRF6	IRF7	IRF8	IRF9	IRGM	ISG15	ISG20	ITCH	ITGAM	JAK1	JAK2	JAK3	JCHAIN	KIF5B	KIR2DL4	KIR2DS1	KIR2DS2	KIR2DS4	KIR2DS5	KIR3DL1	KIR3DS1	KLRC1	KLRC2	KLRC4-KLRK1	KLRD1	KLRF2	KLRG1	KLRK1	KRAS	KRT1	KRT16	KYNU	LACC1	LAG3	LAMP1	LBP	LCK	LCN2	LEP	LGALS3	LGALS9	LGR4	LILRA2	LILRA4	LILRA5	LILRB1	LRP8	LSM14A	LTF	LY86	LY9	LY96	LYAR	LYN	LYST	MALT1	MAP3K5	MAP3K7	MAP4K2	MARCO	MASP1	MASP2	MATR3	MAVS	MBL2	MCOLN2	MED1	MEFV	METTL3	MFAP4	MFHAS1	MICA	MID1	MID2	MIF	MIR181B1	MIR21	MIR520B	MIR520E	MMP12	MNDA	MPEG1	MR1	MRC1	MSRB1	MST1R	MT2A	MUC1	MUC12	MUC13	MUC15	MUC16	MUC17	MUC19	MUC2	MUC20	MUC21	MUC3A	MUC4	MUC5AC	MUC5B	MUC6	MUC7	MUCL1	MUL1	MX1	MX2	MYD88	MYO1C	NAIP	NCAM1	NCF1	NCF2	NCR1	NCR2	NCR3	NECTIN2	NFKB1	NLRC3	NLRC4	NLRC5	NLRP1	NLRP10	NLRP2	NLRP2B	NLRP3	NLRP6	NLRP9	NLRX1	NMI	NOD1	NOD2	NONO	NOS2	NR1H2	NR1H3	NR1H4	NRAS	NUB1	OAS1	OAS2	OAS3	OASL	OPTN	OTOP1	OTUD4	OTULIN	PADI4	PAK1	PAK2	PAK3	PARP14	PARP9	PCBP2	PDE12	PDPK1	PGLYRP1	PGLYRP2	PGLYRP3	PGLYRP4	PHB	PHB2	PI3	PIAS1	PIK3CD	PIK3CG	PIK3R6	PJA2	PLA2G1B	PLA2G2F	PLA2G5	PLCG2	PLD4	PLSCR1	PML	POLR3A	POLR3B	POLR3C	POLR3D	POLR3E	POLR3F	POLR3G	POLR3H	POLR3K	PPARG	PPP1R14B	PPP6C	PQBP1	PRDM1	PRKACA	PRKACB	PRKACG	PRKCD	PRKD1	PRKDC	PSMA1	PSMA2	PSMA3	PSMA4	PSMA5	PSMA6	PSMA7	PSMA8	PSMB1	PSMB10	PSMB11	PSMB2	PSMB3	PSMB4	PSMB5	PSMB6	PSMB7	PSMB8	PSMB9	PSMC1	PSMC2	PSMC3	PSMC4	PSMC5	PSMC6	PSMD1	PSMD10	PSMD11	PSMD12	PSMD13	PSMD14	PSMD2	PSMD3	PSMD4	PSMD5	PSMD6	PSMD7	PSMD8	PSMD9	PSME1	PSME2	PSME3	PSME4	PSMF1	PSPC1	PSTPIP1	PTAFR	PTK2	PTK2B	PTK6	PTPN1	PTPN11	PTPN2	PTPN22	PTPN6	PTX3	PVR	PYCARD	PYDC1	PYDC2	PYHIN1	RAB20	RAB27A	RAB43	RAB7B	RAET1E	RAET1G	RAF1	RARRES2	RASGRP1	RBM14	REL	RELA	RELB	RIOK3	RIPK2	RNASE2	RNASE3	RNASE6	RNASE7	RNASE8	RNASEL	RNASET2	RNF135	RNF166	RNF187	RNF19B	RNF39	RPL13A	RPL39	RPS19	RPS6KA5	RPS6KB1	RSAD2	S100A12	S100A7	S100A8	S100A9	S100B	SAA1	SAMHD1	SARM1	SDHAF4	SEC14L1	SERINC3	SERINC5	SERPINB4	SERPINB9	SERPING1	SETD2	SFPQ	SFTPD	SH2D1A	SH2D1B	SHFL	SHMT2	SIGLEC10	SIGLEC14	SIGLEC15	SIGLEC16	SIN3A	SIRPA	SIRPB1	SIRT2	SKP1	SKP2	SLA	SLAMF1	SLAMF6	SLAMF7	SLAMF8	SLC11A1	SLC15A2	SLC15A3	SLC15A4	SLC26A6	SLC30A8	SLPI	SMPD1	SMPDL3B	SNCA	SOCS1	SOCS3	SP100	SPON2	SRC	SRMS	SRPK1	SRPK2	SSC5D	STAR	STAT1	STAT2	STAT5B	STING1	STMP1	STX4	STX8	STXBP1	STXBP3	STXBP4	STYK1	SUMO1	SUSD4	SYK	SYNCRIP	TAB1	TAB2	TAB3	TARM1	TASL	TBK1	TBKBP1	TDGF1	TICAM1	TICAM2	TIFA	TIRAP	TKFC	TLR1	TLR10	TLR2	TLR3	TLR4	TLR5	TLR6	TLR7	TLR8	TLR9	TMEM106A	TNFAIP3	TNFAIP8L2	TNFRSF14	TNK1	TNK2	TOLLIP	TOMM70	TP53	TRAF3	TRAF6	TRAFD1	TRBC1	TRBC2	TRDC	TRDV1	TRDV2	TRDV3	TREM1	TREM2	TREML1	TREML4	TREX1	TRGV2	TRGV3	TRGV4	TRGV5	TRGV8	TRGV9	TRIL	TRIM10	TRIM11	TRIM13	TRIM14	TRIM15	TRIM17	TRIM21	TRIM22	TRIM23	TRIM25	TRIM26	TRIM27	TRIM28	TRIM29	TRIM31	TRIM32	TRIM34	TRIM35	TRIM38	TRIM39	TRIM4	TRIM40	TRIM43	TRIM43B	TRIM48	TRIM49	TRIM49B	TRIM49C	TRIM49D1	TRIM49D2	TRIM5	TRIM51	TRIM56	TRIM58	TRIM59	TRIM6	TRIM60	TRIM61	TRIM62	TRIM64	TRIM64B	TRIM64C	TRIM68	TRIM75P	TRIM77	TRIM8	TRIML1	TRIML2	TTC4	TTLL12	TUBB	TUBB4B	TXK	TYK2	TYRO3	TYROBP	UBD	UBE2K	ULBP1	ULBP2	ULBP3	UNC13D	UNC93B1	USP14	USP18	VAMP3	VAMP7	VAV1	VCAM1	VIM	VNN1	VPS26B	VSIG4	WAS	WFDC10A	WFDC10B	WFDC11	WFDC12	WFDC13	WFDC2	WFDC3	WFDC5	WFDC9	WNT5A	WRNIP1	XAF1	XCL1	XCL2	XIAP	XRCC5	XRCC6	YES1	YTHDF2	YTHDF3	ZAP70	ZBP1	ZBTB1	ZC3HAV1	ZCCHC3	ZDHHC1	ZDHHC11	ZNF683	ZYX
GOBP_INSULIN_SECRETION_INVOLVED_IN_CELLULAR_RESPONSE_TO_GLUCOSE_STIMULUS	> The regulated release of proinsulin from secretory granules (B granules) in the B cells of the pancreas; accompanied by cleavage of proinsulin to form mature insulin, in response to a glucose stimulus. [GOC:bf, GOC:yaf, PMID:8492079]	ADCY5	ADCY8	ADRA2A	ANO1	BAD	BAIAP3	BRSK2	C1QTNF12	C2CD2L	CAMK2N1	CCDC186	CDK16	CFTR	CLTRN	CRH	DYNLL1	EFNA5	ENY2	EPHA5	FKBP1B	FOXA2	GCG	GHRL	GPLD1	GPR27	GPR68	HIF1A	HLA-DRB1	HMGN3	JAGN1	KIF5B	KLF7	LRP1	LRP5	LRP5L	MPC2	NADK	NR1D1	NR1H4	OXCT1	PDX1	PHPT1	PIM3	PLA2G6	PPARD	PPP3CB	PRKCE	PTPRN	PTPRN2	RAB11B	RAB11FIP2	RAB11FIP5	RAC1	RAF1	RFX6	SELENOT	SLC9B2	SRI	STX4	STXBP4	TIAM1	TRPM4	UCP2	VSNL1	ZBED6
GOBP_KILLING_OF_CELLS_IN_OTHER_ORGANISM_INVOLVED_IN_SYMBIOTIC_INTERACTION	> Any process mediated by an organism that results in the death of cells in a second organism, where the two organisms are in a symbiotic interaction. [GOC:add]	APOL1	ARG1	AZU1	BAD	BCL2L11	CAMP	CFHR1	CFHR2	CFHR5	CTSG	CXCL6	DCD	DEFA1	DEFA1B	DEFA5	DEFB103A	DEFB103B	ELANE	F2	F2RL1	GAPDH	HRG	KRT6A	PF4	REG3G	ROMO1	TUSC2
GOBP_KILLING_OF_CELLS_OF_OTHER_ORGANISM	> Any process in an organism that results in the killing of cells of another organism, including in some cases the death of the other organism. Killing here refers to the induction of death in one cell by another cell, not cell-autonomous death due to internal or other environmental conditions. [GOC:add]	APOL1	ARG1	AZU1	BAD	BCL2L1	BCL2L11	CAMP	CASP8	CCL13	CFHR1	CFHR2	CFHR5	CHGA	CLEC7A	CST11	CTSG	CXCL6	DCD	DEFA1	DEFA1B	DEFA3	DEFA4	DEFA5	DEFA6	DEFB103A	DEFB103B	DEFB118	DEFB128	DEFB132	DEFB4A	ELANE	F2	F2RL1	FCER2	GAPDH	GNLY	H2BC11	H2BC12	HAMP	HMGN2	HRG	HTN1	HTN3	IFNG	KRT6A	LCE3A	LCE3B	LCE3C	LTF	LYZ	MUC7	NOS2	P2RX7	PF4	PGLYRP1	PGLYRP3	PGLYRP4	PRF1	REG3G	ROMO1	RPL30	RPS19	S100A12	SEMG1	SERPINB9	SYK	TUSC2
GOBP_LACTATE_TRANSMEMBRANE_TRANSPORT	> The process in which lactate is transported across a membrane. Lactate is 2-hydroxypropanoate, CH3-CHOH-COOH; L(+)-lactate is formed by anaerobic glycolysis in animal tissues, and DL-lactate is found in sour milk, molasses and certain fruit juices. [GOC:mcc, ISBN:0198506732]	EMB	SLC16A1	SLC16A3	SLC16A7	SLC16A8	SLC5A12	SLC5A8
GOBP_MACROAUTOPHAGY	> The major inducible pathway for the general turnover of cytoplasmic constituents in eukaryotic cells, it is also responsible for the degradation of active cytoplasmic enzymes and organelles during nutrient starvation. Macroautophagy involves the formation of double-membrane-bounded autophagosomes which enclose the cytoplasmic constituent targeted for degradation in a membrane-bounded structure.  Autophagosomes then fuse with a lysosome (or vacuole) releasing single-membrane-bounded autophagic bodies that are then degraded within the lysosome (or vacuole). Some types of macroautophagy, e.g. pexophagy, mitophagy, involve selective targeting of the targets to be degraded. [PMID:11099404, PMID:12914914, PMID:15798367, PMID:16973210, PMID:20159618, PMID:9412464]	ADPRH	ADRB2	AKT1	AMBRA1	ATG10	ATG101	ATG12	ATG13	ATG14	ATG16L1	ATG16L2	ATG2A	ATG2B	ATG3	ATG4B	ATG5	ATG7	ATG9A	ATG9B	ATP13A2	ATP6V0A1	ATP6V0A2	ATP6V0B	ATP6V0C	ATP6V0D1	ATP6V0D2	ATP6V0E1	ATP6V0E2	ATP6V1A	ATP6V1B1	ATP6V1B2	ATP6V1C1	ATP6V1C2	ATP6V1D	ATP6V1E1	ATP6V1E2	ATP6V1G1	ATP6V1G2	ATP6V1H	AUP1	BAG3	BECN1	BECN2	BNIP3	BNIP3L	C9orf72	CALCOCO2	CAPN1	CAPNS1	CASP3	CDC37	CDK5	CDK5R1	CHMP2A	CHMP2B	CHMP3	CHMP4A	CHMP4B	CHMP4C	CHMP6	CLEC16A	CLN3	CSNK2A1	CSNK2A2	CSNK2B	DCN	DDRGK1	DYNLL1	DYNLL2	EI24	ELAPOR1	EMC6	EPG5	EPM2A	ERN1	EXOC1	EXOC4	EXOC7	EXOC8	FEZ1	FEZ2	FUNDC1	FYCO1	GABARAP	GABARAPL1	GABARAPL2	GABARAPL3	GAPDH	GBA	GNAI3	GPSM1	HDAC10	HDAC6	HGS	HIF1A	HMOX1	HSPB8	HTRA2	HTT	HUWE1	IFT20	IFT88	IKBKG	IL4	ILRUN	IRGM	KDR	KLHL3	LACRT	LAMP2	LAMTOR1	LAMTOR2	LAMTOR3	LAMTOR4	LAMTOR5	LARP1	LGALS8	LIX1	LIX1L	LRRK2	LRSAM1	LZTS1	MAP1LC3A	MAP1LC3B	MAP1LC3B2	MAP1LC3C	MAP3K7	MAPK3	MAPK8	MCOLN1	MFN1	MFN2	MFSD8	MLST8	MTERF3	MTM1	MTMR14	MTMR3	MTMR8	MTOR	MVB12A	NBR1	NEDD4	NOD1	NOD2	NPC1	NPRL2	NPRL3	NRBP2	NSFL1C	NUPR1	OPTN	PACS2	PAFAH1B2	PGAM5	PHB2	PHF23	PIK3C2B	PIK3C3	PIK3CA	PIK3R4	PIKFYVE	PINK1	PIP4K2A	PIP4K2B	PIP4K2C	PJVK	PLAA	POLDIP2	PRKAA1	PRKAA2	PRKAB1	PRKAB2	PRKACA	PRKAG1	PRKAG2	PRKAG3	PRKN	PSEN1	QSOX1	RAB19	RAB1A	RAB1B	RAB1C	RAB23	RAB3GAP1	RAB3GAP2	RAB43	RAB5A	RAB7A	RALB	RB1CC1	RETREG1	RETREG3	RHEB	RIPK2	RNF41	RNF5	RPTOR	RRAGA	RRAGB	RRAGC	RRAGD	RUBCN	RUBCNL	RUFY4	SCFD1	SCOC	SEC22B	SESN1	SESN2	SESN3	SH3GLB1	SIRT1	SLC38A9	SMCR8	SMG1	SMURF1	SNAP29	SNAPIN	SNF8	SNX14	SNX32	SNX5	SNX6	SPTLC1	SPTLC2	SQSTM1	SRC	STAM	STAM2	STBD1	STING1	STX12	STX17	SUPT5H	SYNPO2	TBC1D12	TBC1D14	TBC1D25	TBC1D5	TBK1	TCIRG1	TECPR1	TEX264	TIGAR	TMEM39A	TMEM39B	TMEM41B	TMEM74	TOMM20	TOMM22	TOMM40	TOMM5	TOMM6	TOMM7	TOMM70	TP53	TP53INP1	TP53INP2	TRAPPC8	TRIM13	TSC1	TSC2	TSG101	UBA5	UBQLN1	UBQLN2	UBQLN4	UBXN2A	UBXN2B	UBXN6	UCHL1	UFC1	UFL1	UFM1	ULK1	USP30	USP36	UVRAG	VAMP8	VCP	VDAC1	VMP1	VPS13C	VPS13D	VPS16	VPS25	VPS26A	VPS26B	VPS28	VPS33A	VPS35	VPS36	VPS37A	VPS37B	VPS37C	VPS37D	VPS41	VPS4A	VPS4B	VTA1	WAC	WDFY3	WDR45	WDR45B	WDR81	WIPI1	WIPI2	YOD1	ZFYVE1
GOBP_MICROTUBULE_BASED_PROCESS	> Any cellular process that depends upon or alters the microtubule cytoskeleton, that part of the cytoskeleton comprising microtubules and their associated proteins. [GOC:mah]	AAAS	ABL1	ABRAXAS1	ABRAXAS2	ACTR10	ACTR2	ACTR3	ADCY10	ADCY3	AGBL4	AKAP4	AKAP9	ALMS1	ANKRD53	AP3B1	AP3B2	AP3D1	AP3M1	AP3M2	AP3S1	AP3S2	APBA1	APC	APC2	APOB	APP	AQP4	ARHGAP21	ARHGEF10	ARHGEF2	ARL2	ARL3	ARL8A	ARL8B	ARMC2	ARMC4	ARMCX3	ASH1L	ASPM	ATAT1	ATF5	ATP1A4	ATP2B4	ATRX	ATXN3	ATXN7	AUNIP	AURKA	AURKB	AURKC	BAG3	BBS12	BBS2	BBS4	BCAS3	BCCIP	BICD1	BICD2	BICDL1	BICDL2	BLOC1S1	BLOC1S2	BLOC1S3	BLOC1S4	BLOC1S5	BLOC1S6	BMERB1	BORA	BORCS5	BRCA1	BRCA2	BRSK1	BRSK2	C10orf90	C2CD3	CABYR	CACNA1I	CALY	CAMSAP1	CAMSAP2	CAMSAP3	CAPN6	CATSPER1	CATSPER2	CATSPER3	CATSPER4	CATSPERD	CATSPERZ	CAV3	CCDC103	CCDC114	CCDC120	CCDC13	CCDC151	CCDC170	CCDC187	CCDC39	CCDC40	CCDC57	CCDC61	CCDC63	CCDC65	CCDC66	CCDC68	CCDC69	CCDC78	CCDC8	CCDC88A	CCDC88B	CCDC88C	CCNB1	CCNB2	CCNF	CCNYL1	CCP110	CCR6	CCSAP	CCSER2	CDC14A	CDC14B	CDC14C	CDC20	CDC42	CDH5	CDK1	CDK2	CDK2AP2	CDK5	CDK5R1	CDK5RAP2	CELSR2	CENATAC	CENPA	CENPE	CENPH	CENPJ	CEP120	CEP126	CEP131	CEP135	CEP152	CEP19	CEP192	CEP20	CEP250	CEP295	CEP295NL	CEP350	CEP43	CEP44	CEP57	CEP63	CEP68	CEP70	CEP72	CEP76	CEP85	CEP97	CETN1	CETN2	CETN3	CFAP100	CFAP157	CFAP20	CFAP206	CFAP221	CFAP251	CFAP298	CFAP43	CFAP44	CFAP46	CFAP53	CFAP54	CFAP61	CFAP65	CFAP69	CFAP70	CFAP73	CFAP74	CFAP91	CFAP97D1	CFL1	CHD3	CHEK1	CHEK2	CHMP1A	CHMP1B	CHMP2A	CHMP2B	CHMP3	CHMP4B	CHMP4C	CHMP5	CHORDC1	CHP1	CIB1	CILK1	CKAP5	CLASP1	CLASP2	CLIP1	CLIP2	CLIP3	CLIP4	CLN3	CLTC	CLUAP1	CNIH2	CNP	CNTLN	CNTROB	COPG1	COPG2	CRIPT	CRMP1	CROCC	CRYAB	CSNK1D	CTNNB1	CUL7	CUL9	CYLD	DAG1	DAW1	DCLK2	DCTN1	DCTN2	DCTN3	DCTN6	DCX	DDX4	DEFB1	DEUP1	DIAPH1	DISC1	DIXDC1	DLG1	DLG2	DLGAP5	DNAAF1	DNAAF2	DNAAF3	DNAAF4	DNAAF5	DNAAF6	DNAH1	DNAH10	DNAH11	DNAH12	DNAH14	DNAH17	DNAH2	DNAH3	DNAH5	DNAH6	DNAH7	DNAH8	DNAH9	DNAI1	DNAI2	DNAI3	DNAI4	DNAJA1	DNAJB13	DNAL1	DNAL4	DNHD1	DOCK7	DPCD	DRC1	DRC7	DRG1	DST	DTNBP1	DVL1	DYNC1H1	DYNC1I1	DYNC1I2	DYNC1LI1	DYNC1LI2	DYNC2H1	DYNC2I1	DYNC2I2	DYNC2LI1	DYNLL1	DYNLL2	DYNLRB1	DYNLRB2	DYNLT1	DYNLT2B	DYRK1A	E2F4	EFCAB9	EFHC1	EFHC2	EFNA5	EML1	EML2	EML3	EML4	ENKUR	EPHA3	EPPIN	ERBB2	ESPL1	EZR	FAM107A	FBXO5	FBXW11	FBXW5	FER	FES	FEZ1	FGF10	FGF13	FIGN	FIGNL1	FIGNL2	FKBP4	FLNA	FMN2	FOXJ1	FSD1	FSIP2	FYCO1	GABARAP	GADD45A	GAPDH	GAPDHS	GAS2	GAS2L1	GAS2L2	GAS2L3	GAS8	GBA2	GCC2	GEN1	GJA1	GNAI1	GOLGA2	GOLGA2P5	GOLGA8A	GOLGA8B	GPSM2	GSK3B	GTSE1	HAP1	HAUS1	HAUS2	HAUS3	HAUS4	HAUS5	HAUS6	HAUS7	HAUS8	HDAC3	HDAC6	HDGFL3	HEPACAM2	HIF1A	HNRNPU	HOATZ	HOOK1	HOOK2	HOOK3	HSPA1A	HSPA1B	HSPA8	HSPB1	HSPB11	HTT	HYDIN	IFT122	IFT140	IFT172	IFT20	IFT22	IFT27	IFT43	IFT46	IFT52	IFT57	IFT74	IFT80	IFT81	IFT88	IGBP1	INCENP	ING2	INO80	INPP5B	INPP5J	INSC	INTS13	IQCF1	IQCG	ITGB1	JHY	KASH5	KAT2A	KAT2B	KATNA1	KATNAL1	KATNAL2	KATNB1	KATNIP	KIAA0753	KIAA1614	KIF11	KIF12	KIF13A	KIF13B	KIF14	KIF15	KIF16B	KIF17	KIF18A	KIF18B	KIF19	KIF1A	KIF1B	KIF1C	KIF20A	KIF20B	KIF21A	KIF21B	KIF22	KIF23	KIF24	KIF25	KIF26A	KIF27	KIF28P	KIF2A	KIF2B	KIF2C	KIF3A	KIF3B	KIF3C	KIF4A	KIF4B	KIF5A	KIF5B	KIF5C	KIF6	KIF7	KIF9	KIFAP3	KIFC1	KIFC2	KIFC3	KIZ	KLC1	KLC2	KLC3	KLHL42	KNSTRN	KPNB1	KTN1	LAMP1	LCA5	LCA5L	LDHC	LIMK2	LLGL1	LLGL2	LMNA	LRGUK	LRPPRC	LRRC49	LRRC6	LSM14A	LZTS2	MACF1	MAD2L1	MAFIP	MAK	MAP10	MAP1A	MAP1B	MAP1S	MAP2	MAP3K11	MAP4	MAP6	MAP6D1	MAP7	MAP7D1	MAP7D2	MAP7D3	MAP9	MAPK15	MAPK8IP3	MAPRE1	MAPRE2	MAPRE3	MAPT	MARK1	MARK2	MARK3	MARK4	MCIDAS	MCPH1	MDM1	MECP2	MEIG1	MEMO1	MET	MGARP	MID1	MID1IP1	MISP	MKKS	MLH1	MOS	MREG	MTCL1	MYBL2	MYH9	MZT1	NAT10	NAV1	NAV3	NCKAP5	NCKAP5L	NCOR1	NDC80	NDE1	NDEL1	NEFH	NEFL	NEK10	NEK2	NEK6	NEK7	NEURL1	NIN	NINL	NLRP5	NME5	NME8	NPHP3	NPHP4	NPM1	NSFL1C	NTMT1	NUBP1	NUDC	NUF2	NUMA1	NUP62	NUSAP1	OBSL1	OCLN	ODF2	OFD1	OOEP	OPA1	PAFAH1B1	PAK1	PARD3	PARD3B	PARD6A	PARD6B	PARD6G	PARP3	PCLAF	PCM1	PCNT	PDCD6IP	PEX1	PEX13	PEX14	PGAM4	PHLDB1	PHLDB2	PIBF1	PKD1	PKD2	PKHD1	PLA2G3	PLK1	PLK2	PLK3	PLK4	PLTP	POC1B	PPP1R12A	PPP2R3C	PRC1	PRDM14	PRKAA1	PRKAA2	PRKCZ	PRM3	PRSS55	PRUNE1	PSRC1	PTPA	PURA	QRICH2	RAB11A	RAB1A	RAB21	RAB27B	RAB6A	RAB6C	RABL2B	RAC1	RACGAP1	RAE1	RAN	RANBP1	RANBP9	RANGRF	RASSF1	RASSF7	RBM14	RCC1	RFX3	RGN	RGS14	RHOA	RHOT1	RHOT2	RMDN1	RNASE10	RNF19A	RNF4	ROCK1	ROCK2	ROPN1	ROPN1B	ROPN1L	RP1	RP1L1	RPGR	RPS3	RSPH1	RSPH4A	RSPH6A	RSPH9	RTTN	SAC3D1	SAPCD2	SASS6	SAXO1	SAXO2	SBDS	SDCCAG8	SEMG1	SEMG2	SENP6	SETD2	SFPQ	SGO1	SIK3	SIRT1	SKA1	SKA2	SKA3	SLAIN2	SLC16A1	SLC22A16	SLC26A8	SLC39A12	SLC9A3R1	SLC9B1	SLC9B2	SLC9C1	SLK	SMC1A	SMC3	SMCP	SNAPIN	SNCA	SOD1	SON	SORD	SPA17	SPAG1	SPAG16	SPAG17	SPAG5	SPAST	SPATA7	SPC25	SPDL1	SPEF1	SPEF2	SPEM1	SPG11	SPICE1	SPIRE1	SPIRE2	SPRY1	SPRY2	SRGAP2	SRGAP2C	SRRD	SS18	SSNA1	SSX2IP	STAG1	STAG2	STARD9	STIL	STK11	STK36	STMN1	STMN2	STMN3	STMN4	STMND1	SUN2	SYBU	SYNE2	TAC4	TACC1	TACC2	TACC3	TACR1	TACR2	TACR3	TAOK1	TASOR	TBCD	TBCE	TBCEL	TCTE1	TEKT1	TEKT2	TEKT3	TEKT4	TEKT5	TERF2	TEX101	TLE6	TMEM108	TMEM201	TMEM67	TMF1	TNKS	TNP1	TNPO1	TOGARAM1	TOGARAM2	TPGS1	TPPP	TPPP2	TPPP3	TPR	TPX2	TRAF3IP1	TRAK1	TRAK2	TRDN	TRIM36	TRIM37	TRIM46	TRIM54	TRIP11	TRPV4	TSSK4	TTBK2	TTC12	TTC21A	TTC21B	TTC25	TTC26	TTC29	TTC30A	TTC30B	TTK	TTL	TTLL1	TTLL11	TTLL13P	TTLL2	TTLL3	TTLL4	TTLL5	TTLL6	TTLL7	TTLL9	TUB	TUBA1A	TUBA1B	TUBA1C	TUBA3C	TUBA3D	TUBA3E	TUBA4A	TUBA4B	TUBA8	TUBAL3	TUBB	TUBB1	TUBB2A	TUBB2B	TUBB3	TUBB4A	TUBB4B	TUBB6	TUBB8	TUBB8B	TUBD1	TUBE1	TUBG1	TUBG2	TUBGCP2	TUBGCP3	TUBGCP4	TUBGCP5	TUBGCP6	UBB	UBE2B	UBXN2B	ULK4	USP33	UVRAG	UXT	VAMP4	VAMP7	VBP1	VCP	VPS13A	VPS4B	WASF1	WASHC5	WDR19	WDR35	WDR62	WDR73	WEE1	WNT3A	WRAP73	XRCC2	XRCC3	ZBBX	ZBED3	ZMYND10	ZNF207	ZPR1	ZW10
GOBP_MICROTUBULE_CYTOSKELETON_ORGANIZATION	> A process that is carried out at the cellular level which results in the assembly, arrangement of constituent parts, or disassembly of cytoskeletal structures comprising microtubules and their associated proteins. [GOC:mah]	AAAS	ABL1	ABRAXAS1	ABRAXAS2	AKAP9	ALMS1	ANKRD53	APC	APC2	ARHGEF10	ARHGEF2	ARL2	ARMC2	ARMC4	ASPM	ATAT1	ATF5	ATRX	ATXN3	ATXN7	AUNIP	AURKA	AURKB	AURKC	BBS2	BBS4	BCAS3	BCCIP	BICD1	BICD2	BMERB1	BORA	BRCA1	BRCA2	BRSK1	BRSK2	C10orf90	C2CD3	CAMSAP1	CAMSAP2	CAMSAP3	CAPN6	CAV3	CCDC103	CCDC114	CCDC120	CCDC13	CCDC151	CCDC170	CCDC187	CCDC39	CCDC40	CCDC57	CCDC61	CCDC63	CCDC65	CCDC66	CCDC68	CCDC69	CCDC78	CCDC8	CCDC88A	CCDC88B	CCDC88C	CCNB1	CCNB2	CCNF	CCP110	CCSAP	CCSER2	CDC14A	CDC14B	CDC14C	CDC20	CDH5	CDK1	CDK2	CDK2AP2	CDK5	CDK5R1	CDK5RAP2	CENATAC	CENPA	CENPE	CENPH	CENPJ	CEP120	CEP126	CEP131	CEP135	CEP152	CEP19	CEP192	CEP20	CEP250	CEP295	CEP295NL	CEP350	CEP43	CEP44	CEP57	CEP63	CEP68	CEP70	CEP72	CEP76	CEP85	CEP97	CETN1	CETN2	CETN3	CFAP100	CFAP157	CFAP206	CFAP43	CFAP44	CFAP46	CFAP65	CFAP69	CFAP73	CFAP74	CFAP97D1	CFL1	CHD3	CHEK1	CHEK2	CHMP1A	CHMP1B	CHMP2A	CHMP2B	CHMP3	CHMP4B	CHMP4C	CHMP5	CHORDC1	CHP1	CIB1	CKAP5	CLASP1	CLASP2	CLIP1	CLIP2	CLIP3	CLIP4	CLTC	CNP	CNTLN	CNTROB	CRIPT	CRMP1	CROCC	CRYAB	CSNK1D	CTNNB1	CUL7	CUL9	CYLD	DAG1	DAW1	DCLK2	DCTN1	DCTN2	DCTN6	DCX	DEUP1	DISC1	DIXDC1	DLG1	DLGAP5	DNAAF1	DNAAF2	DNAAF3	DNAAF4	DNAAF5	DNAAF6	DNAH1	DNAH17	DNAH5	DNAH7	DNAH8	DNAI1	DNAI2	DNAI3	DNAI4	DNAJB13	DNAL1	DOCK7	DRC1	DRG1	DST	DVL1	DYNC1H1	DYNC1LI1	DYNC1LI2	DYNLT1	DYRK1A	E2F4	EFHC1	EFHC2	EFNA5	EML1	EML2	EML3	EML4	EPHA3	ESPL1	EZR	FAM107A	FBXO5	FBXW11	FBXW5	FER	FES	FGF10	FGF13	FIGN	FIGNL1	FIGNL2	FKBP4	FLNA	FMN2	FOXJ1	FSD1	FSIP2	GABARAP	GADD45A	GAPDH	GAS2	GAS2L1	GAS2L2	GAS2L3	GAS8	GBA2	GCC2	GEN1	GJA1	GNAI1	GOLGA2	GOLGA2P5	GOLGA8A	GOLGA8B	GPSM2	GSK3B	HAUS1	HAUS2	HAUS3	HAUS4	HAUS5	HAUS6	HAUS7	HAUS8	HDAC3	HDAC6	HDGFL3	HEPACAM2	HNRNPU	HOATZ	HOOK1	HOOK2	HOOK3	HSPA1A	HSPA1B	HTT	HYDIN	IFT172	INCENP	INO80	INPP5J	INSC	INTS13	IQCG	ITGB1	JHY	KASH5	KAT2A	KAT2B	KATNA1	KATNAL1	KATNAL2	KATNB1	KIAA0753	KIAA1614	KIF11	KIF18A	KIF18B	KIF19	KIF20A	KIF23	KIF24	KIF25	KIF2A	KIF2B	KIF2C	KIF3A	KIF3B	KIF4A	KIF4B	KIFC1	KIFC2	KIZ	KNSTRN	KPNB1	LIMK2	LLGL1	LLGL2	LMNA	LRGUK	LRRC49	LRRC6	LSM14A	LZTS2	MAD2L1	MAP10	MAP1A	MAP1B	MAP1S	MAP2	MAP4	MAP6	MAP6D1	MAP7	MAP7D1	MAP7D2	MAP7D3	MAP9	MAPK15	MAPRE1	MAPRE2	MAPRE3	MAPT	MARK1	MARK2	MARK3	MARK4	MCIDAS	MCPH1	MDM1	MECP2	MEIG1	MET	MID1	MID1IP1	MISP	MLH1	MOS	MTCL1	MYBL2	MYH9	MZT1	NAT10	NAV1	NAV3	NCKAP5	NCKAP5L	NCOR1	NDC80	NDE1	NDEL1	NEFH	NEFL	NEK2	NEK6	NEK7	NEURL1	NIN	NINL	NLRP5	NPM1	NSFL1C	NTMT1	NUBP1	NUDC	NUF2	NUMA1	NUP62	NUSAP1	OBSL1	OCLN	ODF2	OOEP	PAFAH1B1	PAK1	PARD3	PARD3B	PARD6A	PARD6B	PARD6G	PARP3	PCLAF	PCM1	PCNT	PDCD6IP	PEX14	PHLDB1	PHLDB2	PIBF1	PKD1	PKD2	PKHD1	PLA2G3	PLK1	PLK2	PLK3	PLK4	POC1B	PPP1R12A	PPP2R3C	PRC1	PRKAA1	PRKAA2	PRKCZ	PRUNE1	PSRC1	PTPA	RAB11A	RAB6C	RAC1	RACGAP1	RAE1	RAN	RANBP1	RANBP9	RANGRF	RASSF1	RASSF7	RBM14	RCC1	RGS14	RHOA	RMDN1	RNF19A	RNF4	ROCK1	ROCK2	RP1	RP1L1	RPS3	RSPH1	RSPH4A	RSPH6A	RSPH9	RTTN	SAC3D1	SAPCD2	SASS6	SAXO1	SAXO2	SBDS	SDCCAG8	SENP6	SETD2	SGO1	SIK3	SIRT1	SKA1	SKA2	SKA3	SLAIN2	SLC16A1	SLC39A12	SLK	SMC1A	SMC3	SNCA	SON	SPAG1	SPAG16	SPAG17	SPAG5	SPAST	SPATA7	SPC25	SPDL1	SPEF1	SPEF2	SPICE1	SPIRE1	SPIRE2	SPRY1	SPRY2	SRGAP2	SRGAP2C	SS18	SSX2IP	STAG1	STAG2	STARD9	STIL	STMN1	STMN2	STMN3	STMN4	STMND1	SUN2	SYNE2	TACC1	TACC2	TACC3	TAOK1	TASOR	TBCD	TBCE	TBCEL	TEKT2	TLE6	TMEM67	TNKS	TOGARAM1	TOGARAM2	TPGS1	TPPP	TPPP2	TPPP3	TPR	TPX2	TRAF3IP1	TRDN	TRIM36	TRIM37	TRIM46	TRIM54	TRPV4	TTBK2	TTC12	TTC25	TTC26	TTK	TTL	TTLL1	TTLL11	TTLL13P	TTLL2	TTLL3	TTLL4	TTLL5	TTLL6	TTLL7	TTLL9	TUBA1A	TUBA1B	TUBA1C	TUBA3C	TUBA3D	TUBA3E	TUBA4A	TUBA4B	TUBA8	TUBAL3	TUBB	TUBB1	TUBB2A	TUBB2B	TUBB3	TUBB4A	TUBB4B	TUBB6	TUBB8	TUBB8B	TUBD1	TUBE1	TUBG1	TUBG2	TUBGCP2	TUBGCP3	TUBGCP4	TUBGCP5	TUBGCP6	UBE2B	UBXN2B	ULK4	USP33	UVRAG	UXT	VAMP4	VCP	VPS4B	WASHC5	WDR62	WDR73	WEE1	WNT3A	WRAP73	XRCC2	XRCC3	ZBED3	ZMYND10	ZNF207	ZPR1	ZW10
GOBP_MONOCARBOXYLIC_ACID_METABOLIC_PROCESS	> The chemical reactions and pathways involving monocarboxylic acids, any organic acid containing one carboxyl (COOH) group or anion (COO-). [GOC:vk]	AAAS	AACS	AASDH	AASDHPPT	ABAT	ABCB11	ABCC2	ABCD1	ABCD2	ABCD3	ABCD4	ABHD1	ABHD10	ABHD2	ABHD3	ABHD5	AC098591.2	ACAA1	ACAA2	ACACA	ACACB	ACAD10	ACAD11	ACAD9	ACADL	ACADM	ACADS	ACADSB	ACADVL	ACAT1	ACAT2	ACBD5	ACLY	ACMSD	ACOT1	ACOT11	ACOT12	ACOT2	ACOT4	ACOT6	ACOT7	ACOT8	ACOX1	ACOX2	ACOX3	ACOXL	ACSBG1	ACSBG2	ACSF2	ACSF3	ACSL1	ACSL3	ACSL4	ACSL5	ACSL6	ACSM1	ACSM2A	ACSM2B	ACSM3	ACSM4	ACSM5	ACSM6	ACSS1	ACSS2	ACTN3	ADH1A	ADH1B	ADH1C	ADH4	ADH5	ADH6	ADH7	ADIPOQ	ADIPOR1	ADIPOR2	ADPGK	ADTRP	AGXT	AGXT2	AIG1	AKR1A1	AKR1C1	AKR1C2	AKR1C3	AKR1C4	AKR1D1	AKT1	AKT2	ALDH1A2	ALDH1A3	ALDH3A2	ALDH4A1	ALDH5A1	ALDH8A1	ALDOA	ALDOB	ALDOC	ALKBH7	ALOX12	ALOX12B	ALOX15	ALOX15B	ALOX5	ALOX5AP	ALOXE3	AMACR	AMDHD1	ANGPTL3	ANXA1	AOAH	APOA1	APOA4	APOA5	APOC1	APOC2	APOC3	APP	APPL2	ARNT	ASAH1	ASAH2	ASAH2B	ATP6V1B1	ATP8B1	AUH	AVP	AVPR1A	AWAT1	BAAT	BCO2	BDH2	BPGM	BRCA1	BSG	BTD	C3	CAV1	CBFA2T3	CBR1	CBR4	CD36	CD74	CEACAM1	CEL	CES1	CES2	CH25H	CKB	CKM	CKMT1A	CKMT1B	CKMT2	CNR1	CPT1A	CPT1B	CPT1C	CPT2	CRABP1	CRABP2	CRAT	CREM	CROT	CRYL1	CYP1A1	CYP1A2	CYP1B1	CYP24A1	CYP26A1	CYP26B1	CYP26C1	CYP27A1	CYP27C1	CYP2A13	CYP2A6	CYP2A7	CYP2B6	CYP2C18	CYP2C19	CYP2C8	CYP2C9	CYP2D6	CYP2D7	CYP2E1	CYP2F1	CYP2G1P	CYP2J2	CYP2S1	CYP2U1	CYP2W1	CYP39A1	CYP3A4	CYP3A5	CYP3A7	CYP46A1	CYP4A11	CYP4A22	CYP4F11	CYP4F12	CYP4F2	CYP4F3	CYP4F8	CYP4V2	CYP7A1	CYP7B1	CYP8B1	DAGLA	DAGLB	DCXR	DDIT4	DECR1	DECR2	DEGS1	DGAT2	DHRS9	DHTKD1	DLAT	DLD	ECH1	ECHDC1	ECHDC2	ECHDC3	ECHS1	ECI1	ECI2	EDN1	EDN2	EHHADH	EIF6	ELOVL1	ELOVL2	ELOVL3	ELOVL4	ELOVL5	ELOVL6	ELOVL7	ENO1	ENO2	ENO3	ENO4	ENTPD5	EP300	EPHX1	EPHX2	ERFE	ERLIN1	ERLIN2	ESRRB	ETFA	ETFB	ETFBKMT	ETFDH	FA2H	FAAH	FAAH2	FABP1	FABP3	FABP5	FADS1	FADS2	FADS2B	FADS3	FADS6	FAH	FASN	FBP1	FGF19	FGFR4	FOXK1	FOXK2	FTCD	GAD1	GALK1	GAMT	GAPDH	GAPDHS	GATM	GBA2	GCDH	GCK	GCKR	GGT1	GGT5	GHSR	GIP	GIT1	GLO1	GLYAT	GLYATL2	GNPAT	GOT2	GPAM	GPAT2	GPAT4	GPD1	GPI	GPX1	GPX4	GRHPR	GSTA1	GSTM1	GSTM2	GSTM4	GSTP1	GSTZ1	HAAO	HACD1	HACD2	HACD3	HACD4	HACL1	HADH	HADHA	HADHB	HAGH	HAL	HAO1	HAO2	HDAC4	HIF1A	HK1	HK2	HK3	HKDC1	HLCS	HOGA1	HPGD	HPGDS	HSD17B10	HSD17B12	HSD17B4	HSD17B8	HSD3B7	HTD2	HTR2A	HYI	IDH1	IDH2	IDNK	IDO1	IFNG	IGF1	IL1B	ILVBL	INS	INSIG1	INSR	IRS1	IRS2	IVD	JMJD8	KIT	KMO	KYNU	LDHA	LDHAL6B	LDHB	LDHC	LDHD	LEP	LIAS	LIPC	LIPG	LIPH	LIPI	LONP2	LPGAT1	LPIN1	LPIN2	LPIN3	LPL	LTA4H	LTC4S	LYPLA1	LYPLA2	MALRD1	MAPK14	MAPK3	MCAT	MCCC1	MCCC2	MCEE	ME1	ME2	ME3	MECR	MFSD2A	MGLL	MID1IP1	MIF	MIR132	MIR182	MIR185	MIR204	MIR210	MIR30C1	MIR33A	MIR548P	MIR766	MIR96	MLXIPL	MLYCD	MMAA	MMUT	MORC2	MPC2	MRS2	MSMO1	MTHFD1L	MTHFS	MTOR	MYOG	NAAA	NCOR1	NDC1	NDUFAB1	NPC1	NR1D1	NR1H2	NR1H3	NR1H4	NR4A3	NR5A2	NUDT19	NUDT7	NUP107	NUP133	NUP153	NUP155	NUP160	NUP188	NUP205	NUP210	NUP214	NUP35	NUP37	NUP42	NUP43	NUP50	NUP54	NUP58	NUP62	NUP85	NUP88	NUP93	NUP98	NUPR1	OGDH	OGDHL	OGT	OLAH	OSBP	OSBPL1A	OSBPL2	OSBPL3	OSBPL6	OSBPL7	OSBPL9	OXSM	P2RX7	PAM	PANK2	PARK7	PC	PCCA	PCCB	PCK1	PCK2	PDHA1	PDHA2	PDHB	PDHX	PDK1	PDK2	PDK3	PDK4	PDP1	PDP2	PDPR	PDZD11	PECR	PEDS1	PER2	PEX13	PEX2	PEX7	PFKFB1	PFKFB2	PFKFB3	PFKFB4	PFKL	PFKM	PFKP	PGAM1	PGAM2	PGAM4	PGD	PGK1	PGK2	PGM1	PGM2L1	PHGDH	PHYH	PIBF1	PKLR	PKM	PLA2G10	PLA2G15	PLA2G1B	PLA2G2F	PLA2G3	PLA2G4A	PLA2G4B	PLA2G4C	PLA2G4D	PLA2G4F	PLA2G5	PLAA	PLIN5	PLP1	PM20D1	PNKD	PNPLA3	PNPLA8	POM121	POM121C	PON1	PON2	PON3	PPARA	PPARD	PPARG	PPARGC1A	PRKAA1	PRKAA2	PRKAB1	PRKAB2	PRKAG1	PRKAG2	PRKAG3	PRKAR2B	PRKCE	PRODH2	PROX1	PRXL2B	PRXL2C	PSEN1	PTGDS	PTGES	PTGES2	PTGES3	PTGIS	PTGR1	PTGR2	PTGS1	PTGS2	QKI	RAE1	RANBP2	RBP1	RDH10	RGN	SCAP	SCD	SCD5	SCP2	SCPEP1	SDS	SEC13	SEH1L	SESN2	SGPL1	SIRT1	SIRT4	SLC16A1	SLC16A3	SLC16A8	SLC22A13	SLC25A12	SLC25A17	SLC27A1	SLC27A2	SLC27A3	SLC27A4	SLC27A5	SLC27A6	SLC2A6	SLC45A3	SLC4A1	SLC4A4	SLC5A6	SLC6A8	SORD	SOX9	SREBF1	SRR	STAR	STARD4	SULT2A1	TBXAS1	TECR	TECRL	TH	THEM4	THEM5	THNSL2	TIGAR	TNFRSF1A	TP53	TPI1	TPR	TREX1	TRIB3	TWIST1	TYRP1	TYSND1	UCP3	UGT1A1	UGT1A10	UGT1A3	UGT1A4	UGT1A5	UGT1A6	UGT1A7	UGT1A8	UGT1A9	UGT2A1	UGT2A2	UGT2A3	UGT2B11	UGT2B15	UGT2B17	UGT2B28	UGT2B4	UGT2B7	UROC1	VDAC1	VNN1	VNN2	VNN3	WDTC1	XBP1	XYLB	ZADH2	ZBTB20	ZBTB7A
GOBP_MONOSACCHARIDE_BIOSYNTHETIC_PROCESS	> The chemical reactions and pathways resulting in the formation of monosaccharides, polyhydric alcohols containing either an aldehyde or a keto group and between three to ten or more carbon atoms. [ISBN:0198506732]	ADIPOQ	AKR1A1	AKR1B1	ALDOA	ALDOB	ALDOC	ARPP19	ATF3	ATF4	C1QTNF12	C1QTNF3	CHST15	CLK2	CRTC2	CRY1	DDB1	DGAT2	DGKQ	ENO1	ENO2	ENO3	EP300	ERFE	FAM3A	FAM3C	FBP1	FBP2	G6PC	G6PC2	G6PC3	G6PD	GAPDH	GAPDHS	GCG	GCK	GNMT	GOT1	GOT2	GPD1	GPI	GPT	INS	KAT2A	KAT2B	LEP	LEPR	MAEA	MDH1	MDH2	MIR103A1	MIR107	MST1	NLN	OGT	PC	PCK1	PCK2	PDK2	PER2	PFKFB1	PGAM1	PGAM2	PGD	PGK1	PGK2	PGM1	PGP	PPARA	PPARGC1A	PPP4R3B	PTPN2	RANBP2	RBP4	RGN	SDHAF3	SDS	SELENOS	SERPINA12	SESN2	SIK1	SIRT1	SIRT7	SLC25A1	SLC25A10	SLC25A11	SLC25A12	SLC25A13	SLC35B4	SLC37A4	SLC39A14	SOGA1	SORD	TALDO1	TKT	TPI1	USP7	WDR5
GOBP_MONOSACCHARIDE_CATABOLIC_PROCESS	> The chemical reactions and pathways resulting in the breakdown of monosaccharides, polyhydric alcohols containing either an aldehyde or a keto group and between three to ten or more carbon atoms. [ISBN:0198506732]	ACTN3	ADPGK	ALDH1A1	ALDOA	ALDOB	ALDOC	BAD	BPGM	DHDH	ENO1	ENO2	ENO3	FOXK1	FOXK2	FUT1	FUT10	FUT2	FUT4	FUT5	FUT6	FUT7	FUT8	FUT9	GALE	GALK1	GALM	GALT	GAPDH	GAPDHS	GCK	GLB1	GLYCTK	GPI	HK1	HK2	HK3	KHK	LRP5	MIR210	NUDT5	PFKFB2	PFKL	PFKM	PFKP	PGAM1	PGAM2	PGK1	PGM1	PGM2	PGM2L1	PKLR	PKM	RBKS	RPE	RPEL1	SLC25A12	TIGAR	TKFC	TKTL1	TP53	TPI1	XYLB
GOBP_MONOSACCHARIDE_METABOLIC_PROCESS	> The chemical reactions and pathways involving monosaccharides, the simplest carbohydrates. They are polyhydric alcohols containing either an aldehyde or a keto group and between three to ten or more carbon atoms. They form the constitutional repeating units of oligo- and polysaccharides. [ISBN:0198506732]	ACACB	ACTN3	ADIPOQ	ADIPOR1	ADPGK	AKR1A1	AKR1B1	AKT1	AKT2	ALDH1A1	ALDOA	ALDOB	ALDOC	APOD	ARPP19	ATF3	ATF4	B3GLCT	B4GALT1	BAD	BCKDK	BPGM	BRAT1	BRS3	C1QTNF1	C1QTNF12	C1QTNF3	CHST1	CHST15	CLK2	COX11	CPT1A	CREM	CRTC2	CRY1	CYB5A	CYB5R3	DCXR	DDB1	DGAT2	DGKQ	DHDH	DLAT	DUSP12	DYRK2	ENO1	ENO2	ENO3	ENPP1	EP300	EPM2AIP1	ERFE	ESRRB	FABP5	FAM3A	FAM3C	FBP1	FBP2	FGGY	FOXA2	FOXK1	FOXK2	FPGT	FUCA1	FUCA2	FUOM	FUT1	FUT10	FUT2	FUT4	FUT5	FUT6	FUT7	FUT8	FUT9	G6PC	G6PC2	G6PC3	G6PD	GAA	GAL3ST3	GALE	GALK1	GALK2	GALM	GALT	GAPDH	GAPDHS	GCG	GCGR	GCK	GCKR	GDPGP1	GHRL	GLB1	GLYCTK	GNB3	GNMT	GOT1	GOT2	GPD1	GPI	GPLD1	GPT	GSK3A	GSK3B	GSTO1	GSTO2	H6PD	HECTD4	HK1	HK2	HK3	HKDC1	HMGB1	IGF1	IGF2	IGFBP3	IGFBP4	INPP5K	INPPL1	INS	INSR	IRS1	IRS2	KAT2A	KAT2B	KBTBD2	KCNJ11	KHK	LCMT1	LEP	LEPR	LRP5	MAEA	MAN2A1	MAN2A2	MAN2B1	MAN2B2	MAN2C1	MAPK14	MDH1	MDH2	MIDN	MIR103A1	MIR107	MIR210	MLYCD	MPI	MST1	MTOR	NCOA2	NISCH	NKX1-1	NLN	NPY1R	NUDT5	OAS1	OGT	OMA1	ONECUT1	OTOG	OTOGL	PASK	PC	PCK1	PCK2	PDHA1	PDHA2	PDHB	PDK1	PDK2	PDK3	PDK4	PDX1	PER2	PFKFB1	PFKFB2	PFKFB3	PFKFB4	PFKL	PFKM	PFKP	PGAM1	PGAM2	PGD	PGK1	PGK2	PGM1	PGM2	PGM2L1	PGM5	PGP	PHKG2	PHLDA2	PIK3CA	PKLR	PKM	PMAIP1	PMM1	PMM2	POFUT1	POFUT2	POMC	PPARA	PPARD	PPARGC1A	PPP1CA	PPP1CB	PPP1R3A	PPP1R3B	PPP1R3C	PPP1R3D	PPP1R3E	PPP1R3F	PPP1R3G	PPP4R3B	PRKAA1	PRKN	PTH	PTPN2	RANBP2	RBKS	RBP4	RGN	RORA	RORC	RPE	RPEL1	RPIA	RUBCNL	SDHAF3	SDS	SELENOS	SERPINA12	SESN2	SIK1	SIRT1	SIRT7	SLC23A1	SLC23A2	SLC25A1	SLC25A10	SLC25A11	SLC25A12	SLC25A13	SLC2A1	SLC2A3	SLC35A2	SLC35B4	SLC37A4	SLC39A14	SLC45A3	SOGA1	SORBS1	SORD	SRC	TALDO1	TFAP2B	TIGAR	TKFC	TKT	TKTL1	TNF	TP53	TPI1	USF1	USP7	WDR5	WDTC1	XYLB	ZMPSTE24
GOBP_NAD_METABOLIC_PROCESS	> The chemical reactions and pathways involving nicotinamide adenine dinucleotide (NAD), a coenzyme present in most living cells and derived from the B vitamin nicotinic acid. [GOC:jl, ISBN:0618254153]	ACTN3	ADPGK	ALDOA	ALDOB	ALDOC	BPGM	BST1	CD38	ENO1	ENO2	ENO3	FOXK1	FOXK2	GAPDH	GAPDHS	GCK	GPD1	GPD1L	GPD2	GPI	HK1	HK2	HK3	KMO	LDHA	MIR210	NADK	NADK2	NADSYN1	NMNAT1	NMNAT2	NMNAT3	NMRK1	NMRK2	NQO1	NT5E	PCK2	PFKL	PFKM	PFKP	PGAM1	PGAM2	PGK1	PGM2L1	PKLR	PKM	QPRT	SLC25A12	TIGAR	TP53	TPI1
GOBP_NADH_METABOLIC_PROCESS	> The chemical reactions and pathways involving reduced nicotinamide adenine dinucleotide (NADH), a coenzyme present in most living cells and derived from the B vitamin nicotinic acid. [GOC:jl, ISBN:0618254153]	ACTN3	ADPGK	ALDOA	ALDOB	ALDOC	BPGM	ENO1	ENO2	ENO3	FOXK1	FOXK2	GAPDH	GAPDHS	GCK	GPD1	GPD2	GPI	HK1	HK2	HK3	MDH1	MDH1B	MDH2	MIR210	NQO1	NUDT12	NUDT13	NUDT17	PCK2	PFKL	PFKM	PFKP	PGAM1	PGAM2	PGK1	PGM2L1	PKLR	PKM	SLC25A12	TIGAR	TP53	TPI1	VCP
GOBP_NEGATIVE_REGULATION_OF_BIOSYNTHETIC_PROCESS	> Any process that stops, prevents, or reduces the rate of the chemical reactions and pathways resulting in the formation of substances. [GOC:go_curators]	AASS	AATF	ABCA2	ABCA7	ABCD1	ABCD2	ACADL	ACADVL	ACD	ACER2	ACMSD	ACOT8	ACTRT1	ACVR2B	ACVRL1	ADIPOQ	AEBP1	AEBP2	AGO1	AGO2	AGO3	AGO4	AHR	AICDA	AJUBA	AKIRIN2	AKR1C3	ALX1	ANG	ANKRD1	ANKRD2	ANKRD33	AP2A1	APBB1	APEX1	APOBEC1	APOC1	APOC3	APOE	AR	ARID4A	ARID5A	ARID5B	ARNTL	ARX	ASCL1	ASCL2	ASCL3	ASF1A	ASXL3	ATAD2	ATAD2B	ATF2	ATF3	ATF4	ATF5	ATF7IP	ATG7	ATN1	ATOH8	ATP1A1	ATP2B4	ATP8B1	ATR	ATRX	ATXN1	ATXN1L	AURKB	BACE2	BACH1	BACH2	BAG3	BAHD1	BANK1	BAP1	BARX2	BASP1	BATF3	BAZ2A	BCL11A	BCL3	BCL6	BCL6B	BCL7A	BCLAF1	BCOR	BEND3	BEND5	BEND6	BHLHE40	BHLHE41	BIRC5	BLM	BMI1	BMP2	BMP4	BMP5	BMP6	BMP7	BMPR2	BPTF	BRCA1	BRCA2	BRD7	BRMS1	BRMS1L	BTAF1	BTG2	BTRC	C11orf95	C1QBP	C1QTNF12	C1QTNF3	C8orf88	CALCA	CALR	CAPN3	CAPRIN1	CAPRIN2	CASP8AP2	CAV1	CBFA2T2	CBFA2T3	CBFB	CBX1	CBX2	CBX3	CBX4	CBX5	CBX6	CBX7	CBX8	CBY1	CC2D1A	CC2D1B	CCAR1	CCAR2	CCDC3	CCDC85B	CCND1	CCND3	CCNE1	CD34	CD36	CD38	CDAN1	CDC45	CDC6	CDC73	CDK5	CDK5R1	CDKN1A	CDKN1B	CDKN1C	CDKN2A	CDKN2B-AS1	CDX2	CDX4	CDY1	CDY1B	CDY2A	CDY2B	CDYL	CDYL2	CEACAM1	CEBPA	CEBPB	CELA1	CELF1	CELF4	CENPF	CENPV	CERS1	CFLAR	CGGBP1	CHD3	CHD8	CHEK2	CHMP1A	CIART	CIC	CIITA	CIPC	CIR1	CIRBP	CITED1	CITED2	CLK2	CLOCK	CLTC	CNBP	CNOT1	CNOT10	CNOT2	CNOT6L	CNOT7	CNOT8	CNOT9	COA8	COMMD7	COPS2	CPEB1	CPEB2	CPEB3	CPEB4	CREB1	CREB3L1	CREBBP	CREBZF	CREG1	CREM	CRY1	CRY2	CRYAB	CRYM	CSF2	CTBP1	CTBP2	CTC1	CTCF	CTNNB1	CTNNBIP1	CTNS	CTR9	CUL3	CUX1	CUX2	CXXC5	CYP27B1	CYP7A1	DAB2	DAB2IP	DACH1	DACT1	DAP	DAPK1	DAPK3	DAXX	DBI	DCAF1	DCP2	DDIT3	DDX20	DDX3X	DDX5	DDX54	DDX6	DEAF1	DEDD2	DEPDC1	DHFR	DHFRP1	DHX36	DICER1	DKK1	DKK3	DKKL1	DLG1	DLL4	DLX1	DLX2	DLX4	DMAP1	DMBX1	DMRT1	DNAJA3	DNAJB1	DNAJC17	DNAJC2	DND1	DNMT1	DNMT3A	DNMT3B	DNMT3L	DONSON	DOT1L	DPF1	DPF2	DPF3	DPY30	DR1	DRAP1	DRD3	DUSP1	DUSP22	DUSP26	DYDC1	DYDC2	DYNLL1	E2F1	E2F6	E2F7	E2F8	E4F1	EAPP	EDN1	EDNRB	EED	EFNA1	EGR1	EHMT1	EHMT2	EID1	EID2	EID2B	EIF2AK1	EIF2AK2	EIF2AK3	EIF2AK4	EIF2S1	EIF3E	EIF4A2	EIF4A3	EIF4E	EIF4E2	EIF4EBP1	EIF4EBP2	EIF4EBP3	EIF4ENIF1	EIF4G1	EIF6	ELANE	ELF3	ELK3	ELK4	EMILIN1	EN1	ENC1	ENHO	ENO1	ENPP1	ENPP7	EOMES	EP300	EPC1	EPO	EPRS1	EREG	ERF	ERFE	ERLIN1	ERLIN2	ERN2	ERRFI1	ESR1	ESR2	ESX1	ETS2	ETV3	ETV5	ETV6	ETV7	EXOSC10	EZH1	EZH2	EZR	FABP4	FAM172A	FAM172BP	FAM220A	FAM220BP	FAM3A	FAM3C	FASLG	FBH1	FBP1	FBXO5	FBXW11	FBXW7	FCN3	FERD3L	FEZF1	FEZF2	FGF19	FGFR2	FHL2	FLCN	FLNA	FMR1	FNIP1	FNIP2	FOSB	FOXA1	FOXC1	FOXC2	FOXD1	FOXD3	FOXE1	FOXF1	FOXF2	FOXG1	FOXH1	FOXJ1	FOXK1	FOXK2	FOXL2	FOXM1	FOXN3	FOXO1	FOXO3	FOXP1	FOXP2	FOXP3	FOXP4	FOXQ1	FOXS1	FRK	FST	FTO	FXR1	FXR2	FYN	GABPA	GADD45A	GAPDH	GAS6	GATA1	GATA3	GATA6	GATAD2A	GATAD2B	GCFC2	GCHFR	GCK	GCLC	GDF2	GFI1	GFI1B	GIGYF2	GJA1	GLA	GLI2	GLI3	GLIS1	GLIS2	GLIS3	GMNC	GMNN	GNL3L	GON4L	GOT1	GPER1	GPS2	GRB7	GREM1	GSC	GSK3A	GSK3B	GSTP1	GTF2IRD1	GTPBP4	GZF1	GZMB	H1-0	H1-1	H1-10	H1-2	H1-3	H1-4	H1-5	H1-6	H1-8	H1-9P	H19	H2AB1	H2AB2	H2AB3	H2AC1	H2AC11	H2AC12	H2AC13	H2AC15	H2AC16	H2AC17	H2AC18	H2AC19	H2AC20	H2AC21	H2AC4	H2AC6	H2AC7	H2AC8	H2AJ	H2AP	H2AW	H2AX	H2AZ1	H2AZ2	H3-3A	H3-3B	H3C1	H3C10	H3C11	H3C12	H3C13	H3C14	H3C15	H3C2	H3C3	H3C4	H3C6	H3C7	H3C8	H4-16	H4C1	H4C11	H4C12	H4C13	H4C14	H4C15	H4C2	H4C3	H4C4	H4C5	H4C6	H4C8	H4C9	HAMP	HAND1	HAT1	HBEGF	HCFC1	HCFC2	HCLS1	HCRT	HDAC1	HDAC10	HDAC2	HDAC3	HDAC4	HDAC5	HDAC6	HDAC8	HDAC9	HDGF	HELLS	HES1	HES2	HES3	HES5	HES6	HES7	HESX1	HEXIM1	HEXIM2	HEY1	HEY2	HEYL	HHATL	HHEX	HIC1	HIC2	HIF1AN	HINFP	HIPK2	HIRA	HIVEP1	HJV	HMBOX1	HMG20A	HMGA1	HMGA2	HMGB1	HMGB2	HMX1	HNF4A	HNRNPA1	HNRNPA2B1	HNRNPC	HNRNPD	HNRNPR	HNRNPU	HOTAIR	HOXA2	HOXA7	HOXB13	HOXB3	HOXB4	HOXB8	HOXD8	HOXD9	HPCA	HSBP1	HSBP1L1	HSF1	HSF4	HSPA1A	HSPA8	ID1	ID2	ID3	ID4	IFI16	IFI27	IFNA2	IFNG	IFNL1	IGBP1	IGF2	IGF2BP1	IGF2BP2	IGF2BP3	IGFBP5	IKZF1	IKZF4	IKZF5	IL10	IL33	IL4	IL6	ILF3	IMPACT	ING4	INPP5E	INPP5K	INS	INSIG1	INSM1	INSM2	IREB2	IRF1	IRF2	IRF2BP1	IRF2BP2	IRF2BPL	IRF3	IRF7	IRF8	IRX1	IRX2	ISL1	ITM2A	ITM2B	ITM2C	JAK3	JARID2	JAZF1	JDP2	JUN	KANK2	KAT5	KAT6A	KAT6B	KAT7	KAT8	KCNIP3	KCNK2	KCNQ1OT1	KCTD1	KDM1A	KDM1B	KDM2A	KDM2B	KDM4A	KDM5B	KDM5C	KDM8	KHDRBS1	KHSRP	KLF10	KLF11	KLF12	KLF16	KLF2	KLF3	KLF4	KLF5	KLF7	KLF8	KMT2D	KMT5A	L3MBTL1	L3MBTL2	L3MBTL3	L3MBTL4	LANCL2	LARP1	LARP7	LBH	LCOR	LDB1	LDB2	LEF1	LEFTY1	LEP	LEPR	LGR4	LHX1	LHX9	LIG3	LILRB4	LIMD1	LIMS1	LIN28A	LIN37	LMCD1	LMO1	LOXL2	LOXL3	LPCAT1	LRRFIP1	LSM14A	LYAR	MACROH2A1	MACROH2A2	MAD2L2	MAEA	MAEL	MAF	MAF1	MAFK	MAGEA1	MAGEA2	MAGEA2B	MAGEL2	MALRD1	MALSU1	MAP2K5	MAP3K10	MAX	MAZ	MBD1	MBD2	MBD3	MBTD1	MCIDAS	MCPH1	MDFI	MDFIC	MDM2	MDM4	MECOM	MECP2	MED1	MED25	MEF2A	MEF2C	MEIS2	MEN1	MEPCE	MESP1	METTL14	METTL16	METTL3	MEX3D	MFSD12	MIDEAS	MIER1	MIER2	MIER3	MIR1-1	MIR100	MIR101-1	MIR103A1	MIR106A	MIR106B	MIR107	MIR10B	MIR125B1	MIR132	MIR133B	MIR134	MIR135B	MIR138-1	MIR144	MIR145	MIR146A	MIR147A	MIR148A	MIR153-1	MIR15A	MIR15B	MIR16-1	MIR17	MIR181A2	MIR181B1	MIR181C	MIR181D	MIR182	MIR185	MIR199A1	MIR19B1	MIR200B	MIR200C	MIR204	MIR205	MIR208A	MIR20A	MIR21	MIR210	MIR212	MIR218-1	MIR221	MIR222	MIR27A	MIR27B	MIR28	MIR298	MIR299	MIR29A	MIR29B1	MIR29C	MIR30C1	MIR31	MIR323A	MIR33A	MIR345	MIR365A	MIR378A	MIR455	MIR483	MIR499A	MIR503	MIR506	MIR518B	MIR520B	MIR520C	MIR520E	MIR548P	MIR590	MIR6086	MIR644A	MIR659	MIR675	MIR766	MIR877	MIR9-1	MIR92A1	MIR939	MIR96	MIR98	MIRLET7A1	MIRLET7E	MIRLET7I	MITF	MLIP	MLX	MLXIPL	MMP12	MNT	MORC1	MORC2	MORF4L1	MORF4L2	MOSPD1	MOV10	MPHOSPH8	MPV17L	MRPL13	MSC	MSH3	MSL3	MSL3P1	MST1	MSX1	MSX2	MT3	MTA1	MTA2	MTA3	MTDH	MTERF3	MTF2	MTHFR	MUC1	MXD1	MXD4	MXI1	MYB	MYBBP1A	MYC	MYF6	MYOCD	MYOZ1	MYOZ2	MYPOP	MYT1L	MZF1	N4BP2L2	NAB1	NAB2	NACC1	NACC2	NANOG	NANOS1	NANOS2	NANOS3	NAT10	NCK1	NCK2	NCL	NCOA2	NCOA5	NCOR1	NCOR2	NDN	NDUFA13	NEDD4	NEDD4L	NELFA	NELFB	NELFCD	NELFE	NEUROG3	NFATC2	NFATC3	NFATC4	NFE2L3	NFIB	NFIC	NFIL3	NFIX	NFKB1	NFX1	NIBAN2	NIF3L1	NIPBL	NKAP	NKRF	NKX2-1	NKX2-5	NKX3-1	NKX3-2	NKX6-1	NKX6-2	NKX6-3	NOC2L	NODAL	NOG	NONO	NOP53	NOSTRIN	NOTCH1	NOTCH2	NOTCH4	NPAS1	NPAT	NPPC	NR0B1	NR0B2	NR1D1	NR1D2	NR1H2	NR1H3	NR1H4	NR1I2	NR1I3	NR2C1	NR2C2	NR2E1	NR2E3	NR2F1	NR2F2	NR2F6	NR3C1	NR4A2	NR4A3	NR6A1	NRARP	NRDE2	NRG1	NRIP1	NSD1	NSD2	NUPR2	OLIG2	OLIG3	OPN3	ORC2	ORMDL1	ORMDL2	ORMDL3	OSR1	OSR2	OTP	OTUD7B	OVOL1	OVOL2	PA2G4	PAF1	PAGE4	PAIP2	PAIP2B	PARK7	PARP1	PARP10	PARP14	PARP15	PARP3	PARP9	PASD1	PASK	PATL2	PATZ1	PAWR	PAX2	PAX5	PAX6	PAX9	PBXIP1	PCGF1	PCGF2	PCGF6	PCIF1	PCNA	PDCD4	PDE2A	PDGFA	PDGFB	PDS5A	PDX1	PDZD3	PEG3	PER1	PER2	PER3	PEX14	PEX2	PF4	PFDN5	PGGT1B	PGP	PHB	PHB2	PHC1	PHC2	PHC3	PHF10	PHF12	PHF2	PHF21A	PHF6	PHF8	PIAS1	PIAS3	PIAS4	PIBF1	PID1	PIF1	PINX1	PITX1	PKIA	PKIG	PLAGL1	PLCB1	PLEK	PLEKHN1	PLK1	PLK3	PML	POLE3	POT1	POU1F1	POU2F1	POU3F3	POU4F1	POU4F2	POU5F1	POU6F1	PPARA	PPARD	PPARG	PPARGC1B	PPHLN1	PPID	PPM1A	PPM1D	PPM1F	PPP1R13L	PRAME	PRAMEF1	PRAMEF10	PRAMEF11	PRAMEF12	PRAMEF14	PRAMEF15	PRAMEF17	PRAMEF19	PRAMEF2	PRAMEF20	PRAMEF22	PRAMEF25	PRAMEF27	PRAMEF33	PRAMEF4	PRAMEF5	PRAMEF6	PRAMEF7	PRAMEF8	PRAMEF9	PRDM1	PRDM11	PRDM12	PRDM14	PRDM16	PRDM2	PRDM5	PRDM6	PRDX5	PRG3	PRICKLE1	PRKAA1	PRKN	PRMT2	PRMT5	PRMT6	PROX1	PRRX1	PSEN1	PSMC5	PSMD10	PSPC1	PTCH1	PTGIS	PTPN2	PTPRK	PUM1	PURA	PURB	PUS7	QARS1	RACK1	RAD17	RAP1A	RAPGEF2	RARA	RARB	RARG	RASD1	RB1	RBAK	RBBP7	RBBP8	RBFOX2	RBL1	RBM10	RBM24	RBM4	RBPJ	RC3H1	RCOR1	RCOR2	RCOR3	RD3	RECQL5	RELA	RELB	RERE	RESF1	REST	RFC1	RFX3	RFX5	RGN	RGS2	RIDA	RIF1	RING1	RIOX1	RIOX2	RIPPLY1	RIPPLY2	RIPPLY3	RITA1	RLIM	RN7SK	RNF139	RNF168	RNF2	RNF8	ROCK1	ROCK2	RORB	RORC	RPL10	RPL13A	RPL23	RPS14	RPS27A	RPS3	RPS6KA5	RREB1	RRP8	RSF1	RTF1	RUNX1	RUNX1T1	RUNX2	RUNX3	RUVBL2	RXRA	RYBP	S100A11	SALL1	SALL2	SALL4	SAMD1	SAMD11	SAMD13	SAMD4A	SAMD4B	SAMD7	SAP130	SAP18	SAP30	SARS1	SATB1	SATB2	SBNO2	SCAF4	SCAF8	SCAI	SCAP	SCGB1A1	SCMH1	SCML1	SCML2	SCML4	SCRT1	SCRT2	SCX	SDR16C5	SELENOS	SEMA4D	SERPINA12	SESN2	SET	SETDB1	SETDB2	SF1	SFMBT1	SFMBT2	SFPQ	SFRP1	SFRP2	SHC1	SHFL	SHH	SHMT1	SHMT2	SHOX2	SIAH2	SIK1	SIM2	SIN3A	SIN3B	SIRPA	SIRT1	SIRT2	SIRT6	SIRT7	SIX1	SIX3	SIX4	SIX5	SKI	SKIL	SKOR1	SKOR2	SLA2	SLC18A2	SLC24A5	SLC27A1	SLC2A10	SLC30A10	SLFN11	SMAD2	SMAD3	SMAD4	SMAD5	SMAD7	SMARCA2	SMARCA4	SMARCA5	SMARCAL1	SMARCC2	SMARCE1	SMCHD1	SMO	SMPD3	SMTNL1	SMURF2	SMYD1	SMYD2	SNAI1	SNAI2	SNAI3	SNCA	SNW1	SNX6	SOD1	SOGA1	SORBS3	SOX1	SOX10	SOX11	SOX13	SOX14	SOX15	SOX18	SOX2	SOX3	SOX30	SOX6	SOX7	SOX8	SOX9	SP100	SP2	SP3	SP5	SPDEF	SPEN	SPHK1	SPI1	SPINDOC	SQSTM1	SRC	SREBF1	SREBF2	SRF	SRP9	SRSF2	SRY	SSX1	STAT1	STAT3	STN1	STRAP	STRN3	SUDS3	SUFU	SUMO1	SUMO4	SUPT4H1	SUPT5H	SUV39H1	SUV39H2	SYNCRIP	TAF1	TAF3	TAF7	TAF9B	TAGLN3	TAL1	TARDBP	TASOR	TBL1X	TBL1XR1	TBL1Y	TBR1	TBX15	TBX18	TBX2	TBX20	TBX21	TBX22	TBX3	TBX6	TBXT	TCEAL7	TCERG1	TCF21	TCF23	TCF25	TCF3	TCF7	TCF7L2	TCFL5	TCP10L	TDG	TDP2	TEN1	TENM2	TENT4B	TERF1	TERF2	TET1	TFAP2A	TFAP2B	TFAP2C	TFAP4	TFCP2L1	TFDP2	TFEC	TGFB1	TGIF1	TGIF2	THAP1	THAP11	THAP5	THAP7	THRA	THRB	TIA1	TIMELESS	TINF2	TIPIN	TLE1	TLE2	TLE3	TLE4	TLE5	TLE6	TLE7	TMBIM6	TMEFF2	TMEM59	TMPRSS6	TNF	TNFRSF4	TNFSF4	TNP1	TNRC6A	TNRC6B	TNRC6C	TOB1	TOB2	TP53	TP63	TPR	TRAF6	TRAP1	TRERF1	TRIB3	TRIM11	TRIM22	TRIM24	TRIM27	TRIM28	TRIM29	TRIM33	TRIM37	TRIM6	TRIM71	TRPS1	TSC1	TSC22D4	TSG101	TSHZ3	TSPO	TSPYL2	TTF1	TWIST1	TWIST2	TXN	TXNIP	TYMS	UBA3	UBA52	UBB	UBC	UBE2B	UBE2D1	UBE2D3	UBE2I	UBR2	UHRF1	UIMC1	UNK	UPF1	URI1	USP2	USP3	USP47	USP9X	UXT	VAX1	VAX2	VDR	VEGFA	VGLL4	VHL	VPS72	VSX2	WAPL	WDR35	WDTC1	WFS1	WNT10B	WNT11	WNT4	WNT5A	WT1	WTIP	WWC1	WWC2	WWC3	WWOX	WWP1	WWP2	WWTR1	XCL1	XRCC5	XRCC6	XRN1	YAF2	YAP1	YBX1	YBX3	YEATS2	YTHDF1	YTHDF2	YTHDF3	YWHAB	YWHAQ	YY1	ZBED2	ZBED6	ZBTB1	ZBTB12	ZBTB14	ZBTB16	ZBTB17	ZBTB18	ZBTB2	ZBTB20	ZBTB21	ZBTB25	ZBTB26	ZBTB32	ZBTB33	ZBTB34	ZBTB37	ZBTB38	ZBTB39	ZBTB4	ZBTB42	ZBTB45	ZBTB49	ZBTB5	ZBTB6	ZBTB7A	ZBTB7B	ZC3H12A	ZC3H12D	ZC3H8	ZEB1	ZEB2	ZFHX3	ZFP36	ZFP36L1	ZFP36L2	ZFP37	ZFP57	ZFP69	ZFP69B	ZFP90	ZFPM1	ZFPM2	ZGLP1	ZGPAT	ZHX1	ZHX2	ZHX3	ZIC2	ZIM2	ZKSCAN3	ZMYM5	ZMYND11	ZMYND15	ZMYND8	ZNF10	ZNF12	ZNF124	ZNF131	ZNF133	ZNF134	ZNF136	ZNF140	ZNF141	ZNF148	ZNF169	ZNF174	ZNF175	ZNF177	ZNF180	ZNF19	ZNF20	ZNF202	ZNF205	ZNF217	ZNF219	ZNF224	ZNF239	ZNF24	ZNF248	ZNF25	ZNF253	ZNF254	ZNF256	ZNF263	ZNF266	ZNF268	ZNF274	ZNF281	ZNF282	ZNF296	ZNF3	ZNF304	ZNF318	ZNF337	ZNF343	ZNF345	ZNF350	ZNF354A	ZNF354B	ZNF366	ZNF391	ZNF398	ZNF404	ZNF423	ZNF425	ZNF431	ZNF436	ZNF439	ZNF440	ZNF451	ZNF487	ZNF491	ZNF503	ZNF529	ZNF536	ZNF540	ZNF541	ZNF550	ZNF554	ZNF555	ZNF556	ZNF557	ZNF558	ZNF559	ZNF559-ZNF177	ZNF56	ZNF560	ZNF566	ZNF568	ZNF572	ZNF582	ZNF587B	ZNF589	ZNF596	ZNF599	ZNF608	ZNF614	ZNF619	ZNF620	ZNF639	ZNF653	ZNF658	ZNF668	ZNF669	ZNF674	ZNF675	ZNF684	ZNF688	ZNF69	ZNF692	ZNF703	ZNF705A	ZNF705B	ZNF705D	ZNF705E	ZNF705G	ZNF706	ZNF746	ZNF749	ZNF750	ZNF75A	ZNF764	ZNF77	ZNF778	ZNF785	ZNF79	ZNF8	ZNF830	ZNF846	ZNF85	ZNF875	ZNF891	ZNF91	ZNF93	ZNFX1	ZP3	ZRANB3	ZSCAN10
GOBP_NEGATIVE_REGULATION_OF_CATALYTIC_ACTIVITY	> Any process that stops or reduces the activity of an enzyme. [GOC:ebc, GOC:jl, GOC:tb, GOC:vw]	A2M	A2ML1	ABCE1	ABL1	ACACB	ACP4	ADAR	ADARB1	ADCYAP1	ADGRV1	ADIPOQ	ADORA2A	AGT	AHSG	AIDA	AIP	AJUBA	AKAP5	AKT1	AKT1S1	AMBP	AMOT	ANGPTL3	ANGPTL4	ANOS1	ANP32E	ANXA1	ANXA2	ANXA2P2	ANXA3	ANXA4	ANXA5	ANXA8	ANXA8L1	ANXA9	AOC3	APBA3	APC	APCS	APLP2	APOA1	APOA2	APOC1	APOC2	APOC3	APOE	APP	AQP1	ARFGEF1	ARFGEF3	ARL2	ARL6IP1	ARPP19	ARRB1	ARRB2	ATP2B4	ATP5IF1	AVP	BAG2	BAG4	BAG5	BCAS3	BCL2L12	BEX3	BICD1	BIN1	BIRC6	BMP4	BMP7	BOD1	BOD1L1	BOD1L2	BST2	C3	C3P1	C4A	C4B	C5	CAAP1	CABIN1	CABP1	CAMK2A	CAMK2N1	CAMK2N2	CAMSAP3	CAND1	CARD16	CARD17	CARD18	CARD8	CASP3	CASP8	CAST	CAV1	CAV3	CBL	CBLB	CBLC	CCAR2	CCDC8	CCR2	CD109	CD27	CD2BP2	CD300A	CD44	CDC42SE1	CDK5RAP1	CDK5RAP3	CDKN1A	CDKN1B	CDKN1C	CDKN2A	CDKN2B	CDKN2C	CDKN2D	CEACAM1	CEBPA	CEP192	CEP43	CEP85	CERS1	CHMP6	CHORDC1	CHP1	CIB1	CIT	CLN3	CNN3	CNR1	CNR2	CNST	COL28A1	COL4A3	COL6A3	COL7A1	CORO1C	COX11	CPAMD8	CPEB2	CR1	CRB2	CRIM1	CRY2	CRYAB	CSK	CSN2	CSNK2A1	CSRNP2	CSRNP3	CST1	CST11	CST2	CST3	CST4	CST5	CST6	CST7	CST8	CST9	CST9L	CST9LP1	CSTA	CSTB	CSTL1	CYP27B1	DAB2IP	DAOA	DBNDD1	DBNDD2	DDX3X	DEFB114	DEPTOR	DFFA	DHCR24	DLG2	DLG3	DNAJA1	DNAJB6	DNAJC3	DPEP1	DRD2	DRD3	DRD5	DTNBP1	DTX3L	DUS2	DUSP1	DUSP10	DUSP14	DUSP16	DUSP18	DUSP19	DUSP2	DUSP21	DUSP22	DUSP26	DUSP29	DUSP3	DUSP4	DUSP5	DUSP6	DUSP7	DUSP8	DUSP9	DVL1	DYNLL1	ECM1	EDNRB	EGLN1	EIF4A2	ELFN1	ELFN2	ELL	ENSA	EPHA1	EPHB2	EPPIN	ERRFI1	ETFBKMT	F11R	FABP1	FABP4	FAF2	FAM122A	FARP1	FBXO5	FBXO7	FETUB	FICD	FKBP15	FKBP1A	FKBP1B	FNIP1	FNIP2	FOXA2	FURIN	FZD10	GABBR2	GADD45A	GALR1	GALR2	GALR3	GAPDH	GAS6	GBA	GCHFR	GCKR	GFI1	GGNBP2	GLA	GMFB	GMFG	GMIP	GNAI2	GNAI3	GNAQ	GNAT1	GPATCH2	GPC3	GPR87	GPRC5A	GPS1	GPS2	GPSM1	GPX1	GRM2	GRM3	GRXCR1	GSK3A	GSK3B	GSKIP	GSTP1	GZMA	H19	HDAC6	HDAC9	HEG1	HERPUD1	HEXIM1	HEXIM2	HGF	HHEX	HIPK3	HMSD	HNRNPR	HNRNPU	HP	HPCA	HRAS	HRG	HSPB1	HSPBP1	HYAL2	IBTK	IFI16	IFI6	IFIT1	IFNG	IGBP1	IGF1R	IKBKB	IL13	IL1B	IL7	IMPACT	INCA1	INKA1	INKA2	INPP5K	INS	IPO5	IPO7	IQGAP1	IQGAP2	IRAK3	IRS2	ITGB1BP1	ITIH1	ITIH2	ITIH3	ITIH4	ITIH5	ITIH6	ITPRIP	KAT2B	KDM5A	KLF4	KLRC4-KLRK1	KLRK1	KNG1	KNL1	LAMP3	LAMTOR5	LATS1	LATS2	LAX1	LCN1	LEPR	LGALS3	LILRB4	LIMK1	LMTK2	LMTK3	LPA	LRCH1	LRP1	LRP5	LRP6	LRRK2	LTB4R2	LTF	LXN	LYN	MACROH2A1	MAD2L1	MAD2L2	MAGEA3	MAP2	MAP2K5	MAPK7	MAPK8IP1	MAPT	MARF1	MASTL	MCM2	MEN1	MGAT5	MICAL1	MIDN	MIR103A1	MIR130B	MIR132	MIR133A1	MIR138-1	MIR152	MIR15A	MIR17	MIR182	MIR185	MIR195	MIR199A1	MIR19B1	MIR20A	MIR21	MIR210	MIR212	MIR218-1	MIR223	MIR24-1	MIR26A1	MIR27B	MIR29B1	MIR29C	MIR339	MIR34A	MIR378A	MIR590	MIR675	MIR711	MIR892B	MIR92A1	MIRLET7B	MKKS	MLLT1	MMP9	MNAT1	MPHOSPH10	MRLN	MSTN	MT3	MTRR	MVP	MYCNOS	MYO1D	MYOCD	MYOZ1	NAIP	NCK1	NCKAP1L	NEIL1	NES	NF1	NF2	NFKB1	NGF	NGFR	NLE1	NLRP7	NOL3	NOS1	NOSIP	NOTCH1	NPM1	NPPA	NPR3	NPRL2	NQO1	NR2F2	NUP62	OAZ1	OAZ2	OAZ3	OPRPN	ORMDL3	OXA1L	P2RY13	PAK2	PALM	PAM16	PAPLN	PAQR3	PARK7	PARP3	PARP9	PARVA	PAX2	PCDH11X	PCID2	PCIF1	PCSK1N	PDC	PDCD4	PDE6D	PDE6G	PDE6H	PDPK1	PDZD3	PEBP1	PHACTR1	PHACTR2	PHACTR3	PHPT1	PI15	PI16	PI3	PICALM	PIF1	PIH1D1	PIK3CB	PIK3IP1	PINLYP	PINX1	PIP4K2A	PIP4K2B	PIP4K2C	PKIA	PKIB	PKIG	PKMYT1	PKN1	PLA2R1	PLAUR	PLIN5	PLK1	PLN	PLXNB3	POT1	PPARG	PPIA	PPIF	PPM1E	PPM1F	PPME1	PPP1R10	PPP1R11	PPP1R12A	PPP1R12B	PPP1R12C	PPP1R14A	PPP1R14B	PPP1R14C	PPP1R14D	PPP1R15A	PPP1R17	PPP1R1A	PPP1R1B	PPP1R1C	PPP1R2	PPP1R26	PPP1R27	PPP1R2B	PPP1R2C	PPP1R2P1	PPP1R35	PPP1R36	PPP1R37	PPP1R8	PPP1R9B	PPP2CA	PPP2R1A	PPP2R5A	PPP4R4	PRDX3	PRDX5	PRKAG2	PRKAR1A	PRKAR1B	PRKAR2A	PRKAR2B	PRKCD	PRKCZ	PRKN	PRKRIP1	PRNP	PROS1	PRPSAP1	PRPSAP2	PSEN1	PSMF1	PTEN	PTK6	PTN	PTPA	PTPN1	PTPN2	PTPN22	PTPN6	PTPRB	PTPRC	PTPRJ	PTPRN2	PTPRO	PTPRQ	PTPRT	PTTG1	PTX3	PXK	PYCARD	PYDC1	PZP	QARS1	R3HDML	RACK1	RAF1	RAG1	RARRES1	RASA4	RASIP1	RB1	RBM26	RCC2	RD3	RDX	RECK	RENBP	RFFL	RGN	RGS14	RGS2	RGS3	RGS4	RHOH	RIMBP2	RNF34	RNH1	ROCK1	ROCK2	RPL11	RPL23	RPL5	RPS6KA1	RPS6KA3	RPS7	RPTOR	RRP1B	RTKN	RTRAF	RUBCN	SAG	SCG5	SCGB1A1	SEMA4D	SERPINA1	SERPINA10	SERPINA11	SERPINA12	SERPINA2	SERPINA3	SERPINA4	SERPINA5	SERPINA6	SERPINA7	SERPINA9	SERPINB1	SERPINB10	SERPINB11	SERPINB12	SERPINB13	SERPINB2	SERPINB3	SERPINB4	SERPINB5	SERPINB6	SERPINB7	SERPINB8	SERPINB9	SERPINC1	SERPIND1	SERPINE1	SERPINE2	SERPINE3	SERPINF1	SERPINF2	SERPING1	SERPINH1	SERPINI1	SERPINI2	SET	SFI1	SFN	SFRP1	SFRP2	SH2B3	SH2D4A	SH3BP4	SH3BP5	SH3BP5L	SH3RF1	SH3RF2	SIAH2	SIMC1	SIRT1	SLC27A4	SLC39A14	SLC4A1	SLC7A14	SLC8A1	SLC8A3	SLIT2	SLN	SLPI	SMAD7	SMCR8	SMPD1	SMR3A	SMR3B	SMYD3	SNCA	SNCB	SNX6	SOCS1	SOCS3	SOCS4	SOCS5	SORL1	SORT1	SPHK2	SPINK1	SPINK13	SPINK14	SPINK2	SPINK4	SPINK5	SPINK6	SPINK7	SPINK8	SPINK9	SPINT1	SPINT2	SPINT3	SPINT4	SPOCD1	SPOCK1	SPOCK2	SPOCK3	SPP2	SPRED1	SPRED2	SPRED3	SPRY1	SPRY2	SPRY3	SPRY4	SRC	SRCIN1	SSPOP	STK38	STYX	STYXL1	SYTL2	TAF7	TAOK3	TARBP2	TEN1	TERF1	TERF2	TESC	TESK1	TFAP4	TFIP11	TFPI	TFPI2	TGFB2	THBS1	THY1	TIMP1	TIMP2	TIMP3	TIMP4	TIPRL	TMBIM1	TMBIM6	TMED10	TMED2	TMEM132D	TMEM225	TMEM225B	TNF	TNFAIP3	TNFAIP8	TNFSF14	TNK2	TNNI3	TNNT2	TP53	TRIAP1	TRIB1	TRIB2	TRIB3	TRIM27	TSC1	TSC2	TSG101	TSKS	TXNIP	UBASH3B	UBE2O	UBE2Z	UBXN1	UCHL1	UCHL5	UGT1A1	UGT1A7	UGT1A8	UMODL1	URI1	USP14	USP17L2	USP44	USP47	VCPKMT	VEGFA	VIL1	VPS25	VTN	WARS1	WASHC1	WDR81	WDTC1	WEE2	WFDC1	WFDC10A	WFDC10B	WFDC11	WFDC12	WFDC13	WFDC2	WFDC3	WFDC5	WFDC8	WFDC9	WFIKKN1	WFIKKN2	WNK1	WWTR1	XIAP	YWHAB	YWHAE	YWHAG	ZCCHC9	ZFP36	ZFYVE1	ZFYVE28	ZGPAT	ZNF675
GOBP_NEGATIVE_REGULATION_OF_CELLULAR_AMIDE_METABOLIC_PROCESS	> Any process that stops, prevents, or reduces the frequency, rate or extent of the chemical reactions and pathways involving amides. [GOC:mah]	ABCA7	AGO1	AGO2	AGO3	AGO4	ANG	APOE	ATF4	BANK1	BIN1	BTG2	C8orf88	CALR	CAPRIN1	CAPRIN2	CELF1	CELF4	CHRNA7	CIRBP	CLU	CNOT1	CNOT10	CNOT6L	CNOT7	CNOT8	CNOT9	CPEB1	CPEB2	CPEB3	CPEB4	DAPK1	DAPK3	DDX3X	DDX6	DHFR	DHFRP1	DHX36	DND1	EIF2AK1	EIF2AK2	EIF2AK3	EIF2AK4	EIF2S1	EIF3E	EIF4A3	EIF4E	EIF4E2	EIF4EBP1	EIF4EBP2	EIF4EBP3	EIF4ENIF1	EIF4G1	EIF6	ENC1	EPRS1	FMR1	FTO	FXR1	FXR2	GAPDH	GGA3	GIGYF2	GRB7	GZMB	HAP1	HNRNPD	HNRNPR	IGF1	IGF2BP1	IGF2BP2	IGF2BP3	IGFBP5	ILF3	INPP5E	IREB2	KHSRP	LARP1	LIN28A	LSM14A	MALSU1	METTL14	METTL16	METTL3	MEX3D	MIR1-1	MIR100	MIR101-1	MIR103A1	MIR106A	MIR106B	MIR107	MIR10B	MIR125B1	MIR132	MIR133B	MIR134	MIR135B	MIR138-1	MIR144	MIR145	MIR146A	MIR148A	MIR153-1	MIR15A	MIR15B	MIR16-1	MIR17	MIR181A2	MIR181B1	MIR181C	MIR181D	MIR182	MIR186	MIR19B1	MIR200B	MIR200C	MIR204	MIR205	MIR208A	MIR20A	MIR21	MIR210	MIR212	MIR218-1	MIR221	MIR222	MIR24-1	MIR27A	MIR27B	MIR28	MIR298	MIR299	MIR29A	MIR29B1	MIR29C	MIR31	MIR339	MIR345	MIR361	MIR365A	MIR378A	MIR455	MIR483	MIR499A	MIR503	MIR518B	MIR520B	MIR520C	MIR520E	MIR590	MIR6086	MIR659	MIR877	MIR9-1	MIR92A1	MIR939	MIR96	MIR98	MIRLET7A1	MIRLET7E	MIRLET7I	MOV10	MRPL13	NANOS1	NANOS2	NANOS3	NCL	NOTCH4	NTRK2	ORMDL1	ORMDL2	ORMDL3	PAIP2	PAIP2B	PATL2	PCIF1	PIN1	PLEKHN1	PRG3	PRKAA1	PRNP	PUM1	PURA	PUS7	RACK1	RBM24	RBM4	RC3H1	RGS2	RIDA	RNF139	ROCK1	ROCK2	RPL13A	RPS3	RTN1	RTN2	RTN3	RTN4	SAMD4A	SAMD4B	SESN2	SHFL	SHMT1	SHMT2	SORL1	SPHK1	SPON1	SRP9	STAT3	SYNCRIP	TARDBP	TIA1	TNRC6A	TNRC6B	TNRC6C	TOB1	TPR	TRIM71	TSC1	TYMS	UNK	UPF1	XRN1	YBX1	YTHDF1	YTHDF2	YTHDF3	ZC3H12A	ZC3H12D	ZFP36	ZFP36L1	ZFP36L2	ZNF540
GOBP_NEGATIVE_REGULATION_OF_GENE_EXPRESSION	> Any process that decreases the frequency, rate or extent of gene expression. Gene expression is the process in which a gene's coding sequence is converted into a mature gene product or products (proteins or RNA). This includes the production of an RNA transcript as well as any processing to produce a mature RNA product or an mRNA or circRNA (for protein-coding genes) and the translation of that mRNA or circRNA into protein. Protein maturation is included when required to form an active form of a product from an inactive precursor form. [GOC:dph, GOC:tb]	AAAS	ABCC2	ABCD1	ABCD2	AC009065.4	ACACB	ACE	ACOD1	ACP4	ACVR1B	ACVRL1	ADAM10	ADAR	ADCY7	ADIPOQ	ADIPOR2	AEBP2	AFF2	AGER	AGO1	AGO2	AGO3	AGO4	AJUBA	AKAP8	AKT1	AL022069.3	ALKBH5	ANAPC2	ANG	ANGEL2	ANGPT1	ANP32A	ANXA1	ANXA4	ANXA7	AP002008.4	APEX1	APLN	APOA1	APOA2	APOD	APOE	APP	APPL2	ARG1	ARG2	ARRB1	ARRB2	ASB1	ASF1A	ASZ1	ATAD2	ATAD2B	ATF4	ATM	ATOH8	ATP2B1	ATP2B4	AURKA	AXIN2	AXL	BAK1	BANK1	BBS2	BCDIN3D	BCL2L12	BCL3	BCL6	BMI1	BMP2	BMP4	BOLL	BPI	BRIP1	BST2	BTG2	BTK	BTN2A2	C1QBP	C1QTNF3	C5AR2	C8orf88	CACNA2D1-AS1	CACNG7	CACTIN	CALR	CAPRIN1	CAPRIN2	CARD16	CARD17	CARD18	CARD8	CARHSP1	CARMN	CASC3	CAST	CCDC3	CCL3	CCN2	CCNB1	CCR1	CCR7	CD200	CD200R1	CD22	CD24	CD274	CD28	CD2AP	CD33	CD34	CD3E	CD46	CD83	CD84	CD96	CDC45	CDH3	CDK2	CDKN1A	CDKN2B-AS1	CEACAM1	CELF1	CELF4	CENPV	CHAC1	CHID1	CHMP1A	CHRNA7	CIDEA	CILP	CIRBP	CITED2	CLDN19	CLDN3	CLDN5	CLEC4A	CLP1	CMKLR1	CNOT1	CNOT10	CNOT11	CNOT2	CNOT3	CNOT4	CNOT6	CNOT6L	CNOT7	CNOT8	CNOT9	CNPY2	CPB2	CPEB1	CPEB2	CPEB3	CPEB4	CPNE1	CPTP	CR1	CREB3L1	CREBZF	CRH	CRKL	CRYBA1	CSDC2	CSDE1	CSK	CST7	CTBP1	CTIF	CTSZ	CUEDC2	CX3CL1	CX3CR1	CXCL8	CYLD	DAPK1	DAPK3	DAZ1	DAZ2	DAZ3	DAZ4	DAZL	DCP1A	DCP1B	DCP2	DCPS	DDIT3	DDRGK1	DDX17	DDX3X	DDX4	DDX5	DDX58	DDX6	DEFB114	DGCR8	DGKQ	DHFR	DHFRP1	DHX34	DHX36	DHX58	DHX9	DICER1	DIP2A	DIS3	DIS3L2	DLL1	DLL4	DND1	DNM3OS	DNMT1	DNMT3A	DNMT3B	DOT1L	DPY30	DROSHA	DXO	DYDC1	DYDC2	DYRK1A	E2F1	EDC3	EDC4	EED	EGFR	EIF2AK1	EIF2AK2	EIF2AK3	EIF2AK4	EIF2S1	EIF3E	EIF4A3	EIF4E	EIF4E2	EIF4EBP1	EIF4EBP2	EIF4EBP3	EIF4ENIF1	EIF4G1	EIF6	ELANE	ELAVL1	ELAVL4	EMILIN1	ENC1	ENG	EPC1	EPHA2	EPRS1	EPX	ERBIN	ERI1	ERN1	ERP29	ERRFI1	ESR1	ETF1	EXD1	EXOSC1	EXOSC10	EXOSC2	EXOSC3	EXOSC4	EXOSC5	EXOSC6	EXOSC7	EXOSC8	EXOSC9	EZH1	EZH2	EZR	F2	F2RL1	FASTK	FASTKD1	FASTKD2	FASTKD3	FASTKD5	FBXW7	FCGR2B	FCRL3	FERMT1	FFAR1	FFAR4	FGF19	FGF2	FKBP1A	FKBP6	FLCN	FLOT2	FMR1	FN1	FOXJ1	FOXP1	FOXP3	FTO	FURIN	FUS	FXR1	FXR2	FYN	GAPDH	GAS1	GAS6	GATA2	GATA3	GATA5	GATA6	GBA	GBP1	GDNF	GGNBP2	GHRL	GHSR	GIGYF2	GIT1	GLG1	GPATCH3	GPER1	GPNMB	GRB7	GSPT1	GSPT2	GSTP1	GTPBP1	GZMB	H1-0	H1-1	H1-10	H1-2	H1-3	H1-4	H1-5	H1-6	H1-8	H1-9P	H19	H2AB1	H2AB2	H2AB3	H2AC1	H2AC11	H2AC12	H2AC13	H2AC15	H2AC16	H2AC17	H2AC18	H2AC19	H2AC20	H2AC21	H2AC4	H2AC6	H2AC7	H2AC8	H2AJ	H2AP	H2AW	H2AX	H2AZ1	H2AZ2	H3-3A	H3-3B	H3C1	H3C10	H3C11	H3C12	H3C13	H3C14	H3C15	H3C2	H3C3	H3C4	H3C6	H3C7	H3C8	H4-16	H4C1	H4C11	H4C12	H4C13	H4C14	H4C15	H4C2	H4C3	H4C4	H4C5	H4C6	H4C8	H4C9	HAND2	HAT1	HAVCR2	HBS1L	HDAC1	HDAC2	HDAC5	HDAC7	HDAC9	HELLS	HELZ	HELZ2	HENMT1	HERC5	HEY2	HFE	HGF	HIF1A	HINFP	HLA-DRB1	HLA-F	HMGA1	HMGB1	HMOX1	HNRNPA0	HNRNPA2B1	HNRNPC	HNRNPD	HNRNPK	HNRNPM	HNRNPR	HNRNPU	HOMER2	HOMER3	HOTAIR	HOXA10-AS	HOXA11-AS	HRAS	HSP90AB1	HSPA1A	HSPA1B	HSPA8	HSPB1	ID2	IDO1	IFIH1	IFNA2	IFNB1	IFNG	IFNL1	IGF1	IGF2BP1	IGF2BP2	IGF2BP3	IGFBP5	IKBKE	IL10	IL12A	IL12B	IL13	IL13RA2	IL1R2	IL1RL1	IL20RB	IL23A	IL23R	IL27RA	IL33	IL36RN	IL37	IL4	IL6	ILF3	ILRUN	INHA	INHBA	INHBB	INPP5D	INPP5E	INPPL1	IPO8	IQGAP3	IRAK3	IREB2	IRF3	ISG15	ITCH	ITGB8	JAK3	JARID2	KAT2B	KAT5	KCNQ1	KCNQ1OT1	KDM4A	KDR	KHSRP	KLF2	KLF4	KMT2D	LAG3	LAPTM4B	LAPTM5	LARP1	LARP4B	LBP	LEF1	LGALS7B	LGALS9	LGALS9B	LGALS9C	LGMN	LGR4	LILRA4	LILRA5	LILRB1	LILRB4	LIMD1	LIN28A	LIN28B	LINC00461	LL22NC03-63E9.3	LRP3	LRRC32	LRRK2	LSM1	LSM14A	LSM2	LSM3	LSM4	LSM5	LSM6	LSM7	LTF	MACIR	MACROH2A1	MACROH2A2	MAEL	MAGEA3	MAGOH	MAGOHB	MALSU1	MAP2K1	MAP2K2	MAP2K5	MAPK14	MAPKAPK2	MAPKBP1	MAPT	MAPT-AS1	MARF1	MAVS	MC1R	MECP2	MEF2C	MEFV	MEG3	MEIOC	MERTK	METTL14	METTL16	METTL3	MEX3D	MIER1	MIF	MIR1-1	MIR1-2	MIR100	MIR101-1	MIR101-2	MIR103A1	MIR103A2	MIR103B1	MIR103B2	MIR105-1	MIR105-2	MIR106A	MIR106B	MIR107	MIR10A	MIR10B	MIR1178	MIR1180	MIR1183	MIR1185-1	MIR1185-2	MIR1197	MIR1207	MIR1208	MIR122	MIR1224	MIR1225	MIR1226	MIR1227	MIR1237	MIR124-1	MIR124-2	MIR124-3	MIR1249	MIR1251	MIR1253	MIR1255B1	MIR125A	MIR125B1	MIR125B2	MIR126	MIR1265	MIR127	MIR1275	MIR1277	MIR128-1	MIR128-2	MIR1283-1	MIR1283-2	MIR1287	MIR129-1	MIR129-2	MIR1296	MIR1298	MIR1302-2	MIR1302-4	MIR1302-5	MIR1306	MIR1307	MIR130A	MIR130B	MIR132	MIR133A1	MIR133A1HG	MIR133A2	MIR133B	MIR134	MIR135A1	MIR135A2	MIR135B	MIR136	MIR137	MIR137HG	MIR138-1	MIR138-2	MIR139	MIR140	MIR141	MIR142	MIR143	MIR144	MIR145	MIR146A	MIR146B	MIR147A	MIR147B	MIR148A	MIR148B	MIR149	MIR150	MIR151A	MIR152	MIR153-1	MIR153-2	MIR154	MIR155	MIR155HG	MIR15A	MIR15B	MIR16-1	MIR16-2	MIR17	MIR17HG	MIR181A1	MIR181A2	MIR181B1	MIR181C	MIR181D	MIR182	MIR1827	MIR183	MIR184	MIR185	MIR186	MIR187	MIR188	MIR18A	MIR18B	MIR1908	MIR190A	MIR190B	MIR191	MIR1912	MIR192	MIR193A	MIR193B	MIR194-1	MIR194-2	MIR194-2HG	MIR195	MIR196A1	MIR196A2	MIR196B	MIR197	MIR198	MIR199A1	MIR199A2	MIR199B	MIR19A	MIR19B1	MIR19B2	MIR200A	MIR200B	MIR200C	MIR202	MIR203A	MIR203B	MIR204	MIR205	MIR206	MIR208A	MIR208B	MIR20A	MIR20B	MIR21	MIR210	MIR211	MIR212	MIR214	MIR215	MIR216A	MIR216B	MIR217	MIR218-1	MIR218-2	MIR219A1	MIR219A2	MIR219B	MIR22	MIR221	MIR222	MIR223	MIR224	MIR22HG	MIR2355	MIR23A	MIR23AHG	MIR23B	MIR24-1	MIR24-2	MIR25	MIR26A1	MIR26A2	MIR26B	MIR27A	MIR27B	MIR28	MIR296	MIR298	MIR299	MIR29A	MIR29B1	MIR29B2	MIR29B2CHG	MIR29C	MIR300	MIR301A	MIR301B	MIR302A	MIR302B	MIR302C	MIR302D	MIR3065	MIR3074	MIR30A	MIR30B	MIR30C1	MIR30C2	MIR30D	MIR30E	MIR31	MIR3120	MIR3142HG	MIR3179-2	MIR3180-2	MIR3180-3	MIR3180-4	MIR3180-5	MIR3184	MIR32	MIR320A	MIR320B1	MIR320B2	MIR320C1	MIR320C2	MIR320D1	MIR320D2	MIR320E	MIR323A	MIR323B	MIR326	MIR328	MIR329-1	MIR329-2	MIR330	MIR331	MIR335	MIR337	MIR338	MIR339	MIR33A	MIR33B	MIR340	MIR342	MIR345	MIR346	MIR34A	MIR34AHG	MIR34B	MIR34C	MIR3529	MIR3591	MIR361	MIR362	MIR363	MIR365A	MIR365B	MIR367	MIR369	MIR370	MIR371A	MIR372	MIR373	MIR374A	MIR374B	MIR374C	MIR375	MIR376A2	MIR376B	MIR376C	MIR377	MIR378A	MIR381	MIR382	MIR383	MIR384	MIR3909	MIR409	MIR410	MIR411	MIR412	MIR422A	MIR423	MIR424	MIR425	MIR429	MIR431	MIR432	MIR433	MIR448	MIR449A	MIR449B	MIR449C	MIR450A1	MIR450A2	MIR450B	MIR451A	MIR451B	MIR452	MIR454	MIR455	MIR4632	MIR4686	MIR483	MIR484	MIR485	MIR486-1	MIR486-2	MIR487A	MIR487B	MIR488	MIR489	MIR490	MIR491	MIR492	MIR494	MIR495	MIR496	MIR497	MIR498	MIR499A	MIR499B	MIR500A	MIR500B	MIR501	MIR502	MIR503	MIR504	MIR505	MIR506	MIR509-1	MIR511	MIR514A1	MIR515-1	MIR516A1	MIR516A2	MIR516B1	MIR516B2	MIR517A	MIR517B	MIR517C	MIR518A1	MIR518A2	MIR518B	MIR518C	MIR518D	MIR518E	MIR518F	MIR519A1	MIR519A2	MIR519B	MIR519C	MIR519D	MIR519E	MIR520A	MIR520B	MIR520C	MIR520D	MIR520E	MIR520F	MIR520G	MIR520H	MIR521-1	MIR521-2	MIR522	MIR523	MIR524	MIR525	MIR526A1	MIR526A2	MIR526B	MIR527	MIR532	MIR539	MIR541	MIR542	MIR543	MIR544A	MIR548A3	MIR548AA2	MIR548AJ2	MIR548AZ	MIR548C	MIR548D1	MIR548D2	MIR548H2	MIR548H3	MIR548H4	MIR548M	MIR548P	MIR548X2	MIR549A	MIR550A1	MIR550A2	MIR550A3	MIR550B1	MIR550B2	MIR551A	MIR551B	MIR552	MIR553	MIR554	MIR556	MIR557	MIR558	MIR5588	MIR562	MIR563	MIR567	MIR569	MIR572	MIR573	MIR574	MIR575	MIR576	MIR577	MIR578	MIR580	MIR581	MIR582	MIR583	MIR584	MIR586	MIR588	MIR589	MIR590	MIR592	MIR593	MIR595	MIR597	MIR598	MIR599	MIR600	MIR600HG	MIR601	MIR604	MIR605	MIR607	MIR6086	MIR609	MIR611	MIR612	MIR613	MIR615	MIR616	MIR618	MIR621	MIR624	MIR625	MIR626	MIR628	MIR631	MIR632	MIR633	MIR636	MIR638	MIR639	MIR640	MIR642A	MIR643	MIR644A	MIR648	MIR649	MIR650	MIR651	MIR652	MIR653	MIR654	MIR655	MIR656	MIR657	MIR659	MIR660	MIR661	MIR662	MIR663A	MIR663B	MIR665	MIR668	MIR671	MIR675	MIR676	MIR6869	MIR7-1	MIR7-2	MIR7-3	MIR708	MIR711	MIR744	MIR758	MIR760	MIR761	MIR764	MIR765	MIR766	MIR767	MIR770	MIR802	MIR873	MIR874	MIR875	MIR876	MIR877	MIR885	MIR887	MIR889	MIR891A	MIR891B	MIR892B	MIR9-1	MIR9-2	MIR9-3	MIR920	MIR922	MIR924	MIR92A1	MIR92A2	MIR93	MIR934	MIR935	MIR936	MIR937	MIR938	MIR939	MIR940	MIR942	MIR944	MIR96	MIR98	MIR99A	MIR99B	MIRLET7A1	MIRLET7A2	MIRLET7A3	MIRLET7B	MIRLET7BHG	MIRLET7C	MIRLET7D	MIRLET7E	MIRLET7F1	MIRLET7F2	MIRLET7G	MIRLET7I	MKKS	MLH1	MMP8	MORC2	MORF4L1	MORF4L2	MOV10	MOV10L1	MPHOSPH8	MRPL13	MRPL44	MRTO4	MSL3	MSL3P1	MSR1	MTF2	MTHFR	MTOR	MTPAP	MUL1	MYADM	MYCN	MYD88	MYEF2	MYOCD	NANOS1	NANOS2	NANOS3	NAV3	NBAS	NBDY	NCBP1	NCBP2	NCKAP1L	NCL	NCOR1	NCOR2	NDC1	NDFIP1	NDFIP2	NDRG2	NEAT1	NFKB1	NFKBIL1	NKX3-1	NLRC3	NLRC5	NLRP12	NLRP3	NLRP7	NLRX1	NME1	NMI	NOCT	NOD2	NOL3	NOS2	NOTCH1	NOTCH2	NOTCH4	NPLOC4	NPM1	NPTN	NR0B2	NR1H4	NRDE2	NT5C3B	NUDT12	NUDT16	NUP107	NUP133	NUP153	NUP155	NUP160	NUP188	NUP205	NUP210	NUP214	NUP35	NUP37	NUP42	NUP43	NUP50	NUP54	NUP58	NUP62	NUP85	NUP88	NUP93	NUP98	NUTF2	OCLN	OLFM1	OPRD1	ORM1	OTUD5	OTUD7B	OVOL2	PABPC1	PABPC4	PAIP1	PAIP2	PAIP2B	PAN2	PAN3	PARK7	PARN	PARP10	PARP14	PARP15	PARP3	PARP9	PATL1	PATL2	PC	PCBP2	PCBP4	PCGF1	PCGF2	PCID2	PCIF1	PDCD10	PDCD1LG2	PDCD4	PDE12	PDGFB	PELO	PGLYRP2	PGLYRP3	PGR	PHF1	PHF19	PIBF1	PICALM	PIN1	PINK1	PIWIL1	PIWIL2	PIWIL3	PIWIL4	PKP1	PKP3	PLA2G3	PLAG1	PLEKHN1	PML	PNLDC1	PNPT1	PNRC2	POLR2A	POLR2B	POLR2C	POLR2D	POLR2E	POLR2F	POLR2G	POLR2H	POLR2I	POLR2J	POLR2K	POLR2L	POM121	POM121C	POMC	POU3F2	POU4F1	POU5F1	PPARA	PPARG	PPHLN1	PPM1B	PPM1D	PPP1R11	PPP2CA	PPP2R1A	PPP2R2A	PPP3CA	PRG3	PRKAA1	PRKAA2	PRKCA	PRKCD	PRKDC	PRKN	PRKRA	PRNP	PRPF18	PRR5L	PSEN1	PSMA1	PSMA2	PSMA3	PSMA4	PSMA5	PSMA6	PSMA7	PSMA8	PSMB1	PSMB10	PSMB11	PSMB2	PSMB3	PSMB4	PSMB5	PSMB6	PSMB7	PSMB8	PSMB9	PSMC1	PSMC2	PSMC3	PSMC4	PSMC5	PSMC6	PSMD1	PSMD10	PSMD11	PSMD12	PSMD13	PSMD14	PSMD2	PSMD3	PSMD4	PSMD5	PSMD6	PSMD7	PSMD8	PSMD9	PSME1	PSME2	PSME3	PSME4	PSMF1	PTBP1	PTBP2	PTBP3	PTGER4	PTH	PTPN22	PTPN6	PTPRC	PTPRS	PTRH2	PUM1	PUM2	PURA	PUS10	PUS7	PYCARD	PYDC2	PYM1	RAC1	RACK1	RAE1	RAN	RANBP2	RARA	RB1	RBBP4	RBBP7	RBL1	RBL2	RBM10	RBM24	RBM4	RBM42	RBM46	RBM8A	RBMS3	RBMX	RC3H1	RC3H2	REL	RELB	REST	RGCC	RGS2	RIDA	RIF1	RIPK1	RMRP	RNASEL	RNF125	RNF128	RNF135	RNF139	RNF216	RNH1	RNPS1	ROBO1	ROCK1	ROCK2	ROS1	RPL10	RPL10A	RPL11	RPL12	RPL13	RPL13A	RPL14	RPL15	RPL17	RPL18	RPL18A	RPL19	RPL21	RPL22	RPL23	RPL23A	RPL24	RPL26	RPL27	RPL27A	RPL28	RPL29	RPL3	RPL30	RPL31	RPL32	RPL34	RPL35	RPL35A	RPL36	RPL36A	RPL37	RPL37A	RPL38	RPL39	RPL4	RPL41	RPL5	RPL6	RPL7	RPL7A	RPL8	RPL9	RPLP0	RPLP1	RPLP2	RPS10	RPS11	RPS12	RPS13	RPS14	RPS15	RPS15A	RPS16	RPS17	RPS18	RPS19	RPS2	RPS20	RPS21	RPS23	RPS24	RPS25	RPS26	RPS27	RPS27A	RPS28	RPS29	RPS3	RPS3A	RPS4X	RPS4Y1	RPS5	RPS6	RPS6KA4	RPS6KA5	RPS7	RPS8	RPS9	RPSA	RUNX1	SAMD4A	SAMD4B	SAP18	SARS1	SCGB1A1	SCMH1	SEC13	SECISBP2	SEH1L	SELENOS	SERBP1	SERPINB1	SERPINE1	SERPINE2	SERPINF1	SERPINF2	SESN2	SET	SETDB1	SETDB2	SFMBT2	SFRP1	SFRP2	SFSWAP	SFTPD	SH3GL2	SHFL	SHMT1	SHMT2	SHQ1	SIGIRR	SIN3A	SIRPA	SIRT1	SIRT2	SIRT4	SIRT6	SKIV2L	SLAMF1	SLC11A1	SLC24A3	SLC2A10	SLC35C2	SLC7A5	SLFN14	SLIT3	SMAD1	SMAD2	SMAD3	SMAD7	SMCHD1	SMCR8	SMG1	SMG5	SMG6	SMG7	SMG8	SMG9	SMO	SND1	SNIP1	SNX12	SOCS5	SOX11	SPACA6P-AS	SPI1	SPINK5	SPOUT1	SRCAP	SRGN	SRP9	SRRT	SRSF10	SRSF12	SRSF4	SRSF6	SRSF7	SRSF9	SSB	SSC5D	STAT3	STC2	STOX1	SUPV3L1	SUZ12	SYNCRIP	SYT11	TAF1	TAF15	TARBP2	TARDBP	TASOR	TAX1BP1	TBK1	TBRG4	TBX21	TDRD1	TDRD12	TDRD9	TDRKH	TENT2	TENT4A	TENT4B	TENT5A	TENT5B	TENT5C	TENT5D	TERF2	TERT	TGFB1	TGFB2	TGFB3	THBS1	THOC1	THRAP3	TIA1	TIGIT	TIPARP	TIRAP	TLE5	TLR4	TLR6	TLR8	TLR9	TMBIM6	TMEM59	TMEM98	TMF1	TMSB4X	TNF	TNFAIP3	TNFRSF21	TNFSF13	TNFSF4	TNKS1BP1	TNP1	TNPO1	TNRC6A	TNRC6B	TNRC6C	TOB1	TP53	TP53INP1	TPR	TRAF3IP1	TRAIP	TREM2	TRIB2	TRIM25	TRIM27	TRIM6	TRIM71	TSC1	TSKU	TSN	TSNAX	TSPO	TTBK1	TTC37	TUSC2	TUT4	TUT7	TWIST1	TWSG1	TYMS	TYROBP	U2AF2	UBA52	UBA7	UBAP2	UBB	UBC	UBE2B	UBE2L6	UBR2	UCN	UFD1	UNK	UPF1	UPF2	UPF3A	UPF3B	UPK3B	USP17L2	VDR	VEGFA	VHL	VIM	VIP	VSIG4	VSIR	WDR35	WDR61	WNT11	WNT4	WTIP	WWP2	XCL1	XDH	XIST	XPO1	XPO5	XRN1	XRN2	YAP1	YBX1	YBX3	YTHDF1	YTHDF2	YTHDF3	YWHAB	YWHAZ	YY1	ZAR1	ZAR1L	ZC3H10	ZC3H12A	ZC3H12D	ZC3H14	ZC3H7A	ZC3H7B	ZC3HAV1	ZFAT-AS1	ZFP36	ZFP36L1	ZFP36L2	ZFPM1	ZHX2	ZMPSTE24	ZNF148	ZNF281	ZNF503	ZNF540	ZPBP2
GOBP_NEGATIVE_REGULATION_OF_GLUCOSE_IMPORT	> Any process that stops, prevents, or reduces the frequency, rate or extent of the import of the hexose monosaccharide glucose into a cell or organelle. [GOC:ai]	APPL2	ENPP1	GRB10	GSK3A	LEP	MIR103A1	MIR107	MIR143	OSTN	PEA15	PID1	SELENOS	STXBP3	TNF
[truncated: 808,585 more chars]
