# Supplementary material for: ERα-LBD, an isoform of estrogen receptor alpha, promotes breast cancer proliferation and endocrine resistance
Source: NPJ Breast Cancer. 2022 Aug 23;8:96. doi: 10.1038/s41523-022-00470-6 (PMC9399095; doi:10.1038/s41523-022-00470-6)
Supplement: Supplementary file 7 — Supplementary Data 6 [file 41523_2022_470_MOESM7_ESM.zip › SUPPLEMENTARY DATA 5/Hypoxia Angiogenesis and EMT.gmt]

AACTGGA_MIR145	> Genes having at least one occurence of the motif AACTGGA in their 3' untranslated region. The motif represents putative target (that is, seed match) of human mature miRNA hsa-miR-145 (v7.1 miRBase).	ABCA1	ABHD17B	ABLIM2	ABR	ACACA	ACBD3	ACSL4	ACTB	ACTG1	ACTR3	ACVR1B	ACVR2A	ADAM19	ADD3	ADPGK	AFF2	AKAP12	AKAP9	AKIP1	AKIRIN1	AMOTL2	ANGPT2	ANKRD28	AP1G1	AP3S1	ARHGAP24	ARHGAP26	ARPC5	ASAP2	ATXN2	BAAT	BACH2	BAZ2A	BBOF1	BCR	BEND4	BLOC1S2	BOLA2	BRD8	BSN	C1QL4	CABP1	CACHD1	CAMK1D	CAPRIN1	CARMIL1	CBFB	CCDC25	CCNL1	CD47	CDC37L1	CDK6	CDR2L	CELF2	CFL2	CHKB	CITED2	CLCA3P	CLINT1	CPEB4	CSMD3	CSTF3	CTNNBIP1	CTNND1	DACH1	DAG1	DLX6	DNAJB11	DPYSL2	DUSP6	DYRK1A	EFNA3	EIF4A2	EIF4B	EIF4EBP2	ELMO1	EPB41L5	ERG	ERLIN1	EYA3	FAM135A	FAXC	FBXO28	FKBP3	FLI1	FLNB	FNDC3A	FNDC3B	FOXO1	FSIP2	FXN	FZD7	GABARAPL2	GARRE1	GGT7	GLIS1	GOLGA8A	GOLGA8B	GOLGA8EP	GOLGA8F	GOLGA8G	GPHN	H2AX	HERC4	HERC6	HIC2	HOXC11	INHBB	INO80	IRS1	IVNS1ABP	JPH1	KATNBL1	KDM2B	KIF1B	KIF21A	KLF5	LARP4B	LENG8	LHFPL2	LMBRD2	LNPK	LOX	MAF	MAP3K3	MAP4K4	MDFIC	MINDY4	MPP5	MPZL2	MRGBP	MRPL48	MTX3	MYO5A	MYRF	NAA50	NAP1L1	NBEAL1	NDUFAF7	NEDD4L	NEDD9	NET1	NFE2L1	NSUN4	NUAK1	NUDT4	NUFIP2	P4HTM	PAK5	PAN2	PDCD4	PHLDB2	PHRF1	PLAGL2	PLCE1	PLCL2	PPP3CA	PRRC2C	PSD3	PTGFR	PTP4A2	PXN	QKI	RAB14	RAPH1	RASA1	RASA2	RASSF5	RBM4B	RBPMS	REV3L	RGS3	RGS7	RIN2	RNF31	RREB1	RSPO1	RTKN	SACM1L	SBF2	SCAMP3	SCN3A	SEC31B	SEL1L3	SELENOI	SEMA3A	SEMA6A	SENP2	SETD2	SKP1	SLC1A2	SLC25A25	SLC4A4	SLC6A15	SLITRK4	SLITRK6	SMAD3	SNX27	SOX11	SOX9	SPATS2	SPOP	SPSB4	SRGAP1	SRGAP2	SRGAP3	SSH2	STEAP4	TAGLN2	TBPL1	TENT2	TGFBR2	TIRAP	TM9SF4	TMEM178A	TNFRSF11B	TRIM2	UBA6	UBE2Z	USP46	UXS1	VASN	VPS13B	XRN1	YES1	YTHDC1	YTHDF2	ZBTB10	ZC2HC1C	ZC3H11A	ZDHHC9	ZFP2	ZFYVE26	ZFYVE9	ZNF423
AACTTT_UNKNOWN	> Genes having at least one occurence of the highly conserved motif M17 AACTTT in the region spanning up to 4 kb around their transcription start sites. The motif does not match any known transcription factor binding site (v7.4 TRANSFAC).	AAK1	ABCA10	ABCA12	ABCB5	ABCC5	ABCD1	ABCF2	ABHD17B	ABHD4	ABL1	AC141586.1	ACAN	ACBD3	ACBD5	ACKR3	ACMSD	ACOXL	ACSBG1	ACSF2	ACSL4	ACSS2	ACTB	ACTR3	ACVR1C	ADAM17	ADAM23	ADAM9	ADAMTS2	ADAMTS5	ADAMTS6	ADAMTS9	ADAMTSL1	ADAMTSL3	ADCY2	ADCY6	ADCY8	ADD3	ADGRB2	ADGRB3	ADGRD1	ADGRF4	ADGRL2	ADGRV1	ADM	ADNP	ADRA1A	ADRA1B	ADRB2	AFF2	AFF3	AGO2	AGPAT4	AJUBA	AKIRIN2	AKT3	AL162293.1	ALCAM	ALDH1A1	ALDH6A1	ALK	ALX4	AMD1	AMDHD2	AMIGO2	AMMECR1L	AMOTL1	AMY2B	ANGEL1	ANGPT2	ANK3	ANKRD13B	ANKRD30BP2	ANKRD36B	ANKS1A	ANKS1B	ANP32A	ANXA11	ANXA13	AP1AR	AP1S2	APBA1	APBB2	APP	APPBP2	AQP1	ARAP2	ARF3	ARF6	ARFGEF1	ARHGAP21	ARHGAP36	ARHGAP44	ARHGEF11	ARHGEF17	ARHGEF2	ARHGEF7	ARID1A	ARID1B	ARID3B	ARL14EP	ARL3	ARL4A	ARL5B	ARMC4	ARMCX3	ARMT1	ARPC2	ARPP21	ARRDC1-AS1	ARRDC3	ARSJ	ARVCF	ASB4	ASB5	ASB9	ASTN1	ATF3	ATF7	ATL2	ATL3	ATOH1	ATP11C	ATP2B4	ATP5MC3	ATP7A	ATP8A2	ATXN1	ATXN3	ATXN7L1	ATXN7L2	AUTS2	AVPR1B	AXIN2	AXL	AZIN1	B3GLCT	BARHL2	BASP1	BASP1-AS1	BBS12	BCAP31	BCAR3	BCHE	BCL11A	BCL11B	BCL2A1	BCL6	BCL9	BCL9L	BCOR	BCS1L	BDNF	BEGAIN	BEND6	BHLHE22	BHLHE40	BIRC6	BLCAP	BMF	BMI1	BMP1	BMP5	BMPR2	BNC2	BPTF	BRINP3	BRS3	BTBD3	BTC	BTF3P11	BTG1	BTLA	BTRC	BUB3	C11orf87	C14orf178	C15orf54	C17orf102	C1orf122	C1orf198	C1QTNF7	C21orf91	C2orf16	C2orf27A	C6orf62	C9orf85	CA10	CA12	CA13	CA3	CABP1	CABP7	CACNA1D	CACNA1E	CACNA1F	CACNA1G	CACNA1H	CACNA2D3	CACNB1	CACNB2	CACNB3	CACNG2	CACNG3	CACUL1	CADM1	CADPS	CALB1	CALB2	CALD1	CALM1	CALM3	CALN1	CAMK1D	CAMK2A	CAMK2D	CAMKV	CAPN6	CAPS	CARTPT	CASKIN2	CASQ2	CASZ1	CAVIN2	CBFA2T3	CBLB	CBLN4	CBX7	CBX8	CCDC181	CCDC22	CCDC71L	CCDC80	CCDC88A	CCN1	CCN4	CCNB2	CCNC	CCNJL	CCR1	CCSER2	CD274	CD34	CD40LG	CD69	CD72	CDC14B	CDC73	CDCA2	CDCA7	CDH1	CDH10	CDH11	CDH13	CDH5	CDH7	CDH9	CDIN1	CDK12	CDK15	CDK17	CDK18	CDK2AP1	CDK5	CDK6	CDKL5	CDR2L	CDS1	CDYL	CEACAM20	CELF3	CELF4	CEP290	CEP350	CEPT1	CFAP47	CFAP65	CFHR1	CFHR2	CFHR3	CFHR5	CGRRF1	CHCHD7	CHD2	CHD6	CHID1	CHN1	CHN2	CHODL	CHP1	CHRDL1	CHRNA6	CHST1	CHST11	CHST8	CIB1	CIC	CISH	CITED1	CKS1B	CLCN3	CLDN8	CLEC18C	CLEC1B	CLIC4	CLRN3	CLSTN2	CLTA	CLVS1	CMIP	CMTM4	CNKSR2	CNTF	CNTFR	CNTN1	CNTN4	CNTN6	CNTNAP2	CNTNAP5	COG3	COG5	COL13A1	COL19A1	COL1A2	COL25A1	COL27A1	COL3A1	COL4A5	COL4A6	COL9A1	COLEC10	COLEC12	COMMD3	COPG2	CORT	CP	CPA2	CPEB2	CPNE4	CPNE5	CPNE8	CPNE9	CPT1A	CRACDL	CRB3	CREB1	CREB3L2	CREB5	CREBBP	CREBZF	CREM	CRH	CRHBP	CRIM1	CRP	CRTAC1	CRYGC	CRYZL1	CSF3	CSMD3	CSNK1A1L	CSNK2A1	CSNK2A2	CSRNP1	CSRNP3	CTBP2	CTCF	CTDSP1	CTNNA3	CTNNB1	CTNND1	CTNND2	CTSS	CUL1	CUL3	CUX1	CXXC4	CXXC5	CYLD	CYP26A1	CYP26B1	CYRIA	CYSLTR2	CYTH3	DAAM1	DAAM2	DAB1	DACH1	DACH2	DACT1	DARS1	DCAF6	DCAKD	DCN	DCSTAMP	DDIT3	DDR2	DDX17	DDX3X	DDX3Y	DDX46	DEDD	DENND6A	DEPDC7	DGKD	DGKH	DGKI	DHRS3	DHX40	DIABLO	DIAPH1	DIP2B	DIP2C	DIPK2A	DIS3L	DLG2	DLGAP4	DLK1	DLL1	DLX1	DMD	DMRT2	DMRT3	DNAJA1	DNAJA2	DNMT3A	DOCK11	DOCK3	DOCK4	DOCK8-AS1	DOP1A	DPF3	DPYSL3	DRC3	DRD3	DSCAML1	DSPP	DTNA	DTX3L	DUS4L	DUSP10	DYNC1I1	DYRK1A	DZIP1	EBF1	EBF2	ECHDC2	ECT2	EDA	EDEM3	EDIL3	EED	EEF1DP3	EFCAB11	EFHC2	EFNA4	EFNA5	EFNB2	EFNB3	EGF	EGFLAM	EGLN3	EGR2	EGR3	EHBP1	EHD4	EHF	EIF1AX	EIF1AY	EIF2B4	EIF2B5	EIF2S2	EIF3E	EIF3J	EIF4E	EIF4EBP2	EIF4G1	EIF5	EIF5A2	ELAVL2	ELAVL4	ELF4	ELK3	ELMO1	ELMO2	ELOVL4	ELOVL5	EMCN	EMSY	EMX2	ENAH	ENHO	ENO3	ENPP2	ENTR1	EOMES	EPC1	EPHA5	EPHA7	EPHB1	EPHB2	EPHX2	EPN3	EPYC	ERBB2	ERBB4	ERF	ERG	ERLIN1	ERO1A	ESR1	ESRRG	ETF1	ETNK2	ETV1	ETV4	ETV5	ETV6	EVA1C	EVC2	EVX1	EXT1	EXTL2	EYA1	EYA4	F2RL1	FABP4	FAM110D	FAM122A	FAM122B	FAM126A	FAM13C	FAM20B	FAM53B	FAM71D	FAM78A	FAM81A	FAM91A1	FANCB	FARP1	FAT1	FAXDC2	FBXL5	FBXO2	FBXO44	FBXW7	FCGRT	FCHSD2	FDX2	FEZF2	FGF10	FGF12	FGF13	FGF14	FGF16	FGF23	FGF9	FGFR1	FGFR1OP2	FGFR2	FILIP1	FIP1L1	FKBP4	FLI1	FLRT3	FMNL1	FMR1	FOS	FOSB	FOSL1	FOXA1	FOXA2	FOXB1	FOXD3	FOXN3	FOXO1	FOXO3	FOXO4	FOXP2	FOXP3	FRAS1	FRMD5	FST	FUT9	FYCO1	FZD5	FZD7	G3BP1	GABARAP	GABRA1	GABRA3	GABRB1	GABRG1	GALNT14	GALNT4	GANC	GAREM1	GARNL3	GASK1B	GATA1	GC	GCAT	GCG	GCH1	GEM	GFPT2	GFRA1	GHR	GIGYF2	GINM1	GIT1	GJA1	GK	GLDC	GLG1	GLS	GMPPB	GNA13	GNAI1	GNAS	GNB1	GNB4	GNG4	GOLPH3L	GPATCH2	GPBP1	GPC3	GPC4	GPC6	GPHB5	GPR183	GPR22	GPR37	GPR50	GPR52	GPR61	GPR63	GPR65	GPR85	GPRC5B	GPRC5D	GPRIN3	GPX1	GREB1	GRHL2	GRHL3	GRIA3	GRID2	GRIK1	GRIK3	GRIN3A	GRK2	GRK6	GRM1	GRM3	GRPR	GSS	GTF2E2	GUCY2C	GYPC	GYS2	H1-0	H3-3A	HAO1	HAPLN1	HAT1	HBP1	HCCS	HCFC1R1	HCN1	HCN4	HCRTR2	HDAC4	HDGF	HDX	HEBP1	HECTD2	HECTD4	HEMGN	HES1	HES7	HESX1	HIF1A	HIPK1	HLX	HMBOX1	HMGB1	HMGN2	HMGN5	HNF1A	HNRNPR	HNRNPUL1	HOMER1	HOMEZ	HOOK1	HOXA1	HOXA10	HOXA11	HOXA2	HOXA3	HOXA5	HOXA6	HOXA7	HOXB2	HOXB3	HOXB4	HOXB6	HOXB7	HOXB8	HOXB9	HOXC10	HOXC11	HOXC12	HOXC4	HOXC5	HOXC6	HOXC8	HOXD10	HOXD3	HOXD4	HPCAL1	HPSE2	HRH3	HRK	HS2ST1	HS3ST3B1	HS3ST4	HSD17B12	HSD17B14	HSD3B7	HSPB1	HSPG2	HSPH1	HTR2A	HTR2B	HTR2C	ID2	ID3	IER5L	IFNB1	IFNLR1	IFT57	IGF1	IGF1R	IGF2BP1	IGF2R	IGSF21	IGSF6	IKZF2	IKZF3	IL10	IL11	IL16	IL18R1	IL1RAPL1	IL1RAPL2	IL21	IL6ST	IL9	ILDR2	ILRUN	IMPA2	IMPDH1	IMPDH2	INF2	ING1	ING3	ING4	INHBA	INO80D	INPPL1	INTS13	INTS9	INVS	IPO4	IQGAP2	IRAG1	IRF1	IRF2BP1	IRF2BPL	IRS4	IRX3	IRX4	IRX5	IRX6	ISCA2	ISL1	ISYNA1	ITGA1	ITGB4	ITGBL1	ITIH2	ITM2C	ITSN1	JADE1	JADE2	JADE3	JAG1	JARID2	JAZF1	JPH1	JPT1	JUN	JUP	KANK2	KANK4	KANSL1	KAT6A	KCMF1	KCND3	KCNE2	KCNG3	KCNH8	KCNIP1	KCNIP4	KCNJ13	KCNJ2	KCNJ3	KCNJ8	KCNK12	KCNMA1	KCNN2	KCNQ4	KCNS2	KCNS3	KCTD15	KCTD4	KCTD9	KDELR2	KDM2A	KDM3A	KDM3B	KDM6A	KIF3B	KIF5B	KIFAP3	KIRREL3	KIT	KITLG	KIZ	KLF12	KLF14	KLF4	KLF6	KLF8	KLHL3	KLHL32	KLHL36	KMT2A	KMT2C	KMT2D	KMT5A	KNTC1	KPNA6	KRAS	KRIT1	KRT18P55	KRT35	KRT8P41	KRTAP22-1	KYNU	LAMA4	LAMB2	LAMP2	LAMP5	LAPTM4B	LARGE1	LARP1B	LARP4	LASP1	LCE1F	LCOR	LDAH	LDB1	LDB2	LDLRAD3	LEAP2	LEF1	LETM2	LHFPL3	LHX1	LHX2	LHX6	LIN28A	LIN37	LINC00472	LIX1	LMNA	LMO3	LMX1A	LNPEP	LOX	LOXHD1	LRATD2	LRMDA	LRP1	LRP10	LRP1B	LRP6	LRP8	LRR1	LRRC1	LRRC2	LRRC3B	LRRC75A	LRRC8D	LRRFIP2	LRRN1	LRRTM1	LRRTM3	LRRTM4	LSAMP	LSR	LTBP1	LUC7L	LUC7L2	LUC7L3	LUM	LURAP1L	LUZP1	LZTS2	MAB21L1	MACIR	MACO1	MAF	MAFA	MAFB	MAGI1	MAGT1	MALL	MAML3	MAN1A2	MANF	MAP1B	MAP2K6	MAP3K3	MAP3K4	MAP4K3	MAPK10	MAPK11	MAPK3	MARCHF3	MARCHF7	MAST4	MB21D2	MBD5	MBD6	MBNL1	MBNL2	MBOAT2	MC3R	MCF2	MCHR1	MCU	MDFI	MDGA1	MECOM	MECP2	MED12	MED12L	MED13	MED25	MEF2B	MEF2C	MEIS1	MEIS2	MELK	MEP1A	MERTK	MFSD14A	MGLL	MGST1	MID1	MID2	MIDEAS	MIEF1	MIPOL1	MIR137HG	MIR17HG	MIR22HG	MIR9-1HG	MITF	MLEC	MLF2	MLLT10	MLLT3	MLN	MMD	MMP13	MMP16	MMP2	MMP24	MN1	MORF4	MORF4L2	MOS	MOSPD2	MOXD1	MPC2	MPLKIP	MPP2	MPP5	MPP6	MREG	MRFAP1	MRGPRF	MRPL1	MRPL47	MRPS31	MRPS6	MRTFA	MSI2	MSTN	MSX2	MTCH2	MTSS1	MXI1	MYBPC1	MYC	MYCL	MYH1	MYH10	MYL1	MYLIP	MYO18A	MYO1E	MYOD1	MYOZ2	MYT1	NADK2	NAP1L5	NAV3	NBPF11	NCALD	NCAM2	NCDN	NCKAP5	NCOA2	NCOA3	NCOA5	NDNF	NDP	NDST3	NDST4	NDUFA11	NDUFB5	NEBL	NECTIN1	NEFM	NEK6	NELL1	NELL2	NETO1	NETO2	NEUROD1	NEUROD4	NEUROD6	NEUROG1	NF2	NFAT5	NFATC4	NFE2L1	NFIA	NFIB	NFKB2	NFKBIA	NFKBID	NHLH1	NHS	NIPBL	NKAIN3	NKD1	NKX2-1	NKX2-2	NKX6-1	NLGN1	NLGN3	NLK	NMT1	NMT2	NOG	NOL4	NOL4L	NOS1	NOTCH1	NOVA1	NOX3	NPAS2	NPAS3	NPC2	NPHP4	NPSR1	NPTX2	NPTXR	NPVF	NR1D1	NR2E1	NR2F1	NR2F2	NR2F6	NR3C1	NR3C2	NR4A2	NR4A3	NR5A2	NR6A1	NRAS	NRG1	NRK	NRP2	NRSN1	NRSN2	NRXN1	NSD1	NSD2	NSG2	NTN1	NTNG2	NTRK3	NUAK2	NUCB1	NUCB2	NUDT4	NUP54	NUP93	NVL	NXF1	NXF3	NXPH1	NXPH3	NXPH4	OLA1	OLFM1	OLFML3	OLIG3	ONECUT2	OR2S2	OR2W1	ORC4	OSBPL6	OSBPL7	OSBPL9	OSR1	OTC	OTP	OTUB1	OTUD7B	OTX1	OTX2	OVOL2	OXCT1	OXR1	P2RY10	P2RY13	PABPC1	PACSIN2	PAIP1	PARD3	PARP6	PARP9	PATZ1	PAX2	PAX6	PAX7	PAX9	PBX1	PBX3	PBXIP1	PCDH10	PCDH11X	PCDH11Y	PCDH18	PCDH7	PCDH8	PCDH9	PCDHGC3	PCF11	PCGF5	PCK2	PCM1	PCSK1	PCSK5	PCYOX1L	PDCD10	PDCD5	PDE1A	PDE2A	PDE4B	PDE4D	PDE7A	PDE9A	PDGFB	PDIA4	PDLIM3	PDPN	PDS5A	PDS5B	PDYN	PDZRN4	PELO	PEX5L	PFKFB1	PFN1	PFN2	PGRMC1	PGRMC2	PGS1	PHACTR3	PHC2	PHEX	PHF13	PHF20	PHF21A	PHF21B	PHF6	PHF8	PHKA1	PHOX2B	PHYHIP	PIAS1	PIAS2	PIAS3	PICALM	PID1	PIK3R1	PIK3R3	PIKFYVE	PIP4K2A	PITPNC1	PITX2	PITX3	PKD2L2	PKHD1	PKIG	PLA2G4B	PLAG1	PLAGL1	PLCB1	PLCB3	PLCL1	PLEKHA8	PLIN1	PLP1	PLPP3	PLPP6	PLPPR1	PLXDC2	PLXNA2	PLXNC1	PMEPA1	PMF1	PNOC	PNPLA6	POC1B	POSTN	POU2F1	POU3F1	POU3F2	POU3F3	POU3F4	POU4F1	POU4F2	PPARD	PPARGC1A	PPARGC1B	PPFIA2	PPM1A	PPM1E	PPM1J	PPME1	PPP1R12A	PPP1R17	PPP1R1B	PPP1R3B	PPP2CB	PPP2R2A	PPP2R2B	PPP2R3A	PPP2R5B	PPP4R2	PPP4R3A	PPRC1	PRDM1	PRDM12	PRDM13	PRDM16	PRDX4	PRELID2	PREP	PRICKLE1	PRIMA1	PRKAA2	PRKAB2	PRKACB	PRKAG2	PRKAR2B	PRKCG	PRKCI	PRKD2	PRMT3	PRNP	PROK2	PROX1	PRPF3	PRPF31	PRPF38B	PRPF4B	PRPS1	PRR15	PRRC2A	PRRT2	PRRX1	PRRX2	PRSS12	PRSS35	PRUNE2	PSAT1	PSENEN	PSMA8	PSMD11	PSME3IP1	PTBP2	PTCH1	PTCHD1	PTEN	PTGFRN	PTGS2	PTH2R	PTHLH	PTK2	PTMA	PTPRF	PTPRG	PTPRK	PUM3	PURA	PWWP2B	PYGO1	PYGO2	PYM1	QRFP	QRFPR	R3HDM1	RAB11FIP5	RAB1A	RAB23	RAB30	RAB3C	RAB6C	RABGAP1	RABGAP1L	RAD21	RAD23A	RALBP1	RALYL	RAMP2	RANGAP1	RAP1B	RAP2A	RAP2B	RAP2C	RAPGEF4	RAPGEF5	RARB	RASA4	RASSF2	RB1CC1	RBFOX1	RBM14	RBMS1	RBMS3	RBMX	RBP2	RBPMS	RCAN2	RCBTB2	RCOR2	REEP4	REL	RELCH	RELN	REPS1	REPS2	REST	RFC1	RFTN2	RFX3	RFX4	RFX5	RFXANK	RGMA	RGS3	RHOB	RHOBTB1	RHOQ	RIC3	RILPL1	RILPL2	RIMS1	RIT1	RIT2	RMND1	RMND5A	RND2	RNF122	RNF128	RNF13	RNF14	RNF144B	RNF145	RNF152	RNF182	RNF19B	RNF220	RNF38	ROCK2	ROGDI	ROR1	RORA	RORB	RP2	RPL34	RPL34-DT	RPS6KA2	RPS6KA3	RPS6KA5	RRAGD	RREB1	RSPO2	RSPRY1	RSRC2	RTL3	RTL9	RTRAF	RUNX1	RUNX1T1	RXFP1	RYBP	RYR3	SALL1	SALL3	SAMD1	SAP130	SAP30	SAP30L	SASS6	SATB1	SAV1	SCAF4	SCAF8	SCAI	SCARA5	SCG2	SCN1A	SCN4B	SCN5A	SCN8A	SCRT2	SCUBE2	SCUBE3	SDC4	SDCBP	SDF2	SDHAF3	SDHC	SEC24B	SECISBP2	SEL1L	SEL1L3	SELENOF	SELENOP	SEMA3A	SEMA3F	SEMA4C	SEMA5A	SEMA6A	SEMA6D	SENP6	SEPHS1	SERPINC1	SERPIND1	SERPING1	SERPINH1	SERPINI1	SERTAD4	SESN1	SESN2	SESN3	SETD2	SETD7	SEZ6L	SFSWAP	SFXN2	SFXN5	SGCD	SH3BGRL	SH3BGRL3	SH3BP4	SH3BP5	SH3D21	SH3GL2	SH3KBP1	SHANK2	SHC1	SHC3	SHCBP1	SHOX2	SI	SIAH3	SIDT1	SIM1	SIRT6	SIX3	SIX5	SKIDA1	SKIL	SLAIN1	SLC10A1	SLC10A2	SLC12A2	SLC13A4	SLC16A14	SLC16A6	SLC17A4	SLC1A3	SLC22A11	SLC22A12	SLC22A5	SLC24A2	SLC24A3	SLC24A4	SLC25A28	SLC26A3	SLC26A7	SLC2A10	SLC2A12	SLC2A13	SLC2A4	SLC30A7	SLC39A11	SLC39A13	SLC4A10	SLC4A2	SLC4A7	SLC5A3	SLC6A1	SLC6A11	SLC6A15	SLC7A9	SLC9A1	SLCO3A1	SLIT3	SLITRK1	SLITRK2	SLITRK3	SLITRK5	SLITRK6	SLK	SMAD1	SMAD2	SMAD5	SMAD6	SMARCA2	SMOC1	SMPX	SMYD2	SNCA	SNCAIP	SND1-IT1	SNN	SNTB2	SNTG1	SNW1	SNX1	SNX17	SNX21	SNX27	SOAT1	SOBP	SOCS1	SOCS2	SORBS1	SORCS3	SOSTDC1	SOX1	SOX13	SOX14	SOX18	SOX2	SOX21	SOX3	SOX4	SOX5	SOX6	SOX9	SP4	SP7	SPAG9	SPARC	SPARCL1	SPART	SPATA17	SPG21	SPHK1	SPIB	SPINK5	SPP1	SPRY1	SPRY2	SPSB2	SPTB	SPTBN2	SPTSSB	SRBD1	SRC	SREBF1	SREBF2	SREK1	SRGAP1	SRPX2	SRRM4	SRSF1	SRSF2	SRSF6	SSBP2	SSBP3	SSH2	SSR1	SSTR3	ST18	ST3GAL1	ST3GAL2	ST6GALNAC3	ST6GALNAC5	ST8SIA1	ST8SIA2	STAC	STAC2	STAG1	STAG2	STARD13	STAT3	STAU1	STC1	STC2	STEAP2	STEAP3	STEAP4	STIM1	STK3	STK32B	STK38L	STK39	STMN4	STX1A	STX6	STXBP6	SUFU	SUGCT	SUMO2	SUMO4	SUPT6H	SYNE1	SYNE2	SYNPR	SYT6	SYT9	SYTL2	SZRD1	TAB2	TAB3	TAC1	TACR1	TAF10	TAF11	TAF2	TAFA1	TAFA2	TAFA4	TAL1	TAOK3	TAZ	TBC1D8B	TBK1	TBX5	TBXAS1	TCEAL8	TCERG1L	TCF12	TCF4	TCF7L1	TCF7L2	TCP11	TDP1	TDRD3	TEAD1	TEAD2	TECTA	TEF	TENM3-AS1	TENT4B	TENT5C	TFAP2A	TFAP2D	TFAP4	TFDP2	TFPT	TGFB3	TGIF1	TGIF2	TGM4	THBS1	THOC6	THRAP3	TIMM50	TIMP3	TIMP4	TLE1	TLE3	TLE4	TLK1	TLK2	TLR1	TLX3	TM2D2	TMEFF1	TMEFF2	TMEM107	TMEM132E	TMEM145	TMEM182	TMEM196	TMEM229B	TMEM243	TMEM35A	TMEM38A	TMEM47	TMEM52	TMEM65	TMEM74B	TMEM87A	TMEM99	TMSB15A	TMSB4XP1	TMSB4XP4	TMTC2	TMTC3	TNF	TNFAIP8L1	TNFRSF19	TNFRSF21	TNFSF10	TNFSF18	TNIP3	TNNC1	TNPO2	TOB1	TOB2	TOM1	TOM1L2	TOMM22	TOP1	TOX2	TP53	TP63	TPBG	TPM3	TRAF2	TRAF3	TRAF4	TRARG1	TRDN	TREM1	TRERF1	TRHR	TRIB1	TRIM2	TRIM8	TRMT13	TRMT9B	TRPC1	TRPC4	TRPC5	TRPM3	TRPS1	TSC1	TSC22D1	TSC22D4	TSEN54	TSHR	TSHZ2	TSKU	TSPAN2	TSPAN6	TSPAN7	TSPAN9	TTBK2	TTC17	TTC23	TUBA1C	TUBB2B	TXLNG	TXLNGY	TYRO3	U2AF1L4	U2AF2	UAP1	UBA3	UBE2A	UBE2C	UBE2E1	UBE2E2	UBE2F	UBE2L3	UBE2O	UBE2R2	UBN1	UBR1	UBR3	UBR4	UBXN4	UCK2	UGP2	UHRF1BP1	UNC79	UQCRFS1	URI1	USB1	USO1	USP12	USP13	USP25	USP46	UST	UTP18	UTP4	UTY	UVRAG	VANGL1	VAX1	VCAN	VCL	VEGFA	VEGFD	VEZF1	VIM	VIPR2	VIT	VLDLR	VNN2	VSTM2A	VSTM2L	VSX2	WASF2	WASHC4	WASL	WBP1L	WBP4	WDR53	WDR81	WEE1	WNT2	WNT3	WNT7A	WNT8B	WRAP53	WWP2	XBP1	XPO1	XPO4	XPO7	XYLT2	YPEL4	YRDC	ZBTB16	ZBTB18	ZBTB2	ZBTB20	ZBTB3	ZBTB37	ZBTB7B	ZBTB9	ZC2HC1C	ZC3H18	ZC3HC1	ZCCHC3	ZDHHC21	ZDHHC22	ZDHHC5	ZDHHC9	ZEB1	ZEB2	ZFAND3	ZFAND6	ZFHX3	ZFHX4	ZFP36L1	ZFP36L2	ZFPM1	ZFPM2	ZHX2	ZIC1	ZIC3	ZIC4	ZIC5	ZMAT4	ZMYM4	ZNF174	ZNF202	ZNF219	ZNF277	ZNF280C	ZNF322	ZNF362	ZNF431	ZNF436	ZNF436-AS1	ZNF462	ZNF516-DT	ZNF521	ZNF706	ZNF710	ZNF768	ZNF792	ZNF800	ZNF804A	ZNF804B	ZNF827	ZSCAN32
ABDELMOHSEN_ELAVL4_TARGETS	> Major ELAVL4 [GeneID=1996] associated mRNAs encoding proteins with functions in neuronal physiology.	BCL2	CAB39	CASP3	CDC42	CDH2	DLG4	EIF2AK2	ITGA1	ITGB1	KCNQ2	KMT5A	LEPROTL1	NCAM1	PARP1	RAB10	RHOA
ABDULRAHMAN_KIDNEY_CANCER_VHL_DN	> Genes down-regulated in the RCC4 cells (renal cell carcinoma, RCC) expressing VHL [GeneID=7428] mutants Type 1 and 2B (associated with RCC) but not those of Type 2A and 2C (not associated with RCC).	ACTA2	ALDH1A1	ALDH3B1	ITGB3BP	MPPE1	MTMR3	PALLD	PJA2	RHOBTB1	SEC31A	SNRPN	STX11	UGT2B7
ABE_VEGFA_TARGETS	> Genes most profoundly induced in HUVEC cells (endothelium) by VEGFA [GeneID=7422].	A2M	ANGPT2	BPI	CD1B	CDR1	EGR2	EGR3	HBEGF	HERPUD1	MCM2	MRE11	PCTP	PLPP3	PODXL	PPY	PTGS2	RCAN1	SLC4A7	THBD
ABE_VEGFA_TARGETS_2HR	> Genes up-regulated in HUVEC cells (endothelium) at 2 h after VEGFA [GeneID=7422] stimulation.	APOE	AURKC	BPI	CARS1	CD1B	CDKN1A	CDR1	CUX1	CYP1A1	DAPK3	EIF1	ELAVL4	HBEGF	HERPUD1	LAD1	LDLR	LINC02361	MCM2	NELFE	NR4A1	PDCD1	PLPP3	POLR1G	PPL	PPY	PRKCD	PTGS2	RAPGEF1	RCAN1	SERPINB2	TKTL1	TNFRSF14	UPP1	XPO7	ZCCHC14
ABE_VEGFA_TARGETS_30MIN	> Genes up-regulated in HUVEC cells (endothelium) at 30 min after VEGFA [GeneID=7422] stimulation.	ALAD	APOE	AURKC	BRINP1	C2	CCN1	CD1B	DUSP5	EGR1	EGR2	EGR3	ELAVL4	GZMK	HBEGF	HDC	KRAS	MCM2	MPG	MYO7A	NR4A1	PCDH17	PPY	PTGS2	RCAN1	SCRN1	TAC1	TKTL1	TRIB1	VARS1
ABRAHAM_ALPC_VS_MULTIPLE_MYELOMA_UP	> Genes up-regulated in immunoglobulin light chain amyloidosis plasma cells (ALPC) compared to multiple myeloma (MM) cells.	A2M	APOE	APP	BCL6	BTRC	CCND1	CD36	CD44	CDC25B	CDKN1B	CXCL12	DCN	FAS	FGFR1	HMOX1	IGFBP3	IGFBP5	JUN	MAPK12	NFKB1	PDGFRB	RARA	RB1	RUNX2	SERPINA1	TNFRSF1A
ACCAATC_MIR509	> Genes having at least one occurence of the motif ACCAATC in their 3' untranslated region. The motif represents putative target (that is, seed match) of human mature miRNA hsa-miR-509 (v7.1 miRBase).	ARHGAP1	ATP5MG	BAZ2A	CRK	DEDD	ENPP2	GAD1	INSIG1	KLF6	MEIS1	MLF1	MMD2	MMP19	NLK	NPAS2	OLR1	OSBP	PBX3	PCDHA1	PCDHA10	PCDHA11	PCDHA12	PCDHA13	PCDHA2	PCDHA3	PCDHA4	PCDHA5	PCDHA6	PCDHA7	PCDHA8	PCDHA9	PCDHAC1	PCDHAC2	PHLPP2	PLP1	PRRC2C	PTEN	PURB	RAB5C	RYBP	SELENOT	SF3B4	SMG6	SOX2	TP53INP1	USP47	VEZF1	ZFAND3
ACCATTT_MIR522	> Genes having at least one occurence of the motif ACCATTT in their 3' untranslated region. The motif represents putative target (that is, seed match) of human mature miRNA hsa-miR-522 (v7.1 miRBase).	ACAP2	AKAP1	AKAP9	AMMECR1L	ANO1	APH1A	AQP9	ARHGAP29	ARHGAP5	ARID2	ARID5B	ARMCX2	ATP1B1	ATRX	BHLHE22	BPNT2	BRD8	C2CD6	CAPN3	CAPRIN1	CASKIN1	CBLL1	CCND2	CDS2	CDV3	CEBPA	CELF2	CEMIP2	CMPK1	CNTFR	CPD	CRIM1	CSDE1	CSNK1A1	CSNK1A1L	CSPG5	CTBP1	CUL1	DAG1	DNAJC25	DOCK7	DYRK1A	EHMT1	EIF2A	EIF4H	ELAVL1	ENC1	ETV1	EVI5L	EWSR1	FAM114A1	FEM1C	FLRT3	FMR1	FOXP1	FZD2	GAB2	GARRE1	GNAO1	GOLGA1	GPM6B	HBP1	HMGXB4	HNRNPK	HNRNPM	HOXB5	ING3	IVNS1ABP	JOSD1	JUN	KATNBL1	KDM2B	KIF23	KPNB1	KRAS	KRTAP3-1	LMO3	LRCH2	LRP1B	MAFB	MAN1A2	MBNL1	MECP2	MEF2D	MSL2	MTDH	MYCBP2	MYEF2	MYH10	NAA50	NAB1	NFE2L2	NFKBIZ	NHS	NMNAT2	NPAT	NR4A3	PANK2	PERP	PHYHIPL	PLAG1	PLK2	PPM1E	PPP4R3B	PRKG1	PRPF39	PTGFRN	PTPN1	PTPN11	RBM22	RBMX	RBMXL1	RNF2	RPGRIP1L	RSBN1	RTF1	RTKN2	SALL1	SH3BP5	SLC39A9	SLC7A6	SOX9	SP4	SPTBN1	STAG1	SUCO	SYNCRIP	TAFA1	TBC1D8	TCFL5	TGDS	TLX1	TMEM168	TMEM266	TNPO2	TNRC6B	TOP1	TOPORS	TRPM7	TSSK1B	TTN	UBA2	UBE2J1	UBE2L3	UBE2N	UBE2NL	UBE2Q2	UBE3A	UBTD2	VAPA	WDR26	WDTC1	WNK3	YWHAQ	YWHAZ	ZC3H11A	ZC3H12B	ZC3H7A	ZFP36L2	ZNF384	ZNF532	ZRANB2
ACEVEDO_LIVER_CANCER_WITH_H3K27ME3_DN	> Genes whose promoters display lower levels of histone H3 trimethylation mark at K27 (H3K27me3) in hepatocellular carcinoma (HCC) compared to normal liver.	ACTR3BP2	ACTRT1	ADAMTSL3	AGTR1	AJUBA	ALPK2	ANKRD12	ANKRD29	ANKRD36B	ANKRD36C	ANKRD42	ANLN	APCS	APOL2	ATP23	ATP8A2	BMP4	BTBD3	C6orf201	CCDC81	CCT8L2	CD44	CDKN2A	CDKN2A-DT	CELF3	CHD9	CHST15	CHST4	CMTM2	CNTRL	COCH	COL18A1	COL27A1	CPLX2	CRMP1	DHRS7	DTNA	DTWD1	DUXAP10	E2F7	EIF3C	FAM170B	FAM197Y2	FAM217A	FAM227B	FAM89A	FLJ36000	FOXJ2	FRG1	FRG1BP	FRMPD4	FSIP1	GGN	GOLT1B	GP5	GPC6	GRIK2	GRPR	H2AC11	H2AC12	H2AC13	H2AC14	H2AC15	H2AC16	H2AC17	H2AC4	H2AC8	H2BC10	H2BC11	H2BC12	H2BC17	H2BC4	H2BC5	H2BC6	H2BC7	H2BC8	H3-2	H3C14	H4-16	H4C1	H4C11	H4C12	H4C13	H4C14	H4C15	H4C2	H4C3	H4C4	H4C5	H4C6	H4C8	H4C9	HAUS7	HERC2P4	IGSF3	INSM2	IZUMO1	KATNAL2	KCNC4	KCNIP1	KIAA0895	KIAA1143	KIF15	KRTAP19-7	KRTAP20-1	KRTAP6-1	LAMA3	LGALS3	LINC01002	LYST	MBTPS2	MKRN9P	MORF4L2	MRPL1	MYF6	NBPF1	NBPF11	NBPF14	NBPF15	NCLN	NMI	NOMO1	NOMO2	NOMO3	NPRL3	NSD2	NTRK3	NUCB2	OR10J5	OR10S1	OR4A15	OR4C13	OR4C16	OR4K13	OR4K15	OR4K2	OR4K5	OR4M1	OR4M2	OR4N2	OR4Q3	OR5D14	OR5L2	OR5T3	OR8H2	PCDH11X	PCDH11Y	PCDHGA10	PCDHGA11	PCDHGA6	PCDHGA7	PCDHGA8	PCDHGA9	PCDHGB3	PCDHGB4	PCDHGB5	PCDHGB6	PCDHGB7	PCDHGC3	PCDHGC4	PCDHGC5	PDE4DIP	PDGFRB	PFN1P3	PHGDH	PIK3C2B	PLCB4	PLEKHH3	PLP2	PNCK	POLR3H	POMP	PP2D1	PPP1R14A	PPP1R16B	PRG4	PROX1	PRPF39	RALY	RAPGEF4	RBFOX1	RCAN2	RECQL	RHPN2	RNF185	RUNX1	SATB2	SCFD1	SCN8A	SCUBE1	SERPING1	SHISA4	SHISA6	SLC51B	SLC6A10P	SOGA1	SOHLH2	SPG21	STK32B	TDH	TMEM119	TMEM121	TMEM132C	TNFSF4	TP53TG3	TPTE2	TREX2	TSHZ2	TSPY1	TSPY2	TTC6	TTC9	TUB	TYRO3	ULK1	USH1C	YAP1	ZDHHC11	ZFHX3	ZFHX4	ZNF461
ACEVEDO_METHYLATED_IN_LIVER_CANCER_DN	> Genes whose DNA is hypo-methylated in hepatocellular carcinoma (HCC) compared to normal liver.	A2ML1	ABCA11P	ABCC8	ABO	AC006262.1	ACSL1	ACSS3	ADAD1	ADAM11	ADAM2	ADAM5	ADAMDEC1	ADAMTS13	ADAMTS18	ADARB2	ADAT3	ADCYAP1R1	ADD1	ADGB	ADGRF4	ADGRF5	ADGRG7	ADGRL2	ADGRV1	AGPAT4	AHI1	AIFM2	AJAP1	AK5	AKNA	AL512625.1	ALOXE3	AMBRA1	AMELX	ANK1	ANK2	ANKRD30A	ANKRD36B	ANKRD36C	ANP32D	APOE	ARAP3	ARHGAP22	ARHGAP24	ARHGAP25	ARHGAP6	ARHGEF10	ARHGEF16	ARMC3	ARMC5	ARSF	ARSG	ARSJ	ASB5	ASIC1	ASMT	ASPN	ASTN2	ASZ1	ATF7IP	BBS12	BCAR1	BCRP2	BHLHE40	BICD1	BIRC8	BMPR1B	BORCS7	BPIFC	BPNT2	BTRC	C10orf55	C1QB	C1QTNF1	C1QTNF6	C3orf56	C6orf89	C8orf74	CA1	CACNA1B	CACNB2	CALN1	CAMTA1	CASQ2	CAT	CAVIN2	CC2D2B	CCDC136	CCDC141	CCDC172	CCDC178	CCDC186	CCDC196	CCDC33	CCDC47	CCDC7	CCDC80	CCNJL	CCSER1	CD1D	CD5	CD86	CDCA7	CDH13	CDH4	CDHR2	CENPF	CES1	CHRM3	CIITA	CLASP2	CLDN1	CLDN18	CLEC12B	CLN8	CLNK	CLSTN2	CNGA3	CNOT2	CNR1	CNTNAP4	COL24A1	COL26A1	COL6A5	COL9A1	COPA	COX7B2	CPA1	CPLX2	CPN1	CPXM2	CRACD	CREBZF	CRTAC1	CRYBG2	CRYGA	CRYGC	CRYZ	CSAG3	CSF2RA	CSMD3	CSNK1A1L	CSPP1	CSRP3	CST3	CSTF2T	CTBP2	CUEDC2	DAG1	DBI	DCAF4L2	DCHS2	DCLK3	DDIAS	DDX42	DEFB1	DEFB105A	DEFB106A	DEFB107A	DEFB108B	DEFB132	DENND1A	DENND3	DGKB	DGKG	DHX32	DHX57	DIRAS2	DIRAS3	DISC1	DLGAP2	DLX1	DMD	DMKN	DMRT3	DMRTC1	DNAJC3	DOCK3	DOP1A	DPP4	DPP6	DPPA3	DPYSL3	DTHD1	DUOX1	DUOXA1	DUSP29	DUXAP9	DYNC2LI1	DYNLT1	E2F6	ECHDC2	EDA2R	EFHC2	EGFLAM	EPHA10	EPHA8	EPS8L1	ERC2-IT1	ERF	ERICH3	ERRFI1	ESD	EXPH5	F11-AS1	F13A1	F2R	FABP6	FAM106A	FAM131B	FAM13A-AS1	FAM160A1	FAM178B	FAM183BP	FAM197Y2	FAM226B	FAM27E3	FAM27E5	FAM47B	FAM74A4	FAM78A	FANK1	FASLG	FASTKD2	FAT2	FAXC	FBXO33	FBXW7	FCGR1A	FCGR1B	FCGR2A	FCHSD2	FCN2	FFAR2	FGD3	FGD5	FGF1	FGF7P6	FGFBP1	FHL5	FHOD3	FILIP1	FKBP5	FLG	FLJ40288	FLT4	FMOD	FNDC9	FOXO3	FOXP1	FRMD1	FRMPD1	FTMT	FUNDC2	FUNDC2P2	FYB1	FYN	GAGE1	GAGE12F	GAGE12G	GAGE2A	GAGE2E	GALNT14	GALNT7	GALNT8	GAPDHS	GAPVD1	GATA2	GCNT7	GDF10	GGA1	GIMAP7	GK2	GKAP1	GLI2	GLIDR	GLIS1	GMCL2	GML	GOLGA1	GOLGA2	GP2	GPR12	GPR139	GPX1	GRAMD1C	GRAP2	GRB14	GRID1	GRIK2	GRM8	GRWD1	GSG1	GSTCD	GTF2A1L	GTPBP1	GTSF1	GUCY1A1	GZMK	H1-7	H19	H3-3A	H3P6	HBG1	HBG2	HCAR2	HDAC11	HDGFL1	HEATR5A	HERC5	HIF3A	HKDC1	HMGN5	HMGXB3	HNRNPCL1	HORMAD2	HOXA3	HOXA4	HOXA5	HOXA6	HOXB3	HOXB4	HOXB6	HOXD13	HRH1	HRNR	HS6ST3	HTR2C	HTR3C	HTR3E	HTRA4	ICOS	IFI44	IGF1R	IGFBPL1	IGKC	IGKV1-5	IGLV4-3	IK	IKZF1	IKZF2	IL17A	IL1B	IL2RA	INSL6	INTS10	INTS12	INTS4P1	IQCA1	IRAK4	IRS1	ITFG2	ITGA8	ITIH5	ITSN1	JAKMIP1	JOSD1	KALRN	KAT6A	KAZN	KCNA2	KCNAB2	KCNK2	KCNMB2	KCTD1	KIAA1755	KIDINS220	KIF1A	KIF26B	KIF5C	KIRREL1	KLF13	KLK1	KLK15	KMT2C	KMT5A	KRT27	KRT73	KRT81	KRT83	KRT86	KRTAP2-4	KRTAP3-1	LACRT	LAMB1	LARP4B	LARS1	LARS2	LCN1	LCN10	LIMCH1	LINC00221	LINC00305	LINC00955	LINC01168	LINC01257	LINC01312	LINC01517	LINC01657	LINC01940	LINC02880	LINGO2	LORICRIN	LPAR3	LPCAT2	LRPAP1	LRRC37A3	LRRC4C	LRRK1	LSM14A	LST1	LTA	LTB	LUZP1	LYPD6B	LYVE1	LYZL4	MAB21L1	MAFIP	MAGEA2	MAGEA2B	MAGED4B	MAGEH1	MAGI3	MAL2	MALT1	MAP2K1	MAP9	MAPRE2	MAS1	MATN2	MATN4	MBOAT2	MCC	MCM9	MCPH1-AS1	MDH1B	MDM2	MECP2	MED17	MEIOB	MEPE	MEST	METTL17	MFAP5	MICOS10	MIER3	MKNK1	MKRN3	MLLT6	MLPH	MOB3C	MOBP	MORN2	MPST	MRGPRX1	MRGPRX4	MSANTD4	MSRA	MSTO1	MTAP	MTHFD2L	MTMR4	MTNR1A	MTX2	MUC17	MUC4	MUCL3	MYADML	MYH4	MYH7	MYH9	MYO10	MYO5A	MYO9A	MYT1L	N4BP3	NAA11	NAA40	NAGS	NANOGNB	NAT9	NAV1	NAV2	NBPF1	NBPF10	NBPF12	NBPF22P	NBPF4	NBPF8	NCK2	NCKAP1L	NCOA4	NCSTN	NDUFA2	NEFM	NEU4	NFASC	NFYCP2	NGDN	NHLRC3	NLRP3	NLRX1	NME8	NMNAT3	NMUR2	NOX1	NPBWR1	NPFFR2	NPY2R	NPY5R	NRAP	NTNG2	NUBP1	NUDT9	NUGGC	NUP35	OBP2A	OBSCN	OCEL1	OCLN	ODF1	OLAH	OLFM4	OLFML2B	OPTC	OR10C1	OR10H1	OR10H2	OR10K1	OR10P1	OR10Q1	OR13C8	OR13H1	OR1C1	OR1I1	OR2B11	OR2F1	OR2F2	OR2L13	OR2T35	OR2V2	OR2Y1	OR4E2	OR4F16	OR4F29	OR4F3	OR4F5	OR4K5	OR51I1	OR5E1P	OR5P2	OR6B2	OR6B3	OR6K2	OR6K3	OR6N2	OR6V1	OR6X1	OR7E14P	OR7E18P	OR7E19P	OR7E24	OR8K3	OR9Q2	OTOP1	OTUD4	OTULINL	PAGE1	PAGE2	PAGE5	PAMR1	PARGP1	PASD1	PBOV1	PCDHA11	PCDHA13	PCDHGA2	PDE1A	PDHA2	PDZD8	PDZRN3	PDZRN4	PEBP4	PEG3	PHEX	PHYHIP	PIFO	PIPSL	PIWIL1	PKD2L2	PKIA	PKP4-AS1	PLAU	PLCH2	PLG	PLSCR2	PLXNA4	PNLIPRP2	POGZ	POLR3A	POM121L12	POTEA	POTEE	POTEKP	PPARD	PPIAL4A	PPP1R12B	PPP2R2A	PPP2R2C	PRAMEF10	PRAMEF4	PRELP	PRKACG	PRKAG1	PRKN	PROSER1	PRR13	PSD3	PSG4	PTGR2	PTP4A3	PTPN3	PTPRE	PTPRN2	PUS7L	PXDN	PXDNL	PYY	RAB44	RADIL	RAP1A	RAPGEF2	RASD2	RASGEF1C	RBBP8NL	RBFOX1	RBMY1A1	RBMY1B	RBMY1D	RBMY1E	RBMY1F	RBMY1J	RBPJL	RDH13	REXO1L1P	REXO4	RGPD2	RGPD8	RGS13	RGS18	RGS6	RHOA	RIPOR2	RNF17	RNF19A	RPTOR	RRH	RSU1	RUNX1T1	RUNX3	S1PR4	SBF2	SBSN	SCAMP4	SCART1	SCIN	SCN11A	SCP2	SCRG1	SDK1	SDR16C5	SELENOW	SEMA6D	SERBP1	SERPINA1	SERPINA7	SERPINB12	SH3PXD2B	SHF	SHROOM3	SIPA1L2	SLC16A7	SLC17A3	SLC20A2	SLC24A4	SLC26A3	SLC26A4	SLC26A4-AS1	SLC2A1	SLC30A8	SLC35B4	SLC3A1	SLC43A1	SLC45A4	SLC6A18	SLC6A19	SLC6A8	SLC8A1	SLCO3A1	SLCO5A1	SLCO6A1	SLED1	SLMAP	SMAD9	SMIM19	SND1	SNX8	SORCS3	SOX9	SPAG11A	SPAG11B	SPANXA1	SPANXB1	SPANXC	SPANXD	SPATA18	SPATA31A3	SPATA31A7	SPATA31C2	SPINK14	SPINK7	SPIRE1	SPRY1	SRF	SRGN	SRI	SRSF6	SSR3	SSU72	SSX2	SSX3	SSX5	SSX9P	ST18	ST6GALNAC3	ST8SIA6-AS1	STAM	STK32B	STXBP5	SUGT1	SULT1A1	SULT1C4	SV2B	SVOP	SWI5	SYNPO2L	SYTL2	SYTL3	TAC1	TANC2	TAS2R3	TBC1D12	TBC1D3B	TBC1D3F	TBC1D3G	TBC1D3I	TBC1D4	TDRD1	TDRD6	TDRD9	TEKT4P2	TENM1	TENM2	TET1	TFDP3	TFF1	TGIF2LX	TGIF2LY	THEMIS2	THOC3	THSD4	TIAM2	TINAG	TKTL2	TM9SF3	TMCC2	TMED3	TMEM104	TMEM132D	TMEM163	TMEM170A	TMEM184B	TMEM229B	TNF	TNFRSF4	TNFRSF8	TNP1	TNS4	TOPAZ1	TPO	TPRXL	TREML2	TRGV9	TRIM42	TRIM49	TRIM67-AS1	TRIML2	TRMT10B	TRMT12	TRPC3	TRPC7	TRPV3	TRPV6	TSNAX	TSPAN5	TSPY1	TSPY10	TSPY2	TSPY4	TSSK1B	TST	TTI2	TTLL10	TTYH2	TUBB7P	TUBB8	TUT7	TWSG1	TXNDC16	TYR	TYW3	UBE2D1	UBE2J1	UBE2U	UBL4B	UCN3	UGT2B10	UMODL1	UNC5A	URI1	UXS1	VAPA	VENTXP7	VIPR2	VLDLR-AS1	VNN3	VPS13C	VPS37D	VPS8	VTI1A	WDFY4	WDR17	WDR26	WDR36	WNK2	WSB2	WWC2	XAGE1B	XAGE2	XCL1	ZAP70	ZBTB34	ZBTB8A	ZCCHC2	ZDHHC6	ZFPM2	ZFY	ZMYM4	ZNF239	ZNF322	ZNF35	ZNF37A	ZNF438	ZNF462	ZNF502	ZNF595	ZNF660	ZNF804A	ZNF92	ZXDB
ACTWSNACTNY_UNKNOWN	> Genes having at least one occurence of the highly conserved motif M105 ACTWSNACTNY in the region spanning up to 4 kb around their transcription start sites. The motif does not match any known transcription factor binding site (v7.4 TRANSFAC).	ACP6	ADM	ADO	AHCYL2	ALKBH4	ANKS1A	AP2M1	APH1A	ARMC5	ATL3	BBX	BCKDK	BCL11A	BRD8	C19orf44	C2orf27A	CA11	CALR3	CARD9	CCNA2	CCPG1	CEP97	CERT1	CNOT4	COL25A1	COPG2	DHX30	DNAJC14	DNAJC17	DPF1	ESPL1	FAM120C	FGF14	FHIT	FNTB	FOXO1	FYCO1	GMPR2	GNAI2	GRWD1	HIRIP3	HMBOX1	HSCB	HSPB9	HTN1	INO80E	INTS9	IZUMO1	JARID2	KAT2A	KBTBD6	KCNJ2	KMT2D	LIG1	LRRC74A	LRWD1	MPP6	MRPL50	MSL3	MVB12A	MYL6B	NEDD8	NFXL1	NRAP	NUMB	PDIA5	PHF13	POLK	PPCDC	PSMD11	RAD54L2	RASD1	RCN3	RNF17	SEC11C	SF3B4	SLC10A7	SLC38A9	SLC9A3R1	SMCR8	SNTG1	SOX2	SPEF1	STAU1	STMN2	SYT3	TBC1D10B	TBXT	TMEM115	TMEM150A	TMEM245	TMEM69	TMOD3	TOP3A	TRAF7	TRPS1	TSPAN6	WDTC1	XPO1	ZC4H2	ZCCHC8	ZFYVE19	ZNF189	ZNF274	ZNF691	ZSWIM9
AGARWAL_AKT_PATHWAY_TARGETS	> Angiogenic and metastatic genes changed in RKO cells (colorectal cancer) upon perturbation of key components of AKT pathway.	EGF	MMP2	MMP9	MT-CO2	PLAU	PTGS2	SPP1	TGFA	VEGFA	VEGFB	VEGFC
AIGNER_ZEB1_TARGETS	> Genes up-regulated in MDA-MB-231 cells (breast cancer) after knockdown of ZEB1 [GeneID=6935] by RNAi.	CD24	CDH1	CDH11	CDH3	CDH4	CLDN7	CRB3	CXADR	DMKN	DSC2	DSP	EPCAM	EPPK1	F11R	GJB2	GJB3	MAL2	MARVELD2	MPZL2	MUC1	OCLN	PATJ	PCDH7	PKP3	PMEPA1	PPL	SCEL	SFN	SH3YL1	SHROOM3	SYTL1	TACSTD2	TMEM30B	TSPAN1	TSPAN15
AIZARANI_LIVER_C1_NK_NKT_CELLS_1	na	ADGRE5	ADGRG1	AKNA	ALOX5AP	APOBEC3C	APOBEC3G	ARHGAP25	ARHGAP30	ARHGAP45	ARHGAP9	ARHGDIB	ARL4C	ATM	B2M	BCL11B	BIN2	BTG1	BTN3A1	CBLB	CCL5	CCR5	CD2	CD247	CD3D	CD3E	CD3G	CD44	CD48	CD53	CD7	CD8A	CD8B	CD96	CELF2	CLEC2D	CMC1	CNOT6L	CORO1A	CST7	CTSW	CXCR4	CXCR6	CYFIP2	CYTIP	DENND2D	DUSP2	EMB	EOMES	ETS1	EVL	FCMR	FCRL6	FLNA	FYB1	FYN	GCSAM	GIMAP7	GNLY	GZMA	GZMB	GZMH	GZMK	GZMM	HCST	HLA-A	HLA-B	HLA-C	HLA-F	HOPX	IFITM1	IKZF1	IKZF2	IKZF3	IL2RB	IL2RG	IL32	IPCEF1	ISG20	ITGAL	ITGB2	KLRD1	KLRF1	KLRG1	KLRK1	LCK	LCP1	LNPEP	LYST	MAPK1	MBP	MIAT	MLLT6	NKG7	NLRC5	PARP8	PCED1B-AS1	PDE7A	PIK3IP1	PIK3R1	PIP4K2A	PLAAT4	PPP1R18	PPP2R5C	PRDM1	PRF1	PRKACB	PRKCB	PRKCH	PRKCQ	PTP4A2	PTPN22	PTPRC	PTPRCAP	PVRIG	PYHIN1	RAC2	RASAL3	RASSF5	RBM38	RESF1	RGS1	RPL23A	RPL27A	RPL30	RPS27	RPS29	RPS3	RPSA	RUNX3	SASH3	SEMA4D	SH2D1A	SH2D2A	SH3BGRL3	SH3KBP1	SLA	SLAMF6	SLAMF7	SLC38A1	SLFN5	STK10	STK17A	STK4	SYTL3	TBC1D10C	TBX21	TIGIT	TMC8	TMSB4X	TNFRSF1B	TRAC	TRBC1	TRBC2	TRGC1	TXNIP	WIPF1	ZFP36L2
AIZARANI_LIVER_C23_KUPFFER_CELLS_3	na	ACTB	ADA2	AGFG1	AHR	AIF1	ALDOA	ALOX5	ANXA1	AP1S2	APLP2	APOBEC3A	AREG	ARRB2	ATP2B1	ATP2B1-AS1	ATP6V0B	ATP6V1B2	BASP1	BCL2A1	BCL6	C12orf77	C1orf162	C5AR1	CALM2	CCDC69	CCDC88A	CCR1	CD14	CD163	CD300E	CD37	CD44	CD52	CD55	CD93	CDC42EP3	CFD	CFP	CKAP4	CLEC12A	CLEC4E	CLEC7A	CNTRL	COTL1	CPPED1	CPVL	CREB5	CSF3R	CSGALNACT2	CSTA	CTSB	CTSS	CXCL8	CYBB	DDX60L	DOK3	DUSP6	EFHD2	EMILIN2	EREG	EVI2B	FBLIM1	FCER1G	FCGR2A	FCN1	FGL2	FGR	FKBP1A	FPR1	FTH1	FYB1	GAS7	GCA	GK	GLIPR2	GMEB1	GMFG	GNAI2	GRB2	GRK2	GRN	HCK	HCLS1	HK3	HSPA1A	HSPA1B	IFNGR2	IGSF6	IL17RA	IL1B	IL1R2	IRAK3	IRS2	ITGAM	ITGAX	ITGB2	JAML	JARID2	JDP2	KCNMB1	KCTD12	KLHL8	LAPTM5	LGALS1	LILRB2	LILRB3	LIMS1	LINC01001	LRRFIP1	LRRK2	LST1	LTA4H	LY86	LYN	LYZ	MACC1	MACROH2A1	MAFB	MARCHF1	MEGF9	METTL21A	MNDA	MPEG1	MPP1	MX2	MYO1F	NAIP	NAMPT	NCF2	NFAM1	NFKBIA	NLRP12	OAZ1	PARVG	PCDH11Y	PELATON	PHC2	PILRA	PKM	PLAUR	PLBD1	PLCB2	PLEK	PLP2	PLXDC2	POU2F2	PREX1	PRKCB	PRKCD	PSAP	PTAFR	PTEN	PTGS2	PTK2B	PTPRE	RAB31	RASSF2	RGS2	RHOG	RILPL2	RIPOR2	RN7SL368P	RNASEK	RNF130	RNF144B	ROCK1	RTN3	S100A10	S100A11	S100A12	S100A4	S100A6	S100A8	S100A9	SAMHD1	SAMSN1	SAT1	SDCBP	SECTM1	SELL	SERPINB1	SH3BGRL3	SIRPB1	SIRPB2	SKAP2	SLA	SLC11A1	SLC25A37	SLC2A3	SLC43A2	SLC7A7	SMAP2	SOD2	SPTLC2	SRGN	TALDO1	TET2	THBS1	TKT	TLR2	TMEM127	TNFAIP2	TNFRSF1B	TNFSF13B	TREM1	TRIM38	TRPS1	TSPO	TYMP	TYROBP	USP15	VCAN	VIM	VMP1	VNN2	VSIR	VSTM4	WAS	ZEB2	ZNF281	ZNF471
AIZARANI_LIVER_C24_EPCAM_POS_BILE_DUCT_CELLS_3	na	ABHD2	ABLIM1	ACTG1	ACTN4	AFDN	AGR2	AKR1B10	AKR1C2	ANPEP	ANXA11	ANXA13	ANXA2	ANXA4	ANXA5	AQP1	AQP3	ATF3	ATP1A1	ATP1B1	BACE2	BEX3	BIRC3	BMP2	CALM2	CAMK2N1	CAPN2	CAV2	CCND1	CD151	CD24	CD59	CD63	CDC42EP1	CDH1	CDKN1C	CEACAM6	CES1	CFTR	CGN	CHP1	CHST4	CLDN1	CLDN10	CLDN3	CLDN4	CLDN7	CLIC1	CLINT1	CLU	CPM	CRYAB	CTSH	CXCL6	CXCL8	CYFIP1	CYSTM1	DCDC2	DDR1	DEFB1	DSG2	DSP	DSTN	DUSP4	DYNC1I2	ELF3	ENAH	EPCAM	ERBB3	EZR	FA2H	FAM102A	FXYD3	GABRP	GADD45A	GALNT4	GCNT3	GOLM1	GPX2	GSTP1	GTF2I	HBEGF	HSPB1	ITGB1	KCNJ15	KIAA1522	KLF5	KLK11	KRT18	KRT19	KRT7	KRT8	LAD1	LAMB3	LCN2	LGALS2	LGALS3	LGALS4	LMNA	LMO4	LMO7	LRP10	MAL2	MLPH	MMP7	MSI2	MUC1	MUC13	MUC5B	MUCL3	MYADM	MYL12B	MYL6	MYO1C	NECTIN2	NFIB	NQO1	NR2F2	OCLN	ONECUT2	PDZK1IP1	PERP	PHLDA2	PIGR	PLD1	PMEPA1	PPDPF	PRDX5	PTPRF	RAB11FIP1	RAC1	RBM47	S100A10	S100A11	S100A14	S100A6	SDC4	SDCBP2	SGMS2	SHROOM3	SLC12A2	SLC12A7	SLC4A4	SLC5A1	SLPI	SORBS2	SOX4	SOX9	SPATS2L	SPINK1	SPINT1	SPINT2	SPP1	SPTBN1	TACSTD2	TAGLN2	TAX1BP3	TENT5A	TFF3	TJP1	TM4SF1	TM4SF4	TMC5	TNFAIP2	TNFRSF12A	TNFRSF21	TPM1	TPM4	TPPP3	TRNP1	TSPAN3	TSPAN8	TSPO	TST	TTN	TUBB	TUBB2A	TUBB4B	TXLNG	TXN	UGT2B15	VAMP8	VSTM2L	VTCN1	WEE1	WFDC2
AIZARANI_LIVER_C28_NK_NKT_CELLS_6	na	AKNA	ANXA1	AREG	ARHGDIB	ATP1B3	AUTS2	BCL11B	BTG1	CD40LG	CD44	CD52	CD53	CD69	CDC42SE2	CELF2	CNOT6L	CREM	CRYBG1	CXCL13	CXCR4	CXCR6	CYTIP	DUSP4	EMB	EML4	ETS1	EVI2A	FAM177A1	FNBP1	FYN	GATA3	GPR171	GPRIN3	IL2RG	IL7R	ITK	JUNB	KIT	KLRB1	LCP1	LEF1	LEPROTL1	MAF	MYBL1	NFKB1	NIBAN1	NR3C1	PARP8	PBXIP1	PDCD4	PDE4D	PDE7A	PIK3R1	PIM2	PPP1CB	PPP1R2	PPP2R5C	PRDM1	PTGER4	PTPRC	RASSF5	RBPJ	RCAN3	RGCC	RGS1	RNF125	RPL36A	RPS27	RPS27A	RPS29	RUNX3	SAMSN1	SARAF	SATB1	SH2D2A	SLA	SLC38A1	SMAP2	SMCHD1	SPOCK2	SRGN	STK17A	STK17B	STK4	SYTL3	TCF7	TENT4B	TENT5C	TNFAIP3	TRAC	TRBC2	TSC22D3	TXNIP	USP36	WIPF1	XCL1	ZC3HAV1	ZFP36L2	ZNF331
AIZARANI_LIVER_C39_EPCAM_POS_BILE_DUCT_CELLS_4	na	ABCB1	ACTG1	ACTN4	ADAM9	AFDN	AHNAK	ALCAM	ALDH3A2	ANKRD1	ANXA2	ANXA4	ANXA5	APLP2	ATF3	ATF4	ATP1A1	BAZ1A	BCL2L1	BICC1	BIRC3	BMP2	C6orf132	CALM2	CCL2	CCL20	CCNL1	CD151	CD24	CD47	CD59	CD63	CDC42EP1	CDH1	CFTR	CHST4	CITED4	CLDN1	CLDN4	CLDN7	COBL	CPM	CREB5	CRIM1	CRYAB	CSF1	CTBP2	CX3CL1	CXCL1	CXCL3	CXCL6	CXCL8	DCDC2	DEFB1	DSG2	DSP	DST	EDN1	EGFR	ELF3	ENAH	EPCAM	EPHA2	EZR	FGFR2	FLNA	FLNB	FSTL3	GADD45A	GDF15	GPRC5B	HBEGF	HDGF	HMGCR	HMGCS1	HSP90AA1	HSP90AB1	HSPA1A	HSPA1B	HSPB1	IFNGR2	IL32	INHBA	IRS2	ITGB1	ITGB8	ITPKC	KDM6B	KLF5	KLF6	KRT18	KRT19	KRT7	KRT8	KRT80	LAD1	LAMB3	LAMC2	LAMP2	LIF	MAFF	MAP4	MCAM	MET	MMP7	MSMO1	MYADM	MYH9	MYO1C	MYO6	NCEH1	NCOA7	NEDD9	NFKB1	NFKB2	NFKBIA	NRG1	NUAK2	OCLN	PDLIM1	PFKP	PHLDA2	PIM3	PKHD1	PKP4	PMEPA1	RAB11FIP1	RAB3IP	RASSF8	RNF19A	RRBP1	RTN4	S100A11	S100A14	S100A6	SAT1	SCARB2	SDC4	SERPINA3	SFRP5	SGMS2	SLC12A2	SLC12A7	SLC3A2	SLC5A1	SLC7A1	SOD2	SORBS2	SOX4	SOX9	SPATS2L	SPINT2	SPSB1	SPTBN1	SQSTM1	SYNE2	SYNJ2	TACSTD2	TENT5A	THBS1	TJP1	TM4SF1	TM4SF4	TNFAIP2	TNFRSF10B	TNFRSF12A	TNFRSF21	TNKS1BP1	TP53BP2	TPM1	TPM4	TRIM47	TRNP1	TRPV6	TUBB6	UBE2B	UCA1	UGCG	VCL	VEGFA	VMP1	WEE1	YWHAE	ZBTB20	ZYX
AIZARANI_LIVER_C3_NK_NKT_CELLS_2	na	ADGRE5	AKNA	ANXA1	ARHGDIB	ARL4C	B2M	BCL11B	BCL2	BTG1	CAMK4	CD2	CD3D	CD3E	CD3G	CD40LG	CD44	CD48	CD52	CD53	CD6	CD69	CD8A	CD96	CELF2	CLEC2D	CNOT6L	CORO1A	CRYBG1	CXCR4	CXCR6	CYTIP	DGKA	DUSP2	EMB	ERN1	ETS1	FNBP1	FYB1	FYN	GATA3	GBP5	GIMAP7	GPR171	GZMA	GZMK	HLA-B	HLA-F	IKZF1	IKZF3	IL18RAP	IL2RG	IL32	IL7R	INPP4B	ITK	JAML	JUNB	KLRB1	KLRG1	LAPTM5	LCK	LCP1	LTB	LTK	MDFIC	MYBL1	P2RX5	PAG1	PARP8	PBXIP1	PCED1B-AS1	PDCD4	PIK3IP1	PIP4K2A	PRDM1	PRF1	PTGER2	PTGER4	PTPRC	PTPRCAP	RAC2	RASGRP1	RESF1	RHOH	RORA	RPL10	RPL10A	RPL13	RPL13A	RPL17	RPL18	RPL18A	RPL19	RPL21	RPL23A	RPL27	RPL27A	RPL28	RPL30	RPL32	RPL34	RPL35A	RPL37	RPL39	RPL41	RPLP1	RPLP2	RPS10	RPS12	RPS14	RPS15A	RPS17	RPS18	RPS19	RPS2	RPS20	RPS25	RPS26	RPS27	RPS27A	RPS29	RPS3	RPS3A	RPS6KA3	RPSA	RUNX2	RUNX3	S100A4	SARAF	SATB1	SCML4	SEMA4D	SESN1	SIRPG	SLA	SLAMF6	SLC38A1	SLC4A10	SLFN5	SPOCK2	STK17B	STK4	SYNE2	TAGAP	TC2N	TCF7	THEMIS	TMSB4X	TNFAIP3	TNFAIP8	TOMM7	TRAC	TRAT1	TRBC1	TRBC2	TRGC1	TSC22D3	TXNIP	WIPF1	ZC3HAV1	ZFP36L2	ZNF90
AIZARANI_LIVER_C4_EPCAM_POS_BILE_DUCT_CELLS_1	na	ABCC3	AFDN	AGT	AKR1C1	AKR1C2	ALCAM	ALDH3A2	ALKAL2	AMBP	AMOTL2	ANPEP	ANXA13	ANXA4	ANXA5	APOB	AQP1	ARRDC2	ATF3	ATP1A1	ATP1B1	BACE2	BAMBI	BEX3	BICC1	C1orf198	C3	CA2	CALM2	CAMK2N1	CAV2	CCDC198	CCN1	CCN2	CD24	CD59	CDC42EP1	CDH1	CDH2	CDKN1C	CHST4	CHST9	CITED4	CKB	CLDN1	CLDN10	CLDN3	CLDN4	CLDN7	CLIC6	CLMN	CLU	COBL	COL27A1	CPB2	CPD	CPM	CRYAB	CRYZ	CTDSPL	CTSH	CXADR	CXCL6	CYP3A5	CYP3A7-CYP3A51P	DCDC2	DEFB1	DHCR24	DSP	DSTN	EGR1	ELF3	EMP2	ENPP2	EPCAM	ERBB3	ERICH5	ERRFI1	FAIM	FAM171A1	FGFR2	FGFR3	FMO5	FXYD2	GC	GDF15	GLIS3	GLUL	GOLM1	GTF2I	HABP2	HES1	HNMT	HOMER2	HSD17B11	HSD17B2	HSP90AB1	IRF2BP2	ITGB5	ITGB8	ITIH2	KANK2	KCNJ16	KIAA1522	KIF12	KLF10	KRT18	KRT7	KRT8	LAD1	LAMC1	LAMP2	LGALS4	MAGI1	MAOA	MARVELD3	MGLL	MPP6	MUC6	MYLK	MYO10	MYRF	NEDD4L	NFIB	NFIC	NR2F2	OCLN	PAH	PAQR5	PAWR	PERP	PHGDH	PKHD1	PLPP2	PLXNB1	PMEPA1	PROSER2	PROX1	PRRG4	PTPRF	PTPRK	PWWP3B	RAB3IP	RAP1GAP	RBPMS	RHOB	S100A14	SCARB2	SDC1	SDC4	SERPINA4	SERPINA5	SERPINA6	SFRP5	SH3YL1	SHANK2	SHROOM3	SLC12A2	SLC17A4	SLC37A4	SLC4A4	SLC5A1	SLPI	SNRPN	SOD3	SORBS2	SOX4	SOX6	SOX9	SPATS2L	SPINT1	SPINT2	SPP1	SYNJ2	TACSTD2	TESC	TM4SF4	TM7SF3	TMEM245	TMEM97	TMPRSS2	TNFRSF12A	TOB2	TP53INP1	TRNP1	TST	VCAN	VEGFA	VTN	WEE1	WWTR1	ZBTB20
AIZARANI_LIVER_C7_EPCAM_POS_BILE_DUCT_CELLS_2	na	ABCC3	ABLIM1	ACTG1	ACTN4	AFDN	AGT	AKR1C2	ALCAM	ALDH3A2	ALKAL2	AMOTL2	ANKRD1	ANPEP	ANXA13	ANXA2	ANXA3	ANXA4	ANXA5	AQP1	ARRDC2	ATF3	ATP1A1	ATP1B1	BACE2	BCL2L1	BEX3	BICC1	BIRC3	BMP2	C12orf75	C1orf198	C6orf132	CALM2	CAMK2N1	CAV2	CCDC198	CCN1	CCN2	CCND1	CD151	CD24	CD59	CDC42EP1	CDH1	CDKN1C	CFTR	CHST4	CHST9	CITED4	CKB	CLDN1	CLDN10	CLDN3	CLDN4	CLDN7	CLIC6	CLMN	COBL	COL27A1	CPM	CREB5	CRIM1	CRYAB	CTBP2	CTDSPL	CTNND2	CXADR	CXCL6	CXCL8	CYP3A5	DCDC2	DDR1	DEFB1	DSG2	DSP	DSTN	EGR1	ELF3	EMP2	ENAH	EPB41L1	EPCAM	EPHA2	ERBB3	ERICH5	FAIM	FAM110C	FAM171A1	FGFR2	FGFR3	FOXA2	FSTL3	FXYD2	FZD1	GABRP	GDF15	GLIS3	GOLM1	GSTP1	GTF2I	HOMER2	ITGB1	ITGB5	ITGB8	KCNJ16	KIAA1522	KIF12	KIFC3	KLF5	KRT18	KRT19	KRT7	KRT8	LAD1	LAMA5	LAMC1	LAMC2	LAMP2	LGALS3BP	LGALS4	LIF	LLGL2	LRP10	MAFF	MAGI1	MMP7	MUC6	MYADM	MYO10	MYO1C	MYRF	NECTIN2	NEDD4L	NFIB	NFIC	NIBAN2	NR2F2	NUAK2	OCLN	ONECUT2	PARD6B	PAWR	PBX1	PERP	PKHD1	PLEKHB1	PLXNB1	PLXNB2	PMEPA1	PPDPF	PROM1	PTPRD	PTPRF	PTPRK	PWWP3B	RAB3IP	RAP1GAP	RASSF4	RBPMS	RHBDF1	S100A14	S100A6	SCD5	SCGN	SDC1	SDC4	SERPINA5	SFRP5	SH3YL1	SHANK2	SHROOM3	SLC12A2	SLC12A7	SLC17A4	SLC37A4	SLC4A4	SLC5A1	SLC6A19	SLPI	SNHG14	SNRPN	SOD3	SORBS2	SOX4	SOX9	SPATS2L	SPINT1	SPINT2	SPP1	SPTBN1	SYNJ2	TACSTD2	TEAD1	TESC	THSD4	TM4SF1	TM4SF4	TM7SF3	TMPRSS2	TNFRSF12A	TNKS1BP1	TOB1	TOB2	TP53INP1	TPM1	TPM4	TPPP3	TRNP1	TTN	VCAN	VEGFA	VEPH1	WEE1	WFDC2	WNK2	WWC1	WWTR1	ZBTB20	ZFHX4
ALFANO_MYC_TARGETS	> Genes up-regulated hT-RPE cells (immortalized retinal pigment epithelium) by MYC [GeneID=4609].	AATF	ABCA3	ABCC5	ABCF2-H2BE1	ACKR3	ACTR1A	ADCY3	ADD3	ADM	AFAP1	AGRN	AK4	AKAP1	AKAP12	ANXA1	ANXA7	ARL6IP1	ARPC5	ASB13	ATF7	ATP1B1	ATP8A1	ATP8B1	B4GAT1	BLM	BLMH	BMP4	CACNB2	CAMKK2	CCL2	CCN1	CCNA1	CCNI	CD1D	CD59	CDC42EP3	CDK2AP2	CDKN1C	CDX1	CELSR3	CLCN2	CLCN7	CLK1	COPB1	CPN1	CPNE3	CRIP2	CSE1L	CSRP1	CTH	CTNND1	CTSK	CYTIP	DAB2	DDB2	DDX17	DDX21	DESI1	DHCR7	DKK3	DLST	DNAJB6	DNAJC11	DSG1	DUSP2	E2F5	EBNA1BP2	ECPAS	EEF1A1	EHD1	EIF2B1	EMP1	ENPEP	EPHA1	FAM216A	FARSA	FGA	FILIP1L	FKBP4	FLOT1	FRZB	FYN	GAD2	GAS6	GLDC	GLOD4	GNAI2	GNPDA1	GOSR1	GPD1L	GPR143	GREM1	GSN	HERPUD1	HMGB3	HOXC9	HS3ST1	HSPA1L	ID3	IGFBP1	IMP4	IMPDH1	IRF1	ITGA6	ITGA7	ITGB5	KARS1	KCNH2	KCNN4	KCTD12	KIAA0930	KIF3C	LAPTM4A	LARGE1	LARP1	LASP1	LDLRAD4	LRRC17	LTBP1	LY6E	MAG	MAP1B	MARCKS	MCL1	MDN1	METAP1	MGLL	MMADHC	MME	MMP17	MSTN	MTIF2	MVP	MXI1	MYBL2	MYC	MYCBP	MYL12A	MYL6	MYLK	NBL1	NOP56	NPAS1	NPC2	OXCT1	PAFAH1B3	PAICS	PCCA	PCDH8	PCYT1B	PDCD11	PDIA5	PDLIM4	PES1	PEX5	PGAM2	PHLDA1	PICALM	PLAU	PLAUR	PLEC	PLK4	PNP	PON1	PPAT	PPIF	PPP1R15A	PPP6C	PSMG1	PTPN12	PTPRN2	PXN	PYCR1	PYGB	QDPR	QSOX1	RAB5B	RAP1GAP	RAPGEF2	RASSF4	RBBP7	RBM5	RBP1	RCC1	RER1	RND2	RRP12	RSL1D1	RSL24D1	RUNX3	RUVBL1	S100A10	SDC1	SDC4	SDCBP	SLC12A1	SLC16A1	SLC20A1	SLC39A6	SLPI	SMPD1	SMPD4	SMTN	SNRPD1	SNU13	SOX9	SPARC	STC1	STMN1	STOM	SURF2	SVIL	SYNGR2	TACC2	TARBP1	TATDN2	TCF19	TCF7L2	TCOF1	TFAP4	TGFB1I1	TGFB2	TGM2	TIMP2	TLE5	TOMM40	TP53BP2	TRAP1	TRIP6	TTLL12	TUFM	UBE2K	UCK2	VCL	VCP	WBP1L	XK	ZEB1	ZNF177
ALONSO_METASTASIS_DN	> Down-regulated genes in melanoma tumors that developed metastatic disease compared to primary melanoma that did not.	ACKR2	AKAP13	BCL2L10	CDH10	CYP19A1	CYP7B1	EDN2	EPS15	FOXO1	GIMAP6	IDS	IFI44L	LFNG	LINC00906	LRRC2	NTF4	OLIG2	PAPPA	PAXX	PCDH9	REST	RGPD1	SECISBP2	TCOF1	TOB2	WNT2
ALONSO_METASTASIS_EMT_DN	> EMT (epithelial-mesenchymal transition) genes down-regulated genes in melanoma tumous that developed metastatic disease compared to primary melanoma that did not.	CDH10	EDN2	PAPPA	PCDH9	WNT2
ALONSO_METASTASIS_EMT_UP	> EMT (epithelial-mesenchymal transition) genes up-regulated genes in melanoma tumous that developed metastatic disease compared to primary melanoma that did not.	ANLN	APLP2	CD63	CDH2	CLIC4	CTSB	CX3CR1	DSG2	EDNRB	EMP1	ENC1	FGG	FZD1	HMMR	ITGAV	L1CAM	LUM	MFAP1	MMP2	PFN1	PRKCA	RAB1A	RAN	RRAGA	SDCBP	SELENOP	SERPINA3	SMARCA1	SPA17	SPARC	TUBA1A	TUBA3C	TUBA4A	TUBB3	VCAN
ALONSO_METASTASIS_NEURAL_UP	> Neural-related genes up-regulated in melanoma tumors that developed metastases compared to primary melanoma that did not.	AKT1S1	APLP2	CD63	CHN1	EMP1	ENC1	KIT	L1CAM	MAGEA6	MAL	MITF	PDGFRA	PMP22	PTPRZ1	S100A10	SDCBP	SELENOP	SETX
ALONSO_METASTASIS_UP	> Up-regulated genes in melanoma tumous that developed metastatic disease compared to primary melanoma that did not.	ACADM	ACSL3	ADK	ADSL	AK4	AKR7A2	AKT1S1	ALDH1A2	ANLN	ANO6	APEX1	APLP2	ARID5B	ASH2L	ATL3	ATP5MGL	ATP6V0B	ATP6V0D1	ATRAID	BCCIP	BRK1	BTF3	BZW1	CA9	CASP5	CAV1	CBFB	CCT5	CD63	CDC5L	CDH2	CDKN1A	CDYL	CGA	CHCHD1	CHCHD2	CKS1B	CLIC4	COX6B1	COX8A	CTSB	CX3CR1	CXCL12	CYC1	DAD1	DCAF13	DCK	DHRS11	DSG2	DUSP12	EDNRB	EEF1AKNMT	EIF1B	EIF3H	EIF5	ELOC	EMP1	ENC1	ENO1	EPB41L3	EXOC2	FAIM	FAM114A1	FGG	FHL1	FZD1	GABARAP	GGH	GHITM	GLO1	GNG12	GOLT1B	GON7	GRB2	GSTA4	GTF2H2	H3C4	H4C2	H4C3	HIBADH	HMMR	HSPA8	IDE	IFITM2	IFRD1	IGFBP1	IL1RL1	ITGAV	KIF11	KIFBP	KLF10	L1CAM	LAMTOR5	LAPTM4A	LHFPL2	LIPA	LRPAP1	LUM	MAGEA6	MAL	MAP4K3	MAPRE1	MDH1	MDM2	MFAP1	MMADHC	MMGT1	MMP2	MRPL15	MRPL37	MRPS22	MYB	NCOA4	NDUFAB1	NDUFB11	NDUFB3	NHP2	NME2	NPC2	PAICS	PCID2	PDE5A	PFKM	PFN1	PLAAT3	PMM1	PMP22	POLR3K	PPP1R3C	PPP1R8	PPP2CB	PPP2R5C	PRDX5	PRKAR1A	PRKCA	PTPRZ1	RAB1A	RABAC1	RAN	RBM4	RCBTB2	RNASE4	RPL10A	RPL35A	RPS10	RRAGA	S100A10	SCD	SDCBP	SDHD	SELENOP	SERINC1	SERPINA3	SET	SHB	SKP1	SLC25A17	SLC25A33	SLC30A6	SLC38A9	SMARCA1	SMDT1	SMIM12	SPA17	SPARC	SPCS1	SRI	STK24	TCEAL9	TGFBR2	TIMM10	TMBIM4	TMCO1	TMEM199	TMEM248	TMEM258	TMEM50B	TMEM9B	TP53I3	TUBA1A	TUBA3C	TUBA4A	TUBB3	TXNRD1	UBE2D2	UBL5	VBP1	VCAN	VDAC1	VKORC1	WEE1	XRCC5	YWHAQ	ZNHIT3
AMEF2_Q6	> Genes having at least one occurence of the transcription factor binding site V$AMEF2_Q6 (v7.4 TRANSFAC) in the regions spanning up to 4 kb around their transcription starting sites.	ABCA6	ACTA1	ACVR2A	AFF3	AGBL4	AL162293.1	ANKMY2	ANKRD39	ARHGEF15	ARHGEF2	ARHGEF37	ARL4C	ARPP21	ASB16	ASB18	ASIC2	ATL2	ATP5PD	AZIN1	B3GLCT	B4GALT1	BACE2	BCL9L	BDNF	BEND4	BEST3	BHLHE22	BIRC2	BNC2	BZW2	C18orf25	C2CD2L	C6orf223	CA7	CACNB3	CACNG3	CAPN1	CASQ2	CCDC85B	CDC42EP3	CDH10	CDKL5	CHD2	CHMP1B	CHRDL1	CKM	CKMT2	CLASP1	CLIC1	CNTLN	CNTN1	COL13A1	COL9A1	CPNE1	CREB5	CRHBP	CRTAP	CTBP2	CTNNA3	CYB561D1	CYP26B1	DBNDD2	DCTN1	DIP2B	DKK1	DLG2	DLGAP4	DNAJA2	DOCK8-AS1	DYRK2	EDN1	EHD4	ELAVL2	ELMO3	ENO3	ESRRG	ETV1	EYA1	FAM110D	FBXW11	FGF13	FGF16	FGF9	FILIP1	FLT1	FSBP	FST	GABRA6	GAL3ST3	GEN1	GET4	GJB6	GNAI2	GNAO1	GPC4	GPR27	GRIN2B	GSC	GTF2A1	H1-4	H2BC5	HAPLN1	HAS2	HDAC9	HIVEP3	HJV	HLX	HMGB4	HMGN2	HOXA10	HOXA2	HOXB5	HOXB6	HOXB8	HOXC6	HS3ST5	HTR7	INPPL1	ITGA7	JAZF1	JCHAIN	JMJD1C	JUN	JUND	KCNK9	KLHL40	KPNA3	KRT222	LIN28A	LMCD1	LSMEM2	LUC7L3	LUZP1	LYN	MACO1	MAS1	MBNL2	MEPCE	MID1	MPC2	MRPS18B	MSTN	MTUS1	MYH6	MYL1	MYL2	MYL6B	MYO9A	NAT8L	NCAN	NCKAP5	NDP	NEDD4	NEXN-AS1	NFAT5	NFIB	NLK	NOG	NOX3	NR0B2	NR4A1	NRP2	OLIG3	P2RX5	PABPC4	PACS1	PACSIN3	PAK6	PCYT1B	PDLIM1	PDZRN4	PENK	PHKA2	PLEKHA6	PPARGC1A	PPP1R10	PPP1R16B	PPP2R2B	PRMT3	PRPF38B	PRRX1	PTCHD4	PURA	PYY	PYY2	RBBP6	RBM8A	RFX3	RGS3	RHOBTB1	RIPOR1	RORB	RTBDN	RTN1	RTP1	RUNX2	S1PR1	SALL1	SALL3	SCAI	SDC1	SEMA3A	SLC24A2	SLC26A9	SLC35A2	SLC39A13	SLC3A1	SLC44A1	SLC4A4	SLC50A1	SLCO2A1	SLITRK1	SMARCA1	SMYD1	SNCAIP	SOX15	SOX2	SOX5	SPTAN1	SSH3	SSPN	STARD7	STX5	SV2A	TACR1	TBC1D16	TBX4	TECR	TENM3-AS1	TENT5A	TGFB3	TLCD5	TLE3	TNNC1	TNNI3K	TP63	TPM2	TSPAN14	TSPEAR	TTN	TUBA4A	TUBA4B	UBXN10	USP13	USP2	USP47	UXS1	VSTM2L	WDR81	WIF1	WT1-AS	XIRP1	XK	YPEL5	ZBTB18	ZBTB9	ZCWPW1	ZDHHC8	ZFP36L1	ZNF281	ZNF362	ZNF385B	ZNF436	ZNF436-AS1	ZNF516-DT
AMIT_EGF_RESPONSE_480_HELA	> Genes whose expression peaked at 480 min after stimulation of HeLa cells with EGF [GeneID=1950].	ABHD2	ACTC1	ACTN1	AGRN	AMIGO2	ARHGDIA	ARHGEF18	ARHGEF2	B4GALT1	BCAR3	BCL2L1	BIN1	BRD2	BRD3OS	CAMSAP1	CCND1	CCND3	CD44	CDK9	CDV3	CDYL	CEP85	CHST11	COL4A1	COL4A2	CTNNB1	CYB561	DAPK3	DCLK1	DGAT1	DHPS	DIAPH1	DLGAP4	DPAGT1	DUSP4	DUSP7	EFHD2	EGFR	EGLN1	EHD1	ENC1	ERCC1	EXT1	FAM214B	FAM50B	FGFR1	FOXD1	FST	FXR2	GABPB1	GAK	GLRX3	GMDS	GPAA1	GPRC5A	GRAMD1B	HBEGF	HEBP2	HMGA1	HMGXB3	HOMER3	HPCAL1	IGFBP4	IL11	INPP1	ISG20	ITGA2	ITGA5	ITGA6	ITGB5	ITPR3	KRT17	KYAT1	LAMP1	LPCAT4	LTBR	LY6E	MAD1L1	MALL	MAP2K3	MBD1	MBP	MICAL2	MT1F	MT1H	MT1X	MT2A	MTA1	MTAP	MYO9B	NCLN	NEDD9	NET1	NFKB2	NUDT4	OSMR	P3H2	PARVA	PCGF2	PDLIM5	PDLIM7	PGAP6	PHC2	PHLDA2	PICALM	PLAU	PLAUR	PLEC	PLPP3	PMEPA1	PNO1	POM121	PPDPF	PPIAP21	PPIF	PTGS1	PTPRF	PVR	RANGAP1	RELA	RHOC	RHOD	RNF126	RRBP1	RRP1	RRP12	SEPTIN9	SERPINE1	SERPINE2	SERPINH1	SFN	SH2D2A	SLC19A1	SLC1A5	SLC25A37	SLC35F6	SMTN	SNRPF	SORBS3	SPAG7	SPHK1	STC1	SYDE1	TACSTD2	TBC1D2	TGM2	TM4SF1	TMEM158	TNFRSF12A	TNFRSF21	TNS4	TOR4A	TPBG	TRAF4	TRIO	TSPAN14	TUBB2A	TUBB4B	USF2	VASP	XAB2	YJU2	ZFP36L2	ZYX
AMIT_EGF_RESPONSE_480_MCF10A	> Genes whose expression peaked at 480 min after stimulation of MCF10A cells with EGF [GeneID=1950].	APIP	ARL4C	BDKRB1	CABIN1	CHST11	CYP27B1	EGLN1	FOXD1	FST	GFPT1	GIT2	GPR153	GRB10	HPCAL1	ITGA2	LYPD3	MAPK1	MREG	MRM2	NAV3	ODC1	PHLDA2	PLEK2	PMAIP1	POPDC3	PTHLH	RAB22A	RFC1	RHOF	SCG5	SH2D2A	SLC35G2	SMTN	SOX9	SRRD	SSNA1	STC1	SZRD1	TIMM10	TRIB3	UNC119B	VEGFA	VEGFC
AMIT_SERUM_RESPONSE_120_MCF10A	> Genes whose expression peaked at 120 min after stimulation of MCF10A cells with serum.	ATP8B1	BCAR3	BMP2	C3orf52	CD55	CDKN1C	CDR2L	CIZ1	CLCF1	CSTF2	CXCL10	DAPP1	DLX2	DUSP10	EDN1	ESRP2	ETS2	EZR	FEM1B	FERMT2	GADD45A	GADD45B	GBP1	GCNT1	ID1	ID2	ID3	IFIT5	IL36G	IRS2	ISOC1	JUNB	KLF10	KLF4	KLF5	KRT10	LIF	MAFF	MAP3K14	MCL1	MNT	MREG	NEDD9	PDLIM5	PDZD2	PIM1	PLAGL2	PLAUR	PPP2R5D	RAP2B	RND3	RYBP	SCHIP1	SERTAD3	SETD3	SIK1	SKIL	SOWAHC	SOX9	SPHK1	STX12	SUN1	TESK1	TRIM21	YRDC
ANASTASSIOU_MULTICANCER_INVASIVENESS_SIGNATURE	> Invasiveness signature resulting from cancer cell/microenvironment interaction.	ACTA2	ADAM12	AEBP1	ASPN	BGN	C1QTNF3	CDH11	COL10A1	COL11A1	COL1A1	COL1A2	COL3A1	COL5A1	COL5A2	COL6A2	COL6A3	COMP	COPZ2	CRISPLD2	CTSK	DCN	EDNRA	EPYC	FAP	FBN1	FN1	GLT8D2	GREM1	INHBA	ITGBL1	LGALS1	LOX	LOXL2	LRRC15	LUM	MFAP5	MMP11	MMP2	MXRA5	NID2	NOX4	NTM	NUAK1	OLFML2B	PCOLCE	PDGFRB	PLAU	POSTN	PRRX1	RAB31	RCN3	SERPINF1	SFRP4	SNAI2	SPARC	SPOCK1	SUGCT	SULF1	THBS2	THY1	TIMP3	TMEM158	TNFAIP6	VCAN
ANDERSON_BLOOD_CN54GP140_ADJUVANTED_WITH_GLA_AF_AGE_18_45YO_1DY_DN	> Genes down-regulated in blood 1d vs 0hr in adults (18-45) after exposure to CN54gp140 adjuvanted with GLA-AF , time point 1D , administered i.m.	ACD	ACLY	ACO2	ACTB	ADD1	AFF4	ANTXR2	ARAP1	ARF1	ARF3	ARHGAP1	ARHGAP30	ARID3A	ARPC4	ATP6AP1	ATP6V1B2	BABAM2	BANP	CACNA1S	CAP1	CBL	CLASP1	CREBBP	CTCF	DPEP2	DPF2	DPP8	DVL3	FBXL18	FLII	FOXJ3	FRA10AC1	GALNT10	GBA	GRK2	GRK6	HARS2	HGS	HNRNPK	IDH3B	KAT6A	KMT2D	LAMP1	LAPTM5	LASP1	MAP7D1	MAST3	MIDEAS	MSN	MTMR3	MYH9	NDRG3	PGD	PPP1CA	PRRC2C	RAB5B	RABGEF1	RALY	RASSF5	RCSD1	RIC8A	SAP130	SEC16A	SEC23B	SF3B2	SH2D3C	SON	SORL1	SPEN	SRRM1	STK24	STK4	STX2	TAF4	TBC1D22A	UBA1	UPF1	VPS8	WAS	WDR1	WLS	YWHAZ	ZAN	ZNF106	ZNF341
ANDERSON_BLOOD_CN54GP140_ADJUVANTED_WITH_GLA_AF_AGE_18_45YO_1DY_UP	> Genes up-regulated in blood 1d vs 0hr in adults (18-45) after exposure to CN54gp140 adjuvanted with GLA-AF , time point 1D , administered i.m.	ADRA2C	AMY1B	ARTN	ATAD1	ATP11C	BANF2	BMP8B	BOLA2	BRIX1	C4orf3	C9orf64	CAMK1G	CAMK2A	CAPZA1	CASTOR1	CD48	CRB3	CSNK1G1	EID3	ENSA	FAM155B	FAM162A	FAM89A	FSTL4	FUT8-AS1	GCLM	GIMAP2	GOLGA6L7	GUCA2A	H3-4	HBE1	HCN2	HLA-C	HS3ST6	IER3IP1	IGFBP1	IL17REL	ING3	ITM2B	KCTD7	KRT75	KRTAP10-2	LINC01618	MAPK8IP2	MIR488	MRPL15	MTX2	NR2F2	NRSN2	OR52D1	PCYOX1	PHLDB1	PKP2	PLA2G3	PRDX4	PRKACG	RASSF6	RBMX2	RFX4	RNASEH2B	RNF7	RPS18	RUNX1T1	RXRG	SCGN	SIGLEC6	SMIM30	SNORD13	SNORD3D	SNTA1	SNX14	SOD2-OT1	SPINK2	SRGAP2C	STAR	SUMO1	SYP	TAZ	TMEM106B	TMEM191A	TMEM70	TMSB4X	TTC30A	ZNF160	ZNF320	ZNF93
ANDERSON_BLOOD_CN54GP140_ADJUVANTED_WITH_GLA_AF_AGE_18_45YO_3DY_DN	> Genes down-regulated in blood 3d vs 0hr in adults (18-45) after exposure to CN54gp140 adjuvanted with GLA-AF , time point 3D , administered i.m.	ACTG1	AFF4	AMDHD2	ARAP3	ARPC1B	ATG4B	ATP6V1A	CBWD6	CHMP2A	CORO1A	DNAJB12	DNTTIP1	DPEP2	HBP1	KCTD2	MAEA	MAPRE1	NUDT5	OSTF1	PARN	PGAM1	PPP1CA	PSMC1	PSMD13	RAB7A	RAI2	S100A4	SCAND1	TMLHE	TRIM63	TTI2	WAS	WLS	ZAN
ANDERSON_BLOOD_CN54GP140_ADJUVANTED_WITH_GLA_AF_AGE_18_45YO_3DY_UP	> Genes up-regulated in blood 3d vs 0hr in adults (18-45) after exposure to CN54gp140 adjuvanted with GLA-AF , time point 3D , administered i.m.	AMY1B	ARTN	BCAN	BMP8B	CAMK1G	CASTOR1	CLUH	COL6A3	EEF1AKMT1	EML2	FRMPD2B	G6PC	GCK	GDF1	HBE1	IGFBP1	ING3	LINC01618	MIR7-3HG	MPI	MROH8	NECAP2	OR11A1	OR2A20P	PCYOX1	PKP2	RFX4	RNU4-1	RNU4-2	RTL8B	SCX	SPICE1	STAR	TMEM191A	TMEM70	TMSB4X	TTC30A	XRCC3	ZNF320	ZNF93
ANDERSON_BLOOD_CN54GP140_ADJUVANTED_WITH_GLA_AF_AGE_18_45YO_6HR_DN	> Genes down-regulated in blood 6hr vs 0hr in adults (18-45) after exposure to CN54gp140 adjuvanted with GLA-AF , time point 6H , administered i.m.	ACTRT1	ART1	ATP1A3	ATP6AP1L	B4GALT3	BDNF	C1QTNF2	CMTM3	CRLF2	DDIT4	DDX19A	DNA2	DPF1	EXOG	FCGR3A	FGF23	FKBP5	FRA10AC1	GFRA4	GMPPB	GOLGA8M	GUK1	HMCES	HOXB6	HRH1	IDH3B	IGHMBP2	IRF3	ITPRIPL1	KCNJ10	LSP1	LYL1	MED1	MEGF10	MEGF8	MYG1	OR51D1	PDRG1	PMEPA1	PRDM9	PRR5	PSENEN	PTK6	PTPN7	R3HDM4	RELL1	RFX5	RGS10	SAP30	SEPTIN5	SGCA	SLC25A39	SLC35G6	SLC39A13	SPRYD3	ST13P4	TBC1D21	TPRA1	TSC22D3	UBB	UBL4A	UBXN6	ZNF580
ANDERSON_BLOOD_CN54GP140_ADJUVANTED_WITH_GLA_AF_AGE_18_45YO_6HR_UP	> Genes up-regulated in blood 6hr vs 0hr in adults (18-45) after exposure to CN54gp140 adjuvanted with GLA-AF , time point 6H , administered i.m.	AP1M2	ATG3	C4orf3	CCR2	CD1C	CIAO1	CREB1	FAM155B	FAM200A	FUT6	FUT8-AS1	ING3	IPP	KIAA2026	KRR1	LYPLAL1	MIR25	MYOF	NFKBIZ	OTP	PCYOX1	PHAX	PTGR2	PTPRO	RAB18	RAPSN	RASSF6	RPN2	SEM1	SLC25A51	SLC4A4	SLU7	SPTY2D1	TAF15	TMSB4X	UFSP2	ZFYVE27
ANDERSON_BLOOD_CN54GP140_ADJUVANTED_WITH_GLA_AF_AGE_18_45YO_7DY_DN	> Genes down-regulated in blood 7d vs 0hr in adults (18-45) after exposure to CN54gp140 adjuvanted with GLA-AF , time point 7D , administered i.m.	IDH3B	NUDT16L1	PAX2	PDXDC1	PRKCZ	SMPD2	UQCR10
ANDERSON_BLOOD_CN54GP140_ADJUVANTED_WITH_GLA_AF_AGE_18_45YO_7DY_UP	> Genes up-regulated in blood 7d vs 0hr in adults (18-45) after exposure to CN54gp140 adjuvanted with GLA-AF , time point 7D , administered i.m.	ALDH8A1	AMY1B	BMP8B	C9orf64	CAMK2A	CDK6	DTNA	EXO5	FRMPD2B	GGT2	GOLGA6L7	HBE1	HECA	HSP90AA2P	HTR2A	ICA1L	IGFBP1	ING3	ITM2B	KCTD7	NME2	PCYOX1	RAD51	RASSF6	RFX4	RPS6KA3	RTL8B	SCX	SIGLEC6	SLC26A4-AS1	SOD2-OT1	STAR	TAOK3	TMEM156	TMEM191A	TMEM70	TMSB4X	TTC30A	ZNF160	ZNF320	ZNF568	ZNF93
ANDERSON_BLOOD_CN54GP140_ADJUVANTED_WITH_GLA_AF_AGE_18_45YO_HIGH_IGM_RESPONDERS_3DY_7D_DN	> Genes down-regulated in blood 3d and 7d vs 0hr in adults (18-45) (high IgM responders) after exposure to CN54gp140 adjuvanted with GLA-AF , time point 3D, 7D combined (identical signatures) , administered i.m.	IL2RB	KLRB1	KLRD1	NKG7	SLAMF7	TBX21
ANDERSON_BLOOD_CN54GP140_ADJUVANTED_WITH_GLA_AF_AGE_18_45YO_LOW_IGM_RESPONDERS_6HY_1DY_UP	> Genes up-regulated in blood 6hr/1DY vs 0hr in adults (18-45) (low IgM responders) after exposure to CN54gp140 adjuvanted with GLA-AF , time point 6H/1DY combined (identical signature) , administered i.m.	CAV1	KCNH1	KRTCAP2	SLC44A1	TXNDC15
ANGIOGENESIS	> Genes annotated by the GO term GO:0001525. Blood vessel formation when new vessels emerge from the proliferation of pre-existing blood vessels.	ACVRL1	AGGF1	AMOT	ANG	ANGPTL3	ANGPTL4	ATP5IF1	BTG1	C1GALT1	CANX	CDH13	CHRNA7	COL4A2	COL4A3	CXCL8	EGF	EMCN	EPGN	ERAP1	FOXO4	HTATIP2	IL17F	IL18	MYH9	NCL	NF1	NOTCH4	NPPB	NPR1	PF4	PLG	PML	PROK2	RHOB	RNH1	ROBO4	RUNX1	SCG2	SERPINF1	SHH	SPHK1	SPINK5	STAB1	TGFB2	THY1	TNFSF12	TNNI3	VEGFA
AP2_Q3	> Genes having at least one occurence of the transcription factor binding site V$AP2_Q3 (v7.4 TRANSFAC) in the regions spanning up to 4 kb around their transcription starting sites.	ABCF2	ABHD1	ACSL3	ACTL6B	ADAM23	ADRA2C	AMMECR1L	ANKZF1	APLP1	ARL3	ARTN	ASIC2	ATG9A	BARX1	BCL11B	BORCS5	C17orf102	C1QL2	C6orf62	C6orf89	CACNA1G	CACNG2	CALHM2	CAMTA2	CAND1	CBLL1	CBLN4	CCDC136	CCDC9B	CDH24	CDK16	CDK5R1	CDK9	CHD4	CHN2	CHSY1	CLOCK	CNNM1	CNP	COL11A2	CPSF4	CREB3	CRTAC1	CSRNP2	CTCF	CTDSP1	CTSA	CXXC5	DCAF1	DDB1	DNAI1	DNAJC7	DNTTIP1	DSP	E2F4	EBAG9	EIF4A1	EIF4G2	ELF4	EML3	EMX2	EPC1	EPHA3	EPHB1	ERF	ESRRA	ETF1	ETV4	FAM155B	FAM53C	FAM76A	FAM78A	FAM89B	FBXL14	FGD1	FGF8	FLI1	FOSL2	FOXO1	FOXO3	FXR2	GABBR2	GABRA4	GAS7	GORASP2	GPBP1	GPRC5B	GRIK3	GRM3	H1-0	H1-10	HDLBP	HEBP1	HEBP2	HECTD1	HEY1	HIC1	HIRA	HOXC10	IER5L	IGF1R	IL11	INO80D	IRS1	JADE1	KAT7	KCNA1	KCNA6	KCNB2	KCND1	KCNN2	KLF10	LBX1	LCOR	LHX2	LHX4	LHX6	LIMK2	LLGL2	LRRC29	LRRC36	MAF	MAFB	MAP3K3	MAP3K6	MAPT	MARCKSL1	MAT2A	MECOM	MEX3B	MGLL	MIB1	MIR17HG	MNT	MOV10	MRPL40	MSI1	MYCN	MYO15A	NCAPD3	NCOA6	NEURL2	NFAT5	NKIRAS2	NKX2-1	NLGN3	NR3C1	NRF1	NXPH4	OGA	P4HA1	PABPC1	PAIP2	PATZ1	PAX7	PBRM1	PCIF1	PDE6D	PDGFB	PHACTR3	PIGO	PITPNC1	PLAGL2	PLCB3	PLXNC1	POFUT1	POLD4	POLH	PORCN	POU4F1	POU4F2	PPM1E	PPME1	PPP1CA	PRDM16	PSMD1	PTCHD1	PURA	PURB	RAB35	RAB7A	RAP1GDS1	RASAL2	RASGEF1A	RELB	RGMA	RGS8	RIMS1	RNF220	ROM1	RPL41	RPS6KA3	RPS6KA4	RRAS	SALL1	SF1	SFXN2	SH3BP5L	SLC12A4	SLC30A3	SLC35D1	SLC4A1	SLC4A3	SLC7A10	SLITRK5	SMG1	SOX12	SOX2	SPACA6	SPAST	SPATA6	SPINK5	SPOP	SSX2IP	ST3GAL5	ST6GALNAC5	STAB1	STAG2	SYT7	TBC1D10B	TBX3	TCF7	TENT5B	TFAP2C	TGFB1	TLN1	TMEM132E	TMEM208	TRIM24	TRIM33	TSPAN7	UBE2B	UBE2L3	UBL3	UBTF	UNC50	USF1	VEGFB	VPS26B	WDTC1	WFDC3	WNT1	WNT10A	WNT3	XPO5	XRCC6	YWHAQ	ZBTB22	ZBTB7A	ZC3H10	ZIC1	ZNF335	ZNF385A	ZNF576	ZNF70
AP2_Q6	> Genes having at least one occurence of the transcription factor binding site V$AP2_Q6 (v7.4 TRANSFAC) in the regions spanning up to 4 kb around their transcription starting sites.	ACTB	ACTL6B	ACTR1A	AKIRIN2	ALG5	AMMECR1L	ANGPTL2	ANKRD13B	ANKRD27	APBA1	APLP1	ARHGAP36	ARHGAP5	ARID1A	ARPC1A	ASS1	ATF7IP	ATL2	ATP5MC2	ATP5PD	ATXN7L2	BAHD1	BANP	BCL2	BCL3	BRPF1	BSN	C12orf66	C16orf72	C6orf62	C6orf89	CADM1	CAMK4	CAMTA2	CARF	CBX6	CCDC177	CCDC71	CDC25A	CDC73	CDK8	CDK9	CELF1	CEND1	CENPB	CEP95	CLC	CNNM1	CNNM2	CNNM4	CNP	COL11A2	CPEB4	CRBN	CREB3	CREB3L1	CRK	CRLF1	CTCF	CTNND2	CYB5R1	CYTH2	DAGLA	DCUN1D3	DDX5	DNAI1	DNMT3A	DNTTIP1	DUSP15	E2F3	EBAG9	EDA	EFEMP2	ENHO	EP300	EPHB1	EXOSC8	FAF1	FAM53C	FBXO11	FGF11	FKBP14	FMNL1	FNBP1L	FST	FXR2	FZD5	GALNT10	GALNT14	GAS7	GATA2	GATA6	GGNBP2	GLTP	GPBP1	GPC4	GPR3	GRK5	GSE1	GUCY1A2	H1-0	HCN1	HCST	HDLBP	HMGN2	HOXA6	HOXB2	HPN	HS3ST3B1	ICA1	IGFBP7	INSM1	IQUB	IRF1	KAT7	KCNH5	KCNN2	KDM2A	KLC2	KY	LCOR	LDB1	LHX1	LHX2	LIMD2	LMX1A	LYRM1	MAFB	MAGIX	MAPK6	MAPRE1	MAPRE3	MARCHF6	MARCKSL1	MAST2	MBD3	MED13	MED26	MEIS2	MIR17HG	MMD	MNT	MTA2	MYADM	NFKBID	NIBAN1	NOTCH3	NRF1	NRG1	NXPH3	NYAP1	ORC6	PABPC1	PABPC3	PAX2	PBX3	PCGF5	PCIF1	PDE5A	PDGFB	PDZD7	PHF12	PHF21B	PITX3	PLAGL2	PLCB3	PLEKHA8	PLXNC1	POFUT1	POLD3	POU2F1	PPFIA1	PPM1E	PPM1J	PPP2R5E	PPP6C	PRR16	PRR7	RAB10	RAB22A	RAB35	RAB3IP	RAP1GDS1	RAPGEFL1	RASA1	RASAL2	RASGRP2	RASIP1	RBM15B	RCOR2	RELB	REV3L	RGS9BP	RPRD2	RRBP1	SALL1	SDC1	SFRP2	SFXN2	SHB	SIRT1	SLC25A12	SLC25A28	SLC30A5	SLC7A10	SMARCD2	SMOX	SOBP	SOX12	SOX2	SP3	SP4	SPATA6	SPCS2	SPPL3	SPRY2	SPTB	SPTBN4	ST8SIA2	STAG2	SUFU	TBX2	TEAD2	TERF2	TEX2	TLN1	TMEM178A	TMEM256	TMEM59L	TMEM8B	TMTC2	TNFAIP8L3	TRIM28	TRIM39	TSPAN2	UBE2B	UBE2S	UBTF	USP48	USP49	VEGFB	VPS35	WAC	WDR12	WFDC3	WNK1	WNT1	WNT3	WNT7A	ZDHHC14	ZDHHC2	ZFAND3	ZNF341	ZNF362	ZNF503	ZNF513	ZNF593	ZNF644	ZZZ3
AP2_Q6_01	> Genes having at least one occurence of the transcription factor binding site V$AP2_Q6_01 (v7.4 TRANSFAC) in the regions spanning up to 4 kb around their transcription starting sites.	ABHD17AP5	ACVR2B	ADAMTS5	ADIPOR1	ADRB1	AGAP1	AKIRIN2	ALG10	AMMECR1L	ANGPTL2	ANKRD40	ANP32A	APLP1	ARAP1	ARF3	ARHGAP36	ARID1A	ASCL1	ASIC2	ASS1	ATP5PD	B4GALT1	BAHD1	BCAT2	BCL6	BCOR	BMT2	C16orf72	C6orf62	CADM1	CAMKV	CAMTA2	CCNG1	CD248	CDC73	CDK16	CDK9	CELSR2	CEND1	CERCAM	CGREF1	CHAT	CHD4	CIC	CIRBP	CIRBP-AS1	CLASRP	CLDN5	CNNM4	CNP	COL12A1	CPEB3	CPSF4	CREBRF	CRY1	CTCF	CXXC5	CYB561D1	CYTH2	DBN1	DGCR8	DLG3	DLGAP4	DMPK	DNAI1	DNMT3A	DTNB	DTWD2	DYNC1LI1	EFNB3	EGR3	EIF1	EIF4G2	ENHO	EPHB1	ERF	EYA1	FAM219A	FAM53C	FAM76A	FAM89B	FASTK	FBRS	FGD1	FGF11	FGF9	FKBP14	FMNL1	FNBP1	FOXA3	FXYD1	GGNBP2	GLTP	GNG8	GP1BB	GPBP1	GPR12	GPR3	GRK6	HDLBP	HEY1	HOXA1	HOXB2	HOXB9	HPN	IGF2BP1	IGF2BP3	IL11	ITPKA	JADE2	KCNAB3	KCNH2	KCNH5	KCNH8	KCNJ12	KCNK3	KCNQ4	KDM2A	KDM3B	KIF3C	KLF10	KLF13	KMT2E	LCOR	LDB1	LHFPL4	LHX2	LRFN5	LRRC8D	MAFB	MAP1B	MARCHF5	MARCKSL1	MCU	MED13	MED26	MGAT2	MGAT4B	MIB1	MIR17HG	MKNK2	MLLT6	MN1	MSTN	MTCH2	MYH10	NACC1	NAT8L	NCOA2	NCOA6	NEO1	NFYC	NIBAN1	NIPBL	NR2E1	NR2F2	NRF1	NTF4	NUFIP2	NXPH3	NYAP1	OAZ2	OGA	OSR2	OTUD7B	PABPC1	PABPC4	PAQR4	PCGF1	PCIF1	PDGFB	PFKFB3	PGF	PHF1	PIANP	PIAS1	PICALM	PIP4K2B	PKN1	PLAGL2	PLCB3	PLEKHA8	PLXNC1	POFUT1	PORCN	POU5F1	PPM1E	PPP2R5A	PPP6R2	PRDM16	PTK7	PTMA	RAB35	RAD21	RALYL	RAP1GDS1	RAPGEFL1	RASGRP2	RASIP1	RBM6	RDH10	RFX1	RGMA	RHBDF1	RNF220	RNF40	RPL36AL	SALL1	SCUBE3	SH3BP4	SIPA1	SLC12A4	SLC17A7	SLC18A3	SLC25A28	SLC37A4	SLC6A11	SLC7A10	SMAD7	SMARCD1	SMIM29	SOBP	SOX2	SPACA6	SPATA6	SPRED1	SRRM3	ST7	ST8SIA2	STARD13	STMN1	SYMPK	SYT7	TAB2	TACC2	TERF2	TEX2	TFAP2C	TFAP4	TFEB	TGS1	TLK2	TLNRD1	TMEM132E	TMEM25	TMEM256	TMEM59L	TMEM68	TNFAIP8L3	TRIM28	TRIM39	TRMT1	TSEN2	TSSK3	UBE2S	UBTF	UNC79	USP49	VEGFA	VPS25	VWCE	WNK1	WNK4	WNT5A	ZBTB7A	ZMYM2	ZNF281	ZNF362	ZNF516-DT	ZNF703	ZNRF2
AP2ALPHA_01	> Genes having at least one occurence of the transcription factor binding site V$AP2ALPHA_01 (v7.4 TRANSFAC) in the regions spanning up to 4 kb around their transcription starting sites.	ADGRL3	ADRA2C	AHNAK	APLP1	APLP2	ARHGAP36	ARID1A	ARPC4	ARTN	ASS1	ASTN1	ATF5	ATP5PD	ATP6V1D	BAG6	BARX1	BBS10	BCL3	C2CD2L	C6orf89	CABP7	CBX6	CCDC24	CD83	CDC14A	CDK9	CENPB	CERCAM	CHRDL1	CIAO1	CIB1	CIC	CITED1	CLDN7	CMTR1	CNKSR1	CNKSR2	CREB3L1	CSMD3	CTCF	CTDNEP1	CXXC5	DDR1	DGCR2	DGKG	DLL4	DMPK	DPF3	DRD2	DSCAM	DSCAML1	E2F3	EGLN2	EIF2S1	EIF3A	ELOVL1	ELP5	ERF	ESAM	ETV4	FAM76A	FBRS	FBXL12	FBXO34	FER1L6-AS1	FKBP14	FKRP	FRMPD1	G3BP1	GAS7	GNL1	GRHL2	GRIK3	HIC1	HIF1A	HNRNPDL	HNRNPL	HOXA3	HOXC10	HR	HSD11B2	IER5L	IGF2BP1	IGFBP7	IL11	IL4I1	IRF1	JADE1	JADE2	JARID2	JOSD2	JPH1	JUND	KAT5	KCNH8	KCNK12	KDM2A	KDM3B	KITLG	KLF10	KLF12	KLF13	KRT4	L1CAM	LCOR	LDB1	LHX6	LIN28A	LMO4	LOXL4	LRP1	LRP8	LRRC29	LTA	LUC7L2	MAFB	MAP1B	MAP1LC3A	MAP2K2	MAP3K11	MAP3K6	MAP4	MARCKSL1	MED13	MFNG	MKNK2	MLX	MMP14	MPC2	MXD4	NACC1	NDST1	NETO1	NFAT5	NFATC3	NFIB	NFKBID	NIBAN1	NOTCH3	NR2C2	NR3C1	NSMF	NUFIP2	NUP62	NXPH4	NYAP1	P4HA1	PABPC1	PABPC4	PAK3	PCIF1	PDGFB	PDLIM2	PHC2	PITX2	PKN1	PLEKHA8	PLP2	PLXNC1	POU3F1	POU3F2	PPARD	PPM1E	PPP1R12C	PPP2R5B	PRDM16	PRPH	PRR3	PTGES3	PTGIR	PTMA	PTPRG	RAB5C	RAPGEFL1	RARA	RARG	RBM15B	RCOR2	RELB	RFX6	RIPOR1	RNF220	RPIA	RTL9	RXRB	S100A16	SCN5A	SEMA6C	SIX1	SLC12A4	SLC25A28	SLC39A7	SLC6A11	SLITRK5	SMAD7	SMG1	SOS1	SOX10	SOX5	SOX9	SP3	SP4	SPACA6	SPAG9	STAT3	TEAD2	TFAP4	THAP11	THRA	TIGD6	TKFC	TLK2	TMEM127	TMEM131L	TMEM208	TMEM256	TMSB4Y	TRERF1	TRMT1	TRPC1	TSPAN17	TSSK1B	TSSK3	TTBK2	UBA3	UBE2M	UBTF	USP49	UST	VEGFA	WDR53	WNK2	WNK4	WNT10A	YTHDF2	ZBTB7A	ZFAND3	ZFP36L1	ZNF281	ZNF335	ZNF362	ZNF703	ZNRF2
AP2GAMMA_01	> Genes having at least one occurence of the transcription factor binding site V$AP2GAMMA_01 (v7.4 TRANSFAC) in the regions spanning up to 4 kb around their transcription starting sites.	ADGRL3	ANGPTL2	ANKRD2	APLP1	APLP2	ARHGAP30	ARHGAP36	ARID1A	ARPC4	ARTN	ASS1	ATF5	ATP5PD	ATP6V1D	ATXN7L2	BAG6	BARX1	BBS10	BCL3	C2CD2L	C6orf89	CABP7	CALM1	CBX6	CCDC24	CD83	CDC14A	CDC73	CDK9	CDON	CEND1	CENPB	CERCAM	CHRDL1	CIB1	CIC	CLDN7	CMTR1	CNKSR1	CNP	CPEB4	CREB3L1	CRYAB	CTCF	CTDNEP1	CTSA	CXXC5	DAB1	DENND2D	DGCR2	DGKG	DLL4	DPF3	DRD2	DSCAM	DSCAML1	DTX3	E2F3	EDA	EFNB3	EGLN2	EIF2S1	EIF3A	ELP5	ERF	ETV4	FAM76A	FBRS	FBXO34	FCRLA	FER1L6-AS1	FGF11	FKBP14	FKRP	FLT3LG	FRMPD1	GAS7	GGNBP2	GMIP	GNL1	GPBP1	GPRC5C	GRHL2	GRIK3	HIC1	HIF1A	HNRNPDL	HNRNPL	HOXA1	HOXA3	HOXC10	HPN	HR	HSPB2	HTR7	IER5L	IGF2BP1	IGFBP7	IL11	IL4I1	IRAG1	JARID2	JOSD2	JUND	JUP	KAT5	KCNH8	KCNJ12	KCNK12	KCNQ4	KDM2A	KDM3B	KITLG	KLF10	KLF12	KLF13	KRT4	L1CAM	LCOR	LDB1	LHX2	LHX6	LIG3	LIN28A	LMO4	LRP8	LRRC36	MAFB	MAN1C1	MAP1B	MAP2K2	MAP3K11	MAP3K6	MARCKSL1	MECOM	MED13	MFNG	MKNK2	MLX	MPC2	MSTN	MXD4	MYCL	MYH7	NACC1	NEO1	NFAT5	NFATC3	NFIB	NIBAN1	NKX2-1	NOTCH3	NR2C2	NR3C1	NUFIP2	NUP62	NXPH4	NYAP1	OBSCN	OTUD7B	P4HA1	PABPC1	PABPC4	PAK3	PCIF1	PDGFB	PDLIM2	PHC2	PIP4K2B	PITX2	PKN1	PLEKHA8	PLP2	PLXNC1	POU3F1	POU3F2	PPM1E	PRDM16	PRR3	PTGES3	PTK7	PTMA	PTPRG	RARG	RASIP1	RCOR2	RELB	RFX6	RIPOR1	RNF220	ROCK1	RPIA	RXRB	SCML2	SCN5A	SEMA6C	SIPA1	SIX1	SIX4	SLC12A4	SLC25A28	SLC30A3	SLC39A7	SLC6A11	SLITRK5	SMAD7	SMG1	SOS1	SOX10	SOX5	SOX9	SP4	SPACA6	SPAG9	SPATA6	SRRM3	STAT3	TEAD2	THAP11	TIGD6	TKFC	TLK2	TMEM131L	TMEM256	TRERF1	TRIM28	TRMT1	TRPC1	TSPAN17	TSPAN33	TSSK1B	TSSK3	UBA3	UBE2H	UBE2M	UBTF	USP49	UST	WDR53	WNK2	WNT10A	YTHDF2	ZBTB7A	ZFAND3	ZNF281	ZNF335	ZNF362	ZNF385A	ZNF593	ZNF687	ZNF703	ZNRF2
AP4_Q6_01	> Genes having at least one occurence of the transcription factor binding site V$AP4_Q6_01 (v7.4 TRANSFAC) in the regions spanning up to 4 kb around their transcription starting sites.	ABR	ACTA1	ACTB	ACVR1	ADGRL3	AGBL5	AICDA	ALK	ALPK2	ANK1	ANXA8	APOBEC2	ARHGEF2	ASB5	ATF7IP	BACH1	BARX2	BCL2L2	BEST3	BNC2	BRD4	BRINP1	BTBD3	CADM2	CADPS	CBFA2T3	CCDC177	CCDC191	CCL27	CCND2	CCNE2	CD72	CDC42SE1	CDH6	CDK5R2	CDKN1B	CELF3	CHRD	CHRNG	CKM	CLDN15	CLEC14A	CLIP1	CLVS1	CNTN2	CREB3L1	CSF1R	CSMD3	DALRD3	DCAF17	DES	DLG2	DLL4	DMD	DRP2	DVL3	E2F1	EFNA1	EIF4ENIF1	EPHB2	ERF	ETV1	EYA1	FAM98A	FGF12	FGF13	FGF17	FITM1	FNDC5	FRMPD1	GABPB2	GAS7	GFI1	GGNBP2	GIGYF2	GNB3	GOLPH3L	GPR162	GPR37L1	GRIK3	GRIN2B	GRIN2D	GRK5	H2AC7	H2BC3	H3C3	H3C4	HES6	HID1	HJV	HMGN2	HOOK1	HOXA3	HOXC12	HPCA	HSD3B7	HSPB6	HYAL2	IGF1R	IKZF2	ISL1	ITPR3	JPT1	KCNJ2	KCNMB3	KCNN2	KCNQ5	KCNS3	KDM2A	KIRREL2	KLF13	KLHL40	KLK13	KNCN	LGALS1	LINC01089	LNX1	LURAP1L	MAP3K13	MASP1	MBNL2	MCAM	MEF2D	METTL8	MIR22HG	MLIP	MLLT11	MLYCD	MOSPD1	MPPED2	MSS51	MYC	MYCBP	MYCN	MYH3	MYLK	MYO18A	MYO7A	MYPN	NADK2	NAGLU	NANOS1	NDNF	NDST4	NDUFA4L2	NDUFAF3	NEURL1	NEXN-AS1	NHLH2	NOL4	NOSIP	NOTCH1	NUMBL	OR10J1	OR2L13	ORAI3	PAICS	PAX1	PCBP4	PDGFB	PLPP7	PNMA1	POLD4	PPAT	PPP1R17	PPP3CA	PPP3CB	PREX2	PRKCB	PRKCG	PRMT6	PROSER3	PRRG2	PSD	PSIP1	PTH1R	PTPN7	QTRT2	RAB3A	RAB5B	RAPSN	RASGEF1A	RASL12	RBFOX1	RBMS3	RGS12	RGS8	RIN1	RNF121	RNF213	RORC	RPA3	RSRC1	RTKN	RTL9	RUFY1	RXRG	S100A8	SEZ6	SH3BP1	SHOX2	SMARCA1	SORBS1	SOX12	SOX2	SPATS1	SPG21	SPOCK2	SPOP	STIM1	STX17	SUMO2	SVIL	SYNRG	SYT6	SYTL2	TAZ	TFAP4	TGFB3	TGIF1	THPO	TMEM109	TMEM184A	TMOD4	TNNC2	TNNI2	TNNT2	TPPP3	TRIM46	TRIM8	TRIT1	TRPC4	TUBA4A	TUBA4B	TUBB2B	TUBB4A	UBE2D3	USF1	USP54	VEGFA	VWA5A	WBP1L	WDR81	WNT10A	WNT2B	WNT6	YTHDF2	YWHAZ	ZMAT3	ZMIZ1	ZMYND8	ZNF385A	ZNF593	ZNF646	ZNF668	ZRANB1	ZSWIM8
ARNT2_TARGET_GENES	> Genes containing one or more binding sites for UniProt:Q9HBZ2 (ARNT2) in their promoter regions (TSS -1000,+100 bp) as identified by GTRD version 20.06 ChIP-seq harmonization.	ABCB8	ABCC10	ABCC3	ABCF2	AC002116.2	AC011921.1	AC036103.1	AC124068.2	ACAD9	ACBD3	ACIN1	ACOX1	ACOX3	ACSS2	ACTR8	AFF1	AHI1	AK3	AL118506.1	AL139021.2	AL157911.1	ALKBH6	ALKBH7	ANKHD1	ANKHD1-EIF4EBP3	ANKRD18A	ANKS1A	AOPEP	AP1S3	AP3M2	AP4M1	APEX1	APPBP2	APTR	AREL1	ARFIP1	ARID2	ARIH2	ARPC5	ARV1	ASCC2	ASCC3	ASH2L	ATAD2B	ATF7	ATF7-NPFF	ATF7IP	ATM	ATP10B	ATP5F1C	ATP5MC2	ATP6V1B2	ATP8B1	AUP1	B3GAT3	B9D1	BBC3	BBOF1	BCAS3	BDNF-AS	BLOC1S3	BRIP1	C11orf1	C11orf72	C12orf29	C12orf45	C12orf76	C14orf119	C16orf72	C19orf47	C19orf48	C1orf43	C2CD3	C6orf99	C8G	CAAP1	CACNA2D4	CALR	CAPN10	CARNMT1	CARS2	CASP9	CATSPERG	CC2D1B	CCDC125	CCDC142	CCDC146	CCDC25	CCM2	CCND2	CCT6B	CCZ1B	CD274	CD44	CD55	CDC7	CDC73	CDCA7L	CDV3	CENPM	CEP131	CEP152	CEP164	CEP350	CEP44	CERT1	CFAP69	CHD8	CHEK1	CIC	CITED2	CKMT2-AS1	CLCN3	CLCN6	CNBD2	CNTLN	CNTROB	COA6	COA6-AS1	COMMD1	COMMD10	COPS7A	COQ10A	COQ5	COQ6	CORO7	COX20	COX6A1	CPLANE2	CPSF2	CREB3	CREBL2	CSF1	CSNK1D	CTDSP2	CTR9	CTU1	CUL5	CYP51A1	CYP51A1-AS1	DAB1	DAG1	DBT	DCAF17	DCP1B	DDX1	DDX21	DDX46	DELE1	DEPDC4	DERL2	DESI2	DHDH	DHPS	DNAJA3	DNAJB1	DNAJC16	DNAJC21	DNAL1	DPCD	DPY19L4	DRAIC	DSE	DTWD1	DTWD2	DUSP10	DUSP19	DXO	DYNLL1	DYRK2	EAF2	EDC3	EDEM2	EEF1AKNMT	EFCAB14	EHBP1	EHD4	EHF	EIF2A	EIF3K	EIF4A1	EIF6	ELL	EMC10	EMC6	EMG1	ENC1	ENKUR	ENPP3	ENTPD3-AS1	EPHA1	ERCC1	ERI2	ETFBKMT	EXOC6B	EXOSC2	FAM117B	FAM185BP	FAM200B	FAM201A	FAM227B	FAM71E1	FAM83C-AS1	FANCE	FARP2	FAS	FAU	FBXL17	FBXL5	FBXO33	FBXO45	FBXO8	FBXW5	FCF1	FDXACB1	FKBP2	FMN1	FRMD5	FUCA1	FUT8	FXR2	G3BP1	G3BP2	GABARAP	GATAD2A	GBF1	GCLC	GCNT3	GMCL1	GNAI3	GNB2	GOSR1	GSE1	GSTCD	GSTZ1	GTF2H4	GTF2IP12	GTF2IRD1P1	GUK1	GYS1	H3P41	H4C1	H4C2	HACD1	HAGH	HARS1	HARS2	HAUS2	HAUS8	HECTD4	HELQ	HEXA	HEXA-AS1	HEXIM1	HMBOX1	HMOX1	HNMT	HNRNPC	HNRNPD	HNRNPD-DT	HNRNPK	HSD17B12	HSPA9	HSPBAP1	HTRA2	HYKK	IFNGR1	IFRD2	ILF3	ILF3-DT	IMPDH2	ING1	INIP	INTS12	INTS5	INTS9	IP6K2	IQCB1	IQCC	IQGAP3	ITFG2	ITFG2-AS1	ITGB1	ITGB1-DT	ITPKA	KBTBD4	KCNK1	KDM4C	KIAA0319L	KIF3A	KIN	KLC4	KLHL20	KLHL7	KLHL7-DT	KNSTRN	KPNA3	KRBA2	KRT8	LDHA	LIN7C	LINC00271	LINC00471	LINC00886	LINC01465	LINC01623	LINC01970	LINC02427	LINC02453	LINC02851	LPCAT3	LRP6	LRRC57	LRRC59	LSM8	MAN2A2	MANCR	MAP4K1	MAPK7	MAST4	MAST4-AS1	MBD2	MCEE	MCFD2	MCM7	MDP1	MED1	MED23	MED29	MEMO1	METTL8	MFSD11	MIPEP	MIPEPP3	MIR194-2HG	MIR4521	MIR4734	MIR5787	MIR6853	MIRLET7I	MIS12	MLF2	MORF4L2	MORF4L2-AS1	MORN1	MPHOSPH10	MPND	MRM1	MRPL16	MRPL18	MRPL19	MRPL2	MRPL21	MRPL32	MRPL35	MRPL49	MRPL57	MRPS15	MRPS18C	MRPS31	MRPS31P4	MRRF	MSH5	MSH5-SAPCD1	MSL2	MSMP	MTERF3	MTFR1L	MTHFR	MVK	MXI1	MYCBP	MYCL	MYG1	MYO10	MYO9B	NABP2	NAPA	NAPRT	NASP	NBN	NCDN	NCL	NDC1	NDUFA3	NDUFB1	NDUFS2	NDUFS3	NDUFV1	NEIL1	NEURL4	NF2	NFYA	NGDN	NGRN	NIPAL1	NOLC1	NOP2	NOP56	NPAT	NPIPB2	NRAV	NRBF2	NSD3	NUP42	NUTF2	NWD1	OARD1	OCEL1	OMA1	OSCAR	OSGEP	PAF1	PAQR4	PARP2	PARP8	PCLAF	PCM1	PCNX4	PFAS	PGAP4	PGK1	PHACTR4	PHB2	PICK1	PIWIL2	PKMYT1	PKP2	PLA2G4C	PLD3	PLEKHA6	PLEKHM3	PLK3	PLPP5	PMM2	PNKP	PNRC2	POC1B	POLG	POLK	POLR1B	PPAN	PPAN-P2RY11	PPME1	PPP1R11	PPP1R12B	PPP2R3B	PRELID1	PRKAR1A	PRPF3	PRPF38B	PRPF4B	PSMA2	PSMA4	PSMB1	PSMB7	PSMD8	PSMD9	PSMF1	PUS1	PWWP2A	PXN-AS1	RAB24	RABGEF1	RABIF	RACK1	RAE1	RALB	RBM18	RBM3	RBM6	RER1	REXO5	RGL1	RHBDD1	RHEBL1	RMI1	RN7SL346P	RN7SL774P	RNF10	RNF20	RNF216	RNU2-2P	RNU6-2	ROPN1L	RPA2	RPL10	RPL24	RPL29	RPL30P11	RPL7L1	RPLP0	RPPH1	RPS15	RPS17	RPS26	RPS27L	RPS3A	RPS6KB1	RPS7	RRS1	RRS1-AS1	RSBN1L	RSRP1	RUFY1	RUVBL2	S100A6	SAE1	SAMD12	SAMD4B	SAR1B	SC5D	SCAI	SCAMP1	SCAMP2	SCYL2	SDCBP2	SDHAF1	SEC24C	SEC31A	SELENOW	SEPTIN4-AS1	SEPTIN7P14	SERP1	SERTAD3	SFXN5	SGF29	SGTB	SH2B1	SH3BGRL2	SIKE1	SKA1	SKA3	SKP1	SLC25A23	SLC25A39	SLC25A42	SLC25A45	SLC26A2	SLC35A3	SLC35C2	SLC35E4	SLC49A4	SLC4A1AP	SLC52A3	SMC3	SMG9	SNHG12	SNHG15	SNORA16A	SNORD95	SNX29	SOCS2	SOD2	SP3	SRRM2	SRRT	SRSF2	SS18	STAP2	STK19	STXBP3	SUPT7L	SURF6	SYF2	SYN2	TARS2	TBL3	TBP	TCP1	TEDC1	TEN1	TEN1-CDK3	TENT4A	THAP2	THNSL1	THUMPD1	TIGD4	TIMM22	TIPARP	TIPARP-AS1	TLN1	TM2D3	TM9SF1	TMED4	TMEM102	TMEM126A	TMEM170A	TMEM191A	TMEM192	TMEM259	TMEM39A	TMEM50A	TMEM70	TMEM9B	TMEM9B-AS1	TMOD3	TOB2	TOMM5	TP53	TPD52	TPD52L2	TRABD2A	TRAPPC1	TRAPPC6A	TRAPPC8	TRIM2	TRIM37	TRIP11	TRMO	TRMT44	TSPAN31	TSPAN8	TSPYL4	TSR1	TTC13	TTC14	TTC17	TTC31	TTC7A	TUBD1	TUBGCP6	TUFM	UBAP2L	UBE2L6	UBLCP1	UGGT1	USE1	USO1	USP42	VAMP1	VARS2	VILL	VIPR1-AS1	VPS26C	VPS39	VRK2	VRK3	VTA1	VTRNA1-2	WASF2	WBP2	WDR41	WDR53	WDR74	WDR89	WIPF2	WRAP53	XPO1	XXYLT1	YBX1	YJU2	YTHDF2	ZBTB26	ZBTB48	ZCCHC2	ZCCHC9	ZFC3H1	ZNF107	ZNF3	ZNF33A	ZNF391	ZNF394	ZNF428	ZNF451	ZNF473	ZNF484	ZNF581	ZNF600	ZNF77	ZNF830	ZSCAN20	ZSWIM4
ASTIER_INTEGRIN_SIGNALING	> Integrin signaling signature in precursor B leukemia (PBL) cells:  fibronectin (FN1) [GeneID=2335] vs control treatment with poly-L-lysine.	ABCA4	ACACB	ACSL3	C2orf27A	CACTIN	CASP7	CCT4	CD79A	CHRNB4	CMC4	COPS5	CORO1A	DLGAP4	DPF2	EIF2S1	EPB41L1	ETV4	FERMT2	FOS	GAA	GATA2	GDPD5	GFRA2	GJB3	IK	ITGAE	JUND	KIF21B	KRT4	LGALS8	LIMK2	LYPD1	MDN1	MLXIP	MTOR	N4BP2L2	NUP205	NUP88	ODF1	PART1	PIK3C3	PSMC1	RASSF2	RHOA	RRAGD	SBF1	SFTPD	SPRY1	STARD3	TMEM131	TOR1A	TTTY2	U2AF2	USP13	VAV2	VPS45	ZYX
ATAAGCT_MIR21	> Genes having at least one occurence of the motif ATAAGCT in their 3' untranslated region. The motif represents putative target (that is, seed match) of human mature miRNA hsa-miR-21 (v7.1 miRBase).	ACBD5	ADGRG2	AGO2	ALX1	AP1AR	ARGLU1	ARHGAP24	ARID1A	ASPN	BAHD1	BNC2	BOLL	BRD1	BTBD3	CASKIN1	CBX4	CCER1	CCL1	CDC25A	CHD7	CNTFR	CPEB3	CREBL2	CREBRF	CRIM1	DAZL	DNAJC16	EHD1	ELF2	EPHA4	FASLG	FBXO11	FCHO2	FUBP1	GATAD2B	GID4	GLCCI1	HNRNPK	ING3	ITPRID2	JAG1	JPH1	KCNA3	KLHL42	KRIT1	LEMD3	MATN2	MBNL1	MIR137HG	MPRIP	MRPL9	MTAP	NAA50	NF2	NFIB	NTF3	OSR1	PAN3	PBRM1	PCBP1	PCBP2	PCDH17	PCSK6	PDCD4	PELI1	PER2	PHF14	PIK3R1	PITX2	PLAG1	PLEKHA1	PPARA	PPP1R3A	PPP3CA	PSRC1	PURB	RAB11A	RASGRP1	RECK	RHOB	RMND5A	RNF103	RNF111	RNFT1	RPS6KA3	SATB1	SCML2	SFSWAP	SKI	SMAD7	SOX2	SOX5	SOX6	SPRY1	SPRY2	SRSF3	STAG2	STAT3	STK40	TAGAP	TGFBI	TGFBR2	THRB	TIMP3	TNRC6B	TRAPPC8	TRPM7	UBE2D3	UBE4A	UBR3	WWP1	XKR6	YAP1	YOD1	ZCCHC3	ZNF367	ZNF654	ZNF704
ATF2_S_UP.V1_UP	> Genes up-regulated in myometrial cells over-expressing a shortened splice form of ATF2 [Gene ID=1386] gene.	ABCD2	ABLIM3	ADAMTSL4	ADIRF	ADRB2	ALX3	ANGPTL3	ANKRD11	ANXA3	APAF1	APOL6	ARHGAP22	ARNTL	ARSJ	ASB4	ASIC4	ATP2B2	B3GALT2	B3GNT3	BAALC	BARX1	BCL7C	C1orf115	C3AR1	CACNA2D3	CCDC81	CD24	CD8A	CDKN3	CENPU	CEP41	CHCHD7	CHML	CLCN2	CLDN1	COQ4	CRYBG1	CST1	CST5	CTNNBIP1	CTRL	CUBN	CXCL1	CXCL8	DBNDD1	DDX6	DECR2	DIRAS3	DLEC1	DYSF	EFNB2	ENDOG	EPX	ETS2	EZH2	F9	FAM107A	FANCF	FAT4	FGFBP1	FMO6P	FNDC11	FOXG1	FOXH1	FOXJ1	FOXM1	FSD1	GALNT14	GALNT6	GALR2	GNA14	GNA15	GPER1	GPR63	GRHL2	GSG1	GSTT2	HBD	HOXD1	HOXD10	HSD17B3	HSD3B1	HSPA6	HTR2B	IFNA21	IL17RB	IL20RA	IL32	INA	INSL6	ITGA6	ITGA8	ITIH3	KCNB1	KIF20A	KIF23	KLHL1	KRT81	LAS1L	LHX2	LHX6	LRRC17	LRRTM2	MAGEC3	MAP1B	MAS1	MBOAT7	MMP1	MMP8	MON1B	MPZ	MRAS	MYO7A	N6AMT1	NEFL	NEFM	NFE2L3	NIPAL3	NLGN1	NNAT	NQO2	NRXN3	ODAM	OR10C1	OR2B6	OVOL1	PAGE4	PAX1	PCDHA9	PCNT	PCSK1N	PIR	PITX1	PLAU	PLCB4	PLEKHA2	PMEL	PML	PNLIP	POMT2	PPM1H	PRKCD	PRSS16	PSMB9	PSPN	PSTPIP1	PTGDS	RASGRP1	RBFA	RDH16	RELN	RGS11	RHPN1-AS1	RPL39L	RSAD2	RSPH6A	S100A4	S100A9	SATB2	SCIN	SEMA5A	SH3BGR	SLC13A3	SLC13A4	SLC25A51	SLC9A2	SLCO1B1	SPDEF	SSPN	STEAP1B	SYNGR3	TBC1D19	TCIM	TK1	TMEM156	TNFRSF13B	TNFSF18	TNFSF4	TOP2A	TRPC4	TRPM2	TTR	UGT2A1	UNG	UPP1	USP9Y	VPREB3	WNT5B	YJU2	ZFR2	ZNF324B	ZNF804A
ATF5_TARGET_GENES	> Genes containing one or more binding sites for UniProt:Q9Y2D1 (ATF5) in their promoter regions (TSS -1000,+100 bp) as identified by GTRD version 20.06 ChIP-seq harmonization.	ABHD16A	ABHD17C	AC005083.1	AC008966.1	AC092171.3	AC096746.1	AC104078.1	ACAP2	ACTR3	ACYP2	ADAMTS7P4	ADD3	AGR2	AHR	AHSA1	AK2	AKAP3	AKAP9	AL163051.1	ALDH3A2	ALDOA	ANAPC7	ANG	ANKRD11	ANKRD17	ANXA2R	AP002478.1	AP3S2	APOH	APTX	ARID1A	ARL14EP	ARPC4	ARPC4-TTLL3	ATG101	ATP10B	ATP13A3	ATP6V1D	ATPSCKMT	AZIN1	BCAP29	BCL2L15	BISPR	BLOC1S6	BOD1	BST2	BTAF1	BTF3	BTG3-AS1	BZW2	C1orf174	C4orf19	C4orf36	C5orf52	CACYBP	CARF	CASD1	CCDC117	CCDC151	CCDC28A	CCDC28A-AS1	CCNA2	CCT5	CD24	CDH17	CDK17	CDKL3	CDKN1B	CENATAC	CENPA	CEP120	CEP350	CHASERR	CHD2	CHP1	CINP	CLASP1	CLDN12	CLHC1	CLNK	CMTM7	CNPY4	COMMD4	COQ2	COQ5	CPSF2	CRYBG1	CSGALNACT1	CYP51A1	DCAKD	DDX21	DLGAP1-AS2	DMXL2	DNAI4	DNAJA1	DNAJB12	DPY30	DSG1-AS1	DYM	DYNC1I2	ECPAS	EFCAB14	EGF	EHF	EIF2S1	EIF3B	EIF4A2	EPCAM	EPS15	ERCC1	ESYT1	EXD1	EXOSC7	FAM13A	FAM169A	FAM200A	FAM3D	FAM47E	FBXO38	FEZ2	FHDC1	FNDC3B	GARNL3	GAS5	GAU1	GCC2-AS1	GCNT3	GEMIN2	GET1	GMEB1	GOSR1	GPNMB	GRK6	GULP1	H2AC16	H2AC7	H2AW	H2BC14	H2BC15	H2BC16P	H2BC5	H2BC7	H2BU1	H3C10	H3C4	H3C6	H4C13	H4C3	HAVCR2	HERC4	HIF1AN	HNRNPA2B1	HNRNPUL2	HNRNPUL2-BSCL2	HOXA-AS3	HOXA9	HOXB6	HSP90AA1	HSPD1	HSPE1	HSPE1-MOB4	HSPH1	IGFL4	IL20RA	ILF2	ITFG1	ITGB5	ITK	KBTBD2	KDM3A	KDSR	KLRK1	LANCL2	LCOR	LEKR1	LIMA1	LINC-PINT	LINC01184	LINC01335	LINC01719	LINC01767	LINC01806	LINC02331	LINC02366	LINC02474	LINC02756	LINC02823	LINC02832	LINC02864	LNCTAM34A	LNPEP	LRIG3	LRRC41	LRRC66	LSG1	LSM5	LSM8	MACC1	MALSU1	MAML3	MAN2C1	MAP3K1	MARF1	MCU	MDM2	MED16	MED7	MEF2C	MEIS2	METTL21A	METTL5	MFAP1	MICU1	MIGA1	MORC4	MORF4L2	MPPE1	MRM3	MRPL15	MRPL18	MRPL20	MRPL20-DT	MRPL48	MRPL51	MRPS27	MTERF1	MTHFS	MUC13	MVB12A	MYBPC1	MYH9	MYL12B	MYO1A	MYOF	NAV3	NCAPD2	NCEH1	NDE1	NDUFA9	NDUFB1	NDUFS4	NDUFV2	NEDD4	NEMF	NEMP1	NFKB1	NFS1	NGRN	NHP2	NKAPD1	NLN	NMT1	NOP10	NSA2	NSRP1	NT5C3A	NUCKS1	NUDCD3	NUDT4	NUP153	NUP155	NUP93	NUTM1	OGDH	PAIP1	PAPOLA	PAPSS2	PAQR3	PARK7	PAXIP1-AS2	PCDH12	PCNX4	PDIA4	PDSS1	PHKB	PIH1D2	PJA2	PKN2-AS1	PLEKHA1	PLS1	PNLIPRP1	PNRC2	POC1B	POLQ	PPFIBP2	PPP1CB	PPP2R2A	PPP4R3B	PPP6R1	PRDM1	PRKCI	PRKCSH	PRMT5-AS1	PRMT9	PRORP	PRR13P5	PRR5L	PRRC1	PSME2P3	PTCD3	PWWP3A	R3HDM1	RABGAP1L	RAD1	RAD54B	RANGAP1	RBIS	RBM23	RCAN1	RGS20	RHOT1	RINT1	RN7SL346P	RNA5SP21	RNASE4	RNF111	RNU4ATAC	RNU5D-1	RNU5E-4P	RNU5F-1	RNU6-9	RNU7-3P	RNY3	RPA3	RPL21	RPL23	RPL32	RPL37	RPL7L1	RPPH1	RPS12	RPS15A	RPS24	RPS27A	RSL24D1	RTN4	SARNP	SAV1	SBF2	SBNO1	SCP2	SCUBE2	SEL1L	SELENOW	SERPINB5	SETD5	SFPQ	SINHCAF	SLC12A2	SLC17A5	SLC30A6-DT	SLC3A2	SLC41A2	SLC4A1AP	SLC7A6	SLF1	SMAGP	SMARCAD1	SMG8	SMIM10L1	SNHG1	SNHG8	SNORA63B	SNORD16	SNORD18A	SNORD25	SNORD26	SNORD27	SNORD72	SNX8	SP110	SPATS2L	SPINK5	SPRY1	SRBD1	SRI	SRSF11	SSBP1	ST13	ST7	ST7-OT4	ST7L	STAMBP	STAT1	STRIP1	SUGT1	SUGT1-DT	SUPT7L	SWAP70	SYS1	SYS1-DBNDD2	TACC2	TACO1	TADA3	TAF12	TAF6	TANK	TCP1	TCP11L2	TECPR2	TGFBR2	TGIF1	THAP2	THUMPD3	TIMELESS	TM4SF4	TMED10	TMEM14B	TMEM167A	TMEM183A	TMEM209	TMEM260	TMEM94	TNPO1	TRA2B	TRIM41	TRIM5	TSPAN12	TTC17	TTC9C	TTLL13P	TXNRD1	UBB	UBE2B	UBLCP1	UGP2	UQCRH	USF1	USP3-AS1	USP32	USP53	USP54	USP8	VIPAS39	VRK2	VRK3	VWA8	WDR75	WDR92	WEE2-AS1	WIPF2	XPNPEP3	XPR1	YJU2	YWHAZ	ZBED5	ZBED5-AS1	ZBTB37	ZFC3H1	ZNF12	ZNF217	ZNF451-AS1	ZNF473	ZNF484	ZNF638	ZRANB3	ZSWIM8	ZZZ3
AUNG_GASTRIC_CANCER	> Selected genes specifically expressed in gastric cancer.	A4GNT	ALDH7A1	AQR	ATE1	ATP5IF1	BIRC5	BRD4	C19orf25	CBFA2T3	CCT3	CSAG2	CYP2W1	DEFA5	DEFA6	DKK4	ETS2	FXYD3	GOLPH3L	HORMAD1	HOXA10	IFRD1	IL16	JUN	KIF4A	KMT2D	LRRC45	MAPK13	MED1	MIA	MMP10	MYBL2	NEK9	NIPSNAP3B	NOP14	OLFM4	PRICKLE3	PRKAG1	RCC2	REG4	RPL8	SEC31B	SH3BGRL2	SRSF9	STAT2	SULT1C2	TAPBP	THADA	THBS3	TMLHE	TPT1	TYRO3	ZWILCH
AZARE_NEOPLASTIC_TRANSFORMATION_BY_STAT3_DN	> Genes down-regulated in RWPE-1 cells (prostate cancer) upon expression of constitutively active form of STAT3 [GeneID=6774].	ADIRF	AQP3	CCL20	CDA	CPE	CRYBG2	FARP1	FOXG1	GPRC5A	HR	HSPG2	KRT13	PEG10	PLAC8	PPL	PTGES	PTGS1	TFPI
AZARE_NEOPLASTIC_TRANSFORMATION_BY_STAT3_UP	> Genes up-regulated in RWPE-1 cells (prostate cancer) upon expression of constitutively active form of STAT3 [GeneID=6774].	AOX1	APOBEC3G	ARHGAP25	ARHGDIB	ARL4C	ARMCX2	B4GALT1	CA12	CALB1	CALD1	CALML3	CALU	CCND2	CDH11	CDK17	CDV3	CFH	CHP1	CLDN1	CLIC4	COL5A1	COL5A2	COPA	CPS1	CRYBB2	CSF3	CUX2	CXCL11	CYP51A1	DCBLD2	DDX3X	DDX58	DHX9	DPYSL3	DUSP4	ELAVL2	EMP3	EOGT	FEZ1	FGFBP1	FLI1	FN1	FOXA2	FST	G0S2	G3BP2	GABPB1	GNG11	GPX3	GREM1	HMGCS1	HRH1	IFI16	IFI27	IFI6	IFITM1	IGF2	IL13RA1	IL13RA2	ITGB6	JAG1	KCNMA1	LPXN	LTBP1	MAN1A1	MAP1B	MCL1	MMP3	MX1	NEAT1	NEFL	NF2	NNMT	NSG1	NUP160	NUP188	NUPR1	OAS1	OAS2	PALLD	PCDH7	PDPN	PID1	PLK2	PLTP	PRNP	PRSS2	PRSS3	PRSS3P2	PTBP3	PTGS2	PTPN11	PTPRK	RAB5A	RAB6A	ROBO3	RPS4Y1	S100A8	S100A9	SCG5	SERPINE2	SFRP1	SH2D2A	SLC4A7	SNHG14	SNRPN	SORL1	SPOCK1	SRGN	SRSF6	SSR3	STX10	STX16	TGFA	TGFBR1	TGFBR2	THBS1	TNC	TP63	TWF1	VNN1	VSNL1	WDR1	WIPF1	XYLT1	YKT6
AZARE_STAT3_TARGETS	> Genes up-regulated in RPWE-1 cells by activated STAT3 [GeneID=6774].	B4GALT1	CCND2	CDK17	CDV3	CHP1	CLIC4	COPA	DDX3X	DHX9	FN1	G3BP2	ITGB6	MCL1	MMP3	NNMT	NUP160	NUP188	PCDH7	S100A9	SRSF6	THBS1	TNC	TP63	TWF1
BACH2_TARGET_GENES	> Genes containing one or more binding sites for UniProt:Q9BYV9 (BACH2) in their promoter regions (TSS -1000,+100 bp) as identified by GTRD version 20.06 ChIP-seq harmonization.	ABCA6	ABCB9	ABCC3	ABCC5-AS1	ABCE1	ABCF3	ABCG1	ABHD12	ABL1	ABLIM1	ABT1	AC005083.1	AC005264.1	AC005532.1	AC005730.2	AC009779.2	AC012184.3	AC012236.1	AC016888.1	AC026725.1	AC036176.1	AC067945.2	AC067968.2	AC078785.1	AC092115.3	AC096734.2	AC096746.1	AC099778.1	AC100858.2	AC100861.1	AC103760.1	AC104590.1	AC104596.1	AC107959.2	AC114296.1	AC127070.1	AC133552.2	AC138627.1	AC139887.2	AC141586.1	AC244502.1	ACAD11	ACADVL	ACE	ACO2	ACOXL	ACP3	ACTB	ACVR1	ACVR2B	ADAM15	ADAM28	ADAM9	ADAT2	ADCY7	ADGRB2	ADGRE3	ADGRG1	ADGRG5	ADPGK	ADRM1	AFF1	AFG3L2	AGA	AGR2	AHCYL1	AHNAK	AIDA	AIM2	AK5	AKAP13	AKIRIN2	AKNA	AKT1S1	AL008729.1	AL118516.1	AL139353.2	AL358852.1	AL391832.2	AL451085.2	ALDH3A2	ALDH4A1	ALDH5A1	ALDOA	ALG13	ALG2	ALG3	ALG8	ALOX12-AS1	ALOX12P2	ALYREF	AMBP	AMPD2	AMPD3	AMZ2	ANAPC10	ANAPC11	ANAPC15	ANAPC2	ANAPC7	ANGEL2	ANKRD13A	ANKRD28	ANKRD40	ANP32E	ANTKMT	AOPEP	AP000845.1	AP002478.1	AP002852.1	AP1B1	AP1G1	AP2B1	AP3M2	AP3S2	AP4B1	APBB1IP	APOA1-AS	APOBEC3A	APOBEC3B	APOBR	APOL2	APONP	APRT	APTX	ARAP1	ARF4	ARF4-AS1	ARHGAP12	ARHGAP15	ARHGAP17	ARHGAP24	ARHGAP25	ARHGAP31-AS1	ARHGAP44	ARHGDIB	ARHGEF3	ARHGEF7	ARID1B	ARID5B	ARL2	ARL2-SNX15	ARL8B	ARMCX3	ARMH3	ARRDC1	ARRDC3	ARRDC3-AS1	ARSB	ASAH1	ASAP2	ASB16-AS1	ASB9	ASCC2	ASH2L	ASPSCR1	ATAD2B	ATF5	ATF6B	ATF7	ATF7IP	ATG101	ATG16L1	ATG4B	ATG4C	ATG5	ATP10D	ATP2A2	ATP2B4	ATP2C1	ATP5MC2	ATP6V0A1	ATP6V1E2	ATP6V1G1P6	ATP6V1G2	ATP6V1G2-DDX39B	ATP8A1	ATPAF1	ATXN1L	AURKAP1	AUTS2	B3GALNT2	B4GALNT1	B4GALT3	B4GALT5	B4GALT6	BABAM1	BACH1	BACH2	BAIAP2	BAIAP2-DT	BANK1	BANP	BATF2	BAZ2A	BCAR3	BCAS2	BCKDHA	BCKDHB	BCL2A1	BCL2L13	BCL3	BCL6	BEND6	BEST3	BET1	BIN1	BIRC3	BLMH	BLNK	BLOC1S2	BLOC1S5	BLOC1S5-TXNDC5	BLZF1	BMF	BNIP1	BNIP3P11	BOD1	BPNT1	BRCA1	BRD2	BRF1	BRF2	BRINP2	BRMS1	BSCL2	BSG	BTBD19	BTBD7	BTBD9	BTK	BTLA	BTN2A2	BTN3A2	BTRC	BUD13P1	C11orf71	C12orf4	C12orf57	C14orf93	C15orf62	C16orf87	C16orf91	C19orf12	C1GALT1	C1orf198	C1orf216	C22orf39	C2CD2L	C2CD4A	C2orf91	C3orf86	C4orf36	C6orf52	C6orf99	C8orf37	C9orf147	CACFD1	CACNA1D	CAMP	CAND1	CANX	CAPN14	CARD8	CARD8-AS1	CASC15	CASC3	CASP4	CASP8	CATIP	CATSPERG	CBR1	CBR3	CBR3-AS1	CBX3	CBX6	CCDC102B	CCDC12	CCDC121	CCDC134	CCDC14	CCDC150	CCDC174	CCDC186	CCDC40	CCDC50	CCDC59	CCDC66	CCL3	CCL3L3	CCL4	CCNA2	CCNB3	CCNC	CCNI	CCNL1	CCR1	CCR7	CCSER2	CCT4	CCT5	CCT6B	CD1C	CD1D	CD200R1L	CD28	CD36	CD44	CD53	CD58	CD63	CD68	CD69	CD72	CD79A	CD80	CD81	CD84	CDC42SE2	CDCA7	CDK11B	CDK14	CDK19	CDK5RAP2	CDK7	CDKL1	CDON	CDV3	CEACAM21	CEBPB	CEBPB-AS1	CELF2	CENPE	CENPN-AS1	CENPP	CENPW	CEP128	CEP250	CEP70	CERNA3	CFDP1	CFLAR	CHCHD2P1	CHD1	CHD1L	CHFR	CHMP3	CHMP7	CHN1	CHRNA6	CIAO3	CIBAR1	CIITA	CKAP2	CLASP1	CLCC1	CLCF1	CLCN7	CLDN15	CLEC2D	CLEC7A	CLECL1	CLIC1	CLIP1	CLIP4	CLK1	CLN3	CLN8	CLPB	CLTC	COA1	COL9A2	COMMD1	COMMD10	COMMD6	COPE	COPS3	COPS4	COPS5	COQ8A	COQ8B	CORO1A	CORO2B	CORO7	COX20	CPEB4	CPED1	CPNE8	CPSF2	CREB5	CREBZF	CREM	CRIM1	CRK	CRLF2	CRTAP	CRYGS	CRYM-AS1	CSE1L	CSE1L-AS1	CSF1R	CSH2	CSHL1	CSPP1	CST7	CSTF2T	CTC-338M12.4	CUEDC1	CUEDC2	CWC25	CWC27	CXCR3	CXCR5	CXXC1	CYB561	CYB561D2	CYB5R1	CYB5R4	CYBC1	CYTH1	CYYR1-AS1	DAAM1	DAB2	DANCR	DAP3	DARS1-AS1	DAXX	DCAF6	DCLRE1B	DCP1A	DDB2	DDHD1	DDR1	DDX18	DDX19A	DDX27	DDX49	DDX59	DEDD	DEDD2	DENND3	DENR	DGAT2L6	DGCR6L	DGKA	DGKD	DGKG	DGKZ	DGLUCY	DHDDS	DHFR	DHFR2	DHX58	DHX8	DIPK1A	DIS3L	DLG1	DLG4	DLGAP1-AS1	DLGAP1-AS2	DLL4	DNAAF3	DNAI1	DNAJB2	DNAJC14	DNAJC2	DNASE1L3	DNHD1	DNMT1	DNPH1	DOC2A	DOC2GP	DOCK10	DOHH	DOK1	DPAGT1	DPH3	DRAXIN	DSE	DST	DTNB-AS1	DUSP22	DYNC1LI1	DYNLRB2	DZANK1	E2F6	ECE1	ECE2	ECPAS	EDDM3DP	EEA1	EEF1A1	EFCAB7	EGR4	EHD1	EHD3	EHMT1	EIF1AY	EIF2B3	EIF3A	EIF3B	EIF4A1	EIF5	EIF5B	ELF1	ELL	ELMO1	EMC4	EML3	EMP1	ENDOU	ENO3	ENTPD4	EPC1	EPHB4	EPM2AIP1	EPN2-AS1	EPOR	ERAP2	ERCC1	ETFBKMT	ETV2	ETV5	ETV6	EVI2B	EVL	EWSR1	EXOC7	EXOSC4	EXOSC5	EZR	FAM117A	FAM122C	FAM160A2	FAM160B1	FAM168B	FAM189A2	FAM210A	FAM219A	FAM228B	FAM53C	FAM83G	FAM98B	FAM98C	FANCI	FAS	FAT2	FAU	FBN1	FBRS	FBXL14	FBXL17	FBXL5	FBXO10	FBXO16	FBXO24	FBXO25	FBXO33	FBXO45	FBXW9	FCMR	FCRL1	FCRL2	FCRL4	FCRLA	FCRLB	FECH	FERMT3	FGD3	FGD6	FGF11	FGFR1	FGL2	FJX1	FLCN	FLI1	FNDC3A	FNTB	FOS	FOSL2	FOXA1	FOXN3	FOXN3-AS1	FOXP4	FOXP4-AS1	FPR1	FPR2	FRAT2	FRG1HP	FSD2	FTSJ3	FTX	G3BP1	G6PC3	GAB1	GABARAPL1	GADD45A	GALC	GALNT3	GAPDH	GAR1	GAR1-DT	GARS1	GARS1-DT	GASAL1	GATA2	GATAD2A	GBA	GBP2	GCLM	GCNT3	GCSAM	GDF15	GDI2	GEMIN8P4	GFM1	GH2	GHITM	GIHCG	GIN1	GINM1	GIPR	GLA	GLB1L	GLIPR1	GLIPR1L2	GLRX	GLS	GLS2	GMFB	GNB2	GNB5	GNL1	GNPDA1	GOLGA7	GORASP1	GOT2	GOT2P7	GPAM	GPATCH2	GPCPD1	GPER1	GPI	GPN1	GPNMB	GPR107	GPR108	GPR132	GPR146	GPR183	GPR35	GRHPR	GRK6	GRPEL2-AS1	GSAP	GSR	GSTA4	GSTO1	GSTP1	GTDC1	GTF2A1	GTF2H1	GTF2IP20	GTF2IRD1P1	GTPBP10	GTPBP4	GTSE1	GTSE1-DT	GUCD1	GUSB	GUSBP11	GVQW3	H1-1	H1-3	H2AC10P	H2AC12	H2AC13	H2AC17	H2AC20	H2AC4	H2AC6	H2AC8	H2AJ	H2BC10	H2BC11	H2BC12	H2BC13	H2BC17	H2BC21	H2BC3	H2BC4	H2BC7	H3C12	H3P1	H4-16	H4C8	HACD3	HAUS2	HAVCR2	HBS1L	HCG14	HCG27	HDAC10	HDAC7	HEATR5A	HECTD1	HECTD4	HECW2	HELB	HELZ2	HEMGN	HEPH	HERPUD1	HJURP	HJV	HLA-DMA	HLA-DMB	HLA-DPB1	HMBS	HMGA1	HMGN2P7	HMGN5	HNF4A-AS1	HNRNPA2B1	HNRNPH2	HOMER1	HOMER2	HOXA7	HOXB3	HPCAL1	HPS4	HRK	HSD17B4	HSD17B6	HSD52	HSF2BP	HSP90AB1	HSPA13	HSPA9	HTATIP2	HTATSF1P2	HTT	HUWE1	HYAL2	ICAM1	IDH1	IDH3B	IDS	IFI16	IFI30	IFIT2	IFRD1	IFT74	IGF2BP3	IGKC	IGKV1D-8	IGKV1OR2-108	IGKV5-2	IGLJ1	IGLV3-10	IGLV3-16	IGLV3-25	IGLV3-27	IGLV3-4	IGLV7-43	IGLV7-46	IGLVI-68	IGLVIV-59	IGSF9B	IKBKE	IKBKG	IL12A	IL12RB1	IL15RA	IL16	IL18RAP	IL1R1	IL1RAP	IL21R	IL2RA	IL6	IL6ST	IL7R	ILF2	INO80	INPP5D	INPPL1	INSIG2	INTS6	INTS9	INTU	IPCEF1	IPPK	IQGAP2	IRAG2	IRF2BP2	IRF5	IRF8	ISCA1	ISG20	IST1	ITGAL	ITGAX	ITGB1	ITGB3BP	ITGB7	ITPR1	IVNS1ABP	JADE2	JAG1	JAKMIP2	JAZF1-AS1	JMJD1C	JPT1	JSRP1	KATNB1	KATNBL1	KBTBD11-OT1	KBTBD2	KCMF1	KCNA2	KCNK10	KCNK6	KCNN3	KCTD12	KCTD15	KCTD20	KCTD21-AS1	KCTD9	KDM2A	KDM2B	KDM3A	KDM6B	KDSR	KEAP1	KHDC4	KIAA0319	KIAA1143	KIAA1958	KIF15	KIF26A	KIR3DX1	KLC1	KLHDC4	KLHL12	KLHL14	KLHL35	KLHL6	KLHL7	KLHL7-DT	KMO	KNSTRN	KNTC1	KPNA2	KPNA6	KPNB1	KRTAP4-2	L3HYPDH	L3MBTL2-AS1	LACC1	LANCL2	LAPTM4B	LARP1	LARP4	LASP1	LBR	LCP1	LDHB	LDLRAD4	LDLRAP1	LGALS8	LGALS8-AS1	LIMA1	LIME1	LIMS1	LIN54	LINC-PINT	LINC00265	LINC00332	LINC00426	LINC00431	LINC00528	LINC00535	LINC00630	LINC00667	LINC00702	LINC00877	LINC00886	LINC00887	LINC01010	LINC01058	LINC01089	LINC01094	LINC01132	LINC01184	LINC01215	LINC01270	LINC01275	LINC01287	LINC01342	LINC01353	LINC01358	LINC01409	LINC01431	LINC01480	LINC01483	LINC01484	LINC01504	LINC01506	LINC01562	LINC01567	LINC01585	LINC01588	LINC01629	LINC01655	LINC01754	LINC01765	LINC01812	LINC01814	LINC01852	LINC01879	LINC01888	LINC01991	LINC02090	LINC02099	LINC02100	LINC02132	LINC02159	LINC02265	LINC02288	LINC02391	LINC02422	LINC02532	LINC02541	LINC02550	LINC02608	LINC02642	LINC02683	LINC02694	LINC02709	LINC02846	LINC02863	LITAF	LLGL2	LMBR1	LMBRD2	LMTK2	LNC-LBCS	LONRF1	LOXL2	LPP	LPXN	LRCH1	LRCH4	LRIG1	LRP1	LRP1B	LRPPRC	LRRC37B	LRRC4	LRRC57	LRRC8B	LRRFIP2	LRRK2	LRRK2-DT	LTBP3	LTBP4	LUCAT1	LY9	LY96	LYN	LYST	LZTFL1	MACC1	MACO1	MAD1L1	MAFG	MAILR	MALAT1	MALT1	MAN1A2	MANEAL	MAP1LC3B2	MAP2K5	MAP3K8	MAP4K2	MAP4K3-DT	MAPK10	MAPK1IP1L	MAPK6	MAPKAPK3	MAPRE2	MARCHF1	MARCHF6	MARCHF8	MARVELD1	MAT2A	MBIP	MBP	MCCC1	MCFD2P1	MCM5	MCM9	MCMBP	MCPH1	MCPH1-AS1	MDC1	MDM2	MDS2	MED15	MED20	MED27	MED8	MED9	MEF2C	MELTF	MEPCE	MESD	METTL25	METTL3	METTL7A	METTL9	MEX3B	MFAP3L	MFSD11	MGAT4B	MGAT5	MGLL	MGME1	MGST3	MICU3	MIDN	MILR1	MIOS	MIOS-DT	MIR106B	MIR155HG	MIR181A1HG	MIR193BHG	MIR22HG	MIR29B2CHG	MIR3124	MIR3142HG	MIR3143	MIR325HG	MIR3621	MIR3662	MIR3926-2	MIR4281	MIR4434	MIR4435-1	MIR4435-2	MIR4435-2HG	MIR4439	MIR4458HG	MIR4638	MIR4710	MIR4727	MIR5087	MIR5188	MIR5194	MIR5696	MIR5787	MIR6774	MKLN1	MLKL	MLLT1	MME	MMP9	MNS1	MNT	MOB3A	MON1B	MOSPD3	MPC2	MPEG1	MPZ	MRO	MROH8	MRPL17	MRPL32	MRPL46	MRPL47	MRPL49	MRPS11	MRPS21	MRPS22	MRPS23	MRTFA	MS4A1	MS4A14	MS4A7	MSANTD3	MSH3	MSH6	MSR1	MSRB1	MT2A	MTAP	MTHFD1L	MTHFD2L	MTMR2	MTMR4	MTND5P23	MTTP	MUC12-AS1	MX1	MXI1	MYB	MYG1	MYG1-AS1	MYH11	MYL6B	NAA35	NANOS3	NAP1L2	NAP1L4	NAT10	NBEAP2	NBR1	NCBP2	NCBP2AS2	NCF2	NCKAP1L	NCKIPSD	NCLN	NCOA4	NCOR1	NDRG4	NDUFA6-DT	NDUFAF6	NDUFAF8	NDUFB1	NDUFB5	NDUFB9	NDUFS2	NDUFS6	NEAT1	NECAP1	NEDD4L	NEDD9	NELFA	NELFE	NEPRO	NEUROG2-AS1	NFE2L1	NFE2L2	NFE2L3	NFIC	NFKBIA	NFKBIL1	NFKBIZ	NGLY1	NIBAN2	NINJ2	NIPAL3	NIT2	NKIRAS1	NLRP1	NME7	NMI	NMRAL2P	NOCT	NOL11	NOL8	NORAD	NPLOC4	NPM1P20	NPPC	NQO1	NQO2	NR2C1	NR3C2	NR6A1	NRAS	NRDC	NRROS	NSMAF	NSMCE3	NT5C3A	NUBPL	NUDT5	NUF2	NUMBL	NUP133	NUP153-AS1	NUP210	NUP35	NUP37	NUSAP1	NXF1	NXPE3	OAS1	OAT	ODR4	OGDH	OGFOD2	OGT	OIP5	OPN3	ORC3	OSBPL10	OSBPL2	OSER1	OSER1-DT	OSGIN1	OTUD4	OTUD6B	OTUD6B-AS1	OXNAD1	OXR1	OXSM	P2RX6	P2RY6	P4HTM	PACSIN1	PADI4	PAFAH1B1	PALLD	PARN	PARP12	PARP14	PARPBP	PARVB	PCBP1-AS1	PCDHGC3	PCED1B	PCED1B-AS1	PCGF5	PCMT1	PCNP	PCSK7	PCYOX1L	PCYT1A	PDCD1LG2	PDCL	PDGFD	PDGFRB	PDXK	PDZRN4	PEF1	PEF1-AS1	PER1	PEX3	PFDN4	PFKM	PGAP1	PGD	PGK1	PHF11	PHF23	PHF5A	PHIP	PHKB	PHTF1	PHTF2	PI4KA	PIAS2	PIGB	PIGX	PIK3CD	PIK3CD-AS2	PIK3CG	PIK3R1	PIK3R5	PIKFYVE	PIP4K2C	PIP5K1B	PIR	PISD	PKD1L2	PKHD1L1	PLA2G6	PLA2R1	PLAA	PLCXD2	PLD3	PLEK	PLEKHA2	PLEKHB2	PLEKHG1	PLEKHG5	PLEKHM1	PLK1	PLK3	PLPP3	PLXDC1	PLXNC1	PLXND1	PNKD	POC5	POLB	POLDIP3	POLH	POLM	POLR1A	POLR1G	POLR2A	POLR3F	POP1	POP4	POT1	POT1-AS1	POU2AF1	POU2F1	POU6F1	PPCDC	PPIG	PPIP5K2	PPP1R13L	PPP1R14B	PPP1R14B-AS1	PPP1R15A	PPP1R3E	PPP2R3C	PPP2R5B	PPP2R5C	PRDM1	PRDM10	PRDM15	PRDM2	PRDX1	PRH1	PRICKLE1	PRIM1	PRKAB1	PRKAG2	PRKAR2B	PRKCI	PRKD2	PRKY	PRORP	PRPF19	PRPF40B	PRPSAP1	PRR14	PRR29-AS1	PRR3	PRR4	PRR5	PRR5-ARHGAP8	PRR5L	PRR7	PRR7-AS1	PRXL2C	PSAP	PSD3	PSMA1	PSMA4	PSMA5	PSMA6	PSMB4	PSMB5	PSMB6	PSMB7	PSMC1	PSMC2	PSMC3	PSMC5	PSMD14	PSMD4	PSMD5	PSMD9	PTGES3	PTK2	PTK7	PTMA	PTOV1	PTOV1-AS1	PTP4A1	PTP4A2	PTPN18	PTPN23	PTPN6	PTPRG	PURB	PURG	PXN-AS1	PXT1	PYGO2	PYHIN1	PYM1	RAB30	RAB30-DT	RAB35	RAB40C	RAB5IF	RABAC1	RABEP2	RABGAP1L	RABGGTB	RAC3	RACGAP1	RACK1	RAD51AP1	RAD9A	RANBP2	RARS2	RASAL3	RASGRP2	RASSF2	RASSF6	RBBP5	RBKS	RBM25	RBM27	RBM28	RBM47	RBM4B	RBM7	RBPJ	RCBTB1	RCBTB2	RDH13	RECQL5	RELA	REPS1	RERE	RERE-AS1	RESF1	REX1BD	RFESD	RFFL	RFPL1S	RGS1	RGS20	RGS3	RGS5	RHBDD3	RHBDF2	RHCE	RHEB	RHOF	RHOG	RHOH	RHOQ	RHOXF1-AS1	RIDA	RIOK2	RLIM	RMC1	RMI2	RN7SK	RN7SKP110	RN7SKP123	RN7SKP175	RN7SL328P	RN7SL371P	RNA5SP122	RNA5SP95	RNASEK	RNASEK-C17orf49	RND1	RNF10	RNF11	RNF145	RNF149	RNF40	RNMT	RNPEPL1	RNU1-19P	RNU4-75P	RNU5A-8P	RNU5D-1	RNU6-1300P	RNU6-535P	RNU6-918P	RNU6ATAC16P	RNU7-1	RNU7-27P	ROCK2	ROM1	RPAP3	RPL13A	RPL27	RPL27A	RPL32P3	RPLP0	RPN2	RPP14	RPRD1B	RPS19	RPS20	RPS26	RPS3AP18	RPS6KA1	RPS6KB2-AS1	RPS8	RPSA	RPUSD2	RRM1	RRM2	RSAD2	RSL24D1P11	RSRC1	RTCA	RTCA-AS1	RTF2	RTN4	RTN4RL2	RUBCN	RUBCNL	RUFY1	RUNX1	S100A2	S100Z	S1PR2	SAMD11	SAMD13	SAMSN1	SAP30BP	SARAF	SATB1	SCAF11	SCAF4	SCAND1	SCFD2	SCIMP	SDCBP2-AS1	SDHAF3	SDS	SEC14L1	SEC22C	SEC24A	SEC24C	SEC61B	SEL1L3	SELENOK	SEM1	SEMA3F	SEMA4B	SEMA4D	SENCR	SEPTIN7P13	SEPTIN9	SET	SETD1A	SETD7	SETX	SF3B5	SF3B6	SFXN5	SGK3	SGMS1	SH2B3	SH3BP5L	SH3TC1	SHC1	SHKBP1	SHLD1	SHLD2	SIAH2	SIKE1	SIX4	SKIL	SKIV2L	SKP1	SKP2	SLA	SLA2	SLC12A6	SLC12A8	SLC16A3	SLC1A1	SLC1A4	SLC1A5	SLC22A23	SLC25A15	SLC25A16	SLC25A22	SLC25A39	SLC25A45	SLC26A1	SLC26A11	SLC2A5	SLC35E1	SLC36A4	SLC38A6	SLC38A9	SLC39A8	SLC3A2	SLC41A2	SLC45A4	SLC6A6	SLC7A11	SLC7A7	SLCO2B1	SLCO3A1	SLFN13	SLMAP	SLTM	SLX4IP	SMAD1	SMAP2	SMARCA2	SMARCAD1	SMIM14	SMIM20	SMIM9	SNAP29	SNAPC5	SND1	SNHG20	SNHG29	SNORA26	SNORA33	SNORD100	SNORD12	SNORD12B	SNORD54	SNORD55	SNRPCP2	SNRPD3	SNRPEP5	SNTG2	SNX24	SNX25P1	SNX5	SNX8	SOD1	SOGA1	SORBS3	SORL1	SOS1	SP140	SPAG1	SPAG5	SPAG5-AS1	SPART	SPATA13	SPATA17	SPATA2	SPATA24	SPATA4	SPECC1	SPHK1	SPINT1	SPPL2A	SPRED2	SPRTN	SPRY4	SPRY4-AS1	SPRYD4	SPTY2D1	SQSTM1	SRC	SRD5A3	SREK1IP1	SRGAP1	SRGN	SRI	SRPK1	SRSF10	SRSF2	SRSF3P2	SRXN1	SS18	SS18L1	SS18L2	SSNA1	ST3GAL1	ST3GAL6	ST6GAL1	STARD10	STAT1	STAT3	STAT4	STIM1	STK16	STK17A	STK17B	STRN4	STS	STXBP1	STXBP5L	STYK1	SUFU	SULT1A1	SULT1A2	SUN1	SUPT3H	SUPT4H1	SVIL	SYK	SYMPK	SYNE2	SYNRG	SYT17	SYTL1	SYTL3	SYVN1	SZT2	TAB2	TACC1	TADA1	TAF11	TAF1D	TAF6L	TARBP1	TAS2R14	TATDN1	TATDN3	TAX1BP1-AS1	TBC1D1	TBC1D15	TBC1D17	TBC1D19	TBC1D22A	TBCD	TBILA	TBK1	TBL1X	TBL1XR1	TBX20	TBXAS1	TCF3	TCF4	TCF7	TCL6	TCP11L1	TCTN1	TDP1	TEC	TENT4A	TEPSIN	TEX19	TEX38	TFAP4	TFE3	TFEB	TFIP11	TG	TGFBR2	TGIF1	THAP2	THAP4	THOC1	THRB-AS1	THUMPD3-AS1	TIMMDC1	TIMMDC1-DT	TJP2	TK2	TLK2	TLN2	TLR1	TLR10	TLR4	TLR6	TM2D2	TM7SF3	TMCC2	TMED4	TMED5	TMEM102	TMEM123	TMEM130	TMEM132B	TMEM140	TMEM156	TMEM18	TMEM198B	TMEM209	TMEM218	TMEM243	TMEM245	TMEM248	TMEM259	TMEM37	TMEM41B	TMEM94	TMEM97P1	TMSB4X	TMUB2	TMX3	TNFAIP8	TNFRSF10A	TNFRSF17	TNFSF14	TNFSF18	TNFSF8	TNFSF9	TNIP2	TNKS	TNPO1	TNS3	TOMM40L	TOMM5	TOMM6	TOR3A	TPCN2	TPGS1	TPM4	TPR	TPRG1	TPT1	TPT1-AS1	TRABD	TRAJ5	TRAJ61	TRAJ7	TRANK1	TRAPPC2	TRAV36DV7	TRBV29-1	TRERF1	TREX1	TRIB3	TRIM2	TRIM22	TRIM27	TRIM37	TRIM38	TRIM41	TRIM69	TRIM8	TRIP10	TRIP6	TRMT1	TRMT112	TRMT5	TRMT61B	TRPC1	TRPV2	TSC1	TSC22D1	TSC22D2	TSG101	TSPAN10	TSPAN13	TSPYL1	TTC1	TTC21A	TTC22	TTC28-AS1	TTC3P1	TTI1	TTN-AS1	TUBA1B	TUBA1C	TUBA4A	TUBB3	TUBB4A	TUBGCP3	TUT7	TVP23A	TWF1	TXLNB	TXLNGY	TXN	TXNIP	TXNL1	TXNRD1	U2SURP	UBA5	UBA6	UBA6-AS1	UBAC2	UBALD2	UBAP2	UBC	UBE2A	UBE2K	UBE2Q2	UBE2Q2P2	UBE2V1	UBE4A	UBQLN1	UBQLN2	UBXN2A	UCHL1-AS1	UCHL3	UGT8	UHRF2	UIMC1	ULK4	UMODL1	UNC45A	UNC79	UNC93B5	UNKL	UNQ6494	UQCRC2	USP10	USP14	USP31	USP32	USP36	USP38	USP48	USP49	USP7	UST-AS2	UTP25	VAV1	VCP	VCPKMT	VDR	VEGFA	VEZT	VIM	VMP1	VNN1	VPS13C	VPS25	VPS35L	VTRNA1-1	VTRNA1-3	VWA5A	VWA7	WDFY4	WDR1	WDR19	WDR41	WDR53	WDR74	WDR81	WIPF1	WNK2	XPNPEP1	XPO5	XPOT	XXYLT1-AS2	YBX3	YES1	YPEL5	YTHDF2	YWHAG	YY1AP1	Z95115.1	ZBED5	ZBP1	ZBTB10	ZBTB18	ZBTB26	ZBTB32	ZBTB38	ZBTB5	ZC2HC1C	ZC3H11A	ZC3H12D	ZC3H14	ZC3H3	ZC3HAV1	ZCCHC7	ZCCHC8	ZCWPW1	ZEB2	ZEB2-AS1	ZFAND2A	ZFAND2A-DT	ZFAND5	ZFP36L1	ZFYVE16	ZFYVE26	ZHX2	ZMIZ1	ZNF131	ZNF175	ZNF18	ZNF184	ZNF202	ZNF219	ZNF222	ZNF233	ZNF260	ZNF3	ZNF326	ZNF335	ZNF350	ZNF426	ZNF426-DT	ZNF43	ZNF451-AS1	ZNF460	ZNF484	ZNF516	ZNF580	ZNF581	ZNF583	ZNF587B	ZNF593	ZNF613	ZNF621	ZNF667-AS1	ZNF699	ZNF700	ZNF740	ZNF770	ZNF771	ZNF821	ZNF830	ZNF839	ZNRD2	ZNRD2-AS1	ZRSR2	ZSCAN16-AS1	ZSCAN31
BAELDE_DIABETIC_NEPHROPATHY_DN	> Genes down-regulated in glomeruli of kidneys from patients with diabetic nephropathy (type 2 diabetes mellitus).	AASDHPPT	AASS	ABI1	ACADM	ACBD3	ACSL3	ACTG1	ACTR3	ADD3	ADM	ADORA1	AGRN	AIF1	AKAP10	AKAP11	AL158212.3	ALDH3B1	ANXA1	ANXA2P1	AP3B1	APOD	APOL1	AQP3	ARHGAP19	ARHGAP5	ARHGEF18	ARID5B	ARL1	ARMCX2	ATP13A3	ATP2A2	ATP6AP2	ATP7A	ATP9A	ATXN1	ATXN10	AXL	B4GAT1	BCAM	BCAR3	BEX4	BIRC2	BIRC3	BMP2	BMP7	BST2	C1R	C1S	CACNB2	CALD1	CALM2	CALU	CAMSAP2	CAND2	CANX	CAPN2	CASP1	CAST	CBLB	CCDC6	CCN1	CCN2	CD164	CD200	CD2AP	CD47	CD55	CDC14A	CDC42EP3	CDKN1C	CDS1	CDV3	CEBPD	CERS6	CFLAR	CHD3	CHI3L1	CHST2	CITED2	CLEC16A	CLIC5	CLIP3	CMAHP	COL3A1	COL4A3	COL4A4	COL4A6	COLQ	CORO2B	CR1	CREB3L2	CRIM1	CTBP1	CTDSPL	CTNNA1	CTNNBIP1	CXADR	CXCL2	CYP1B1	CYP51A1	DAG1	DCAF8	DCTD	DDN	DDX17	DLG5	DNAJA1	DNAJB9	DNM1L	DPP6	DPYSL3	DST	DSTN	DUSP1	DUSP14	DYRK1A	ECM2	EFR3A	EID1	EIF3M	EIF4A2	ELF2	ENPEP	EPS15	ERBB4	EXPH5	F2R	F3	F8A1	FAM153A	FAM98A	FAT1	FBXO21	FERMT2	FGF1	FGF9	FGFR2	FLNA	FLRT2	FNBP1	FNBP1L	FOSL2	FOXC1	FRY	FYN	G0S2	GAB2	GADD45A	GALC	GAS1	GDE1	GHR	GJA1	GJA5	GLOD4	GLUD2	GLUL	GMDS	GMFB	GNE	GPNMB	GPRC5A	GRIK2	GRK5	GSTA4	GTF2A2	GULP1	GYG1	HIRA	HMCES	HMGN1	HMGN3	HNRNPA1	HNRNPA3	HNRNPC	HNRNPDL	HOXA9	HPGD	HSP90AA1	HSP90B1	HSPA12A	HSPA2	HSPA5	HSPB11	HTRA1	IARS1	IFI35	IFI44	IFIT1	IFITM1	IGFBP2	IGFBP7	ING1	IQGAP2	IRS1	ISG15	ITGA3	ITGAV	ITGB5	KANK1	KBTBD11	KCND3	KIAA0232	KIF5B	KLHL9	KLK6	KLK7	LANCL1	LEPROT	LETMD1	LITAF	LOX	LOXL1	LPL	LRIG1	LSR	LUC7L3	MAFF	MAGI2	MCL1	MCM6	MECP2	MED21	MEGF9	MGAT5	MME	MORC3	MSH2	MTDH	MTHFD2	MTSS1	MTX2	MXRA7	MXRA8	MYH9	MYL12A	MYL9	MYLK	MYO1B	MYO1E	N4BP1	N4BP2L1	NAB1	NAMPT	NAPG	NBN	NDN	NDRG1	NEBL	NECTIN2	NEDD9	NEK7	NFASC	NFATC3	NFE2L1	NMI	NPHS1	NPTN	NR3C1	NTRK2	NUPR1	OAS1	OAS2	ODC1	OPTN	OSER1	OSMR	OTUD4	PAFAH1B1	PAK1	PALLD	PAM	PAPSS1	PARD3	PARP1	PAWR	PCK1	PCMT1	PDE4B	PDE4DIP	PDGFA	PDIA3	PDLIM5	PEX14	PFN2	PHLPP2	PHYHIP	PLA2R1	PLCE1	PLCG2	PLOD2	PLS3	PLSCR1	PLXNB2	PMS2P3	PNMA2	PODXL	POSTN	PPFIA4	PPP2CB	PRDX6	PREPL	PRKACB	PRKAR1A	PRKAR2B	PRKCI	PSMA2	PSMA3	PSMA6	PSMB9	PTGDS	PTGER4	PTH1R	PTPN11	PTPN14	PTPN7	PTPRD	PTPRO	RAB1A	RAB21	RABGAP1L	RAD23B	RAI14	RARRES2	RBBP4	RBMS1	RCAN1	RDX	RGS10	RHEBP1	RHOBTB2	RNF11	RPN2	RSBN1	SACM1L	SARAF	SART3	SCHIP1	SCRN1	SDC2	SDC4	SEC61G	SEMA3B	SEMA3C	SEMA5A	SEPTIN10	SEPTIN11	SEPTIN2	SERINC1	SERINC5	SERPINE1	SET	SGMS1	SKP1	SLC2A3	SLK	SMARCA2	SMARCC1	SNX19	SP100	SPOCK1	SPOCK2	SRGAP2	SSBP2	ST3GAL6	STAT1	STX7	SUB1	SULF1	SULT1A2	SYNPO	TAP1	TAPBP	TAX1BP1	TBC1D9B	TBCA	TCF21	TEAD4	TGFBR3	THSD7A	TIAL1	TIMP1	TLE4	TLK1	TMED10	TMED5	TMEM123	TMEM259	TMX4	TNNT2	TOB1	TOM1L2	TOMM20	TOMM34	TOP2B	TRAM2	TRIB2	TRIM22	TRIM23	TRIM37	TRIM44	TSC22D3	TSPAN3	TSPYL4	TUBB2A	TUSC3	TYRO3	UAP1	UBE2D2	UBE2L6	UBR2	UGCG	UGP2	ULK2	UNG	USP46	USP9X	VCAN	VEGFA	VIM	VPS13D	VPS26A	WARS1	WT1	WT1-AS	WWP1	XBP1	XPO1	XRCC5	YBX3	YWHAE	YWHAZ	ZBTB20	ZC3HAV1	ZNF185	ZNF516
BAELDE_DIABETIC_NEPHROPATHY_UP	> Genes up-regulated in glomeruli of kidneys from patients with diabetic nephropathy (type 2 diabetes mellitus).	AANAT	ACSM2A	ACVRL1	ACY1	ADAMTSL2	ADGRF5	ADGRG1	AKR1A1	AKR1C3	ALDH4A1	AOC1	AQP1	ARHGEF15	ASS1	ATP10B	BAX	BBOX1	BPHL	C4A	CAPN3	CCDC69	CCL3	CCND1	CD24P4	CD34	CLEC3B	CLU	CRHBP	CRIP1	CTSH	CYP4F2	DPEP1	EML1	ENG	ENO1	FAM53B	FBP1	FTL	FXYD2	GAS2L1	GAS6	GDPD5	GGT1	GPLD1	HBB	HLA-DRB1	HPN	HYAL1	HYAL2	ICAM2	ID1	IGFBP5	IMPA2	INPP5K	ITFG2	ITM2A	JADE3	LTK	LYZ	MAP4	MIA2	MT1G	MT2A	MT3	MYC	NOTCH4	PDE2A	PECAM1	PLPP3	PPM1F	PTGIS	PTPRB	PTPRM	RAMP2	RBPMS	SEMA6A	SLC22A6	SLC6A7	SLCO2A1	SPG7	STARD8	TEK	TIE1	TLE2	UGT1A10	UGT2B7	UNC5B	VAT1	ZCCHC24
BARIS_THYROID_CANCER_DN	> Genes down-regulated in oncocytic follicular carcinoma (FTC) vs mitochondrial-rich papillary carcinoma (PTC) types of thyroid cancer.	ABCC3	ACY1	ANXA4	ATF1	BGN	CALM2	CCND1	CCND2	CD2	CD40LG	CD44	CDH3	COL8A1	CSNK2B	CTNNA1	CYTH1	DUSP6	ERBB2	EVPL	FGB	FGFR4	FNTA	GATA3	GLG1	GRB7	HDGF	IGF1R	IL13RA1	INPP5D	IRF1	KLF5	KLHL9	LLGL1	LMO7	MMP2	NEDD8	OSBPL1A	PKN3	RAB8A	RAD50	RAF1	RB1	RECQL	RPL13A	SEPTIN2	SMARCA5	SNRPF	SP110	SRPRA	TGFB1	TIMP1	TJP2	TNFSF10	TNFSF13	TOP2B	UBA1	UBE2C	USP1	VCL
BASSO_B_LYMPHOCYTE_NETWORK	> Genes which comprise the top 1% of highly interconnected genes (major hubs) that account for most of gene interactions in the reconstructed regulatory networks from expression profiles in B lymphocytes.	AFG3L2	AHNAK	AHSA1	AIMP2	ANXA6	ARVCF	ASNS	BHLHE40	BIN1	BLMH	BUD31	BYSL	CASP4	CCNA2	CCNB1	CCND2	CD44	CDK1	CRIP1	CSE1L	CTNNA1	CTPS1	CTSH	CYC1	CYCS	CYLD	DBF4	DDB2	DESI1	EBNA1BP2	EEF1E1	EIF2S1	EIF4G1	ELOC	EMG1	EPOR	ETHE1	FAM98A	FCMR	FEN1	GABARAP	GARS1	GSAP	H2AC18	HCP5	HDDC2	HHEX	HLA-E	HNRNPAB	HPRT1	HSPA9	HSPE1	IFITM1	IL27RA	ITM2A	ITPR1	ITPR2	LAPTM5	LGALS1	LGALS9	LITAF	LORICRIN	LSM3	MAD2L1	MAP1B	MDFIC	MRPL12	MRPL3	MRPS12	MVP	MYL12A	N4BP2L1	N4BP2L2	NDRG1	NDUFAB1	NISCH	NME1	NOP16	OGA	ORC5	P2RY10	PAICS	PCNA	PES1	PLCB2	PMS2P1	POLD2	POLR2F	POLR2H	PRDX3	PRDX4	PRKCB	PRSS53	PSMA3	PSMB2	PSMB5	PSMB7	PSMD1	PSMD14	PSMD2	QPCT	RBM5	RCC1	RFC4	RIPOR2	RPS26	RUVBL2	S100A4	SAR1A	SAT1	SECISBP2L	SEM1	SERBP1	SLC25A4	SLC39A14	SLC46A3	SLC4A3	SLC7A5	SNRPF	SP100	SPG11	SRGN	SRSF1	SSBP1	SSRP1	SUN2	TCP1	TEP1	TGOLN2	TIMM17A	TNFRSF1B	TOMM40	TPP1	TPX2	TRIP13	TUBG1	UBE2S	UCHL1	UCK2	USP4	WDR18	XPOT	ZBTB20	ZMYND11	ZNF593	ZYX
BASSO_CD40_SIGNALING_UP	> Gene up-regulated by CD40 [GeneID=958] signaling in Ramos cells (EBV negative Burkitt lymphoma).	ADAM8	ARHGEF2	ARID5B	BATF	BCL2	BCL2A1	CAPG	CCL22	CCL3	CCL4	CCR7	CD40	CD44	CD58	CD74	CD83	CFLAR	CHD1	CR2	CXCR5	DDIT4	DTX2	DUSP2	EHD1	ELL2	ELOA	FCMR	GADD45B	GPR183	HLA-DMA	HLA-DPB1	HLA-DQA1	HLA-DQB1	HLA-DRB1	HLA-DRB4	HLA-F	HSP90B1	HTR3A	ICAM1	ICOSLG	IER3	IFI30	IGHG1	IL1B	IRF4	IRF5	IRF9	JUNB	KCNN4	KRT7	LAPTM5	LGALS1	LHFPL2	LITAF	LRRC32	LTA	LYN	MAP3K8	MAPKAPK2	MEF2C	MTMR4	MYB	NCF2	NCKAP1L	NEFM	NFKB2	NFKBIA	NFKBIE	PHACTR1	PIK3CD	PLEK	PLXNC1	PTK2B	PTP4A3	PTPRE	RAB27A	RAC2	RGS1	RNF115	RXRA	SH2B3	SIK1	SLAMF1	SNN	SRGN	STAT1	STAT5A	STK10	SYNGR2	TAP1	TCFL5	TMC6	TMSB4X	TNF	TNFAIP2	TNFAIP3	TNFAIP8	TNFSF9	TRAF1	TRIP10	UNC119	VOPP1	ZFP36L1
BECKER_TAMOXIFEN_RESISTANCE_DN	> Genes down-regulated in a breast cancer cell line resistant to tamoxifen [PubChem=5376] compared to the parental line sensitive to the drug.	ACAA2	ADAM17	AGPS	ALDH3B2	AREG	BCAS2	CCND1	CD24P4	CEP170	CLCA2	COX7A2	CRYBG1	CXCL8	DUSP6	ELOVL2	EMP1	ESRRG	FGFR1	GATA3	GJA1	HDAC2	IGF1R	IGFBP5	IL1R1	IRF3	KHDRBS3	LBR	LIPF	LRP2	MBOAT7	ME1	MSX1	MSX2	NFIB	NR2F2	ORC3	OSBPL1A	PDCD4	PDZK1	PEG10	PKIA	PTPRK	QKI	RBP1	SEMA3C	SPTSSA	TCN1	TIAM1	TM4SF1	TRGC2	TRIM16	TSPAN6	TTK	ZNF43
BECKER_TAMOXIFEN_RESISTANCE_UP	> Genes up-regulated in a breast cancer cell line resistant to tamoxifen [PubChem=5376] compared to the parental line sensitive to the drug.	ACTA1	ANG	ARL4A	B2M	BCAS1	BST2	BTG3	CACNB3	CPE	CRABP1	CTSD	CXADR	DECR1	E2F1	EBAG9	EGR3	EIF2AK2	EPHX1	GAGE13	GTF2E2	ID1	ID3	IFI27	IFI44	IFI6	IFIT1	IFITM1	IFITM3	IRF2	IRF9	ISG15	LGALS3BP	MX1	NMI	NMT1	NNAT	NRIP1	PITX1	PPP2R2A	PROCR	PTK6	SCGB2A2	SELENOP	SEPHS2	SNX1	TAGLN	TFF1	TFF3	TFPI2	TSPAN3	TSPAN8	TUSC3	UGT2B15
BEGUM_TARGETS_OF_PAX3_FOXO1_FUSION_AND_PAX3	> Genes up-regulated in SaOS-2 cells (osteosarcoma) upon expression of PAX3-FOXO1 [GeneID=5077;2308] but down-regulated by PAX3 expression off adenoviral vectors.	FN1	ID4	JAG1	NR2F1	PSTPIP2	PTHLH	TOX
BEGUM_TARGETS_OF_PAX3_FOXO1_FUSION_DN	> Genes down-regulated in SaOS-2 cells (osteosarcoma) upon expression of PAX3-FOXO1 [GeneID=5077;2308] fusion protein off an adenoviral vector.	AJAP1	BCL2L1	BIN1	BMP1	BMP4	CARD10	CD70	CFD	COL5A1	CPEB1	DGKD	DHRS3	DKK3	EPHA2	EPHB2	F2RL1	FLNB	GADD45B	GCNT1	ID1	IL11	ITGA3	ITGB4	JAG2	KCNG1	KIT	KLF10	LBH	MAFB	MYC	PDLIM4	RREB1	SEMA3B	SERPINE1	SH3BP4	SMAD6	SOX9	STEAP3	THBS2	TIMP3	TNC	TNFRSF12A	TPD52L1	VDR	VEGFA	WNT11
BEGUM_TARGETS_OF_PAX3_FOXO1_FUSION_UP	> Genes up-regulated in SaOS-2 cells (osteosarcoma) upon expression of PAX3-FOXO1 [GeneID=5077;2308] fusion protein off an adenoviral vector.	ACADL	ADAMTS1	ADAMTS5	AUTS2	CALCRL	CDYL	CFHR1	CITED1	CLSTN2	CNR1	DACH1	DMD	DPYD	EPHA4	FARS2	GNAS	GNG11	GOLIM4	GPM6A	ID4	KAT6B	KITLG	LIFR	LMO4	LRRN3	LTBP1	MAN1A1	MAP2K5	MDFIC	NR2F1	NT5E	OMD	PBX1	PCDH17	PCDH7	PEG10	PERP	PITX2	PLN	PLSCR4	PLXNC1	PRKAR2B	PTPRG	SCAMP1	SCML1	SEMA3C	SGK1	SH3GLB1	SLIT2	SLIT3	STK17B	STX11	TMEFF1	TPBG	TPK1	TUBB1	TWSG1	VAV3	ZNF75D
BEIER_GLIOMA_STEM_CELL_DN	> Genes down-regulated in cancer stem cells derived from glyoblastoma tumors: CD133+ [GeneID=8842]  vs. CD133- cells.	AMIGO1	AZIN2	BASP1	BCL2L2	BMP2	BTN2A2	CACNA1A	CCND1	CD74	COMMD1	CUEDC1	DDAH2	DTWD1	DUSP3	ECD	EIF4E3	EXOC6B	FAM167A	FBXO6	FTH1	FUCA1	FZD6	GANC	GLTP	GPN2	GPNMB	HBEGF	HIF1AN	HLA-DMA	HLA-DMB	HLA-DPA1	HLA-DQA1	HLA-DQB1	HLA-DRA	HLA-DRB1	HNMT	IFIT5	IGFBP3	INPP1	KIAA0930	KLF7	LAPTM5	LNX1	LPIN1	LRCH2	MAFIP	MAPRE3	MGLL	MORN4	NFKBIZ	NXPE3	PCNX4	PORCN	RIOX2	RNF112	SLC11A2	SNX21	SOS2	SUPT3H	SYNE3	TAF8	TCEAL7	TIMP2	TLE3	USP36	YWHAB	ZNF717
BEIER_GLIOMA_STEM_CELL_UP	> Genes up-regulated in cancer stem cells derived from glyoblastoma tumors: CD133+ [GeneID=8842]  vs. CD133- cells.	ABCA1	AKAP7	C18orf54	CHRNA1	COL9A3	CPXM1	EPHA4	FGFR3	GIMAP1	H19	LAMP5	LINC00997	LINC01896	MPP6	MYO5C	NEDD4L	NELL2	NRARP	NRIP3	NT5C3A	OBSL1	PEX13	PPP1R17	PROM1	RALGAPA2	RDH10	RDH13	RLBP1	RNF19A	RTTN	SALL3	SERPING1	SIX1	SLCO4A1	SLITRK1	SOCS6	SV2C	TLE1	ZNF224	ZNF516
BENITEZ_GBM_PROTEASOME_INHIBITION_RESPONSE	> 102 proteins were identified that were specifically and significantly accumulated after proteasome inhibition with carfilzomibin the PTEN-KO GBM spheres compared with placebo-treated and were not statistically present in the PTEN-WT drug vs placebo group at the proteomic level, this proteomic signature was then coorelated with the RNA-level transcriptomic response to carfilzomib using GSEA. The leading edge of the enrichment result was selected as the response signature.	ABHD2	ARMC6	ASNS	BTG1	C15orf39	CCND1	COMMD2	DAPK3	DBF4B	DENND5A	DHFR	DTL	DVL2	ELP6	EP300	FBXO7	GPATCH2L	GPN2	HIF1A	HMGCR	INKA2	IREB2	KCTD3	KIF1A	MAGED2	MAPRE2	MIDN	MLF2	MUTYH	MXD1	NFIL3	PEG10	PNRC1	PTOV1	RBM12	SESN2	SGTA	SKP2	SOX11	SOX4	SUMO2	SUMO4	TLE5	TP53	TP53RK	TSTD2	USP22	WEE1
BENPORATH_CYCLING_GENES	> Genes showing cell-cycle stage-specific expression [PMID=12058064].	A1BG	A2M	ABCA7	ABCC2	ABHD10	ACAP3	ACD	ACYP1	ADAMTS1	ADCY6	ADGRE5	ADGRG6	ADH4	AFAP1	AFDN	AGFG1	AGPAT3	AHI1	AKAP13	AKIRIN2	AMD1	ANKRD10	ANLN	ANP32B	ANP32E	ANTXR1	AOC2	AOC3	AP3D1	AP3M2	AP4B1	APEX2	ARGLU1	ARHGAP11A	ARHGAP19	ARHGAP8	ARHGDIB	ARHGEF39	ARL4A	ARL6IP1	ARMC1	ASF1B	ASIP	ASPHD2	ASXL1	ATAD2	ATF7IP	ATL2	AURKA	AURKB	BAG3	BAIAP2	BARD1	BBS2	BCLAF1	BIRC2	BIRC5	BIVM	BMP2	BORA	BRCA1	BRD7	BRD8	BTBD3	BUB1	BUB1B	BUB3	BUD23	C4B	C6	CADM1	CAPN7	CAPS	CASP3	CASP8AP2	CBX3	CCDC14	CCDC90B	CCNA2	CCNB1	CCNB2	CCND1	CCNE1	CCNE2	CCNF	CD24	CDC16	CDC20	CDC25A	CDC25B	CDC25C	CDC27	CDC42	CDC42EP1	CDC42EP4	CDC45	CDC6	CDC7	CDCA3	CDCA7	CDCA7L	CDCA8	CDH24	CDK20	CDK7	CDKL5	CDKN1B	CDKN2AIP	CDKN2C	CDKN2D	CDKN3	CDR2	CENPA	CENPE	CENPF	CENPL	CENPM	CENPQ	CENPU	CEP44	CEP55	CEP70	CFD	CFLAR	CHAF1A	CHAF1B	CHEK2	CHML	CIC	CIP2A	CIT	CKAP2	CKAP5	CKS1B	CKS2	CLSPN	CNIH4	CNN2	CNOT10	COL7A1	COQ6	CPLANE1	CREBZF	CRK	CRYBA1	CSGALNACT1	CSH2	CTCF	CTNND1	CTR9	CTSD	CWC15	CXCL14	CYB5R2	CYP4F29P	CYTH2	CYTH3	DCAF16	DCAF7	DCTN6	DDX11	DENND11	DEPDC1B	DET1	DEXI	DHFR	DHX8	DIS3	DKC1	DLGAP5	DMTF1	DMXL2	DNA2	DNAJB1	DNAJB4	DNAJB6	DNAJB9	DNAJC3	DNAJC6	DONSON	DR1	DSCC1	DSP	DTL	DUSP4	DYNLL1	DZIP3	E2F1	E2F5	E2F8	EBI3	ECT2	EFHC1	EIF4E	ELP3	ENOSF1	ERN2	ESPL1	EXO1	FABP1	FADD	FAM110A	FAM189B	FAM214A	FAM83D	FAN1	FANCA	FANCD2	FANCG	FANCI	FBXL20	FEM1B	FEN1	FKBP1A	FLAD1	FOXK2	FOXM1	FRZB	FXR1	FYN	FZR1	G2E3	G3BP1	GADD45A	GAS1	GAS6	GATA2	GCLM	GCSH	GDF15	GINS2	GINS3	GMNN	GNB1	GOLGA8A	GON7	GOT1	GPSM2	GRK6	GRPEL1	GSE1	GTSE1	H1-0	H2AC17	H2AC6	H2AW	H2AX	H2BC21	H2BC4	H4C14	H4C2	H4C3	H4C5	H4C8	HAUS5	HAUS8	HCP5	HDAC3	HELLS	HERPUD2	HIF1A	HJURP	HLA-DOA	HLA-DRA	HMG20B	HMGB2	HMGB3	HMGCR	HMMR	HORMAD1	HOXB4	HP1BP3	HPS4	HRAS	HSD17B11	HSF2	HSPA13	HSPA1L	HSPA8	HSPB8	IDI2	IDO1	IFIT1	IL18BP	ILF2	INPP5K	INSIG2	INSM1	INSR	INTS7	ITGB3	ITPR1	ITPR3	IVNS1ABP	JADE2	JMJD1C	JPT1	KANK2	KAT2B	KATNA1	KATNBL1	KBTBD2	KCTD2	KCTD9	KDM4A	KDM5B	KIAA0586	KIAA1586	KIF11	KIF14	KIF20B	KIF22	KIF23	KIF2C	KIF5B	KIFC1	KLF6	KLF9	KMO	KMT5AP1	KMT5B	KNSTRN	KPNA2	KPNB1	KRAS	LARP1	LARP7	LBR	LENG8	LINC00339	LMNA	LMNB1	LMO4	LPP	LRIF1	LRRC17	LYAR	MAD2L1	MAGT1	MAN1A2	MAP2K6	MAP3K2	MAPK13	MASTL	MATN2	MBD4	MCAM	MCM2	MCM4	MCM5	MCM6	MCM8	MDC1	MDM1	MDM2	ME3	MED31	MEGF9	MELK	MEPCE	MET	MGAT2	MID1	MIS18BP1	MITF	MKI67	MND1	MNT	MNX1	MORF4L2	MRI1	MRPL19	MRPS18B	MRPS2	MSH2	MTCL1	MUC1	MYCBP2	MZF1	NAB1	NASP	NBPF14	NCAPD2	NCAPD3	NCAPH	NCOA3	NCOA5	NCS1	NDC80	NDE1	NEIL3	NEK2	NFE2L2	NFIA	NFIC	NIPBL	NKTR	NLRP2	NMB	NNMT	NPAT	NR3C1	NSUN3	NT5DC1	NUCKS1	NUDT13	NUDT4	NUF2	NUP160	NUP37	NUP43	NUP98	NUSAP1	ODF2	OGT	OLR1	ORC1	ORC3	ORMDL1	OSBPL6	OSER1	OSGIN2	OTULINL	PAK1IP1	PANK2	PASK	PATJ	PBK	PCED1A	PCF11	PCLAF	PCNA	PDGFA	PDXP	PIF1	PIK3CD	PIMREG	PKMYT1	PKNOX1	PLCXD1	PLIN3	PLK1	PLK2	PNN	POC1A	POGLUT2	POLA1	POLD3	POLQ	POM121	PPP1R10	PPP1R2	PPP2CA	PPP3CA	PPP6R3	PRC1	PRIM1	PRIM2	PRKAR1A	PRPSAP1	PRR11	PRR16	PSEN1	PSMD11	PSMG3	PTMS	PTP4A1	PTPN9	PTTG1	PWP1	PYM1	QRICH1	RAB23	RAB3A	RAD18	RAD21	RAD51	RAD51AP1	RAD51C	RAD54L	RAN	RANGAP1	RBBP8	RBM8A	RCAN1	RCCD1	RECQL4	REEP1	RERE	RFC2	RFC4	RGS3	RHEB	RHNO1	RHOBTB3	RIDA	RMI1	RNF113A	RNF126	RNPC3	RNPS1	ROCK1	RPA2	RPL13A	RPL27A	RPS25	RRM1	RRM2	RRP1	RSRC2	RUNX1	SAP30	SAP30BP	SDC1	SEC62	SELENON	SEPHS1	SERPINB3	SFPQ	SGK1	SH3GL2	SHC1	SHCBP1	SHTN1	SINHCAF	SLBP	SLC17A2	SLC22A3	SLC25A27	SLC25A36	SLC38A2	SLC39A10	SLC44A2	SLC4A1AP	SLF2	SMARCB1	SMARCD1	SMC4	SMTN	SNUPN	SPAG5	SPDL1	SRD5A1	SRF	SRSF10	SRSF3	SRSF5	SRSF7	SS18	SSR3	STAG1	STAG3	STAG3L1	STAT1	STAT5B	STIL	SUCLG2	SV2B	SYNCRIP	TAB2	TACC3	TFAP2A	TFF3	TGIF1	THRAP3	TIMP1	TIPIN	TLE3	TMEM132A	TMEM138	TMPO	TNPO2	TOB2	TOMM34	TOMM70	TOP1	TOP2A	TOP3A	TOPBP1	TPX2	TRA2A	TRAIP	TRIM45	TRIP13	TRMT2A	TROAP	TSC22D1	TSG101	TSKU	TSN	TTC31	TTC38	TTF2	TTK	TUBA1A	TUBA3C	TUBB2A	TUBB4B	TUBD1	TULP4	TXNDC9	TXNRD1	TYMS	UACA	UBE2C	UBE2D3	UBE2S	UBE2T	UBL3	UBQLN2	UBR7	UHRF1	UNG	USB1	USP1	USP13	USP16	USP53	USP6NL	VANGL1	VCAM1	VCL	VEGFC	VPS25	VPS37C	VPS72	VTA1	WDR62	WSB1	YWHAH	ZBED5	ZBTB7A	ZC3HC1	ZCCHC10	ZMYM1	ZNF207	ZNF217	ZNF281	ZNF414	ZNF521	ZNF587	ZNF593	ZNFX1	ZNHIT2	ZPBP	ZRANB2	ZSCAN5A	ZWINT
BENPORATH_EED_TARGETS	> Set 'Eed targets': genes identified by ChIP on chip as targets of the Polycomb protein EED [GeneID=8726] in human embryonic stem cells.	AATF	ABCA8	ABCC8	ABHD15	ABTB2	AC025171.2	ACP7	ACVR1C	ACYP2	ADAMTS15	ADAMTS18	ADAMTS5	ADAP2	ADARB2	ADCY4	ADCY8	ADCYAP1	ADGRG6	ADGRL3	ADM	ADRA1A	ADRA2A	ADRB1	ADRB3	AFF2	AHR	ALKAL1	ALOX15	ALOX5	ALX1	ALX3	ALX4	AMOT	ANKRD13C	ANKRD18A	ANKRD18B	ANKRD19P	ANKRD20A1	ANKRD20A2P	ANKRD20A5P	ANKRD20A8P	ANKRD27	ANKRD9	ANOS1	ANXA2R	AP000708.1	APBB1IP	APOO	AQP5	ARHGAP20	ARID1A	ARID3C	ARL9	ARNTL	ASAH1	ASCL1	ASCL2	ASTN1	ASTN2	ASXL1	ATAD3B	ATF3	ATOH1	ATOH8	ATP1B3	AUTS2	B4GALNT1	B4GALNT2	B4GALT6	BACH2	BAIAP2	BAIAP2-DT	BARHL1	BARHL2	BARX1	BARX2	BATF3	BCL2	BCL2L10	BHLHE22	BHLHE23	BHLHE41	BMI1	BMP3	BMP6	BMP8A	BMPR1B	BNC1	BRINP2	BRINP3	BTG2	BTG4	BVES	C11orf87	C17orf100	C17orf102	C1orf122	C1orf194	C2CD4A	C5orf38	C7orf57	CA10	CA3	CACNA1B	CACNA1D	CACNA1E	CACNA1G	CALCA	CALCR	CAMK2B	CAMK2N1	CASZ1	CBLN1	CBLN4	CBR3	CBX8	CCBE1	CCDC140	CCDC170	CCN2	CD34	CD44	CD70	CD8A	CDC7	CDH23	CDH7	CDK5R2	CDKN2C	CDT1	CDX2	CEBPD	CEMIP	CENPL	CFAP299	CFAP91	CFTR	CGB7	CGB8	CH25H	CHN2	CHODL	CHRD	CHRDL2	CHST8	CIDEA	CITED1	CLCN5	CLEC14A	CLIC5	CLIP4	CLSTN2	CLTRN	CMTM2	CNNM1	CNNM2	CNRIP1	CNTFR	COCH	COL12A1	COL19A1	COL24A1	COL25A1	COL27A1	COL2A1	COL4A5	COL4A6	COL9A2	COLEC12	COLGALT2	COMP	CORO6	CRACDL	CREG2	CRHBP	CRHR1	CRLF1	CRTAC1	CRYBA2	CRYBG1	CSMD1	CSMD3	CSNK1E	CTCF	CTNND2	CTSD	CUEDC1	CUL4A	CXCL12	CXCL14	CXCL16	CXorf58	CYP1B1	CYP24A1	CYP26A1	CYP26B1	CYP26C1	CYP27B1	DACH1	DACH2	DARS2	DCC	DCHS2	DCLK1	DCLK2	DDAH1	DENND3	DGKG	DGKI	DHH	DHRS13	DIO3	DKK1	DKK2	DLGAP5	DLK1	DLL4	DLX1	DLX2	DLX3	DLX4	DLX5	DMRT1	DMRT2	DMRT3	DMRTC1	DNAJC22	DOCK11	DOK6	DPF3	DPY19L2	DPY19L2P2	DRD4	DRD5	DSC3	DSCAML1	DSP	DUOX1	DUOX2	DUOXA1	DUOXA2	DUSP4	EBF1	ECEL1	EDEM2	EEF1D	EEF2	EFNA1	EFNA3	EGFL6	EGFR	EGR3	EGR4	ELAPOR1	ELAVL1	ELAVL2	ELMOD1	ELOVL2	EML5	EMX2	EN1	EN2	EOMES	EPAS1	EPB41L4A	EPB41L4A-DT	EPB41L4B	EPHA5	EPHB1	EPHB3	EPHX3	EPS8	ERBB4	ERICH5	ESAM	ESPN	ESX1	ESYT3	ETV7	EVA1C	EVX1	EYA2	EYA4	F2R	FAM163A	FAM168B	FAM43B	FAM81A	FAM89A	FARSA	FBLN7	FBN2	FBP1	FBXL14	FBXL8	FBXO3	FBXO39	FERD3L	FEV	FEZ1	FEZF2	FFAR4	FGF10	FGF20	FGF3	FGF5	FGF9	FIGLA	FLI1	FLRT2	FNDC1	FOS	FOXA2	FOXB1	FOXC1	FOXD2	FOXD3	FOXD4L1	FOXD4L3	FOXD4L4	FOXE1	FOXF1	FOXF2	FOXG1	FOXJ1	FOXL1	FOXL2	FOXQ1	FRMD3	FRMPD4	FUCA2	FUT4	FUZ	FZD1	FZD10	FZD2	FZD8	GABRA2	GABRA4	GABRB2	GAD1	GAD2	GADD45G	GALNT10	GALNT18	GALR2	GATA2	GATA3	GATA3-AS1	GATA4	GATA6	GBX2	GCM2	GDA	GDF6	GDF7	GDNF	GFI1	GFRA1	GHR	GHSR	GIMAP5	GINS1	GJB2	GJD2	GLIPR2	GNA14	GPAT3	GPC5	GPM6B	GPR101	GPR12	GPR50	GPR6	GPR88	GREB1L	GRIA2	GRID1	GRIK1	GRIK3	GRIN3A	GRK5	GRM3	GRM7	GSC	GSC2	GSDME	GSTA4	GSX1	GSX2	GUCY1A1	GUCY2D	H1-0	H2AC11	H2AC12	H2AC13	H2AC15	H2AC16	H2AC17	H2AC18	H2AX	H2BC12	H2BC13	H2BC17	H3C1	H3C10	H3C11	H3C12	H3C2	H3C3	H3C4	H3C6	H3C7	H3C8	H4-16	H4C1	H4C11	H4C12	H4C13	H4C14	H4C2	H4C3	H4C4	H4C5	H4C6	H4C8	H4C9	HAND1	HAND2	HAP1	HBA1	HBA2	HCG9	HES2	HES7	HEY1	HHAT	HHEX	HHIP	HHLA3	HIC1	HLA-A	HLA-B	HLA-C	HLA-G	HLF	HLX	HMX2	HMX3	HNF1B	HNRNPM	HOPX	HOXA1	HOXA10	HOXA13	HOXA2	HOXA3	HOXA4	HOXA6	HOXA7	HOXA9	HOXB1	HOXB13	HOXB2	HOXB3	HOXB6	HOXB7	HOXB8	HOXC11	HOXC12	HOXC13	HOXC4	HOXC5	HOXC6	HOXC8	HOXC9	HOXD1	HOXD11	HOXD12	HOXD13	HOXD3	HOXD4	HOXD8	HOXD9	HPCAL4	HPSE2	HRK	HS3ST3B1	HS6ST1P1	HS6ST3	HSF4	HSPA1A	HSPA1B	HSPA1L	HSPA6	HTR1A	HTR1B	HTR1E	HTR2C	HTR7	HTRA1	HYOU1	ICAM5	IER5L	IGF2	IGF2-AS	IGFBP3	IGFBP7	IGSF21	IKZF3	IL1RAPL2	IL20RA	IL7	ILDR2	INA	INHBB	INPP4A	INSM2	INSRR	INTS4P1	INTU	IRAK3	IRX3	IRX4	IRX5	ISL1	ISL2	ITGA4	ITPKA	JMJD1C	JUN	KAZALD1	KCNA1	KCNA3	KCNAB1	KCNC2	KCNC4	KCND3	KCNH1	KCNH3	KCNJ2	KCNJ6	KCNK12	KCNK13	KCNK17	KCNK2	KCNK4	KCNMA1	KCNQ1	KCNQ3	KCNQ5	KCNV1	KIRREL3	KL	KLF4	KLHL35	KLK4	KY	LAMP5	LAYN	LBX1	LCORL	LGALS3	LGR5	LHFPL3	LHX2	LHX4	LHX5	LHX6	LHX8	LINC02875	LMO1	LMX1B	LONRF3	LOX	LPL	LRATD1	LRCH2	LRFN2	LRFN5	LRP2	LRRC47	LRRC71	LRRTM1	LTBP2	LTK	LYPD1	LYSMD2	MAB21L1	MAB21L2	MAF	MAFB	MAGI2	MAL	MAP3K3	MAP3K5	MAP7D2	MAPK4	MAPT	MCHR2	MCOLN3	MDGA1	MED11	MED31	MEGF11	MEOX2	MESP1	METRNL	MGARP	MICB	MID1	MIR137HG	MKX	MLLT3	MLNR	MMD2	MNX1	MOB2	MORF4L2	MOXD1	MPHOSPH6	MRPS18B	MSC	MSX1	MSX2	MT1A	MT1B	MT1DP	MT1H	MT1JP	MT1M	MT1P3	MT1X	MTSS1	MYB	MYF6	MYO5B	MYOD1	NAGS	NAV2	NBPF11	NCAM1	NDUFA13	NDUFA4L2	NEFL	NEFM	NELL1	NEURL1	NEUROD1	NEUROD2	NEUROG1	NEUROG2	NEUROG3	NFIX	NGB	NINL	NKAIN2	NKPD1	NKX2-1	NKX2-2	NKX2-3	NKX2-5	NKX2-8	NKX3-1	NKX3-2	NKX6-1	NKX6-2	NOG	NOL4	NPAS1	NPAS4	NPNT	NPPC	NPR3	NPTX1	NPTX2	NPY1R	NR2E1	NR2F2	NR4A3	NRCAM	NRG1	NRG2	NRIP3	NRN1	NT5C1A	NTN1	NTN4	NTNG2	NTRK1	NTRK2	NXPH4	OAF	OCA2	OGFRL1	OLFML2B	OLIG1	OLIG2	OLIG3	ONECUT1	ONECUT2	OPRD1	OR8A1	OSR1	OTOP1	OTOP2	OTOP3	OTP	OTUD6B	OTX1	OTX2	OXCT2	P2RX5	PABPC1L2A	PAPOLA	PAPPA	PARD3	PARM1	PARP12	PAX1	PAX2	PAX3	PAX6	PAX7	PAX8	PAX9	PCDH10	PCDH17	PCDH8	PCID2	PCSK1N	PDE10A	PDE4DIP	PDE8A	PDGFRA	PDX1	PDZD2	PENK	PGM5	PGR	PHF3	PHOX2A	PHOX2B	PIGZ	PIP5K1B	PIR	PITX1	PITX2	PITX3	PKNOX2	PKP1	PLA2G7	PLCB1	PLEC	PLEKHJ1	PLPPR1	PLXNA2	PLXNC1	PLXND1	PMP22	PNRC2	PODN	POLE	POLR2I	POU3F1	POU3F2	POU3F4	POU4F1	POU4F2	POU4F3	PPM1E	PPP1R10	PPP1R14C	PRAC1	PRDM12	PRDM13	PRDM14	PRELID1	PRICKLE1	PRKCB	PRKCE	PRKG1	PRLHR	PROK2	PSD2	PTAR1	PTF1A	PTGDR	PTGER2	PTGER3	PTGER4	PTGFR	PTH2	PTHLH	PTPRT	PTPRU	PXMP2	PYY	QRFPR	RAB24	RAB32	RAB6C	RAI2	RASGRF1	RASGRP1	RASL10A	RASSF5	RAX	RBM24	RBP4	RELN	REPS2	RFX6	RGCC	RGS10	RGS20	RGS6	RGS9BP	RIMBP3	RIMBP3B	RIMBP3C	RIMKLA	RIN3	RIPK3	RNF128	RNF152	ROBO3	RPRML	RPS6KA6	RSL1D1	RSPO1	RSPO2	RSPO3	RTL4	RTN4RL2	RUNX2	RYR3	SATB2-AS1	SCD5	SCIN	SCN4B	SCNN1G	SCRN1	SCTR	SCUBE3	SDC2	SELENOS	SEMA6D	SERTM1	SETD7	SF3A2	SFRP1	SFRP4	SFRP5	SGPP2	SHC4	SHH	SHISA2	SHISA6	SHOX	SHOX2	SHQ1	SHROOM1	SIDT1	SIM1	SIM2	SIX1	SIX2	SIX3	SIX5	SIX6	SLC10A4	SLC18A3	SLC1A2	SLC1A4	SLC22A3	SLC24A4	SLC25A33	SLC26A4	SLC27A2	SLC30A2	SLC30A3	SLC30A4	SLC32A1	SLC35D3	SLC35F3	SLC6A1	SLC6A10P	SLC6A3	SLC6A5	SLC8A3	SLC9A2	SLC9A3	SLCO2A1	SLCO4A1	SLCO5A1	SLFN11	SLIT1	SLIT2	SLITRK1	SLITRK3	SLITRK4	SNAP91	SOD3	SORCS1	SORCS2	SORCS3	SOX1	SOX14	SOX17	SOX21	SOX3	SOX5	SOX7	SPAG6	SPOCK3	SPON1	SRD5A2	SRRM2	SSTR1	SSTR2	ST8SIA1	ST8SIA2	ST8SIA5	STC2	STEAP4	STK17A	STK32B	STMN2	STXBP6	SUSD4	SV2B	SYT10	SYT12	TAC1	TAFA4	TAL1	TAP1	TBCB	TBL3	TBR1	TBX1	TBX2	TBX20	TBX21	TBX22	TBX3	TBX5	TBXT	TCEA3	TCEAL8	TCF15	TCF21	TET2	TFAP2B	TFAP2D	TFAP2E	TGFA	TGFB2	THBD	TIGD5	TLL1	TLX1	TLX2	TLX3	TM6SF1	TMEFF2	TMEM106C	TMEM132E	TMEM26	TMEM30B	TMEM59L	TMEM65	TMEM88	TMOD2	TNFRSF11A	TNFRSF25	TP73	TPPP3	TRADD	TRH	TRHDE	TRHDE-AS1	TRIM36	TRIM67	TRIM7	TRIM9	TRMO	TRPA1	TRPC5	TSLP	TSPAN6	TSSK6	TTPA	TTYH1	TUBA4A	TUBA4B	TWIST1	U2AF2	UAP1L1	UBE2K	UCN	UCP1	ULBP1	ULBP2	UNC5C	UPF3A	UQCR10	URI1	USH1G	VASH1	VAX1	VAX2	VDR	VGF	VGLL2	VIPR2	VSIG2	VSTM4	VSX1	VSX2	VWA3B	WASL	WLS	WNT1	WNT10A	WNT10B	WNT11	WNT16	WNT2	WNT3A	WNT6	WNT7A	WRAP73	WT1	WT1-AS	YAF2	YRDC	ZADH2	ZBTB16	ZBTB7A	ZCCHC14	ZCCHC2	ZEB2	ZFHX3	ZFYVE28	ZIC1	ZIC2	ZIC4	ZMAT5	ZMYND15	ZNF335	ZNF365	ZNF436	ZNF436-AS1	ZNF503	ZNF517	ZNF711
BENPORATH_ES_1	> Set 'ES exp1': genes overexpressed in human embryonic stem cells according to 5 or more out of 20 profiling studies.	AASS	ABCE1	ABHD17B	ACTA1	ACTC1	ACTN3	ADA2	ADAM23	ADD2	ADGRG2	AEN	AKIRIN1	ALPL	AMD1	ANGEL2	ANOS1	AP1M2	ARL5B	ATP1A2	AURKB	AUTS2	AZIN1	BCL2L12	BIRC5	BMPR1A	BOP1	BRIX1	BRWD1	BUB1	BUB1B	BUB3	C1QBP	CACHD1	CAMKV	CAPRIN2	CASP3	CBS	CBX5	CCAR1	CCNA2	CCNB1	CD24	CDC20	CDC25A	CDC6	CDCA5	CDK1	CDT1	CEBPZ	CER1	CHAF1A	CHEK1	CHEK2	CHST7	CKMT1A	CLDN6	CNMD	CNTNAP2	COBL	COCH	CRABP1	CRABP2	CRMP1	CSE1L	CTSC	CXADR	CYP26A1	CYP2S1	DBNDD1	DCLK1	DDIAS	DDX18	DDX21	DEK	DHFR	DIAPH2	DIDO1	DLG3	DLGAP5	DMKN	DNA2	DNAJB6	DNMT3A	DNMT3B	DPPA4	DSCC1	DSG2	ECT2	EGLN3	ELOVL6	EPB41L4B	EPCAM	EPHA1	EPRS1	ERBB2	ERCC6L	ESF1	ESRP1	ETV1	ETV4	EXOSC5	EXOSC9	FABP5	FANCL	FEN1	FGF13	FGF2	FGFR1	FKBP5	FOXD3	FOXO1	FRAT2	FUBP1	FXR1	FZD5	FZD7	G3BP1	G3BP2	GABRA5	GABRB3	GAD1	GAL	GART	GDF3	GINS2	GINS4	GJA1	GLDC	GMNN	GNL3	GNPTAB	GPC4	GPM6B	GPR176	GPR19	GPRC5B	HAS3	HELLS	HESX1	HMGA1	HMGB3	HMMR	HNRNPAB	HOMER1	HPS3	HSPA4	HSPA8	HSPD1	ICE2	IDO1	IFITM1	IGF2BP2	IGF2BP3	ILF3	INTS13	ITPR3	JADE1	JARID2	KAT7	KCNS3	KIF2C	KIF4A	KIF5C	KIFC2	KLHL7	KLKB1	KPNA2	KRT8	L1TD1	LARGE2	LARP7	LCK	LEFTY1	LGALS8	LGR4	LIN28A	LRIG1	LRP8	LRRN1	LSR	LYPLA1	M6PR	MAD2L2	MAK16	MAL2	MAN2A1	MAP7	MARS1	MAT2A	MCM10	MCM2	MCM3	MCM4	MCM5	MCM6	MCM7	MDN1	MED14	MFGE8	MGME1	MGST1	MICB	MIR124-1HG	MIS18A	MIS18BP1	MRE11	MRS2	MSH2	MSH6	MTA3	MTF2	MTHFD1	MTHFD2	MYO19	NAA15	NANOG	NASP	NCAPG2	NCAPH	NDC1	NDUFAF4	NFE2L3	NFYB	NLGN4X	NLN	NMRK2	NMU	NOC3L	NODAL	NOL11	NOLC1	NOP16	NOP56	NPM1	NPM3	NTHL1	NTS	NUDT1	NUDT15	NUDT21	NUP107	NUP37	OAZ2	OIP5	OLFM1	ORC1	PAICS	PAK1	PAK1IP1	PARP1	PARPBP	PASK	PCDH1	PDCD2	PDK1	PFAS	PIK3CB	PIM2	PIMREG	PIPOX	PITPNC1	PLAAT3	PLCB3	PLPP1	PMAIP1	PNISR	PNN	PODXL	POLE2	POLR3G	POU5F1	PPM1B	PPP2R1B	PPP2R2B	PRDM14	PRIM1	PRIM2	PRKD3	PRKX	PRMT3	PROM1	PRPF40A	PRPS1	PSIP1	PTPN2	PTPRZ1	PTTG1	PUS1	PUS7	PYCR2	RAB3B	RABGAP1L	RAD51AP1	RAD54B	RAP1GAP2	RARRES2	RBBP8	RCC1L	RCC2	RFC3	RFC4	RNF138	ROBO1	RPS24	RRAS2	RRM2	RRP15	RUVBL1	SALL1	SALL2	SALL4	SCGB3A2	SCNN1A	SEMA6A	SEPHS1	SERBP1	SFRP1	SFRP2	SINHCAF	SIRT1	SLC13A3	SLC16A1	SLC29A1	SLC38A1	SLC39A10	SLC6A8	SLC7A3	SMS	SNRPA	SNRPN	SORL1	SOX2	SPC25	SPRY4	SRA1	SRSF1	SRSF7	SSB	ST6GAL1	SYNGR3	TCF7L1	TDGF1	TDRP	TEAD4	TENT5B	TERF1	TFAM	THEMIS2	TIA1	TMEFF1	TMEM177	TMPO	TMX1	TNNT1	TNPO3	TRIM22	TRIM24	TTLL12	TUBB2B	TUBB4B	UGP2	UNG	USO1	USP44	USP9X	UTF1	VRTN	VSNL1	WDHD1	WDR12	ZGRF1	ZIC2	ZIC3	ZNF195	ZNF267	ZNF398	ZNF589	ZNF770	ZSCAN10
BENPORATH_ES_2	> Set 'Set 'ES exp2': genes overexpressed in human embryonic stem cells according to a meta-analysis of 8 profiling studies.	AEN	CDC25A	CHEK2	CLDN6	CYP26A1	DBNDD1	DNMT3A	DSCC1	DTYMK	EPHA1	EPHX3	ERCC6L	ETV4	GDF3	GJC1	GOLGA7	GPR19	HELLS	HESX1	L1TD1	LIN28A	LPAR4	MCM10	MYBL2	NANOG	NCAPH	ORC1	ORC2	POU5F1	PRDM14	PRKD3	PWP2	RBM4	RRP9	SLC5A6	TDGF1	TXLNG	VRTN	WSCD1	ZIC3
BENPORATH_ES_CORE_NINE	> Set 'Core 9': 'embryonic stem cell' transcription regulators that are preferentially and coordinately overexpressed in the high-grade, ER-negative breast cancer tumors.	HMGA1	HMGB3	ILF3	KLF5	MYBL2	NFE2L3	TCF7L1	TEAD4	ZIC1
BENPORATH_ES_CORE_NINE_CORRELATED	> Breast cancer compendium: 100 transcription regulators showing most correlated expression with the 9 'embryonic stem cell' transcription factors that are preferentially and coordinately overexpressed in the high-grade, ER-negative breast cancer tumors.	ATF4	BCL11A	BCL11B	CALR	CBFB	CEBPB	CEBPG	CREB3L2	DEK	DMRT1	DR1	E2F1	E2F3	E2F8	EED	ELF4	ELF5	EN1	ETV6	ETV7	EZH2	FOXC1	FOXG1	FOXK2	FOXM1	GATA6	GATAD2A	GTF2H4	GTF3C2	HDAC2	HIF1A	HIVEP1	HMGA1	HMGB2	HMGB3	HSF1	HTATIP2	ID4	ILF2	ILF3	IRF1	KDM1A	KLF11	KLF5	LMO4	MAFG	MDFI	MED8	MLXIP	MSL3	MYBBP1A	MYBL1	MYBL2	MYC	NFE2L3	NFIB	NFIL3	NFKBIE	NMI	NSD2	PAX6	PLAGL2	PNRC1	POLR1E	RBL1	RELB	RUNX3	SAP30	SIX3	SMARCA4	SOX10	SOX11	SOX4	SOX9	SPIB	SRF	SSRP1	STAT1	SUPT5H	TAF2	TBPL1	TBX19	TCF20	TCF7L1	TEAD4	TFAP2C	TFCP2L1	TFDP1	TFDP2	TGIF2	TLE1	TRIP13	VGLL1	VGLL4	WDHD1	WWTR1	YBX1	YEATS2	ZBTB5	ZIC1
BENPORATH_ES_WITH_H3K27ME3	> Set 'H3K27 bound': genes posessing the trimethylated H3K27 (H3K27me3) mark in their promoters in human embryonic stem cells, as identified by ChIP on chip.	AATF	ABCC3	ABCC8	ABCG4	ABTB2	AC025171.2	AC099548.2	ACADL	ACAN	ACP7	ACTL6B	ADAM15	ADAM22	ADAMTS15	ADAMTS17	ADAMTS18	ADAP2	ADARB2	ADCY4	ADCY8	ADCYAP1	ADGRA2	ADGRB2	ADGRL3	ADRA1A	ADRA2A	ADRB1	ADRB3	AGAP2	ALKAL1	ALOX15	ALOXE3	ALX3	ALX4	AMELX	AMER2	AMN	AMPH	ANKRD18A	ANKRD18B	ANKRD19P	ANKRD20A1	ANKRD20A2P	ANKRD20A5P	ANKRD20A8P	ANKRD27	ANKRD35	ANXA2R	AP000708.1	APBA1	AQP5	ARHGAP20	ARHGEF38	ARHGEF7	ARID3C	ARID5B	ARL10	ARL5C	ARL9	ARNTL	ASCL1	ASCL2	ASCL4	ASIC1	ASTN1	ASTN2	ATF3	ATOH1	ATOH8	ATP1A3	AVPR1B	AZIN2	B4GALNT1	B4GALNT2	BARHL1	BARHL2	BARX1	BARX2	BATF3	BCAN	BCL2	BHLHE22	BHLHE23	BHLHE41	BLVRB	BMP6	BMP8A	BMX	BNC1	BRINP2	BRINP3	BTG2	C11orf45	C14orf132	C17orf100	C17orf102	C1orf115	C1orf194	C1orf94	C1QL1	C1QTNF5	C2CD4A	CA10	CA7	CACNA1A	CACNA1B	CACNA1D	CACNA1E	CACNA1G	CACNB3	CACNB4	CACNG3	CACNG8	CADM4	CALCA	CALCR	CAMK2B	CAMK2N1	CAMK2N2	CASZ1	CBLN1	CBLN4	CBR3	CBX4	CBX8	CCDC140	CCDC50	CCDC96	CCNA1	CD34	CD38	CD47	CD70	CD8A	CDC20B	CDH23	CDH4	CDH6	CDH7	CDK5R2	CDKN2C	CDX1	CDX2	CEMIP	CERKL	CFAP91	CGB7	CGB8	CH25H	CHAD	CHD5	CHDH	CHN2	CHODL	CHRD	CHRDL1	CHRDL2	CHST8	CIART	CIDEA	CITED1	CLCN5	CLEC14A	CLEC4G	CLIC5	CLIP4	CLSTN2	CLTRN	CMTM2	CNNM1	CNNM2	CNRIP1	CNTFR	CNTN2	CNTNAP5	COL12A1	COL24A1	COL25A1	COL27A1	COL2A1	COL4A5	COL4A6	COL8A1	COL9A2	COLEC12	COLGALT2	COMMD3	COMP	CORO6	COX6B2	CPM	CR2	CRH	CRHR1	CRIP1	CRLF1	CRMP1	CRTAC1	CRYBA2	CRYBG1	CRYL1	CSF1	CSMD1	CSMD2	CSMD3	CTNND2	CWH43	CXCL14	CXCL16	CYP24A1	CYP26A1	CYP26B1	CYP26C1	CYP27B1	CYP2A13	CYP2A6	CYP2A7	CYP2J2	CYP39A1	DACH1	DACH2	DCC	DCHS2	DCLK1	DCLK2	DCX	DDAH1	DDX25	DGKG	DGKI	DHH	DIO3	DKK1	DKK2	DLK1	DLK2	DLL4	DLX1	DLX2	DLX3	DLX4	DLX5	DMRT1	DMRT2	DMRT3	DNAJC22	DNER	DOK6	DPF3	DPP6	DPY19L2	DPY19L2P2	DPYSL5	DRD4	DRD5	DSC3	DSCAML1	DTNB	DUOX1	DUOX2	DUOXA1	DUOXA2	DUSP15	DUSP4	DUSP6	DUSP8	DYNC1I1	EBF1	EBF3	ECEL1	EFCAB1	EFNA1	EFNA3	EGFL6	EGFLAM	EGR2	EGR3	EGR4	EIF4E3	ELAPOR1	ELAVL2	ELAVL3	ELMOD1	ELOVL2	ELOVL3	EN1	EN2	ENTPD2	ENTPD3	EOMES	EPAS1	EPB41L4A	EPB41L4A-DT	EPHA10	EPHA3	EPHA4	EPHA5	EPHB1	EPHB3	ERBB4	ERICH5	ERO1B	ESAM	ESPN	ESR1	ESX1	ETV7	EVA1C	EVX1	EXOC3L2	EYA4	F2R	FAM163A	FAM167A	FAM43B	FAM78A	FAM81A	FAM89A	FBLN5	FBLN7	FBN1	FBN2	FBP1	FBXL14	FBXL8	FBXO25	FBXO3	FERD3L	FEV	FEZ1	FEZF2	FFAR4	FGF11	FGF20	FGF3	FGF5	FGF8	FGF9	FIGLA	FLI1	FLRT2	FNDC1	FNDC5	FOXA2	FOXB1	FOXC1	FOXD2	FOXD3	FOXD4L1	FOXD4L3	FOXD4L4	FOXE1	FOXE3	FOXF1	FOXF2	FOXG1	FOXJ1	FOXL1	FOXL2	FOXQ1	FRAT1	FRMD3	FRMPD1	FRMPD4	FUCA1	FUT4	FUT9	FXYD7	FZD1	FZD10	FZD2	GAB3	GABBR2	GABRA2	GABRA4	GABRB2	GABRG3	GAD2	GALNT16	GALNT18	GALR2	GAST	GATA2	GATA3	GATA3-AS1	GATA4	GATA6	GBX2	GCC1	GCM2	GDF6	GDF7	GDNF	GHR	GHSR	GIMAP5	GJB2	GJD2	GKAP1	GLB1L2	GLIPR2	GNA14	GNAO1	GPAT3	GPC3	GPC5	GPD1L	GPM6B	GPR101	GPR12	GPR150	GPR174	GPR26	GPR6	GPR62	GPR88	GRB10	GRHL3	GRIA2	GRID1	GRIK1	GRIK3	GRIN1	GRIN2D	GRIN3A	GRK3	GRK5	GRM6	GRM7	GSC	GSC2	GSN	GSX1	GSX2	GUCY1A1	GUCY2D	HAND1	HAND2	HBA1	HBA2	HCG9	HCN4	HES2	HES3	HES5	HES7	HEY1	HEYL	HHAT	HHEX	HHIP	HIC1	HLA-A	HLA-B	HLA-C	HLA-F	HLX	HMX2	HMX3	HNF1B	HOXA1	HOXA10	HOXA13	HOXA2	HOXA3	HOXA4	HOXA6	HOXA7	HOXA9	HOXB1	HOXB13	HOXB2	HOXB3	HOXB6	HOXB7	HOXB8	HOXC11	HOXC12	HOXC4	HOXC5	HOXC6	HOXC8	HOXD1	HOXD12	HOXD13	HOXD3	HOXD4	HOXD8	HOXD9	HPCAL4	HPSE	HPSE2	HR	HRK	HS3ST2	HS3ST3B1	HS3ST4	HS6ST1P1	HS6ST3	HSF4	HSPA1A	HSPA1B	HSPA1L	HSPA6	HTR1A	HTR2C	HTR6	HTR7	HTRA3	ICAM4	ICAM5	IGF2-AS	IGFBP1	IGFBP3	IGSF21	IHH	IKZF3	IL10RA	IL11	IL17D	IL17RB	IL1RAPL2	IL7	ILDR2	IMPDH1	INA	INKA1	INSM2	INSRR	INTS4P1	IRF4	IRX1	IRX3	IRX4	IRX5	ISL1	ISL2	ITGA4	ITIH5	ITPKA	JUN	KAZALD1	KCNA1	KCNA3	KCNA5	KCNAB1	KCNC2	KCNC4	KCND3	KCNF1	KCNH1	KCNH3	KCNH7	KCNIP2	KCNIP4	KCNJ10	KCNJ3	KCNJ4	KCNJ9	KCNK12	KCNK13	KCNK17	KCNK2	KCNK3	KCNK4	KCNMA1	KCNQ1	KCNQ3	KCNQ5	KCNS2	KCNS3	KCNV1	KIAA1191	KIRREL3	KIRREL3-AS3	KISS1R	KL	KLF4	KLHL1	KLHL13	KLHL14	KLHL17	KLHL35	KLK4	KY	LAMB1	LAMP5	LAYN	LBX1	LEF1	LEKR1	LGALS3	LGI3	LGR5	LHFPL3	LHX2	LHX3	LHX4	LHX5	LHX6	LHX8	LINC01101	LINC01138	LINC02875	LMO1	LMOD1	LMX1B	LONRF3	LPL	LRAT	LRATD1	LRBA	LRCH2	LRFN2	LRFN5	LRP2	LRRC71	LRRTM1	LTBP2	LTK	LY6H	LYSMD2	MAB21L1	MAB21L2	MADCAM1	MAFB	MAL	MAN1C1	MAP6	MAPK4	MAPK8IP2	MAPT	MAST4	MCOLN3	MECOM	MED31	MEIS1	MEOX2	MESP1	METRNL	MFSD4A	MGARP	MICB	MIR137HG	MKX	MLLT3	MLPH	MLXIPL	MMD2	MMP2	MNX1	MSC	MSX1	MSX2	MT1A	MT1B	MT1DP	MT1H	MT1M	MT3	MXRA7	MYB	MYF6	MYO5B	MYOD1	NAGS	NAV2	NBL1	NBPF11	NCAM1	NCCRP1	NDRG1	NDUFA4L2	NEFH	NEFL	NEFM	NEGR1	NELL1	NEURL1	NEUROD1	NEUROD2	NEUROG1	NEUROG2	NEUROG3	NFIA	NFIC	NFIX	NGF	NGFR	NIBAN1	NIM1K	NIN	NKAIN2	NKPD1	NKX2-1	NKX2-2	NKX2-3	NKX2-5	NKX2-8	NKX3-1	NKX3-2	NKX6-1	NKX6-2	NOC2L	NOL4	NOTUM	NOVA2	NOXO1	NPAS1	NPAS2	NPAS4	NPNT	NPR1	NPR3	NPTX1	NPY1R	NPY5R	NR2E1	NR2F2	NR4A3	NRG1	NRG2	NRGN	NRIP3	NRN1	NRXN1	NT5C1A	NTN1	NTNG2	NTRK1	NTRK2	NXPH4	OAF	OCA2	OLFML2B	OLIG2	OLIG3	ONECUT1	ONECUT2	OPRD1	OSBP2	OSR1	OSR2	OTOP1	OTOP2	OTOP3	OTP	OTX1	OTX2	OVOL1	OXCT2	P2RX5	PABPC1L2A	PADI2	PAPPA	PARD3B	PARM1	PARP8	PAX1	PAX2	PAX3	PAX5	PAX6	PAX7	PAX8	PAX9	PCDH17	PCDH8	PCDHGC4	PCGF5	PCSK2	PDE10A	PDE1B	PDE4DIP	PDE8A	PDE8B	PDGFRA	PDX1	PDZD2	PENK	PGM5	PGR	PHLDB1	PHOX2A	PHOX2B	PHYHIPL	PIGZ	PIP5K1B	PIR	PITX1	PITX2	PITX3	PKNOX2	PKP1	PLEC	PLLP	PLP1	PLPPR1	PLXNA2	PLXNC1	PMP22	PODN	POLE	POLR3GL	POMC	POU3F1	POU3F2	POU3F4	POU4F1	POU4F2	POU4F3	PPM1E	PPP1R13B	PPP1R14C	PRAC1	PRDM12	PRDM13	PRKAG2	PRKCB	PRKCE	PRKCH	PRKD1	PRKG1	PRLHR	PROK2	PRR18	PRRT1	PRSS12	PRUNE2	PSD2	PTF1A	PTGDR	PTGER2	PTGER3	PTGER4	PTGFR	PTH2	PTHLH	PTPRN2	PTPRT	PTPRU	PXMP2	PYY	RAB11FIP3	RAB33A	RAB40B	RAB6C	RAB9B	RAMP1	RAPGEF4	RARA	RARRES2	RASGEF1C	RASGRF1	RASL10A	RASSF5	RAX	RBBP7	RBP4	RBP7	RCSD1	REEP1	REPS2	RFX4	RFX6	RGCC	RGS10	RGS20	RGS9	RGS9BP	RIMBP3	RIMBP3B	RIMBP3C	RIMKLA	RIMS4	RIPK3	RIPPLY2	RNF128	RNF2	RNPEPL1	ROBO3	RPRML	RPS6KA2	RPS6KA6	RSPO1	RSPO2	RSPO3	RTBDN	RTL4	RTL5	RTN4RL2	RUNX2	RXRG	RYR3	SAMD11	SATB2	SATB2-AS1	SCD5	SCIN	SCN4B	SCNN1G	SCTR	SCUBE3	SECTM1	SEMA3B	SEMA4F	SEMA6D	SERTM1	SEZ6	SFRP1	SFRP4	SFRP5	SFTPC	SGPP2	SH3GL2	SHC4	SHH	SHISA6	SHISAL2A	SHOX	SHOX2	SIDT1	SIM1	SIM2	SIX1	SIX2	SIX3	SIX6	SKAP1	SLC10A4	SLC16A11	SLC17A6	SLC17A7	SLC1A2	SLC1A4	SLC22A3	SLC24A4	SLC25A27	SLC26A4	SLC26A5	SLC27A2	SLC30A10	SLC30A2	SLC30A3	SLC30A4	SLC32A1	SLC35D3	SLC35F3	SLC35G1	SLC40A1	SLC6A1	SLC6A11	SLC6A2	SLC6A20	SLC6A3	SLC6A5	SLC9A2	SLC9A3	SLCO2A1	SLCO3A1	SLCO5A1	SLFN11	SLIT1	SLIT2	SLIT3	SLITRK1	SLITRK3	SMOC2	SMPD3	SNAI2	SNCAIP	SNTB1	SORCS1	SORCS3	SOWAHA	SOX14	SOX17	SOX7	SOX8	SOX9	SPAG6	SPOCK3	SPON1	SPON2	SPTB	SPTBN4	SRD5A2	SRRM4	SSBP4	SSTR1	SSTR2	ST8SIA2	ST8SIA4	ST8SIA5	STC2	STK32B	STMN2	STX1A	STXBP6	SUSD4	SV2B	SYNE1	SYT12	SYT6	SYT7	TAC1	TACR1	TACSTD2	TAFA4	TAL1	TAP1	TBR1	TBX1	TBX2	TBX20	TBX21	TBX3	TBX5	TBXAS1	TBXT	TCAF2	TCEA3	TCEAL1	TCEAL8	TCF21	TCTE1	TET2	TFAP2B	TFAP2D	TFAP2E	TGFA	THBD	THBS2	TIGD3	TLE2	TLL1	TLX1	TLX2	TLX3	TMEFF2	TMEM106C	TMEM132E	TMEM151A	TMEM163	TMEM185A	TMEM255B	TMEM30B	TMEM54	TMEM59L	TMEM88	TMOD2	TNFRSF1B	TNFSF9	TP73	TPPP3	TRADD	TRH	TRIM28	TRIM36	TRIM67	TRIM7	TRIM9	TRPC5	TSLP	TTLL7	TTLL9	TTPA	TTYH1	TWIST1	UCN	UCP1	ULBP1	ULBP2	UNC5B	UNC5C	USH1G	VASH1	VAV3	VAX1	VAX2	VDR	VGLL2	VSX1	VSX2	WNT1	WNT10A	WNT10B	WNT11	WNT16	WNT2	WNT3A	WNT5B	WNT6	WNT7A	WRAP73	WSCD1	WT1	WT1-AS	XYLT1	YAF2	ZACN	ZADH2	ZBTB16	ZBTB7A	ZEB2	ZFHX3	ZFPM1	ZFYVE28	ZIC1	ZIC4	ZMYND15	ZNF436	ZNF436-AS1	ZNF503
BENPORATH_MYC_MAX_TARGETS	> Set 'Myc targets2': targets of c-Myc [GeneID=4609] and Max [GeneID=4149] identified by ChIP on chip in a Burkitt's lymphoma cell line; overlap set.	ABCB10	ABCB6	ABCC4	ABCE1	ABI3	ABT1	ACAD8	ACOX3	ACSS2	ACTR3	ADAM22	ADGRE5	AGPS	AHCYL1	AIFM1	AIMP2	AKAP10	AKAP9	AKR7A2	ALDH18A1	ALKBH1	ALOXE3	AMD1	AMMECR1	ANAPC10	AP4B1	AP4E1	AP4M1	AP4S1	APBA3	APPL1	ARFIP2	ARFRP1	ARHGEF16	ARHGEF7	ARID4A	ARL1	ARL6IP5	ARPC4	ARPP19	ARRB2	ASAH1	ASB1	ASH2L	ATF4	ATF6	ATG12	ATM	ATP5F1B	ATP5F1C	ATP5F1E	ATP5MC2	ATP6V1D	ATXN10	AZIN1	BARD1	BAZ1B	BCKDHA	BCKDHB	BIRC6	BLK	BLZF1	BTBD1	BTN2A1	BUD23	CACNB1	CACNG3	CACYBP	CAD	CALM2	CALR	CAPZA1	CBWD1	CBX5	CCDC6	CCT7	CCT8	CD164	CD2AP	CD79B	CDC16	CDC25B	CDC6	CDK16	CDK6	CDKL3	CDKN1B	CEBPZ	CEP83	CEPT1	CH25H	CHD1L	CIAO1	CIB1	CIR1	CISH	CKS2	CLCN2	CLCN3	CLCN6	CLN3	CMAHP	CNDP2	CNOT2	CNOT4	CNOT9	CNPY2	CNTN2	COG5	COIL	COPS2	COPS3	CORO1C	COX15	COX7A2L	COX7C	CPSF1	CR2	CRADD	CREB1	CREBL2	CSDE1	CSF2RB	CSTF3	CTSC	CUL5	CUTA	CWC27	CXXC1	CYB561D2	CYBA	CYTH2	CYTIP	DAP3	DAXX	DBI	DBP	DCAF11	DCAF8	DCTN3	DCTN4	DDB1	DDX1	DDX10	DDX17	DDX3X	DDX41	DDX5	DDX58	DEF6	DEGS1	DGCR6	DIABLO	DLEU1	DLEU2	DMAC2L	DMAP1	DMTF1	DNAI1	DNAJA2	DPAGT1	DPF1	DPM1	DPM2	DPYSL3	DRG1	DYNC1LI1	EEA1	EEF1AKNMT	EEF1E1	EFTUD2	EIF2S1	EIF2S3	EIF3I	EIF3K	EIF4E2	EIF4H	ELL	ELOA	ELOVL1	ENO2	ENTPD7	EPC1	EPM2A	ERCC6	ERLIN1	ERO1A	ETF1	ETFA	EXO1	FABP5	FADS3	FANCF	FBXO5	FKBP11	FKBP2	FLOT2	FRY	FTH1	FTSJ1	FXR2	FZD5	GABARAP	GABPA	GAK	GALC	GATB	GCFC2	GCLC	GDAP1	GDE1	GEMIN2	GGH	GINS1	GINS2	GLRA3	GLT8D1	GMDS	GMIP	GNA12	GNB1L	GNL1	GNPAT	GNS	GOLGA5	GPN3	GPR132	GPSM3	GRK4	GSTO1	GTF3C4	GTF3C5	H2AC11	H2AC13	H2AC14	H2AC15	H2AC17	H2AC18	H2AC6	H2AX	H2AZ1	H2BC10	H2BC11	H2BC14	H2BC15	H2BC21	H2BC4	H2BC6	H2BC7	H2BC8	H2BC9	H2BS1	H4C13	H4C2	H4C9	H6PD	HADHB	HARS1	HAX1	HCFC2	HDAC6	HEBP1	HERC1	HLA-A	HLA-F	HMG20A	HMMR	HNRNPA1	HNRNPL	HNRNPUL1	HOOK2	HS3ST2	HSD17B7	HSF2BP	HSP90B1	HSPA14	HSPA2	HSPA9	HSPE1	HTRA2	IDH3B	IER2	IER5	IFI30	IFNAR1	IFNGR1	IGBP1	IL17C	ILK	ING1	IPO5	IRF3	ITGB3BP	IVNS1ABP	JARID2	JMJD7-PLA2G4B	JRKL	KCNH4	KDM5A	KDM5C	KEAP1	KHK	KHSRP	KIF11	KIF15	KIF20A	KIF20B	KPNA3	LAGE3	LAMP1	LAMTOR5	LANCL1	LATS1	LDHA	LIPT1	LNPEP	LSM1	LSM8	LSP1	LSR	LTA4H	LY86	LZTFL1	LZTR1	M6PR	MACROH2A1	MAD2L1	MADD	MAEA	MAFF	MAGEF1	MAGOH	MAML1	MAN2A1	MANF	MAP2K5	MAP2K7	MAP3K20	MAP3K5	MAP4K5	MAPK7	MAPRE1	MAPRE2	MARS1	MAT2A	MAT2B	MBD4	MBNL1	MCCC2	MCM3	MCM5	MDH1	MED17	MED20	METTL1	MFAP1	MFNG	MGAT2	MKLN1	MKNK1	MKRN1	MLX	MMP15	MMP8	MOCS2	MOCS3	MPC1	MPHOSPH6	MPP6	MRPL40	MRTO4	MSH2	MST1R	MT2A	MT3	MTF1	MTF2	MTHFD1	MTOR	MYBBP1A	MYCBP	NACA	NAGA	NAGPA	NBR1	NBR2	NCAPG	NCBP1	NCBP2	NCL	NDUFA1	NDUFA2	NDUFA6	NDUFB1	NDUFB2	NDUFB3	NDUFB4	NDUFB5	NDUFB6	NDUFS1	NDUFS6	NDUFV1	NFAT5	NFKBIB	NFS1	NGB	NME1	NOL7	NPRL2	NR1D1	NR6A1	NUBP1	NUBP2	NUDT6	NUFIP1	NUP153	NUP54	NUP62	NUP88	NXT1	OAZ1	OCIAD1	OGA	P3H1	PA2G4	PARG	PCF11	PCM1	PCMT1	PCNA	PCNP	PCYT1A	PDCD10	PDE4C	PDE6D	PDK1	PDK2	PDK3	PER1	PEX11B	PEX16	PEX3	PEX6	PFKFB4	PFN1	PHB2	PIAS1	PIAS3	PIGF	PIGP	PKM	PKN2	PLA2G15	PLA2G6	PLOD3	PMM2	PMPCB	PMS1	PMS2P3	PMVK	PNO1	POLD4	POLE3	POLH	POLR1B	POLR1C	POLR1D	POLR1H	POLR3A	POLR3G	POLR3K	POMT2	POU2F1	PPA1	PPIA	PPME1	PPP1CB	PPP1R12A	PPP1R7	PPP2CA	PPP2R1B	PPP3CA	PPP6C	PPT2	PRDX5	PREP	PRKAB1	PRKAB2	PRKAG1	PRKCSH	PRKDC	PRKRA	PRMT5	PRPS2	PRPSAP1	PRR3	PSMA1	PSMA5	PSMB1	PSMB5	PSMB7	PSMC4	PSMC5	PSMD10	PSMD14	PSMD3	PSMD5	PSMD7	PSMD8	PSME3	PSMG1	PTDSS1	PTGES3	PTOV1	PTP4A1	PTPA	PTPN1	PTPN6	PTPRF	PUDP	PWP1	PYCR1	PYCR2	RAB11A	RAB1A	RAB3A	RAB3GAP2	RAB5IF	RAB8A	RABGEF1	RAC2	RAD50	RAD51AP1	RAD54L	RAD9A	RANBP3	RAP2B	RAPGEF6	RASA1	RASSF1	RBBP8	RBL1	RBM15B	RBM39	RBM4	RCL1	RECQL	RECQL5	RFX5	RGL2	RGS16	RHEB	RIDA	RIPK2	RIPPLY3	RLN1	RNASET2	RNF141	RNF4	RNF7	RNFT1	RNPS1	RPL13	RPL15	RPL18	RPL19	RPL27	RPL27A	RPL31	RPL32	RPL35	RPL37	RPL5	RPL8	RPL9	RPLP1	RPS13	RPS17	RPS19	RPS20	RPS21	RPS25	RPS26	RPS27A	RPS27L	RPS29	RPS5	RPS6	RPS6KA2	RPS6KA5	RPS6KB1	RRAGA	RRAS	RRP9	RSL24D1	RXRB	RXYLT1	SAE1	SAP18	SAP30	SARS1	SAV1	SCAMP3	SCAND1	SCD	SCLY	SCML2	SCO1	SDF2	SDF2L1	SEC61B	SEC62	SERF1B	SERP1	SERTAD1	SGPL1	SH2D3C	SHPK	SIGMAR1	SLC12A2	SLC1A4	SLC22A3	SLC22A4	SLC25A11	SLC25A40	SLC26A4	SLC2A4	SLC31A1	SLC39A6	SLC39A7	SLC39A8	SLC43A1	SLC5A6	SLC7A1	SMAD3	SMC1A	SNAPC1	SNAPC3	SNRPA	SNRPD3	SNX15	SNX3	SNX5	SOD1	SOX12	SP4	SPAG5	SPAG6	SPIB	SPTLC2	SQSTM1	SRD5A1	SREBF2	SRI	SRP54	SRP68	SRPRA	SRSF11	SRSF2	SRSF5	SRSF7	SSB	ST6GALNAC4	STK26	STOM	STUB1	STX10	STX16	STX7	STYXL1	SUCLG1	SUGT1	SUPT16H	SUPT5H	SYK	SYPL1	TAGLN2	TCF12	TESK2	TGIF2	THAP12	THRAP3	TIMM17A	TIMM22	TIMM23B	TIMM44	TIMM8B	TIMM9	TLE3	TLL2	TMED10	TMEM187	TMF1	TMOD2	TMPO	TMSB4X	TNFAIP1	TNFRSF21	TOPBP1	TP53	TPP2	TPR	TPT1	TRAP1	TRAPPC3	TRIB1	TRIM24	TRIM25	TRIM33	TRIM44	TRIP13	TRMT13	TRMT6	TSC2	TSEN34	TSPY1	TTC33	TTC4	TUBA1B	TUBG1	TULP3	TYK2	U2AF1	UBE2D3	UBE2G2	UBE2K	UBL3	UBQLN1	UBXN1	UBXN8	UCHL1	ULBP1	UQCR10	UQCRC2	USO1	USP1	USP11	USP4	USPL1	UXT	VAMP1	VAPA	VASP	VCP	VDAC2	VGF	VPS29	VPS52	WDR4	WDR46	XK	XRCC6	YBX3	YIF1A	YWHAH	YY1	ZDHHC3	ZFPL1	ZKSCAN5	ZKSCAN8	ZMPSTE24	ZNF12	ZNF134	ZNF136	ZNF142	ZNF174	ZNF225	ZNF274	ZNF286A	ZNF35	ZNF410	ZNF593	ZNF7	ZNF85	ZPR1
BENPORATH_MYC_TARGETS_WITH_EBOX	> Set 'Myc targets1': targets of c-Myc [GeneID=4609] identified by ChIP on chip in cultured cell lines, focusing on E-box-containing genes; high affinity bound subset	ACADM	ACE	ACO2	ACOX1	ACTB	ACTG1	AKAP1	AKR1A1	ALDH2	AMD1	AMPD2	AMPD3	AP4M1	APC	APEX1	APP	ARF1	ARF4	ARSB	ASCL2	ATF4	ATF7	AVP	BAX	BBC3	BCL2	BCL2L12	BCL3	BLK	BMP4	BRCA2	BSG	CASP8	CBS	CCKBR	CCNB1	CCND1	CCND2	CD2	CD63	CD79B	CDK10	CDK4	CEACAM5	CEBPA	CFDP1	CHRNB1	CLCN6	CLNS1A	CSTB	CTSF	DBI	DCK	DKC1	DKK3	E2F1	EBP	EEF1A2	EGR3	EIF4A1	EIF4E	EIF5A2	ELK1	ENO1	ETS2	FAH	FASN	FGFR4	FOSL1	FOXM1	FPGS	FXN	GALNS	GALT	GAPDH	GAS8	GLA	GOLGA7	GPR4	GSK3B	GSTP1	H2AZ1	H4-16	H4C15	H4C5	HBA2	HBAP1	HBB	HBE1	HDAC3	HERPUD1	HES1	HIF1A	HMBS	HMGN2	HNRNPA1	HNRNPA2B1	HNRNPDL	HSD11B2	HSP90AA1	HSP90AB1	HSPA8	HSPD1	ICAM1	ID3	IFRD2	IL11RA	IMPA2	INSR	IRF2	IRF3	ISG20	ITGB1	JUN	JUNB	KLF1	LBR	LMNA	LMNB2	MAGEA3	MAGEA6	MAN2A2	MCM4	MCM7	MDM2	MELTF	MET	MGST1	MNX1	MPO	MSN	MST1	MTHFR	MUC1	MYCL	NBN	NCL	NEFM	NIT1	NME1	NOP2	NOTCH4	NR1D1	NSUN2	NTHL1	NTN3	OCA2	PABPC1	PAICS	PARP1	PDCD1	PDHA1	PER1	PEX3	PHB	PIM2	PLA2G4A	PLK1	POLB	POLD2	POLR3D	PPID	PPP1R7	PRTN3	PSEN2	PSMA3	PSMB1	PTEN	PTGER2	PTMA	QDPR	RARB	RBM3	RCC1	RGS2	RHOG	RIDA	RPL10	RPL13A	RPL19	RPL22	RPL23A	RPL27A	RPL36A	RPS15	RPS19	RPS6	RXRB	SERPINE1	SIGMAR1	SIRT1	SLBP	SLC19A1	SLC2A4	SLC4A2	SLC9A3R2	SMAD7	SNHG5	SNORD14C	SNORD32A	SNORD4A	SQSTM1	SRD5A1	SRM	STAT6	STMN1	SURF6	SYNGR2	TCF12	TCIRG1	TERT	TFRC	TGFB1	TGFB3	TIMM17B	TNFRSF8	TOMM20	TOP1	TPM2	TSC2	TXN	UBA52	UCP3	UROD	VAMP2	VHL	WEE1	WT1	ZFP36L2	ZNF146
BENPORATH_NANOG_TARGETS	> Set 'Nanog targets': genes upregulated and identified by ChIP on chip as Nanog [GeneID=79923] transcription factor targets in human embryonic stem cells.	AASDH	ABCB7	ABCF2	ABHD11	ABHD2	ABRACL	ACADM	ACAT2	ACO2	ACOT8	ACSL4	ACTR1A	ACTR1B	ADAL	ADAR	ADD3	ADO	AHSA1	AJUBA	AK3	AK4	AKIRIN1	AKIRIN2	ALCAM	ALG9	ALKBH1	ALKBH7	AMIGO2	AMOTL1	ANGPT1	ANKMY2	ANKRD1	ANKRD49	ANO8	ANP32A	ANP32B	ANXA1	AP1G1	AP1S2	AP2A1	AP3B1	APEX2	APH1A	APLP2	APOA2	APOB	APOM	AQP2	ARF3	ARF4	ARHGAP1	ARHGAP11A	ARID1B	ARID5B	ARIH1	ARMC6	ARMCX1	ASAH1	ASB1	ASCC2	ASXL1	ATAD2	ATF4	ATG13	ATG4C	ATP11C	ATP5IF1	ATP5PB	ATP6V1A	ATP6V1G1	AURKA	AVL9	AXIN2	B2M	B3GALT4	B4GALT6	BAG5	BAG6	BAMBI	BCAT1	BCKDHA	BCL9	BCL9L	BCLAF1	BLCAP	BMP2	BMP7	BNIP1	BRK1	BSCL2	BUB1B	BUB3	BZW2	C11orf1	C12orf60	C16orf72	C19orf54	C1orf21	C1orf54	C20orf194	C20orf96	CA2	CA4	CAAP1	CABLES1	CACHD1	CACNA1A	CACNA2D1	CALB1	CALD1	CALM2	CALR	CAND1	CAPZA2	CARS2	CASP9	CAV1	CAVIN3	CBX3	CBX5	CCDC12	CCDC174	CCDC93	CCN1	CCN2	CCT6B	CCT7	CDC123	CDC14B	CDC16	CDC42EP4	CDC45	CDC7	CDH1	CDH2	CDK1	CDK14	CDK16	CDK17	CDK6	CDS2	CDYL	CEBPZ	CELF2	CEP20	CEP95	CEPT1	CER1	CETN3	CFAP298	CFAP36	CFL1	CHCHD5	CHD2	CHST4	CIAO2A	CIBAR1	CISD1	CITED2	CKS2	CLDN6	CLIC1	CLIC4	CLMP	CLN3	CNBP	CNMD	CNN2	CNN3	CNOT8	CNTNAP3	COA8	COG7	COL12A1	COL4A5	COL4A6	COL7A1	COMMD3	COMMD7	COPE	COTL1	COX6A1	CPT1A	CRYZ	CS	CSNK1E	CSTF1	CSTF3	CTSV	CXADR	CYB5B	CYLD	CYP1B1	CYP2R1	CYP2S1	DARS2	DCAF11	DCAF13	DCAKD	DCLRE1C	DCTN5	DCUN1D5	DCX	DDA1	DDIAS	DDX17	DDX18	DDX20	DDX23	DDX39A	DDX41	DDX49	DDX5	DESI2	DHCR7	DHDDS	DHRS3	DHX38	DIDO1	DKK1	DLGAP5	DMXL1	DNAJB14	DNAJC16	DNAJC2	DNAJC8	DNAJC9	DNM2	DPAGT1	DPCD	DPH6	DPM1	DPPA4	DPYSL2	DPYSL3	DRAM2	DSCC1	DTNA	DTX2	DUSP12	DUSP6	DVL2	DYM	E2F3	ECPAS	EEF1E1	EEF2	EGLN3	EHBP1	EHD4	EIF2A	EIF2AK3	EIF3D	EIF3F	EIF4B	EIF4ENIF1	EIF4G2	EIPR1	ELL2	ELP6	EMC7	EMC9	ENPP2	ENSA	ENTPD1	EOMES	EPHA1	EPM2AIP1	EPS15L1	ERBB2	ERCC1	ERH	ETNK1	EXD2	EXOC4	EXOSC5	EXOSC9	EXPH5	EXTL2	F11R	FAM124A	FAM131B	FAM20C	FAM72B	FANCA	FANCF	FANCL	FARSA	FAT1	FAXDC2	FBLN1	FBXL14	FBXO31	FBXW11	FDPS	FEM1A	FEM1C	FERMT1	FEZ1	FGF2	FGFR1	FGFR2	FHIT	FKBP1B	FOXJ2	FOXN3	FOXO1	FOXO3	FRAT2	FUS	FXR1	FXYD5	FZD10	FZD2	FZD7	FZD8	GALK2	GANC	GART	GAS2L1	GATA6	GATAD1	GBF1	GDE1	GDF3	GGA1	GJA1	GLA	GLG1	GLIPR2	GLUD1	GNA13	GNAI1	GNG10	GNG12	GNPTAB	GOLGA2P10	GOLGA4	GOLIM4	GORASP2	GPC4	GPC6	GPN1	GPR108	GRHL2	GRIPAP1	GRK3	GRPEL2	GSK3A	GSPT2	GSTCD	GSTT2	GTF2E1	GTF2H2	GTF3C4	GTPBP1	GTPBP3	GXYLT1	GYPC	H2AC18	H2AJ	H2AW	H2AX	H2AZ1	H2BC5	H4C3	HAS2	HBP1	HCFC1R1	HECTD2	HELLS	HESX1	HEXIM2	HEY2	HHEX	HIGD2A	HLTF	HMBOX1	HMG20A	HMGN4	HNRNPA1	HNRNPA2B1	HNRNPH2	HNRNPUL1	HOXB5	HSD17B12	HSPA4	HSPA5	HSPBAP1	ICMT	ID1	ID2	IDH3A	IER5L	IFI16	IFT27	IFT52	IGDCC4	IGF2BP3	IGFBP2	IGFBP3	IGFLR1	IL1RAPL1	ILF2	ILF3	INF2	ING1	ING4	INO80C	INPP4A	INTS12	IQCK	IRX2	ISCU	ISOC2	ITGB1	IWS1	JADE1	JARID2	JOSD1	JPT1	JUN	JUP	KANK1	KAT6A	KATNB1	KATNBL1	KCNN2	KCTD15	KCTD2	KDELR3	KDM2A	KDM3A	KDR	KHDRBS1	KHSRP	KIAA1143	KIAA1217	KIF15	KIF26A	KIF9	KLF5	KLF7	KLHL18	KLHL4	KLHL5	KNTC1	KPNA3	KRR1	KRT18	LAMA4	LARGE1	LARP7	LARS1	LCMT2	LEFTY1	LEFTY2	LEPROTL1	LHPP	LIN37	LINC00337	LINGO1	LMCD1	LRAT	LRFN3	LRIG3	LRP2	LRP3	LRRC49	LRRN1	LSM3	LSM5	LYPD1	MAN2C1	MAP1LC3B	MAP3K11	MAP3K12	MAPK14	MAPK8	MARCHF7	MARVELD2	MAT2B	MBOAT2	MCC	MCTS1	MDH1	MED12	MED23	MED25	MEF2A	METTL7A	METTL8	MICA	MICB	MINDY2	MKKS	MKRN1	MLH1	MLLT10	MMP2	MMP9	MOB3B	MOBP	MORF4L1	MORF4L2	MOV10	MPDZ	MPP6	MPV17L2	MRAP2	MRE11	MRPL27	MRPL37	MSC	MSH2	MSL3	MTFR2	MTM1	MTMR1	MUS81	MYEF2	MYO3A	MZT2A	NAA30	NAA38	NAALAD2	NADSYN1	NANOG	NAP1L2	NAXD	NBR1	NCAPD2	NCOR1	NDUFA13	NDUFAF7	NDUFB3	NDUFS2	NEBL	NEDD4L	NEMF	NFAT5	NFE2L3	NFS1	NIF3L1	NIP7	NKTR	NME7	NMT1	NMU	NOC3L	NODAL	NOL6	NOLC1	NOP16	NPAS2	NSD3	NSMCE3	NSUN3	NT5C2	NUCKS1	NUDT5	NUP54	NUSAP1	NVL	OAZ2	OBI1	OBSL1	ODF2L	OGA	OIP5	OLFML3	ORC1	ORC6	OSBPL1A	OSGEP	OSR1	OTUB1	OTUD7B	OXA1L	P4HA1	PALB2	PAPSS2	PARG	PARP8	PBDC1	PBX1	PCBP1	PCLAF	PCNA	PCNX3	PDCL	PDHB	PDPN	PEA15	PERP	PEX1	PEX2	PGAP3	PHF23	PHF8	PHGDH	PHTF2	PICALM	PIGL	PIH1D1	PIK3R2	PIM2	PIP4P1	PIPOX	PITX2	PKIB	PKIG	PKMYT1	PLEKHA3	PLEKHG3	PLIN2	PLPP1	PMEL	PNISR	PNMA1	PNP	PODXL	POLL	POLR1A	POLR3D	POLR3G	POU2F1	POU4F1	POU5F1	PPFIBP1	PPIL3	PPP1R16B	PPP1R2	PPP2R1A	PPP2R1B	PPP2R3A	PPP2R3C	PPP2R5C	PRCP	PRDM14	PREPL	PRNP	PRORP	PRPF19	PRPF31	PRPF38A	PRPF39	PRR11	PRSS8	PSEN2	PSENEN	PSMA1	PSMB1	PSMB4	PSMB5	PSMC2	PSMD14	PSMD9	PSME3IP1	PTCD3	PTN	PTPN1	PTPN2	PWP1	QARS1	R3HDM1	RAB15	RAB17	RAB25	RAB38	RAB3GAP2	RAB5A	RAB5B	RABL3	RAD23A	RAD54B	RAI1	RANBP10	RANGAP1	RAP1A	RARB	RASA1	RASGRF2	RASL11B	RBBP4	RBFOX2	RBM14	RBM22	RBM39	RBM4	RBM7	RBP1	RBPMS	RESF1	REST	RETREG3	RFX1	RGS10	RIC8B	RIF1	RIPK1	RNF121	RNF2	RNF24	RNF25	RNF31	ROMO1	ROR1	RPL17	RPL21	RPL32	RPLP1	RPP25	RPRD1A	RPS13	RPS18	RPS26	RPS27A	RPS3A	RRN3	RRS1	RSPRY1	RSRC2	RUNX1T1	RYR3	S100A11	SALL1	SALL2	SALL3	SARAF	SART3	SASH1	SAT2	SAV1	SC5D	SCAF1	SCAF4	SCG5	SCGB3A2	SCNM1	SCNN1A	SDC4	SEC22B	SEC22C	SEC24A	SECISBP2	SELENOP	SEMA3C	SEMA4F	SENP2	SEPTIN6	SERINC3	SERP1	SERPINA1	SERPINH1	SET	SF3B1	SF3B5	SFI1	SFRP1	SFRP2	SFT2D3	SGK1	SGK3	SGMS1	SHISA6	SHLD2	SIN3B	SKA2	SKIL	SLAIN2	SLC1A1	SLC30A7	SLC36A4	SLC39A9	SLC40A1	SLC44A1	SLC49A4	SLC4A1AP	SLC7A11	SLC7A5	SLC7A5P1	SLC7A5P2	SLIRP	SLX1B	SMAD3	SMARCAD1	SMDT1	SMG5	SMIM3	SMIM7	SNRNP70	SNRPA	SNRPE	SNRPN	SNUPN	SNX1	SON	SORBS1	SOX2	SP2	SPAG9	SPARC	SPART	SPIRE2	SPRED1	SPRY1	SRSF4	SS18L2	SSBP2	SSBP3	ST3GAL2	STAT3	STC1	STK11IP	STK36	STRN	STXBP2	SUFU	SUGP2	SULF1	SUMO1	SUPT4H1	SUPT7L	TAF12	TAF4B	TAL1	TALDO1	TARBP2	TBC1D10B	TBCC	TBK1	TBL1X	TBL1XR1	TBP	TCAF1	TCEAL8	TCEANC2	TCERG1	TCF20	TCF7L1	TCF7L2	TDGF1	TDRP	TERF1	TFB2M	TFPT	THAP1	THAP8	THBS2	TIA1	TIAL1	TIAM1	TIMM23B	TIMP4	TLCD1	TLE2	TLE3	TMED10	TMEM108	TMEM109	TMEM123	TMEM135	TMEM160	TMEM170A	TMEM205	TMEM208	TMEM245	TMEM259	TMEM43	TMEM59	TMEM60	TMEM63A	TMEM87A	TMSB10	TNC	TNFRSF12A	TNPO1	TNRC6A	TOMM40L	TOP2A	TPX2	TRAF7	TRIM16	TRIM22	TRIM24	TRIML2	TRIP10	TRIP4	TRPC4AP	TSC22D1	TSC22D2	TSPAN6	TTC31	TTF1	TTF2	TUBG1	TXNDC5	TXNRD1	TYW3	UBALD1	UBALD2	UBAP2	UBC	UBE2D3	UBE2S	UBE2T	UBE2W	UBP1	UBQLN4	UBR5	UFD1	UFM1	UIMC1	UNC5D	UQCR10	URM1	USP10	USP16	USP3	USP44	USP7	UTP14A	UXS1	VAPB	VCAN	VCPKMT	VIM	VIPAS39	VLDLR	VOPP1	VPS35	VPS52	VRK2	VRK3	VRTN	VWA5A	WARS1	WBP11	WBP1L	WDCP	WDHD1	WDR20	WDR36	WDR6	WDR62	WDR77	WDR81	WDTC1	WEE1	WWC3	XAB2	YAP1	YJU2	ZC2HC1A	ZCCHC3	ZCRB1	ZEB2	ZFAND6	ZFP36L1	ZFP42	ZIC1	ZIC2	ZIC3	ZIK1	ZNF112	ZNF174	ZNF185	ZNF202	ZNF217	ZNF226	ZNF281	ZNF286A	ZNF300	ZNF331	ZNF398	ZNF436-AS1	ZNF473	ZNF516	ZNF521	ZNF551	ZNF664	ZNF684	ZNF701	ZNF770	ZNRF2	ZSCAN10	ZSCAN32
BENPORATH_NOS_TARGETS	> Set 'NOS targets': genes upregulated and identified by ChIP on chip as targets of the transcription factors NANOG , OCT4, and Sox2 [GeneID=79923;5460;6657] (NOS) in human embryonic stem cells.	AASDH	ADD3	ANKRD1	ANO8	ARID1B	ATAD2	ATP6V1G1	B3GALT4	BAMBI	BMP7	BUB1B	BUB3	CA2	CA4	CABLES1	CACNA2D1	CAPZA2	CAVIN3	CCN2	CDC14B	CDC7	CDK14	CDK17	CDYL	COL12A1	COMMD3	COMMD7	CPT1A	CSRNP2	DHDDS	DHRS3	DKK1	DPH6	DPPA4	DPYSL2	DPYSL3	DTNA	DUSP12	DUSP6	ENPP2	EOMES	EPHA1	EXOSC9	FBXW11	FEZ1	FGF2	FGFR1	FGFR2	FOXO1	FRAT2	FUS	FZD10	GJA1	GNG10	GNPTAB	GRHL2	GTPBP3	H2AJ	HAS2	HESX1	HHEX	HMG20A	ICMT	IER5L	IFI16	IRX2	JADE1	JARID2	JPT1	JUP	KANK1	KAT6A	KATNBL1	KCNN2	KDM3A	KDR	KIAA1143	KIF15	KLF5	KLHL5	LAMA4	LARGE1	LEFTY2	LHPP	LINC00337	LINGO1	LRAT	LRFN3	LRRN1	MAN2C1	MED12	MLLT10	MSC	MTM1	NAALAD2	NANOG	NAXD	NEBL	NFE2L3	NUCKS1	OBI1	OBSL1	OGA	OLFML3	ORC1	PARG	PDCL	PHF8	PIPOX	PLPP1	PNISR	POLR3G	POU5F1	PPP2R1B	PPP2R3A	PRDM14	PRPF38A	PRR11	PTPN2	RAB5A	RAD54B	RASGRF2	RBM22	RESF1	REST	RIC8B	RIF1	RNF24	ROR1	RPS18	RPS3A	SALL1	SET	SFRP1	SFRP2	SGMS1	SKA2	SKIL	SLC44A1	SMARCAD1	SMIM3	SNRPN	SOX2	SPAG9	SPRED1	SRSF4	STAT3	SULF1	TAF12	TAL1	TALDO1	TBL1XR1	TCF20	TCF7L1	TDGF1	THBS2	TIMM23B	TLE3	TMEM170A	TNC	TNRC6A	TOP2A	TRIM22	TRIM24	TSC22D1	UBE2D3	UBR5	UFM1	URM1	USP44	USP7	VPS52	WDR36	YJU2	ZEB2	ZFP36L1	ZIC1	ZIC2	ZIC3
BENPORATH_OCT4_TARGETS	> Set 'Oct4 targets': genes upregulated and identified by ChIP on chip as OCT4 [GeneID=5460] transcription factor targets in human embryonic stem cells.	AASDH	ABTB2	ACD	ADD3	ALKBH1	AMIGO2	ANKHD1	ANKRD1	ANO8	ARID1B	ARMCX5	ARPC5	ATAD2	ATP6V1D	ATP6V1G1	AUH	B3GALT4	BAG5	BAMBI	BLCAP	BMP7	BUB1B	BUB3	CA2	CA4	CABLES1	CACNA2D1	CAPZA2	CAVIN3	CBY1	CCN2	CDC123	CDC14B	CDC7	CDH1	CDK14	CDK17	CDYL	CHST5	CNTNAP3	COA8	COL12A1	COMMD3	COMMD7	CPT1A	DBR1	DDX31	DHDDS	DHRS3	DKK1	DNAJC9	DPH6	DPPA4	DPYSL2	DPYSL3	DTNA	DUSP12	DUSP6	EFL1	EIF2S1	ELAVL2	ENPP2	ENTPD1	EOMES	EPHA1	EXOSC9	FBXW11	FEZ1	FGF2	FGFR1	FGFR2	FICD	FOXO1	FRAT2	FUS	FZD10	GADD45G	GAP43	GAS1	GATA6	GJA1	GLDC	GNG10	GNPTAB	GPC3	GPS1	GRHL2	GRID2	GTF3C4	GTPBP1	GTPBP3	H2AJ	H2BC21	HAS2	HESX1	HHEX	HHLA3	HMG20A	HMGB2	HOXB5	ICMT	ID2	IER5L	IFI16	IL1RAPL1	INF2	IRX2	IST1	JADE1	JARID2	JOSD1	JPT1	JUND	JUP	KANK1	KAT6A	KATNBL1	KCNMB4	KCNN2	KDM3A	KDR	KIAA1143	KIF15	KIFBP	KLF5	KLF7	KLHL4	KLHL5	LAMA4	LARGE1	LEFTY2	LHPP	LINC00337	LINGO1	LRAT	LRFN3	LRRN1	LSG1	MAGED2	MAN2C1	MAP3K3	MCC	MED11	MED12	MEIS2	MKRN1	MLLT10	MMP2	MRPL13	MSC	MTM1	MYEF2	NAA30	NAALAD2	NANOG	NAXD	NCBP1	NEBL	NEFL	NEFM	NFE2L3	NPLOC4	NR2F2	NUCKS1	NUDT5	OBI1	OBSL1	OGA	OLFML3	ORC1	OSR1	PAK1	PARD3	PARG	PBDC1	PCLAF	PDCL	PHF8	PHGDH	PIP5K1C	PIPOX	PLAA	PLPP1	PNISR	POLR3G	POU5F1	PPP2R1B	PPP2R3A	PRDM14	PRKRIP1	PRPF31	PRPF38A	PRPS1	PRR11	PSMA3	PTPN2	RAB5A	RAD51C	RAD54B	RASGRF2	RBM22	RDH10	RESF1	REST	RFNG	RIC8B	RIF1	RNF24	ROR1	RPL32	RPS18	RPS3A	SALL1	SET	SFRP1	SFRP2	SFXN1	SGMS1	SKA2	SKIL	SLC44A1	SLC4A1AP	SLIRP	SMARCAD1	SMG5	SMIM3	SNRPN	SNX5	SORBS1	SOX17	SOX2	SPAG9	SPRED1	SRSF4	SSBP2	STAT3	STMN2	SULF1	SUPT7L	TAF12	TAL1	TALDO1	TBC1D22B	TBL1XR1	TCF12	TCF20	TCF4	TCF7L1	TDGF1	TFPT	TGIF2	THBS2	TIMM23B	TJP3	TLE3	TMEM170A	TMEM30A	TNC	TNRC6A	TOP2A	TRA2A	TRIM22	TRIM24	TRIP4	TRPS1	TSC22D1	TSTD2	TXN2	UBE2D3	UBR5	UFM1	URM1	USP44	USP7	VPS52	WDFY3	WDR20	WDR36	WDR70	WEE1	YJU2	ZDHHC6	ZEB2	ZFP36L1	ZHX2	ZIC1	ZIC2	ZIC3	ZKSCAN5	ZMPSTE24
BENPORATH_PRC2_TARGETS	> Set 'PRC2 targets': Polycomb Repression Complex 2 (PRC) targets; identified by ChIP on chip on human embryonic stem cells as genes that: posess the trimethylated H3K27 mark in their promoters and are bound by SUZ12 [GeneID=23512] and EED [GeneID=8726] Polycomb proteins.	ABCC8	ABTB2	AC025171.2	ADAMTS15	ADAMTS18	ADAP2	ADARB2	ADCY4	ADCY8	ADCYAP1	ADGRL3	ADRA1A	ADRA2A	ADRB1	ADRB3	ALKAL1	ALOX15	ALX3	ALX4	ANKRD18A	ANKRD18B	ANKRD19P	ANKRD20A1	ANKRD20A2P	ANKRD20A5P	ANKRD20A8P	ANKRD27	ANXA2R	AP000708.1	AQP5	ARHGAP20	ARL9	ASCL1	ASCL2	ASTN1	ASTN2	ATF3	ATOH1	ATOH8	B4GALNT1	B4GALNT2	BARHL1	BARHL2	BARX1	BARX2	BATF3	BCL2	BHLHE22	BHLHE23	BHLHE41	BMP8A	BNC1	BRINP2	BRINP3	BTG2	C17orf102	C1orf194	C2CD4A	CA10	CACNA1B	CACNA1D	CACNA1E	CACNA1G	CALCA	CAMK2N1	CASZ1	CBLN1	CBLN4	CBR3	CBX8	CCDC140	CD34	CD70	CD8A	CDH23	CDH7	CDK5R2	CDKN2C	CDX2	CEMIP	CFAP91	CGB7	CGB8	CH25H	CHODL	CHRD	CHRDL2	CHST8	CIDEA	CITED1	CLCN5	CLEC14A	CLSTN2	CLTRN	CMTM2	CNNM1	CNRIP1	CNTFR	COL24A1	COL25A1	COL27A1	COL2A1	COL4A5	COL4A6	COL9A2	COLEC12	COLGALT2	COMP	CORO6	CRHR1	CRLF1	CRTAC1	CRYBA2	CSMD1	CSMD3	CTNND2	CXCL14	CXCL16	CYP24A1	CYP26A1	CYP26B1	CYP26C1	CYP27B1	DACH1	DACH2	DCC	DCHS2	DCLK2	DDAH1	DGKG	DGKI	DHH	DIO3	DKK1	DKK2	DLL4	DLX1	DLX2	DLX3	DLX4	DMRT1	DMRT2	DMRT3	DNAJC22	DOK6	DPF3	DPY19L2	DPY19L2P2	DRD5	DSC3	DSCAML1	DUOX1	DUOX2	DUOXA1	DUOXA2	DUSP4	ECEL1	EFNA1	EFNA3	EGFL6	EGR3	EGR4	ELAPOR1	ELMOD1	EN1	EN2	EOMES	EPAS1	EPB41L4A	EPB41L4A-DT	EPHA5	EPHB1	EPHB3	ERBB4	ERICH5	ESAM	ESPN	ESX1	EVA1C	F2R	FAM163A	FAM43B	FAM81A	FAM89A	FBLN7	FBN2	FBP1	FBXL8	FBXO3	FEV	FEZ1	FEZF2	FFAR4	FGF20	FGF3	FGF5	FGF9	FIGLA	FLI1	FLRT2	FOXA2	FOXB1	FOXD2	FOXD3	FOXD4L1	FOXD4L3	FOXD4L4	FOXE1	FOXF1	FOXG1	FOXJ1	FOXL1	FOXL2	FRMD3	FRMPD4	FUT4	FZD10	FZD2	GABRA2	GABRA4	GAD2	GALNT18	GALR2	GATA2	GATA3	GATA3-AS1	GATA4	GATA6	GBX2	GDF6	GDF7	GDNF	GHR	GHSR	GIMAP5	GJB2	GJD2	GNA14	GPAT3	GPC5	GPM6B	GPR101	GPR12	GPR88	GRIA2	GRID1	GRIK1	GRIK3	GRIN3A	GRM7	GSC	GSC2	GSX1	GSX2	GUCY1A1	GUCY2D	HAND2	HBA1	HBA2	HES2	HES7	HEY1	HHAT	HHEX	HHIP	HLX	HMX2	HMX3	HNF1B	HOXB1	HOXB13	HOXB2	HOXB3	HOXB6	HOXB7	HOXB8	HOXC11	HOXC12	HOXC4	HOXC5	HOXC6	HOXC8	HOXD1	HOXD12	HOXD13	HOXD3	HOXD4	HOXD8	HOXD9	HPCAL4	HPSE2	HRK	HS3ST3B1	HS6ST1P1	HS6ST3	HSF4	HSPA6	HTR1A	HTR2C	HTR7	ICAM5	IGF2-AS	IGSF21	IKZF3	IL1RAPL2	IL7	ILDR2	INA	INSM2	INSRR	IRX3	IRX4	IRX5	ISL1	ISL2	ITGA4	ITPKA	JUN	KAZALD1	KCNA1	KCNA3	KCNAB1	KCNC2	KCNC4	KCND3	KCNH1	KCNH3	KCNK12	KCNK13	KCNK2	KCNK4	KCNMA1	KCNQ3	KCNV1	KIRREL3	KL	KLF4	KLHL35	KY	LAMP5	LAYN	LBX1	LGALS3	LGR5	LHX2	LHX4	LHX5	LHX6	LHX8	LINC02875	LMX1B	LONRF3	LPL	LRATD1	LRCH2	LRFN5	LRP2	LRRC71	LRRTM1	LTBP2	LTK	LYSMD2	MAB21L1	MAB21L2	MAFB	MAL	MAPK4	MAPT	MCOLN3	MESP1	METRNL	MGARP	MIR137HG	MKX	MLLT3	MNX1	MSC	MSX1	MT1A	MT1B	MT1DP	MT1H	MT1M	MYF6	MYO5B	MYOD1	NAGS	NAV2	NBPF11	NCAM1	NDUFA4L2	NEFL	NEFM	NELL1	NEUROD1	NEUROD2	NEUROG1	NEUROG2	NEUROG3	NFIX	NKX2-1	NKX2-2	NKX2-3	NKX2-8	NKX3-1	NKX3-2	NKX6-1	NKX6-2	NOL4	NPAS1	NPAS4	NPNT	NPR3	NPTX1	NPY1R	NR2F2	NR4A3	NRG1	NRG2	NT5C1A	NTN1	NTNG2	NTRK1	NTRK2	OAF	OCA2	OLFML2B	OLIG2	ONECUT1	ONECUT2	OPRD1	OSR1	OTOP1	OTOP2	OTOP3	OTP	OTX1	OTX2	OXCT2	PABPC1L2A	PAPPA	PARM1	PAX1	PAX2	PAX3	PAX6	PAX7	PAX8	PAX9	PCDH17	PCDH8	PDE4DIP	PDGFRA	PDX1	PDZD2	PENK	PGM5	PGR	PHOX2A	PHOX2B	PIGZ	PIP5K1B	PIR	PITX1	PITX2	PITX3	PKNOX2	PKP1	PLEC	PLPPR1	PLXNA2	PMP22	PODN	POLE	POU3F1	POU3F4	POU4F1	POU4F2	POU4F3	PPM1E	PRAC1	PRDM12	PRKCE	PRKG1	PRLHR	PROK2	PTF1A	PTGDR	PTGER2	PTGER3	PTGER4	PTGFR	PTH2	PTHLH	PTPRT	PTPRU	PXMP2	PYY	RAB6C	RASGRF1	RASL10A	RASSF5	RAX	RBP4	REPS2	RGCC	RGS10	RGS20	RGS9BP	RIMBP3	RIMBP3B	RIMBP3C	RIMKLA	RIPK3	RNF128	ROBO3	RPRML	RPS6KA6	RSPO1	RSPO2	RTL4	RTN4RL2	RYR3	SATB2-AS1	SCD5	SCN4B	SCNN1G	SCTR	SEMA6D	SERTM1	SFRP1	SFRP5	SGPP2	SHC4	SHH	SHISA6	SHOX	SHOX2	SIDT1	SIM2	SIX1	SIX2	SIX3	SIX6	SLC10A4	SLC1A2	SLC1A4	SLC24A4	SLC26A4	SLC27A2	SLC30A2	SLC30A3	SLC30A4	SLC32A1	SLC35F3	SLC6A1	SLC6A3	SLC6A5	SLC9A2	SLC9A3	SLCO2A1	SLCO5A1	SLFN11	SLIT1	SLIT2	SLITRK1	SLITRK3	SORCS1	SORCS3	SOX14	SOX17	SOX7	SPAG6	SPOCK3	SPON1	SRD5A2	SSTR1	SSTR2	ST8SIA2	STK32B	STMN2	STXBP6	SUSD4	SV2B	SYT12	TAFA4	TAL1	TBR1	TBX1	TBX2	TBX21	TBX3	TBX5	TCEA3	TET2	TFAP2E	THBD	TLL1	TLX1	TLX2	TMEFF2	TMEM132E	TMEM30B	TMEM59L	TMEM88	TMOD2	TP73	TPPP3	TRADD	TRH	TRIM36	TRIM67	TRIM9	TRPC5	TSLP	TTYH1	UCN	UCP1	UNC5C	USH1G	VASH1	VAX1	VAX2	VDR	VSX1	VSX2	WNT1	WNT10A	WNT10B	WNT11	WNT16	WNT2	WNT3A	WNT6	WNT7A	WRAP73	WT1	WT1-AS	ZADH2	ZBTB16	ZEB2	ZFHX3	ZFYVE28	ZIC1	ZIC4	ZMYND15	ZNF436	ZNF436-AS1	ZNF503
BENPORATH_PROLIFERATION	> Set 'Proliferation Cluster': genes defined in human breast tumor expression data.	A1BG	A2M	AGFG1	ANKRD27	ANLN	APOBEC3B	ARF1	ASF1A	ASPM	ATAD2	AURKA	AVL9	BIRC5	BUB1	C1orf112	CCNB2	CDC123	CDCA5	CDCA7	CDK1	CDKN3	CDT1	CEBPG	CENPA	CENPE	CENPF	CENPM	CENPN	CENPU	CHAF1B	CKS1B	CKS2	CMC2	CMSS1	CNIH4	COX5A	CSE1L	CSNK1G1	CSTB	CTPS1	CTSV	CYRIB	DAP3	DBF4	DCUN1D5	DEK	DESI2	DTL	DTYMK	EMC8	EXO1	EZH2	FAM3C	FANCA	FANCE	GARS1	GART	GDI2	GGCT	GINS3	GNB4	GPSM2	GTPBP4	H2AZ1	H2AZ2	HDAC2	HIKESHI	HSPA14	IDH2	ILF2	KDELR2	KNSTRN	KPNA2	LBR	LGALS8	LRP8	MAD2L1	MAGOHB	MARCO	MCM2	MCM3	MND1	MRPL9	MSH2	MTFR2	MYBL2	NCAPG	NCS1	NDC80	NDUFB5	NEK2	NFE2L3	NMI	NUDT5	NUF2	PARP1	PBK	PCNA	PDCD10	PDCD5	PDSS1	PFDN2	PKMYT1	PLAAT1	PPIL1	PRC1	PRIM2	PROSER1	PRPF18	PSMA3	PSMB4	PTS	PTTG1	PURB	RACGAP1	RAD51	RAD51AP1	RAD54L	RANBP1	RBM8A	RDX	RFC4	RIT1	RRAGD	RRM2	S100A11	S100A9	SEM1	SLC25A5	SMAD2	SNRPD1	SNRPG	SPAG5	SRPK1	STMN1	SUV39H2	TFRC	TMEM14A	TMSB10	TOP2A	TP53BP2	TTK	TYMS	UBE2T	UGGT1	UTP25	WDR26
BENPORATH_SOX2_TARGETS	> Set 'Sox2 targets': genes upregulated and identified by ChIP on chip as SOX2 [GeneID=6657] transcription factor targets in human embryonic stem cells.	AAMDC	AASDH	ABCB7	ABCF2	ABHD11	ABLIM1	ABTB2	ACIN1	ACO2	ACOT8	ACOX1	ACTR1A	ADAR	ADD3	ADGRL1	AGO2	AJUBA	AK3	AKIRIN1	AKIRIN2	AKT1S1	ALCAM	ALDH7A1	ALPL	AMOTL1	ANKHD1	ANKRD1	ANO8	ANP32A	ANP32B	AP2A1	AP3B1	AP5M1	APEX1	APH1A	APP	AQP2	ARF3	ARF4	ARFGEF1	ARHGAP1	ARHGAP11A	ARID1B	ARID4B	ARID5B	ARIH1	ARL4D	ARMC6	ARRDC3	ATAD2	ATF3	ATF4	ATP5PB	ATP6V1G1	AUH	AVEN	B3GALT4	B4GALT6	BAMBI	BCAT1	BCKDHA	BCL9	BCLAF1	BDH2	BMP2	BMP7	BTF3L4	BTG1	BUB1B	BUB3	C12orf60	C14orf119	C19orf54	C1orf174	C1orf21	C1orf54	C20orf194	C20orf96	CA2	CA4	CABLES1	CACHD1	CACNA1A	CACNA2D1	CALM2	CALR	CAPRIN1	CAPZA2	CASP9	CAVIN3	CBX3	CBX5	CBY1	CCDC93	CCN1	CCN2	CCND1	CDC14B	CDC42BPA	CDC45	CDC7	CDH2	CDH3	CDK1	CDK12	CDK14	CDK16	CDK17	CDK6	CDYL	CEP131	CEP41	CEP89	CEP95	CER1	CETN3	CFAP20	CFL1	CIAO2A	CISD1	CLIC4	CLN3	CLP1	CNOT8	COA7	COL12A1	COMMD3	COMMD7	COPB1	COPS7A	CPT1A	CREB3L4	CRIM1	CSNK1E	CTH	CXCL5	CYB5R2	DARS2	DCAF11	DCAKD	DDA1	DDX17	DDX21	DDX39A	DDX5	DGLUCY	DHDDS	DHRS3	DHX38	DIAPH3	DIDO1	DKK1	DNAJC16	DNAJC2	DNM2	DPAGT1	DPH6	DPP3	DPPA4	DPYSL2	DPYSL3	DSCC1	DTNA	DUSP12	DUSP6	DVL2	E2F3	EAPP	ECPAS	EEF2	EGLN3	EGR3	EIF3F	EIF4G2	ELAVL2	ELP6	EMC9	ENPP2	ENSA	EOMES	EPHA1	EPM2AIP1	ERBB2	ERRFI1	ETHE1	EXOC5	EXOSC5	EXOSC9	EXPH5	FAM124A	FAM168A	FAM76B	FAM98A	FANCC	FANCF	FARSA	FAXDC2	FBXL14	FBXL19	FBXO11	FBXO16	FBXW11	FEM1A	FEZ1	FGF2	FGFR1	FGFR2	FICD	FIP1L1	FOXJ2	FOXN3	FOXO1	FOXP1	FRAT2	FTL	FUS	FXYD5	FZD1	FZD10	FZD2	FZD3	FZD7	G3BP1	GADD45G	GBF1	GDAP1	GET3	GGA1	GGPS1	GJA1	GNA13	GNAI1	GNG10	GNPTAB	GPC6	GRHL2	GRID2	GRK3	GRK6	GSK3A	GSK3B	GSPT2	GTPBP3	GUCD1	GXYLT1	H2AC18	H2AJ	H2AW	H2AX	H2BC21	H3-3B	H4C3	HAS2	HBP1	HDAC2	HDAC9	HDGFL2	HECTD2	HELLS	HEPH	HESX1	HEXIM2	HHEX	HIF1AN	HIKESHI	HLTF	HMBOX1	HMG20A	HMOX1	HNRNPA1	HNRNPA2B1	HNRNPC	HNRNPK	HNRNPL	HNRNPUL1	HSD17B12	HSP90AB1	HSP90B1	HSPA13	HUWE1	ICMT	ID1	IDH3G	IER5L	IFI16	IGF2BP3	IGFBP2	IK	ILF2	ILF3	ING4	INHBA	INO80C	INO80D	IRX2	IWS1	JADE1	JARID2	JPT1	JUP	KANK1	KAT6A	KATNBL1	KCNMB4	KCNN2	KDM3A	KDR	KIAA0319L	KIAA1143	KIF11	KIF15	KIF20B	KIF26A	KIF2C	KIFBP	KLF5	KLHL5	KNTC1	KPNA3	LAMA4	LAMTOR2	LARGE1	LARP7	LASP1	LEFTY1	LEFTY2	LHPP	LINC00337	LINGO1	LOXL2	LRAT	LRFN3	LRP2	LRRN1	LSG1	LSM3	LSM4	LYPD1	MAGED2	MAN2C1	MAP3K11	MAP3K12	MAPRE2	MAST1	MAT2B	MCTS1	MDC1	MED12	MED17	MED25	MEX3C	MINDY2	MKKS	MLH1	MLLT10	MOBP	MORF4L1	MORF4L2	MOSPD3	MPND	MRPL15	MRPL43	MRPL47	MRPS11	MRPS18B	MRPS23	MRPS27	MRPS31	MSC	MSL3	MTF2	MTM1	MTSS1	MUS81	MYNN	MYO9A	NAA30	NAA38	NAALAD2	NANOG	NAXD	NBAS	NBR1	NCBP1	NCDN	NDUFA11	NDUFA2	NDUFB5	NDUFB8	NEBL	NEDD4L	NEMF	NFE2L3	NIP7	NIT1	NKIRAS1	NKTR	NME7	NMU	NOC3L	NOL6	NOTCH1	NSD3	NSUN3	NUCKS1	NUDT4	NUFIP2	NUP160	NUSAP1	OARD1	OAZ2	OBI1	OBSL1	ODF2L	OGA	OGT	OIP5	OLFML3	ORC1	ORC6	OSBPL1A	OSGEP	OXA1L	PAK1	PARG	PAXBP1	PCBP1	PCF11	PCNX3	PCSK5	PDCL	PDPN	PER2	PGAP3	PGM2L1	PHAX	PHF23	PHF8	PIF1	PIH1D1	PIK3R3	PIN4	PIP4P1	PIP5K1C	PIPOX	PITX2	PLEKHA3	PLEKHG3	PLIN2	PLPP1	PLPP5	PNISR	PNMA1	PNP	POLDIP3	POLE3	POLR3E	POLR3G	POU2F1	POU5F1	PPM1B	PPM1N	PPP1R10	PPP1R11	PPP1R15A	PPP1R2	PPP2R1A	PPP2R1B	PPP2R3A	PPP2R3C	PPP2R5C	PRCC	PRDM14	PRDX1	PRKAR1A	PRKRIP1	PRNP	PRORP	PRPF19	PRPF38A	PRPSAP1	PRR11	PRSS8	PSEN2	PSMB1	PSMC2	PSMG2	PTN	PTPN2	PTPN3	PUM1	PWP1	RAB15	RAB17	RAB25	RAB3GAP2	RAB4B	RAB5A	RAD23A	RAD54B	RANBP10	RASA1	RASGRF2	RASL11B	RBBP9	RBM22	RBM23	RBM39	RBPMS	RCOR3	RDH10	RDH11	RESF1	REST	RETREG3	RFX1	RGS10	RIC8B	RIF1	RIPK1	RMI1	RNF14	RNF24	RNF31	ROR1	RPL15	RPL30	RPL36A	RPL7	RPL9	RPLP1	RPS18	RPS26	RPS29	RPS3A	RRN3	RRS1	RSF1	RSRC2	RTN2	SALL1	SAP30	SASH1	SAT1	SAV1	SC5D	SCAF1	SCAF4	SCG3	SCNM1	SCNN1A	SDCCAG8	SDE2	SDHD	SEMA6A	SENP2	SEPTIN6	SERPINA1	SET	SF3B5	SFPQ	SFRP1	SFRP2	SFXN1	SGK3	SGMS1	SGTA	SH3GL3	SINHCAF	SKA2	SKIL	SLC38A2	SLC39A1	SLC3A2	SLC44A1	SLC7A11	SLC7A5	SLC7A5P1	SLC7A5P2	SMAD3	SMARCAD1	SMG7	SMIM3	SNAPC1	SNAPC3	SNRPA	SNRPD3	SNRPN	SNX1	SORT1	SOX2	SP2	SPAG9	SPCS2	SPIRE1	SPRED1	SRSF4	SRSF7	SSBP3	SSR4	ST3GAL2	STAP2	STAT3	STC1	STXBP2	SUFU	SUGP2	SULF1	SUSD6	TAF12	TAF15	TAL1	TALDO1	TARBP2	TBC1D10B	TBC1D17	TBL1XR1	TBP	TCAF1	TCF20	TCF7L1	TCF7L2	TDGF1	TDRP	TEAD2	TGIF2	THBS2	THOP1	TIA1	TIAL1	TIMM23B	TIMM8B	TIMM9	TIMP4	TIPIN	TJP3	TLE1	TLE2	TLE3	TMEM108	TMEM109	TMEM123	TMEM160	TMEM170A	TMEM245	TMEM63A	TMSB10	TNC	TNFAIP2	TNRC6A	TOP2A	TP73-AS1	TPM3	TRA2A	TRIM16	TRIM22	TRIM24	TRIML2	TRIR	TRIT1	TRPC4AP	TSC22D1	TSTD2	TTF2	TUBB	TUBG1	TXNDC12	TXNRD1	UBALD2	UBC	UBE2C	UBE2D3	UBE2T	UBE2W	UBP1	UBQLN4	UBR1	UBR5	UFD1	UFM1	UGT8	UIMC1	UQCR10	URM1	USO1	USP25	USP44	USP49	USP7	VASH2	VASP	VAT1	VCAN	VCPKMT	VIM	VPS35	VPS52	VRTN	VWA5A	WBP11	WDFY2	WDR36	WDR77	WDR81	XAB2	XRRA1	YJU2	ZC4H2	ZCCHC14	ZCCHC3	ZCRB1	ZEB2	ZFP36L1	ZFYVE19	ZIC1	ZIC2	ZIC3	ZIK1	ZNF140	ZNF217	ZNF281	ZNF286A	ZNF300	ZNF331	ZNF335	ZNF428	ZNF516	ZNF646	ZNF664	ZNF668	ZNF677	ZNF701	ZNF770	ZSCAN2
BENPORATH_SUZ12_TARGETS	> Set 'Suz12 targets': genes identified by ChIP on chip as targets of the Polycomb protein SUZ12 [GeneID=23512] in human embryonic stem cells.	ABCC6	ABCC8	ABCG4	ABHD6	ABTB2	AC025171.2	ACADL	ACAN	ACSS1	ADAM12	ADAMTS15	ADAMTS18	ADAMTS5	ADAMTSL3	ADAP2	ADARB2	ADCY4	ADCY8	ADCYAP1	ADGRA2	ADGRB2	ADGRL3	ADM	ADRA1A	ADRA2A	ADRB1	ADRB3	AFF2	AJUBA	AKR7A2	ALDH1L1	ALKAL1	ALOX15	ALOX5	ALOXE3	ALX1	ALX3	ALX4	AMER2	AMMECR1	AMN	AMOT	ANKRD11	ANKRD18A	ANKRD18B	ANKRD19P	ANKRD20A1	ANKRD20A11P	ANKRD20A2P	ANKRD20A5P	ANKRD20A8P	ANKRD27	ANOS1	ANXA2R	AP000708.1	APBB1IP	APCDD1L	AQP5	ARHGAP20	ARHGAP6	ARHGEF7	ARL5C	ARL9	ASCL1	ASCL2	ASCL4	ASIC2	ASTN1	ASTN2	ATF3	ATOH1	ATOH8	B4GALNT1	B4GALNT2	BARHL1	BARHL2	BARX1	BARX2	BATF3	BCL2	BHLHE22	BHLHE23	BHLHE41	BHMT	BMI1	BMP3	BMP8A	BMX	BNC1	BRINP2	BRINP3	BTG2	C11orf87	C17orf102	C1orf115	C1orf122	C1orf194	C2CD4A	C5orf38	CA10	CA3	CACNA1A	CACNA1B	CACNA1D	CACNA1E	CACNA1G	CACNB4	CADM3	CALCA	CAMK2N1	CASZ1	CAV2	CBLN1	CBLN4	CBR3	CBX8	CCBE1	CCDC140	CCNA1	CD34	CD38	CD44	CD70	CD8A	CD99	CDC20B	CDH11	CDH13	CDH23	CDH6	CDH7	CDK16	CDK5R2	CDKN2C	CDX2	CDX4	CEBPD	CELF3	CEMIP	CFAP299	CFAP91	CFTR	CGB7	CGB8	CH25H	CHODL	CHRD	CHRDL2	CHRNA3	CHST8	CIDEA	CITED1	CLCN5	CLEC14A	CLEC4G	CLIC6	CLSTN2	CLTRN	CMTM2	CNNM1	CNRIP1	CNTFR	COCH	COL24A1	COL25A1	COL27A1	COL2A1	COL4A5	COL4A6	COL9A2	COLEC12	COLGALT2	COMMD3	COMP	CORO6	CRABP1	CRACDL	CRHBP	CRHR1	CRIP1	CRLF1	CRMP1	CRTAC1	CRYBA2	CSF1	CSMD1	CSMD3	CTNND2	CTPS2	CUZD1	CWH43	CXCL1	CXCL14	CXCL16	CYFIP1	CYP1B1	CYP24A1	CYP26A1	CYP26B1	CYP26C1	CYP27B1	CYP2J2	CYP4X1	DACH1	DACH2	DBX2	DCC	DCHS2	DCLK2	DDAH1	DGCR6	DGKG	DGKI	DHH	DIO3	DKK1	DKK2	DLC1	DLL4	DLX1	DLX2	DLX3	DLX4	DMRT1	DMRT2	DMRT3	DNAJC22	DNER	DNM1P46	DOK6	DPF3	DPP6	DPPA3P1	DPY19L2	DPY19L2P2	DPYSL5	DRD5	DSC3	DSCAML1	DUOX1	DUOX2	DUOXA1	DUOXA2	DUSP4	DUSP6	E2F4	EBF3	ECEL1	EDN3	EFNA1	EFNA3	EFNB1	EGFL6	EGFLAM	EGR2	EGR3	EGR4	EIF4E3	ELAPOR1	ELAVL3	ELF4	ELMOD1	EML5	EMX1	EMX2	EN1	EN2	EOMES	EPAS1	EPB41L4A	EPB41L4A-DT	EPHA10	EPHA4	EPHA5	EPHB1	EPHB3	EPS8	ERBB4	ERG	ERICH5	ESAM	ESPN	ESX1	ESYT3	ETFA	EVA1C	EYA2	F2R	FAM163A	FAM24B	FAM43B	FAM81A	FAM89A	FBLN7	FBN1	FBN2	FBP1	FBXL8	FBXO3	FBXO39	FEV	FEZ1	FEZF2	FFAR4	FGF13	FGF20	FGF3	FGF5	FGF9	FIGLA	FLI1	FLRT2	FLT3	FOXA1	FOXA2	FOXB1	FOXD2	FOXD3	FOXD4L1	FOXD4L3	FOXD4L4	FOXE1	FOXE3	FOXF1	FOXG1	FOXJ1	FOXL1	FOXL2	FOXO4	FRMD3	FRMPD1	FRMPD4	FUT4	FZD10	FZD2	GABBR2	GABRA2	GABRA4	GAD2	GADD45G	GALNT18	GALR2	GAS7	GATA2	GATA3	GATA3-AS1	GATA4	GATA5	GATA6	GATM	GBX2	GDA	GDF6	GDF7	GDNF	GFI1	GFRA1	GFRA2	GGN	GHR	GHSR	GIMAP5	GIPC2	GJB2	GJD2	GNA14	GNAS	GNG12	GPAT3	GPC3	GPC4	GPC5	GPM6B	GPR101	GPR12	GPR137B	GPR158	GPR27	GPR50	GPR83	GPR88	GREB1L	GRIA2	GRID1	GRIK1	GRIK3	GRIN2B	GRIN2D	GRIN3A	GRK3	GRM7	GSC	GSC2	GSTM3	GSX1	GSX2	GUCY1A1	GUCY1A2	GUCY2D	HAND2	HAP1	HBA1	HBA2	HCN4	HES2	HES7	HEY1	HHAT	HHEX	HHIP	HLF	HLX	HMX2	HMX3	HNF1B	HOPX	HOXB1	HOXB13	HOXB2	HOXB3	HOXB6	HOXB7	HOXB8	HOXC11	HOXC12	HOXC13	HOXC4	HOXC5	HOXC6	HOXC8	HOXC9	HOXD1	HOXD11	HOXD12	HOXD13	HOXD3	HOXD4	HOXD8	HOXD9	HPCAL1	HPCAL4	HPSE2	HRK	HS3ST2	HS3ST3B1	HS3ST4	HS6ST1P1	HS6ST3	HSF4	HSPA4L	HSPA6	HTR1A	HTR2C	HTR6	HTR7	HTRA1	HTRA4	ICAM4	ICAM5	IER5L	IGF2	IGF2-AS	IGFBP5	IGSF21	IHH	IKZF3	IL15RA	IL17RA	IL1RAPL1	IL1RAPL2	IL7	ILDR2	IMPDH1	INA	INSM1	INSM2	INSRR	IRS4	IRX1	IRX3	IRX4	IRX5	ISL1	ISL2	ISM2	ITGA11	ITGA4	ITPKA	ITPKB	JUN	KAZALD1	KCNA1	KCNA3	KCNA5	KCNAB1	KCNC2	KCNC4	KCND3	KCNH1	KCNH3	KCNIP4	KCNJ2	KCNJ3	KCNJ5	KCNJ6	KCNK12	KCNK13	KCNK2	KCNK4	KCNMA1	KCNQ3	KCNV1	KCTD3	KIRREL3	KL	KLF14	KLF4	KLHDC1	KLHL35	KY	LAMA3	LAMP5	LAYN	LBH	LBX1	LCORL	LEF1	LETM2	LGALS3	LGI3	LGR5	LHX2	LHX4	LHX5	LHX6	LHX8	LINC01138	LINC02875	LIPG	LMX1B	LONRF3	LOX	LPL	LRATD1	LRCH2	LRFN5	LRP2	LRRC3B	LRRC71	LRRC8C	LRRTM1	LTBP2	LTK	LYPD1	LYSMD2	MAB21L1	MAB21L2	MAF	MAFB	MAL	MAP6	MAP7D2	MAPK11	MAPK4	MAPK8IP2	MAPT	MCOLN3	MECOM	MEGF11	MESP1	METRNL	MFSD4A	MGARP	MGAT5B	MGLL	MID1	MIR137HG	MKX	MLLT3	MLNR	MNX1	MSC	MSX1	MT1A	MT1B	MT1DP	MT1H	MT1JP	MT1M	MT1P3	MT1X	MTM1	MYF6	MYO5B	MYOD1	NAGS	NAV2	NBL1	NBPF11	NBPF3	NCAM1	NDNF	NDP	NDRG1	NDUFA4L2	NEFH	NEFL	NEFM	NELL1	NEUROD1	NEUROD2	NEUROG1	NEUROG2	NEUROG3	NEXMIF	NFIA	NFIC	NFIX	NGB	NGF	NGFR	NHS	NIBAN1	NID2	NIN	NKD1	NKX2-1	NKX2-2	NKX2-3	NKX2-8	NKX3-1	NKX3-2	NKX6-1	NKX6-2	NOG	NOL4	NOS1	NOTCH2	NOTCH2NLA	NOXO1	NPAS1	NPAS2	NPAS4	NPHS2	NPNT	NPR3	NPTX1	NPY1R	NPY5R	NR0B1	NR2F2	NR4A3	NRCAM	NRG1	NRG2	NRK	NRP1	NT5C1A	NTN1	NTNG2	NTRK1	NTRK2	NTRK3	OAF	OCA2	OLFML2B	OLIG1	OLIG2	ONECUT1	ONECUT2	OPRD1	OPRK1	OSR1	OSR2	OTOP1	OTOP2	OTOP3	OTP	OTX1	OTX2	OVOL1	OXCT2	PABPC1L2A	PAPPA	PAQR5	PARD3	PARM1	PAX1	PAX2	PAX3	PAX5	PAX6	PAX7	PAX8	PAX9	PCDH11X	PCDH11Y	PCDH17	PCDH8	PCSK1N	PCSK9	PDE4DIP	PDE8B	PDGFRA	PDX1	PDZD2	PENK	PGM5	PGR	PHLDB1	PHOX2A	PHOX2B	PHYHIPL	PIGV	PIGZ	PIP5K1B	PIR	PITX1	PITX2	PITX3	PKNOX2	PKP1	PLCB1	PLEC	PLPPR1	PLPPR4	PLS3	PLXNA2	PMP22	PODN	POLE	POMC	POU3F1	POU3F4	POU4F1	POU4F2	POU4F3	PPM1E	PPP1R13B	PRAC1	PRDM12	PRICKLE1	PRKCE	PRKCH	PRKG1	PRLHR	PRMT8	PROK2	PTCHD1	PTF1A	PTGDR	PTGER2	PTGER3	PTGER4	PTGFR	PTH2	PTHLH	PTPRT	PTPRU	PXMP2	PYCARD	PYY	QRFPR	RAB31	RAB33A	RAB40B	RAB6C	RAB9B	RAI2	RAPGEF4	RARRES1	RASEF	RASGRF1	RASGRF2	RASGRP1	RASL10A	RASSF5	RAX	RBBP7	RBP4	RBP7	RCSD1	RDH10	REPS2	RFTN1	RGCC	RGS10	RGS20	RGS9BP	RHOB	RIMBP3	RIMBP3B	RIMBP3C	RIMKLA	RIN3	RIPK3	RIPK4	RIPOR1	RNF121	RNF128	ROBO3	RORB	RPRML	RPS6KA6	RSPO1	RSPO2	RTL4	RTN4RL2	RXRG	RYR3	SATB2-AS1	SCARF2	SCD5	SCN4B	SCNN1G	SCP2	SCTR	SDC2	SDR16C5	SECTM1	SEMA4F	SEMA6D	SERTM1	SETD7	SFRP1	SFRP5	SFT2D2	SGPP2	SHC4	SHH	SHISA2	SHISA6	SHISAL2A	SHOX	SHOX2	SIAH3	SIDT1	SIM2	SIX1	SIX2	SIX3	SIX5	SIX6	SLC10A4	SLC12A5	SLC18A3	SLC1A2	SLC1A4	SLC24A4	SLC26A4	SLC27A2	SLC30A10	SLC30A2	SLC30A3	SLC30A4	SLC32A1	SLC35F3	SLC40A1	SLC46A2	SLC5A5	SLC66A1	SLC6A1	SLC6A11	SLC6A2	SLC6A20	SLC6A3	SLC6A5	SLC8A3	SLC9A2	SLC9A3	SLCO2A1	SLCO4A1	SLCO5A1	SLFN11	SLIT1	SLIT2	SLITRK1	SLITRK2	SLITRK3	SLITRK4	SLITRK5	SMAD6	SMIM14	SNX7	SORCS1	SORCS3	SOX1	SOX10	SOX14	SOX17	SOX21	SOX3	SOX7	SOX9	SPAG6	SPATA18	SPOCK2	SPOCK3	SPON1	SPON2	SPTB	SQOR	SRD5A2	SRPX2	SSTR1	SSTR2	ST3GAL1	ST3GAL6	ST8SIA1	ST8SIA2	ST8SIA4	STK32B	STMN2	STXBP6	SUSD4	SV2B	SYT10	SYT12	SYT6	SYTL4	TACR1	TACSTD2	TAFA4	TAL1	TBC1D1	TBL1X	TBR1	TBX1	TBX2	TBX21	TBX22	TBX3	TBX5	TCEA3	TCEAL1	TCEAL2	TCEAL3	TCEAL6	TENT5C	TET2	TFAP2C	TFAP2E	THBD	THSD1	TLL1	TLL2	TLX1	TLX2	TMEFF2	TMEM132E	TMEM163	TMEM164	TMEM255A	TMEM26	TMEM30B	TMEM54	TMEM59L	TMEM88	TMOD2	TMSB15B	TNFRSF11A	TNFRSF1B	TNFRSF9	TOX2	TP73	TPPP3	TRADD	TRH	TRHDE	TRHDE-AS1	TRIM36	TRIM67	TRIM9	TRPA1	TRPC5	TRPC6	TSC22D3	TSLP	TSPAN6	TTYH1	TUBA4A	TUBA4B	TUBA8	UCN	UCP1	UNC5B	UNC5C	UPB1	USH1G	USP3	VASH1	VAX1	VAX2	VDR	VIPR2	VSIG2	VSX1	VSX2	VWA3B	WLS	WNT1	WNT10A	WNT10B	WNT11	WNT16	WNT2	WNT3	WNT3A	WNT6	WNT7A	WRAP73	WT1	WT1-AS	XYLT1	YRDC	ZADH2	ZAR1	ZBTB16	ZCCHC12	ZEB2	ZFHX3	ZFYVE28	ZIC1	ZIC4	ZMYND11	ZMYND15	ZNF287	ZNF365	ZNF436	ZNF436-AS1	ZNF503	ZNF703	ZNF711
BERTUCCI_INVASIVE_CARCINOMA_DUCTAL_VS_LOBULAR_DN	> Genes down-regulated in the invasive ductal carcinoma (IDC) compared to the invasive lobular carcinoma (ILC), the two major pathological types of breast cancer.	ABCA6	ADAM11	ADCY2	ADIPOQ	ALDH1A1	ALDH1L1	CAV1	CCDC82	CD34	CIDEC	DPT	ELN	EMCN	ERG	F2R	FABP4	FOXN3	GDPD2	IGF1	MARCHF7	MFAP4	MMP3	MRGPRF	NECAB1	NGFR	OMD	PDK4	PECAM1	PIK3CD	POU2F2	RBP4	RCSD1	RPL31	RPL34	SELENOP	SFRP1	SPARCL1	SYNE3	TEK	TF	TGFBR2	TNFRSF1B	TNXB	TUBB6	TXNIP	VWF
BERTUCCI_INVASIVE_CARCINOMA_DUCTAL_VS_LOBULAR_UP	> Genes up-regulated in the invasive ductal carcinoma (IDC) compared to the invasive lobular carcinoma (ILC), the two major pathological types of breast cancer.	CDH1	DHCR7	DOCK3	ERBB2	FAAP20	FKBP4	GRB7	HELZ	HSPA8	JAK2	MIEN1	MMP24	MYBPC2	NRGN	RPIA	SCARB1	SLF1	STUB1	TFAP2A	TLCD5	UBE2L3	UST	VPS37C	YWHAB
BERTUCCI_MEDULLARY_VS_DUCTAL_BREAST_CANCER_DN	> Genes down-regulated in medullary breast cancer (MBC) relative to ductal breast cancer (DBD).	ACSL3	ACTA2	ACTG2	ACTN1	ACVR1	ADAM12	ADAMTS12	AGPAT2	AHNAK	ANO1	AOC3	AOPEP	APBA1	AQP1	ATL1	ATP13A4	BGN	BOC	C11orf80	C1orf116	C20orf194	CACHD1	CADM1	CALD1	CAPN2	CAPN5	CARD19	CARMN	CAV1	CAVIN1	CBR3-AS1	CCDC15	CD81	CEP41	CHMP3	CNIH3	CNN2	CNPY4	COL8A1	COPS8	COPZ2	CTNND2	CX3CR1	DAAM1	DACT3	DDAH1	DDR2	DIPK1B	DLC1	EDN2	EDNRA	EFNA3	EFR3B	ELAPOR2	EMC3	ENDOD1	ENPP1	EPHA3	ERBB4	EXTL2	FAM210B	FAP	FBXO32	FBXW2	FERMT2	FHL1	FKBP9	FLNA	FLNC	FSTL1	GPC1	GSTA1	GTF2I	GUCY1A2	H19	H2AC6	H2AC8	H4C12	H4C8	HSPG2	IRAG1	ITGB5	KANK2	KATNAL1	KCNMB1	KCTD1	KIDINS220	KLHDC10	LAMA2	LGALSL	LGR6	LIMS2	LIN28A	LMCD1	LSP1P4	LSP1P5	MAGI3	MAPK7	MBOAT2	MDFI	MIR145	MMGT1	MPRIP	MSRB3	MTSS1	MXRA7	MXRA8	MYH10	MYH9	MYL9	MYLK	NAV3	NCOA1	NDUFV1	NME7	NORAD	NOSTRIN	NPR2	NPR3	OBSL1	PALM2AKAP2	PARVA	PCDH18	PDE5A	PDGFD	PERP	PICALM	PLSCR3	PPP1R1B	PRICKLE1	PTPN14	PTPN21	PTPRZ1	RABGAP1	RCAN1	RFLNB	RGS4	RGS5	RIT1	RNF152	RNU6-767P	RTN4	RUNX1	SAV1	SEMA5A	SH3PXD2A	SLC4A3	SLIT3	SLX4IP	SMIM10L2A	SMTN	SNAI2	SNHG14	SNRPN	SNX21	SORT1	SPEG	SPOCK1	SPRED2	SRPX2	STARD13	TAGLN	TGFB1I1	THBS4	TIMP3	TLN2	TMEM134	TMEM192	TMEM61	TPM2	TTC28	TTC3	TUBG2	UACA	VPS37D	VSNL1	ZBTB43	ZCCHC24	ZFYVE1	ZNF20	ZNF385D	ZNF426	ZNF727
BERTUCCI_MEDULLARY_VS_DUCTAL_BREAST_CANCER_UP	> Genes up-regulated in medullary breast cancer (MBC) relative to ductal breast cancer (DBD).	ABCA3	ABCC4	ACSL5	ADAM8	ADORA2A	AGMAT	AIFM2	AIM2	ANKRD22	ANXA7	APOE	ARNTL2	ASPHD2	ATP8A1	ATXN7	BHLHA15	BIRC3	BTN3A1	BTN3A3	BUB3	C12orf4	C1orf174	C1RL	C1RL-AS1	C1S	C2CD2	C9orf72	CALHM6	CASP10	CASS4	CBS	CCDC69	CCDC88C	CD274	CD38	CDCA3	CDCP1	CEBPD	CENPA	CEP55	CGAS	CHCHD1	CLEC2D	CLEC7A	CTSS	CUL2	CYBA	DAZAP1	DDX50	DESI1	DHX34	DNAJC9	DRAM1	DTX3L	E2F5	EEF1AKMT4	ELL	EME2	EMG1	EPB41	ERAP1	ERO1B	ETV6	ETV7	FAM53B	FBL	FBRSL1	FOXJ2	FOXM1	GABBR1	GABPB1	GALM	GBP4	GBP5	GLRX	GRK3	GRWD1	GTSE1	GYG1	GZMA	HCP5	HEATR1	HERPUD1	HLA-DOB	HSH2D	HSPA4	ICAM1	IFI30	IGLC2	IL12RB1	IL15	IL15RA	IL27RA	IL32	INTS13	IQCG	IRF1	ISCU	ITGB7	KBTBD8	KLRC1	LAG3	LAP3	LARS1	LINC00869	M6PR	MAGOHB	MAP2K1	MCM10	MCMBP	ME2	MICB	MINPP1	MIR155HG	MKI67	MRTO4	MYNN	NBN	NCF1	NFE2L3	NFKB2	NFKBIE	NME3	NOC3L	NOP16	NOP2	NR1H3	NSMCE4A	NUP93	PARP8	PARVB	PCOLCE2	PCSK6	PHB2	PHF19	PIM2	PLCL2	PLGRKT	PNKD	POGLUT1	PPA1	PPIF	PPP1R15B	PQBP1	PRR13	PSAP	PSMA5	PSMB10	PSMB2	PSMB8	PSMB9	PSMG4	PTPN6	PUS1	RAP2B	RARS1	RASGEF1A	RCL1	RELB	RFX5	RGS1	RILPL2	RIMKLB	RNF207	RPS21	SCML1	SEC23IP	SELENOH	SGPL1	SIAH2	SKAP1	SLC2A6	SLC4A1AP	SLC7A1	SNHG12	SNORD93	SOCS3	SOD2	SPATA5L1	SRGN	STAMBPL1	STAT1	STYK1	TAGAP	TAP1	TAPBPL	TCOF1	TEAD4	TIAL1	TLR2	TNFAIP2	TNFRSF14	TNFRSF1B	TRABD	TRAF3	TRAFD1	TREX1	TYMP	TYSND1	VCAM1	WARS1	XPNPEP1	YBX3	ZCCHC9	ZFP42	ZMIZ2	ZNF512B
BHATTACHARYA_EMBRYONIC_STEM_CELL	> The 'stemnes' signature: genes up-regulated and common to 6 human embryonic stem cell lines tested.	ARL5B	AURKB	BRIX1	CACHD1	CALU	CCNB1	CCNC	CCT8	CDK1	CRABP1	CYP26A1	DDX21	DSG2	DTL	EIF4A1	ELOVL6	EPRS1	FABP5	FAM83D	GAL	GDF3	GJA1	GNL3	GSX1	HDAC2	HMGA1	HMGB2	HNRNPAB	HSPA4	IDH1	IFITM1	IGF2BP2	IMPDH2	JADE1	KIF4A	KPNA2	KRT8	LDHB	LIN28A	LRRN1	MAD2L2	MGST1	MTHFD1	MTHFD2	NANOG	NASP	NME2	NPM1	OR7E33P	PITX2	PODXL	POU5F1	PSIP1	PSMA2	PSMA3	PTTG1	RCC2	RPL24	RPL4	RPL6	RPL7	RPLP0	RPS24	RPSAP44	RSL24D1	SEMA6A	SEPHS1	SERPINH1	SET	SFRP2	SLC16A1	SMS	SNRPF	SRSF7	SSB	TDGF1	TK1	TNNC2	TNNT1	TPX2	TUBB	TUBB6	ZNF257	ZNF43
BIOCARTA_ALK_PATHWAY	> ALK in cardiac myocytes	ACVR1	APC	ATF2	AXIN1	BMP10	BMP2	BMP4	BMP5	BMP7	BMPR1A	BMPR2	CHRD	CTNNB1	DVL1	FZD1	GATA4	GSK3B	HNF1A	MAP3K7	MEF2C	MYL2	NKX2-5	NOG	NPPA	NPPB	RFC1	SMAD1	SMAD4	SMAD5	SMAD6	TGFB1	TGFB2	TGFB3	TGFBR1	TGFBR2	TGFBR3	WNT1
BIOCARTA_BCELLSURVIVAL_PATHWAY	> B Cell Survival Pathway	AKT1	BIRC5	CASP3	CASP7	CCT4	DPF2	FOS	ITGB1	JUND	MTOR	PIK3CA	PIK3CG	PIK3R1	XIAP	ZBTB7A
BIOCARTA_BLYMPHOCYTE_PATHWAY	> B Lymphocyte Cell Surface Molecules	CD40	CD80	CR1	CR2	FCGR2B	HLA-DRA	HLA-DRB1	HLA-DRB3	HLA-DRB4	HLA-DRB5	ICAM1	ITGAL	ITGB2	PTPRC
BIOCARTA_ECM_PATHWAY	> Erk and PI-3 Kinase Are Necessary for Collagen Binding in Corneal Epithelia	ARHGAP5	DIAPH1	FYN	GSN	HRAS	ITGB1	MAP2K1	MAPK1	MAPK3	MYL2	PFN1	PIK3CA	PIK3CG	PIK3R1	RAF1	RHOA	ROCK1	SHC1	TLN1
BIOCARTA_ERYTH_PATHWAY	> Erythrocyte Differentiation Pathway	CCL3	CSF2	CSF3	EPO	FLT3	IGF1	IL11	IL1A	IL3	IL6	IL9	KITLG	TGFB1	TGFB2	TGFB3
BIOCARTA_HIF_PATHWAY	> Hypoxia-Inducible Factor in the Cardiovascular System	ARNT	ASPH	COPS5	CREB1	EDN1	EP300	EPO	HIF1A	HSP90AA1	JUN	LDHA	NOS3	P4HB	VEGFA	VHL
BIOCARTA_IL17_PATHWAY	> IL 17 Signaling Pathway	CD2	CD247	CD34	CD3D	CD3E	CD3G	CD4	CD58	CD8A	CSF3	CXCL8	IL17A	IL3	IL6	KITLG
BIOCARTA_INFLAM_PATHWAY	> Cytokines and Inflammatory Response	CD4	CSF1	CSF2	CSF3	CXCL8	HLA-DRA	HLA-DRB1	HLA-DRB3	HLA-DRB4	HLA-DRB5	IFNA1	IFNB1	IFNG	IL10	IL11	IL13	IL15	IL1A	IL2	IL3	IL4	IL5	IL6	IL7	PDGFA	TGFB1	TGFB2	TGFB3	TNF
BIOCARTA_INTEGRIN_PATHWAY	> Integrin Signaling Pathway	ACTA1	ACTN1	ACTN2	ACTN3	BCAR1	BCR	CAPN1	CAPNS1	CAPNS2	CAV1	CRKL	CSK	FYN	GRB2	HRAS	ITGB1	JUN	MAP2K1	MAP2K2	MAPK1	MAPK3	MAPK8	PPP1R12B	RAF1	RAP1A	RAPGEF1	RHOA	ROCK1	SHC1	SOS1	TLN1	TNS1	VCL	ZYX
BIOCARTA_LYMPHOCYTE_PATHWAY	> Adhesion Molecules on Lymphocyte	CD44	ICAM1	ITGA4	ITGAL	ITGB1	ITGB2	PECAM1	SELE	SELL
BIOCARTA_MCALPAIN_PATHWAY	> mCalpain and friends in Cell motility	ACTA1	CAPN1	CAPN2	CAPNS1	CAPNS2	CXCR3	EGF	EGFR	EZR	HRAS	ITGB1	MYL2	PRKACB	PRKACG	PRKAR1A	PRKAR1B	PRKAR2A	PRKAR2B	TLN1
BIOCARTA_MET_PATHWAY	> Signaling of Hepatocyte Growth Factor Receptor	ACTA1	CRK	CRKL	DOCK1	ELK1	FOS	GAB1	GRB2	HGF	HRAS	ITGB1	JUN	MAP2K1	MAP2K2	MAP4K1	MAPK1	MAPK3	MAPK8	MET	PAK1	PIK3CA	PIK3CG	PIK3R1	PTEN	PTK2B	PTPN11	RAF1	RAP1A	RAP1B	RAPGEF1	RASA1	SOS1	STAT3
BIOCARTA_MONOCYTE_PATHWAY	> Monocyte and its Surface Molecules	CD44	ICAM1	ITGA4	ITGAL	ITGAM	ITGB1	ITGB2	PECAM1	SELE	SELL	SELP
BIOCARTA_MTA3_PATHWAY	> Downregulated of MTA-3 in ER-negative Breast Tumors	ALDOA	CDH1	CTSD	ESR1	GAPDH	GREB1	HDAC1	HSPB1	HSPB2	MBD3	MTA1	MTA3	PDZK1	SNAI1	SNAI2	TUBA1A	TUBA3C	TUBA4A
BIOCARTA_NEUTROPHIL_PATHWAY	> Neutrophil and Its Surface Molecules	CD44	ICAM1	ITGAL	ITGAM	ITGB2	PECAM1	SELE	SELL
BIOCARTA_NO1_PATHWAY	> Actions of Nitric Oxide in the Heart	ACTA1	AKT1	BDKRB2	CALM1	CALM2	CALM3	CAV1	CHRM1	CHRNA1	FLT1	FLT4	HSP90AA1	KDR	KNG1	NOS3	PDE2A	PDE3A	PDE3B	PRKACB	PRKACG	PRKAR1A	PRKAR1B	PRKAR2A	PRKAR2B	RYR2	SLC7A1	TNNI1	VEGFA
BIOCARTA_P53HYPOXIA_PATHWAY	> Hypoxia and p53 in the Cardiovascular system	ABCB1	AKT1	ATM	BAX	CDKN1A	DNAJB1	EP300	FHL2	GADD45A	HIC1	HIF1A	HSP90AA1	HSPA1A	IGFBP3	MAPK8	MDM2	NFKBIB	NQO1	RPA1	TAF1	TP53
BIOCARTA_PITX2_PATHWAY	> Multi-step Regulation of Transcription by Pitx2	APC	AXIN1	CREBBP	CTNNB1	DVL1	EP300	FZD1	GSK3B	HDAC1	KAT5	LDB1	LEF1	MED1	PITX2	TRRAP	WNT1
BIOCARTA_PS1_PATHWAY	> Presenilin action in Notch and Wnt signaling	ADAM17	APC	AXIN1	BTRC	CTNNB1	DLL1	DVL1	FZD1	GSK3B	HNF1A	NOTCH1	PSEN1	RBPJ	WNT1
BIOCARTA_PTEN_PATHWAY	> PTEN dependent cell cycle arrest and apoptosis	AKT1	BCAR1	CDKN1B	EGFR	FASLG	FOXO3	GRB2	ILK	ITGB1	MAPK1	MAPK3	PDK2	PDPK1	PIK3CA	PIK3R1	PTEN	SHC1	SOS1
BIOCARTA_SALMONELLA_PATHWAY	> How does salmonella hijack a cell	ACTA1	CDC42	RAC1	WASF1	WASL
BIOCARTA_SPPA_PATHWAY	> Aspirin Blocks Signaling Pathway Involved in Platelet Activation	F2	F2R	F2RL3	HRAS	ITGB1	MAP2K1	MAPK1	MAPK3	PLA2G4A	PLCB1	PRKCA	PRKCB	PTGS1	RAF1	SYK	TBXAS1
BIOCARTA_UCALPAIN_PATHWAY	> uCalpain and friends in Cell spread	ACTA1	ACTN1	ACTN2	ACTN3	CAPN1	CAPNS1	CAPNS2	EZR	ITGB1	ITGB3	RAC1	RHOA	SPTAN1	TLN1
BIOCARTA_VEGF_PATHWAY	> VEGF, Hypoxia, and Angiogenesis	ARNT	EIF1	EIF1AX	EIF2B1	EIF2B2	EIF2B3	EIF2B4	EIF2B5	EIF2S1	EIF2S2	EIF2S3	ELAVL1	FLT1	FLT4	HIF1A	HRAS	KDR	NOS3	PIK3CA	PIK3CG	PIK3R1	PLCG1	PRKCA	PRKCB	SHC1	VEGFA	VHL
BIOCARTA_WNT_PATHWAY	> WNT Signaling Pathway	APC	AXIN1	BTRC	CCND1	CREBBP	CSNK2A1	CTBP1	CTNNB1	DVL1	FRAT1	FZD1	GSK3B	HDAC1	HNF1A	MAP3K7	MYC	NLK	PPARD	PPP2CA	SMAD4	TAB1	TLE1	WIF1	WNT1
BLALOCK_ALZHEIMERS_DISEASE_INCIPIENT_UP	> Genes up-regulated in patients at the incipient stage of Alzheimer's disease.	ACTR8	ADCY7	ADD3	ADGRA3	AGFG2	AGO1	AGTR1	AKAP13	AKAP9	ALMS1	ANGPT1	ANGPTL2	ANP32B	APLNR	APOC1	APOC4	APOL2	APP	ARFGAP1	ARFGAP2	ARHGAP17	ARHGEF15	ARID1A	ARID4A	ARPC1B	ASCL1	ATG3	ATP10D	ATP8B1	BGN	BRAP	BRD1	BRS3	C5	CALML4	CASP6	CAST	CCDC59	CD44	CD58	CDC14A	CDC42EP4	CDC5L	CDK2AP1	CEBPA	CEP350	CFLAR	CHD2	CLDN18	CLDN5	CLIC1	CLU	CNPY3	COG4	COL8A2	COTL1	CPM	CPNE3	CPQ	CPSF1	CPT2	CR1	CRYBG1	CSDE1	CSF1	CSNK2A2	CTDSP1	CTDSP2	CTPS2	CTRC	CTSL	CTSS	CUL4A	CYP11A1	CYP39A1	CYP4F3	DAO	DAPK2	DARS1	DBF4	DCN	DGCR6	DICER1	DIP2A	DLX4	DMC1	EDNRA	EFEMP1	EFEMP2	EIF2AK2	EIF5B	EMID1	ENAH	ENOSF1	EP300	EPS8	ERAL1	ERAP1	ERBIN	ERF	ERLIN2	ESS2	EWSR1	F2R	FADS1	FAM3A	FAXDC2	FBN1	FBN2	FBXW4	FBXW4P1	FGFR3	FGL1	FLII	FLNC	FNBP1	FUT2	FYN	FZR1	GABRQ	GAMT	GBP1	GDF1	GGCX	GIPC1	GJA1	GLI2	GMPR	GNAI3	GNAZ	GOLGA4	GOSR2	GPR107	GPSM3	GRM6	GSK3B	GTF2H1	GTF2H3	GTF2I	H2AJ	H2AZ2	H3-3B	HAO2	HERC5	HLA-DPA1	HMGB3	HNRNPUL1	HOXB5	HOXC4	HS2ST1	ID4	IFNA5	IFNG	IFT74	IKZF4	IL10RA	IL10RB	IL13RA1	IL17RA	IL18	IL2RG	IL6R	INPP5K	IPP	ISLR	ITGA1	ITGA6	ITGA7	ITPRID2	JAK3	JRK	JUND	KAT2B	KCNJ14	KCNK10	KDSR	KLF2	KLHL20	KTN1	LAMA2	LAMA4	LAMC1	LARP7	LEF1	LIMK2	LPAR4	LSM5	LUC7L3	MAB21L2	MALT1	MARCHF6	MATN2	MBP	MDM1	MED1	MET	MFAP1	MLANA	MR1	MRM3	MT1F	MYO10	MYO1A	NAMPT	NAP1L1	NBAS	NCAPD2	NCAPG	NCOA3	NDST1	NEBL	NEK7	NFIC	NKTR	NMB	NONO	NOTCH4	NPAS3	NSDHL	NT5C	NUCKS1	NUMA1	NUP98	OASL	OFD1P6Y	OGG1	OS9	OSBPL11	PABPC3	PAH	PBRM1	PC	PCDH11X	PDCL	PDE4C	PDGFB	PDSS1	PER1	PGAP6	PGLS	PGM3	PHF20	PI4K2A	PI4KB	PIBF1	PLAG1	PLD2	PLOD2	PLXNB2	PML	POLH	POLR1B	PPIG	PPP1R13L	PRCP	PRDX6	PRKAR2A	PRL	PRPF40A	PRPF4B	PSG3	PSMC3IP	PTBP3	PTGIS	PTGS1	PTH1R	PXN	QARS1	QKI	RAB1B	RAB2A	RABEP1	RAD1	RBBP5	RBBP6	RBCK1	RBL1	RBM8A	RBPJ	RGS9	RHBDD3	RHOQ	RNASEH2A	RNASET2	RNGTT	RPL13	RUNX2	RXRB	S100A4	SAP30BP	SCLY	SEC63	SEMA3B	SERTAD3	SFN	SFRP1	SGK1	SGK2	SLAMF1	SLC12A3	SLC14A1	SLC19A1	SLC35A3	SLC35C1	SLC35F2	SMARCC1	SMARCC2	SMC1A	SNHG20	SNRK	SNX11	SNX16	SP3	SPAG1	SPIB	SREBF1	SRPK2	SSH1	SSH3	SSPN	SSR2	ST6GALNAC4	STAG2	SYCP2	SYF2	SYNC	TACC1	TAOK2	TASOR	TAX1BP3	TBC1D5	TBXA2R	TCF3	TCN2	TCOF1	TENT5A	TEX264	TGFBR3	THOC2	TLR1	TM7SF3	TNC	TNFRSF11B	TNFRSF9	TNS3	TNXA	TOPORS	TP53AIP1	TPD52	TRIM38	TRIM44	TRMT1L	TSC22D4	TSPAN31	TSR3	TTN	TUBD1	UGT1A10	UROD	USH1C	USP1	USP19	VCAN	VRK3	WAS	WWP2	WWTR1	YES1	ZBTB10	ZC3H7B	ZFP36L2	ZHX3	ZMYM2	ZMYM5	ZNF136	ZNF160	ZNF24	ZNF253	ZNF254	ZNF268	ZNF32	ZNF350	ZNF43	ZNF444	ZNF544	ZNF7	ZNF83	ZNF84
BLALOCK_ALZHEIMERS_DISEASE_UP	> Genes up-regulated in brain from patients with Alzheimer's disease.	A4GNT	AAR2	AATK	ABCA2	ABCB6	ABCC10	ABCD4	ABL1	ABLIM1	ACAA1	ACADS	ACKR3	ACOX3	ACRV1	ACSL1	ACTL6A	ACTR8	ACVR1B	ADAM21	ADAMDEC1	ADAMTS9	ADAP1	ADARB2	ADCY2	ADCY3	ADCY7	ADD3	ADGRA3	ADGRG1	ADGRG2	ADH1B	ADIPOQ	AEBP1	AFF1	AFM	AGFG2	AGO1	AGPAT2	AGRN	AGTR1	AHCTF1	AK1	AK2	AKAP1	AKAP13	AKAP8L	AKAP9	AKR1C1	AKR1C3	AKT3	ALDH1A2	ALDH3A2	ALMS1	AMOTL2	AMPD3	ANAPC2	ANG	ANGPT1	ANGPTL2	ANP32B	ANXA1	ANXA2	AOC2	AOPEP	AP1B1	AP3S2	AP5S1	APBA3	APLNR	APOBEC1	APOC1	APOC4	APOL2	APP	APTX	AQP1	AQP6	ARAP1	ARAP2	ARFGAP1	ARFGAP2	ARG2	ARHGAP1	ARHGAP17	ARHGAP26	ARHGAP6	ARHGEF10	ARHGEF15	ARHGEF16	ARHGEF18	ARID1A	ARID4A	ARIH2	ARMC8	ARPC1B	ASAH1	ASAP3	ASB1	ASB9	ASCL1	ATF5	ATG3	ATG4B	ATP10D	ATP6V0E1	ATP6V1D	ATP7A	ATP8B1	AVEN	AVPR1A	AZGP1	B4GALT2	BACH2	BAD	BAG1	BANP	BAZ1A	BAZ2A	BAZ2B	BCAM	BCAN	BCAT2	BCL2	BCL6	BEST1	BFAR	BGLAP	BGN	BHMT2	BIN1	BIN3	BIRC2	BMP10	BMP2K	BMPR1A	BRAP	BRCA1	BRD1	BRD2	BRD3	BRD4	BRPF1	BRS3	BTG2	BTG3	BTN3A3	BTNL3	BTRC	C12orf4	C15orf39	C1R	C1S	C21orf62	C21orf91	C3orf18	C4A	C5	C7	CA1	CACFD1	CACNA1A	CACNA1G	CALD1	CALML4	CANT1	CAPN15	CAPN3	CARM1	CASC3	CASK	CASKIN2	CASP3	CASP4	CASP6	CASP9	CAST	CAVIN1	CBFB	CBLB	CCDC22	CCDC59	CCDC69	CCDC9	CCHCR1	CCND3	CCNI	CCR10	CCZ1	CD163	CD164	CD1D	CD22	CD248	CD2BP2	CD37	CD44	CD58	CD84	CD86	CDC14A	CDC16	CDC25B	CDC34	CDC42EP4	CDC5L	CDC6	CDH4	CDIP1	CDIPT	CDK10	CDK11B	CDK12	CDK13	CDK2	CDK2AP1	CDKN1C	CDKN2C	CDR2L	CEBPA	CENPB	CEP350	CFAP410	CFHR2	CFLAR	CGGBP1	CH25H	CHD1	CHD2	CHFR	CHMP1A	CHRNA10	CHRNA6	CHST3	CIB1	CIZ1	CKAP4	CLASRP	CLDN18	CLDN5	CLEC2B	CLEC2D	CLEC4M	CLEC7A	CLIC1	CLIP2	CLU	CMTM6	CNOT2	CNP	CNPY3	COASY	COG2	COG4	COL18A1	COL1A2	COL21A1	COL4A3	COL4A5	COL6A2	COL6A3	COL7A1	COL8A2	COLGALT2	COMT	COPB1	COQ7	COQ8A	COTL1	CP	CPM	CPNE3	CPQ	CPSF1	CPT1B	CPT2	CR1	CRADD	CREB3	CREBBP	CRHBP	CRKL	CRLF1	CRYBG1	CSDE1	CSF1	CSK	CSNK1A1	CSNK1E	CSNK2A2	CSRP2	CTAGE1	CTBP1	CTBP2	CTBS	CTDSP1	CTDSP2	CTDSPL	CTNNA1	CTNNBL1	CTNS	CTPS2	CTRC	CTRL	CTSB	CTSH	CTSL	CTSS	CUL4A	CUL5	CUX1	CXCL2	CXXC1	CYHR1	CYP11A1	CYP2C9	CYP39A1	CYP3A4	CYP4F3	CYTH1	DAAM1	DAAM2	DAG1	DAO	DAPK2	DAPK3	DARS1	DAZ1	DAZAP1	DAZAP2	DBF4	DCAF7	DCLRE1C	DCN	DCP1A	DDR1	DDR2	DDX18	DDX21	DDX27	DDX39A	DDX42	DDX6	DEFA4	DENND2B	DESI2	DGCR6	DGKG	DHFR	DHODH	DHRS9	DIAPH2	DICER1	DIP2A	DLEU1	DLG5	DLX4	DMC1	DMD	DMPK	DMWD	DNAJB2	DNAJC4	DONSON	DPAGT1	DPH1	DPH5	DPYSL3	DRD2	DSC3	DSE	DSP	DST	DTNA	DUSP22	DUSP9	DUT	DYNLT1	ECE1	ECI1	ECM2	EDAR	EDF1	EDNRA	EEF1A1	EEF1AKNMT	EEF1D	EEF1G	EFEMP1	EFEMP2	EFNA1	EFS	EGF	EGFR	EGLN2	EHD1	EIF2AK2	EIF2B5	EIF3B	EIF4B	EIF5	EIF5B	ELAC1	ELF2	ELF3	ELF4	ELK1	ELOVL6	ELSPBP1	EMID1	EML2	EMP1	ENAH	ENGASE	ENOSF1	ENTR1	EP300	EP400	EPOR	EPRS1	EPS8	ERAL1	ERAP1	ERBB4	ERBIN	ERCC6	ERF	ERLIN2	ERP44	ESS2	ETV7	EVI2A	EVI2B	EWSR1	EXOSC2	EXOSC8	EXPH5	F2R	FA2H	FADS1	FADS3	FAHD2A	FAM107A	FAM189A2	FAM193A	FAM3A	FAM50A	FANCE	FAXDC2	FBLN1	FBN1	FBN2	FBXL5	FBXL7	FBXO11	FBXO2	FBXO9	FBXW4	FBXW4P1	FDFT1	FDPS	FEZ1	FEZ2	FGF1	FGFR1	FGFR3	FGL1	FICD	FKBP8	FLII	FLNA	FLNC	FMO2	FNBP1	FOLH1	FOXJ2	FOXN3	FOXO1	FOXO3	FRAT1	FSTL3	FTH1	FTL	FUT2	FXR1	FYCO1	FYN	FZD10	FZR1	G6PC2	G6PD	GAB2	GABRQ	GADD45B	GADD45G	GAGE1	GAK	GAL3ST1	GALNT1	GALNT10	GALNT6	GALNT8	GAMT	GAS1	GAS2L1	GAST	GBP1	GBP2	GCC1	GCFC2	GCLC	GDF1	GDF9	GEM	GFAP	GFPT2	GGA1	GGCX	GGPS1	GGT1	GIMAP5	GIPC1	GJA1	GJB1	GLCE	GLI2	GLRA3	GMEB2	GMFB	GMNN	GMPR	GMPS	GNA12	GNAI3	GNAZ	GNG12	GOLGA1	GOLGA3	GOLGA4	GOLGB1	GOLIM4	GOSR1	GOSR2	GPC4	GPM6B	GPR1	GPR107	GPR162	GPR4	GPR65	GPRC5B	GPSM3	GPX3	GRB10	GRK5	GRK6	GRM6	GSK3B	GSTM4	GSTM5	GSTT2	GTF2H1	GTF2H3	GTF2I	GTF3C1	GTF3C2	GTPBP1	GTPBP3	GTPBP6	GTPBP8	GTSE1	GUSB	GUSBP14	GYPB	H1-10	H1-2	H2AC18	H2AJ	H2AZ2	H2BC21	H2BC5	H3-3A	H3-3B	H4C8	HADHA	HAO2	HAPLN2	HBEGF	HBP1	HDAC1	HDAC4	HDAC7	HDGF	HELZ	HEPH	HERC5	HES1	HFE	HGF	HIP1R	HIPK2	HLA-DPA1	HLA-DRB4	HLA-E	HLCS	HMBS	HMCES	HMG20B	HMGB3	HMGCL	HMGN3	HMGXB4	HMOX1	HNRNPA1	HNRNPH3	HNRNPM	HNRNPUL1	HOMER3	HOXB5	HOXC4	HRH4	HS1BP3	HS2ST1	HSBP1	HSD17B7	HSP90AA1	HSPB2	HSPB8	HSPBAP1	HTATIP2	HTN1	HTRA2	ICAM1	ID3	ID4	IDH2	IER2	IFI16	IFIT5	IFITM2	IFNA5	IFNA7	IFNG	IFRD1	IFRD2	IFT74	IGF1R	IGFBP5	IGSF6	IKZF4	IL10RA	IL10RB	IL13RA1	IL15	IL17RA	IL18	IL1R1	IL1RAPL1	IL22RA1	IL2RG	IL6	IL6R	IL6ST	ILKAP	ING2	ING3	ING4	INPP1	INPP5K	INPPL1	INSIG1	INSR	IPP	IQGAP1	IQGAP2	IRAK1	IRAK4	IRF3	IRF7	IRS2	ISLR	ITGA1	ITGA10	ITGA6	ITGA7	ITGB1BP1	ITGB4	ITGB5	ITGB8	ITIH4	ITPK1	ITPKB	ITPKC	ITPRID2	ITSN1	JADE1	JAK3	JMJD6	JPT2	JRK	JUN	JUND	KAT2B	KAT6A	KAT6B	KBTBD2	KCNJ14	KCNJ15	KCNK10	KCNK5	KCNMB4	KCNN3	KDM2A	KDM3A	KDM5A	KDM6A	KDSR	KHDRBS1	KHSRP	KIF13B	KIF14	KIF2C	KIF3B	KIF5B	KITLG	KLF1	KLF2	KLF5	KLF7	KLF9	KLHL20	KLK13	KMT2A	KPNA1	KPNA6	KPNB1	KTN1	LAMA2	LAMA4	LAMC1	LAMP1	LARP4	LARP7	LAT2	LATS1	LDLR	LDLRAD4	LDLRAP1	LEF1	LGALS14	LGALS3BP	LGALS9	LGR5	LHX3	LIFR	LILRA2	LILRA4	LIMD1	LIMK2	LIPG	LITAF	LLGL2	LMBR1L	LMNA	LMNB1	LONP1	LPAR4	LPIN1	LPL	LPP	LRCH4	LRP10	LRP4	LRP6	LRRC1	LRRFIP1	LRRFIP2	LSM14A	LSM5	LSS	LTBP2	LTBP3	LUC7L2	LUC7L3	LYST	LZTR1	MAB21L2	MACF1	MACROD1	MADCAM1	MAFB	MAFF	MAFG	MAGEB2	MALT1	MAN1B1	MAN2A2	MAN2B1	MAP2K2	MAP2K3	MAP2K7	MAP3K11	MAP3K14	MAP3K3	MAP4	MAP7	MAPK1	MAPK12	MAPKAPK2	MARCHF6	MARK3	MASP1	MAST2	MAT2A	MATN2	MAX	MAZ	MB	MBD3	MBP	MC1R	MCL1	MCM7	MDM1	MED1	MED13	MED22	MED24	MED6	MET	METTL7A	MFAP1	MGAT1	MGC16275	MICB	MITF	MKNK2	MKRN1	MKRN4P	MLANA	MLC1	MMP12	MMP16	MMP2	MOB1A	MOCOS	MPHOSPH8	MPST	MPV17	MR1	MRAS	MRC2	MRGBP	MRM3	MRPL57	MSH4	MSX1	MT1F	MT1H	MT1X	MT2A	MTA1	MTF1	MTHFS	MTIF2	MTMR11	MTUS1	MUC1	MUTYH	MVK	MX2	MXD4	MXI1	MYBL1	MYBPC1	MYCN	MYLK	MYO10	MYO15B	MYO1A	MYO1C	MYO1E	MYO5C	MYO6	MYO9B	MYOM1	MYOT	MYRF	MZF1	N4BP1	NAA10	NADK	NAGA	NAIP	NAMPT	NAP1L1	NAP1L4	NAV2	NBAS	NCAM1	NCAPD2	NCAPG	NCK1	NCOA3	NCOR2	NCSTN	NDE1	NDST1	NEBL	NEIL1	NEK1	NEK7	NEK9	NELFA	NEU3	NFASC	NFATC1	NFATC3	NFE2L1	NFE2L3	NFIB	NFIC	NFKB1	NFKBIA	NFX1	NGDN	NID1	NIPBL	NKIRAS2	NKTR	NMB	NME3	NME4	NNMT	NOCT	NOLC1	NONO	NOP14	NOP2	NOP53	NOP56	NOSIP	NOTCH4	NPAS3	NPC1	NPEPPS	NPRL3	NQO1	NR1D1	NR2F1	NR2F6	NR4A3	NRP2	NRXN2	NSDHL	NSUN5P1	NT5C	NTRK3	NUCKS1	NUDC	NUFIP1	NUMA1	NUMB	NUP160	NUP205	NUP214	NUP43	NUP98	NYX	OASL	ODC1	OFD1	OFD1P6Y	OGDH	OGG1	OR2C1	OR7E2P	OS9	OSBPL11	OSER1	OSGIN2	PABPC1	PABPC3	PABPN1	PACSIN2	PAH	PAK2	PAK4	PALLD	PAPPA2	PARD3	PATZ1	PAWR	PAX6	PBRM1	PBX2P1	PBXIP1	PC	PCDH11X	PCDH17	PCDH9	PCM1	PCSK5	PDCD4	PDCL	PDE4C	PDE4D	PDGFB	PDGFRB	PDIA4	PDLIM2	PDLIM3	PDLIM4	PDPN	PDSS1	PDSS2	PEBP1	PECAM1	PELP1	PER1	PER2	PFKFB3	PGAP6	PGC	PGLS	PGM3	PHC2	PHF1	PHF10	PHF20	PHF21A	PHKA2	PHLDA2	PHLDA3	PI4K2A	PI4KB	PIAS4	PIBF1	PICK1	PIDD1	PIGA	PIK3C2B	PIK3C3	PILRA	PIM1	PIN4	PIP4K2A	PIP5K1A	PITPNC1	PKD1	PKN1	PLA2G5	PLA2G6	PLAAT4	PLAG1	PLAGL1	PLAGL2	PLCE1	PLCG2	PLCL1	PLD2	PLEC	PLEKHA5	PLG	PLIN3	PLOD1	PLOD2	PLOD3	PLSCR3	PLXNB2	PML	PNISR	PNPLA6	POGZ	POLH	POLR1B	POLR1C	POLR1D	POLR2H	POLR2M	POLR3C	POLRMT	POM121L9P	POP5	POU4F2	PPARD	PPDPF	PPFIA1	PPFIBP2	PPIG	PPM1B	PPM1D	PPM1F	PPP1CC	PPP1R13L	PPP1R14B	PPP1R15A	PPP1R1A	PPP1R9A	PPP2R1B	PPP2R5D	PPP6R3	PPT2	PRAME	PRCP	PRDM2	PRDX3	PRDX6	PRELP	PRKAR2A	PRKD2	PRKX	PRL	PRLR	PRMT2	PROX1	PRPF40A	PRPF4B	PRPF6	PRPF8	PRRX1	PSD4	PSG3	PSKH1	PSMC3IP	PSME4	PSMF1	PTBP1	PTBP3	PTCH1	PTCRA	PTDSS2	PTGDR2	PTGIS	PTGS1	PTH1R	PTMA	PTP4A2	PTP4A3	PTPA	PTPRF	PTPRH	PTPRK	PTTG1IP	PUM1	PURA	PXN	PYGM	PZP	QARS1	QKI	R3HDM1	RAB11B	RAB13	RAB1B	RAB22A	RAB2A	RAB31	RAB3GAP1	RABEP1	RABGAP1	RAC1	RAD1	RAD51AP1	RALA	RALBP1	RALGDS	RALGPS1	RALY	RAMP1	RANBP3	RANGAP1	RARB	RARRES2	RASA4	RASGRP3	RASL12	RBBP5	RBBP6	RBCK1	RBL1	RBM10	RBM15	RBM3	RBM38	RBM4B	RBM6	RBM8A	RBMS1	RBMS2	RBMS3	RBMX2	RBPJ	RBPMS	RC3H2	RCC1L	REC8	REG3A	REPIN1	RER1	REST	RFNG	RFX4	RGN	RGS12	RGS16	RGS9	RHBDD3	RHOBTB3	RHOQ	RIMS2	RIN3	RLN1	RNASEH2A	RNASET2	RNF19A	RNF216	RNF24	RNF8	RNGTT	RNPEPL1	RNU6-879P	RO60	ROCK1	ROS1	RP2	RPGRIP1	RPL10	RPL13	RPL13A	RPL18	RPL28	RPL31	RPL37A	RPL39	RPL4	RPL5	RPLP2	RPS19	RPS28	RPS4X	RPS6KA1	RPS6KA5	RRAGC	RRAGD	RRBP1	RREB1	RRP7BP	RSF1	RUFY1	RUNX2	RXRB	RXRG	RYBP	RYK	S100A11P1	S100A12	S100A4	SAE1	SALL2	SAP30	SAP30BP	SART1	SAV1	SCAF4	SCAMP2	SCAMP3	SCARB1	SCLY	SCRIB	SEC11A	SEC14L2	SEC22A	SEC24A	SEC24C	SEC62	SEC63	SECTM1	SELENOP	SELL	SEMA3B	SEMA3C	SEMA3F	SEMA4C	SEMA4F	SEMA4G	SENP3	SEPHS1	SEPTIN2	SEPTIN6	SEPTIN9	SERPINA3	SERPINA4	SERPINB4	SERPING1	SERPINI2	SERTAD2	SERTAD3	SET	SETD2	SF3A2	SF3A3	SF3B3	SFN	SFRP1	SFRP4	SFSWAP	SFTPC	SFXN3	SGK1	SGK2	SGPL1	SGTA	SH3BP2	SHC1	SHMT2	SINHCAF	SIRT2	SIRT6	SIRT7	SLAMF1	SLC11A1	SLC12A3	SLC12A7	SLC12A9	SLC13A1	SLC14A1	SLC19A1	SLC1A7	SLC22A14	SLC25A1	SLC25A21	SLC25A40	SLC26A2	SLC29A2	SLC2A1	SLC2A4RG	SLC2A9	SLC33A1	SLC35A2	SLC35A3	SLC35C1	SLC35F2	SLC38A1	SLC4A4	SLC4A7	SLC6A8	SLC7A5	SLC7A6	SLCO3A1	SLK	SMAD1	SMAD2	SMAD4	SMAD5	SMARCC1	SMARCC2	SMARCD1	SMC1A	SMC4	SMOX	SNAI2	SNAPC1	SNAPC2	SNED1	SNHG14	SNHG20	SNRK	SNRNP35	SNRNP70	SNTA1	SNX11	SNX16	SNX6	SOD2	SORBS1	SORD	SOX12	SOX13	SOX2	SOX9	SP100	SP110	SP3	SPAG1	SPAG6	SPAG9	SPARC	SPEN	SPHK1	SPIB	SPOP	SPSB1	SPSB3	SPTLC2	SREBF1	SREBF2	SRPK2	SRPX	SRRM2	SRRT	SSH1	SSH3	SSPN	SSR2	ST18	ST3GAL4	ST6GALNAC4	ST8SIA1	STAG1	STAG2	STAG3L1	STARD3	STAT6	STAU1	STIM1	STK10	STK11	STK38L	STOM	STX5	SUMO3	SUN2	SUPT20H	SUV39H2	SYCP2	SYF2	SYNC	SYNM	TACC1	TAF11	TAF15	TAF5	TAGLN	TAOK2	TAP1	TAPBP	TAS2R16	TASOR	TAT	TAX1BP3	TAZ	TBC1D2	TBC1D5	TBL1X	TBX6	TBXA2R	TCF20	TCF3	TCF7	TCF7L1	TCF7L2	TCN2	TCOF1	TENT5A	TES	TEX264	TF	TFAP2A	TFE3	TFEB	TFEC	TGFB1	TGFB1I1	TGFB2	TGFBR3	TGIF1	TGIF2	THOC1	THOC2	THRA	TIAF1	TIMELESS	TIMM44	TIPARP	TJAP1	TJP2	TLE3	TLE4	TLL1	TLR1	TM7SF3	TMBIM1	TMBIM6	TMC6	TMEM265	TMPRSS3	TNC	TNFAIP3	TNFAIP8	TNFRSF10B	TNFRSF11B	TNFRSF1A	TNFRSF9	TNFSF10	TNIP1	TNN	TNPO1	TNPO3	TNS3	TNXA	TOB2	TOM1	TOP3A	TOPORS	TP53	TP53AIP1	TP53TG5	TPD52	TPD52L1	TPD52L2	TPI1	TPMT	TPRA1	TPT1	TPTE	TRAK2	TRAM1	TRBC1	TREX1	TREX2	TRIB3	TRIM10	TRIM14	TRIM24	TRIM26	TRIM38	TRIM44	TRIM49	TRIM68	TRIOBP	TRIP10	TRIP4	TRMT1L	TRPS1	TRPV1	TSC22D4	TSPAN2	TSPAN31	TSPAN32	TSPAN5	TSPAN6	TSPO	TSR3	TTF1	TTLL3	TTN	TUBA1A	TUBA3C	TUBA8	TUBD1	TULP3	TXLNA	TXNIP	TYK2	TYMP	U2AF2	UBAP2	UBE2C	UBE2D4	UBE2L3	UBE3B	UBFD1	UBN1	UBXN1	UGCG	UGT1A10	ULK2	UNG	UPF1	UPF3A	UROD	USF2	USH1C	USP1	USP10	USP13	USP19	USP22	USP3	USP33	USP4	USP47	USP48	USP7	USPL1	UST	UTP14C	UVRAG	VAMP3	VAT1	VCAM1	VCAN	VEGFC	VEZF1	VGLL4	VPS11	VRK2	VRK3	WAS	WASF2	WDR45	WDR6	WFDC2	WFS1	WHRN	WIPF2	WIPI2	WNK1	WNT7B	WRN	WWC3	WWOX	WWP2	WWTR1	YES1	YY1	ZBTB10	ZBTB16	ZBTB17	ZBTB20	ZC3H4	ZC3H7B	ZC3HAV1	ZDHHC11	ZFAND3	ZFHX3	ZFHX4	ZFP36	ZFP36L1	ZFP36L2	ZFPL1	ZHX3	ZIC1	ZMIZ1	ZMYM2	ZMYM4	ZMYM5	ZNF12	ZNF131	ZNF133	ZNF136	ZNF137P	ZNF148	ZNF160	ZNF175	ZNF180	ZNF195	ZNF202	ZNF211	ZNF232	ZNF236	ZNF24	ZNF253	ZNF254	ZNF264	ZNF268	ZNF274	ZNF277	ZNF32	ZNF337	ZNF350	ZNF358	ZNF410	ZNF43	ZNF444	ZNF473	ZNF514	ZNF544	ZNF7	ZNF83	ZNF84	ZP3	ZRSR2
BLANCO_MELO_BRONCHIAL_EPITHELIAL_CELLS_INFLUENZA_A_DEL_NS1_INFECTION_UP	> Genes up-regulated on infection of normal human bronchial epithelial cells by mutant Influenza A lacking its antiviral antagonist (IAV_NS1) (MOI: 3, 12hpi)	ABCD1	ABHD17B	ACE2	ACHE	ACTL10	ACTN2	ADAM8	ADAMTS15	ADAMTS4	ADAR	ADCY4	ADM	ADPRM	AIM2	AKAP7	ALAS1	ANGPTL2	ANGPTL4	ANKK1	ANTXR2	APOBEC3A	APOBEC3B	APOBEC3F	APOBEC3G	APOL1	APOL2	APOL3	APOL6	ARC	ARHGAP25	ARID5A	ARL14	ARRDC3	ARSI	ATP10A	ATP5F1E	AVIL	AZI2	AZIN2	B2M	B3GALNT1	B3GNT2	B3GNT7	BAIAP3	BATF2	BBC3	BCL2A1	BCL2L11	BCL2L13	BCL2L14	BCL3	BIRC2	BMF	BMP4	BPGM	BST2	BTC	BTN3A1	BTN3A2	BTN3A3	C11orf96	C15orf39	C17orf67	C1QTNF1	C1R	C1S	C2CD4A	C2orf66	C3	C3AR1	C6orf62	CAB39	CACHD1	CALCRL	CALHM5	CARD16	CARD17	CARD8-AS1	CASP1	CASP10	CASP7	CAVIN2	CBR3	CBR3-AS1	CBX4	CCDC9	CCL22	CCNA1	CCNL1	CCT6P1	CD38	CD40	CD83	CDC42EP3	CDC42EP4	CDK17	CDKN1C	CDKN2C	CEACAM1	CEBPB	CERS3	CFAP45	CFLAR	CGAS	CHAC1	CITED2	CLCA3P	CLCF1	CLDN16	CLIC2	CLIC4	CLUHP3	CMPK2	CMTR1	CNP	CORO6	CPEB3	CRISPLD2	CSF1	CSF3	CSRNP1	CSRNP2	CXCL10	CXCL16	CXCL2	CXCL3	CXCL5	CXorf38	CYLD	CYP2J2	DAPP1	DCLRE1C	DDX3X	DDX58	DDX60L	DENND3	DEPDC7	DEPP1	DHX58	DISP3	DLC1	DLX2	DLX3	DLX5	DMRTA2	DNAJA1	DPP4	DTX3L	DUSP1	DUSP2	DUSP5	DUSP8	EDARADD	EDN1	EDN2	EDNRA	EFNA1	EGFLAM	EHD4	EIF2AK2	ELF1	ELK4	EMC9	ENC1	EPB41L4A-DT	EPGN	EPHB3	EPSTI1	ERAP2	ERG	ETS2	ETV7	EXOC3L1	FA2H	FAM122C	FAM222A	FAM43A	FAM53C	FAM76B	FAP	FAS	FBXO6	FGF2	FGF5	FHL3	FIBIN	FLT3LG	FMR1	FSD1L	FSIP1	FUT2	FUT4	FYB1	FZD5	FZD7	FZD8	GALM	GATA3	GATA6	GBP1	GBP2	GBP3	GCA	GCH1	GEM	GLCCI1	GLRX	GNA13	GNB4	GPBP1	GPR180	GPR37	GRAMD2B	GRB10	GRIP2	GSAP	GSDMD	GTPBP1	H2AW	H2BC11	H3C10	H3C4	HAP1	HAPLN3	HBEGF	HCAR2	HCAR3	HDX	HELZ2	HERC5	HERC6	HES4	HES6	HEXD	HIP1R	HLA-A	HLA-B	HLA-C	HLA-DOB	HLA-E	HLA-F	HLA-H	HLA-L	HNRNPLL	HS3ST1	HSD11B2	HSD17B7P2	HSH2D	HSPA1B	HSPA2	HSPA6	HSPB8	ICAM1	ICOSLG	ID2	ID4	IER2	IFI16	IFI27	IFI30	IFI35	IFI44	IFI44L	IFI6	IFIH1	IFIT1	IFIT2	IFIT3	IFIT5	IFITM1	IFITM2	IFITM3	IFNL4	IFRD1	IGFBP3	IKBKE	IL10RA	IL12A	IL15	IL15RA	IL16	IL1A	IL1B	IL1R2	IL22RA1	IL23A	IL36G	IL7	ILDR1	IMPA1	ING1	IRAK2	IRF1	IRF1-AS1	IRF2	IRF6	IRF7	IRF9	IRX5	ITIH4	JUN	JUNB	KALRN	KBTBD7	KBTBD8	KCNJ15	KCNK5	KCNQ4	KCNS3	KDM7A-DT	KIAA0040	KLF10	KLF2	KLF4	KLF9	KLHDC7B	KRT34	KRT6B	KRT75	LAMA2	LAP3	LGALS3BP	LGALS9	LGMN	LIF	LIN52	LINC02085	LINC02591	LINS1	LMO2	LY6E	LYN	LYPLA1	LYSMD2	MAFA	MAFF	MAP3K11	MAP3K14	MARCHF3	MARCKSL1	MASTL	MCUB	MEF2C	METRNL	MFSD14A	MIR155HG	MLKL	MMP13	MOB3C	MORC3	MRGPRX3	MSX2	MTMR11	MUC15	MUC16	MX1	MX2	MXD1	MYD88	N4BP1	NCF2	NCOA7	NECTIN3	NEFM	NEURL3	NFATC1	NFE2L3	NFKB1	NFKB2	NFKBIA	NFKBID	NLRC5	NMI	NOD1	NOD2	NPR1	NT5C3A	NUAK2	NUB1	NUDCD1	NXT2	OAS1	OAS2	OAS3	OASL	ODF3B	OGFR	OLR1	OPTN	OSR2	OVOL1	PALM	PAMR1	PANX1	PAOX	PARP10	PARP12	PARP14	PARP8	PARP9	PDCD1LG2	PDE4B	PGLYRP4	PGM2L1	PHACTR4	PHF11	PI4K2B	PIK3AP1	PIK3R3	PKIB	PLAAT2	PLAAT4	PLAT	PLAUR	PLEKHA7	PLEKHF1	PLEKHF2	PLEKHG6	PLEKHO2	PLSCR1	PLSCR4	PML	PNP	PNPT1	PNRC1	POU3F1	PPM1J	PPM1K	PPP1R3B	PRDM8	PRICKLE1	PRICKLE4	PRKD2	PRR15	PSMB10	PSMB8	PSMB8-AS1	PSMB9	PSME2	PSORS1C3	PTGER2	PTGS1	RAB8B	RABGAP1L	RAD9A	RASEF	RASGEF1B	RASGRP3	RASL11B	RASSF10	RASSF5	RBCK1	RBM11	RBM43	RCAN1	RDH10	REC8	RELL1	RET	RGMB	RGMB-AS1	RGS16	RHEBL1	RHOB	RICTOR	RIMS2	RIPK1	RIPK2	RIPK3	RND1	RNF114	RNF122	RNF152	RNF19B	RNF213	RNF223	RNF39	RP2	RSAD2	RTKN2	RTP4	SAMD9L	SAMHD1	SBNO2	SCN3A	SCO2	SECTM1	SEMA7A	SENCR	SEPTIN4	SERPINB9	SGK1	SHFL	SHISA2	SIDT1	SIRPB2	SIRT1	SIX1	SLC12A7	SLC15A3	SLC16A4	SLC25A25	SLC25A28	SLC25A30	SLC2A12	SLC35E4	SLC39A8	SLC41A2	SLC44A4	SLC45A4	SLC52A3	SLC5A1	SLC6A12	SLC8A2	SLC8B1	SLCO4A1	SLFN12	SMARCA5	SMOX	SNAI1	SNPH	SOCS1	SOCS2	SOCS3	SOWAHB	SOX13	SOX21	SOX9	SP100	SP110	SP140L	SP6	SP8	SPRED3	SPRY2	SPSB1	ST7-AS1	STARD5	STAT1	STAT2	STAT5A	STK19	STOML1	STX11	SUSD4	SWT1	SYNM	SYNPO2	TAGAP	TAP1	TAP2	TAPBP	TBX3	TDRD7	TENT2	TENT4B	TEP1	TESK2	TEX14	TGIF1	TGM2	TGM5	THAP3	THAP9-AS1	THEMIS2	THSD1	TICAM1	TINF2	TIPARP	TLE4	TLR2	TLR3	TMEM106A	TMEM140	TMEM171	TMEM229B	TMEM62	TNFAIP8	TNFAIP8L3	TNFRSF9	TNFSF10	TNFSF13	TNFSF13B	TNFSF9	TNIP1	TPRN	TRANK1	TREX1	TRIB1	TRIB2	TRIM14	TRIM21	TRIM22	TRIM25	TRIM26	TRIM36	TRIM38	TRIM5	TRIM56	TRIM69	TTC38	TTC39B	TTLL11	TYMP	TYW1B	UBA7	UBE2L6	ULBP1	UNC93B1	USF1	USP18	USP43	VAMP1	VASN	VEGFC	VEZF1	VLDLR	WARS1	WHAMM	WNT4	WTAP	XAF1	XBP1	XDH	ZBP1	ZBTB42	ZC3H12A	ZCCHC2	ZFP36	ZFYVE26	ZMYND15	ZNF107	ZNF136	ZNF267	ZNF296	ZNF44	ZNF442	ZNF461	ZNF503	ZNF79	ZNF799	ZNF844	ZNFX1	ZNRF2
BLANCO_MELO_COVID19_SARS_COV_2_INFECTION_A594_ACE2_EXPRESSING_CELLS_RUXOLITINIB_UP	> Genes up-regulated in SARS-CoV-2 infection with Ruxolitinib (ACE2 expressing A549 cells, MOI: 2, 24hpi)	ABL2	ABTB2	AC008663.2	AC107959.2	AC132192.2	ACTG1P20	ADAM20P1	ADAM32	ADAM8	ADIRF	ADM	ADM5	ADNP2	AEBP2	AEN	AGAP6	ALDH8A1	ALOX12-AS1	ALOXE3	ALPK3	ANKRD12	ANKRD33B	ANKRD49	AOC2	AOC3	ARC	ARHGAP19	ARHGAP30	ARHGAP40	ARID3B	ARID4B	ARL14	ARL5B	ATF3	ATF4	ATP2A1	ATP6V1FNB	ATP6V1G2	AURKAP1	B3GALNT2	B3GNT5	BACH2	BCL10	BCL2A1	BCL3	BDKRB2	BHLHE41	BIRC2	BIRC3	BMF	BTG1	BTG2	C11orf91	C12orf50	C3orf35	C3orf38	C5orf51	CARD9	CAVIN4	CBWD6	CCDC116	CCDC13	CCDC144B	CCDC144CP	CCDC174	CCDC73	CCDC81	CCDC85A	CCL2	CCL20	CCNL1	CCNP	CCNT1	CCNT2	CCR6	CD200R1	CD83	CDK5R1	CDKL3	CDKN1B	CDKN2AIP	CELF1	CENPA	CEP85L	CFL1P1	CFP	CHASERR	CHD2	CHIC2	CHP1P2	CIART	CLEC4A	CLK4	CLUHP3	CNIH2	COL2A1	COLEC11	CREB5	CREBRF	CRTC2	CRY1	CSKMT	CSRNP1	CXCL1	CXCL2	CXCL3	CXCL8	CYLD	CYP27A1	DBP	DCAF4L1	DCHS1	DCP1A	DDIT3	DIRAS1	DNAH17	DNAH2	DNAJC27	DRD1	DUSP10	EBLN2	EFNA1	EFNA3	EGR1	ELL	EML2-AS1	EPC1	EPM2AIP1	EREG	ESF1	ESR1	ESRRB	ETV3	EXPH5	FAM126B	FBXW7	FERMT3	FGF12	FGF18	FILIP1L	FLCN	FOS	FOSB	FOSL1	FOXC2	FOXN2	FRS2	FTH1P3	GADD45A	GAS2L3	GCNA	GDF15	GEM	GNRH1	GOLGA6C	GOLGA7B	GPCPD1	GPM6B	GPR3	GRHL1	GTF2B	GUCA1B	GZF1	H1-3	H2AC13	H2AC15	H2AW	H2BC18	H2BC20P	H2BC21	H2BC6	H3C6	H4C5	H4C9	HAVCR2	HBP1	HCFC2	HDAC9	HES1	HIVEP1	HIVEP2	HLA-F	HLA-F-AS1	HNRNPU	HOXC10	HS3ST3B1	HSF2	HYMAI	ICAM5	IER2	IER3	IER5	IFFO1	IFNA22P	IFNB1	IKZF3	IKZF5	IL11	IL1A	IL20RB	ILF3-DT	INO80D	INTS6	IPCEF1	IRAK2	IRF1	IRF1-AS1	IRF4	JUN	KCNAB3	KCNN1	KCNQ4	KDM6B	KDM7A	KDM7A-DT	KLF10	KLF11	KLF4	KLF6	KLF7	KLHL3	KLK14	KLKP1	KMT2E	KMT2E-AS1	KPNA5	KRTAP5-1	LAMTOR3	LDHAL6B	LDLRAD4	LGALS9	LIF	LILRA6	LINC-PINT	LINC00115	LINC00472	LINC00653	LINC00926	LINC01004	LINC01089	LINC01881	LOX	LPA	LRP2BP	LSMEM1	LTB	MAFF	MAFG	MARCKS	MASP2	MB21D2	MBIP	MDM4	MED26	MED30	MEX3C	MIER1	MIER3	MIR221	MIR23AHG	MIR3685	MIR4453HG	MIR5047	MIR561	MIR7-1	MKRN3	MPIG6B	MRNIP	MTSS1	MUC6	MXD1	MXD3	MYNN	MYSM1	N4BP2L2-IT2	N4BP3	NAV2	NBPF10	NECAP1	NEDD4L	NEURL3	NFIL3	NFKB1	NFKB2	NFKBIA	NFKBID	NFKBIE	NFKBIZ	NFYC-AS1	NGFR	NHLH1	NOCT	NOD2	NPC1L1	NPHS1	NPTX1	NR1D1	NR4A3	NRG4	NRIP1	NSRP1	NTNG2	OASL	ODC1	OTUD3	OVGP1	P2RX5-TAX1BP3	PAN3-AS1	PCF11	PCK1	PDGFB	PER1	PER2	PER3	PHF21B	PIGR	PIM1	PLD6	PLEKHG2	PLK1	PMS2P3	PNN	POU2F2	PPP1R10	PPP1R15A	PPP1R15B	PPP4R1L	PPP4R4	PPTC7	PRKXP1	PROM1	PROX1	PRR14	PRX	PSMD6-AS2	PTBP2	PTX3	PYGM	RAB2B	RAB30	RAB33B	RASSF5	RBAK	RBBP6	RBM39	RBM48	REL	RELB	RFPL3S	RLIM	RNASEK	RNF6	RPS6KL1	RRN3P1	RSBN1	RSF1	SALL1	SCARNA15	SCG2	SCUBE2	SELE	SEMA4A	SENP7	SERPINA10	SERPINC1	SERTAD2	SERTAD3	SIM2	SIX4	SKIL	SLA	SLC16A14	SLC17A8	SLC26A3	SLC6A12	SLCO5A1	SMARCA4	SMNDC1	SNHG1	SNHG10	SNHG20	SNIP1	SNORA25	SNORA31	SNORA3A	SNORA3B	SNORA48	SNORA62	SNORA8	SNORD10	SNORD28	SNORD38B	SNORD50B	SOX9	SPOCK2	SRFBP1	STON1	STX11	SUGT1P1	SUMO4	TAF1D	TAF7L	TANK	TBC1D15	TBC1D22B	TBX4	TET2	TET3	TEX29	THAP1	TIGD3	TIPARP	TLR10	TMCC2	TNF	TNFAIP3	TNFAIP8	TNFRSF9	TRAF1	TSSK3	TTC21A	UBASH3A	UBXN7	USP43	USPL1	VAMP2	VXN	WRAP53	WTAP	ZBTB10	ZBTB20	ZBTB21	ZBTB43	ZBTB49	ZBTB6	ZC3H12A	ZC3H12B	ZC3H4	ZEB1-AS1	ZEB2	ZFP36	ZNF101	ZNF112	ZNF14	ZNF143	ZNF160	ZNF184	ZNF211	ZNF222	ZNF26	ZNF267	ZNF280B	ZNF296	ZNF300P1	ZNF317	ZNF34	ZNF432	ZNF436-AS1	ZNF44	ZNF484	ZNF543	ZNF554	ZNF555	ZNF557	ZNF567	ZNF614	ZNF615	ZNF624	ZNF627	ZNF639	ZNF669	ZNF674-AS1	ZNF764	ZNF77	ZNF776	ZNF778	ZNF799	ZNF8	ZNF805	ZNF821	ZNF830	ZSCAN12P1	ZUP1
BLANCO_MELO_COVID19_SARS_COV_2_INFECTION_A594_ACE2_EXPRESSING_CELLS_UP	> Genes up-regulated in SARS-CoV-2 infection (ACE2 expressing A549 cells, MOI: 2, 24hpi)	ABL2	ABTB2	AC025171.1	AC132192.2	ACTG1P20	ADAM20P1	ADAM32	ADAM8	ADIRF	ADM5	AEBP2	AEN	AGBL3	ALDH8A1	ALOX12-AS1	ALOXE3	ALX3	ANKRD12	ANKRD49	AOC2	AOC3	APOBEC3F	APOL6	ARC	ARHGAP19	ARHGAP30	ARHGAP40	ARID3B	ARID4B	ARL14	ARL5B	ATF3	ATF4	ATP2A1	ATP6V1FNB	ATP6V1G2	AURKAP1	B3GNT5	BATF2	BBC3	BCL10	BCL2A1	BCL3	BDKRB2	BHLHE41	BIRC3	BMF	BMP2	BMPER	BST2	BTC	BTG2	BTN2A1	C11orf91	C12orf50	C2	C3orf35	C3orf38	C5orf51	CAVIN4	CBWD6	CCDC116	CCDC13	CCDC144B	CCDC144CP	CCDC174	CCDC73	CCDC81	CCDC85A	CCL2	CCL20	CCL4	CCN4	CCNL1	CCNT1	CCNT2	CCR6	CD200R1	CD274	CD83	CDK5R1	CDKN2AIP	CEBPB	CELF1	CENPA	CEP85L	CFL1P1	CFLAR-AS1	CFP	CHASERR	CHD2	CHIC2	CHP1P2	CHST2	CIART	CLEC4A	CLEC4E	CLK4	CLUHP3	CMPK2	CNIH2	CNOT4	CNTD1	COL2A1	COLEC11	CREB5	CRTC2	CRY1	CSKMT	CSRNP1	CTDSP2	CXCL1	CXCL2	CXCL3	CXCL8	CYLD	CYP27A1	DACT1	DBP	DCAF4L1	DCHS1	DCP1A	DDIT3	DDX58	DDX60	DDX60L	DHX58	DIRAS1	DLL1	DNAH17	DNAJC27	DRD1	DUSP1	DUSP10	DUSP8	DYNLT2	EFNA1	EFNA3	EGR1	EIF1B	ELL	EML2-AS1	EPC1	EPM2AIP1	EPSTI1	EREG	ESRRB	ETV3	F3	FBXO48	FBXW7	FERMT3	FGF12	FILIP1L	FLCN	FLT3LG	FOS	FOSB	FOSL1	FOXC2	FOXN2	FRS2	FTH1P3	FYB1	GADD45A	GAS2L3	GBP4	GCNA	GCSAM	GDF15	GEM	GMPR	GNRH1	GOLGA6C	GOLGA7B	GPBP1	GPM6B	GPR3	GRHL1	GTF2B	GUCA1B	GZF1	H2AC13	H2AC15	H2AW	H2BC18	H2BC20P	H2BC21	H3C6	H4C5	H4C9	HBP1	HCFC2	HCG27	HDAC9	HDX	HERC5	HERC6	HES1	HES7	HIVEP1	HIVEP2	HLA-F	HLA-F-AS1	HNRNPU	HOTAIRM1	HOXD11	HS3ST3B1	HSH2D	HYMAI	ICAM5	IDO1	IER2	IER3	IER5	IFFO1	IFI44	IFIT5	IFITM1	IFITM3	IFNA22P	IFNB1	IFNL2	IFNL3	IKZF3	IKZF5	IL11	IL15RA	IL20RB	IL22RA1	IL6	ILF3-DT	INHBA	INO80D	INTS6	IPCEF1	IRAK2	IRF1	IRF1-AS1	IRF7	KCNN1	KDM6B	KDM7A	KDM7A-DT	KLF11	KLF4	KLF6	KLF7	KLHL3	KLK14	KLKP1	KLRC2	KMT2E-AS1	KPNA5	LAMP3	LAMTOR3	LDHAL6B	LGALS9	LIF	LINC-PINT	LINC00115	LINC00472	LINC00653	LINC00926	LINC01004	LINC01089	LINC01619	LINC01881	LINC02603	LMO2	LOX	LSMEM1	LTB	MAFF	MAFG	MB21D2	MBIP	MCTP1	MDM4	MED26	MED30	MEIS1	MEX3C	MIER1	MIR221	MIR23AHG	MIR3685	MIR4453HG	MIR561	MIR7-1	MKRN3	MLKL	MPIG6B	MRNIP	MSC	MXD1	MXD3	MYNN	MYOD1	MYSM1	N4BP3	NAV2	NBPF10	NECAP1	NEDD4L	NEURL3	NFE2L2	NFIL3	NFKB1	NFKB2	NFKBIA	NFKBID	NFKBIE	NFKBIZ	NFYC-AS1	NHLH1	NIPAL4	NKX3-1	NLRC5	NOCT	NOD2	NPC1L1	NPHS1	NPTX1	NR1D1	NR4A1	NR4A3	NRG4	NRIP1	NSRP1	NT5C3A	NTNG2	OAS3	ODC1	OTUD1	OTUD3	OVGP1	P2RX5-TAX1BP3	PARP10	PARP12	PARP9	PAXIP1-DT	PCF11	PCK1	PDE4B	PER1	PER2	PER3	PHF21B	PIGR	PIM1	PINLYP	PLD6	PLEKHA4	PLEKHF2	PLEKHG2	PLSCR1	PNN	PNPT1	PNRC1	POU2F2	PPM1E	PPM1K	PPP1R10	PPP1R15A	PPP1R15B	PPP4R1L	PPP4R2	PPP4R4	PPTC7	PRKXP1	PROM1	PROX1	PRR14	PRX	PSMB8-AS1	PSMB9	PSMD6-AS2	PTGS2	PTX3	PYGM	RAB30	RAPGEF4	RASGRP3	RASSF5	RASSF8	RBAK	RBBP6	RBM39	RBM48	REC8	REL	RELB	REM2	RFPL3S	RHEBL1	RNASEK	RND1	RNF6	ROS1	RRN3P1	RSF1	RSRC2	RUNX2	SALL1	SCARNA15	SCUBE2	SELE	SEMA4A	SEMA7A	SERPINA10	SERPINC1	SERPING1	SERTAD2	SERTAD3	SHFL	SHOX2	SIX4	SKIL	SLA	SLC16A14	SLC17A8	SLC25A28	SLC6A12	SLCO5A1	SMCHD1	SMG1P3	SMNDC1	SNAI1	SNAP25	SNHG1	SNHG10	SNHG20	SNIP1	SNORA25	SNORA31	SNORA3B	SNORA8	SNORD10	SNORD38B	SNORD50B	SOCS1	SOCS3	SOX9	SP100	SP110	SPOCK2	SRFBP1	STAT2	SUGT1P1	SUMO4	SUZ12P1	TAF1D	TAF7L	TANK	TBC1D15	TBC1D22B	TCIM	TET3	TEX29	TGM2	THAP1	THAP9-AS1	THEMIS2	TICAM1	TIGD3	TIPARP	TLK2	TNF	TNFAIP3	TNFRSF9	TNFSF13B	TRAF1	TRANK1	TRIM21	TRIM38	TSSK3	TTC21A	TWIST1	UBASH3A	UBXN7	USP18	USP43	USPL1	VAMP2	VDR	VXN	WRAP53	WTAP	XRN1	ZBTB10	ZBTB17	ZBTB20	ZBTB21	ZBTB43	ZBTB6	ZC3H12A	ZC3H12B	ZC3H4	ZEB1-AS1	ZEB2	ZFP36	ZFP36L1	ZNF101	ZNF112	ZNF136	ZNF14	ZNF143	ZNF184	ZNF211	ZNF222	ZNF26	ZNF267	ZNF280B	ZNF292	ZNF296	ZNF300P1	ZNF317	ZNF34	ZNF432	ZNF436-AS1	ZNF44	ZNF484	ZNF547	ZNF554	ZNF555	ZNF567	ZNF57	ZNF627	ZNF654	ZNF674-AS1	ZNF764	ZNF77	ZNF79	ZNF799	ZNF8	ZNF805	ZNF821	ZNF830	ZNFX1	ZSCAN12P1	ZUP1
BLANCO_MELO_COVID19_SARS_COV_2_INFECTION_A594_CELLS_DN	> Genes down-regulated in SARS-CoV-2 infection (A549 cells, MOI: 2, 24hpi)	ADAT3	ADH6	ANKS4B	BCAS1	C9orf152	CBLN2	CCND3	CDKN2C	CNTNAP2	DACT2	DDC	DHCR24	DIO2	DPEP1	ELN	ENHO	EPHB3	FAM111B	FAM222A	FASN	FEN1	FGFR4	GPX2	H19	H2AX	HABP2	HLA-DMB	HNF1A-AS1	HPDL	HSPA1A	INSL4	KCNK5	KLHDC7A	KRT4	KRT8	LINC01559	LINC02532	LRRC45	MCM10	MCM5	MXD3	MYO1A	NCALD	NEB	NR4A1	NRGN	OLFML3	PACSIN1	PDF	PDZD3	PEG10	PIK3R3	PRODH2	PRR15	PRR15L	RADIL	RASD1	RECQL4	RIBC2	RNF43	SCARA5	SDF2L1	SERPINA6	SFRP4	SLC25A10	SLC26A9	SOX2	SP9	SPDEF	SPEF1	SYNGR4	TK1	TM4SF4	TONSL	TXNDC5	UPK3B	VIL1
BLUM_RESPONSE_TO_SALIRASIB_DN	> Selected genes down-regulated in response to the Ras inhibitor salirasib [PubChem=5469318] in a panel of cancer cell lines with constantly active HRAS [GeneID=3265].	ABCC6	ABCD3	ACACA	ACLY	ADCY9	AKR1C1	ANKH	ANP32A	APC	ARPP19	ATP5MC3	ATP5MF	AURKA	AURKB	B4GALT5	B4GAT1	BARD1	BFSP1	BRCA1	BRD3OS	BUB1	BUB1B	CARHSP1	CASP8AP2	CBFB	CBX1	CBX3	CCL2	CCNA2	CCNB2	CCND3	CCNE2	CCNF	CD37	CDC20	CDC25A	CDC25B	CDC25C	CDC45	CDC6	CDC7	CDK1	CDK2	CDK2AP1	CDKN2C	CDKN3	CEMIP2	CENPA	CENPF	CHAF1A	CHAF1B	CHEK1	CHN1	CHST12	CKB	CKS2	CNN3	COCH	COL1A1	CPS1	CRABP2	CRIP2	CSE1L	CYB5A	CYP1B1	DBP	DBR1	DCK	DDR2	DDX23	DDX39A	DEK	DGCR2	DHCR24	DHFR	DHX15	DHX9	DNMT1	DPYSL3	DTYMK	DUT	E2F1	EBP	ENC1	ENO1	ESPL1	EWSR1	EXO1	EZH2	F2R	FANCA	FASN	FBXO5	FEN1	FKBP3	FNTB	FOS	FOSB	FOXG1	FZD2	GALNT1	GALNT2	GAMT	GINS2	GMNN	GPSM2	GREM1	GTF2I	GTF3C2	GUCY1B1	H2AZ1	H2AZ2	HDAC1	HIRIP3	HLTF	HMG20B	HMGB1	HMGB3	HMMR	HNRNPA2B1	HNRNPM	HNRNPR	HS3ST3A1	HSP90AA1	HSPA14	HSPA2	HSPB1	ID1	ID2	INCENP	IQGAP2	IRS1	ISYNA1	ITGB1BP1	ITGB3BP	JPT1	JUNB	KIF11	KIF15	KIF20A	KIF20B	KIF22	KIF23	KIF2C	KIF4A	KPNA2	KPNB1	LDHA	LIG1	LMNA	LPCAT3	LSM5	LTBP3	MACROH2A1	MAD2L1	MAPRE2	MATN2	MCCC2	MCM2	MCM3	MCM5	MCM6	MED14	MEIS2	MEST	MID1	MIPEP	MKI67	MOK	MRE11	MRPL23	MSH2	MSH6	MTF2	MTHFD1	MYBL2	MYCBP	MYLK	NARF	NASP	NCAPG	NDC80	NDUFA2	NDUFB3	NEK2	NFYB	NME4	NNAT	NPAT	NPEPPS	NPTX1	NR2F1	NR4A2	NRIP1	NTHL1	NUP107	NUP50	NUSAP1	OAZ2	OPN3	ORC1	ORC6	PACSIN2	PAFAH1B3	PARP1	PBK	PCNA	PDCD2	PDE4A	PDGFRB	PFKFB3	PGAM1	PIAS3	PIK3R3	PKM	PLK1	PLK4	PLOD2	PLS3	POLA1	POLA2	POLD1	POLE	POLE2	PRC1	PRDX3	PRIM1	PRKDC	PRPS1	PRSS23	PSMC3IP	PTPN4	PTTG1	PTTG3P	PXMP2	RAB40B	RAB4A	RAD51	RAD51AP1	RANBP1	RBBP7	RBM14	RBX1	RECQL4	RFC2	RFC3	RFC4	RFC5	RFX5	RGS2	RGS4	RGS5	RIPK4	RNASEH2A	RPA1	RPA3	RRM1	RRM2	SCG5	SDC1	SEMA5A	SEPTIN9	SETMAR	SFPQ	SGPP1	SHMT1	SIM2	SKAP1	SKP2	SLC25A10	SLC27A2	SLC39A8	SLC9A3R1	SMARCE1	SMC1A	SMC2	SMC4	SNRPA1	SNRPD1	SNRPF	SOX11	SOX4	SOX9	SPAG5	SPANXA1	SRP9	SRRT	SRSF1	SRSF10	SRSF2	SRSF3	SRSF6	SRSF7	STIL	STMN1	SUV39H1	SYNCRIP	TACC3	TCF4	TECR	TFDP1	TFE3	TIA1	TIMELESS	TK1	TLE2	TMPO	TNS3	TOP2A	TOP2B	TOPBP1	TPI1	TPX2	TRA2B	TRIP13	TROAP	TSPAN7	TTK	TUBA1A	TUBB	TUBB2A	TUBB4B	TUBG1	TWSG1	TYMS	UBE2C	UBE2E3	UBE2N	UPK1B	USP1	USP13	VAMP1	VAV3	VDAC3	VRK1	WWTR1	YWHAQ	ZBTB33	ZNF107	ZNF443	ZWINT
BMI1_DN.V1_DN	> Genes down-regulated in DAOY cells (medulloblastoma) upon knockdown of BMI1 [Gene ID=648] gene by RNAi.	ABHD8	ALX4	API5	ARHGAP12	ARHGAP15	BLVRB	BMI1	BORCS6	BRCC3	BST2	C1orf54	C2orf27A	CA2	CAB39	CCKAR	CDH22	CERT1	CES1	CHL1	CHMP2B	CITED1	CLDN16	CLIP3	CNMD	COL9A3	CREM	CTAG1A	CTNNBIP1	CYP11A1	DCTN6	DDX60	DNAJC12	DOK5	DPYD	DYNLT3	ECH1	EEF1A2	EFHD1	EGR1	EHHADH	EPHA4	ESRP1	ETFB	ETV1	FAM76A	FOS	GAS2	GAS7	GPD1L	GPR162	GPR88	GPX3	GTF2A1L	GTF2I	H2BC21	H3C8	H4C8	HOXB13	HS6ST1	ID4	IDH1	IFI27	IFI44L	IFI6	IFITM1	IL1R1	ISOC1	KANSL3	KCNJ16	KLF15	LANCL1	LMO3	LPAR2	MAOB	METTL7A	MSRB2	MSX2	MVP	MYH13	NDRG2	NENF	NMNAT2	PADI2	PCDH8	PCP4	PDCD4	PDE4B	PDE5A	PEG3	PID1	PIK3R3	PLAC4	PLEKHA4	PLS1	PNMA8A	PPARGC1A	PRDX2	PRPF6	PRPH	RPL18AP16	RPS20P14	RXRG	S100A4	SCNN1A	SELENOP	SEMA3E	SFXN1	SH3BGRL	SIM1	SLC17A6	SLPI	SNAI1	SNX4	SOCS2	SOX2	SSBP2	SSPN	STON1	SUCLG2	TCEAL2	TEX14	TFAP2A	TFF2	TMEM176A	TMEM176B	TNNT1	TNP1	TP63	TRAF3IP2	TRAPPC6A	TRIM2	TRPS1	TSPAN1	TSPO	TTC33	VAV3	WDR25	WFDC2	WNT16	ZNF423
BMI1_DN_MEL18_DN.V1_DN	> Genes down-regulated in DAOY cells (medulloblastoma) upon knockdown of BMI1 and PCGF2 [Gene ID=648, 7703] genes by RNAi.	A2M	ABCA4	ACOX2	AK1	API5	APOE	AQP3	ARSD	ASPHD1	BMI1	BST2	C1orf54	CA2	CCKAR	CDH10	CFAP20	CH25H	CHL1	CLIP3	CNMD	COL14A1	COL9A3	CREM	CRLF1	CTSH	CUX2	CXCL14	CYTL1	DDX60	DIRAS3	DLK1	DOK5	DPM3	DPYD	DUSP2	DYNLT3	EDN3	EFHD1	EHHADH	EPHA4	EPYC	ERCC4	ESRP1	ETFB	EVI5	EYA4	FCGRT	FOS	GAS2	GAS7	GNPTAB	GPR137B	GPR88	GPX3	GTF2A1L	H2BC21	HOXC13	ID2	ID4	IDH1	IFI27	IFI6	IFITM1	IL1R1	IRF9	ITGA7	KANSL3	KCNJ16	KCNV1	KLF3-AS1	KLHL2	LEPR	LINC00339	LMO3	LY6E	MAOB	MAP7	MCTS1	METTL7A	MIA	MSRB2	MTA2	MXRA5	NEAT1	NEFH	NMNAT2	NR2E1	NSF	NUDT9	OGDHL	OLFM4	OSBPL10	PCDH8	PCP4	PCSK1	PDCD4	PDE3A	PDE4B	PDE5A	PDE7B	PDLIM5	PEG3	PENK	PEX11A	PIGN	PLGRKT	PNMA8A	PPARGC1A	PRDX2	PROM1	RBP4	REEP2	RNF115	S100A4	SAYSD1	SCNN1A	SEC31B	SECTM1	SELENOP	SEMA3E	SERPINI1	SLC16A4	SLC17A6	SLC4A4	SLPI	SMR3B	SOCS2	SOX2	SPAG16	SPINT1	SPINT2	SSPN	STON1	TCEA2	TCEAL2	TMEM176A	TMEM176B	TMOD1	TRIM2	TSFM	TSPAN1	TTC33	UBE2L6	UNC5C	VAV3	WFDC2	ZNF423
BOQUEST_STEM_CELL_CULTURED_VS_FRESH_DN	> Genes down-regulated in cultured stromal stem cells from adipose tissue, compared to the freshly isolated cells.	ADH1B	APOD	APOE	C3	C7	CCN5	CD14	CFD	CHL1	CPVL	CXCL14	DPT	FABP4	FOSB	IGF1	ITIH5	MYOC	NAALAD2	NTRK2	OGN	OMD	PDGFRL	PPL	PTGER4	RGCC	SERPINA5	SOCS3	SPARCL1	TMEM176B	TPPP3	WNT11
BOQUEST_STEM_CELL_CULTURED_VS_FRESH_UP	> Genes up-regulated in cultured stromal stem cells from adipose tissue, compared to the freshly isolated cells.	A2M	ABCA6	ABCC4	ABI3BP	ACACB	ACAN	ACKR3	ACLY	ACSL5	ACTC1	ADAM10	ADAM12	ADAM22	ADAMTSL3	ADGRG2	ADH1B	ADH1C	AEBP1	AGTR1	AIMP2	AKAP13	AKR1C1	ALCAM	ANG	ANGPTL2	ANGPTL4	ANK2	ANKRD36B	ANO1	AOC3	AP2S1	APOC1	APOE	APOL3	APOLD1	ARHGAP6	ARHGDIB	ASNS	ASPA	ASPM	ATF3	ATF5	ATP8A1	ATP8B4	BAX	BCHE	BHLHE40	BMP2	BST2	BTG2	C1QTNF3	C6	CALU	CAPN6	CBS	CCL2	CCL3	CCL8	CCNL1	CD302	CD34	CD44	CD83	CD9	CDC42EP3	CDH2	CDK1	CDK7	CDKN1C	CDO1	CELF2	CEMIP	CEP55	CES1	CFH	CFHR2	CFI	CHI3L1	CHRDL1	CILP	CLEC2B	CLEC3B	CLIC2	CLIC3	CLK1	CLMN	COCH	COL11A1	COL14A1	COL15A1	COL18A1	COL4A5	COLEC12	COMP	CPE	CPQ	CRIP1	CRLF1	CTSK	CTSS	CXCL1	CXCL10	CXCL2	CXCL3	CXCL8	CYLD	CYP1B1	CYP26B1	CYP4B1	DCLK1	DCN	DCX	DDAH1	DEPP1	DKK1	DKK2	DLGAP5	DNAJB1	DNM1	DOK5	DSP	DUSP1	ECM2	EDNRB	EGFR	EGR1	EIF1	EIF2S2	EIF5	ELOVL2	EMC1	EMP2	ENG	ENPEP	EPHA3	ERAP1	ESR1	ETS2	F10	FAM117A	FAM13A	FAXDC2	FGF2	FGL2	FHL2	FLNC	FMO1	FMO2	FMO3	FN1	FOXD1	FOXO1	FRMD4B	FRZB	FXYD1	G6PD	GADD45B	GADD45G	GAS7	GBP2	GDF10	GDF15	GEM	GFPT1	GGT5	GLIPR1	GLS	GPC3	GPNMB	GPRC5A	GPX3	GREM1	GREM2	GSDME	GSN	GUCY1A1	GUCY1B1	HAPLN1	HBA1	HBEGF	HLA-DPA1	HLF	HNRNPM	HSPA1A	HSPA1B	HSPA6	HSPB7	IARS1	ID1	IER5	IFI44	IFIH1	IFITM1	IGF1	IGSF3	IL15RA	IL33	IL6R	ING1	INHBA	IRF1	ITGA4	ITM2A	JUN	JUNB	JUND	KCNAB1	KCNK2	KCNS3	KIF13B	KLF11	KLF4	KLF6	KLF9	KLHL24	KRT18	KRT7	LIMCH1	LINC01140	LMO3	LMO7	LOX	LOXL2	LPL	LRP1B	LRRC8B	LTBP4	MAF	MAFB	MAN1A1	MAN1C1	MAOA	MAP3K8	MARK1	MARS1	MATN2	MCFD2	ME1	MEAK7	MELK	MET	METTL7A	MFAP4	MGP	MICAL2	MITF	MMP1	MOCOS	MOXD1	MT-ND4	MT1M	MTSS1	MTUS1	MX1	MX2	MYBL1	MYC	MYLIP	MYO10	N4BP2L1	NACC2	NAMPT	NAP1L1	NDRG2	NEK7	NELL2	NFIB	NFKBIA	NINJ2	NOVA1	NOX4	NPR3	NPY1R	NQO1	NR1H3	NRIP1	NTRK2	OASL	OLFML2A	OMD	OXTR	PAPPA	PAPSS2	PCLAF	PDK4	PDLIM5	PEG3	PELI1	PER2	PER3	PFKFB3	PGK1	PGM3	PIK3IP1	PIK3R1	PLBD1	PLTP	PLXDC1	PMAIP1	PODXL	POPDC3	PPARG	PPP1R12B	PPP1R15A	PPP1R3C	PRELP	PRG4	PRKAR2B	PRKD1	PSAT1	PTGDS	PTGER2	PTPRD	RABGAP1	RABGAP1L	RAI14	RAI2	RAP1GDS1	RASL12	REL	RGS16	RGS2	RGS4	RGS5	RHOB	RHOBTB1	RND1	RORA	RPL26L1	RPS6KA2	RPS6KA5	RRAD	RRM2	RUNX1T1	SAMHD1	SCG5	SCRG1	SEL1L3	SELENBP1	SELENOP	SEMA3G	SEPTIN11	SERPINA3	SERPINE1	SERPINE2	SERPINF1	SHMT2	SLC16A3	SLC19A2	SLC1A1	SLC1A4	SLC2A3	SLC31A1	SLC38A1	SLC43A1	SLC43A3	SLC5A3	SLC7A1	SLC7A11	SLC7A5	SOBP	SOD2	SORBS1	SOX4	SPATA6	SPRY1	SPRY2	SPTBN1	SPTLC2	SRD5A1	SRGN	SRPX	SRPX2	SRSF7	SSPN	STC2	STEAP4	SULF1	SYNC	SYNM	SYNPO	TCIM	TENM1	TENM3	TFPI	TGFB2	TGFBR3	TGM2	THBS1	TIGAR	TIMP4	TLR3	TMEM100	TMEM135	TMEM176A	TMPO	TNFAIP3	TNFAIP6	TNFRSF11B	TNFSF10	TNMD	TOP2A	TP53BP2	TPD52L1	TPGS2	TPM2	TPM4	TPST2	TPX2	TRIB1	TRIB3	TRPC4	TSC22D3	TSPAN8	TXNIP	TXNRD1	UCHL1	VCAM1	WARS1	WNT5A	WSB2	YARS1	ZBTB10	ZBTB16	ZBTB20	ZC3HAV1	ZFP36
BOQUEST_STEM_CELL_DN	> Genes down-regulated in freshly isolated CD31- [GeneID=5175] (stromal stem cells from adipose tissue) versus the CD31+ (non-stem) counterparts.	ABCG1	ABLIM3	ACKR1	ADAMTS9	ADGRG1	ADGRL4	ADRB2	ALDH1A2	ANGPT2	ANXA3	APLNR	APOLD1	AQP1	ARAP3	AREG	ARHGEF15	BAALC	BCAR3	BST2	C1orf115	CA4	CAPN11	CARD10	CARD8	CAVIN2	CCDC68	CCL14	CCRL2	CD2AP	CD320	CD74	CD93	CDC37	CDC42EP3	CDH5	CDK1	CFI	CFLAR	CHD7	CLDN5	CLEC1A	CLIC5	CREM	CSF2RB	CSF3	CTSH	CX3CL1	CYTH1	DNM3	DOCK9	DSG2	DUSP6	EFNA1	EFNB2	EMCN	ENDOU	ENG	ENPP4	EOGT	EPHB4	ERG	ETS2	F11R	FABP5	FAM107A	FLI1	FLT1	FNBP1L	G0S2	GARRE1	GATA2	GFOD1	GIMAP4	GIMAP5	GIMAP6	GIPC2	GMFG	GNG11	HBEGF	HCP5	HHEX	HLA-B	HLA-DMA	HLA-DPA1	HLA-DPB1	HLA-DQA1	HLA-DQB1	HLA-DRA	HLA-DRB1	HLA-F	HOXB7	ICA1	ICAM2	IFI27	IFI44L	IFIH1	IGLC2	IL15	IL18R1	IL3RA	IRAG2	ISG20	ITGA6	JAG2	JAM2	JCAD	KANK3	KDR	KIF25	KL	KLHL2	LAPTM5	LCP2	LHX6	LIMK2	LMO2	LPAR6	LPCAT4	MAST4	MCF2L	MCTP1	MECOM	MEOX1	MET	MGST2	MMP1	MMRN2	MPZL2	MYCT1	MYO10	MYO5C	MYRIP	NAP1L1	NEDD9	NLK	NOTCH4	NR5A2	NRN1	PALM2AKAP2	PALMD	PCDH12	PCDH17	PDE2A	PECAM1	PGS1	PIK3C2B	PIK3R3	PITPNC1	PKP4	PLA1A	PLVAP	PNP	PODXL	PRKCH	PTPRB	PTPRE	PTPRM	RAMP3	RAPGEF4	RAPGEF5	RASA4	RASGRP3	RASIP1	RCAN1	RNASE1	RND1	RPS6KA2	S1PR1	SCARB1	SCARF1	SCHIP1	SCUBE2	SEC14L1	SELE	SELP	SEMA3F	SEMA6A	SH2B3	SHB	SLCO4A1	SMAD1	SMAGP	SOCS2	SOX17	SPTLC2	SRGN	SSH1	ST6GAL1	STC1	STX11	SWAP70	SYBU	TACSTD2	TBC1D30	TBC1D9	TEK	TEX14	TFPI2	TGM2	THBD	THSD7A	TIE1	TM4SF1	TMEM70	TNFRSF1B	TPD52	TPD52L1	TRIM16	TSPAN12	TSPAN13	TSPAN6	TSPAN7	UPP1	USP36	VWF	WARS1	XAF1	ZNF385D
BOQUEST_STEM_CELL_UP	> Genes up-regulated in freshly isolated CD31- [GeneID=5175] (stromal stem cells from adipose tissue) versus the CD31+ (non-stem) counterparts.	ABCA6	ABCA8	ABI3BP	ACKR4	ACOX2	ADCY7	ADH1B	ADH1C	AEBP1	AGL	AKR1C1	ALDH1A1	ANG	ANGPT1	ANK2	ANPEP	AOX1	APOD	APOE	ASPA	ATP1A2	ATP8B4	AXL	BASP1	BBS9	BHLHE41	BHMT2	BICC1	BMPR1A	C1R	C1S	C3	C5orf15	C6	C7	CAPN6	CCN5	CD302	CD44	CDH11	CDKN2C	CDO1	CEBPB	CELF2	CES1	CFB	CFD	CFH	CHL1	CHRDL1	CILP	COL14A1	COL16A1	COL1A1	COL1A2	COL3A1	COL5A1	COL5A2	COL6A1	COL6A2	COL6A3	COLEC12	CRABP2	CRIP1	CRISPLD2	CRYAB	CTSK	CXCL12	CXCL14	CYBRD1	DCLK1	DCN	DCX	DDR2	DIPK1A	DKK2	DPT	DSE	DZIP1	ECM2	EFEMP1	EFS	EGFR	ELOVL2	EMP3	F10	F3	FAP	FAT1	FBLN1	FBLN5	FBN1	FEZ1	FGF7	FLRT2	FMO1	FMOD	FST	FXYD1	FZD7	GALNT12	GAS1	GAS7	GDF10	GFPT2	GLT8D2	GPC3	GPC4	GPNMB	GRIA3	GSN	GSTM3	GSTM5	HAS1	HDAC4	HNMT	HOXC6	HSPB8	HTRA1	IGF1	IGFBP3	IGFBP6	INHBA	IRS1	IRS2	ISLR	ITGA8	ITGBL1	KCND2	KCNK1	KIAA0930	LAMA2	LIF	LINC01140	LOX	LPAR1	LRP1	LRP1B	LRRC17	LSP1P5	LTBP2	LUM	MAFB	MAN1C1	MBP	MEG3	MEIS1	MEIS2	MEST	MFAP2	MFAP4	MFAP5	MGP	MITF	MME	MMP2	MRC2	MSC	MXRA5	MXRA8	MYH11	MYOC	NBPF10	NET1	NIBAN1	NOTCH2	NOVA1	NPY1R	NT5E	NTRK2	OGN	OGT	OLFML1	OLFML2B	OLFML3	OMD	OSR2	PAMR1	PCDH9	PCOLCE	PCOLCE2	PDE4DIP	PDGFD	PDGFRA	PDGFRL	PDLIM3	PEG10	PHLDA2	PID1	PLA2G2A	PLA2G4A	PLAGL1	PLBD1	PLN	PLP1	PLTP	PPL	PRELP	PRR16	PRRX1	PTGDS	PTGFR	PTGIS	PTPN13	PTPRD	PTPRG	PTX3	RCN3	RECK	RERGL	RHOBTB3	ROBO1	ROR1	S100A4	SCARA3	SCRN1	SDC2	SEMA3C	SERPINA3	SERPINA5	SERPINE2	SERPINF1	SETBP1	SFRP4	SGCD	SGCE	SHOX2	SLC22A3	SLC2A10	SLC39A14	SLC5A3	SLIT2	SLIT3	SOX9	SPOCK1	SPON2	SRPX	SSPN	STEAP1	SUSD5	SVEP1	SYNE3	TENM1	TGFB2	THBS2	TIMP1	TMED3	TMEM176B	TMEM45A	TNC	TNFAIP6	TNXA	TRO	TSPAN8	TWIST1	UGDH	UST	VCAN	VEGFD	WDR41	WNT5A
BOYAULT_LIVER_CANCER_SUBCLASS_G123_DN	> Down-regulated genes in hepatocellular  carcinoma (HCC) subclass G123, defined by unsupervised clustering.	ACAA1	ACAA2	ACADL	ACSM5	ALAS1	ASPA	CBR4	CFI	CUX2	DCXR	DMD	ECHDC2	ECM2	EPHX2	ETFDH	ETNK2	EXPH5	F8	FAS	FGA	FYN	GABARAPL1	GABARAPL3	GCDH	GOT2	GRHPR	HADH	HAO1	HPD	HYAL1	ITIH4	MAT1A	MLYCD	MSRA	MTHFD1	NR1I2	PCK2	PRODH2	PROZ	PSD3	RCL1	RGN	RIDA	SEC14L2	SLC16A2	SLC25A15	SLC27A5	SLC28A1	SLC4A4	SLC6A12	ST3GAL6
BOYAULT_LIVER_CANCER_SUBCLASS_G123_UP	> Up-regulated genes in hepatocellular  carcinoma (HCC) subclass G123, defined by unsupervised clustering.	ACLY	ATAD2	BARD1	CACYBP	CAPRIN1	CBX1	CCNB2	CCT3	CD24P2	CD24P4	CKAP4	CPD	CPSF6	DUSP12	ENAH	FABP5	GINS1	HAT1	ISG20L2	KIF20A	KPNA2	LARP4B	MAP4K3	MRPL9	NT5DC2	PEG10	PLCB1	PNMA1	POGK	PON2	PRKCI	PRKDC	RBM3	RFC4	SAC3D1	SGCE	SHC1	SMC4	SNRPB	SNRPD1	SNRPE	SUCO	TMPO	TUFT1	UBAP2L	VIL1
BOYAULT_LIVER_CANCER_SUBCLASS_G12_DN	> Down-regulated genes in hepatocellular carcinoma (HCC) subclass G12, defined by unsupervised clustering	ABCG2	ACSL5	ADI1	ALDH1L1	FAH	FAM13A	GCKR	GSTA3	HGD	HHLA3	HLF	PIK3C2G	QDPR	RUNDC3B	TSKU
BOYAULT_LIVER_CANCER_SUBCLASS_G12_UP	> Up-regulated genes in hepatocellular carcinoma (HCC) subclass G12, defined by unsupervised clustering	AFP	ARF1	ATRN	CAMSAP2	CEBPA	CHKA	CREB3L2	EFNA1	FBXW2	FGFR4	GORASP2	H1-0	HSPA14	LPGAT1	MFF	MKKS	MYH4	NCK2	NUAK1	PIGC	PRCC	RAP2A	RBM34	RCOR3	RPS6KC1	SCAMP3	SLC29A1	SMYD3	SUN1	SYNJ2	TMEM106B	TMEM183A	TMEM260	TOR3A	TTC13	TUG1	UXS1	WDR26	YY1AP1	ZNF281
BOYAULT_LIVER_CANCER_SUBCLASS_G1_DN	> Down-regulated genes in hepatocellular carcinoma (HCC) subclass G1, defined by unsupervised clustering	ABCB1	ABHD2	ACYP2	AK2	ALDH1A1	BLCAP	BTN3A2	BTN3A3	CDC14B	COQ9	CRYBG1	CTBS	CTSB	CYP4F11	CYP7B1	DGLUCY	GADD45A	GBE1	GCHFR	GCLC	GCLM	GLRX	HMOX2	HSD17B10	KAT2B	KLF9	LAP3	MBNL2	MPDZ	PRSS53	SDHB	SLC16A1	SLC39A8	SPSB1	TLR3	TMED5	TRIM2	VKORC1	ZNF330	ZNF593
BOYAULT_LIVER_CANCER_SUBCLASS_G1_UP	> Up-regulated genes in hepatocellular carcinoma (HCC) subclass G1, defined by unsupervised clustering	ABCC10	ABHD3	ADAR	ADGRG1	AHNAK	AHSA2P	ARHGEF3	ARID3A	ATP2B1	ATP5MC2	B4GALT3	BRD3	C2CD5	CACNA1D	CCZ1	CDK19	CLDN7	CRNKL1	CTNND2	CXADR	DCPS	DDR1	DENND2B	DHRS7	DNAJC9	EDEM3	ELP1	EPHB4	EXOC2	F11R	FAM168B	FNBP1	HIC2	HNRNPA0	HOOK2	IDUA	IGF2	INPP5A	KCTD3	KDM5B	KLHL23	LAD1	LBR	LLGL2	LMNA	MAP4K4	MAPK13	MARCHF3	MATN2	MEX3D	MGP	MMP11	MPZL1	MYO5C	MYRF	NAP1L1	NBPF10	NCOA3	NREP	NRXN3	NTAN1	NUP133	PAIP1	PDCD4	PDGFA	PEG3	PIAS4	PLPP2	PLXNA2	POGZ	PRPF4B	PRR15L	PRRC2C	RABGAP1	RABIF	RBFOX2	RBM8A	RO60	RPA1	RPL17	RPLP0	RPS19	S100A14	SAYSD1	SEPHS1	SETDB1	SFI1	SMARCA1	SMARCC1	SMG7	SOX13	SOX9	SPINT1	SPINT2	SREBF2	SREK1IP1	ST14	STT3A	TAX1BP3	TIA1	TJP3	TLR5	TMEM63A	TNFSF4	TPR	TRIOBP	TTC3	TTLL4	UBAP2	UBXN7	ZNF143	ZNF165	ZNF468	ZNF551	ZNF83	ZSCAN18
BOYAULT_LIVER_CANCER_SUBCLASS_G2	> Genes in hepatocellular carcinoma (HCC) subclass G2, defined by unsupervised clustering.	ALDOC	AMIGO2	ARHGEF40	CD58	CNPY2	DEGS1	ENPP2	EPHA1	FHOD3	HIP1	INHBB	INTS7	ITGA5	KIF14	KLHL7	MCTP1	MEIS2	MLLT11	MOAP1	MOSPD1	NAV3	PAN2	RPN2	RRAS2	SAP130	SATB2	SDF2L1	SLC2A6
BOYAULT_LIVER_CANCER_SUBCLASS_G23_DN	> Down-regulated genes in hepatocellular carcinoma (HCC) subclass G23, defined by unsupervised clustering.	ACO1	CDO1	COBLL1	N4BP2L1	PDE2A	PTH1R	RAMP3	SERPINF2	SORD	STARD5
BOYAULT_LIVER_CANCER_SUBCLASS_G23_UP	> Up-regulated genes in hepatocellular carcinoma (HCC) subclass G23, defined by unsupervised clustering.	ABCG1	ARFGEF2	ARPC1A	BUB1B	CCNE2	CENPA	CENPU	COCH	DBF4	DDOST	DLGAP5	DNAJC6	ECT2	FEN1	H2AZ1	HLTF	IARS1	IGF2BP3	KIAA0100	KIF4A	MAPK1	MCM2	MCM3	MCM6	MEMO1	MKI67	NARF	NDUFA4L2	NEK2	NPC1	OIP5	PKM	PTH2R	RRAGD	RRM1	SFN	SLBP	SLC26A2	SLC38A1	SLC39A6	SLC50A1	SMC2	SUZ12	TFPI	TFRC	TMEM251	TUBG1	TWF1	TYMS	UBE2S	UPF3B	USP1	XK
BOYAULT_LIVER_CANCER_SUBCLASS_G3_DN	> Down-regulated genes in hepatocellular carcinoma (HCC) subclass G3, defined by unsupervised clustering.	ACADVL	ACAT1	ALAD	ALDH5A1	APLNR	ASGR2	CA5A	CD302	CFH	COL18A1	COX7A1	CPB2	CPN2	CRYL1	CYP27A1	DHTKD1	ECHS1	F7	FMO4	FXYD6	GAMT	GGCX	GIMAP5	GPLD1	IFIT1	KNG1	MASP1	MAT2A	MGMT	MTARC2	PCSK6	PIK3R1	PON1	PRG2	RARRES2	SARDH	SELENBP1	SERPINF1	SERPING1	SLC25A20	SLC2A2	SLC38A3	SMARCA2	SORBS2	TF	TMEM176B	TMEM204	TMPRSS6	TNS2	TNXA	TST	TTC38	ZCCHC24
BOYAULT_LIVER_CANCER_SUBCLASS_G3_UP	> Up-regulated genes in hepatocellular carcinoma (HCC) subclass G3, defined by unsupervised clustering.	ACACA	ACTL6A	ADSL	AGA	AIMP1	ANP32E	ARPC4	ARPP19	ASAP1	ATIC	BOP1	BRD7	BUB1	C5orf22	CANT1	CASC3	CBX3	CCDC86	CCNA2	CCT2	CCT4	CCT5	CDC6	CENPM	CEP55	CKLF	CLIC1	COIL	COPS5	CSDE1	CSNK1D	CYB5B	DHX15	DKC1	DNAJC10	DR1	DUSP3	EBNA1BP2	EIF2S1	EIF3B	EIF3H	EIF4A3	ELOC	EMC1	EML4	ENO1	ENOPH1	EZH2	FAM50A	FANCI	FNBP1L	FTH1	FXR1	G6PD	GLA	GMFB	GNB1	GNL3	GOLT1B	GPN1	GTF3C3	H2BC21	HGS	HJURP	HMMR	HNRNPR	IPO5	IPO7	ITGB1BP1	JPT1	KDM3A	KIF1B	KIF2A	KIF2C	KLC1	KPNB1	LANCL1	LPCAT1	LRP12	LRRC59	MAD2L1	MAPRE1	MARCKS	MED1	MED24	MELK	MMD	MPV17	MPZL2	MRPL42	MRTO4	NARS1	NCAPD2	NCAPG	NDC1	NDC80	NDRG1	NGRN	NLE1	NME1	NME2	NOL11	NPEPPS	NRAS	NSF	NTAQ1	NUP107	NUP155	NUP37	PAK1IP1	PAPOLA	PDCD2	PFN2	PGD	PGK1	PHB	PHLDA2	PIGF	PLEKHF2	PLOD2	POLR2K	PPP1CC	PPP2R3C	PRIM1	PRKAR1A	PRMT5	PSMC4	PSMC6	PSMD11	PSMD14	PSME3	PTBP2	PTGES3	PTP4A2	PUS7	PWP1	RAD21	RAD51AP1	RBBP4	RBM28	RFC3	RIT1	RPL8	RPRD1A	SAP30BP	SEC61G	SLC16A3	SLC38A6	SLC52A2	SLC7A1	SMAD2	SMC1A	SMG8	SNRPA1	SNRPD2	SNX7	SRI	SRM	STMN1	SUB1	TACC3	TAF2	TBL1XR1	TDG	TGIF1	TIPIN	TMEM185B	TMX1	TOPBP1	TPD52	TPD52L2	TPRKB	TRIM31	TRIP13	TSN	TTK	TXN	UBE2V2	UBR5	UCK2	UGCG	USP14	USP3	UTP18	VMP1	WASHC5	WDR12	WDR45B	XPO1	ZWILCH
BOYAULT_LIVER_CANCER_SUBCLASS_G56_DN	> Down-regulated genes in hepatocellular carcinoma (HCC) subclass G56, defined by unsupervised clustering.	AGPAT2	BHLHE40	CCN2	F2RL1	HPS5	IER3	IL4R	LGALS3BP	MAFF	NAV2	NCALD	PLD1	QSOX1	RAB27A	THBS2	TRIB1	VNN3
BOYAULT_LIVER_CANCER_SUBCLASS_G56_UP	> Up-regulated genes in hepatocellular carcinoma (HCC) subclass G56, defined by unsupervised clustering.	CPPED1	DPP4	DUT	GLUL	LAMA3	NEDD4	REG3A	RHBG	SMYD2	SPARCL1	TBX3
BOYAULT_LIVER_CANCER_SUBCLASS_G5_DN	> Down-regulated genes in hepatocellular carcinoma (HCC) subclass G5, defined by unsupervised clustering.	ARHGDIB	ARL4C	BCL3	CELF2	CLEC2B	CYBA	DAB2	EMP3	EZR	HLA-DPA1	HLA-DPB1	HMGN3	ICAM1	IFI16	IFI44	IL10RA	LAPTM5	PELI1	PTGER4	RAB31	S100A11	SEL1L3	SIRPA	SIRPAP1	STAT1	TGM2	THEMIS2	WIPF1
BOYAULT_LIVER_CANCER_SUBCLASS_G6_DN	> Down-regulated genes in hepatocellular carcinoma (HCC) subclass G6, defined by unsupervised clustering.	AGO2	CDH1	CMTM6	GATA6	HES1	INPP1	LDLR	LSR	NUP98	OSBPL9	RAB27A	RFTN1	RRBP1	SDC4	SLC20A1	SYT17	TNFSF10	TNS1	TRIM15
BOYAULT_LIVER_CANCER_SUBCLASS_G6_UP	> Up-regulated genes in hepatocellular carcinoma (HCC) subclass G6, defined by unsupervised clustering.	ACSL6	ACSS3	ACTN2	AP3S1	ASPSCR1	ATP6V0E2	BCAP31	BMP4	BPNT2	C1orf112	C1QTNF3	CBR1	CCDC170	CEMIP2	COL7A1	CRYZ	CTNNA2	CTNNBL1	DYNC1I1	EFR3A	FBXL5	FHIT	GALNT1	GGH	GREB1	HEXA	HSDL2	ITPR2	LEF1	LGALS8	LPIN1	MARCHF8	MERTK	MLEC	MME	NEK3	NPR2	PANX1	PARVB	PREB	RAB4A	REG1A	RHOBTB1	RNF43	SAMM50	SEPTIN4	SIAH2	SLC13A3	SLC22A11	SLC22A4	SLC5A6	SLC6A2	SULT4A1	TBCA	TCEAL1	THSD1	TIMM17A	TMCC1	TRIB2	TTC9	UGGT1	VSNL1	VSTM4	WASHC3	YPEL1	ZBTB18
BREUHAHN_GROWTH_FACTOR_SIGNALING_IN_LIVER_CANCER	> Growth factor signaling components up-regulated  in hepatocellular carcinoma (HCC).	AXIN1	AXIN2	CTNNB1	DACT1	EGFR	ERBB2	FZD7	HGF	IGF2	MET	PIN1	TGFA	TGFB1	TGFBR1	TGFBR2
BROCKE_APOPTOSIS_REVERSED_BY_IL6	> Genes changed in INA-6 cells (multiple myeloma, MM) by re-addition of IL6 [GeneID=3569] after its initial withdrawal for 12h.	ACP3	ADIPOR2	AMPD1	ANAPC10	AP1S2	ARFGAP3	ATP2B4	BCL2L11	BCL3	BCL6	BHLHE40	BORCS8-MEF2B	CADPS	CAV2	CCL2	CCNC	CD180	CD44	CD8B	CDK17	CEBPB	CHST15	CXCR4	DAPK1	DEPP1	DNAJA2	DNAJB9	DOHH	DPM1	DUSP3	DUSP5	DYRK3	EEF1E1	EIF4E	EIF5	ELL2	EPB41L2	EVI2A	EVI2B	FAM30A	FAM3C	FLOT1	FOXO3	GADD45A	GADD45B	GAS6	GATM	GNA13	GRB2	HBEGF	HCK	HEG1	HNRNPU	HSPA13	HSPA1A	ICAM1	ID1	ID2	ID3	IER2	IFNGR1	IL6ST	IRAG2	IRF1	IRF4	IRF9	JUN	JUNB	LDLR	LITAF	LPCAT4	LTBP1	MAFF	MAP1B	MAP3K8	MAPKAPK2	MARCKS	MAZ	MCL1	MSMO1	MT1H	MT1X	MUC1	MX1	MYLK	NAMPT	NCBP2	NMI	OAS1	PAN2	PDGFRA	PHTF2	PIM1	PIM2	PLEKHB2	PLSCR1	PNO1	POLR3F	POU2AF1	POU2F2	PRDM1	PTP4A1	PTP4A3	PTPN11	PTPRG	RAD1	RALA	RAPGEF4	RB1	RCN2	RGS16	RHOBTB3	RNF13	SBNO2	SF1	SGK1	SH2D2A	SIK1	SLA	SLC16A6	SLC2A3	SOCS1	SOCS3	SOX2	SPP1	SREK1IP1	SRPK2	ST3GAL6	STAT1	STAT3	STK17B	TGIF1	TIAF1	TMED7	TMEM184B	TMF1	TNFSF10	TPM4	TWF1	TXNDC9	VWA5A	WIPI1	ZBTB11	ZFP36	ZFP36L2	ZNF101
BROWNE_HCMV_INFECTION_18HR_DN	> Genes down-regulated in primary fibroblast cell culture after infection with HCMV (AD169 strain) at 18 h time point that were not down-regulated at the previous time point, 16 h.	ABCA8	ACOX2	ACSM3	ACTA1	ADAM12	ADD3	ADH1A	ALDH3B1	ALDH7A1	ALDOB	ANGPT1	ANGPTL2	ANXA2	APRT	ARHGAP1	ASL	AXL	B2M	BTBD2	CA12	CACNA1A	CARM1	CAVIN1	CBFA2T3	CCDC85B	CCDC88C	CD44	CD5L	CDC42EP2	CDH6	CEMIP	CEP250	CGB3	CIRBP	CLIP3	COL3A1	COL6A1	COL6A2	CRHBP	CTIF	CTSO	CZIB	DDT	DEFA1	DENND3	DHFR	DHRS12	DMAC2L	DST	DUSP1	EMILIN1	EPHB6	EPHX1	EPPIN	EPX	ERVK-28	ETV6	EXT1	FADS1	FAH	FGF13	FGF8	FKBP8	FYN	GAS2	GAS6	GATD3A	GLI3	GNB3	GNG11	GP9	GPR171	GPR176	GREM1	GSTA4	GSTT2	GUCY1A2	HOXB1	HSD17B2	ID1	ID2	IFNG	IGF2	IGHV4-34	INSIG1	IRS1	ITGAM	KCNF1	KCNK2	L3MBTL1	LINC00461	LINC01565	LOXL1	LPCAT4	LRRC17	LRRC32	MAP2K5	MAZ	MEGF8	MSC	MT3	MYC	MYLK	NDUFB7	NIPAL3	NME3	NUMA1	OBSL1	OCA2	OGG1	OPLAH	P2RY10	PAMR1	PCGF2	PCYT2	PDGFRB	PDPN	PLCD1	PLXNA3	PLXNB1	PLXND1	PMS2P1	PNLIP	PNOC	POLD4	PRKACG	PRKCB	PSG6	PSMB10	PTEN	PTGER1	PTGIS	PTPRD	RAB3B	RAC2	RAD23A	RASA4	RBMS3	RBPMS	RDH5	RECK	RFX1	RIN2	RPS6KA2	RRAS	S100A1	SEMA5A	SFPQ	SGCD	SHH	SLC22A18	SLC9A3	SNX17	SOCS1	SRI	SSPN	SURF1	TBCD	TEAD1	TGFB1I1	THBS1	THBS3	TKT	TNFRSF11B	TNIP1	TNS2	TPM4	TRAK1	TRIOBP	TTLL1	UGT2B7	UROS	VAMP4	VAMP5	VASH1-AS1	VCAN	VDR	WNT6	WWP2	YLPM1	ZFPL1	ZFR2	ZNF688
BROWNE_HCMV_INFECTION_24HR_DN	> Genes down-regulated in primary fibroblast cell culture after infection with HCMV (AD169 strain) at 24 h time point that were not down-regulated at the previous time point, 20 h.	ABCA8	ABCC1	ACOX1	ACSM3	ACTA2	ALDH1A1	ANGPT1	ANXA4	AP3S2	AP4S1	ARHGEF9	ATP5PD	B2M	B9D1	BACH1	BIRC5	BLK	BNIP3L	BST1	BTG1	BTN3A3	CA12	CALD1	CAV1	CCN3	CCNG1	CD44	CD59	CDH13	CDKN1A	CDON	CEMIP	CFLAR	COL13A1	COL5A2	COL6A3	COL8A1	CPS1	CRIM1	CROCC	CTSO	CXCR2	DBP	DDAH1	DDX17	DIAPH2	DNMBP	DRD3	DST	ECI1	ERCC2	ERVK-28	EXT1	FADS1	FBN1	FBN2	FDPS	FGF1	FGF8	FIG4	GAS6	GDF10	GJA4	GPR176	GRIA3	GRIK2	GSTT1	HIPK2	HOXA11	HOXA9	IFITM1	IGFBP3	IGFBP5	ITGA2	KCNMA1	KIAA0930	KIT	LAMA4	LAMC1	LGALS3	LINC00461	LPAR1	MEST	MGMT	MGST3	MMP1	MTMR11	MXD4	MXRA5	MYH8	N4BP3	NIPAL3	NR1H3	OAZ1	OLFML1	PAMR1	PARVA	PDE1C	PDGFRB	PDLIM7	PKLR	POLR3G	PRIM2	PRKAB2	PRKCA	PRKG1	PRSS23	PTEN	PTPN13	PTPRM	RAB4A	RDH5	RECK	RHOA	RIN2	RIPOR2	RPS6KA2	RRAS2	S100A10	S100A4	SEMA3C	SEMA5A	SEPTIN11	SGCB	SLC14A1	SLC16A2	SLC16A4	SPAG5	SSH1	SSPN	SUCLG2	TAF1B	TEAD1	TGFBR2	THBS1	TIMP3	TKT	TM7SF2	TMEM187	TP53I3	TPM2	TRAPPC12	UBB	UROS	VWA5A	YLPM1
BUFFA_HYPOXIA_METAGENE	> Common genes regulated by hypoxia across multiple head and neck and breast cancer clinical cohorts, and prognostic in multiple cancer types	ACOT7	ADM	AK4	ANKRD37	ANLN	BNIP3	CA9	CDKN3	CHCHD2	CORO1C	CTSV	DDIT4	ENO1	ESRP1	GAPDH	GPI	HILPDA	HK2	KIF20A	KIF4A	LDHA	LRRC42	MAD2L2	MAP7D1	MCTS1	MIF	MRGBP	MRPL13	MRPL15	MRPS17	NDRG1	P4HA1	PFKP	PGAM1	PGK1	PNP	PSMA7	PSRC1	SEC61G	SHCBP1	SLC16A1	SLC25A32	SLC2A1	TPI1	TUBA1A	TUBA1C	TUBB6	UTP11	VEGFA	YKT6
BUSSLINGER_DUODENAL_BCHE_CELLS	na	ADGRG4	AKR1C3	BEST4	CA7	CD24	CDH17	CFTR	CPA2	CST3	CTSE	FAM13A	FKBP1A	GMNN	GSN	GSTP1	GUCA2A	GUCA2B	HEPACAM2	ID1	KRT20	KRT72	LGALS3	LGALS4	LPCAT4	LYZ	MT1E	MT1F	MT1G	MT1H	MT1X	MT2A	NAPSB	NOTCH2NLA	PLAC8	PROX1	RBM47	RBPJ	S100A6	SPIB	SRI	TMEM219	TMSB10	TSPAN8
BUSSLINGER_DUODENAL_IMMUNE_CELLS	na	AAK1	ABCB1	ABHD14A	ABHD17A	ABI3	ABRACL	ACAP1	ACTB	ACTG1	ACTR2	ACTR3	ADAM8	ADAR	ADCY7	ADD1	ADGRE5	AIP	AKAP13	AKNA	ALOX5AP	ANAPC16	ANKRD12	ANKRD13D	ANKRD44	ANXA1	ANXA6	AOAH	APBA2	APBB1	APBB1IP	APOBEC3C	APOBEC3G	APOBR	ARAP2	ARF6	ARGLU1	ARHGAP25	ARHGAP30	ARHGAP4	ARHGAP45	ARHGAP9	ARHGDIA	ARHGDIB	ARHGEF1	ARHGEF3	ARHGEF6	ARID1A	ARID2	ARL2BP	ARL4C	ARL6IP5	ARPC1B	ARPC2	ARPC3	ARPC4	ARPC5	ARRB2	ASB2	ASXL2	ATF7IP	ATM	ATP2A3	ATP2B4	ATP5MC2	ATP6AP2	ATP6V0E1	ATP6V1E1	ATP8A1	ATXN2L	AUTS2	B2M	BCL11B	BCL2	BCLAF1	BIN1	BIN2	BPTF	BRD2	BRK1	BTF3	BTG1	BTN3A1	BUB3	BZW1	C12orf57	C19orf53	C21orf91	C9orf16	C9orf78	CALHM2	CALM1	CAP1	CAPG	CAPZA1	CAPZB	CARD11	CARD8	CBFB	CCDC69	CCL4	CCL5	CCND2	CCND3	CCNI	CCNL1	CCR5	CCR6	CCR9	CCT2	CCT4	CD101	CD160	CD2	CD244	CD247	CD300A	CD37	CD3D	CD3E	CD3G	CD4	CD44	CD47	CD48	CD5	CD52	CD53	CD6	CD69	CD7	CD81	CD84	CD8A	CD8B	CD9	CD96	CDC42	CDC42EP3	CDC42SE1	CDC42SE2	CDK6	CDV3	CELF1	CELF2	CEP85L	CFL1	CHD2	CHD3	CHD4	CHST11	CHST12	CHSY1	CHURC1	CIB1	CISH	CITED2	CKLF	CLDND1	CLEC2B	CLEC2D	CLIC1	CLK1	CMTM3	CMTM6	CMTM7	CNN2	CNOT6L	CNPY3	CNTRL	COMMD6	CORO1A	COTL1	CPA3	CREBBP	CREM	CRIP1	CRLF3	CSRNP1	CST7	CSTB	CTBP1	CTDNEP1	CTSC	CTSW	CXCR3	CXCR4	CYB561D2	CYBA	CYFIP2	CYLD	CYRIB	CYTH4	CYTIP	DAD1	DAXX	DAZAP2	DCP2	DDIT4	DDX17	DDX21	DDX24	DDX3Y	DDX5	DDX6	DEF6	DEK	DENND1C	DENND2D	DHRS7	DIAPH1	DNAJA1	DNAJB1	DNAJC8	DNMT1	DOCK10	DOCK11	DOCK2	DOCK8	DRAP1	DUSP1	DUSP2	EEF1A1	EEF1D	EEF1G	EID1	EIF1	EIF3F	EIF3G	EIF4A2	EIF4B	EIF4E3	EIF4G2	EIF4H	ELF1	ELK4	ELOVL5	EMB	EMP3	ENSA	ENTPD1	EPS15	ESYT1	ESYT2	ETS1	EVI2A	EVI2B	EVL	FAM102A	FAM78A	FAM89B	FAU	FBXW7	FCER1G	FCMR	FDFT1	FERMT3	FKBP11	FKBP1A	FLNA	FLOT2	FLT3LG	FMNL1	FNBP1	FOS	FOSB	FOXO1	FURIN	FUS	FXYD5	FYB1	FYN	GABARAP	GATA3	GATAD2B	GIMAP1	GIMAP2	GIMAP4	GIMAP6	GIMAP7	GIT2	GLCCI1	GLIPR1	GLIPR2	GMFG	GNAI2	GNAI3	GNAS	GNB1	GNG2	GNLY	GNPTAB	GPR171	GPR82	GPSM3	GRAMD1A	GRK2	GRK6	GSE1	GVINP1	GYG1	GYPC	GZMA	GZMB	GZMM	H1-10	H3-3B	HCLS1	HCP5	HCST	HECA	HEG1	HELZ	HERC1	HIC1	HIPK1	HLA-A	HLA-B	HLA-C	HLA-DPA1	HLA-DPB1	HLA-E	HLA-F	HMGN1	HMGN4	HMOX2	HNRNPA2B1	HNRNPC	HNRNPD	HNRNPDL	HNRNPH1	HNRNPK	HOPX	HP1BP3	HSP90AA1	HSPA8	ICAM3	ID2	IDI1	IDS	IFI16	IFITM1	IFITM2	IKZF1	IKZF3	IL10RA	IL16	IL18RAP	IL2RB	IL2RG	IL32	IL7R	INPP4A	INPP5D	INSIG1	IQGAP1	IRF1	ITGA1	ITGA4	ITGAE	ITGAL	ITGB2	ITGB7	ITK	ITM2A	ITM2B	ITM2C	ITSN2	JADE1	JADE2	JAK1	JAK3	JAML	JUN	JUNB	JUND	KAT6A	KCNAB2	KDM2A	KIF21B	KIT	KLC1	KLF12	KLF13	KLF6	KLRB1	KLRD1	KMT2A	KMT2E	KPNB1	LAIR1	LAPTM5	LAT	LBH	LBHD1	LCK	LCP1	LCP2	LDHB	LDLR	LDLRAD4	LEPROTL1	LGALS1	LIMD2	LIMS1	LINC00674	LINC02591	LITAF	LPIN1	LPXN	LRRFIP1	LSM2	LSP1	LSS	LTB	LY6E	MACF1	MAP2K1	MAP4K1	MAPK1	MAPK1IP1L	MAPRE2	MATR3	MBD2	MBNL1	MBNL3	MBP	MCL1	MDFIC	MDM4	MEA1	MECP2	METTL9	MIAT	MIR23AHG	MKNK1	MLLT6	MOB3A	MORF4L1	MS4A2	MSH3	MSN	MYADM	MYBL1	MYCBP2	MYH9	MYL12A	MYL12B	MYL6	MYO1F	MYO1G	MYO5A	MYO9B	NAP1L1	NBEAL2	NCKAP1L	NCL	NEDD9	NENF	NFATC2	NFATC3	NFKBIA	NIN	NKG7	NKTR	NLRC3	NLRC5	NMUR1	NOP53	NPM1	NR3C1	NR4A2	NUCB2	NUCKS1	NUP210	NXF1	OAZ1	OGA	OGT	OSBPL8	OST4	OSTF1	OSTM1	OXNAD1	PAG1	PAIP2	PARP8	PARVG	PAXX	PBXIP1	PCBP1	PCED1B	PCM1	PCNX1	PDCD4	PDE4D	PDE7A	PELO	PFDN5	PFN1	PGC	PGK1	PHF1	PHF20	PHTF2	PIK3CD	PIK3IP1	PIM1	PIP4K2A	PITPNC1	PKM	PKN1	PLAAT4	PLCB2	PLEK	PLEKHA2	PLEKHF1	PLEKHO1	PLP2	PLXDC1	PNRC1	POLR2K	POLR3GL	POU2F2	PPIA	PPIG	PPM1K	PPP1CA	PPP1R12A	PPP1R15A	PPP1R16B	PPP1R18	PPP2R5C	PPP3CA	PPP6R1	PPT1	PRDM2	PREX1	PRF1	PRKACB	PRKAR1A	PRKCB	PRKCH	PRKCQ	PRKDC	PRPF38B	PRRC2C	PSD4	PSIP1	PSMA5	PSMB10	PSMB4	PSMB8-AS1	PSMB9	PSME1	PSTPIP1	PTBP3	PTGDS	PTGER2	PTGER4	PTK2B	PTMA	PTP4A2	PTPN2	PTPN22	PTPN4	PTPN6	PTPN7	PTPRC	PTPRCAP	PVRIG	QRICH1	RAB27A	RAB3GAP2	RAB8B	RAC2	RACK1	RALGDS	RAP1A	RAP1B	RAPGEF1	RAPGEF6	RASAL3	RASGRP1	RASSF5	RBL2	RBM26	RBM3	RBM39	RBMS1	RBX1	RESF1	REST	RFLNB	RGS1	RGS10	RGS14	RGS19	RGS2	RHOA	RHOG	RHOH	RIN3	RNASEH2B	RNASET2	RNF139	RNF149	RNF166	RNF167	RNF4	RNF44	ROCK1	RORA	RPL10	RPL10A	RPL11	RPL12	RPL13	RPL13AP3	RPL14	RPL15	RPL17	RPL18	RPL18A	RPL19	RPL22	RPL23	RPL23A	RPL24	RPL26	RPL27	RPL27A	RPL28	RPL29	RPL3	RPL30	RPL31	RPL32	RPL34	RPL35	RPL35A	RPL36	RPL37	RPL37A	RPL38	RPL39	RPL4	RPL41	RPL5	RPL6	RPL7	RPL9	RPLP0	RPLP1	RPLP2	RPS10	RPS11	RPS12	RPS13	RPS14	RPS15	RPS15A	RPS16	RPS18	RPS19	RPS2	RPS20	RPS21	RPS23	RPS25	RPS27	RPS27A	RPS28	RPS29	RPS3	RPS3A	RPS4X	RPS4Y1	RPS5	RPS6	RPS6KA3	RPS7	RPS9	RSU1	RUNX3	S100A4	SACS	SAMD9	SAMD9L	SAMSN1	SAP18	SAR1A	SARAF	SASH3	SBNO1	SCAMP3	SCML4	SEC62	SELENOH	SELENOT	SELPLG	SEMA4D	SEPTIN1	SEPTIN6	SEPTIN7	SEPTIN9	SERF2	SERINC1	SERP1	SET	SETX	SF1	SF3B4	SFMBT2	SFPQ	SH2B3	SH2D2A	SH2D3C	SH3BGRL	SH3BGRL3	SH3BP1	SH3KBP1	SHFL	SHISA5	SIGIRR	SIPA1	SIRPG	SIRT2	SIT1	SKAP1	SKAP2	SKP1	SLA	SLA2	SLAMF7	SLC12A6	SLC16A7	SLC2A3	SLC38A1	SLC38A2	SLC44A2	SLC66A3	SLC7A5P2	SLC7A6	SLC9A3R1	SLFN5	SMAP2	SMARCA2	SMDT1	SMURF2	SNHG1	SNRNP200	SNRNP70	SNRPB	SNRPB2	SNTB2	SNX17	SON	SP110	SPCS3	SPN	SPOCK2	SPRY1	SRGN	SRPRA	SRSF2	SRSF3	SRSF5	SRSF7	SSBP4	SSH1	SSR2	ST3GAL1	ST3GAL5	STAT3	STAT4	STK10	STK17A	STK17B	STK4	STN1	STOM	STX16	SUB1	SUMO2	SUN2	SUSD3	SYNE1	SYNE2	SYNRG	SYTL3	TAB2	TACC1	TAF7	TAGAP	TAOK1	TAPBP	TBC1D10C	TBC1D2B	TBCB	TBCC	TCF7	TCIRG1	TERF2IP	TES	TGFBR1	TGFBR2	TGOLN2	THEMIS	TIGIT	TLE5	TLN1	TMA7	TMC6	TMC8	TMEM123	TMEM245	TMEM50A	TMIGD2	TMSB10	TMSB4X	TNF	TNFAIP3	TNFRSF18	TNFSF12	TNK2	TNRC6B	TNRC6C	TOMM7	TOP2B	TOR1AIP1	TPM3	TPM4	TPP1	TPSB2	TPT1	TRA2B	TRADD	TRAF3IP3	TRAM1	TRAPPC1	TRAT1	TRG-AS1	TRIB2	TRIM22	TRIP12	TRIR	TRMT112	TSC22D3	TSC22D4	TSEN54	TSPAN14	TSPYL2	TTC1	TTC39C	TUBA1A	TUBB	TXLNGY	TXNIP	TYK2	TYROBP	UBA52	UBAC2	UBASH3B	UBB	UBC	UBE2D2	UBE2D3	UBE2I	UBL5	UCP2	UGP2	UHMK1	UNC13D	USP20	USP47	UTRN	VAMP2	VAV1	VEGFB	VIM	WAC	WAS	WDR1	WDR26	WDR82	WIPF1	WNK1	WTAP	XCL1	XPO6	XRCC6	YBX1	YME1L1	YPEL5	YWHAB	YWHAZ	ZAP70	ZBTB4	ZC3HAV1	ZFP36	ZFP36L1	ZFP36L2	ZNF207	ZNF217	ZNF292	ZNF609	ZNF652	ZNF655	ZYX
BUSSLINGER_DUODENAL_STEM_CELLS	na	ACTG1	ACTN1	ADD3	ADH1C	ADRA2A	AGR2	AHCY	ANP32B	APEX1	APP	AQP1	ARF4	ARID5B	ASCL2	ATF3	ATP5MC2	ATP5MC3	ATRX	BANF1	BCL11A	BCLAF1	BEX3	BMP4	BTF3	BTG2	C9orf152	CA9	CANX	CBX3	CCL25	CCND1	CCND2	CCT6A	CD44	CD46	CD9	CDC42EP5	CDCA7	CDK6	CDKN1B	CEL	CEMIP2	CERS6	CES1	CFTR	CHCHD2	CHDH	CLDN3	CLDN4	CLU	CNBP	COQ8A	COX7C	CPS1	CRLS1	CRYZL2P	DACH1	DARS1	DDAH1	DDX21	DKC1	DMBT1	DSG2	DSP	DSTN	DUT	EDN1	EEF1A1	EEF1B2	EEF1G	EEF2	EGR1	EIF1AX	EIF2S3	EIF3A	EIF3E	EIF3H	EIF3L	EIF4A2	EIF4B	EIF4G2	EIF5B	ELAPOR1	EML4	EMP2	ENC1	EPCAM	EPHB2	ERGIC3	ESRP1	ETS2	FAM120A	FBL	FCGRT	FERMT1	FOS	FOSB	GAS5	GCNT1	GDF15	GNL3	GOLM1	GPR160	GPX2	GSTP1	HBEGF	HDAC2	HES1	HMGA1	HMGB1	HMGCS2	HMGN1	HNRNPA1	HNRNPA2B1	HNRNPC	HNRNPD	HNRNPDL	HNRNPK	HNRNPM	HNRNPU	HSP90AA1	HSP90AB1	HSPA8	HSPD1	HSPE1	IER2	IER3	IMPDH2	IPO7	IRF2BP2	ITGA6	IVNS1ABP	JUN	KHDRBS1	KLF5	KRT8	LAMB1	LRIG1	LRPPRC	LYZ	MARCKS	MARCKSL1	MATR3	MCM7	MECOM	MLEC	MLXIP	MT1G	MYB	MYO10	NCL	NCOA7	NECTIN3	NFIA	NFIB	NONO	NOP56	NOP58	NPM1	NR4A1	NRARP	NSA2	NUCKS1	OLA1	OLFM4	ONECUT2	PABPC1	PAPOLA	PDLIM1	PIK3R1	PKDCC	PPIA	PPP1R1B	PRKDC	PTGES3	PTMA	RACK1	RAD21	RAN	RCC2	RCN1	REG1A	REG3A	REPIN1	RGMB	RHOBTB3	RNF43	RPL10	RPL10A	RPL11	RPL12	RPL13	RPL13A	RPL14	RPL15	RPL18	RPL18A	RPL22	RPL22L1	RPL23	RPL24	RPL26	RPL27	RPL27A	RPL3	RPL30	RPL31	RPL32	RPL34	RPL35	RPL35A	RPL36	RPL37	RPL37A	RPL38	RPL39	RPL4	RPL41	RPL5	RPL6	RPL7	RPL7A	RPL8	RPL9	RPLP1	RPS11	RPS12	RPS13	RPS14	RPS15	RPS15A	RPS16	RPS18	RPS19	RPS2	RPS20	RPS23	RPS24	RPS25	RPS27	RPS27A	RPS28	RPS29	RPS3	RPS3A	RPS4X	RPS5	RPS6	RPS7	RPS8	RPS9	SCARNA9	SELENOW	SERBP1	SERP1	SESN1	SET	SFPQ	SH3BGRL2	SH3BP4	SH3D19	SLC12A2	SLC38A2	SMARCC1	SMOC2	SNHG29	SNHG5	SNHG6	SNHG8	SNRPB	SNRPE	SNX5	SOX4	SOX9	SPINK1	SPINT2	SRP9	SRSF6	SYNCRIP	SYNE2	TCF12	TKT	TM4SF1	TM9SF3	TMEM123	TMEM230	TOMM7	TOP2B	TPD52	TPT1	TRIM24	TRIM28	TSC22D1	TSPAN8	TTC3	TXN	TXNIP	U2AF1	UBXN4	VDR	XIST	XRCC5	YBX1	YWHAE	YWHAQ	YWHAZ	ZBTB38	ZFAS1	ZFP36L1	ZFP36L2	ZNF503
BUSSLINGER_DUODENAL_TUFT_CELLS	na	ACTN1	ADGRG6	ADH6	ALOX12B	ALOX5	ALOX5AP	ANKRD30BL	ANO7	AOC1	ATP2A3	AVIL	AZGP1	B4GALNT4	BCAM	BMX	BRD4	CCSER1	CD24	CHD9	CLMN	CORO2B	CRIP1	FARP2	FGFR4	FURIN	FYB1	GABRP	GNAI2	GNG13	GSN	HCK	HPGDS	HTR3E	ID2	IFI6	IL17RB	IRAG2	ITPR2	KCTD12	KLK13	KMT2C	KRT18	KRT8	LUC7L3	MARCKSL1	MATK	MELTF	MT1G	MT2A	MTSS1	MYO1B	PBXIP1	PHIP	PIK3CG	PIK3R5	PLCG2	POU2F3	PSTPIP2	PTGS1	PTPN18	RASSF6	RASSF7	SEPTIN2	SERPINA1	SH2D6	SIGIRR	SKAP2	SNRNP27	SOX4	SOX9	SPIB	TAMALIN	TMEM176A	TMEM176B	TMEM74B	TMEM87A	TPM1	TRPM5	VIPR1	ZDHHC8P1	ZFHX3
BUSSLINGER_ESOPHAGEAL_LATE_SUPRABASAL_CELLS	na	A2ML1	ACTB	AHNAK	ALDH3A1	ALDH3B2	ALDH9A1	ANXA1	ANXA2	AQP3	ARPC2	ATP6V0C	C10orf99	C4orf3	CALML3	CAST	CD24	CDA	CDKN1A	CDKN2B	CEACAM6	CES2	CITED4	CLCA4	CLDN4	CLIC3	CLTB	CNN3	CRABP2	CRNN	CST3	CSTA	CSTB	CTNNBIP1	CXCL17	CYP2C18	CYSRT1	DBI	DHRS1	DMKN	DSC2	DSG1	DSG3	DSP	DYNLT3	EGR1	ELL2	ENDOU	EVPL	EZR	FAM162A	FAM3B	FGFBP1	FMO2	GBP6	GJB2	GLTP	GPX3	GRHL1	GRN	GSN	GUK1	HMGCS1	HSPB1	IL1RN	IVL	JUP	KLK11	KLK13	KRT13	KRT4	KRT6A	KRT6B	KRT6C	LGALS3	LY6D	LYNX1	LYPD3	MAL	MAL2	MALL	MGLL	MPZL2	MUC21	NAGK	NCCRP1	NDRG1	NIBAN2	NUCB2	P4HB	PDZK1IP1	PEPD	PERP	PKP1	PKP3	PPDPF	PPL	RAB10	RAB11A	RAB25	RHCG	S100A10	S100A11	S100A14	S100A16	S100A8	S100A9	SBSN	SCD	SCEL	SDC1	SERPINB1	SERPINB13	SERPINB2	SERPINB3	SERPINB4	SH3BGRL3	SLPI	SLURP1	SOD2	SORT1	SPINK5	SPRR1A	SPRR1B	SPRR2A	SPRR2D	SPRR3	TECR	TENT5B	TGM1	TGM3	TM7SF2	TMSB10	TMSB4X	TRIM29	TSPO	TUBA1C	TUBB6	TXN	YWHAZ	ZNF185
BUSSLINGER_GASTRIC_IMMUNE_CELLS	na	AAK1	ABCB1	ABHD17A	ABHD3	ABI1	ABI3	ABRACL	AC010186.2	ACAP1	ACAP2	ACSL4	ACTB	ACTR2	ACTR3	ADA2	ADAM19	ADAM8	ADAR	ADARB1	ADCY7	ADD1	ADGRE5	AGFG1	AGGF1	AHNAK	AHR	AIDA	AIP	AKAP10	AKAP11	AKAP13	AKAP9	AKIRIN1	AKNA	AKTIP	ALOX5AP	ANAPC16	ANKLE2	ANKRD10	ANKRD11	ANKRD28	ANKRD44	ANKRD49	ANP32B	ANP32E	ANTXR2	ANXA1	ANXA6	AOAH	AP1M1	AP1S2	AP3M1	AP4B1	APBA2	APBB1IP	APMAP	APOBEC3C	APOBEC3F	APOBEC3G	APOBR	ARAP2	ARF6	ARHGAP15	ARHGAP25	ARHGAP30	ARHGAP35	ARHGAP4	ARHGAP45	ARHGAP9	ARHGDIB	ARHGEF1	ARHGEF3	ARHGEF6	ARID1A	ARID2	ARID4A	ARID4B	ARID5A	ARIH1	ARL4C	ARL6IP5	ARNTL	ARPC1B	ARPC2	ARPC3	ARPC5	ARPP19	ARRB2	ASAP1	ASB2	ASCC3	ASF1A	ASH1L	ASXL2	ATF2	ATF7IP	ATM	ATP11B	ATP1B3	ATP2B4	ATP5MG	ATP6AP2	ATP6V0E1	ATP6V0E2	ATP8A1	ATP8B2	ATR	ATRX	ATXN1	ATXN2L	ATXN7	AUTS2	AZIN1	B2M	BATF	BAZ1A	BAZ1B	BBX	BCL11B	BCL2	BCLAF1	BDP1	BHLHE40	BICD2	BIN1	BIN2	BIRC2	BIRC3	BIRC6	BOD1L1	BPTF	BRWD1	BST2	BTAF1	BTBD1	BTF3	BTG1	BTG2	BTN3A1	BTN3A2	BUB3	BZW1	C12orf57	C16orf54	C19orf12	C21orf91	C4orf3	C6orf62	C9orf16	C9orf78	CAB39	CACYBP	CALCOCO2	CALM1	CALM3	CAP1	CAPN2	CAPZA1	CAPZB	CARD11	CARD8	CASP1	CASP8	CBFB	CBL	CBLB	CBX3	CBX7	CCDC69	CCDC85B	CCDC88A	CCDC88B	CCDC88C	CCL20	CCL4	CCL5	CCND2	CCND3	CCNDBP1	CCNH	CCNI	CCNL1	CCNT2	CCR2	CCR5	CCR6	CCSER2	CCT4	CD101	CD2	CD244	CD247	CD27	CD37	CD3D	CD3E	CD3G	CD4	CD44	CD47	CD48	CD5	CD52	CD53	CD6	CD69	CD7	CD81	CD84	CD8A	CD8B	CD96	CDC14A	CDC16	CDC42	CDC42EP3	CDC42SE2	CDK13	CDK17	CDKN1B	CDV3	CELF1	CELF2	CENPC	CEP350	CEP85L	CERK	CFL1	CGGBP1	CHASERR	CHD1	CHD2	CHD3	CHST11	CHST12	CHSY1	CIAO1	CIDEB	CISH	CITED2	CKAP2	CKLF	CLDND1	CLEC2B	CLEC2D	CLIC5	CLIP1	CLK1	CLSTN3	CMTM3	CNBP	CNN2	CNOT1	CNOT2	CNOT6L	CNTRL	COMMD6	COMMD8	COPB1	CORO1A	COTL1	CPA3	CRBN	CREB1	CREBBP	CREBRF	CREM	CRLF3	CRTAM	CRYBG1	CSDE1	CSF1	CSGALNACT2	CSK	CSNK1G2	CST7	CTBP1	CTCF	CTLA4	CTSS	CTSW	CUL3	CXCL13	CXCR3	CXCR4	CXCR6	CYBA	CYBC1	CYFIP2	CYLD	CYRIB	CYTH1	CYTH4	CYTIP	DARS1	DAXX	DAZAP2	DCAF5	DCP1A	DCP2	DDIT4	DDX17	DDX24	DDX3X	DDX3Y	DDX5	DDX58	DDX6	DEF6	DEGS1	DEK	DENND1B	DENND1C	DENND2D	DENND4A	DENND4B	DERL1	DGKA	DGKE	DHRS7	DHX9	DIAPH1	DICER1	DIP2A	DMTF1	DNAJB14	DNAJB6	DNMT1	DNTTIP2	DOCK10	DOCK11	DOCK2	DOCK8	DOCK9	DOK2	DPP8	DR1	DRAP1	DSTYK	DUSP1	DUSP2	DUSP4	DUSP6	DYNC1H1	DYRK1A	DYRK2	DZIP3	EDEM1	EEF1A1	EEF1B2	EEF1D	EEF1G	EFR3A	EHD1	EID1	EIF1	EIF3F	EIF3H	EIF4A2	EIF4B	EIF4E3	EIF4EBP2	EIF4G2	EIF5	ELF1	ELK4	ELL	ELMO2	ELOVL5	ELP1	EMB	EML3	EML4	EMP3	ENO1	EP300	EP400	EPC1	EPG5	EPS15	ERAP1	ERAP2	ERBIN	ESYT1	ESYT2	ETS1	EVI2A	EVI2B	EVL	F2R	FAM102A	FAM111A	FAM13B	FAM160B1	FAM214A	FAM53B	FAM78A	FAM89B	FAS	FASLG	FAU	FBRS	FBXL20	FBXL3	FBXO11	FBXW2	FCER1G	FCMR	FCRL6	FERMT3	FGD3	FGFR1OP2	FHOD1	FKBP11	FKBP5	FLI1	FLNA	FLOT2	FLT3LG	FMNL1	FMNL3	FMR1	FNBP1	FNBP4	FNTA	FOSB	FOXJ3	FOXN2	FOXO1	FRYL	FUS	FXYD5	FYB1	FYN	FYTTD1	G3BP2	GAB3	GABPA	GAPDH	GAPVD1	GATA2	GATA3	GATAD2B	GBP2	GBP3	GBP5	GDI1	GFI1	GFOD1	GGA2	GGNBP2	GIMAP1	GIMAP2	GIMAP4	GIMAP6	GIMAP7	GIMAP8	GIT2	GLCCI1	GLG1	GLIPR1	GLIPR2	GLO1	GLS	GMFG	GMIP	GNA13	GNAI2	GNAI3	GNAS	GNB1	GNG2	GNLY	GNPTAB	GOLGA7	GPATCH8	GPBP1	GPCPD1	GPR155	GPR171	GPR183	GPR65	GPRIN3	GPSM3	GRAMD1A	GRAP2	GRB2	GRK2	GRK6	GSTK1	GVINP1	GYG1	GYPC	GZMA	GZMB	GZMH	GZMK	GZMM	H2AZ2	H3-3B	HAUS6	HCLS1	HCP5	HCST	HECA	HECTD4	HEG1	HELZ	HERC1	HERPUD2	HIC1	HINT1	HIPK1	HIVEP2	HIVEP3	HLA-A	HLA-B	HLA-C	HLA-DPA1	HLA-DPB1	HLA-E	HLA-F	HLA-H	HMGB1	HMGN1	HMGN4	HNRNPA2B1	HNRNPA3	HNRNPDL	HNRNPH1	HNRNPH3	HNRNPLL	HNRNPU	HOPX	HOXB2	HSPA8	HTR7	HUWE1	ICAM3	ICE1	ICOS	ID2	IDI1	IDS	IER5	IFFO1	IFI16	IFI27L2	IFI44	IFITM1	IFITM2	IFNAR2	IFNG	IGFLR1	IK	IKZF1	IKZF3	IL10RA	IL16	IL17A	IL17RA	IL18R1	IL18RAP	IL27RA	IL2RB	IL2RG	IL32	IL7R	INO80D	INPP4A	INPP4B	INPP5D	INTS6L	IPCEF1	IQGAP1	IRAK4	IRF1	IRF1-AS1	ISCU	ITGA1	ITGA4	ITGAE	ITGAL	ITGB1BP1	ITGB2	ITGB7	ITK	ITM2A	ITM2B	ITM2C	ITPKB	ITPR1	ITPR2	ITSN2	IVNS1ABP	JADE1	JADE2	JAK1	JAK3	JAML	JARID2	JCHAIN	JMJD1C	JMY	JUNB	JUND	KANSL1	KAT2B	KAT6A	KAT6B	KBTBD2	KCMF1	KCNAB2	KDM2A	KDM5A	KHDRBS1	KIAA0040	KIAA1109	KIAA2026	KIDINS220	KIF21B	KIF2A	KIT	KLC1	KLF12	KLF13	KLF6	KLHL28	KLRB1	KLRC1	KLRC2	KLRD1	KMT2A	KMT2C	KMT2D	KMT2E	KPNA4	KPNA6	KPNB1	KRI1	KTN1	LAG3	LAIR1	LANCL1	LAPTM5	LASP1	LAT	LATS1	LAX1	LBH	LBR	LCK	LCP1	LCP2	LDHA	LDHB	LDLRAD4	LEPROTL1	LGALS1	LIMD2	LIMS1	LINC-PINT	LINC00426	LINC00674	LINC00857	LINC02591	LNPEP	LONP2	LPGAT1	LPIN1	LPIN2	LPXN	LRBA	LRRFIP1	LRRN3	LSM14A	LSP1	LTB	LUZP1	LY6E	LY9	LYSMD2	LYST	MACF1	MAF	MALT1	MAN1A1	MAN1A2	MAN1C1	MAN2A2	MAP1LC3B	MAP2K1	MAP3K2	MAP4K1	MAP7D1	MAP7D3	MAPK1	MAPK1IP1L	MAPRE1	MAPRE2	MARCHF6	MARCHF7	MARK3	MAST3	MAT2B	MATK	MATR3	MBD2	MBNL1	MBP	MCL1	MCMBP	MDFIC	MDM4	MEAF6	MECP2	MED1	MED13	MEF2D	METTL23	METTL9	MFNG	MFSD10	MGAT1	MGAT4A	MIAT	MICAL1	MICB	MIER1	MIR23AHG	MIS18BP1	MLLT6	MOB3A	MPHOSPH8	MR1	MRFAP1L1	MRPS6	MS4A2	MSN	MTDH	MTMR9	MTR	MVB12B	MXD4	MXRA7	MYBL1	MYCBP2	MYH9	MYL12A	MYL12B	MYLIP	MYO1F	MYO1G	MYO5A	MYO7A	MYO9B	MYSM1	N4BP1	N4BP2L2	NAA38	NABP1	NAP1L1	NAP1L4	NBEAL2	NCKAP1L	NCOA1	NCOA3	NCOR1	NDST2	NEDD9	NEK7	NEK9	NEMF	NFAT5	NFATC2	NFATC2IP	NFATC3	NFKBIA	NGLY1	NIBAN1	NIN	NIPBL	NKG7	NLRC3	NLRC5	NLRP1	NMRK1	NONO	NOP53	NOTCH1	NOTCH2	NPAT	NPM1	NR3C1	NR4A2	NRDC	NSD1	NSMAF	NUDT21	NUFIP2	NUMA1	NUP153	NUP210	NUP98	NXPE3	OAS2	OAZ1	ODC1	OFD1	OGA	OGG1	OGT	OSBPL8	OST4	OSTF1	OSTM1	OTUD4	OTUD5	OXNAD1	P2RX5	PACS1	PAFAH1B1	PAG1	PAIP2	PAK2	PAPOLA	PAPOLG	PARP1	PARP14	PARP8	PARP9	PARVG	PAXX	PBXIP1	PCBP1	PCED1B	PCF11	PCGF5	PCM1	PCNP	PCNX1	PCNX2	PDCD1	PDCD4	PDE4B	PDE4DIP	PDE7A	PDLIM2	PDS5A	PDS5B	PECAM1	PELO	PFDN5	PFN1	PGGHG	PGK1	PHC3	PHF11	PHF19	PHF20	PHF20L1	PHF3	PHIP	PHLDA1	PHTF2	PICALM	PIEZO1	PIK3CD	PIK3IP1	PIK3R1	PIK3R5	PIKFYVE	PIM1	PIM2	PIP4K2A	PITPNC1	PLAAT4	PLCB2	PLCG1	PLEKHA2	PLEKHF1	PLEKHO1	PLEKHO2	PLP2	PLXDC1	PNISR	PNN	PNRC1	POLR2B	POLR3GL	POU2F2	PPHLN1	PPIA	PPIG	PPM1A	PPM1B	PPM1K	PPM1M	PPP1CC	PPP1R12A	PPP1R15A	PPP1R15B	PPP1R16B	PPP1R18	PPP2R2B	PPP2R5C	PPP2R5E	PPP3CB	PPP3CC	PPP4R3A	PPP4R3B	PPP6R1	PPT1	PRDM1	PRDM2	PREX1	PRF1	PRKACB	PRKAR1A	PRKCB	PRKCH	PRKCQ	PRKCQ-AS1	PRKD2	PRKD3	PRKY	PRMT2	PRNP	PRPF38B	PRPF40A	PRPF4B	PRPF8	PSD4	PSIP1	PSMA3-AS1	PSMA7	PSMB10	PSMB4	PSMB8	PSMB8-AS1	PSMB9	PSME1	PSME2	PSTPIP1	PTAR1	PTBP3	PTDSS1	PTGDR	PTGER2	PTGER4	PTGES3	PTK2B	PTMA	PTP4A2	PTPN1	PTPN11	PTPN2	PTPN22	PTPN4	PTPN6	PTPN7	PTPRA	PTPRC	PTPRCAP	PTPRE	PTPRJ	PUM2	PVRIG	PYHIN1	QKI	RAB21	RAB27A	RAB29	RAB3GAP2	RAB8B	RABGAP1L	RAC2	RACK1	RAD21	RALGAPA1	RALGAPB	RALGDS	RANBP2	RANBP9	RAP1A	RAP1B	RAP1GDS1	RAPGEF1	RAPGEF6	RASA1	RASA2	RASAL3	RASGRP1	RASGRP2	RASSF2	RASSF5	RB1CC1	RBBP6	RBL2	RBM12	RBM26	RBM27	RBM33	RBM38	RBM39	RBMS1	RBPJ	RCSD1	RESF1	REST	RETREG1	REV3L	RFLNB	RFTN1	RFX5	RFX7	RGCC	RGS1	RGS10	RGS14	RGS16	RGS19	RGS2	RHEB	RHOA	RHOG	RHOH	RICTOR	RIF1	RIPOR2	RNF114	RNF125	RNF139	RNF149	RNF166	RNF167	RNF19A	RNF213	RNF216	RNF38	RNF4	RNF44	RO60	ROCK1	RORA	RPA1	RPA2	RPL10	RPL10A	RPL13	RPL13A	RPL14	RPL15	RPL17	RPL19	RPL23	RPL23A	RPL24	RPL26	RPL27	RPL27A	RPL28	RPL30	RPL31	RPL32	RPL34	RPL35A	RPL36AL	RPL37	RPL37A	RPL38	RPL39	RPL4	RPL41	RPL5	RPL6	RPL7	RPL7A	RPL9	RPLP1	RPLP2	RPS11	RPS12	RPS13	RPS14	RPS15	RPS15A	RPS16	RPS18	RPS19	RPS2	RPS20	RPS23	RPS25	RPS27	RPS27A	RPS29	RPS3	RPS3A	RPS4X	RPS6KA3	RPS6KA5	RPS7	RSF1	RSRC2	RUNX2	RUNX3	S100A10	S100A4	SACM1L	SACS	SAMD3	SAMD9	SAMD9L	SAMSN1	SARAF	SASH3	SBNO1	SBNO2	SCAF11	SCAF8	SCML4	SECISBP2	SEL1L3	SELENOF	SELENOT	SELPLG	SEMA4D	SENP6	SENP7	SEPTIN1	SEPTIN2	SEPTIN6	SEPTIN7	SEPTIN9	SERINC1	SERPINB9	SERTAD2	SESN3	SET	SETD2	SETD5	SETX	SF1	SF3A1	SF3B1	SF3B3	SFMBT2	SH2B3	SH2D1A	SH2D2A	SH2D3C	SH3BGRL	SH3BGRL3	SH3BP1	SH3KBP1	SHFL	SHISA5	SIGIRR	SIGLEC17P	SIK3	SIN3A	SIPA1	SIRPG	SIT1	SKAP1	SKI	SLA	SLA2	SLAIN2	SLAMF1	SLAMF6	SLAMF7	SLC16A7	SLC18A2	SLC20A1	SLC26A2	SLC2A1	SLC2A3	SLC2A4RG	SLC38A1	SLC4A7	SLC5A3	SLC66A3	SLC7A5P2	SLC7A6	SLC9A3R1	SLF1	SLF2	SLFN11	SLFN5	SLK	SMAD7	SMAP2	SMARCA2	SMARCA5	SMARCE1	SMC3	SMC5	SMCHD1	SMG1	SMURF2	SNHG1	SNHG5	SNHG6	SNRK	SNRNP200	SNTB2	SNX3	SON	SORL1	SOS1	SP110	SP140	SP3	SPATA13	SPCS3	SPEF2	SPEN	SPG11	SPN	SPOCK2	SPTAN1	SRGAP3	SRGN	SRPRA	SRSF10	SRSF2	SRSF5	SRSF7	SSB	SSBP4	SSH1	SSH2	ST3GAL1	ST3GAL5	ST8SIA4	STAG2	STAT1	STAT3	STAT4	STAT5A	STAT5B	STIM1	STIM2	STING1	STK10	STK17A	STK17B	STK24	STK4	STMN3	STN1	STOM	STT3B	STX16	STYX	SUB1	SUN2	SURF4	SUSD3	SUSD6	SUZ12	SYNE1	SYNRG	SYTL3	TAB2	TACC1	TAF7	TAGAP	TANK	TAOK1	TAOK3	TAP1	TAP2	TAPBP	TASOR	TBC1D1	TBC1D10C	TBC1D20	TBC1D2B	TBC1D4	TBCB	TBCC	TBCD	TBK1	TBL1XR1	TBRG1	TC2N	TCF7	TCP1	TDP2	TERF2IP	TESPA1	TGFB1	TGFBR1	TGFBR2	TGFBR3	TGOLN2	THAP12	THEMIS	THRAP3	TIAL1	TIGIT	TINF2	TLE5	TLK1	TLN1	TMA7	TMC6	TMC8	TMED5	TMEM109	TMEM123	TMEM131L	TMEM35B	TMEM43	TMEM50A	TMF1	TMSB10	TMSB4X	TNF	TNFAIP3	TNFAIP8	TNFRSF1B	TNFRSF25	TNFSF12	TNFSF14	TNK2	TNRC6B	TNRC6C	TOMM7	TOP2B	TOR1A	TOR1AIP1	TOX	TPM3	TPP1	TPR	TPSAB1	TPSB2	TPT1	TRA2B	TRAF1	TRAF3IP3	TRAF5	TRAM1	TRANK1	TRAPPC10	TRAPPC8	TRERF1	TRG-AS1	TRIB2	TRIM14	TRIM22	TRIM33	TRIM38	TRIP12	TRMT112	TRPS1	TRPV2	TSC22D3	TSC22D4	TSEN54	TSPAN14	TSPAN32	TSPAN5	TSPYL2	TTC14	TTC39C	TTN	TUBA1A	TUBA4A	TUBB	TUT4	TWF2	TXNIP	TYROBP	TYW3	U2SURP	UBA2	UBA52	UBASH3A	UBASH3B	UBC	UBE2D2	UBE2D3	UBE2I	UBE2L6	UBE3A	UBLCP1	UBR1	UBR2	UBR4	UBR5	UBTF	UBXN4	UCP2	UGP2	UHMK1	UNC13D	URI1	USF2	USP1	USP15	USP20	USP24	USP25	USP34	USP42	USP47	USP9X	UTRN	VAMP1	VAV1	VAV3	VEZF1	VIM	VMA21	VOPP1	VPS11	VPS13B	VPS13C	VPS26A	VSIR	VWA5A	WAC	WAPL	WAS	WDR1	WDR26	WDR82	WIPF1	WNK1	WWC3	XCL2	XIAP	XPO1	XPO4	XPO6	XRCC5	XRCC6	XRN1	XRN2	YBX1	YME1L1	YPEL3	YPEL5	YTHDC1	YTHDC2	YWHAB	YWHAQ	YWHAZ	ZAP70	ZBED5	ZBTB1	ZBTB38	ZBTB4	ZBTB44	ZC3H11A	ZC3H6	ZC3HAV1	ZDHHC18	ZEB1	ZEB2	ZFAND5	ZFC3H1	ZFP36	ZFP36L1	ZFP36L2	ZFR	ZFYVE28	ZMAT3	ZMYM5	ZNF148	ZNF217	ZNF276	ZNF292	ZNF609	ZNF638	ZNF644	ZNF652	ZNF655	ZNF683	ZNF721	ZNF800	ZNF831	ZNFX1	ZNRF1	ZYX
BUSSLINGER_GASTRIC_LYZ_POSITIVE_CELLS	na	ADH1C	ADIRF	AGR2	ANKRD22	ANXA5	AQP5	ATP6V1G1	C16orf89	C6orf58	CD24	CD81	CDCA7	CLU	CREB3L1	CST3	CXCL17	EEF1A1	EEF1B2	EEF1G	EEF2	EGR1	ELAPOR1	ERGIC1	ETV5	FAM3B	FMOD	FNDC3B	FOS	FUT9	GLUL	GOLM1	GP2	LYZ	MMP1	MSMB	MUC6	NOP53	NR4A1	PABPC1	PGC	PIGR	PKDCC	PPP1R1B	RACK1	REG1A	RPL10	RPL10A	RPL11	RPL12	RPL13	RPL13AP3	RPL14	RPL15	RPL17	RPL18	RPL18A	RPL19	RPL23	RPL23A	RPL26	RPL28	RPL29	RPL3	RPL30	RPL31	RPL32	RPL34	RPL35	RPL35A	RPL36	RPL37	RPL37A	RPL39	RPL41	RPL5	RPL6	RPL7	RPL7A	RPL9	RPLP0	RPS10	RPS12	RPS13	RPS14	RPS15	RPS15A	RPS18	RPS2	RPS20	RPS21	RPS23	RPS27	RPS28	RPS3	RPS3A	RPS4X	RPS5	RPS6	RPS7	RPS8	RPS9	SEZ6L2	SLC12A2	SLPI	SOX9	SPDEF	TFF2	TM4SF1	TM9SF3	TPT1	ZDHHC9
BUSSLINGER_GASTRIC_NECK_CELLS	na	A4GNT	AQP5	C16orf89	C6orf58	CD24	CLU	COL11A2	CREB3L1	CST3	DYNC2H1	EGR1	ERGIC1	ERN2	ETV5	FMOD	FUT9	GOLM1	GP2	HDLBP	KCNN4	LYZ	MMP1	MSMB	MUC6	NOP53	NR4A1	PDIA2	PGC	PIGR	PIK3C2G	PPP1R1B	RGMB	RRBP1	SLC12A2	SLC4A4	TFF2
BUSSLINGER_GASTRIC_PPP1R1B_POSITIVE_CELLS	na	ABCC3	ADD3	ADH1C	ADIRF	ALDH3A1	ATF3	CALM2	CLU	CTSE	CXCL17	DGKD	EEF1A1	EEF1B2	EEF1G	EEF2	EGR1	ELF3	EPCAM	EPS8L3	FOS	FOSB	GATM	GOLM1	GPX2	GSTP1	HNRNPA1	HSP90AB1	IER3	IMPA2	IMPDH2	JUN	KCNE3	LGALS3	LYZ	MARCKSL1	MLPH	NPM1	PABPC1	PIGR	PPIA	PPP1R1B	PTMA	PTPRF	RACK1	RPL10A	RPL11	RPL12	RPL13	RPL13A	RPL14	RPL15	RPL17	RPL18	RPL18A	RPL19	RPL22	RPL23	RPL23A	RPL26	RPL27	RPL27A	RPL28	RPL29	RPL3	RPL30	RPL31	RPL32	RPL34	RPL35	RPL35A	RPL36	RPL37	RPL37A	RPL39	RPL4	RPL41	RPL5	RPL7	RPL7A	RPL8	RPL9	RPLP0	RPLP2	RPS10	RPS12	RPS13	RPS14	RPS15	RPS15A	RPS16	RPS18	RPS19	RPS2	RPS20	RPS21	RPS23	RPS24	RPS27	RPS27A	RPS28	RPS29	RPS3	RPS3A	RPS4X	RPS5	RPS6	RPS8	RPS9	SAT1	SDC4	SERBP1	SNHG29	SOCS3	SOX9	SPINT2	SULT1C2	TACSTD2	TM9SF3	TMPRSS2	TSPAN8	TUBA1B
BUSSLINGER_GASTRIC_REG3A_POSITIVE_CELLS	na	ALDH2	ANXA10	B2M	BIRC3	CD24	CD74	CXCL10	CXCL11	CXCL2	CXCL3	CXCL9	DUOX2	FAM3D	HLA-A	HLA-B	HLA-DMA	HLA-DPA1	HLA-DPB1	HLA-DQA1	HLA-DQB1	HLA-DRA	HLA-DRB1	HSPA8	ID1	IFI27	IFI30	IFITM3	KCNE3	LCN2	LTF	PIGR	PSME2	REG1A	REG3A	RGS5	SAT1	SOD2	STAT1	SULT1C2	TMSB10	TYROBP	UBD	VNN2	WARS1
BUYTAERT_PHOTODYNAMIC_THERAPY_STRESS_DN	> Genes down-regulated in T24 (bladder cancer) cells in response to the photodynamic therapy (PDT) stress.	ABHD14A	ACOT13	ACP6	ACSL5	ADAM10	ADAM12	ADAMTS3	ADAT1	ADO	ADRB2	AGBL5	AGPAT1	AK1	AK2	ALDH1B1	ALDH5A1	ALG6	ALG8	AMD1	AMOTL2	ANAPC13	ANAPC15	ANKFY1	ANP32A	ANTKMT	ANTXR1	AP1S1	AP2A2	AP3M2	APBA2	APEX2	APOL1	ARAP2	ARF3	ARHGDIB	ARL5A	ARSJ	ASTE1	ATP2A2	ATP5MC1	ATP6V0E2	ATR	ATRN	ATXN10	AURKA	AURKB	B3GAT3	B4GALT6	B4GAT1	BAG5	BARD1	BCL2	BCL2A1	BCL2L1	BCL7C	BCS1L	BDH1	BDH2	BDNF	BIN3	BIRC5	BLCAP	BLOC1S1	BOLA1	BOLA2	BRCC3	BRICD5	BRIP1	BSCL2	BTD	BUB1	C11orf71	C16orf95	C1orf112	C1orf216	C6orf120	C7orf25	C9orf40	CADM1	CALD1	CARD10	CAV2	CBR3	CBY1	CCDC15	CCDC28B	CCDC85B	CCL2	CCN1	CCN2	CCNA2	CCND1	CCND3	CCNE1	CCNF	CD302	CD40	CDC42EP3	CDC7	CDCA3	CDCA4	CDK1	CDK5	CDKN2C	CDKN3	CENPI	CENPS	CFLAR	CHPF2	CHST2	CISD1	CKLF	CLDN11	CLN5	CLN6	CLTB	CMC4	CNN2	COA1	COA4	COL4A1	COL4A2	COPS7B	CORO1A	COX16	CREBZF	CRIM1	CSTF1	CSTF2T	CTDSPL	CTNNBIP1	CTPS1	CTSC	CXXC1	CYB5A	CYP24A1	DAG1	DARS2	DBF4	DBI	DCAF8	DCTPP1	DDX11	DEAF1	DENND2B	DEPTOR	DERA	DET1	DFFB	DGCR6	DHFR	DHODH	DHRS1	DHRS11	DLEU1	DNA2	DNAAF2	DNPH1	DOK1	DOLK	DPAGT1	DPM2	DPM3	DPY19L1	DTYMK	DUT	E2F1	EBAG9	EBP	EDN1	EEF1AKMT3	EEF1AKNMT	EEF2KMT	EFEMP1	EFEMP2	EFHD2	EHD3	EHMT2	EID1	EIF2B1	ELOA	ELOVL6	ELP5	EMC9	EML3	EML4	EN1	ENC1	ENDOD1	ENDOG	ENSA	EPHA2	ERG28	ERLIN1	ERLIN2	ERMP1	ETFB	EXO1	EXOG	EXOSC4	EXTL2	F8A1	FABP4	FAM86C1P	FAM8A1	FANCA	FANCF	FANCL	FARSA	FBN1	FBXL18	FBXO5	FBXO9	FEM1B	FERMT1	FGFBP1	FHOD1	FJX1	FKTN	FN1	FNTB	FOCAD	FOXD1	FOXL2	FPGT	FUCA1	FUT4	FZD1	GABBR2	GALNT10	GALNT14	GALNT6	GATC	GBP1	GCHFR	GEMIN4	GEMIN6	GGCX	GINS2	GINS4	GLIPR1	GLRX5	GM2A	GMPR2	GPAA1	GPR176	GPR3	GSTT2	GTF3C2	HADH	HCFC1R1	HDDC2	HELLS	HES1	HEXIM1	HHEX	HILPDA	HJURP	HK2	HLA-DPA1	HMBS	HMOX2	HNF1B	HOPX	HOXA1	HOXA9	HOXB7	HYAL2	ICAM1	ICAM3	ICMT	ID1	ID3	IFIT5	IGF2BP3	IGFBP5	IL13RA1	IMP3	INAVA	INHBB	INTS5	INTS9	IPP	IQCC	IRS1	ISG15	ISOC1	ISOC2	ITGB3	IVD	IVNS1ABP	JADE1	JAG1	JPT2	JRK	KANK1	KANK2	KCTD14	KIAA1549L	KIF15	KIF18B	KIF20A	KIFC1	LAGE3	LANCL1	LAPTM5	LBH	LCMT2	LCP1	LEF1	LINC01963	LIPA	LIPT1	LMNB1	LMNB2	LOXL1	LOXL2	LRP8	LSM2	LYPD1	M6PR	MALL	MANSC1	MAP3K5	MAPK14	MAT2A	MBTPS2	MCAT	MCCC2	MCM10	MCM3	MDFIC	MDH2	MDM1	MEAK7	MECP2	MED22	MEIS2	METTL18	MGST2	MKI67	MLLT11	MLPH	MLXIP	MPC1	MPHOSPH9	MPPE1	MPZL2	MREG	MRPL24	MRPL34	MRPL40	MRPL57	MRPS11	MRPS14	MRPS17	MRPS34	MSRB2	MTARC2	MTMR1	MYCBP	MYL9	N6AMT1	NAA40	NAAA	NASP	NAV3	NCOR2	NDUFA3	NDUFA7	NDUFAF7	NDUFB7	NDUFS6	NEDD4L	NEIL3	NEK2	NF2	NGF	NHLRC2	NHP2	NID1	NLK	NLRP3	NMB	NME3	NME7	NMU	NNMT	NR2F1	NREP	NRGN	NTHL1	NUAK2	NUBPL	NUDT1	NUDT6	NXF1	ORC1	OSBPL3	OSTF1	PAGR1	PAN2	PAQR4	PARD6A	PARP2	PCDH7	PCDHGC3	PCSK6	PCYOX1L	PDF	PDGFB	PDLIM5	PDSS1	PEX11B	PEX12	PGAP2	PGRMC1	PGRMC2	PHTF1	PIGC	PIGF	PIGK	PIGN	PIGO	PIMREG	PIP4K2B	PITX1	PKP4	PLAU	PLCL2	PLCXD1	PLGRKT	PLK2	PLXNA2	PMS1	PNN	PNPLA4	POGLUT1	POGLUT2	POLA2	POLE2	POLM	POLR1G	POLR2I	POLR2L	POLR3K	PON2	POP5	PPARD	PPIC	PPM1F	PPOX	PPP1R3C	PPP2R2D	PRIM1	PRMT7	PRR16	PRSS23	PSMB10	PSMB9	PSME3	PSME3IP1	PSRC1	PTCD2	PTDSS1	PTPN18	PTPRN2	PUDP	PWP2	PXMP2	PXMP4	PYCARD	PYCR3	RAB27A	RAB38	RABIF	RAC2	RAD51C	RAD54B	RANBP6	RBL2	RBM8A	REXO5	RFC3	RGS4	RGS7	RHOBTB3	RIDA	RMDN3	RNASET2	RNFT2	ROR1	RPS6KB2	RRAGA	RRM2	RRS1	RSAD1	RTL10	SAC3D1	SCAND1	SDC2	SDHAF3	SEPHS1	SEPTIN7	SERPINE1	SETMAR	SH2D4A	SHMT1	SIX1	SKP2	SLC16A7	SLC25A11	SLC25A12	SLC25A20	SLC26A2	SLC37A4	SLC38A6	SLC39A8	SLC43A3	SLC5A6	SLFN12	SMARCD2	SMCO4	SMTN	SMURF2	SNRNP25	SNU13	SOX9	SPARC	SPC25	SPIN2A	SPTSSA	SRF	SRGN	SRSF7	SRSF8	SSX2IP	ST3GAL4	STX10	STX8	SUB1	SURF2	SYNJ2BP	SYNPO	SZRD1	TACSTD2	TAGLN	TARDBP	TASP1	TBC1D2	TBC1D2B	TBL1X	TCTA	TCTN3	TEX261	TGFB2	TGFBI	TGFBR2	TGIF2	TGM2	THAP10	THAP11	THBS1	THTPA	THYN1	TIMM10	TIMM8A	TIMM8B	TLE4	TLR4	TM7SF2	TM7SF3	TMCO6	TMEM109	TMEM14A	TMEM160	TMEM177	TMEM251	TMEM80	TMSB15B	TMX1	TMX4	TNFAIP1	TNS3	TOP2A	TOR3A	TPM4	TRAM2	TREX1	TRIAP1	TRIM14	TRIM34	TRMT12	TRMT2B	TSEN2	TSPAN1	TSPAN4	TTLL12	TTLL4	TTPAL	TUBB	TUG1	TUSC2	TXN2	UBQLN2	UBR7	UBTF	UBXN8	UCP2	UGGT2	UQCR10	UROS	USB1	USP13	USP18	UTP3	VANGL1	VCAN	VCL	VOPP1	WDCP	WDR5B	WDR7	WDR76	WDR77	WNT5A	WTAP	WWC1	XPA	YLPM1	ZBED8	ZBTB14	ZBTB18	ZBTB25	ZDHHC3	ZDHHC4	ZFHX4	ZHX3	ZMYM3	ZNF112	ZNF174	ZNF22	ZNF239	ZNF365	ZNF512B	ZNF93	ZNRD2
CAGCTG_AP4_Q5	> Genes having at least one occurence of the highly conserved motif M15 CAGCTG sites. The motif matches transcription factor binding site V$AP4_Q5 (v7.4 TRANSFAC).	AAK1	AARSD1	ABCB9	ABCE1	ABHD16A	ABHD4	ABI2	ABL1	ABLIM1	ABR	ABTB2	ACE	ACMSD	ACSL4	ACTA1	ACTB	ACTC1	ACTG2	ACTN3	ACVR1	ADAMTS2	ADAMTS4	ADAMTS8	ADAMTSL2	ADCY4	ADCY8	ADGRB3	ADGRG4	ADGRL3	ADO	ADRA2C	AFF4	AFG3L1P	AGAP2	AGBL5	AICDA	AIF1L	AKAP9	AKR7A2	AKT1	AKT2	ALDH1A1	ALK	ALPK2	ALS2	AMER1	AMOT	AMPH	ANAPC10	ANGEL1	ANGPT1	ANGPT4	ANGPTL2	ANK1	ANK2	ANKRD1	ANKRD12	ANKRD20A11P	ANKZF1	ANP32A	ANXA6	ANXA8	AP1S2	AP3D1	AP5M1	APBA1	APBA2	APBB2	APBB3	APLN	APOA5	APOBEC2	APOD	APOLD1	APOO	APP	APPBP2	AQP2	AQP5	ARF4	ARFGEF1	ARHGAP24	ARHGAP33	ARHGAP44	ARHGAP45	ARHGAP8	ARHGEF2	ARHGEF5	ARHGEF6	ARID1A	ARL6IP5	ARMC5	ARMC8	ARNT	ARPP21	ART1	ASB14	ASB16	ASB2	ASB5	ASIC2	ASPA	ASS1	ATF7IP	ATG9A	ATOH8	ATP13A4	ATP1A2	ATP1B2	ATP1B4	ATP2B3	ATP4A	ATP5PD	ATP6V0D1	ATP6V1A	ATP6V1C1	ATP6V1D	ATP6V1E2	ATXN7L2	AZIN1	B3GALNT2	B3GALT2	BACE2	BACH1	BACH2	BAHD1	BAIAP2	BAP1	BARX2	BAZ2A	BCAS3	BCL11B	BCL2L2	BCL6	BCL6B	BCL7A	BCL9L	BEND4	BEST2	BEST3	BEX2	BFSP2	BICRA	BMF	BMP1	BMP6	BMPR2	BMT2	BNC2	BNIP2	BNIP3	BORCS5	BRD4	BRINP1	BRINP3	BRSK2	BSCL2	BTBD11	BTBD3	BTF3P11	BTG1	BTG2	C11orf52	C11orf87	C12orf4	C1orf116	C1QTNF1	C21orf62	C2orf16	C2orf27A	C6orf47	C6orf62	C7	C7orf33	C9orf16	CA11	CA3	CABP1	CACNA1G	CACNA1H	CACNA1S	CACNA2D3	CACNB1	CACNB2	CACNG2	CADM2	CADPS	CALCA	CALCOCO1	CALM2	CALM3	CAMK2G	CAMKV	CAPZA3	CARMIL3	CASK	CASKIN1	CASKIN2	CAST	CATSPER2	CAV3	CAVIN2	CBFA2T2	CBFA2T3	CBX6	CCDC102A	CCDC138	CCDC177	CCDC186	CCDC191	CCDC26	CCDC43	CCDC65	CCDC71	CCDC78	CCDC85B	CCL27	CCL4	CCND2	CCNE2	CCNJ	CD247	CD276	CD47	CD72	CD79B	CD9	CD99L2	CDC25B	CDC42EP3	CDC42SE1	CDCA3	CDH13	CDH3	CDH6	CDHR5	CDK18	CDK2	CDK2AP1	CDK5	CDK5R2	CDKL5	CDKN1B	CDKN2C	CDKN3	CDO1	CDX1	CELA3A	CELF3	CEP95	CERKL	CFAP57	CFAP65	CHAC1	CHAT	CHD4	CHFR	CHID1	CHPF	CHRD	CHRNA1	CHRNE	CHRNG	CIBAR2	CILP	CITED2	CKM	CLDN15	CLDN2	CLEC14A	CLEC4D	CLIP1	CLPS	CLSTN2	CLVS1	CMKLR1	CMTM5	CNIH2	CNNM2	CNP	CNTD1	CNTN2	CNTN4	CNTN6	CNTNAP5	COA3	COL22A1	COL2A1	COL5A3	COL7A1	COLEC12	COMMD3	CORO2B	COX6A2	CPA6	CPEB3	CPEB4	CPS1	CRACR2A	CRB1	CRCT1	CREB3L1	CREM	CRHBP	CRIP2	CRYAB	CSDE1	CSF1R	CSMD3	CSNK1G2	CSRNP3	CTSD	CTXN1	CUL7	CUTA	CXCR5	CXorf58	CXXC4	CYP2F1	CYP46A1	CYP8B1	CYTH3	DAAM1	DACT1	DALRD3	DAO	DBH	DBNDD1	DCAF17	DCLRE1A	DCTN1	DCX	DDIT4	DDIT4L	DDR1	DDX17	DDX5	DENR	DEPTOR	DERL3	DES	DHRS3	DLC1	DLEU1	DLEU2	DLG2	DLGAP1	DLL1	DLL3	DLL4	DLX1	DMC1	DMD	DMPK	DMTF1	DNAJA1	DNAJB5	DNAJC1	DNHD1	DOC2A	DOCK4	DOCK6	DOCK9	DOK3	DOK7	DPCD	DPF2	DPH1	DPP3	DPP9	DRG1	DRP2	DSCAM	DTNA	DTX3	DUSP1	DUSP26	DUSP4	DVL3	DYNLRB2	DYSF	E2F1	E2F3	EBNA1BP2	EDC4	EDF1	EDN3	EFNA1	EFS	EGR1	EGR2	EIF2S1	EIF4ENIF1	EIF4G2	ELAVL2	ELAVL3	ELF4	ELL	ELL3	ELN	ELP4	EMILIN3	EMP3	EN1	ENO3	EOMES	EPHA2	EPHB2	EPN2	EPN3	EPOR	ERBB3	ERF	ERH	ERLIN2	ERN1	ERP27	ESCO1	ESR1	ESRRA	ESRRB	ESRRG	ETF1	ETS1	ETV1	ETV5	EXOC5	EXOC6	EXTL1	EXTL3	EYA1	EYA2	EYA3	F11R	FAAP100	FAM110A	FAM120B	FAM131A	FAM178B	FAM193A	FAM193B	FAM217B	FAM222A	FAM50A	FAM98A	FBXL21P	FBXO24	FBXO36	FBXO40	FBXO5	FCER1G	FCGBP	FCRLA	FCRLB	FER1L6-AS1	FES	FEZF2	FGF1	FGF12	FGF13	FGF14	FGF17	FGF21	FGF7	FGF8	FGR	FHL3	FILIP1	FIS1	FITM1	FLNC	FLRT3	FMO5	FNDC5	FNDC8	FOXA1	FOXD3	FOXN2	FOXO4	FOXP1	FOXS1	FRAS1	FREM1	FRMD5	FXR1	FXYD3	FZD9	GAB2	GABPB2	GABRA3	GADD45G	GAP43	GAS7	GATA1	GATA3	GCAT	GDNF	GEM	GFI1	GGNBP2	GHR	GIGYF2	GJC2	GNB2	GNB3	GNG3	GNG8	GOLGA2P11	GOLGA7	GOLM2	GOLPH3L	GPBP1	GPD1	GPM6B	GPR1	GPR162	GPR17	GPR174	GPR21	GPR34	GPR37L1	GPR61	GPR62	GPX1	GREB1L	GRHL3	GRIK3	GRIN2B	GRIN2D	GRK2	GRK5	GRPR	GSDMA	GSK3B	GTPBP2	GZMB	H1-0	H2AC7	H2AZ1	H2BC3	H2BC7	H3C3	H3C4	HAPLN2	HCFC2	HDAC11	HDAC4	HDAC9	HECTD2	HES6	HHATL	HHEX	HID1	HIF1A	HIGD1B	HIP1	HIP1R	HIVEP3	HJV	HMGA2	HMGN2	HMOX1	HNRNPDL	HOOK1	HOXA3	HOXA5	HOXA6	HOXB1	HOXB5	HOXC12	HOXC4	HOXC6	HOXD10	HOXD3	HPCA	HPSE2	HRAS	HRC	HS3ST4	HSD11B1	HSD17B8	HSD3B7	HSH2D	HSPA5	HSPB2	HSPB3	HSPB6	HTR2C	HTR3A	HTR5A	HYAL2	ID1	ID3	IDH2	IER5L	IFNL2	IFNL3	IGF1	IGF1R	IGFBP3	IGFBP6	IKZF2	IL10	IL11	IL11RA	IL17B	IL1RAPL2	IL24	IL34	IMMP1L	IMPDH1	IMPG1	INA	INF2	INHA	INKA1	INPPL1	INSR	IP6K3	IPCEF1	IQCD	IRAG1	IRF2BPL	IRX4	ISL1	ITGA3	ITGA6	ITGB1BP2	ITGB8	ITPR3	ITSN1	IZUMO4	JAG1	JAKMIP2	JAKMIP3	JMJD1C	JPH1	JPT1	KCNA2	KCNE4	KCNH2	KCNIP2	KCNIP3	KCNJ13	KCNJ16	KCNJ2	KCNK5	KCNMA1	KCNMB1	KCNMB3	KCNN2	KCNN3	KCNQ1DN	KCNQ4	KCNQ5	KCNS2	KCNS3	KCTD8	KDM2A	KDM4C	KIF1B	KIF4A	KIF7	KIFC3	KIRREL2	KLF10	KLF12	KLF13	KLF5	KLF8	KLHDC2	KLHDC7A	KLHL1	KLHL40	KLHL41	KLK1	KLK13	KLK2	KMT2A	KNCN	KRT19	KRTCAP2	KSR2	L1CAM	LAMA5	LAMB2	LARP4	LAT	LAYN	LBX1	LBX2-AS1	LCK	LDB3	LDLRAD3	LDLRAD4	LEF1	LEMD2	LENG9	LGALS1	LGI1	LGI3	LGI4	LGSN	LHFPL1	LHFPL2	LHX2	LHX3	LIMK2	LINC00299	LINC00303	LINC00482	LINC00487	LINC00670	LINC01089	LINC01138	LINC01567	LINC01931	LINC02872	LINC02875	LMF1	LMF2	LMO4	LMOD3	LNX1	LNX2	LONRF1	LOXL1	LOXL4	LRBA	LRCH1	LRCH4	LRFN5	LRP1	LRP5	LRRK1	LRRN1	LRRN2	LRRN3	LRRN4CL	LRRTM1	LRRTM3	LRTM1	LSP1	LTA	LTBP1	LUC7L	LUC7L3	LURAP1L	LY6G6E	LZTS2	MACROD1	MAF	MAGED1	MAGI1	MAN1A1	MAN1C1	MAN2B1	MANBA	MAP1A	MAP2K5	MAP2K6	MAP3K13	MAP3K3	MAP3K5	MAP3K8	MAPK4	MAPK8IP1	MAPRE3	MARCHF1	MARCHF5	MARK2	MASP1	MAST1	MATN1	MBNL1	MBNL2	MBP	MCAM	MCF2	MCOLN1	MDK	MDM2	MED13	MEF2C	MEF2D	MEGF10	MEGF8	MEIS2	METTL7B	METTL8	MFNG	MFRP	MFSD2A	MGLL	MID1	MID2	MINDY1	MIR1-1HG	MIR1-1HG-AS1	MIR137HG	MIR22HG	MIR9-1HG	MITF	MKRN4P	MLIP	MLLT11	MLYCD	MMRN2	MOB3C	MOG	MORC3	MOS	MOSMO	MOSPD1	MPPED2	MPRIP	MRGPRF	MRPL14	MRPS6	MSS51	MSTN	MT1E	MTIF2	MTMR10	MTMR4	MTSS1	MUC15	MUSK	MXI1	MYADM	MYBL2	MYBPC1	MYBPH	MYC	MYCBP	MYCLP1	MYCN	MYF5	MYH13	MYH3	MYH4	MYL3	MYL6B	MYLK	MYLPF	MYO18A	MYO18B	MYO1C	MYO1F	MYO7A	MYOT	MYOZ1	MYOZ2	MYOZ3	MYPN	MYT1	NAA50	NACA	NADK2	NAGLU	NANOS1	NAP1L5	NAPB	NAPEPLD	NAT9	NAV1	NAV3	NBEA	NCAPH2	NCDN	NCF4	NCKAP5	NDNF	NDRG1	NDST2	NDST4	NDUFA4	NDUFA4L2	NDUFAF3	NDUFC1	NEB	NECTIN3	NEDD4	NEDD4L	NES	NEURL1	NEUROD2	NEUROG3	NEXN-AS1	NFIX	NGF	NHLH2	NHLRC2	NID2	NIPBL	NKD1	NKX2-2	NLGN3	NNAT	NOL4	NOL4L	NOL9	NOSIP	NOTCH1	NOVA1	NPHP4	NPPA	NR2E1	NR3C2	NR4A1	NR4A3	NR5A1	NRBF2	NRG2	NRK	NRP2	NSG2	NTF3	NTF4	NTNG2	NTS	NUDT18	NUDT22	NUMBL	NUTF2	NXPH3	NXPH4	OBSCN	OGFOD2	OGG1	OLFML1	OMA1	OMG	ONECUT2	OPCML	OR2L13	ORMDL3	OSBPL10	OSR1	OTUD7A	P2RX4	P2RX5	P2RY4	P3H3	PABPC5	PACSIN3	PADI2	PAICS	PAK3	PAK5	PAK6	PALMD	PAM	PARP12	PARP6	PARP8	PASK	PATL1	PAX1	PAX2	PBXIP1	PCBP2	PCBP4	PCDH18	PCDH9	PCF11	PCNX1	PCYT1B	PDAP1	PDE10A	PDE1A	PDE3A	PDE7A	PDGFB	PDHA2	PDK2	PDLIM2	PDLIM4	PDZD11	PEG10	PEPD	PEX7	PGF	PHF1	PHF23	PHF7	PHKA1	PHLDB1	PI4KB	PICALM	PIGN	PIK3AP1	PIK3CG	PITX3	PJA2	PKD2L1	PLAAT3	PLAC1	PLCB2	PLCZ1	PLEC	PLEKHA4	PLEKHA6	PLN	PLP1	PLPP7	PLS3	PLXNB3	PMEL	PML	PMP22	PNMA1	PNOC	PODN	POLD4	POLL	POLR1D	POLR3GL	POU4F1	PPAT	PPM1A	PPM1E	PPM1J	PPP1R16B	PPP1R17	PPP1R3D	PPP1R7	PPP1R9B	PPP2R3A	PPP2R5C	PPP2R5E	PPP3CA	PPP3CB	PRDM13	PRDM8	PREX2	PRICKLE1	PRICKLE2	PRKAA2	PRKACA	PRKACG	PRKAG3	PRKCB	PRKCG	PRKCQ	PRMT6	PROK2	PROSER3	PRPF39	PRR11	PRR14L	PRR30	PRR35	PRRG2	PSD	PSD2	PSIP1	PSMD3	PTCH2	PTCHD1	PTGDS	PTGFRN	PTGIR	PTH1R	PTK2	PTK7	PTP4A3	PTPN1	PTPN6	PTPRS	PURA	PVALB	PYGM	QTRT2	RAB24	RAB26	RAB27A	RAB30	RAB33A	RAB3A	RAB3C	RAB5B	RABAC1	RAD51AP1	RAD51B	RAD51D	RAG1	RAI1	RAMP2	RAP2B	RAPSN	RARA	RASGEF1A	RASGRF2	RASL10A	RASL10B	RASL12	RASSF1	RASSF2	RBBP7	RBFOX1	RBFOX2	RBM14	RBM15B	RBMS3	RCAN1	RCOR2	RCSD1	RDH10	REEP1	REEP6	RELA	RENBP	REPS1	REPS2	RERG	RESF1	RETNLB	RFX8	RGR	RGS12	RGS6	RGS7	RGS8	RHBDF1	RHOBTB2	RHOD	RIBC2	RIMS1	RIN1	RIPOR1	RIT1	RNF111	RNF121	RNF13	RNF14	RNF166	RNF19B	RNF213	RNF216	ROBO4	ROCK1	RORC	RPA3	RPL23AP32	RPL28	RPS6KB1	RPUSD4	RRAD	RRAGD	RSPO2	RSRC1	RTKN	RTL9	RTN2	RTRAF	RUFY1	RUFY4	RUNDC1	RUNX1	RUNX1T1	RUNX3	RUSC1-AS1	RXRG	RYK	RYR1	S100A2	S100A3	S100A8	SALL1	SAMD1	SBSN	SCAMP5	SCAP	SCFD1	SCN3B	SCN4A	SCN5A	SCRN1	SCT	SCUBE3	SELPLG	SEMA4A	SEMA6D	SEMA7A	SEPTIN3	SEPTIN4	SEPTIN7	SERF2	SERPINE1	SET	SEZ6	SGCG	SGIP1	SGK2	SGMS2	SH2B3	SH2D6	SH3BGRL3	SH3BP1	SHISA4	SHISA6	SHOX2	SIX5	SKA2	SKIDA1	SLC12A2	SLC12A8	SLC18A3	SLC1A4	SLC1A7	SLC22A17	SLC24A3	SLC25A26	SLC25A41	SLC26A10	SLC29A4	SLC30A8	SLC35A4	SLC35C2	SLC38A3	SLC39A9	SLC43A3	SLC44A1	SLC44A2	SLC4A1	SLC4A2	SLC5A10	SLC5A7	SLC66A1	SLC6A14	SLC7A11	SLC8A3	SLF2	SLITRK5	SLITRK6	SMAP2	SMARCA1	SMARCA2	SMARCA5	SMARCAL1	SMC1B	SMG5	SMIM43	SMYD1	SNCG	SNN	SNPH	SOBP	SORBS1	SORBS3	SOST	SOWAHA	SOX10	SOX12	SOX2	SOX4	SOX5	SPAG6	SPATA6	SPCS1	SPECC1	SPEG	SPG21	SPIB	SPIN2A	SPINK5	SPOCK2	SPOP	SPPL3	SPRED1	SPRY4	SPTAN1	SPTBN1	SPTY2D1	SRC	SRCIN1	SRD5A3	SRF	SRP54	SRPK3	SRPX	SRRM3	SSC4D	SSX2IP	ST8SIA4	STAC3	STAR	STARD13	STAT2	STAT3	STAT5A	STAT5B	STIM1	STMN2	STOML2	STXBP6	SULT2B1	SUMO2	SUMO4	SUPT16H	SUPT5H	SUV39H2	SV2A	SVIL	SYNC	SYNPO2L	SYNRG	SYT16	SYT17	SYT6	SYTL1	SYTL2	SYVN1	TACC1	TAL2	TAPT1	TAPT1-AS1	TAS1R1	TAZ	TBC1D2B	TBCC	TBR1	TBX3	TBX6	TCF12	TCF21	TCF4	TCF7	TEAD2	TEF	TENM3-AS1	TENT5C	TEX35	TFAP2C	TFAP4	TFDP2	TGFB2	TGFB3	TGFBR2	TGIF1	TGIF2	THPO	TIAF1	TIMP4	TINAGL1	TLE4	TLNRD1	TMEM100	TMEM104	TMEM105	TMEM109	TMEM125	TMEM126B	TMEM17	TMEM178A	TMEM182	TMEM184A	TMEM25	TMEM255A	TMEM35A	TMEM79	TMEM86A	TMEM8B	TMF1	TMOD3	TMOD4	TMUB2	TNFRSF19	TNFSF4	TNKS1BP1	TNNC1	TNNC2	TNNI2	TNNT1	TNNT2	TNNT3	TNRC6C	TNS1	TOB1	TOLLIP	TONSL	TOR1AIP1	TP53BP1	TP53INP2	TPCN1	TPI1	TPM2	TPM3	TPMT	TPPP3	TRAF3	TRAF4	TRAM1	TRAPPC3	TRERF1	TRIM39	TRIM46	TRIM54	TRIM62	TRIM8	TRIP11	TRIP4	TRIT1	TRMT10A	TRPC4	TRPM4	TRPT1	TRPV1	TSC22D3	TSC22D4	TSEN54	TSPAN33	TTLL7	TUBA1A	TUBA4A	TUBA4B	TUBA8	TUBB2B	TUBB4A	TUBG2	TUG1	TUSC2	TXN	TXNDC12	UBALD2	UBE2B	UBE2D3	UBE2H	UBE2K	UBE2O	UBE2W	UBR5	UBTF	UFM1	UGT1A7	UNC119	UNC13B	UNC45B	USF1	USO1	USP1	USP13	USP3	USP32	USP32P2	USP49	USP5	USP54	VAMP1	VAMP3	VAMP8	VAT1	VEGFA	VEZF1	VGF	VGLL3	VPS18	VPS45	VSTM2A	VWA5A	VXN	WBP1L	WBP2NL	WBP4	WDFY1	WDPCP	WDR25	WDR81	WDR83	WDR83OS	WDTC1	WNK2	WNK4	WNT10A	WNT10B	WNT2	WNT2B	WNT4	WNT6	WNT7B	WNT8B	WNT9A	WWC2-AS2	XBP1	XCL2	XIRP1	XPNPEP1	XPR1	YARS1	YBX2	YPEL5	YTHDF2	YWHAZ	YY1AP1	ZBTB16	ZBTB18	ZBTB20	ZBTB25	ZBTB33	ZCCHC24	ZEB2	ZFAND3	ZFP36L1	ZFYVE1	ZFYVE26	ZMAT3	ZMIZ1	ZMYM2	ZMYM4	ZMYND8	ZNF133	ZNF232	ZNF267	ZNF277	ZNF326	ZNF384	ZNF385A	ZNF398	ZNF503	ZNF513	ZNF521	ZNF593	ZNF646	ZNF668	ZNF703	ZNF710	ZNF777	ZRANB1	ZSWIM8
CAGTATT_MIR200B_MIR200C_MIR429	> Genes having at least one occurence of the motif CAGTATT in their 3' untranslated region. The motif represents putative target (that is, seed match) of human mature miRNAs hsa-miR-200b, hsa-miR-200c and hsa-miR-429 (v7.1 miRBase).	ACACA	ACE2	ACVR2A	ADAMTS3	ADCY2	ADIPOR2	AEBP2	AFF3	AGFG1	AKAP7	AMBRA1	AMFR	AMMECR1L	AMOTL2	ANK3	ANKRD28	ANLN	AP1S2	APPL1	ARHGAP20	ARHGDIA	ARHGEF17	ARID2	ARID4B	ARL8B	ARPP21	ASAP1	ASF1A	ASXL1	ATP2A2	ATRX	ATXN1	B3GNT2	BAG6	BAP1	BASP1	BAZ2B	BCAP29	BCL11B	BHLHE41	BMI1	BPTF	BRMS1L	BRWD1	BTF3L4	C16orf72	C6orf62	CAB39	CACNA1C	CALU	CASR	CBX4	CCNJ	CCNYL1	CDH11	CDK16	CDK17	CDK2AP1	CDR2	CDYL	CEP350	CEP41	CERS6	CFL2	CHD9	CILK1	CITED2	CLASP1	CLASP2	CLIC4	CLIP1	CLIP2	CNEP1R1	CNN3	CNOT4	CNOT6	CNOT7	CNTFR	CNTN4	COPS8	CORO1C	CREB5	CRH	CRKL	CSMD3	CSNK1G3	CTDSPL2	CTNND2	CYP1B1	DACH1	DACT1	DAG1	DCAF7	DCUN1D1	DDX3X	DDX3Y	DENND5A	DGKA	DLC1	DMRT2	DNAJB5	DNAJB6	DNMT3A	DUSP1	DYRK2	E2F3	EFNA1	EFNB2	EGLN1	EGR3	EIF2B5	EIF2S1	EIF5B	ELAVL2	ELF2	ELOC	EPS8	ERRFI1	ESRRG	ETS1	ETV5	EVI5	FAM118B	FAM219A	FAM76B	FAM8A1	FBXO33	FBXW11	FBXW2	FBXW7	FERMT2	FEZ2	FGD1	FGFR2	FHL1	FHOD1	FIGNL2	FLI1	FMR1	FN1	FNDC3B	FOXG1	FOXK1	FXR1	FXR2	GABBR2	GABPA	GARRE1	GATA2	GATA4	GDI2	GEM	GIT2	GLI3	GLRA2	GNAI3	GOLGA6L9	GOLGA7	GOLGA8A	GOLGA8B	GOLGA8EP	GOLGA8G	GOSR2	GPM6A	GPR146	HDHD2	HECTD2	HIC2	HIPK1	HLF	HMBOX1	HMGB3	HNF1B	HNRNPD	HNRNPH2	HNRNPK	HNRNPU	HS2ST1	HS3ST1	HSPA9	ID2	ID2B	IER5	IGSF3	INTS8	IP6K1	ITPR1	JAKMIP3	JAZF1	KANK1	KAT2B	KCND2	KCNJ2	KCNK2	KCNQ4	KCTD15	KCTD8	KHDRBS1	KLF10	KLF12	KLF4	KLF9	KLHL3	KRAS	KRT80	LAMC1	LCP1	LEPR	LFNG	LHFPL6	LIN7B	LMO7	LPAR1	LRP1	LRP1B	LRP4	LRRTM3	LYPLA2	MAFG	MAP11	MAP2	MAP4K3	MAP4K4	MARCKS	MATR3	MBLAC2	MBOAT2	MED13	MEX3B	MEX3C	MFAP5	MGAT2	MIEF1	MMD	MMD2	MPP5	MPRIP	MSL2	MSN	MTFR1	MTUS1	MXD3	MYB	MYCN	MYT1	NAB1	NAP1L5	NAPB	NAV3	NBR1	NCOA2	NCOA7	NCS1	NDN	NDST1	NEDD1	NEGR1	NFIA	NFYA	NGEF	NIN	NIPA1	NOG	NOVA1	NPC1	NPM1	NPTX1	NR3C1	NR5A2	NRIP1	NRP2	NTF3	NUDT4	NUFIP2	NUP153	NXPH1	NYAP1	OCLN	OGT	OLIG3	ORMDL3	OSBPL11	OTUD4	OXR1	PAK5	PALM2AKAP2	PAM	PAPOLA	PARD6B	PARP6	PCDH7	PCDH8	PCMTD1	PCNP	PDCD10	PDIK1L	PDPK1	PDS5B	PENK	PHACTR3	PHF21A	PHF21B	PHF6	PHLDB1	PHTF2	PIKFYVE	PIN1	PKD1	PKIA	PLCL1	PLK2	PLPP3	PLPPR1	PLS3	PM20D2	PPM1B	PPM1E	PPM1F	PPP1R10	PPP1R9B	PPP2CA	PPP2R2C	PPP2R5C	PPP4R2	PPP6R3	PRDM1	PRKACB	PRKAR2B	PSIP1	PTBP1	PTHLH	PTPN13	PTPRZ1	PUM2	QKI	R3HDM2	RAB21	RAB7A	RABIF	RAC1	RANBP10	RANBP9	RAP1B	RAP2C	RBSN	RDH10	RECK	REEP1	REV1	RGL1	RHOA	RHOT1	RIC1	RLF	RND3	RNF5	RPS6KA2	RPS6KA3	RPS6KB1	RTF1	S100PBP	SBF1	SCAMP1	SCD	SCHIP1	SCN3B	SCRT2	SDC2	SEC23A	SEMA3F	SEMA6D	SERINC1	SESN1	SGIP1	SH3PXD2A	SIAH1	SLC14A1	SLC16A12	SLC16A2	SLC1A2	SLC23A2	SLC38A2	SLC38A4	SLC6A1	SLC6A6	SLF2	SLITRK1	SMARCAD1	SMARCD1	SMG8	SMURF2	SNAP25	SOX1	SOX2	SPTB	SPTSSA	SRF	SRSF1	SRSF2	SSH2	ST6GALNAC5	STX1A	SULF1	SUPT20H	SYDE1	SYNJ1	SYT1	SYVN1	TAF4	TARDBP	TBC1D22B	TBK1	TBP	TEAD1	THAP1	TIAL1	TLN2	TMCC1	TMEFF2	TMEM70	TNFRSF11B	TOB1	TOGARAM1	TRAM1L1	TRIL	TRIM2	TRIM33	TRMT9B	TSC22D1	TSC22D2	TUBB	TUBB2A	TUBB3	UBA6	UBE2B	UBE2D1	UBE2I	UBE2W	UBQLN1	ULK2	USP25	VASH1	VAT1L	VEGFA	VEZF1	VLDLR	WAPL	WBP1L	WDFY3	WIPF1	XIAP	XKR6	YPEL2	YTHDF3	YWHAB	YWHAG	ZC3H15	ZC3H6	ZCCHC24	ZEB1	ZEB2	ZFAND6	ZFPM2	ZIC3	ZMYM4	ZNF217	ZNF532	ZNF711
CAIRO_HEPATOBLASTOMA_CLASSES_DN	> Genes down-regulated in robust Cluster 2 (rC2) of hepatoblastoma samples compared to those in the robust Cluster 1 (rC1).	AADAC	ABCA2	ABCA6	ABHD6	AC245407.2	ACSL5	ADH1A	ADH1B	ADH1C	ADH6	ADIPOR2	ADIRF	AFM	ALAS1	ALDH2	ALDH3A2	AMOTL2	ANXA10	ANXA4	AOX1	APCS	APOC4	AQP9	AR	ARL6IP5	ASPA	ATN1	ATP10A	B2M	BCL6	BHLHE40	BLCAP	BLNK	BLOC1S1	BSCL2	C1QTNF3	C1R	C1S	C7	C8A	CAMK1D	CAPN2	CASP4	CAT	CD59	CD5L	CD81	CDC42EP3	COL18A1	COPZ2	CSRP2	CTSF	CTSO	CTXND1	CX3CR1	CYLD	CYP1A1	CYP2B6	CYP2C9	CYP2E1	DAO	DAPK1	DBP	DCN	DEPDC5	DKK3	DNASE1L3	ECM1	EGR1	EMCN	ENG	ENPEP	FABP3	FAM189A2	FAS	FAT4	FMO3	FMO4	FRY	GABARAPL1	GAS6	GATM	GC	GFOD1	GHR	GIMAP5	GLUL	GLYAT	GPR171	HCP5	HDAC9	HGD	HIVEP2	HOMER2	HPD	HSD11B1	HSD17B6	HSPB6	HTRA1	IGF1	IL1R1	IL2RB	IL6ST	ITGA8	ITIH4	ITIH5	ITM2A	JADE2	KANK2	KANK3	KCNK1	KDM2A	KHK	KIAA0040	KLRB1	KLRK1	LAMA2	LAMA3	LCK	LDB2	LIMS2	LMOD1	LPXN	MAN1C1	MAP3K14	MAP3K5	MAST4	MFAP3L	MICU1	MMRN2	MTMR11	MYCL	MYL12B	MYLK	MYRIP	NAP1L1	NAXD	NBL1	NFKBIA	NR1D2	NTF3	P4HTM	PACRG	PALM2AKAP2	PAMR1	PDE2A	PEA15	PEBP1	PHYH	PLA2G4C	PLXNB2	PON1	PREB	PRKCH	PSME2	PTPRB	RAB33A	RAMP3	RARB	RARRES2	RASGRF1	RBP1	RCAN1	RPS27L	RRAS	SERPING1	SGCB	SGPL1	SHB	SLC10A1	SLC27A5	SLC30A1	SLC4A4	SLC6A1	SLCO1B1	SLCO1B3	SMAD3	SMAD7	SNED1	SNRK	SPON1	SPTBN1	SRA1	ST3GAL5	SULT1B1	SVEP1	SYNPO	TBC1D2B	TFAP2A	TJP1	TK2	TNS2	TRADD	TRAK1	TRANK1	TRIM22	TSC22D1	TSC22D3	TST	TTC9	TUT7	UBA7	UGT2B4	UQCRQ	VEGFD	VSTM4	WASHC3	WFDC1	ZBTB18	ZBTB20	ZCCHC24	ZEB1	ZNF710-AS1	ZNF862	ZSWIM8
CAIRO_HEPATOBLASTOMA_CLASSES_UP	> Genes up-regulated in robust Cluster 2 (rC2) of hepatoblastoma samples compared to those in the robust Cluster 1 (rC1).	AAMP	AARS1	AARSD1	AATF	ABCF2	ACKR3	ACLY	ACP1	ACSL3	ACTR3B	ADSL	AFP	AGBL5	AGFG1	AGPAT5	AGPS	AHCY	AK4	ALDH18A1	AMD1	ANGEL1	AP1G2	AP2B1	APEX1	APRT	ARFGEF1	ARID3A	ARMC9	ASPM	ATIC	ATP2B1	ATP5MC2	ATP6AP1	ATP6V1H	AURKA	AURKB	B9D1	BCCIP	BFAR	BIRC5	BLMH	BOP1	BORA	BRCA2	BSG	BUB1	BUB1B	BUB3	BYSL	BZW2	C1orf109	C1QBP	C20orf27	C8orf33	CAD	CALU	CANX	CAPRIN1	CBX3	CCDC47	CCDC88A	CCNA2	CCNB1	CCNB1IP1	CCNB2	CCNE1	CCNF	CCT2	CCT3	CCT4	CCT5	CCT6A	CCT7	CD164	CDC20	CDC25A	CDC25C	CDC27	CDC6	CDCA4	CDCA8	CDK1	CDK4	CDKAL1	CDKN3	CDT1	CENPA	CENPF	CENPI	CENPN	CENPQ	CEP57	CERS6	CHAF1A	CHCHD2	CHD7	CHEK1	CHEK2	CIAO1	CIAPIN1	CIZ1	CKAP5	CKLF	CKS2	CLIC1	CLNS1A	CNOT6	COG5	COIL	COMMD8	COPS5	CPNE1	CPSF1	CPSF6	CREB3L2	CRELD1	CSE1L	CSNK2A1	CSNK2B	CTSV	CYC1	DARS1	DAZAP1	DBF4	DCP2	DDC	DDOST	DDX1	DDX10	DDX18	DDX27	DDX39A	DDX41	DDX42	DDX56	DGKD	DGUOK	DKC1	DLGAP5	DLST	DMAC2	DNAAF5	DNAJC10	DNAJC4	DNAJC7	DNAJC9	DNMT1	DNMT3A	DOP1B	DPH5	DTL	DTYMK	DUSP9	E2F5	ECPAS	ECT2	EEF1B2	EEF1D	EEF1E1	EIF2B4	EIF2S2	EIF3B	EIF3E	EIF3F	EIF3H	EIF3L	EIF3M	EIF4A1	EIF4A3	EIF4B	EIF4E2	EIF5B	EMG1	ENO1	ENOPH1	ENY2	EPCAM	EPRS1	ERGIC3	ESF1	EXOSC2	EXOSC4	EZH2	FAM136A	FAM216A	FANCA	FANCI	FARSA	FASTKD1	FBL	FBXO5	FKBP10	FKBP1B	FNTA	FOCAD	FXN	FXR1	GART	GCFC2	GCN1	GCSH	GGCT	GINS1	GINS2	GINS4	GLDC	GMPR2	GNL3	GPN1	GPS1	GPX7	GRK6	GTF2F1	GTF3C2	GTF3C3	GTPBP4	GTSE1	HDAC2	HDLBP	HEATR1	HIC2	HJURP	HMGA1	HMGA2	HMGB2	HMGB3	HMMR	HNRNPA3	HNRNPA3P1	HNRNPC	HNRNPR	HOMER1	HS2ST1	HSF1	HSP90AB1	HSPA13	HSPD1	HTRA2	HUWE1	IARS1	IGSF1	IL1RAPL1	ILF2	ILF3	IMP4	IMPDH2	IPO4	IPO5	IPO7	JPT1	JPT2	KARS1	KDELR1	KDM1A	KIAA0930	KIF11	KIF14	KIF15	KIF18A	KIF18B	KIF20A	KIF22	KIF23	KIF2C	KIF4A	KLHL7	KMT5AP1	KNTC1	KPNA2	KPNB1	KRT19	LANCL2	LAPTM4B	LDAH	LIG1	LIG3	LRPPRC	LRRC1	LRRC59	LSM2	LSM4	LSP1P5	LTA4H	LYRM4	MAD1L1	MAD2L1	MAN1B1	MAPKAPK5	MAPRE1	MAVS	MAZ	MCM10	MCM2	MCM3	MCM4	MCM6	MCM7	MDN1	MEAK7	MEP1A	METTL8	MIF	MIS18A	MKI67	MLST8	MMS19	MNAT1	MPZL1	MRE11	MRPL12	MRPL15	MRPS18B	MRPS27	MRPS33	MRPS7	MRS2	MRTO4	MSH2	MSH6	MTA1	MTDH	MYBBP1A	MYCBP	MYCN	MYL6B	NAE1	NAT10	NCAPD2	NCAPG	NCAPG2	NCBP2	NCL	NCLN	NDC1	NDC80	NEK2	NELFE	NHP2	NIP7	NLE1	NME1	NME2	NOL11	NOL7	NOLC1	NONO	NOP16	NOP56	NPM1	NPM3	NR2F6	NSD2	NT5DC2	NTAQ1	NUFIP1	NUP153	NUP205	NUP210	NUP85	NUP93	NUSAP1	ODC1	ODF2	OIP5	OLA1	ORC4	OSBPL2	OXA1L	P3H4	P4HB	PABPC4	PARP1	PAXIP1	PBK	PCM1	PDCD11	PDCD4	PDGFRL	PDIA4	PDIA6	PDSS1	PFAS	PHB	PHB2	PI4KA	PIK3C2G	PLCXD1	PLIN3	PLK1	PLTP	PMS1	PNKP	PNO1	POLD1	POLR1C	POLR2D	POLR3D	POLR3E	POMK	POP7	PPA1	PPAT	PPP1CC	PQBP1	PRC1	PRDX4	PRDX6	PRKDC	PRMT1	PRMT3	PRMT5	PRPF6	PSMB5	PSMF1	PSMG1	PSPH	PTDSS1	PTK2	PTP4A3	PTPRA	PUDP	PUF60	PUS1	PUS7	PYGL	QARS1	R3HDM1	RAB4A	RABGGTB	RACK1	RAD51AP1	RAN	RANBP1	RB1CC1	RBM12	RBM4	RBX1	RCC1	RFC1	RFC2	RFC4	RFWD3	RFXANK	RIOK3	RNASEH2A	RNF126	RPL10A	RPL11	RPL14	RPL15	RPL18	RPL18A	RPL19	RPL22	RPL23	RPL24	RPL28	RPL36	RPL37A	RPL4	RPL5	RPL6	RPL8	RPLP0	RPN2	RPP40	RPS14	RPS16	RPS21	RPS3	RPS6	RPS6KB1	RPS8	RPS9	RRM1	RRM2	RRS1	RSL1D1	RTRAF	RUVBL1	RUVBL2	RXYLT1	SAE1	SAP130	SCRIB	SEC23IP	SEC61G	SEPTIN9	SERBP1	SF3A1	SF3B3	SFI1	SFPQ	SINHCAF	SKP2	SLC25A3	SLC35F5	SLC39A4	SLCO4A1	SLCO4C1	SMARCA1	SMARCA4	SMARCB1	SMARCC1	SMC2	SMC4	SNHG14	SNORD52	SNRNP200	SNRPB	SNRPD1	SNTB1	SNU13	SNX5	SOAT2	SPAG5	SPDL1	SPTLC2	SQLE	SRP72	SRPK1	SRSF1	SRSF2	SRSF9	SSB	SSR3	SSRP1	ST13	STK25	STOML2	SULT1C2	SUPT16H	SUPT3H	SUPT4H1	TAF12	TAF1D	TAF9	TASP1	TBC1D31	TBL2	TBRG4	TCAF1	TCEA1	TCERG1	TDP1	TEX2	TFRC	TGS1	THAP4	THG1L	THOC5	TIMELESS	TIMM9	TMA16	TMEM97	TMPO	TOMM20	TOMM34	TOMM70	TOP2A	TPD52L2	TPGS2	TPI1	TPX2	TRAP1	TRIM28	TRIP13	TRRAP	TSR1	TTK	TUBG1	TWNK	TXNL4A	U2SURP	UBAP2	UBE2C	UBE2S	UBE2V1	UBXN8	UGGT2	UNC93A	UPK3A	UQCRB	UQCRH	USP10	USP24	UTP14A	UTP18	UTP20	UTP6	VARS1	VDAC2	VRK1	VTI1B	WARS2	WDR12	WDR3	WDR46	WDR77	XPO7	XRCC5	XRCC6	YBX1	YBX3	YEATS2	YWHAZ	ZC3H15	ZFR	ZNF207	ZNF696	ZNHIT3	ZWILCH
CAIRO_HEPATOBLASTOMA_DN	> Genes down-regulated in hepatoblastoma samples compared to normal liver tissue.	AASS	ABAT	ABCB11	ABHD2	ABLIM3	ACAA1	ACAA2	ACACB	ACADL	ACADM	ACADS	ACAT1	ACSL1	ADGRA3	ADH1C	ADK	ADM	AGL	AGPAT2	AGXT	AKR1D1	ALAS1	ALDOB	ALPL	ANG	ANGPTL4	ANO1	ANXA10	APOF	AQP3	ARHGEF26	ASL	ASS1	AZGP1	BBOX1	BMERB1	C1R	C1RL	C6	C8A	C8B	C8G	C9	CA2	CBS	CD14	CDA	CDC37L1	CETP	CFHR4	CFP	CHST7	CIDEB	CLEC1B	CLEC4M	CP	CPEB3	CPT2	CREM	CRHBP	CRP	CTH	CTPS1	CXCL14	CYP1A2	CYP26A1	CYP2A6	CYP2B6	CYP2B7P	CYP2C18	CYP2C19	CYP2C8	CYP2D7	CYP2J2	CYP39A1	CYP3A5	CYP4F11	CYP4F3	DAO	DCPS	DDT	DHODH	DHRS1	DHTKD1	DNASE1L3	ECM1	EHD3	ENDOG	ENO3	EPHA2	ETFDH	ETNPPL	ETS2	EXT1	F11	F9	FAAH	FAHD2A	FAM102A	FAM149A	FBP1	FCGR2B	FCN2	FCN3	FETUB	FOXO1	FXYD1	GADD45G	GAREM1	GBA3	GCDH	GCGR	GCH1	GHR	GLS2	GLYAT	GNE	GNMT	GOT1	GPD1	GPLD1	GPR88	GRAMD1C	GRAMD4	GREM2	GSTT2	GSTZ1	GYS2	HAAO	HABP2	HAGH	HAL	HAO2	HGD	HGFAC	HP	HPGD	HPX	HRG	HSD17B6	ID2	IGF1	IGFALS	IGFBP3	IL13RA2	IL1RAP	IL4R	INHBB	INPP1	INSIG1	ITIH4	KCND3	KDM8	KLF6	KMO	LCAT	LEPR	LIME1	LONP2	LPA	LPIN2	LYVE1	MAN1C1	MAP2K3	MAP3K14	MAP3K5	MARCO	MASP2	MAT1A	MCL1	MFAP3L	MGLL	MMUT	MPC1	MT1M	MYOM1	N4BP2L1	NAMPT	NAT2	NDRG2	NFIL3	NNMT	NNT	NQO2	NR1I2	NR1I3	NRG1	OGDHL	OSBPL1A	PAPSS2	PCK1	PCK2	PDLIM5	PEMT	PFKFB1	PLAAT3	PLG	PON1	PPARGC1A	PPP1R1A	PRG4	PRODH	PTH1R	PTS	PXDC1	PXMP2	PZP	RAB27A	RCL1	RDH16	RETREG1	RIDA	RND3	RNF125	SAA4	SARDH	SCP2	SDHB	SDS	SERPINB8	SERPINE1	SERPING1	SHBG	SHMT1	SIGIRR	SKAP1	SLC10A1	SLC1A1	SLC20A1	SLC22A1	SLC22A7	SLC25A15	SLC27A2	SLC27A5	SLC37A4	SLC38A4	SLC3A1	SLC43A3	SLC46A3	SLPI	SOCS2	SORL1	SRD5A1	SRD5A2	ST3GAL6	STAB1	STAB2	STARD5	SUCLG2	SYT17	TDO2	TENM1	TENT5A	TFR2	TMEM131L	TMPRSS2	TRIB1	TSKU	TSPYL5	UGP2	UGT1A8	VIPR1	VNN1	VSIG4	XDH	ZC3H12A	ZFAND5	ZG16
CAIRO_HEPATOBLASTOMA_POOR_SURVIVAL	> Genes whose expression classifies hepatoblastoma tumors as belonging to either rC1 or rC2 subtypes and whose expression predicts poor survival.	AFP	ALDH2	APCS	APOC4	AQP9	BUB1	C1S	CYP2E1	DLGAP5	DUSP9	E2F5	GHR	HPD	IGSF1	NLE1	RPL10A
CAIRO_HEPATOBLASTOMA_UP	> Genes up-regulated in hepatoblastoma samples compared to normal liver tissue.	ACACA	ACLY	ACSS3	AKR1C3	ALCAM	ANGEL2	ANKRD27	ARL4A	ASAP2	ASPSCR1	AVL9	BAMBI	BCAM	BEX1	BRD3	C11orf95	CAMSAP2	CAP2	CBX1	CBX5	CBX6	CCT3	CD24P2	CD24P4	CD46	CDC23	CDK4	CEP68	CETN2	CKAP4	CKB	CLIC1	CLMN	COL15A1	COQ8A	CPD	CREB3L2	CRIM1	CS	CYP51A1	DCP2	DDHD2	DENR	DKK1	DLG5	DLK1	DRAM1	DZIP3	EHMT2	ELP1	EMCN	EPCAM	ERG28	ETV1	FASN	FDFT1	FDPS	FKBP1B	FNBP1L	FRRS1L	FXR1	GABBR1	GJA1	GLUL	GMNN	GNPAT	GORASP2	GPC3	GREB1	GSTA4	HDAC2	HEATR1	HIP1	HMGA2	HMGCR	HMGCS1	HMGN4	HSP90AB1	HSPA2	HSPB1	IGF2BP2	ILF2	IMPDH2	ITGA6	ITGAE	JARID2	KDM3B	KDM5B	KHDC4	LAMC1	LEF1	LGR5	LRRC1	LYZ	MAGED1	MAGED2	MAP3K4	MAP4K4	MARCHF8	MARCKS	MAVS	MCAM	MCM3	MEG3	MFF	MINPP1	MLEC	MMP11	MPZL1	MRPS27	MTR	NAP1L1	NCOA3	NDN	NSDHL	NUDT3	NUP133	NUP37	OBSL1	PALLD	PAPSS1	PDCD2	PDGFA	PDXK	PDZK1	PEG10	PEG3	PFKM	PIEZO2	PLAG1	PLPPR1	PLVAP	PLXNC1	PMS1	PODXL	POLR1D	POMK	PPP1CC	PPP1R2	PRKCA	PRKD1	PRR15L	PRUNE1	PSMD10	PSMD4	R3HDM1	RAB4A	RACGAP1	RANGRF	RAP2A	RBM12	RBM34	RC3H2	RCOR3	RELN	RHOBTB1	RNF38	RNF43	ROBO1	ROCK2	RPA1	RPS6KC1	RRP1B	SAC3D1	SCD	SEPHS1	SEPTIN2	SEPTIN8	SERPINE2	SLC1A4	SLC25A36	SLC26A2	SLF2	SMARCA4	SMARCC1	SMYD2	SMYD3	SNORD52	SOCS5	SOX4	SP3	SQLE	SREBF2	SUCO	TACC1	TARBP1	TAX1BP3	TBC1D9	TBCE	TBX3	TDGF1	TIA1	TMEM243	TNKS	TOMM20	TOR3A	TP53	TRIB2	TSN	TSPYL4	TUFT1	TULP4	UBAP2	UBAP2L	UGGT1	UNC119B	UTRN	UXS1	VPS45	VWF	WFS1	ZBTB38	ZNF189
CARD_MIR302A_TARGETS	> Potential targets of MIR302A [GeneID=407028].	ARID4A	ARID4B	ASAP1	CCND1	CCND2	CCNG2	CDC37L1	CDK2	CDK6	CLOCK	CNOT7	DDX5	DLL1	DNMT1	E2F1	E2F5	EFNB3	EIF4G2	EPC2	EPHA4	FBXO21	FOXG1	FOXJ2	FOXJ3	HLF	IKZF2	JAZF1	JUNB	KAT6A	KLF9	KPNA2	LIMK1	MAP1B	MBD2	MNT	MYT1	NANOS1	NEUROD1	NEUROG2	NR2F2	PFN2	PHTF2	PPP6C	RAB5C	RARB	RB1	RB1CC1	RBBP4	RBBP6	RBBP7	RBL2	RIC8B	RNF6	RORB	SASH1	SLITRK3	SMAD7	SOX11	SRSF2	STAT3	STC1	TARDBP	TGFBR2	TNFSF11	TSHZ3	TWIST1	VEGFA	VLDLR	WEE1	WNT9B	YES1	ZDHHC9	ZFHX4	ZFPM2	ZHX2	ZNF367	ZNF385A
CASORELLI_ACUTE_PROMYELOCYTIC_LEUKEMIA_DN	> Genes down-regulated in APL (acute promyeolocytic leukemia) blasts expressing PML-RARA fusion [GeneID=5371;5914] compared to normal promyeloblasts.	AACS	AAGAB	AARS1	AARSD1	AASS	AATF	ABCC4	ABCF2	ABLIM1	ACACA	ACADVL	ACAT1	ACAT2	ACIN1	ACLY	ACOT2	ACOT9	ACP1	ACSL3	ACTB	ACTR2	ACTR3	ADAM28	ADIPOR2	AIFM1	AKR1B1	AKR1C1	ALB	ALDH1A1	ALDOA	ALDOC	AP2M1	APIP	APOBEC3C	APOC1	APOL3	ARF3	ARFGAP2	ARHGAP19	ARHGAP6	ARID5B	ARL6IP4	ARNTL2	ARPC4	ASB8	ASH2L	ASL	ASPM	ATIC	ATP5IF1	ATP6V0D1	AURKA	AURKB	BACE2	BAX	BAZ1B	BCAP31	BEX1	BEX3	BIRC5	BLMH	BLVRA	BRCA1	BUB1B	BUB3	C3orf14	C3orf52	CAMK1	CAPZA2	CARMIL1	CAVIN1	CBR1	CC2D1A	CCNA2	CCNB1	CCNB2	CCT5	CCT7	CD24P4	CD2BP2	CD40	CD59	CD84	CDC123	CDC20	CDC25A	CDC25C	CDC42BPA	CDC45	CDC5L	CDC6	CDHR1	CDK1	CDK9	CDKN3	CENPA	CENPE	CENPF	CENPM	CEP55	CEPT1	CHAF1A	CHCHD3	CHEK1	CHEK2	CHMP4A	CHTOP	CIRBP	CKAP4	CKS1B	CLC	CLCN4	CLEC2B	CLGN	CLN6	CMAS	COA1	COA7	COIL	COPZ2	COQ3	CREB3	CSE1L	CSF2RB	CSRP1	CTDSPL	CTNNBL1	CTPS1	CTSL	CTSZ	CYC1	CYP1B1	CYP51A1	DAG1	DCXR	DDAH1	DDX18	DDX3Y	DDX41	DEPDC5	DHCR24	DHCR7	DHFR	DHTKD1	DHX15	DHX9	DKC1	DLAT	DLC1	DLEU1	DLGAP5	DNAJC12	DNAJC17	DNAJC6	DNAJC8	DNAJC9	DNM1L	DNPH1	DPP4	DPPA4	DSCC1	DSG2	DUS4L	DVL2	DYNC1LI1	EBP	ECHDC1	ECI1	ECI2	EDC3	EED	EID1	EIF1AY	EIF2B5	EIF2S1	EIF2S2	EIF2S3	EIF3B	EIF4E2	EIF5A	EIF5B	ELOVL5	ELOVL6	ELP3	ENO1	ENO2	ENO3	ENOSF1	ENPP4	ENSA	ENTPD6	EPB41L2	EPRS1	EPX	ERG28	ERO1A	ESPL1	ETFB	ETS2	EXOC3	EXOSC2	EXOSC4	FADS1	FADS2	FAM111A	FAM124B	FAM171A1	FAM174B	FAM30A	FANCI	FBN1	FDFT1	FDPS	FEM1B	FEN1	FHL2	FILIP1L	FKBP4	FLOT1	FOXM1	FUBP1	FUS	FZD5	FZD6	G3BP1	G3BP2	GALE	GALNT12	GAPDH	GARS1	GATA2	GFI1B	GGA2	GGCT	GINS1	GINS2	GINS4	GK	GLO1	GLOD4	GLUD1	GLUL	GMPS	GNAI1	GOT1	GP1BB	GPSM2	GRPEL1	GSS	GTF2H3	GTSE1	GUCY1B1	HADH	HADHA	HDC	HDGFL3	HEATR6	HELLS	HEXIM1	HIRIP3	HLA-DPA1	HLA-DRB1	HMCES	HMGA2	HMGB3	HMGCR	HMGCS1	HMMR	HNRNPA1	HNRNPA2B1	HNRNPA3	HNRNPA3P1	HNRNPAB	HNRNPC	HNRNPD	HNRNPF	HNRNPH2	HNRNPH3	HNRNPK	HNRNPM	HNRNPU	HNRNPUL2	HOXA10	HOXA7	HOXA9	HPGD	HPGDS	HPS4	HSD17B4	HSP90AA1	HSP90AB1	HSPA4	HSPA9	HSPD1	HTATIP2	ICAM4	IDH3B	IDI1	IL18BP	IL9R	IL9RP3	ILF3	ILKAP	ILRUN	ILVBL	INPP1	INPP4B	INSIG1	IP6K1	ITGA2B	IVNS1ABP	JAKMIP2	JPT2	KBTBD2	KDELR2	KDM1A	KDM5D	KEAP1	KIF11	KIF15	KIF20A	KIF22	KIF2C	KIF4A	KIFAP3	KIFC1	KLF1	KLHDC3	KPNA2	KPNB1	KYNU	LAMP1	LAPTM4B	LAPTM5	LARP4B	LAT	LDHA	LDHB	LDLR	LGALS8	LIF	LIN7C	LMAN2	LMNA	LMNB2	LMO2	LMO4	LOX	LPCAT3	LPIN1	LRRFIP2	LSM14A	LSS	LUC7L	LUC7L2	LUC7L3	M6PR	MACROD1	MAD1L1	MAOA	MAP7	MAPK14	MAPRE2	MCM2	MCM3	MCM4	MCM5	MCM7	MECOM	MEF2C	MEIS1	MELK	MGAT3	MKI67	MLLT3	MMRN1	MREG	MRM2	MRM3	MRPL12	MRPL28	MRPS10	MSMO1	MTMR2	MTREX	MUC1	MVD	MYDGF	MYH10	NADSYN1	NANS	NAP1L4	NASP	NAXD	NCAPG	NCAPH	NCAPH2	NCBP1	NCF1	NDC80	NDN	NDUFS2	NDUFS6	NDUFV1	NEFH	NEK2	NEK9	NFIB	NME1	NNT	NOC3L	NOLC1	NONO	NPM1	NPR3	NRIP1	NSDHL	NTRK1	NUDC	NUDT1	NUDT11	NUP155	NUP93	NUSAP1	NXF3	ODC1	OPTN	ORC1	PAF1	PAFAH1B3	PAICS	PAWR	PCYT1B	PCYT2	PDHB	PDIA3	PDIA6	PDK3	PES1	PEX2	PFKL	PFKM	PFKP	PGD	PGK1	PICALM	PIK3R3	PIM1	PIN4	PIR	PKIA	PLA2G4A	PLEKHB2	PLK1	PLOD2	PLS1	PNRC2	POGLUT2	POLA2	POLD2	POLD3	POLQ	PPA1	PPAN	PPIB	PPID	PPM1G	PPP1R10	PPP2R1B	PRC1	PRDX4	PRG2	PRKAR2B	PRMT7	PROS1	PRPF4	PRR11	PRSS23	PSAT1	PSMA1	PSMB5	PSMB6	PSMC3	PSMC3IP	PSMD13	PSTPIP2	PTGES2	PTGS1	PTK2	PUS1	QPRT	QTRT1	RAB33A	RAB3GAP1	RABGAP1	RAD23B	RAD54B	RAD54L	RADX	RALY	RANGAP1	RAP2B	RAPGEF6	RBFOX2	RBL1	RCC1L	RDH11	RDX	RECQL4	RECQL5	REX1BD	RFC3	RFC4	RMND5B	RNASE2	ROBO1	ROCK2	RPA1	RPARP-AS1	RPE	RPL3	RPN1	RPS4Y1	RRM2	RRP1	RRP9	RTN3	RYK	SAFB	SAMM50	SCD	SCRN1	SDHA	SEC24C	SEMA3C	SEPTIN2	SERBP1	SERINC3	SERPINB6	SERPINE2	SF3A3	SFPQ	SFXN1	SHMT2	SHQ1	SKAP2	SLA	SLC16A3	SLC18A2	SLC22A17	SLC25A1	SLC25A4	SLC27A2	SLC27A5	SLC2A10	SLC2A6	SLC38A1	SLF2	SMC4	SMS	SNF8	SNRNP25	SNRNP40	SNRNP70	SNRPA1	SNRPB	SNRPN	SNU13	SNX17	SNX4	SNX5	SOCS2	SPAG5	SPINT2	SQLE	SQSTM1	SRI	SRP54	SRPK2	SRSF3	SRSF9	SSR1	SSRP1	ST7	STIL	STIP1	STOM	STON1	STT3A	STX7	STXBP6	SUMO1	SV2A	SWAP70	TACO1	TADA2A	TAF15	TAL1	TARDBP	TBC1D31	TBC1D4	TBL3	TCAF1	TCF4	TECR	TEDC2	TFPI	TFR2	THBS1	THG1L	THOC6	TIMELESS	TIMM10	TIMM44	TIMM50	TIMP3	TJP2	TK1	TLCD3A	TM7SF2	TMBIM1	TMEM106C	TMEM14A	TMEM176B	TMEM97	TOP2A	TPD52	TPI1	TPM1	TRAFD1	TRAP1	TRIP13	TRIP6	TRO	TSR1	TSR2	TST	TTC27	TTLL12	TUBB	TUBB2B	TUFM	TYMS	UPF1	UPF3A	UQCRC1	UROS	UTP14A	VCL	VCP	VDAC1	VNN2	VOPP1	VPS37C	VRK1	VWA5A	VWF	WARS1	WDHD1	WDR46	WFDC3	XRCC5	XRCC6	YBX1	YKT6	YWHAH	ZNF175	ZNF544	ZNF671	ZWINT
CASORELLI_ACUTE_PROMYELOCYTIC_LEUKEMIA_UP	> Genes up-regulated in APL (acute promyeolocytic leukemia) blasts expressing PML-RARA fusion [GeneID=5371;5914] compared to normal promyeloblasts.	AAK1	ABHD3	ADA2	ADGRE2	AFF2	AGTPBP1	ALCAM	ANKS1A	ANXA8	AP1S2	ARHGAP25	ARL4A	ATP1B1	ATP2B4	ATP6V1G1	AUTS2	AZI2	BCL11B	BTG1	CBLB	CCNA1	CD33	CD3D	CD44	CD8A	CD96	CEBPD	CFD	CFP	CHST11	CITED2	CMAHP	COL4A5	CSGALNACT2	CTSW	DENND5A	DMXL2	DRG1	DUSP1	EVI2A	FCMR	FGF13	FLT3	FNDC3B	FOS	FOSB	GABRE	GFI1	GLIPR1	GLRX	GNLY	GPR183	H2AC18	H2BC21	HAL	HBEGF	HCAR3	HELZ	HGF	HIC2	ID2	IDUA	IGFBP7	IGHA1	IGHG1	IGKC	IGKV1D-13	IGKV3-20	IGLC2	IRS2	ITM2B	JAG1	JMJD7-PLA2G4B	JUN	KAT6B	KLF10	KLF2	KLF6	KRT18	LONP2	LY75	MAP1LC3B	MED13L	MGST3	MRC2	MRPL33	MRPS30	MST1P2	MT-ND4	MT1F	MTARC2	MXRA7	MYLIP	N4BP2L1	NACA	NDE1	NDST2	NDUFS4	NFIL3	NFKBIA	NFYA	NLRP1	NR4A2	NRIP3	PDE3B	PER1	PLAAT3	PLAGL1	PLCB1	PLEKHA5	PLSCR3	PRF1	PRKCA	PSMA1	PTGDS	PTPRE	RAP1GAP2	RBMS1	RGCC	RGS2	RNF11	RPL23AP4	RPL26P36	S100P	SAP30	SERPING1	SF1	SIK1	SIK3	SIN3B	SIPA1L1	SLC31A2	SMC5	SMURF2	SND1	SORL1	SPEN	SPRY2	SPSB3	ST3GAL5	STAB1	STK17B	TANK	TCF7L2	TCFL5	TCL1A	TGOLN2	TIMP1	TLR2	TMEM131	TMEM243	TOMM20	TOMM7	TPBG	TRIB1	TSC22D3	UBBP1	UBE2D4	UTP14C	VAMP1	WASL	WDFY3	WNT6	XIST	ZBTB18	ZBTB43	ZFAND5	ZFAND6	ZFP36	ZMYM2	ZNF185	ZNF264	ZNF273	ZNF91	ZSWIM8-AS1
CASORELLI_APL_SECONDARY_VS_DE_NOVO_DN	> Genes down-regulated in secondary APL (acute promyelocytic leukemia) compared to the de novo tumors.	JAM3	MGC16275	RBM38	RIOK3
CASORELLI_APL_SECONDARY_VS_DE_NOVO_UP	> Genes up-regulated in secondary APL (acute promyelocytic leukemia) compared to the de novo tumors.	ANXA5	ARHGEF40	CAPN3	CLU	CNIH4	CPQ	CSGALNACT1	DPM3	ENC1	ENTPD1	EVI2B	FBN2	FCGRT	FOS	FOSB	FZD2	GCA	HDAC4	HP	KLF4	LAMC1	MAVS	MCTP2	MTARC1	NAGPA	NID1	OTULINL	PLAAT3	PTGER2	SLC24A3	SLC36A1	SLC38A6	SLFN12	TFEC	TGFA	TM6SF1	TMEM35B	TMX4	TRIM27
CATION_HOMEOSTASIS	> Genes annotated by the GO term GO:0055080. The regulation of the levels, transport, and metabolism of cations.	AGTR1	APP	ATOX1	ATP1A1	ATP1A2	ATP1A3	ATP1A4	ATP2C1	ATP6V1B1	ATP7A	ATP7B	AVPR1A	AVPR1B	BCL2	BDKRB1	BDKRB2	C3AR1	C5AR1	CACNA1A	CACNA1C	CALCA	CALCB	CALR	CASR	CCKAR	CCKBR	CCL1	CCL11	CCL13	CCL14	CCL15	CCL19	CCL2	CCL23	CCL3	CCL5	CCL7	CCR1	CCR2	CCR3	CCR4	CCR5	CCR6	CCR7	CCR8	CCR9	CD24	CD52	CD55	CHRNA7	CLCN3	CLDN16	CLN3	CLN5	CLN6	CP	CXCL12	CXCL13	CXCR3	CXCR4	CYSLTR1	DRD1	EDNRA	F2RL1	FTH1	FTL	FXN	GALR2	GCM2	GHRL	GLP1R	GNA15	HFE	HPX	KNG1	LCK	LPAR1	LPAR2	LPAR3	MCHR1	MT2A	MYC	NMUR2	OPRL1	P2RY4	PLCE1	PPT1	PROK2	PTPRC	RGN	S1PR3	S1PR4	SAA1	SLC30A5	SLC40A1	SLC4A11	SLC9A1	SLC9A7	SOD1	SRI	STC1	TAC1	TESMIN	TFR2	THY1	TMPRSS3	TRPV4	XCL1	XCR1
CATTGTYY_SOX9_B1	> Genes having at least one occurence of the highly conserved motif M49 CATTGTYY sites. The motif matches transcription factor binding site V$SOX9_B1 (v7.4 TRANSFAC).	ABCF2	ABLIM3	ACVR2A	ADAM15	ADAMTS5	ADAMTS6	ADCY10	ADGRF5	ADNP	AMER1	ANK3	ANKRD11	AP1S2	AP5M1	APLN	ARF4	ARFGEF1	ARHGEF19	ARID1A	ATL1	B3GALT2	BAMBI	BASP1	BCL11A	BCL2L1	BCL2L11	BMF	BMP5	BNC2	BPIFB1	BPTF	BRD8	BRPF1	CALD1	CALHM5	CBFA2T2	CCDC85B	CCDC92	CD151	CD40LG	CD68	CD96	CDC27	CDCA7	CDK2	CDK8	CDKN1A	CDR2L	CDX1	CELF3	CFL2	CHL1	CHN1	CHST8	CLIC4	CLOCK	CNN1	CNN3	CNTF	COLEC10	CORO1A	CRMP1	CSF3	CYB5D1	CYRIA	DAB2IP	DBF4	DCLK2	DCX	DDAH2	DENND2C	DLC1	DLG2	DLX1	DMD	DMP1	DOCK4	DPYSL5	DTX1	DYRK1A	EDN1	EGFLAM	EHBP1	EIF3A	EIF4E	EIF4EBP2	ELAVL1	ELOVL6	EPHB6	ERG	ERH	ETS1	EXOC5	FAM13C	FAM53B	FAM53C	FAM72A	FANCB	FBXL19-AS1	FBXL20	FBXO11	FBXO28	FEN1	FGD4	FGF10	FGF9	FGFR1	FGFR3	FLI1	FOSL2	FOXA1	FOXP2	G3BP2	GFRA1	GJC2	GNAO1	GNG11	GPC2	GPR85	GREB1	GRK5	GTF2E2	H3-3B	HAPLN2	HDAC9	HDX	HERC4	HHEX	HMGB1	HMGN1	HMGN3	HOXA10	HOXA2	HOXA3	HOXB9	HOXD3	HSD11B1	HSPG2	HYAL2	IGF1	IGF2-AS	IGF2BP1	IGF2R	IL17B	ILF2	INCA1	INHBA	ITCH	JAKMIP2	JPT1	KAT6A	KCNN2	KCNQ1DN	KIF1B	KIF1C	KIF20B	KLF6	KLHL13	KLK3	KPNA3	KRT14	LAMA1	LHX6	LIN28A	LINC01101	LINC02875	LMO3	LOXL4	LRMDA	LURAP1L	MAML1	MAOB	MAP1B	MAP4K4	MAPK3	MAPK8IP1	MARCKS	MBP	MDFI	MEIS1	MEOX1	MEX3D	MFAP5	MGAT5B	MID1	MITF	MLLT6	MMP1	MN1	MOSPD2	MPPED2	MPZ	MRAP	MTSS1	MYCL	MYCT1	MYH2	MYL3	MYLK	MYO18A	NAA38	NASP	NAV1	NDRG2	NDST2	NDST3	NDST4	NEUROD2	NGFR	NIPAL2	NKX2-2	NOTCH3	NR2F6	NT5C2	NUDT3	NUFIP2	NUMBL	NXN	OLFM1	OLIG2	OLIG3	ORAI3	OSBP2	OTUD7B	P2RX3	PAFAH1B2	PAG1	PAK2	PANK1	PAQR4	PATL1	PAX3	PBX1	PCBP4	PCDH12	PCDH18	PCSK2	PDE7A	PDIK1L	PDS5B	PER2	PHC1	PHF6	PICALM	PLEKHA1	PLXDC2	PMCH	PMEL	PNOC	PNRC1	POLB	PPP1R16B	PRDM1	PRDM8	PRKCH	PRKCQ	PRM1	PSIP1	PTMA	PTPN12	PTPN4	RAB1A	RADIL	RANBP1	RANBP9	RAPH1	RASSF2	RBM14	RBM39	RBMS1	RDH10	RREB1	RRM2	RSBN1	RTL9	S100A1	SCAI	SCD	SDCCAG8	SEMA6C	SEPHS1	SEPTIN4	SEPTIN9	SERINC3	SFRP1	SIRT6	SIX1	SKIDA1	SLC25A40	SLC26A9	SLC39A8	SLC39A9	SLC4A1	SLC6A9	SLITRK1	SMARCA5	SMARCD1	SNAPC3	SORBS2	SOX14	SOX2	SOX5	SPAG9	SPATS2	SPECC1	SPTBN5	SRGAP1	STAG3	STAT3	STMN1	SUN2	SYTL2	TBC1D14	TBL1XR1	TBX6	TCF4	TEAD1	TFDP2	TGIF1	TIA1	TIAM1	TLCD3B	TLE1	TMEM132A	TMEM258	TMEM88	TNNI1	TNPO1	TNS2	TOP1	TPM3	TPM4	TRAF4	TREX1	TRIB2	TRIM2	TRMT2A	TRMT9B	TRPM3	TSSK2	TSSK3	TUBA1A	TUBB2B	UBE3A	VASH1	VAX1	VCL	VLDLR	VWF	WEE1	WNT1	YEATS2	YWHAQ	YWHAZ	ZCCHC8	ZFAND3	ZFAND5	ZMYND8	ZNF277	ZNF362	ZNF436	ZNF436-AS1	ZNF521	ZNF664	ZNF710	ZNF711	ZNF8	ZSCAN2
CAVARD_LIVER_CANCER_MALIGNANT_VS_BENIGN	> Genes identified by subtractive hybridization comparing malignant and benign components of a hepatocellular carcinoma (HCC) in a pre-existing liver adenoma in a morphologically normal liver.	A1CF	ACTB	AKR1C1	CD14	CD74	CES1	CHI3L1	DPP4	DPYD	DUSP22	FABP1	FGA	FGB	FST	FTH1	GGH	GLUL	HLA-C	HLA-DRB3	MALAT1	MRFAP1	MYL6	PRDX1	PTGR1	REG1A	REG3A	RPL13A	SLC25A5	SPINK1	SPP1	UBD	UGT1A8
CBX7_TARGET_GENES	> Genes containing one or more binding sites for UniProt:O95931 (CBX7) in their promoter regions (TSS -1000,+100 bp) as identified by GTRD version 20.06 ChIP-seq harmonization.	ABCC10	ABCC3	ABCD3	ABHD12	ABHD12B	ABHD17AP4	ABHD17B	AC005670.1	AC006504.5	AC007098.1	AC008393.1	AC008429.1	AC009107.2	AC019257.1	AC020907.3	AC040168.1	AC124068.2	AC134312.1	ACIN1	ACTR3	ACTR5	ADAM1B	ADAMTSL4	ADGRV1	ADPRS	ADRA1A	AFAP1	AIP	AJUBA	AKAP17A	AKAP3	AL031055.1	AL132780.2	AL354761.1	AL669831.3	ALG14	AMPD3	ANGPTL4	ANKHD1	ANKHD1-EIF4EBP3	ANKRD19P	ANKRD36B	ANXA11	AP001107.9	AP2S1	AP3D1	AP3S1	AP3S2	AP4B1	APEX1	APOM	APPL2	AREL1	ARGLU1	ARHGAP27	ARHGEF7-AS2	ARID1A	ARIH2	ARL14EP	ARMC10	ARMH1	ARMH3	ASNSD1	ATE1-AS1	ATF3	ATG12	ATG4A	ATP5F1A	ATP6V0A1	ATP6V0D1	ATP6V1A	ATP6V1C1	ATXN7	ATXN7L1	ATXN7L3B	B4GALT7	B4GAT1	BAG3	BAG6	BAMBI	BANP	BARHL1	BAZ1B	BBX	BCL11B	BCL2L1	BDH1	BEND3	BHLHB9	BLOC1S3	BMERB1	BMI1	BMP3	BMP4	BMPR1B	BMPR1B-DT	BNIP2	BNIP3L	BORCS7	BORCS7-ASMT	BPHL	BRF1	BRSK2	BTBD6	BTN2A3P	BZW1	C12orf29	C14orf119	C14orf39	C19orf47	C1orf74	C1QTNF1	C1QTNF6	C5orf51	C6orf132	C6orf141	C6orf62	C8orf34-AS1	C8orf76	C9	C9orf85	CAB39	CACNA1C	CALM1	CALM3	CAMK2B	CAPG	CASP3	CBX2	CCDC107	CCDC159	CCDC163	CCDC9	CCDC90B	CCL26	CCNA1	CCNC	CCNI	CD55	CD70	CDC27	CDC42EP5	CDHR3	CDK1	CDK12	CDK5RAP3	CDK8	CDKN2A	CDRT4	CECR7	CELF2	CENPBD1P1	CENPU	CFAP20	CFAP410	CFAP99	CFL1	CFLAR-AS1	CGN	CHD4	CHD7	CHEK2	CHKB	CHKB-CPT1B	CHKB-DT	CHORDC1	CHP1	CHPT1	CHRD	CHRNE	CHURC1	CHURC1-FNTB	CIB1	CITED1	CLIC1	CLIP1	CLIP3	CLN8	CLUAP1	CNOT1	CNOT3	CNTD1	COA3	COG3	COL19A1	COL25A1	COL25A1-DT	COMMD2	COPG2	COPS5	COPS7A	COPZ2	COX10-AS1	COX7A2	CPAMD8	CPB2-AS1	CPT1C	CREB1	CREB5	CREBBP	CRISPLD2	CSE1L-AS1	CSGALNACT1	CSNK1G1	CSNK1G3	CSPP1	CTIF	CTXND1	CXCL2	CYP26B1	CYP27A1	CYP2R1	DAB2	DACH1	DAXX	DCLRE1A	DCLRE1B	DCP1A	DENND4A	DEPDC1B	DGKI	DISP1	DLGAP1	DLX1	DLX2	DLX6	DLX6-AS1	DMRTA2	DNAJC19	DNAJC22	DNM3OS	DOK1	DONSON	DPEP1	DPP9	DPYS	DRAIC	DSTYK	DTNA	DYRK1A	E2F6	EBPL	ECH1	EDEM2	EEF1AKMT2	EEF1B2	EFEMP1	EFEMP2	EFHD1	EFNA3	EGLN2	EIF2AK3	EIF2AK3-DT	ELAVL1	ELMOD2	ELOVL7	EMX1	EN1	ENDOG	ENKUR	ENOSF1	EPHA3	ERC1	ERCC4	ERG	ERI1	EVX2	EXD1	EXOC4	EXPH5	EXTL3	FAF2	FAM107B	FAM135A	FAM161B	FAM189A1	FAM216A	FAM228B	FAM47E	FAM47E-STBD1	FAM87B	FAM98B	FBRS	FBXL18	FBXO15	FCF1	FEZF1-AS1	FGF1	FGF10-AS1	FHL2	FITM2	FMC1	FMC1-LUC7L2	FMO4	FOXA1	FOXC2	FOXCUT	FOXD3-AS1	FOXG1	FOXG1-AS1	FOXI3	FOXO3	FOXP1-AS1	FRG1HP	FRMD4A	FUS	GABRA6	GABRB2	GAR1	GAR1-DT	GAS5	GAS7	GAS8	GATA3	GATA3-AS1	GATAD1	GBA	GCFC2	GCSH	GDNF-AS1	GFI1	GFPT2	GLB1L3	GMCL1	GMEB1	GNA11	GNAI2	GNAO1	GNAS	GNAT1	GNB5	GOSR2	GPAM	GPI	GPN3	GPR85	GPX8	GRAMD1A	GRHL2	GRINA	GSDMD	GSK3B	GSTCD	GTF2F2	GTF2H4	GTF2IP12	GYS1	H2AZ1-DT	H3-3B	HACD3	HAR1A	HAR1B	HAUS1	HCG14	HCG21	HDAC2-AS2	HDAC5	HDAC9	HEY1	HIVEP3	HLA-C	HLF	HMGB1P37	HOTAIR	HOXA2	HOXB-AS4	HOXB3	HOXB7	HOXB8	HOXC12	HPGD	HSCB	HSPBAP1	IDH3B	IER3IP1	IFI6	IFT140	IFTAP	IGDCC4	IGF2BP1	IGF2BP3	IGFBP5	IGFBP6	IGHMBP2	IGSF10	IGSF9B	IL17D	INO80B	INO80B-WBP1	INTS10	INTS12	IQGAP2	IQUB	IREB2	ITGA3	ITGB5	ITM2B	ITPR2	KANSL3	KCTD1	KCTD10	KCTD9	KIAA0319L	KIAA1586	KIAA2012	KIF9	KLHL18	KLHL20	KLHL7	KLHL7-DT	KLHL8	KLRG1	KRR1	KRT8	KYAT1	LBX1-AS1	LEF1-AS1	LGALS8	LGALS8-AS1	LGI3	LGI4	LHPP	LHX1	LHX1-DT	LHX6	LHX8	LIMD2	LIN28B	LIN28B-AS1	LINC00461	LINC00662	LINC01115	LINC01133	LINC01143	LINC01315	LINC01391	LINC01569	LINC01596	LINC01607	LINC01775	LINC01972	LINC02447	LINC02453	LINC02541	LINC02865	LMAN2	LMTK2	LNC-LBCS	LOXL3	LPIN3	LRCH3	LRRC43	LRRC8A	LRTOMT	LSG1	LSM4	LSM8	LUC7L2	LYN	LYST	M6PR	MACF1	MAIP1	MAP11	MAP1LC3A	MAPK10	MAPK11	MAPK3	MAPK8IP3	MAPRE1	MARK2	MAST2	MAST4	MAZ	MB	MBD1	MBD2	MBOAT7	MCM2	MCOLN1	MCRIP2	MDM4	MECOM	MED11	MED14OS	MED20	MEGF8	MEPCE	METTL2B	MFAP3L	MGAT4A	MIA2	MICU1	MINDY3	MIPOL1	MIR17HG	MIR1915	MIR1915HG	MIR199A2	MIR3190	MIR320A	MIR4311	MIR5188	MIR6068	MIR9-1	MIR9-1HG	MLEC	MLH3	MMACHC	MMP19	MMP24	MOB3A	MPLKIP	MPP1	MRNIP	MRPL51	MRPS18A	MSH5	MSTO1	MT-CYB	MT-ND1	MT-ND4	MT-ND4L	MT-ND6	MT-TA	MT-TC	MT-TE	MT-TH	MT-TL1	MT-TL2	MT-TN	MT-TR	MT-TS2	MT-TT	MT-TY	MTCO3P12	MTF1	MTF2	MTHFD2L	MTMR4	MTND4P24	MTND5P11	MTTP	MX1	MXI1	MYH11	MYO9B	NAA16	NAA35	NAA50	NASP	NAT16	NCAPD2	NCBP3	NDST1	NDUFA9	NDUFB10	NDUFS1	NECAP1	NEK3	NEUROG2	NGDN	NGFR	NHLH2	NHLRC2	NIPAL1	NIT1	NKX2-4	NKX2-6	NKX6-1	NME1	NME1-NME2	NMNAT1	NR1H2	NR2F1	NR2F1-AS1	NR5A2	NRN1	NSA2P1	NSUN4	NT5DC4	NUBP2	NUMA1	NUP42	NXF1	OBI1	OLIG3	ORC3	OSGEP	OTX1	P2RX2	PAAF1	PABPC4	PAFAH1B2	PANK3	PAPLN	PAQR3	PARP10	PAX5	PAX6	PAX7	PAX9	PCAT6	PCCA	PCCA-DT	PCDH10	PCDH19	PCYT1A	PDE12	PDE4C	PDGFRL	PDLIM1	PDS5A	PDZD8	PER1	PEX1	PEX2	PFKFB2	PGLS	PHETA1	PHF11	PHF14	PHLDB1	PHOX2B	PIAS4	PIFO	PIGL	PIK3C3	PIK3R2	PIMREG	PIP4K2C	PITPNM3	PKIA	PLP1	PLPP6	PLXNA4	PNPO	POLG	POLH	POLR1G	POLR2B	POM121	POT1	POU2F2	POU4F1	PPIAP47	PPP1R13L	PPP1R9A	PRELID3B	PREX2	PRKCI	PRKCZ-AS1	PRLR	PRPF40B	PRPF4B	PRPF8	PRR15	PSIP1	PSMA1	PSMC4	PSMD14	PSME3IP1	PSORS1C1	PTMS	PTPRK	PTPRZ1	QRICH1	RAB11A	RAB27A	RAB29	RAB43	RAB8A	RABEP2	RABL3	RAD23A	RAD51AP2	RAD51B	RAET1L	RARS2	RBCK1	RBFOX2	RBM17	RCC1	RESF1	RFX2	RHBDL3	RHOF	RINT1	RLF	RMRP	RN7SKP241	RNA5SP240	RNF13	RNF19B	RNF220	RNF6	RNU2-37P	RNU6-1073P	RNU6-2	RNU6-551P	RNU6-563P	RNVU1-3	RNY3P4	ROBO3	RORA-AS1	RORB	RPGRIP1L	RPL11	RPL22L1	RPL26L1	RPL28	RPL35AP2	RPL7AP60	RPS15	RPS25	RPS4X	RPS4XP9	RPS6	RPUSD3	RRP15	RSRP1	RTF1	RUBCN	RUNX3	RUVBL1	RUVBL1-AS1	SATB2	SAV1	SC5D	SDC2	SEC16B	SEC23IP	SENP5	SEPHS1P6	SEPHS2	SEPTIN11	SEPTIN7P14	SERTAD1	SETMAR	SF3B6	SFPQ	SFRP1	SFRP2	SGMS1	SH2B1	SH2D6	SHANK2	SHISA5	SHMT1	SIRT1	SKI	SKOR2	SLC12A4	SLC15A1	SLC15A4	SLC16A10	SLC22A20P	SLC25A20	SLC25A3	SLC25A35	SLC25A46	SLC2A3	SLC37A4	SLC3A2	SLC44A2	SLC7A2	SLC8A2	SLFN13	SLN	SMARCC2	SMCO1	SMYD4	SNAP23	SNCA	SNHG1	SNHG3	SNHG32	SNORA24B	SNORD123	SNORD25	SNORD26	SNORD27	SNORD48	SNRNP70	SNX31	SOD1	SOWAHA	SOX2	SOX2-OT	SOX3	SP2-AS1	SPAG17	SPAG7	SPATS2	SPINT2	SPRY1	SPSB3	SREK1	SSBL3P1	SSBP1	STAM2	STAU2-AS1	STIMATE	STIMATE-MUSTN1	STING1	STK11	STK3	STMND1	STON2	SUB1	SUCLG1	SUGCT	SULF2	SULT1B1	SUZ12	SUZ12P1	SVIL	SYPL2	SYT1	TAF1	TAF3	TAF5LP1	TAL1	TANC2	TARID	TBC1D19	TBR1	TBX20	TENT4A	TEX2	TEX30	TFAP2A	TFG	TGFBI	TGOLN2	THA1P	THBS4	THNSL1	TIMM21	TLCD2	TLE2	TLK2	TLX2	TMED9	TMEFF2	TMEM115	TMEM150C	TMEM170A	TMEM176A	TMEM178A	TMEM184B	TMEM232	TMEM259	TMEM42	TMOD1	TMTC1	TNNT1	TNPO1	TNPO2	TNRC6B	TOMM40	TOMM40L	TP53RK	TPD52	TPR	TPRA1	TRABD	TRAPPC4	TRAPPC6A	TRBV13	TRGV7	TRIM36	TRIM54	TRIO	TRIOBP	TRIP11	TRPC6	TSEN34	TTC23	TTC30A	TTLL1	TUBA1B	TUBA3GP	TXNIP	TXNRD1	TYW5	U2AF2	UBAC2-AS1	UBC	UBE2HP1	UBE2Q1	UBE2V1	UBE2Z	UBE3B	UBE4A	UBL7-AS1	UBXN1	UBXN6	UFC1	UGGT2	UNC5CL	UNC80	URGCP	UTP3	VARS2	VGLL2	VKORC1	VMP1	VSNL1	WDR59	WDR74	WDR91	WEE2-AS1	WIF1	WRAP73	WT1-AS	XPO4	XPO5	XPOTP1	YIPF6	YOD1	ZBTB17	ZBTB24	ZBTB3	ZBTB37	ZC3H13	ZCWPW1	ZDBF2	ZFAND2A	ZFAND2A-DT	ZFYVE28	ZIC2	ZIC4	ZNF106	ZNF114	ZNF114-AS1	ZNF140	ZNF213	ZNF213-AS1	ZNF3	ZNF350	ZNF385D	ZNF438	ZNF439	ZNF451	ZNF490	ZNF554	ZNF569	ZNF570	ZNF585B	ZNF598	ZNF608	ZNF682	ZNF701	ZNF786	ZNF805	ZNF833P	ZNF843	ZNHIT2	ZNHIT3	ZNRF2P3	ZRSR2
CCAATNNSNNNGCG_UNKNOWN	> Genes having at least one occurence of the highly conserved motif M104 CCAATNNSNNNGCG in the region spanning up to 4 kb around their transcription start sites. The motif does not match any known transcription factor binding site (v7.4 TRANSFAC).	ACACA	AIFM1	APC2	ARL6IP6	ARX	ASXL2	CDK2AP2	CHAC1	CLSPN	CREBRF	DHCR24	DMAC2L	DNAJB9	EDEM1	ELAVL3	EN1	ETV1	FAM193B	FAR1	GPX3	H1-2	HES1	HOXA9	IL6ST	KHSRP	L2HGDH	LHX2	LMAN1	MEF2C	MEIS1	MRPS18B	NCK1	NKX3-1	PAX6	PCNA	PDP1	PEX2	PIK3IP1	PNRC1	POU3F3	PPP1R10	PSRC1	RAD9A	RCL1	SAP130	SMAD2	SMAD6	SOX2	SQLE	SREBF2	ST8SIA1	STX5	TES	THAP5	TLE3	TMPO	UPF3B	UTP18	XPO1	ZDHHC5
CCATCCA_MIR432	> Genes having at least one occurence of the motif CCATCCA in their 3' untranslated region. The motif represents putative target (that is, seed match) of human mature miRNA hsa-miR-432* (v7.1 miRBase).	ABCB9	ACACA	ADIPOR1	AIRE	ARID2	BCORL1	CALN1	CAMTA1	CAPN6	CHD9	CLK2	COL11A1	CXXC1	DUSP13	DYNLL1	ELK1	ERP29	EXOC3L1	FURIN	GPM6A	GTF2I	H3-3A	HECW2	IDH3G	IGF2BP2	KIAA1755	KLHL18	LARP4B	LEP	LRP5L	LRRC1	NAA50	NTRK3	PCDH10	PCGF3	PPM1E	PPP1CB	PRKG1	PTGIR	RAB10	RAB5IF	RBCK1	RPS6KA3	RSBN1	SIN3A	SLC22A7	SLC7A8	SMURF1	SOX2	SOX4	SPTBN4	SZT2	TLK2	TM9SF3	TMEM47	TOX4	YPEL5	ZGPAT	ZNF775
CDP_02	> Genes having at least one occurence of the transcription factor binding site V$CDP_02 (v7.4 TRANSFAC) in the regions spanning up to 4 kb around their transcription starting sites.	A1BG	ACVR2A	ADGRL2	AK8	ANKRD2	ATXN7L1	BHLHE22	BIRC8	CACNA2D3	CADM1	CARF	CCDC60	CCDC91	CCND2	CDCA7	CDH9	CEACAM19	CNIH1	COLCA1	CPEB4	CS	DACH1	DCX	DGKB	DOCK4	DUSP10	EPHA3	ERG	ETV4	FGF9	FOXD3	GBX2	GC	GINS3	GNAO1	GNAQ	GPM6A	GPX1	GRIA3	GTF2IRD1	HCN1	HNF4G	HNRNPA2B1	HOXA11	HOXA2	HOXA7	HOXB7	HOXB8	IKZF2	IL1RAPL1	JARID2	KIF1B	LCP1	LIF	LRATD2	LRCH2	LSAMP	MAB21L2	MARCKS	MBNL1	MEF2C	MEIS1	MINDY1	MLN	MROH2B	MYH10	MYPN	NDST4	NRXN3	OGG1	OTX1	PCGF2	PDZRN4	PHACTR3	PITX2	PKD2L2	POU3F4	PPM1L	PRKAG1	PTF1A	PTGS2	PTMA	RBFOX1	RPA3	RUNX1T1	SALL1	SEMA5B	SEMA6A	SIAH3	SIX1	SLC1A3	SLC5A10	SLC6A9	SLITRK2	SOX9	SP8	SPACA9	SREBF2	SRPK2	STAG2	SYT1	TBX3	TCF4	TFAP2D	TFR2	TMEM255A	TOB1	TSHZ2	UCKL1	WDR12	ZNF689
CEBP_01	> Genes having at least one occurence of the transcription factor binding site V$CEBP_01 (v7.4 TRANSFAC) in the regions spanning up to 4 kb around their transcription starting sites.	ABI3	ACLY	ACVR2A	ADM	AKIRIN2	AKNAD1	ANGPT2	ANGPTL2	ANKRD20A19P	ANKRD42	ARAP2	ARHGAP5	ARHGAP6	ARHGEF25	ARMC5	ARMCX4	ARRDC4	ASCL4	ATOH1	ATRX	BCAR3	BCL11B	BNC2	C11orf49	C1orf116	C1orf122	C5orf64	CACNA2D3	CACNB1	CACNG2	CADM1	CALN1	CASK	CCDC177	CCDC6	CCDC71	CD86	CDH13	CDH16	CHCHD7	CHD6	CLDN16	CLDN2	CMSS1	CNIH4	CNTLN	COL2A1	CPEB4	CS	CSAD	CSK	CYP2D6	DAPK1	DDX52	DENND2B	DLG2	DLL1	DMD	DNM3	DOCK9	DST	DUSP2	DZANK1	EDNRA	EGR2	ELAVL2	ENAM	EPC2	ERG	EVA1A	EVI2A	EYA1	FABP1	FAHD1	FAM180A	FAM27E5	FGF13	FIBIN	FIGN	FLI1	FOSB	FOXD3	FOXP1	FUT8	GARRE1	GCNT2	GIGYF2	GNAZ	GNGT2	GPX1	GRIN2B	GSTA4	HAGH	HAND2	HBP1	HDAC4	HEY1	HIGD1A	HOXA10	HOXA11	HOXB3	HOXB6	HPCAL1	HS3ST3B1	IGFBP5	IL13	IL1RAPL1	IL2	IL20RB	INIP	IP6K2	ITGB1BP2	JARID2	KCNJ1	KCNK2	KCNQ4	KCTD4	KDM6A	KMT2D	KPNA3	KRT36	KRTAP11-1	LBX1	LEMD2	LMO3	LRFN5	LRRTM1	LSAMP	LTBP1	MAP4K4	MDGA2	MECOM	MEIOB	MINDY1	MNT	MSRB1	MTSS1	MYBPC1	MYLIP	MYOCD	MYPN	NCDN	NCKAP5	NECTIN1	NEK10	NEO1	NEUROD1	NEUROG1	NFATC4	NFKBIZ	NIM1K	NKX2-1	NKX2-2	NPAS2	NPR3	NR3C1	NRAS	NREP	NSG2	NUDCD1	NUDT10	NUDT3	NUP155	OLFM2	OPALIN	OR2C1	OR6C3	ORAI3	OSR2	OTX1	OVOL2	PAGE4	PAK1IP1	PALLD	PCDH8	PCDH9	PDE3B	PER2	PEX16	PFKFB1	PHF21A	PHOX2B	PLEK	PLXNC1	POLR3F	POU3F3	POU3F4	PPM1E	PPP1CB	PPP2CA	PRDM1	PRDM10	PRELP	PRKCG	PRUNE1	PSMA1	PURA	PURG	RALY	RAMP1	RBFOX1	RBM14	RBM39	RBMS1	REEP6	REST	RGS3	RIMS1	RNF19A	RNF43	RORA	RTL3	RUSC1-AS1	S100A9	SAMSN1	SEMA3A	SEPHS2	SEPTIN9	SGIP1	SHOX2	SIAE	SIAH3	SKAP1	SLC24A4	SLC25A35	SLC31A1	SLC35A2	SLITRK3	SMAD5	SNTB2	SOX2	SOX5	SPA17	SPINK5	SRSF6	SSBP3	SSTR5	STN1	STOML2	SUMO2	SUPT16H	SUPT4H1	SV2B	SYNE2	TAAR9	TACSTD2	TAPT1	TAPT1-AS1	TBC1D8B	TBL1X	TEC	TGIF1	THBS1	TMEM255A	TNF	TNFSF10	TNMD	TOP1	TPM1	TRA2A	TSC22D3	TSHZ3	UBE2O	UBXN10	USP32	VAX1	VGLL3	VSNL1	WNT1	WRN	WWP2	YRDC	YTHDF1	ZBTB9	ZEB2	ZNF436	ZNF462
CELL_MIGRATION	> Genes annotated by the GO term GO:0016477. The orderly movement of cells from one site to another, often during the development of a multicellular organism.	ABI2	ABI3	ACVRL1	AIMP1	ALOX15B	AMOT	ANG	ANGPTL3	ANOS1	ARAP3	AZU1	BCAR1	BMP10	CALCA	CCDC88A	CD24	CD2AP	CD34	CDH13	CDK5R1	CKLF	CLIC4	CNTN4	CX3CL1	CXCL8	CXCR2	DOCK2	DPYSL5	EGFR	ENPEP	FEZ1	FEZ2	GDNF	GLI2	GTPBP4	HMGCR	IL10	IL12A	IL12B	ITGB1	ITGB1BP1	ITGB2	KRT2	LAMB1	LAMC1	MDGA1	MIA3	MYH9	NEXN	NF1	NF2	NRDC	NRP1	NRP2	NRTN	NRXN1	NRXN3	OPHN1	OTX2	PARD6B	PARP9	PF4	PLG	PLPP1	PLPP3	PRSS3	PTEN	RTN4	S100A2	S100P	SAA1	SCG2	SEMA3B	SEMA4F	SFTPD	SHH	SHROOM2	SIAH1	SLIT1	SLIT2	SPHK1	SPON2	SYK	TBX5	TDGF1	TGFB2	THBS4	THY1	TNFSF12	TNN	TRIP6	UBB	UNC5C	VCL	VEGFC	WNT1
CELL_PROLIFERATION_GO_0008283	> Genes annotated by the GO term GO:0008283. The multiplication or reproduction of cells, resulting in the expansion of a cell population.	ABI1	ACHE	ACVRL1	ADAMTS1	ADAMTS8	ADGRB1	ADRA1A	ADRA1B	ADRA1D	ADRA2A	AGGF1	AIF1	AIMP1	ALOX12	ALOX15B	ANG	APC	APPL1	APPL2	AREG	ARHGEF1	ARHGEF2	ARTN	ATP5IF1	ATP8A2	B4GALT7	BAP1	BCAR1	BCAT1	BIN1	BLZF1	BMI1	BMP10	BMPR2	BNC1	BNIPL	BRCA1	BRCA2	BST2	BTC	BTG1	BTG2	BTG3	BTG4	BUB1	BUB1B	BUB3	CADM1	CALCA	CAPN1	CAPNS1	CBFA2T2	CBFA2T3	CCDC88A	CCKBR	CCL14	CCL23	CCL3L3	CCN1	CD160	CD164	CD24	CD274	CD276	CD28	CD33	CD3E	CD40LG	CD47	CD70	CD74	CD79A	CD81	CD86	CDC123	CDC14A	CDC16	CDC25A	CDC25B	CDC25C	CDC27	CDC6	CDC7	CDCA7	CDH13	CDK10	CDK11B	CDK13	CDK2	CDK3	CDK4	CDK5	CDK5R1	CDK6	CDK7	CDK9	CDKN1A	CDKN1C	CDKN2A	CDKN2B	CDKN2C	CDKN2D	CDKN3	CEP43	CGREF1	CGRRF1	CHEK1	CHRM1	CHRM3	CHRM4	CHRM5	CHRNA10	CHRNA7	CIAO1	CKLF	CKS1B	CKS2	CLEC11A	CLK1	CNOT8	COL18A1	COL4A3	CREG1	CRIP1	CRTAM	CSE1L	CSF1	CSF1R	CSF3	CTBP1	CTBP2	CTF1	CTNNBIP1	CUL1	CUL2	CUL3	CUL4A	CUL5	CXCL1	CXCL10	CXCL5	CXCL8	CXCR2	DAB2	DCTN2	DDX11	DELEC1	DERL2	DHPS	DKC1	DLEC1	DLG1	DLG5	DNAJA2	DNPH1	DTYMK	DUSP22	E2F1	E4F1	EBI3	EDN1	EEF1E1	EGFR	EGR4	EHF	EID2	EIF2AK2	EIF5A	EIF5A2	ELANE	ELF4	ELF5	ELN	EMP1	EMP2	EMP3	ENPEP	ENPP7	EPGN	EPHB4	EPS15	EPS8	ERBB2	ERBB4	EREG	ERF	ERG	ETS1	EVI5	FABP3	FABP6	FABP7	FES	FGF10	FGF18	FGF4	FGF5	FGF6	FGF7	FGFBP1	FLT1	FLT3	FLT3LG	FLT4	FOSL1	FOXO4	FOXP3	FRK	FSCN1	FTH1	FZD3	GAB1	GAS6	GAS8	GCG	GFI1B	GHRL	GLI1	GLI2	GLMN	GLP2R	GML	GNL3	GNRH1	GPC4	GPNMB	GPX1	GTPBP4	HCLS1	HDGF	HELLS	HGS	HOXC10	HTR1A	ICOSLG	IFITM1	IFNL1	IFRD2	IGF1	IGF1R	IGFBP4	IGFBP6	IGFBP7	IL11	IL12B	IL12RB1	IL12RB2	IL15	IL15RA	IL18	IL1A	IL1B	IL2	IL21	IL27	IL2RA	IL3	IL31RA	IL4	IL5RA	IL6	IL6R	IL7	IL9	IL9R	ING1	ING4	ING5	INHA	INSIG1	INSL4	IRF2	ISG20	JAG2	KAT2B	KHDRBS1	KIF15	KIF2C	KITLG	KLF10	KLF11	KLF4	KLK8	KRT16	KRT2	KRT4	LAMA1	LAMB1	LAMC1	LAMP3	LDOC1	LGI1	LIF	LMO1	LRP1	LRP5	LRPAP1	LST1	LY86	LYN	MAGED1	MAP3K11	MAPRE1	MAPRE2	MARK4	MAS1	MATK	MCTS1	MDM2	MDM4	MFN2	MIA	MIF	MKI67	MNAT1	MNT	MPL	MS4A2	MST1R	MT3	MTCP1	MXD1	MXD4	MXI1	MYC	MYO16	NAA35	NAB2	NAMPT	NANOG	NAP1L1	NASP	NCK1	NCK2	NDN	NDP	NDUFS4	NF1	NF2	NME1	NME2	NOP2	NOTCH2	NOX4	NPM1	NPY	NR6A1	NRDC	NRP1	NUDC	NUP62	OPRM1	OSM	OSMR	PA2G4	PAWR	PCNA	PDAP1	PDF	PDGFA	PDGFRA	PDS5B	PDZK1	PEMT	PGF	PIM1	PIM2	PLAAT4	PLG	PLK1	POLA1	POU1F1	POU3F2	PPARD	PPM1D	PRDM4	PRDX1	PRG4	PRKD1	PRKRA	PRL	PRMT5	PROK2	PRTN3	PSPHP1	PTCH1	PTEN	PTHLH	PTK2B	PTN	PTPRC	PYY	QSOX1	RACGAP1	RAF1	RAPGEF3	RARRES1	RASGRP4	RBBP4	RBBP7	RBFOX2	REG1A	REG1B	REG3A	RERG	RHOG	RPS27	RPS4X	RUNX3	S100A11	S100B	S1PR2	S1PR3	SCG2	SCIN	SERPINF1	SERTAD1	SESN1	SFN	SFTPD	SIPA1	SIRPG	SKP2	SLAMF1	SLC29A2	SPDYA	SPEG	SPHK1	SPOCK1	SRA1	SSR1	SST	SSTR1	SSTR2	SSTR3	SSTR4	SSTR5	STAMBP	STIL	SYK	TACSTD2	TAL1	TBC1D8	TBRG1	TBRG4	TBX2	TBX3	TBX5	TCF19	TCFL5	TCIRG1	TDGF1	TENM1	TFDP1	TGFA	TGFB1I1	TGFB2	TGFBI	TGFBR1	TGFBR2	THAP12	THPO	TIMELESS	TIMP1	TIPIN	TM4SF4	TNFRSF11A	TNFRSF17	TNFRSF8	TNFRSF9	TNFSF12	TNFSF13	TNFSF13B	TNFSF15	TNFSF4	TNFSF8	TNFSF9	TOB1	TOB2	TP53	TP53I11	TPX2	TRAIP	TRIB1	TRIM27	TSC1	TSHR	TSPAN31	TSPO	TSPY1	TTK	TUSC2	TXN	UBE2V2	UBR5	UHRF1	UHRF2	UMOD	USP8	UTP20	VEGFA	VEGFB	VEGFD	VHL	VIP	VIPR1	VTI1B	WARS1	ZEB1	ZFP36L2	ZMYND11	ZPR1
CELL_SURFACE_RECEPTOR_LINKED_SIGNAL_TRANSDUCTION_GO_0007166	> Genes annotated by the GO term GO:0007166. Any series of molecular signals initiated by the binding of an extracellular ligand to a receptor on the surface of the target cell.	ABCA1	ABI1	ACKR2	ACKR4	ACR	ACVR1	ACVR1B	ACVR2A	ACVR2B	ACVRL1	ADAM10	ADAM11	ADAMTS1	ADAP1	ADCY7	ADCYAP1	ADGRA1	ADORA2B	ADORA3	ADRA1A	ADRA1B	ADRA1D	ADRA2A	ADRA2B	ADRA2C	ADRB1	ADRB2	ADRB3	AFAP1L2	AGER	AGRN	AGRP	AGT	AGTR1	AKAP12	AKT1	ANG	ANXA1	AP3S1	APH1A	APLNR	APOA1	APOC3	APOE	ARHGEF11	ASGR2	AVPR1A	AVPR1B	AVPR2	AZU1	BAG1	BAIAP2	BCAR1	BDKRB2	BIRC2	BIRC3	BMPR1A	BMPR2	BRD8	BSG	C3	C3AR1	C5	C5AR1	CALCA	CALCR	CALCRL	CALM3	CALY	CAP1	CAP2	CASR	CBL	CBLC	CBY1	CCKAR	CCKBR	CCL17	CCL2	CCL23	CCL25	CCL3	CCM2	CCR1	CCR10	CCR2	CCR3	CCR5	CCR8	CCR9	CCRL2	CD101	CD14	CD160	CD19	CD2	CD24	CD274	CD28	CD3E	CD3G	CD47	CD59	CD79A	CDH13	CDIP1	CDK5R1	CDKN1C	CDKN2B	CEP57	CHRM1	CHRM2	CHRM3	CHRM4	CHRM5	CIDEA	CITED2	CLEC1A	CLEC1B	CLEC2D	CLEC4A	CNKSR1	CNR1	CNR2	COL16A1	COMMD7	CORT	CRHR1	CRHR2	CX3CL1	CX3CR1	CXCL1	CXCL10	CXCL12	CXCL8	CXCL9	CXCR1	CXCR2	CXCR4	CXCR5	CXCR6	DEFB1	DEFB4A	DOCK1	DOK1	DOK2	DRD1	DRD2	DRD3	DRD4	DRD5	DTX1	DUOX1	DUOX2	ECEL1	EDN2	EDNRA	EDNRB	EFNB3	EGF	EGFR	EID2	ENG	ENPP2	EPGN	EPS15	EPS8	ERBB2	ERBB3	ERBIN	EREG	F2RL1	F2RL3	FFAR1	FFAR2	FFAR3	FGF5	FGFR3	FGFR4	FIBP	FLT3	FLT4	FMOD	FNTA	FOXC2	FOXH1	FOXO4	FPR1	FPR2	FRS2	FRS3	FRZB	FSHR	FYN	GAB1	GABBR1	GABBR2	GABRA1	GABRA2	GABRA3	GABRA4	GABRB2	GABRE	GABRG2	GABRR1	GALR1	GALR2	GALR3	GAP43	GCG	GCGR	GDF10	GDF15	GDF5	GDF9	GEM	GFRA2	GHRH	GHRHR	GHRL	GHSR	GIPR	GIT1	GIT2	GLI1	GLI2	GLP1R	GLP2R	GLRA1	GLRA2	GLRB	GNA12	GNA15	GNAI2	GNAI3	GNAQ	GNAS	GNAZ	GNB1	GNB2	GNB3	GNG4	GNG7	GNRHR	GP1BA	GP6	GPER1	GPR1	GPR12	GPR15	GPR17	GPR176	GPR183	GPR19	GPR20	GPR21	GPR22	GPR25	GPR3	GPR31	GPR32	GPR34	GPR35	GPR37	GPR39	GPR4	GPR42	GPR45	GPR50	GPR52	GPR55	GPR6	GPR65	GPR68	GPR75	GPRC5C	GPSM2	GRB10	GRB2	GRB7	GRIA3	GRIA4	GRID2	GRIK1	GRIK2	GRIK3	GRIK4	GRIN2A	GRIN2B	GRIN2C	GRK1	GRK4	GRK5	GRK6	GRM1	GRM2	GRM3	GRM4	GRM5	GRM6	GRM7	GRM8	GRP	GRPR	GUCA1B	GUCY2C	GUCY2D	GUCY2F	HCAR3	HCRTR1	HCRTR2	HIPK2	HOMER1	HOMER2	HOMER3	HPGD	HRAS	HRH1	HRH2	HRH3	HTR1A	HTR1B	HTR1D	HTR1E	HTR1F	HTR2A	HTR2B	HTR4	HTR5A	HTR6	HTR7	IFITM1	IFNA2	IFNAR1	IFNAR2	IFNB1	IFNG	IFNGR2	IFNK	IGF1R	IGF2	IGSF6	IKBKG	IL12RB1	IL12RB2	IL13RA1	IL17C	IL17F	IL18RAP	IL27RA	IL2RA	IL2RB	IL31RA	IL6	IL6R	IL6ST	IL7R	INHA	INHBA	INS	INSR	IRAK3	IRF9	IRS1	KDR	KHDRBS1	KLF10	KLRA1P	KLRB1	KLRC1	KLRD1	KLRF1	KLRG1	LANCL1	LAT	LAT2	LCP2	LEFTY1	LEFTY2	LEPR	LGR5	LHCGR	LIFR	LILRA1	LILRB2	LILRB3	LILRB5	LPAR1	LPAR2	LPAR3	LPAR4	LRP6	LTB4R	LTB4R2	LTBP2	LY6E	LY96	MADD	MAGI1	MALT1	MAML1	MAML2	MAML3	MAP3K7	MAPK14	MAPK8IP2	MARCO	MARK4	MAS1	MBIP	MC1R	MC2R	MC3R	MC4R	MC5R	MCHR1	MDFI	MDFIC	MERTK	MIF	MKNK2	MLN	MLNR	MPL	MPZL1	MS4A2	MTNR1A	MTNR1B	MTSS1	MUSK	NCK2	NCSTN	NF1	NFAM1	NLK	NLRP12	NMBR	NMUR1	NMUR2	NOTCH1	NPBWR1	NPBWR2	NPFF	NPFFR2	NPR2	NPY	NPY1R	NPY2R	NPY4R	NPY5R	NRTN	NTRK1	NTRK2	NTRK3	NTSR1	NUP62	NUP85	OPN1MW	OPN3	OPRD1	OPRK1	OPRL1	OPRM1	OR10J1	OR1D2	OR1D4	OR1D5	OSMR	OTX2	OXGR1	P2RY1	P2RY11	P2RY2	P2RY4	P2RY6	PARD3	PDC	PDGFA	PDGFRA	PDPK1	PEG10	PF4	PICK1	PIK3CB	PIK3CG	PIK3R1	PIK3R3	PIP4K2B	PLCB2	PLCE1	PLPP1	POLR1G	PREX2	PRKACB	PRKD3	PRL	PRLHR	PRLR	PRMT1	PSEN1	PSEN2	PSENEN	PTAFR	PTCH1	PTGDR2	PTGER1	PTGER2	PTGER3	PTGER4	PTGFR	PTGIR	PTH	PTH1R	PTHLH	PTK2	PTK2B	PTN	PTPN6	PTPRC	PTPRD	PTPRF	PTPRG	PTPRJ	PTPRT	PTPRU	PXN	PYCARD	PYDC1	PYY	QRFP	QRFPR	RAMP1	RAPGEF1	RAPGEF4	RAPGEFL1	RASD1	RELA	REPS2	RGMB	RGR	RGS1	RGS11	RGS12	RGS14	RGS16	RGS19	RGS2	RGS20	RGS3	RGS4	RGS5	RGS9	RHO	RIC8B	ROR1	RPS6KA5	RRAGA	RRH	RXFP3	S1PR1	S1PR2	S1PR3	S1PR4	SAG	SCTR	SHC1	SHC3	SIGIRR	SIK2	SIRPB1	SLA2	SMAD1	SMAD2	SMAD3	SMAD4	SMAD5	SMAD7	SMURF1	SNX6	SOCS1	SOCS5	SORBS1	SOST	SPHK1	SRC	SST	SSTR1	SSTR2	SSTR3	SSTR4	SSTR5	STC1	STC2	STUB1	TAAR1	TAAR6	TAAR8	TAAR9	TAC3	TACR1	TACR2	TACR3	TACSTD2	TAS2R1	TAX1BP3	TBL3	TBXA2R	TDGF1	TDP2	TEK	TGFA	TGFB1	TGFBR1	TGFBR3	TGFBRAP1	THY1	TNFRSF10B	TNFRSF13B	TNFRSF14	TNFRSF1A	TNFRSF25	TP63	TRAF6	TRAT1	TRHR	TRIO	TRPV1	TRPV4	TSHB	TSHR	UBE2N	UCN	UTP11	VIP	VIPR1	VWC2	WASF2	XCR1	XPR1	ZFYVE9	ZIC1	ZNF675
CELLULAR_CATION_HOMEOSTASIS	> Genes annotated by the GO term GO:0030003. The regulation of the levels, transport, and metabolism of cations within a cell or between a cell and its external environment.	AGTR1	APP	ATOX1	ATP1A1	ATP1A2	ATP1A3	ATP1A4	ATP2C1	ATP7A	ATP7B	AVPR1A	AVPR1B	BCL2	BDKRB1	BDKRB2	C3AR1	C5AR1	CACNA1A	CACNA1C	CALCA	CALCB	CALR	CASR	CCKAR	CCKBR	CCL1	CCL11	CCL13	CCL14	CCL15	CCL19	CCL2	CCL23	CCL3	CCL5	CCL7	CCR1	CCR2	CCR3	CCR4	CCR5	CCR6	CCR7	CCR8	CCR9	CD24	CD52	CD55	CHRNA7	CLCN3	CLDN16	CLN3	CLN5	CLN6	CP	CXCL12	CXCL13	CXCR3	CXCR4	CYSLTR1	DRD1	EDNRA	F2RL1	FTH1	FTL	FXN	GALR2	GCM2	GHRL	GLP1R	GNA15	HFE	HPX	KNG1	LCK	LPAR1	LPAR2	LPAR3	MCHR1	MT2A	MYC	NMUR2	OPRL1	P2RY4	PLCE1	PPT1	PROK2	PTPRC	RGN	S1PR3	S1PR4	SAA1	SLC30A5	SLC40A1	SLC4A11	SOD1	SRI	STC1	TAC1	TESMIN	TFR2	THY1	TMPRSS3	TRPV4	XCL1	XCR1
CERVERA_SDHB_TARGETS_1_DN	> Genes turned off in Hep3B cells (hepatocellular carcinoma, HCC) upon knockdown of SDHB [GeneID=6390] by RNAi.	A1BG	ADH6	AFP	ALDOC	ANGPTL3	CADPS	CCR6	CHODL	CPS1	EYA4	F2	FJX1	FTCD	HMGCS2	HSPA1A	ITPR2	LYZ	MEP1A	MMP16	NINJ2-AS1	NPTX2	PDE3A	PEG10	PEG3	PLA2G7	PPFIBP2	PWWP3B	SCGN	SH3RF3	SLC39A5	SOX2	SULT2A1	TMC8	TTYH1	ZBTB16	ZNF703
CERVERA_SDHB_TARGETS_1_UP	> Genes turned on in Hep3B cells (hepatocellular carcinoma, HCC) upon knockdown of SDHB [GeneID=6390] by RNAi.	ABLIM2	AC079089.1	ACKR3	ANXA13	APLP1	AQP1	ARHGAP23	ASCL1	ATP6V1C2	BAAT	BMERB1	C2CD4A	CACNB3	CAND2	CCDC74A	CDC20B	CER1	CFAP221	CLIC6	COL1A1	DNAAF3	DUSP4	DYRK4	EDN1	EMP2	EPS8L1	FAM149A	FAM81B	FEZ1	FHL2	FSTL1	GALNT16	GALR2	GOLM1	GPR68	GPX8	HPSE	HRG	HTRA1	IFIT2	IGFBP2	IL18	INHBA	ITGB6	ITIH5	JAM2	KBTBD11	KIF3C	KRT17	KRT80	LAMC2	LEFTY2	LHX2	LIPH	LMLN	LONRF2	LOXL2	LYPD1	LYPD6B	MAGEA3	MAP1B	MCUB	MEGF6	MFAP4	MGARP	MINDY4	MYOF	NBDY	NEURL1B	NEURL3	NOD2	OLFML2A	PACSIN1	PCDH9	PCSK5	PGM2L1	PIK3CD	PLBD1	PLEKHG4	PLEKHG4B	PLXDC2	PMAIP1	PRSS23	PTGER3	PTHLH	RAB20	RBP7	REEP1	RFTN1	RIMKLA	RIPOR3	S100A6	SCD5	SCN4B	SCTR	SERPINE2	SGCB	SH3BGRL	SHOX2	SLC1A1	SLC25A24	SLCO5A1	SMPDL3B	SOCS2	SPOCK3	ST6GALNAC2	SUCNR1	SUSD4	SUSD5	TANC2	TMEM156	TMEM40	TMEM54	TNFRSF19	TNNI2	TNNT1	TUBA1A	UBASH3B	UGT2B15	VDR	WLS	WNT2B
CERVERA_SDHB_TARGETS_2	> Genes present but differentially expressed between Hep3B cells (hepatocellular carcinoma, HCC) with RNAi knockdown of SDHB [GeneID=6390] and control cells.	A2M	AFP	AGTR1	APOA1	APOM	AREG	ATP2B2	C2	CADPS2	CCN1	CCNE2	CDH6	CFB	CGA	CLTB	COL7A1	CREB5	CRYBG1	CSGALNACT1	CTBP2	CTSH	CXCL5	CXCL8	CYB561	DDC	DLK1	DUSP1	ELOVL6	ESRP1	F5	FAT3	FAXC	FBN2	FILIP1L	FLRT2	FMO1	FMO5	FSTL3	FXYD2	GALNT3	GAS2	GFOD1	GJA1	GPC4	GPRC5B	GSDME	GULP1	HDAC9	HKDC1	HOMER2	HS3ST3B1	IGDCC3	IGFBP7	IL1RAP	ISX	ITPR2	KIRREL1	LEPR	LINC02532	LRATD2	LTBP2	LYPD6	MAP3K20	MATN2	MCAM	MELTF	METTL7A	METTL7B	MICAL2	MICB	MLF1	MOXD1	MST1	NMI	NOTCH3	NT5E	NTS	NUAK1	OVOL2	P3H2	PAG1	PAH	PCOLCE2	PEG3	PFKFB3	PKHD1	PRRX1	PRSS23	RAP1GAP2	SCG5	SDHB	SERPINE2	SERPINI1	SH3BGRL	SH3BP5	SIPA1L2	SLC12A2	SLC26A2	SOSTDC1	STEAP1	STK17A	SULT1C2	SUSD4	SYT12	TF	TFAP2A	TGFB2	THBS4	TMC4	TNFRSF19	TNFSF4	TTR	UBASH3B	VGLL3	WLS
CGCAAAA_MIR450	> Genes having at least one occurence of the motif CGCAAAA in their 3' untranslated region. The motif represents putative target (that is, seed match) of human mature miRNA hsa-miR-450 (v7.1 miRBase).	AMD1	CEP83	CREB1	DSCAM	DUSP10	MEIS2	NRXN2	SOX2	ZNF385A
CHANDRAN_METASTASIS_DN	> Genes down-regulated in metastatic tumors from the whole panel of patients with prostate cancer.	ACYP2	ADIRF	AHI1	AHNAK2	ALDH7A1	ALKBH3	ALOX15B	AMD1	AMDHD2	ANKH	ANO7	ANTXR2	ANXA11	APCDD1	ARHGAP27	ARHGEF10	ARL5A	ARMCX1	ASAP3	ASB2	ATF3	AXIN2	AZGP1	B2M	B3GALNT1	B3GALNT2	BBOF1	BCAS1	BMP4	BMP7	BMPR1A	BOC	BTG2	C11orf52	C11orf80	CAB39L	CACHD1	CACNA2D1	CAPS	CAV2	CCN2	CCN3	CD38	CDH10	CDNF	CFL2	CHRM3	CIRBP	CLCN7	CNOT6L	CNST	CNTN3	COL13A1	COL8A2	CRISPLD2	CTSO	CUEDC1	CWH43	CYBRD1	DACT3	DBNDD2	DDR2	DEF6	DNAJC10	DNALI1	DPH3	DPP4	DUSP1	DUSP2	DYNC1I2	ECHDC1	ECRG4	EFEMP2	EFS	EGR2	EGR3	EIF3A	EIF3J	EPHA3	EPHB6	ERBB2	EVA1C	EYA4	FAM107A	FAM135A	FAM3B	FBXO2	FBXO22	FGF13	FGFR2	FGL2	FHOD3	FMOD	FOS	FOSB	FUCA1	GABBR1	GDI2	GHDC	GLI3	GLIS2	GOLM1	GPX7	GSTA4	GSTM5	GSTO2	GSTT2	GTDC1	HECW2-AS1	HEXA	HSD17B14	HSPB8	IDNK	IER2	IGFBP2	ILDR1	INTS11	IQGAP2	IRAG1	ISL1	ITGA4	ITGB8	ITIH5	JAM3	KAT5	KCNN4	KIAA1191	KLF3	KLF4	KLF6	KLK10	KLK11	KLK3	KRT15	KRT5	LFNG	LHPP	LIMS2	LINC00339	LINC00662	LPAR1	LRMDA	LSAMP	MAGED2	MAN2B2	MAP3K20	MCC	MCTP2	ME3	MED11	MEGF6	MEIS3P1	MICA	MIR100HG	MISP	MLLT10	MN1	MOXD1	MRGPRF	MRPL45	MTPAP	MVB12B	MVK	MX1	MXRA5	MYG1	MYLK	NAGLU	NBL1	NDFIP2	NDNF	NECAB3	NEFH	NEXN	NFIA	NINJ2	NR2C2AP	NR4A1	NSMCE4A	NT5DC1	OGN	P2RY1	PAK1	PAMR1	PARM1	PCAT14	PCDH18	PCDH7	PCOLCE2	PDE4B	PDE5A	PDGFC	PDPR	PDZRN4	PER3	PGM5	PI15	PIFO	PIGT	PKP1	PMEPA1	PNRC2	PODN	POMT1	PPM1L	PPP1R12B	PPP1R14A	PPP3CB	PRICKLE2	PRPF40A	PRRX1	PSD2	PSD3	PSPC1	PTGS2	PTN	PTPRN2	PWWP2B	PYCARD	PYROXD2	RAB23	RAB27B	RAB34	RAB40B	RAB4A	RAMP2	RARRES1	RASL12	RASSF4	RBFOX3	RBM24	RGCC	RILPL2	RLN1	RNF10	RNF150	RNF180	RNF43	ROBO2	ROGDI	RORB	RPS27L	RRAD	RRAS	RWDD2B	SCD5	SCN7A	SELENOM	SEMA3C	SERPINB5	SERTM2	SFRP1	SFT2D3	SLC15A2	SLC20A2	SLC22A17	SLC30A4	SLMAP	SMAD3	SMAGP	SMIM1	SMOC2	SMPDL3B	SMTN	SORBS1	SORBS2	SOX2	SPATC1L	SPOCK3	SRRD	SSPN	STARD13	STAT2	SWT1	SYNGR4	SYNPO2	SYS1	SYTL1	TBC1D9B	TEN1	THBS4	THSD4	TIGD2	TM9SF1	TMEM106B	TMEM129	TMEM150C	TMEM199	TMEM98	TMSB15A	TNIP1	TNS1	TRAPPC1	TRIM29	TRMT6	TSHZ3	TSPAN15	TSPAN2	TUBB6	TWIST2	TXNDC11	UPK3A	VMP1	VPS36	VSIG2	WFDC1	WFDC2	WNT5B	XAB2	ZBTB4	ZCCHC3	ZFP36	ZMYND11	ZNF483	ZNF532	ZNF641	ZNF747
CHANG_CORE_SERUM_RESPONSE_DN	> Down-regulated genes in the canonical gene expression signature of the fibroblast core serum response (CSR) defined by the Stanford group.
CHANG_CORE_SERUM_RESPONSE_UP	> Up-regulated genes in the canonical gene expression signature of the fibroblast core serum response (CSR) defined by the Stanford group.
CHANG_CYCLING_GENES	> Fibroblast serum response genes showing periodic expression during the cell cycle; excluded from the core serum response signature.
CHANG_IMMORTALIZED_BY_HPV31_DN	> Genes down-regulated in normal keratinocytes immortalized by infection with the high risk HPV31 (human papilloma virus) strain.	ACVR2B	AR	BPGM	CBFA2T2	CD24	CDKN1A	CTSV	DEGS1	DMKN	DSC2	DSG1	DSP	ENTPD3	FOS	GBP1	GPA33	HBB	HMGCS1	IFI27	IFI35	IFI44	IFIT1	IFITM1	IL1R2	IL1RN	KLK6	KLK7	LAMA3	LCN2	LRP1	LYST	MVD	MX1	MX2	MXD1	NMT2	OAS2	PEA15	PHF7	PLA2G1B	PRIM1	PRSS1	PSG1	PTGS2	PTPRU	SAMD9	SERPINB2	SLPI	SMCP	SNRPA1	SPRR1A	SPRR2E	STAT1	SULT2B1	TAGLN	TEX29	THRB	TRIB1	TRIM22	UBE3B
CHANG_POU5F1_TARGETS_DN	> Genes down-regulated by POU5F1 [GeneID=5460] in bladder cancer cell lines.	CST3	GRSF1	PLPP5	POM121	SOCS3	TFEC	TFPI2	TXNL1
CHANG_POU5F1_TARGETS_UP	> Genes up-regulated by POU5F1 [GeneID=5460] in bladder cancer cell lines.	ABI1	AOC3	ATAD2	CCN1	COL3A1	COL5A1	CXCL17	FN1	KAT2B	MMP13	OPHN1	SLIT3	SMARCA4	TGFB3	VASP
CHARAFE_BREAST_CANCER_BASAL_VS_MESENCHYMAL_DN	> Genes down-regulated in basal-like breast cancer cell lines as compared to the mesenchymal-like ones.	ADAMTS12	AK5	ALPK2	APLP1	ARHGAP17	ARHGEF40	ARNT2	BCAT1	BDNF	CCDC74A	CD99	CIBAR1	CMTM3	CNKSR3	COL6A2	DPY19L1	EDIL3	FAM171A1	FLNC	FZD2	GFPT2	GNG11	GRB10	GRK5	GULP1	IL11	KIF3C	KLF2	LOXL2	MAP1B	MB21D2	MMP16	NUAK1	PDCL3	PFKP	PNMA2	RBM24	RGS7	RNF182	SCG2	SEMA3A	SH2B3	SHOX2	STRADB	TNIP1	TRAF3	TRIO	TTC28	TUBB2A	UTRN	ZCCHC24	ZEB1
CHARAFE_BREAST_CANCER_BASAL_VS_MESENCHYMAL_UP	> Genes up-regulated in basal-like breast cancer cell lines as compared to the mesenchymal-like ones.	ACSL1	ADGRF1	AKR1B10	APRT	ATP1A1	BLNK	BSPRY	C1orf116	C6orf132	CBLC	CCNL1	CD24P2	CD24P4	CDH1	CDH3	CDS1	CKMT1B	CLCA2	COX5B	CRYBG1	DMAC1	DMKN	DRAM2	DSG3	DUSP16	EHF	ELF1	ELF3	ELMO3	EMC10	ENTPD2	EPB41L4A	EPHA1	EPN3	ESRP1	ESRP2	F11R	FAM83B	FGFBP1	FOSB	FXYD3	GAREM1	GJB3	GRAMD2A	GRHL2	GSN	HOOK2	IRF6	ITGB6	ITPA	KCNK1	KIAA0040	KIAA1522	KLK5	KLK6	KRT15	KRT16	KRT5	LAD1	LCN2	LIMK2	LITAF	MACC1	MAF	MAL2	MARVELD2	MBNL3	MIR205	MPP7	MPZL3	MUC1	MYO5B	OSER1	OVOL1	OVOL2	PDZK1IP1	PKP3	PPL	PPP1R14C	PROM2	PRR15L	PRRG4	PRSS8	PTPN6	RAB25	RBL2	RHOD	RNF144B	RNF39	RNF43	RTKN	S100A14	S100A8	S100P	SCNN1A	SERPINA3	SETD6	SH2D3A	SH3YL1	SLC11A2	SLC49A4	SLPI	SPINT1	SPINT1-AS1	SPINT2	SSH3	ST14	STEAP4	SUSD6	SYTL1	TACSTD2	TC2N	TLCD1	TMEM134	TMEM183A	TMEM191A	TMEM30B	TMEM87A	TRIM29	TSC22D3	USF1	WDR61	ZFP36	ZNF165
CHARAFE_BREAST_CANCER_LUMINAL_VS_BASAL_DN	> Genes down-regulated in luminal-like breast cancer cell lines compared to the basal-like ones.	ABCD3	ACTN1	ADA	ADD3	ADGRE5	ADM	ADORA2B	ADRB2	AGPS	AKR1B1	AKR1B10	AKR1C1	AKR1C3	AKT3	ALDH1A3	ALDH3A2	AMD1	ANKH	ANKRD33B	ANTXR1	ANXA1	ANXA2	ANXA2P2	ANXA3	ANXA4	ANXA8	APOL6	ARAP3	ARHGAP23	ARHGAP5	ARHGEF28	ARNTL2	ARPC2	ASXL1	ATP10D	ATP1A1	ATP1B3	AXL	B2M	B3GNT5	BICC1	BICD2	BIN1	BIRC3	BMP1	BNC1	BTG3	BTN3A2	BTN3A3	C1R	C1S	C3	CALD1	CAMTA1	CARD6	CASP1	CASP4	CAV1	CAV2	CAVIN1	CAVIN3	CBR1	CCDC28A	CCDC80	CCDC82	CCDC88A	CCDC9B	CCNA1	CCNYL1	CD109	CD14	CD44	CD58	CD59	CDC42EP3	CDCP1	CDH3	CDK6	CEBPD	CFB	CFI	CFL2	CFLAR	CHMP1B	CHST3	CIBAR1	CLIC4	CLIP4	CLMP	CMPK1	COL4A1	COL4A2	COL8A1	COPS8	CORO1C	COTL1	CRIPT	CRK	CRYAB	CRYBG1	CSNK2A2	CTSC	CXCL1	CXCL2	CXCL3	CYB5R3	CYBRD1	CYLD	DCBLD1	DCBLD2	DCTD	DEPP1	DGKA	DIPK1A	DMD	DNAJB4	DOCK5	DPYD	DSC3	DSE	DSG2	DSG3	DST	DUOX1	EGFR	EHBP1	ELK3	ELL2	EMP1	EMP3	EPHA2	ERAP2	EREG	ESYT2	ETF1	ETS1	ETS2	EVA1A	EVA1C	EXT1	F2RL1	F3	FAM171A1	FAM83A	FAM83D	FAP	FAS	FBLIM1	FDFT1	FERMT1	FGF2	FGFBP1	FHL1	FKBP1A	FMNL2	FNDC3B	FOSL1	FOXQ1	FRMD6	FSCN1	FST	FSTL1	FXYD5	FZD6	GABRE	GALNT2	GART	GAS1	GBP1	GBP3	GFOD1	GJB3	GJC1	GLIPR1	GM2A	GNA15	GNAI1	GNAL	GNG12	GPM6B	GPSM2	GPX8	GSTP1	GTF2B	HIF1A	HLA-E	HMGA2	HOTAIRM1	HOXA1	HOXA3	HOXA5	HP1BP3	HRCT1	HRH1	HSD17B11	HTRA1	ICAM1	IFI16	IFI27	IFI44	IFIT3	IFITM3P7	IFNGR1	IGF2BP2	IGF2BP3	IGFBP6	IGFBP7	IL15	IL18	IL1A	IL1RAP	IL20RB	IL7R	INHBA	INPP1	IRS2	IRX1	ITGA1	ITGA6	ITGB1	ITGB8	ITM2C	ITPRID2	JAG1	KIF1B	KIRREL1	KLF5	KLHL29	KLK10	KLK5	KPNA1	KRT14	KRT15	KRT16	KRT17	KRT5	KRT6A	KRT6B	LAMA3	LAMB3	LAMC1	LAMC2	LARP6	LBH	LINC00511	LINC01133	LIPG	LOX	LOXL2	LUZP1	LY6K	LYN	MAML2	MAP4K4	MAP7D3	MBNL1	MBNL2	MBP	MDFIC	MDH1	MET	MFGE8	MICALL1	MIR100HG	MIR22HG	MIR31HG	MMADHC	MME	MMP14	MPZL1	MSN	MT1F	MT1G	MT1H	MT1X	MT2A	MTMR2	MYL12A	MYO1B	MYO1E	NAB1	NABP1	NAMPT	NAP1L1	NAV2	NCK1	NDEL1	NDFIP2	NFAT5	NFE2L2	NKX1-2	NMI	NNMT	NOB1	NR3C1	NRP1	NSFL1C	NT5E	NUDT15	NUP50	NXN	OGFRL1	ORMDL1	OSBPL3	OSBPL9	OSMR	OXR1	P3H2	PALM2AKAP2	PARP4	PDGFC	PDP1	PDZK1IP1	PERP	PGM2	PHLDB2	PI3	PIK3CD	PKN2	PKP2	PLA2G4A	PLAT	PLAU	PLS3	PLSCR1	PM20D2	PNLIPRP3	PPP1R14C	PPP4R1	PRKD3	PRNP	PRSS12	PSAT1	PSMB8	PSMB9	PTGS2	PTK7	PTPN2	PTPRM	PXDC1	RAC2	RALB	RALBP1	RBFOX2	RBM7	RBMS1	RBMS3	RETSAT	REXO2	RFLNB	RGCC	RGL1	RGS2	RGS20	RHOA	RIOK3	RIPK4	RND3	RNF145	RRAS2	RUNX3	S100A10	S100A2	SAA1	SAMD9	SCHIP1	SCPEP1	SEL1L3	SELENOF	SEPTIN10	SERPINB2	SERPINB5	SERPINE2	SFN	SFRP1	SGK1	SH3D19	SH3GLB1	SH3KBP1	SIRPA	SIRPAP1	SKAP2	SLC16A1	SLC16A7	SLC1A3	SLC25A37	SLC49A4	SLC6A15	SLC9A6	SLPI	SMAD3	SMCHD1	SNAI2	SNX7	SOAT1	SOX7	SP100	SPATS2L	SPRY2	SPTBN1	SPX	SRI	SRPX	SRPX2	ST3GAL6	STAMBPL1	STAT3	STAT4	STING1	STK17A	SVIL	TAP2	TAX1BP3	TBC1D1	TBPL1	TCEAL9	TGFA	TGFBI	TGFBR2	TKT	TLE4	TLR2	TM2D1	TMED5	TMEM154	TMEM245	TMEM30A	TMEM35B	TNFAIP3	TNFAIP8	TNFRSF10D	TOX2	TP63	TRIM22	TRIM29	TRIP10	TRMT6	TUBA4A	TUBB6	TWIST2	TWSG1	UBASH3B	UBE2E3	UPP1	VAMP3	VSNL1	WDR1	WLS	WWTR1	YAP1	YBX1	YBX3	YES1	ZBTB16	ZBTB38	ZC3H12C	ZDHHC2
CHARAFE_BREAST_CANCER_LUMINAL_VS_BASAL_UP	> Genes up-regulated in luminal-like breast cancer cell lines compared to the basal-like ones.	ABCA3	ABCG1	ABHD11	ABHD12	AC093642.2	ACIN1	ACVR1B	ADCY6	ADGRB2	AFF3	AGR2	ANKRD13D	ANKRD30A	ANXA6	ANXA9	API5	AR	ARF3	ARFGEF3	ARFIP2	ARHGEF26	ARID2	ARID3A	ARRB1	ASB8	ASH1L	ASTN2	ATP2C2	ATP6AP1	ATP6V0E2	ATP8B1	ATXN2	ATXN7L3B	AVL9	BAZ2A	BCAS1	BCOR	BLNK	BPTF	C10orf82	C14orf132	C17orf58	C4orf19	C7orf26	C9orf152	CA12	CACFD1	CACNA1D	CACNA2D2	CACNB3	CACNG4	CACYBP	CADM1	CAMSAP3	CANT1	CAPN9	CCDC117	CCND1	CCT6P3	CDC42SE1	CDYL2	CEP350	CERS2	CERS6	CFD	CHDH	CHN2	CHTOP	CIRBP	CISH	CLSTN2	CRACD	CREB3L1	CREB3L4	CRNKL1	CSNK1D	CSRNP2	CTNND2	CXXC5	CYB561	CYBC1	CYHR1	DAAM1	DACH1	DDAH2	DDX42	DEGS2	DENND1A	DENND4B	DEPTOR	DIP2C	DLG3	DNAJA4	DNAJC1	DNALI1	DOP1B	DSCAM-AS1	DUSP8	EFR3B	EIF3B	ELAPOR1	ELL3	ELOVL2	EMP2	ENPP1	ENTR1	EPN3	EPS8L1	ERBB3	ERGIC1	ESR1	ETNK2	EVL	F7	FAM110B	FAM234B	FBRSL1	FGFR4	FKBP4	FLOT2	FOXA1	FRMD4A	FRS2	FTX	FUS	FZD4	GALNT6	GAMT	GARNL3	GARS1	GART	GATA3	GATA3-AS1	GGA1	GGA3	GOLT1A	GP1BB	GPD1L	GPR160	GPRC5C	GRAMD4	GSE1	GSPT1	GTF3C1	HECTD4	HEXD	HID1	HIP1R	HK2	HMG20B	HMGCS2	HNRNPA2B1	HPN	HPX	ICA1	INHBB	INPP5J	IQCE	IQSEC1	IRGQ	ISG20	IVD	KAT6B	KATNIP	KCTD15	KDELR2	KDM4B	KDM7A	KIAA0040	KIAA0232	KIF12	KIFC2	KLF2	KLHDC9	KLHL22	KMT2D	KRT19	LARGE1	LARP4B	LCOR	LFNG	LIN7A	LINC00993	LINC01128	LLGL2	LMCD1	LMNTD2-AS1	LNX1	LONRF2	LRP3	LRRN1	LUC7L3	LZTR1	MACO1	MAGED2	MAPK9	MAPT	MARS1	MB21D2	MCCC2	MDM4	MEGF9	MGAT4A	MGRN1	MIF4GD	MLPH	MTERF2	MXRA8	MYB	MYCN	MYEF2	MYO5B	MYO6	NACA	NDUFS8	NECTIN2	NEK5	NKAIN1	NLK	NME3	NPDC1	NUCB2	NUDT4	ONECUT2	P4HTM	PATZ1	PBX1	PCBP2	PCK2	PCP4	PDCL3	PGGT1B	PGR	PI4KA	PKP4	PLA2G12A	PLCXD1	PLEKHH1	PLXNA3	POGZ	POLE	POMT1	PPFIA1	PPP1R16A	PPP2R2C	PREX1	PRKAG1	PRLR	PRR14	PRR36	PRRC2C	PRRT2	PRRT3	PYCR1	RAB11FIP3	RAB17	RAB3D	RAB40C	RABEP2	RALGAPA1P1	RALGPS1	RBAK	RDH13	REEP5	RGL2	RHBDF1	RHOB	RHPN1	RIIAD1	RIPOR3	RND1	RNF103	RNU6-1016P	RSAD1	RSPH1	RUBCN	RUSC1	SBK1	SCUBE2	SCYL3	SEC16A	SECISBP2	SERF2	SFI1	SFMBT2	SH3GLB2	SHANK2	SHTN1	SIDT1	SIDT2	SLC16A6	SLC1A4	SLC24A3	SLC25A29	SLC25A44	SLC26A11	SLC27A3	SLC2A10	SLC35A1	SLC37A1	SLC38A1	SLC38A10	SLC44A4	SLC4A8	SLC7A8	SLC9A3R1	SMARCC2	SMIM14	SNED1	SNX27	SOGA1	SOX12	SOX13	SPATA2L	SPDEF	SPTLC2	SRRM2	STARD10	STRADA	STRBP	SYCP2	SYNE4	SYNGR2	TADA2B	TAPT1	TBC1D16	TBC1D30	TBL1X	TBX3	TC2N	TCAF1	TENT5C	TESK1	TESMIN	TFF1	TFF3	TGFB3	TGIF2	THSD4	THUMPD1	TIMM44	TJP3	TLE3	TMBIM6	TMEM150C	TMEM184A	TMEM229B	TMEM268	TMEM80	TNIP1	TNRC18P2	TOB1	TOMM70	TRAPPC9	TRIL	TRIM3	TRPS1	TSPAN13	TSPAN15	TTC3	TTC39A	TTC6	TTC9	UAP1L1	UBN1	ULK1	USP3	USP42	USP7	VIPR1	VPS37C	VPS72	WFS1	ZBTB42	ZDHHC8P1	ZFYVE16	ZMIZ1	ZNF12	ZNF24	ZNF296	ZNF398	ZNF444	ZNF467	ZNF703	ZNF704	ZNF74	ZNF84	ZSWIM8
CHARAFE_BREAST_CANCER_LUMINAL_VS_MESENCHYMAL_DN	> Genes down-regulated in luminal-like breast cancer cell lines compared to the mesenchymal-like ones.	AAK1	ABCC4	ACTA2	ACTG1	ACTN1	ACTR2	ADAMTS12	ADAMTS5	ADD3	ADGRE5	ADORA2B	AGPS	AHNAK2	AIDA	AK5	AKAP12	AKR1B1	AKR1C3	AKT3	ALKBH5	ALPK2	ANKH	ANKRD28	ANKRD33B	ANLN	ANTXR1	ANTXR2	ANXA1	ANXA2	ANXA2P2	ANXA5	AP1S2	APCDD1L	ARAP3	ARHGAP21	ARHGAP23	ARHGEF40	ARNTL2	ARSJ	ASAP1	ASB1	ASXL1	ATM	ATP10D	AXL	B3GNT5	BACH1	BAG2	BASP1	BCAT1	BCHE	BDNF	BICC1	BICD2	BIN1	BIRC5	BNC2	BUB1	C17orf49	C1S	CALD1	CASP1	CAV1	CAV2	CAVIN1	CAVIN2	CAVIN3	CCBE1	CCDC50	CCDC82	CCDC88A	CD44	CD99	CDC20	CDC27	CDH11	CDK6	CDKN2C	CENPV	CEP170	CFL2	CHST2	CHST3	CHSY1	CIBAR1	CKAP2L	CLIP2	CLMP	CMTM3	CMTM7	CNRIP1	COL13A1	COL4A1	COL4A2	COL5A1	COL6A1	COL6A2	COL6A3	CORO1C	CORO2B	CPNE2	CRIM1	CRTAP	CSRP2	CTNNAL1	CTSC	CUL4B	CXCL2	CYP26B1	DAB2	DCBLD2	DENND5A	DEPDC1	DHX33	DIPK1A	DKK3	DMD	DNAJB4	DNM1	DOCK10	DPY19L1	DPYD	DSE	DZIP1	ECHDC1	EDIL3	EFEMP2	EGFR	EHBP1	EIF4A1	EIF5A2	ELAVL1	ELK3	ELP5	EMILIN2	EMP3	ENG	EPB41L2	EPHA2	ERFE	ETS1	ETV5	EVA1A	EXT1	EXTL2	EYA4	F2RL2	FAM126A	FAM171A1	FAM200B	FAM20C	FAS	FAT4	FBLIM1	FBN1	FER	FEZ2	FHL1	FHOD3	FLI1	FLNC	FLRT2	FMNL2	FOSL1	FOSL2	FOXC1	FOXF2	FOXQ1	FSCN1	FST	FSTL1	FXYD5	FZD2	FZD7	G0S2	GADD45A	GALNT2	GFPT2	GID4	GJA1	GLIPR1	GLIPR2	GLIS3	GLS	GNAI1	GNG11	GNG12	GNG2	GPR161	GPR176	GPRC5B	GPX8	GRK5	GSDME	GSTP1	GULP1	GXYLT2	HACD1	HAS2	HEG1	HJURP	HMGA2	HOTAIRM1	HRCT1	HRH1	HSD17B11	HTRA1	IFI16	IFNGR2	IGF2BP2	IGF2BP3	IGFBP6	IGFBP7	IGFBPL1	IKBIP	IL11	IL15	IL6	IL7R	ILF3	INCENP	INHBA	INPP1	IPO5	IRAK2	ITGA1	ITGAV	ITM2C	ITPRID2	ITPRIP	ITSN1	JAG1	KANK2	KATNAL1	KCTD12	KIF18B	KIF3C	KIRREL1	KLHL29	KPNB1	LAMB1	LAMC1	LARP6	LAYN	LBH	LDHB	LHFPL6	LIX1L	LOXL1	LOXL2	LPAR1	LRRK1	LTBP2	LUZP1	LYN	MALT1	MAML2	MAP1B	MAP4K4	MAP7D1	MAPRE1	MARVELD1	MCAM	MCFD2	MDFIC	MET	MFGE8	MID1	MIR100HG	MMP2	MPP1	MPRIP	MRC2	MSANTD3	MSN	MSRB3	MTCL1	MTMR2	MXRA7	MYLK	NAB1	NAP1L1	NAP1L5	NAV1	NAV3	NCAPG	NDC80	NDEL1	NECTIN3	NEXN	NID2	NMNAT2	NMT2	NNMT	NOL7	NOL9	NONO	NR2F1	NR2F1-AS1	NR3C1	NRP1	NT5E	NUP155	NUP88	OSMR	P3H1	P3H2	PABPC4	PAFAH1B1	PALM2AKAP2	PAPPA	PARVA	PDE3A	PDE4A	PDE7B	PDGFA	PDGFC	PDP1	PFAS	PFKP	PHLDB2	PICALM	PIK3CD	PIM1	PLAT	PLAU	PLK1	PLP2	PMP22	PNMA2	POGLUT3	POPDC3	PPP1R18	PPP4R1	PRKCA	PRKD3	PRNP	PROS1	PRR16	PRSS12	PSMB2	PSMB6	PSMB9	PSMD1	PTGS2	PTPRG	PTPRM	PTTG1	PTX3	PXDN	PYGL	QKI	RAB31	RAB34	RAB8B	RAI14	RALBP1	RBMS3	RFLNB	RFTN1	RGS2	RGS20	RGS4	RNF145	RNF182	RTN4	RUNX2	S100A2	SACS	SDCBP	SEMA3A	SEPTIN6	SERPINB1	SERPINE1	SERPINE2	SFPQ	SFRP1	SGCB	SGK1	SGTB	SH2B3	SH2D5	SH3GLB1	SH3KBP1	SHOX2	SKP2	SLC16A7	SLC25A37	SLC35B4	SLIT2	SMAD3	SMAD9	SNAI2	SNRPD1	SNX7	SOAT1	SOCS3	SPAG9	SPARC	SPATS2L	SPDL1	SPRY2	SPTBN1	SRGN	SRPX	ST3GAL6	STAMBPL1	STIL	STK10	STK17A	STRADB	STX2	SV2A	SYDE1	TAP2	TBC1D1	TCEAL9	TEAD1	TFPI	TGFB1	TGFB1I1	TGFB2	TGFBI	TGFBR2	TIMP1	TIMP2	TLCD3A	TMEM158	TMEM245	TMEM35B	TNFAIP3	TNFRSF10D	TOX	TOX2	TPM1	TRAF3	TRAM2	TRIO	TRNP1	TTL	TUBB	TUBB6	TWIST2	TWSG1	TYMS	UBASH3B	UBE2G1	UBE2S	UBLCP1	UPP1	VCL	VIM	VPS54	WASHC4	WIPF1	WLS	WNT5B	WRAP53	WWTR1	ZC3H12C	ZCCHC24	ZDHHC2	ZEB1	ZIC2	ZYG11B
CHARAFE_BREAST_CANCER_LUMINAL_VS_MESENCHYMAL_UP	> Genes up-regulated in luminal-like breast cancer cell lines compared to the mesenchymal-like ones.	AAGAB	ABAT	ABCA12	ABCC11	ABCG1	ABHD11	AC093642.2	ACVR1B	ADCY6	ADGRG1	ADIRF	AGR2	ALDH3B2	ALDH4A1	ALDH6A1	ANK3	ANKRD22	ANKRD30A	ANO1	ANXA9	AP1M2	APH1A	ARF3	ARFGAP2	ARFGEF3	ARFIP2	ARHGAP8	ARHGEF5	ARRDC1	ARRDC4	ASB8	ATP2C2	ATP6AP1	AZGP1	BBIP1	BCAS1	BCR	BEX5	BICDL1	BICDL2	BIK	BLNK	BLOC1S1	BLVRB	BOLA1	BSPRY	C11orf52	C11orf80	C1orf43	C4orf19	C6orf132	C9orf152	CA12	CACFD1	CACNA1D	CACNB3	CACNG4	CADPS2	CAMK2N1	CAMSAP3	CAPN8	CASZ1	CBLC	CCDC6	CCDC97	CD24P2	CD24P4	CDC42SE1	CDH1	CDH3	CDS1	CEACAM6	CEBPA	CERS6	CGN	CHASERR	CHMP2A	CHMP4C	CHN2	CIRBP	CKMT1B	CLDN3	CLDN4	CLDN7	CLN3	CNNM4	COG7	COMMD3	COP1	CRABP2	CRACDL	CREB3L4	CRIP1	CRIP2	CRNDE	CRYBG2	CSAD	CTNND2	CYB561	CYB5A	CYHR1	CYP4B1	DAAM1	DBP	DCAF11	DDI2	DDR1	DEGS2	DENND2D	DHRS4-AS1	DLG3	DNAJA4	DNAJC1	DOK7	DSCAM-AS1	DUSP16	EFHD1	EFNA4	EHF	ELAPOR1	ELF3	ELL3	ELMO3	EMP2	ENPP5	ENSA	ENTPD2	EOLA1	EPB41L4A	EPB41L5	EPCAM	EPHA1	EPHB3	EPN3	EPPK1	EPS8L1	ERBB2	ERBB3	ERP29	ESR1	ESRP1	ESRP2	EXPH5	F11R	FA2H	FAAH	FAM102A	FAM110A	FAM174B	FAM214A	FAM83H	FANCF	FBP1	FCSK	FEM1B	FGD3	FKBP4	FLAD1	FLOT2	FOXA1	FRAT2	FREM2	FUT1	FXYD3	GALNT6	GAREM1	GATA3	GGCT	GGT6	GOLT1A	GPD1L	GPR157	GPR160	GPR89B	GRAMD4	GRB7	GRHL1	GRHL2	GSPT1	GSTO2	H2AC18	H2AJ	HID1	HILPDA	HIP1R	HOOK1	HOOK2	ICA1	IDH2	IFT20	IGFBP2	INHBB	INPP5J	IQCE	IRF6	IRX5	ISG20L2	ITPK1	JMJD8	JTB	JUP	KATNIP	KDM7A	KIAA0040	KIAA0319L	KIAA1522	KIFC2	KLHL28	KRT19	KRT23	LAD1	LIMK2	LLGL2	LMTK3	LNX1	LSR	LYPD3	MACC1	MAL2	MAP7	MARVELD2	MARVELD3	MB	MCCC2	MCF2L	MCRIP2	MED28	MEGF9	METTL7A	MGAT4A	MGMT	MINDY1	MIR29B2	MKNK2	MLPH	MMEL1	MPP7	MPZL3	MREG	MRFAP1L1	MRPL41	MSX2	MUC1	MUCL1	MYB	MYH14	MYLIP	MYO1D	MYO5B	MYO5C	MYO6	NEBL	NECTIN4	NME3	NOL3	NPDC1	NR2F6	OCLN	OCLNP1	OVOL1	OVOL2	P4HTM	PADI2	PAGR1	PAQR4	PATJ	PATZ1	PCDH1	PCK2	PDCD4	PDXDC1	PER2	PEX11B	PGAP2	PGAP3	PIP4K2C	PKP3	PLA2G12A	PLCH1	PLEKHA6	PLEKHF2	PLXNA3	PLXNB1	PPCS	PPDPF	PPFIBP2	PPM1H	PPP1R16A	PPP1R3D	PPP2R5A	PREX1	PRKD2	PRLR	PRODH	PROM2	PRR15	PRR15L	PRRG4	PRSS8	PTPN6	PWWP2B	RAB11FIP4	RAB17	RAB25	RAB27B	RAB3D	RAB40C	RAB5B	RABEP2	RALGPS1	RASEF	RBM47	REEP5	RERG	RGL2	RHBDF1	RHOB	RHOH	RHPN1	RIPOR3	RMND5B	RNF103	RNF144B	ROGDI	RPS6KA5	RSPH1	RTL10	RUSC1	S100A14	S100A8	S100P	SCAMP2	SCYL3	SELENBP1	SELENOP	SEMA3F	SEMA4A	SEPHS2	SERF2	SERINC2	SETD6	SFI1	SH2D3A	SH3YL1	SHANK2	SIDT1	SIGIRR	SLC16A14	SLC25A29	SLC29A2	SLC35A1	SLC37A1	SLC44A2	SLC52A3	SLC7A8	SLC9A3R1	SMPDL3B	SORL1	SOX13	SPATA2L	SPDEF	SPINT1	SPINT1-AS1	SPINT2	SPOPL	SPTBN2	SPTLC2	SSBP2	SSH3	SSR4	ST14	ST6GALNAC2	STARD10	SUCO	SULT2B1	SUN1	SUOX	SUSD6	SYCP2	SYMPK	SYNE4	SYNGR1	SYNGR2	SYT7	SYTL1	TADA2B	TBC1D30	TC2N	TENT5C	TFF1	TFF3	TJP3	TLE3	TM7SF2	TMBIM4	TMBIM6	TMC4	TMED3	TMEM125	TMEM134	TMEM183A	TMEM184A	TMEM191A	TMEM229B	TMEM241	TMEM268	TMEM30B	TMEM41A	TMEM45B	TMEM79	TMPRSS13	TMPRSS2	TNK2	TNKS1BP1	TOB1	TOX3	TP53TG1	TPD52L1	TRAF4	TRAPPC6A	TRIB3	TRIL	TRIM3	TRPM4	TRPS1	TSC22D3	TSPAN1	TSPAN13	TTC39A	TTC9	TUFT1	UBQLN4	ULK1	ULK3	USF1	USP18	VAV3	VIPR1	VPS45	VRK3	WFS1	ZBTB42	ZBTB7B	ZCCHC8	ZG16B	ZHX2	ZKSCAN1	ZNF165	ZNF24	ZNF385A	ZNF467	ZNF74	ZXDC
CHENG_IMPRINTED_BY_ESTRADIOL	> Genes whose CpG islands became hypermethylated in breast progenitor cells pre-exposed to estradiol [PubChem=5757].	A1BG	A1BG-AS1	ARPP21	AURKA	BMP7	BRD1	C22orf23	CEP44	CERS1	CHDH	CLASP1	CLK3	CLUH	CSTF1	CTNNA2	DDX50	DDX56	DGKG	DLL4	DUSP5P1	EGR2	EMSY	ERBIN	ESRP2	F7	FAM126A	FANCF	FBXL18	FBXO8	FEM1A	FZD1	FZD8	GDF1	GLB1	GOLT1B	GPR50	GSC	HNRNPL	HOXA1	HS6ST2	IL17RB	IRAK2	KARS1	KIAA0408	LAMA5	LCMT1	LDB3	LHX6	LPAR5	LPIN1	LRR1	LRRC45	LRRTM1	MAD1L1	MAP2K2	METTL3	MEX3B	MRPS2	MXI1	NDUFA4L2	OS9	OTX1	PAPSS2	PDE9A	PDZD4	PIM2	PITX1	POLR2F	PRDM12	PRX	PTPRG	RAC3	RALBP1	RB1	RBSN	RECQL	RNF150	RPRM	RUNX3	SCD5	SLC25A19	SOGA3	SOSTDC1	SPINDOC	SPTBN1	TBX5	TBXA2R	TDG	TERF2IP	TFAP2C	THRB	TMCO1	TMEM102	TMPPE	TOR4A	TP53RK	TRIM42	TTBK2	UBAC2	VPS13B	WDR1	WNT5A	YBX1	ZBED4	ZFP36L1	ZNF384	ZNF420	ZNF467	ZNF496	ZNF687
CHIANG_LIVER_CANCER_SUBCLASS_CTNNB1_DN	> Top 200 marker genes down-regulated in the 'CTNNB1' subclass of hepatocellular carcinoma (HCC); characterized by activated CTNNB1 [GeneID=1499].	ACP5	ACSL4	ADAMTS1	AEBP1	AIM2	AMIGO2	ARRDC4	ASPN	ASRGL1	ATP2B2	BACE2	BASP1	BGN	BMP2	C11orf96	C15orf48	C7	C9	CAPG	CCDC80	CCL19	CCL20	CCL21	CD2	CD24	CD52	CDA	CDH1	CHST11	CMTM3	CNGA1	COL1A1	COL1A2	COL3A1	COL5A1	COL6A3	COLEC11	CP	CRP	CTHRC1	CXCL12	CXCL16	CYBA	CYFIP2	CYP2B7P	CYP4F22	CYTIP	DCPS	DRAIC	DUSP5	EFEMP1	EGR1	EGR2	EPHA1	ERICH5	ETS2	EVI2A	F3	FBP1	FGFR2	FOXA3	FURIN	GALNT7	GATA6	GCH1	GDA	GEM	GLDC	GLIS3	GLS2	GLT1D1	GOT1	GPNMB	GPR183	GPR88	HABP2	HAL	HOMER1	HPGD	HSD17B2	IGLL3P	IGLV3-25	IL7R	INHBE	ISLR	KCNT2	KCTD12	KLRB1	LGALS3	LGALS4	LOXL1	LSR	LUM	LURAP1L	LXN	MAD1L1	MAL2	MAP3K5	MCC	MCUB	MGLL	MMD	MMP9	MOXD1	MUC13	MXRA5	MYL9	MYO1E	MYOM1	NAV2	NCALD	PAG1	PAPLN	PELI1	PGLYRP2	PKDCC	PLBD1	PLTP	PMP22	POU2AF1	PRG4	PTGDS	RAB27A	RAB27B	RALGAPA2	RASGRP1	RCAN2	RDH12	RGS1	S100P	SDSL	SEL1L3	SELENOM	SEMA6A	SEPTIN6	SERPINB9	SERPINE1	SERPINE2	SLC12A2	SLC15A1	SLC16A14	SLC17A9	SLC22A15	SLC25A18	SLC2A9	SLC7A2	SLPI	SOCS3	SPHK1	SRPX	STAT4	SULF1	TBX15	THBS2	TIMP1	TIMP2	TMEM45A	TNFAIP8	TNFSF13B	TNFSF4	TPST1	TRNP1	UGCG	VCAN	VNN1	VNN2	WWC1	XK	YBX3	ZNF83
CHIANG_LIVER_CANCER_SUBCLASS_PROLIFERATION_UP	> Top 200 marker genes up-regulated in the 'proliferation' subclass of hepatocellular carcinoma (HCC); characterized by increased proliferation, high levels of serum AFP [GeneID=174], and chromosomal instability.	ABCC1	AFP	ANLN	ARHGAP18	ARID3A	ASPM	ASRGL1	ATP1A1	AURKA	AURKB	B3GNT5	B4GALT5	BACE2	BARD1	BCAT1	BIRC5	BUB1B	CCNA2	CCNB1	CCNB2	CCNE1	CD24	CDC20	CDC6	CDC7	CDCA5	CDCA7	CDCA7L	CDK1	CDKN3	CENPE	CENPF	CENPK	CEP55	CHST11	CKAP2L	CKAP4	CMTM3	COLCA2	CTBP2	CYBA	DBN1	DDR1	DEPDC1	DEPDC1B	DLGAP5	DSCC1	DTL	DUSP9	E2F8	ECT2	ELF4	ELOVL7	ETV4	EZH2	FAM118A	FANCI	FBXO5	FDCSP	FEN1	FHOD3	FLVCR1	FMNL2	FOXM1	FUNDC1	G6PD	GALNT7	GLIS2	GPD1L	H19	H4C3	HDAC2	HELLS	HJURP	HK2	HMGB2	IGF2BP3	JPT1	KIF11	KIF14	KIF18B	KIF20A	KIF23	KIF2C	KIF4A	LAMB1	LDLRAD3	LHFPL2	LMNB1	LRRC1	MAD2L1	MAPK13	MARCHF3	MARCKS	MARCKSL1	MCM2	MCUB	MECOM	MEP1A	MKI67	MMD	MMP12	MMP9	MTMR2	NCEH1	NCK2	NDC80	NEK2	NT5DC2	NUF2	NUSAP1	OIP5	ORC6	P3H4	PAFAH1B3	PAG1	PAPLN	PBK	PDE9A	PELI1	PIGAP1	PKDCC	PKM	PLBD1	PLP2	PM20D2	PNMA1	PRC1	PRKCD	PRR11	PTP4A3	PTTG1	RACGAP1	RAD51AP1	RFC4	RMI2	S100P	SALL2	SALL4	SASS6	SEL1L3	SELENOM	SGO2	SHCBP1	SKA1	SLAMF8	SLC16A3	SLC1A5	SLC38A1	SLC39A10	SLC7A7	SMC4	SOX4	SOX9	SPHK1	SYNJ2	TAP1	TMED3	TMEM51	TMEM65	TNFRSF21	TOP2A	TPX2	TRIP13	TRNP1	TSC1	TTF2	TTK	TUBA4A	UBE2C	UGCG	VEGFB	WASF1	WSB1	YBX3	ZC2HC1A	ZFAS1	ZNF532	ZWINT
CHICAS_RB1_TARGETS_CONFLUENT	> Genes up-regulated in confluent IMR90 cells (fibroblast) after knockdown of RB1 [GeneID=5925] by RNAi.	ABAT	ABHD12	ABI3BP	AC090152.1	ACOT7	ACTA2	ACTB	ACTG2	ACTN4	ADAM19	ADAMTS2	ADAMTS8	ADD1	ADGRA2	ADGRG6	ADH1B	AFF3	AGA	AHNAK	AK1	AK5	ALDH1A3	ALPK2	ANGPTL2	ANKRD13A	ANO1	ANO4	ANPEP	ANXA1	ANXA2	ANXA2P2	ANXA6	APCDD1	APOBEC3B	APOL6	AQP3	ARHGAP1	ARHGAP18	ARL4A	ARL4C	ARNT2	ARRB1	AS3MT	ASNS	ASS1	ATP2B4	ATP6V0E2	ATP8B1	AXL	B3GALT2	BAALC	BACE2	BCL7C	BEND6	BGN	BLVRB	BMP4	BMPER	BRIP1	C12orf75	C18orf54	C1R	C1S	C3orf14	C7	CADM1	CAMK2D	CAMK2N1	CAND2	CAPG	CAPZB	CARD10	CARHSP1	CAV1	CAV2	CAVIN1	CAVIN3	CBS	CCDC80	CCN4	CCNE2	CD200	CD44	CD81	CD9	CD99	CDC42EP3	CDC42EP5	CDC7	CDCA7	CDH6	CDKN2A	CEP55	CEP85	CHEK1	CHID1	CHML	CHN1	CLDN11	CLEC3B	CLIP3	CLU	CMBL	CNKSR3	CNN1	CNN2	CNN3	CNTN3	CNTNAP1	COL15A1	COL1A1	COL1A2	COL3A1	COL5A1	COL5A2	COL6A1	COL6A2	COPZ2	CORIN	CORO1C	COTL1	CPE	CPM	CREB3L1	CROT	CTHRC1	CTSH	CXCL12	CXXC5	CYB5A	CYTOR	DAB2	DCN	DCTN3	DDX60	DEFB106A	DENND1B	DEPP1	DHCR24	DHRS3	DIAPH3	DIPK1A	DOCK10	DOK5	DPF3	DPYSL3	DTX3L	DUBR	ECM1	EFEMP2	EHD1	EHD2	EIF4EBP1	ELOVL2	ELOVL2-AS1	EMP3	EPB41L2	EPG5	EPHA4	EPHB2	ERRFI1	EVA1A	EVL	EXOG	F2RL1	FAM171B	FAP	FARP1	FBLN1	FBN1	FBN2	FCRL5	FGD6	FHL2	FHOD3	FKBP9	FLNA	FLOT1	FMO3	FN1	FOXC2	FOXD1	FOXL1	FRMD5	FRY	FRZB	FZD2	G6PD	GALNT10	GALNT15	GALNT5	GARS1	GAS6	GASK1B	GATA6	GBP1	GBP2	GDF5	GMDS	GNAI2	GPC1	GPC6	GPRC5A	GPRC5B	GPX4	GSN	GSTM1	HACD4	HBD	HCFC1R1	HEATR9	HEG1	HELLS	HHEX	HIC1	HIVEP3	HMGA1	HOXB-AS3	HOXB5	HPGD	HSPB1	HSPB6	ICA1	IDH2	IFI16	IFIT2	IFITM2	IFITM3	IGFBP6	IL17RD	IL32	INHBE	IRAG1	ITGA4	ITGA5	ITGA6	ITGBL1	JADE1	JAZF1	JDP2	JPT1	KCNH2	KCNMA1	KCNMB2	KCNN2	KCTD16	KDM1B	KIAA0930	KIF11	KLF7	KRTAP1-5	KRTAP2-3	LACTB	LAMA4	LARP6	LBH	LHFPL6	LIMD1	LIMS2	LIN7A	LINC02861	LIPA	LMNA	LMO7	LMOD1	LOX	LOXL1	LOXL1-AS1	LOXL2	LOXL4	LPP	LRRC17	LTBP2	LXN	LY6E	MAB21L2	MACROH2A1	MAGI2-AS3	MAMLD1	MAN1C1	MAP1A	MAP1B	MAP3K7CL	MATN2	MCM4	MCM5	MCM6	MCUB	MDK	MECOM	MELK	MEST	METTL7A	MFAP4	MFGE8	MGARP	MINDY2	MIR155HG	MMP24OS	MN1	MOXD1	MPRIP	MRGPRF	MSRB3	MTCL1	MTHFD2	MTSS1	MTUS1	MVP	MYH9	MYL9	MYLK	MYOF	NALCN	NAV2	NAV3	NES	NFE2L3	NFIX	NIBAN1	NIPAL3	NIPSNAP3A	NLRP1	NMI	NMT2	NNMT	NOTCH2	NPTX1	NR2F2	NR3C2	NREP	NRP1	NRXN3	NT5DC2	NTN4	NUDT7	NUF2	NUPR1	NXN	OLFML2A	OLFML3	OLR1	OPN3	OPTN	OSBPL1A	OSBPL3	OXTR	PAK1	PALLD	PARP9	PBOV1	PCK2	PCLAF	PCOLCE	PDE5A	PDGFD	PDGFRL	PDLIM1	PDLIM7	PEA15	PEAR1	PHGDH	PIK3R2	PIK3R3	PKIB	PKM	PLEKHG4	PLIN3	PLPPR4	PMP22	POGLUT3	POLE2	POSTN	PPARG	PPM1M	PRAG1	PRDX6	PRICKLE1	PRIM1	PRIM2	PRKAG2	PRPS1	PRSS12	PRSS23	PRSS35	PSAT1	PSG1	PSG4	PSG5	PSMB9	PSPH	PTCH1	PTGER2	PTGIS	PTN	PTX3	PXK	PXN	QPRT	RAB3B	RAB40B	RABGAP1L	RAD51AP1	RAP1GDS1	RARRES1	RASSF2	RASSF3	RASSF4	RBMX	RBP1	RELN	RGMB	RGS10	RGS17	RHBDL2	RHOJ	RNF115	RNF128	ROR1	RPL22L1	RRAS2	RSBN1L	RTL8C	RUNX1T1	RWDD1	S100A10	S100A4	S100A6	SAMD9L	SARS1	SBF2-AS1	SCARA3	SCN7A	SCN9A	SCUBE3	SDC3	SDC4	SEMA3C	SERPINE1	SERPINF1	SERPING1	SERPINH1	SESN3	SFRP1	SGCD	SGMS2	SH3BP4	SHMT2	SHROOM2	SIPA1L2	SIX1	SKA2	SLC14A1	SLC1A4	SLC2A4RG	SLC66A3	SLC7A1	SLC7A14	SLC7A5	SLC9A7	SMAD3	SMAGP	SMPD1	SNN	SNRNP25	SNTB2	SNX7	SPARC	SPATS2L	SPOCD1	SPOCK1	SPTBN1	SPX	SRD5A1	SRI	SSPN	STEAP3	STK17A	STMN3	STXBP6	SULF1	SYNC	SYNE3	SYNPO	SYNPO2	SYT1	SYTL2	TAC3	TAGLN	TBCB	TCEA3	TENM4	TENT5C	TES	TGFBR2	TGM2	THBS1	THSD4	THY1	TIMP2	TIPIN	TJP2	TLN1	TMED4	TMEM106C	TMEM171	TMEM176A	TMEM200B	TMEM35A	TMEM47	TMEM97	TMTC1	TMTC2	TNFRSF19	TNFSF4	TNS3	TOX	TP53I3	TP53TG1	TPM1	TPM2	TPT1-AS1	TRAM2	TRAPPC1	TRIM14	TRIOBP	TRNP1	TRPV2	TSLP	TSPAN5	TSPO	TUBA1A	TUBA1B	TUBA1C	TUBB	TUBB2A	TUBB2B	TUBB4B	TUBB6	TWIST1	TYMS	UACA	UBE2V1	UBE2V1P3	UBR7	UGCG	UHRF1	USP44	UTRN	VAT1L	VCAM1	VGLL3	VIM	VSIR	WARS1	WASHC3	WDR1	WDR41	WNT2	WNT5B	WWOX	XAF1	XYLT1	ZFP36L2	ZNF469	ZNF703	ZYX
chr11p13	> Ensembl 103 genes in cytogenetic band chr11p13	ABTB2	AL035078.1	AL356215.1	APIP	C11orf91	CAPRIN1	CAT	CCDC73	CD44	CD44-AS1	CD59	CIR1P3	COMMD9	CSTF3	CSTF3-DT	CYCSP25	DCDC1	DEPDC7	DNAJC24	EHF	EIF3M	EIF4A2P5	ELF5	ELP4	FBXO3	FBXO3-DT	FJX1	HIPK3	HNRNPA3P9	IMMP1L	KIAA1549L	KRT18P14	LDLRAD3	LINC00294	LINC02707	LINC02721	LINC02722	LMO2	MIR1343	MIR3973	MMADHCP2	NAT10	PAMR1	PAUPAR	PAX6	PDHX	PIGCP1	PRR5L	PRRG4	QSER1	RCN1	RPL12P31	RPL29P23	SLC1A2	SLC1A2-AS1	TCP11L1	THEM7P	TRIM44	WT1	WT1-AS
chr17q24	> Ensembl 103 genes in cytogenetic band chr17q24	ABCA10	ABCA5	ABCA6	ABCA8	ABCA9	ABCA9-AS1	AC007448.4	AMZ2	AMZ2P1	APOH	ARHGAP27P1-BPTFP1-KPNA2P3	ARHGAP27P2	ARSG	AXIN2	BPTF	BPTFP1	C17orf58	CACNG1	CACNG4	CACNG5	CALM2P1	CASC17	CEP112	FAM20A	FBXO36P1	GNA13	HELZ	KCNJ16	KCNJ2	KCNJ2-AS1	KPNA2	KPNA2P3	LINC00511	LINC00674	LINC01028	LINC01152	LINC01482	LINC01483	LINC01497	LINC02003	LINC02097	LINC02563	LRRC37A16P	LRRC37A3	MAP2K6	MICOS10P2	MIR4315-2	MIR4524A	MIR4524B	MIR548AA2	MIR548D2	MIR6080	MIR634	MIR635	MYL6P5	NOL11	PITPNC1	PLEKHM1P1	PRKAR1A	PRKCA	PRKCA-AS1	PRO1804	PSMD12	PSMD7P1	RDM1P3	RDM1P4	RGS9	RN7SKP180	RN7SL404P	RN7SL622P	RN7SL735P	RN7SL756P	RNA5SP444	RNA5SP445	RNA5SP446	RNA5SP447	RNU6-928P	RNU7-115P	RNU7-155P	ROCR	RPL17P41	RPL32P33	RPL36AP48	RPSAP67	SEC24AP1	SH3GL1P3	SLC16A6	SLC16A6P1	SMURF2	SNORA38B	SNRPGP4	SOX9	SOX9-AS1	WIPI1
chr3q26	> Ensembl 103 genes in cytogenetic band chr3q26	AC008040.1	AC076966.2	AC108734.3	ACTG1P23	ACTL6A	ACTRT3	ANAPC15P2	ASS1P7	ATP11B	ATP5MC1P4	B3GALNT1	BCHE	BZW1P1	CBX1P5	CCDC39	CCDC39-AS1	CLDN11	DCUN1D1	DNAJC19	ECT2	EEF1B2P8	EEF1GP4	EGFEM1P	EI24P1	EIF4EP3	EIF5A2	FAUP2	FLYWCH1P1	FNDC3B	FXR1	GAPDHP36	GHSR	GNB4	GOLIM4	GPR160	H3P13	HMGN1P8	HMGN2P26	KCNMB2	KCNMB2-AS1	KCNMB3	KLF7P1	KMT5AP3	KRT18P43	KRT8P13	LINC00501	LINC00578	LINC01014	LINC01192	LINC01206	LINC01208	LINC01209	LINC01322	LINC01323	LINC01324	LINC01326	LINC01327	LINC01994	LINC01995	LINC01997	LINC02015	LINC02023	LINC02031	LINC02053	LINC02067	LINC02068	LINC02082	LRRC31	LRRC34	LRRC77P	LRRFIP1P1	LRRIQ4	MCUR1P2	MECOM	MECOM-AS1	MEMO1P3	MFN1	MIR1263	MIR4789	MIR551B	MIR569	MIR6828	MIR7977	MRPL47	MTCO3P38	MTHFD2P7	MTND3P7	MTND4LP10	MTND4P17	MTND5P15	MYNN	NAALADL2	NAALADL2-AS1	NAALADL2-AS2	NAALADL2-AS3	NCEH1	NDUFB5	NLGN1	NLGN1-AS1	NMD3	OTOL1	PDCD10	PEX5L	PEX5L-AS1	PEX5L-AS2	PHC3	PIK3CA	PLD1	PPIAP74	PPIAP75	PRKCI	PSAT1P4	PSMC1P7	RALBP1P1	RN7SKP234	RN7SKP265	RN7SKP298	RN7SKP40	RN7SKP52	RN7SL141P	RN7SL229P	RN7SL703P	RNA5SP147	RNA5SP148	RNA5SP149	RNA5SP150	RNU1-70P	RNU2-20P	RNU4-38P	RNU4-4P	RNU4-91P	RNU6-1120P	RNU6-1233P	RNU6-1317P	RNU6-315P	RNU6-348P	RNU6-486P	RNU6-4P	RNU6-547P	RNU6-637P	RNU6-681P	RNU7-82P	RPL21P43	RPL22L1	RPL22P1	RPL23AP42	RPL32P10	RPL7AP25	RPL7L1P8	RPS27AP8	RPS6P4	RPSAP33	SAMD7	SDHDP3	SEC62	SEC62-AS1	SERPINI1	SERPINI2	SI	SKIL	SLC2A2	SLC31A1P1	SLC7A14	SLC7A14-AS1	SLITRK3	SNORA72	SOX2	SOX2-OT	SPATA16	SPTSSB	TBL1XR1	TBL1XR1-AS1	TERC	TMEM212	TMEM212-AS1	TMEM212-IT1	TNFSF10	TNIK	TOMM22P6	TTC14	UBE2V1P2	USP13	WDR49	ZBBX	ZMAT3	ZNF639
chr6q	> Genes in cytogenetic band chr6q	CASP8AP2	CD24	CRYBG1	HEY2	ORC3
chr6q21	> Ensembl 103 genes in cytogenetic band chr6q21	AFG1L	AK9	AL109920.1	AL590009.1	AMD1	ARMC2	ARMC2-AS1	ATG5	ATP5MFP2	BEND3	BRD7P4	BVES	BVES-AS1	CCDC162P	CCN6	CD164	CD24	CDC40	CDK19	CEP57L1	CNN2P9	CRYBG1	DDO	FAM229B	FCF1P10	FCF1P5	FEM1AP3	FIG4	FOXO3	FYN	GPR6	GSTM2P1	GTF3C6	HDAC2	HDAC2-AS2	KRT18P65	LAMA4	LAMA4-AS1	LINC00222	LINC02518	LINC02526	LINC02527	LINC02532	LINC02541	LINC02836	LINC02880	MARCKS	METTL24	MFSD4B	MICAL1	MIR587	MROCKI	MTHFD2P3	MTRES1	NR2E1	NUDT19P3	OSTM1	OSTM1-AS1	PA2G4P5	PDSS2	POPDC3	PPIL6	PRDM1	PREP	PTCHD3P3	QRSL1	REV3L	REV3L-IT1	RFPL4B	RN7SKP211	RN7SL47P	RN7SL617P	RNA5SP211	RNA5SP212	RNU6-1106P	RNU6-1115P	RNU6-1144P	RNU6-1163P	RNU6-117P	RNU6-1226P	RNU6-1299P	RNU6-344P	RNU6-437P	RNU6-527P	RNU6-653P	RNU6-770P	RNU6-957P	RNU6-960P	RNY3P11	RPF2	RPL21P65	RPL23AP50	RPL35P3	RPL3P7	RPL7P28	RPS24P12	RPS27AP11	RPSAP43	RPSAP45	RTN4IP1	SCML4	SEC63	SESN1	SLC16A10	SLC22A16	SMPD2	SNORA40C	SNX3	SOBP	SOCS5P5	SUMO2P8	TRAF3IP2	TRAF3IP2-AS1	TUBE1	WASF1	ZBTB24	ZNF259P1
CLIMENT_BREAST_CANCER_COPY_NUMBER_UP	> Genes from the most frequent genomic gains and amplifications in a panel of patients with lymph node negative breast cancer (NNBC).	BCL6	CCND1	CTTN	EBAG9	ERBB2	ESRRG	EXT1	FGF3	FGFR1	JAG1	KCNQ3	MTSS1	MYC	PAK1	PREX1	PTPRT	RBBP5	SLA	SOX9	STK3	TG	WNT3	WNT9B
COLIN_PILOCYTIC_ASTROCYTOMA_VS_GLIOBLASTOMA_DN	> Genes down-regulated in pilocytic astrocytoma compared to glioblastoma samples.	A2M	ANXA2	BHLHE40	CHI3L1	COL4A3	CRYGS	CSNK1A1	CTNNB1	DYNC1I1	EDNRB	EGFR	FMOD	FN1	GPNMB	NPC2	PGK1	PLIN2	POLR2C	PRRX1	SLC30A9	SPP1	SQSTM1	TFRC	TGFBI	TIMP3	TRIM24	TXNRD1	ZFAND6
COLIN_PILOCYTIC_ASTROCYTOMA_VS_GLIOBLASTOMA_UP	> Genes up-regulated in pilocytic astrocytoma compared to glioblastoma samples.	ALDOC	ANGPTL2	APOD	ATP1A2	CPE	DKK3	DNER	EEF1A1	FTH1	GALNT13	GFAP	GLUL	GPRC5B	HLA-A	HTRA1	ITGA3	NLGN2	OLIG2	PDZD2	PLA2G2A	PLEKHB1	RASSF2	RTN3	SCD	SCRG1	SERPINA3	SERPINE2	SOD2	SOX10	SOX8	SPOCK1	TF	TNFRSF21	TSPAN7
CONCANNON_APOPTOSIS_BY_EPOXOMICIN_UP	> Genes up-regulated in SH-SY5Y cells (neuroblastoma) after treatment with epoxomicin [PubChem=3035402], a protease inhibitor causing apoptosis.	ABCG1	ABHD3	ABLIM3	ACADVL	ACHE	ACTA2	ADRM1	AKAP6	AKR1C1	AKR1C3	ALDH1A2	ANXA2	AQP3	ARHGEF2	ATF3	ATP2B4	BAK1	BBC3	BCL2L11	BLVRB	BSCL2	C11orf80	C18orf25	C1S	CALCA	CAMK2G	CAP2	CASP7	CCNT2	CCPG1	CD44	CDK11B	CDKN1A	CDR1	CEBPB	CEBPG	CEP170B	CHM	CLTB	CLU	COL16A1	CREB5	CREM	CTH	CYB5R1	CYP4F2	CYP4F3	DAP3	DDIT3	DGKE	DHRS3	DNAJB1	DNAJB2	DNAJB4	DNAJB6	DNAJC2	DOK1	DTNA	DUSP1	DUSP3	DUSP4	DYNC1H1	DYNC1I1	EIF5	ELL2	EPB41	EPCAM	F2RL1	FAS	FAT1	FILIP1L	FLNC	FOS	GABARAPL1	GADD45A	GADD45G	GCLM	GDF15	GDF7	GEM	GLA	GLRX3	GLS	GOSR2	GPX3	GSR	GTF2A1	HEG1	HMOX1	HSPA1A	HSPA4	HSPA4L	HSPA6	HSPA9	HSPB1	HSPH1	ICAM2	IDE	IFRD1	IL11	IL15	IL6R	INPP5D	ITGA7	JMJD6	JUN	KCTD20	KIAA0319	KIAA0930	KIF1B	KITLG	KLF6	KLHL21	LAMP3	LGALS8	LIN37	LMNA	LMO2	LPXN	LRIG1	MAFF	MAGEB1	MAP1A	MAP1B	MAP1LC3B	MAP2	MAP3K14	MBOAT7	MDM2	ME1	MEST	MICB	MIR22HG	MSX2	MXD1	N4BP2L2	NACC2	NEAT1	NQO1	NQO2	NSFL1C	NTS	NUCB1	ORC3	P4HA2	PALLD	PCSK1	PCYT1A	PCYT1B	PDLIM3	PGF	PHKG2	PHLDA2	PHTF1	PLAAT3	PLAT	PLD3	PLK2	POLR3C	PPP1R15A	PRDM2	PRKCZ	PRSS12	PSMA5	PSMD1	PSMD11	PSMD12	PSMD13	PTPRN	PXDC1	RAB21	RAB36	RFPL1	RHBDD3	RIT1	RRAD	SAT1	SEL1L3	SERPINB8	SERPINE1	SERPINH1	SKIL	SLC12A4	SLC16A3	SLC38A6	SLC3A2	SLC7A1	SLC7A11	SLC7A5	SLCO3A1	SMG1	SMOX	SNRK	SPATA2	SPP1	SQSTM1	SRP19	SSX1	SSX2	STIP1	STK17A	STX16	STX6	SUSD5	SYCP2	SYNJ2	SYT2	TAC1	TAF13	TGFBR2	THBS4	TMEM159	TMF1	TNFRSF10B	TNFSF9	TNKS	TNPO2	TOM1	TOP3B	TSPAN9	TSPYL2	TTC1	TTC39A	TUBA4A	UBE2H	UBFD1	UBR4	UFD1	UPP1	WARS1	WWTR1	YKT6	ZFP36	ZFR	ZNF10	ZNF185	ZRSR2	ZYX
CONRAD_GERMLINE_STEM_CELL	> Genes enriched in pluripotent adult germline stem cells.	DAZL	DDX4	DPPA3	ESX1	FSTL1	SAT1	SPAG9	STRBP	TSGA10	TSGA13	TSPY1	TSPY2	ZP3
CONRAD_STEM_CELL	> Supplementary Table 2. Genelist comparing microarray expression profiles of spermatogonial cells, haGSCs and hES (H1) cells. Examples of expression rates of different hES cell enriched and germ cell specific genes, surface markers for germ cell selection and signal transduction in all three cell types (spermatogonial cells = SC).	AKT3	CD9	CXCL5	DKK3	DNMT3B	DPPA2	DPPA4	ELOVL6	GABRB3	GDF3	GJA1	HSPA4	KLF4	KLF5	LIN28A	LIN28B	MYBL2	MYC	MYCBP	NANOG	PHC1	PHTF2	PIWIL2	POU5F1	POU6F1	PROM1	PRRX1	RET	REXO1	RHOXF1	SALL2	SOX2	TEP1	TERF1	TINF2	TTLL4	UTF1	ZFP42	ZNF436
CORDENONSI_YAP_CONSERVED_SIGNATURE	> YAP conserved signature.	AGFG2	AMOTL2	ANKRD1	ASAP1	AXL	BICC1	BIRC5	CAVIN2	CCN1	CCN2	CDC20	CDKN2C	CENPF	COL4A3	CRIM1	DAB2	DDAH1	DLC1	DUSP1	DUT	ECT2	EMP2	ETV5	FGF2	FLNA	FSCN1	FSTL1	GADD45B	GAS6	GGH	GLS	HEXB	HMMR	ITGB2	ITGB5	LHFPL6	MARCKS	MDFIC	NDRG1	PDLIM2	PHGDH	PMP22	SCHIP1	SERPINE1	SGK1	SH2D4A	SHCBP1	SLIT2	STMN1	TGFB2	TGM2	THBS1	TK1	TNNT2	TNS1	TOP2A	TSPAN3
CORRE_MULTIPLE_MYELOMA_DN	> Genes down-regulated in multiple myeloma (MM) bone marrow mesenchymal stem cells.	ACAN	ALDH7A1	BARD1	BLVRA	CADPS2	CCN4	CDCA5	CH25H	CNKSR3	COL11A1	COLEC12	CXCL12	EYA2	EZR	FBLN1	FBXO6	FOS	FZD1	GAS1	HOXA10	HOXA9	HS3ST3B1	IGF1	IMPA2	INSIG1	KIF21A	LAMA2	LAPTM5	LIN7A	LINC00840	LPAR1	LRIG3	MAF	MAMDC2	MEOX2	MME	NEK2	NLGN4X	NPR3	OLFML3	PENK	PLCL1	POTEKP	PRRT2	RBP4	RPL39L	SELENBP1	SETBP1	SLC1A3	SPATA1	SULF2	TCEA3	TENT5B	TMEM119	TNFRSF19	TRIM59	ZADH2	ZFP36L2
CORRE_MULTIPLE_MYELOMA_UP	> Genes up-regulated in multiple myeloma (MM) bone marrow mesenchymal stem cells.	AADAC	ABCA6	ADAM23	ADAMTS12	ALDH1A3	ANGPTL4	ANKRD1	AREG	ATXN1	C15orf48	C2CD4A	CD200	CDKN2A	CLCN4	CLDN11	COL13A1	CREM	CSGALNACT1	DKK1	DMD	DPP4	DPPA3	EIF4EBP1	EXOC6B	FAM155A	FAM167A	FAM43A	GATA6	GCKR	GDF15	GLRX	HGD	IL1B	INKA2	ITGA2	ITIH4	KCNT2	KCTD16	LINC01114	LINC01694	LINC02615	LMO2	LZTS3	MAFF	MAP4K3-DT	MARCHF4	MYCT1	MYO1D	NLRP1	NRXN3	OTULINL	PDE10A	PDGFRL	PLAT	PSPH	PTGIS	PTPRR	RBMS3-AS3	RGS4	RGS7BP	RHOJ	RNF145	SAMSN1	SCG2	SEPTIN9	SERPINB2	SERPINE1	SLC22A23	SLC24A3	SLC25A23	SLC7A5	SNX25	TFPI	TLR4	TNFSF4	TRAV8-3	USP53	VEPH1	ZNF582-AS1
COULOUARN_TEMPORAL_TGFB1_SIGNATURE_DN	> 'Early-TGFB1 signature': genes overexpressed in primary hepatocytes at an early phase of TGFB1 [GeneID=7040] treatment; is associated with a less invasive phenotype.	ABCB1	ABCC3	ACSL3	ACVR1	ACVR1B	ALAS1	ALCAM	ALDH1A1	ALDH3A2	ALDOB	ARHGAP6	ARID3A	ARID5B	BAG3	BMPR2	C1orf115	CA8	CBS	CCDC85A	CDA	CHKA	CHP1	CLUH	COL18A1	CPN1	CTNND1	CXADR	CXCL12	CXXC5	CYP3A7	CYP51A1	DDX28	DEPDC7	DGAT2	DHCR24	DHCR7	DHRS1	DUS1L	DUSP3	DUSP6	DYRK3	ENTPD5	EPS8L2	ERRFI1	FARSB	FDPS	FGF8	GADD45A	GADD45B	GADD45G	GCNT2	GJB2	GK	GLUL	GPD1	GPT	GRHPR	GSDMD	GSE1	GSS	GSTA1	GSTO1	H2BC15	HABP2	HAMP	HCN2	HCRT	HIPK2	HMGA2	HMGCS1	HPGD	ID2B	IDH1	IGFBP3	IGFBP4	IRF2BPL	JAG1	LDLR	LGALS3	LPIN2	LRP1	MAPRE3	METTL26	MOSPD3	MSMO1	MSRB1	NDEL1	NFKBIA	NSMCE3	OSGIN1	PCDH1	PCYT2	PLPP3	PPFIBP2	PRG4	RAB17	RAPGEF2	RASSF5	RELB	REX1BD	RHOB	RSC1A1	SCP2	SELENBP1	SELENOP	SERINC2	SERPIND1	SH3BP2	SLC23A2	SLC25A13	SLC25A37	SLC26A1	SLC2A8	SLC35C1	SLC9A3R1	SNAI1	SORBS2	SPPL3	SPRR1A	SREBF2	STOM	STX5	SULT1E1	SVIL	TGM1	TM7SF2	TMEM127	TNK2	TP53INP1	TRIB3	TSC22D2	TSPYL2	TTC39C	UBE2L6	UGT2B10	UGT2B15	ZFP36L2	ZSWIM4
COULOUARN_TEMPORAL_TGFB1_SIGNATURE_UP	> 'Late-TGFB1 signature': genes overexpressed in primary hepatocytes at a late phase of TGFB1 [GeneID=7040] treatment; is associated with a more invasive phenotype.	AFP	ALS2	AMD1	ARHGAP29	ASNS	BCL2L14	BCL3	BHLHE40	BTG1	C9orf72	CCN2	CHMP4C	CLDN4	CLIC4	CPD	CRCT1	CSNK1E	CXCL1	CXCL10	DDIT4	DDR1	DHX32	DUSP4	EMD	EPG5	ERGIC1	EXOC7	FCHO2	FGD6	FOSL2	FOXQ1	GGA3	GJA5	GNG13	GRB7	GTSE1	HMBS	HMGXB4	HSPA4	IDI1	IER3	IFNGR1	IKBKE	IMPACT	IQGAP1	ITGA6	KCTD3	LGMN	LIMA1	LMO7	LPGAT1	MAL2	MAML2	MAP3K20	MOK	NAB1	NBEAL1	NCS1	NET1	NFE2L2	NGF	NKAPD1	NRP1	PALMD	PDCD10	PDGFA	PDLIM7	PICALM	PIGH	PIP4K2B	PLAT	PLEKHA3	PMEPA1	PRUNE1	RASSF8	RBM47	RPS6KC1	SERPINE1	SGK1	SKIL	SLC20A1	SLC29A1	SLC35D2	SLC40A1	SLC48A1	SLC6A8	SMAD7	SMURF2	SOX4	SOX9	SPATS2L	SPPL2A	SPRR3	SQLE	TBC1D1	TBCEL	TEX10	TFPI2	TGFBR1	TGIF1	TMSB4X	TMX2	TNFRSF1B	UAP1L1	UBR2	UNC5B	VCPIP1	VIM	ZCCHC10
CREB3L4_TARGET_GENES	> Genes containing one or more binding sites for UniProt:Q8TEY5 (CREB3L4) in their promoter regions (TSS -1000,+100 bp) as identified by GTRD version 20.06 ChIP-seq harmonization.	AAAS	AADACP1	AARS2	AASDH	AATF	ABHD11	ABI1	AC002310.1	AC005476.2	AC005759.1	AC008040.1	AC010210.1	AC011346.1	AC011491.1	AC018521.5	AC018845.3	AC022211.2	AC040169.1	AC079145.1	AC090515.2	AC091057.1	AC091153.3	AC092287.1	AC093627.4	AC096746.1	AC099342.1	AC099518.4	AC100812.1	AC106779.1	AC107398.4	ACAA2	ACER2	ACKR2	ACOT11	ACP1	ACSL1	ACTR3B	ACTR8	ADGRG6	ADK	ADPGK	AFF1	AFG3L2	AGA	AGBL3	AGPAT1	AHCTF1	AHSA1	AIP	AK6	AKAP8L	AKR1C3	AL024498.1	AL132639.2	AL160314.2	ALAD	ALDH18A1	ALDH6A1	ALG10	ALG3	ALG8	ALS2	AMACR	AMDHD1	AMN1	ANAPC1	ANKRD18A	ANKRD31	ANP32B	ANP32E	AP2B1	AP5M1	APC	APTR	AREG	ARGLU1	ARHGAP11A	ARHGAP26	ARHGAP32	ARHGAP5	ARHGEF2	ARHGEF2-AS2	ARID1A	ARL1	ARL4A	ARNTL	ARPC4	ARPC4-TTLL3	ARPC5	ARRDC4	ASB8	ASH2L	ASPH	ASRGL1	ATAD3A	ATAD3B	ATF6	ATG101	ATG16L1	ATL2	ATP5F1A	ATP5MC1	ATP5PB	ATP6AP1L	ATP6V1A	ATP6V1D	ATRAID	ATXN2L	AURKA	AURKB	B9D1	BAG6	BAP1	BAZ1B	BAZ2A	BAZ2B	BCAR3	BCDIN3D	BCKDHA	BCL2L14	BCL2L15	BECN1	BET1L	BIRC2	BLVRB	BLZF1	BMPR1A	BMT2	BNIP3L	BPTF	BRD2	BRIX1	BRK1	BSCL2	BTAF1	BTBD10	BTD	BYSL	BZW1	C11orf98	C12orf29	C12orf57	C12orf60	C12orf65	C15orf65	C1orf109	C1orf74	C2CD3	C2orf73	C2orf76	C3orf52	CA11	CA13	CACYBP	CALM3	CAPG	CAPN8	CAPZA2	CARD19	CARD8	CARS2	CASKIN2	CASP2	CASP6	CASP9	CATIP-AS1	CBFB	CCDC103	CCDC122	CCDC130	CCDC134	CCDC18-AS1	CCDC183	CCDC186	CCDC25	CCDC38	CCDC7	CCDC86	CCN2	CCNA2	CCNB2	CCND2	CCNG1	CCNJL	CCPG1	CCT4	CCT6A	CCT7	CD164	CD24	CD55	CDC25C	CDCA2	CDCA7	CDCA7L	CDH11	CDK12	CDK2AP2	CDK4	CDK8	CDKN1B	CENPN	CENPO	CENPP	CENPX	CEP164	CEP350	CEP95	CERNA3	CETN3	CFAP52	CFAP61	CFDP1	CHAC1	CHD1	CHD2	CHEK1	CHMP1A	CIB1	CIRBP	CISD3	CITED2	CLCN3	CLCN6	CLDN7	CLIP1	CLNS1A	CLPTM1L	CLTB	CLTC	CMC1	CMC2	CNGA1	CNIH1	CNOT1	CNOT9	CNPY2	CNPY3	COA6	COA6-AS1	COG4	COIL	COL17A1	COL1A1	COMMD1	COMMD4	COMMD6	COMMD8	COPS2	COPS8	COPZ1	COQ7	COQ8B	COX14	COX19	COX6B1	COX7A2L	COX7C	CPLANE1	CPSF4	CPT2	CR2	CREBZF	CRELD1	CRKL	CRNKL1	CRTAP	CRYZL1	CSAD	CSF1	CSNK2A1	CSNK2A2	CSNK2B	CSTF1	CTDNEP1	CTNNA1	CTNS	CTSH	CUEDC2	CYB5A	CYP26B1	CYP2J2	CYP2S1	CYSRT1	CYTIP	DBI	DBNL	DCAF17	DCAF7	DCP1A	DCUN1D3	DCXR	DCXR-DT	DDX17	DDX18	DDX23	DDX41	DDX5	DDX50	DDX54	DDX58	DDX59	DDX6	DENR	DEPDC4	DEPDC5	DERL2	DERL3	DET1	DGAT2	DGCR8	DGKA	DHDDS	DHFR	DHFR2	DHPS	DIAPH1	DICER1	DICER1-AS1	DIP2B	DIS3L2	DIXDC1	DMAC2L	DMAP1	DMXL2	DNAAF5	DNAJA2	DNAJC16	DNAJC2	DNMT1	DNTTIP1	DOCK5	DOHH	DPH2	DPH3	DPM2	DRAIC	DRC3	DRG2	DSG1-AS1	DST	DUSP10	DUSP19	DUSP3	DYNLT1	DYRK3	EAPP	EBAG9	ECE1	ECE2	ECSIT	EDC3	EDRF1-DT	EED	EEF1A1	EEF1AKMT1	EFCAB14	EFCAB2	EFL1	EFTUD2	EGLN2	EID2B	EIF2S1	EIF3B	EIF3E	EIF3H	EIF4A2	EIF4EBP1	EIF4ENIF1	EIF6	ELMOD3	ELP3	ELP5	EMC10	EMG1	ENO1	ENPP3	ENPP4	ENTPD1-AS1	EPCAM	EPS8L3	ERC1	ERCC5	ERI2	ERV3-1	ERVK3-1	ESRP1	ESRP2	ESYT1	ETFBKMT	EVI5L	EXOC5	EXOSC5	EZH2	FAM117B	FAM118B	FAM120AOS	FAM135A	FAM187A	FAM200A	FAM201A	FAM210A	FAM47E	FAM53C	FAM71E1	FAM83C-AS1	FANCC	FBXL20	FBXO15	FBXO16	FBXO28	FBXO38	FBXO8	FDPS	FEM1B	FERMT1	FGD5-AS1	FGD6	FIP1L1	FKBP2	FLAD1	FLYWCH1	FLYWCH2	FNDC3A	FNDC3B	FNTB	FOSL1	FOXA2	FOXN2	FOXP2	FOXP4	FOXP4-AS1	FPGT	FPGT-TNNI3K	FTO	FUT11	FUT4	FUZ	G3BP2	GALNT10	GALNT7	GAPVD1	GAS5	GAS5-AS1	GATAD2B	GBF1	GCDH	GCFC2	GCN1	GCNT3	GDAP1	GDF9	GEMIN2	GEMIN8	GFI1	GFM1	GGA2	GHET1	GINS1	GINS4	GLCE	GLG1	GLO1	GLUL	GLYCTK	GNG5	GOLGA3	GOLGA5	GOLGA7	GOT1	GOT2	GPAM	GPANK1	GPATCH2	GPBP1L1	GPR155	GPR161	GPRC5A	GRAMD2B	GRHL3	GRHL3-AS1	GRHPR	GRK4	GSK3B	GTF2A1	GTF2F1	GTF3C4	GUK1	GULP1	GUSB	GZF1	H2AC11	H2AC12	H2AC14	H2AC8	H2AJ	H2AZ2	H2BC11	H2BC14	H2BC8	H2BC9	H3-3B	H3C10	H3C12	H4C13	HACD3	HACL1	HADH	HAT1	HAUS2	HAUS6	HAX1	HBP1	HDDC3	HECTD4	HELQ	HERC1	HERC4	HIF1AN	HIGD1A	HIRA	HMGN4	HMGXB3	HNRNPA3	HNRNPC	HNRNPK	HOMER1	HOXA1	HOXB-AS3	HOXB3	HOXC-AS2	HPF1	HS1BP3	HSD17B12	HSP90B1	HSPBAP1	HSPD1	HSPE1	HSPE1-MOB4	HTATIP2	HTATSF1P2	IBTK	ID2	ID2-AS1	IDE	IER3	IFT74	IL6R	ILF2	INAVA	INKA2	INO80	INTS2	IQANK1	IRAK4	IRF1-AS1	IRF2BP1	IRGQ	ISCA1	ISG15	ISOC1	ITGA6	ITK	ITPKA	ITPRID2	ITPRIP	ITSN1	JMJD1C	JMY	KANSL1	KAT5	KAZALD1	KBTBD4	KCNAB2	KCTD21	KCTD7	KCTD9	KDM2B	KDM2B-DT	KDM4A	KDM4B	KIAA0895	KIAA1217	KIF27	KIF2C	KIF3A	KIF9	KITLG	KLC2	KLF5	KLHDC10	KLHDC2	KLHL18	KMT5A	KNSTRN	KPNA3	KRT8	L2HGDH	LACC1	LARS1	LAS1L	LCA5	LCORL	LEAP2	LGR4	LIMD1-AS1	LIN52	LINC-PINT	LINC00910	LINC00963	LINC01003	LINC01006	LINC01089	LINC01144	LINC01588	LINC01635	LINC01719	LINC01763	LINC01952	LINC02253	LINC02331	LINC02361	LINC02405	LINC02482	LINC02609	LINC02756	LIPE	LIPE-AS1	LLGL2	LMNB1	LMNB1-DT	LMO7	LMTK2	LOXL3	LRPPRC	LRRC14	LRRC28	LRRC40	LRRC45	LRRC57	LRRC66	LRRIQ3	LSG1	LTBP1	LTBP3	LY75	LY75-CD302	LYRM1	MAGEF1	MAIP1	MAL2	MAN1B1	MAN1B1-DT	MAN2A1	MAN2A1-DT	MAN2C1	MAP1A	MAP3K6	MAP4K2	MAP4K3	MAPK14	MARCHF3	MARCHF7	MAST4	MAST4-AS1	MATR3	MAZ	MBD1	MBNL1	MBTPS1	MCM5	MCM6	MCRIP2	MED1	MED15	MED20	MED22	MED23	MED26	MEST	MET	METTL16	METTL26	METTL3	METTL8	MFSD11	MFSD4B	MFSD5	MGAT2	MGST3	MIA2	MIF4GD	MINDY2	MIR194-2HG	MIR4521	MIR4664	MIR6790	MIS12	MIS18BP1	MLEC	MMAB	MNS1	MPC1	MPHOSPH9	MRFAP1	MRPL39	MRPL40	MRPL51	MRPL52	MRPL9	MRPS15	MRPS18C	MRPS23	MRPS30	MRPS30-DT	MRPS31	MRPS31P4	MSANTD4	MSH3	MSI2	MSMO1	MTERF4	MTHFD1	MTHFD2	MTHFR	MTIF2	MTMR12	MUC1	MUC13	MVD	MVK	MXI1	MYBPC1	MYG1	MYO1D	N4BP2L2	NAA50	NAALADL2	NAB1	NAGK	NANS	NASP	NAXE	NBAS	NCEH1	NCL	NCOA4	NDUFAF4	NDUFAF4P1	NDUFAF8	NDUFB4	NDUFC2	NDUFC2-KCTD14	NDUFS2	NDUFS3	NDUFS4	NDUFV2	NEAT1	NEDD1	NEDD4	NEK2	NELFA	NEMP1	NET1	NFE2L2	NFE2L3	NFKBIZ	NFX1	NGDN	NIPA1	NIPAL1	NKIRAS1	NKIRAS2	NKTR	NLK	NLN	NME7	NOL11	NOL8	NOP14	NOS2	NOX1	NPC1	NPM3	NR2C2	NRN1	NSUN3	NUB1	NUDC	NUDT16	NUMB	NUP35	NUP85	NUP93	NUSAP1	NUTF2	NXT1	OAT	OAZ2	OAZ3	ODF3B	OIP5	OLMALINC	OSBP	OSBPL10	OSBPL3	OSER1	OSER1-DT	OXA1L	P4HB	PAFAH1B1	PAFAH2	PAK6	PARN	PARP16	PARP2	PAXBP1	PAXIP1	PBLD	PCBP2	PCF11	PCGF1	PCGF6	PCNA	PCSK9	PDE6D	PDE7A	PDHB	PDK1	PDSS2	PDXDC1	PDXP	PDXP-DT	PEF1	PEF1-AS1	PELP1	PER1	PEX16	PFDN4	PGP	PGRMC2	PHAX	PHB2	PHF7	PHKB	PHLDA1	PHPT1	PHYKPL	PI4K2A	PICK1	PIGG	PIGO	PIK3C2B	PIM1	PIMREG	PINX1	PITPNB	PIWIL4	PKM	PKNOX1	PKP4	PLA2G6	PLAA	PLBD1	PLEKHA8P1	PLEKHG2	PLEKHJ1	PLK3	PLPP6	PLXDC1	PMEL	PMVK	PNPLA6	PNPLA8	POLD2	POLH	POLR2D	POMP	POP5	POT1	POT1-AS1	PP7080	PPA1	PPAN	PPAN-P2RY11	PPIA	PPIB	PPIC	PPIL2	PPIL4	PPM1D	PPME1	PPP1R37	PPP2R3B	PPP5D1	PPP6R1	PRADC1	PRCC	PRCP	PRELID2	PRH1	PRKAG1	PRLR	PRMT2	PRMT7	PROS1	PRPF19	PRPF8	PRR13	PRR15L	PRR4	PRR5L	PRR7	PRR7-AS1	PSD3	PSMA5	PSMB10	PSMB7	PSMC2	PSMC4	PSMD3	PSMD6	PSMD8	PSME3	PSMF1	PSMG4	PSPH	PTBP1	PTCD1	PTEN	PTGER4	PTGES2	PTGES2-AS1	PTMA	PTOV1	PTPN4	PTPRK	PTPRO	PTRH2	PTRHD1	PUM1	PUS1	PUS7L	PWWP2A	PYM1	QRSL1	R3HCC1L	R3HDM1	R3HDM2	RAB10	RAB14	RAB21	RAB37	RAB3A	RAB4B	RAB4B-EGLN2	RAB5A	RAB5B	RAB5IF	RABEPK	RABGAP1	RABGAP1L	RABGAP1L-DT	RABGEF1	RACK1	RAD1	RAD17	RAD51	RAD51-AS1	RAD52	RAD54B	RALB	RANBP2	RASA1	RASSF6	RBIS	RBM22	RBM4	RBM47	RBSN	RC3H1	RCCD1	RDH10	REPIN1	REPS1	RESF1	REXO4	REXO5	RFC5	RGL1	RGS17P1	RHBDD1	RHOA	RHOC	RHOF	RIC8A	RIOK1	RIOX1	RIPK1	RITA1	RMI1	RN7SKP134	RN7SKP192	RN7SL181P	RN7SL346P	RNA5SP146	RNASEH1	RNF145	RNF207	RNF207-AS1	RNF212B	RNF32	RNF44	RNF5	RNFT2	RNMT	RNU1-117P	RNU2-17P	RNU2-2P	RNU5E-6P	RNU6-1301P	RNU6-2	RNU6-502P	RNU6-952P	RNVU1-2	RNVU1-6	RNY1	RNY3	RNY4	ROCK2	RPGRIP1L	RPL10	RPL10A	RPL15	RPL17	RPL17-C18orf32	RPL21	RPL24	RPL27	RPL3	RPL35AP13	RPL36AL	RPL7	RPL7A	RPP38	RPPH1	RPS18	RPS19	RPS2	RPS20	RPS21	RPS23	RPS24	RPS29P16	RPS3	RPUSD4	RRBP1	RRM1	RRM2	RSBN1L	RTN4	RTN4IP1	RTRAF	RTTN	RUFY1	S100A16	SACM1L	SAE1	SAMM50	SAP30L	SAP30L-AS1	SAR1B	SARAF	SAV1	SAXO2	SCAMP5	SCAPER	SCARNA17	SCLY	SCOC	SCP2	SDE2	SDHAF1	SDHC	SEC62	SECISBP2L	SELENOK	SET	SETD1B	SETD6	SETD9	SETDB1	SF3A2	SF3B1	SF3B3	SF3B6	SFI1	SFPQ	SFXN5	SGSM2	SH2D6	SH3BGRL3	SH3D19	SH3RF2	SH3YL1	SHPK	SIPA1L1	SKA3	SLC12A6	SLC12A9	SLC16A6	SLC18B1	SLC25A36	SLC25A42	SLC25A46	SLC35A3	SLC35B1	SLC35E3	SLC36A1	SLC38A9	SLC39A8	SLC41A2	SLC49A4	SLC50A1	SLC52A3	SLC5A2	SLC5A6	SLC66A3	SLC7A11	SLC7A6OS	SLC7A7	SLC9A3-AS1	SLCO2B1	SMARCA2	SMARCA4	SMARCAD1	SMARCAL1	SMARCE1	SMG1	SMIM14	SMIM31	SNAI3-AS1	SNHG15	SNHG21	SNHG22	SNHG29	SNHG8	SNHG9	SNORA24	SNORA73A	SNORA74D	SNORA78	SNORD110	SNORD15A	SNORD16	SNORD18A	SNORD43	SNORD49A	SNORD49B	SNORD54	SNORD58B	SNORD95	SNRNP70	SNX11	SNX12	SNX13	SNX8	SP1	SP2	SPATA17	SPCS3-AS1	SPNS1	SPRED2	SPRING1	SPRY1	SPRY4	SPTBN4	SQSTM1	SRA1	SRD5A3-AS1	SREK1	SRP54	SRP54-AS1	SRRM5	SRRT	SRSF11	SRSF2	SRSF6	SSBP2	SSU72	ST7	ST7-AS1	ST7-OT4	ST7L	STAT1	STAT3	STK3	STOML2	STRN3	STX12	STX19	STX8	STXBP5-AS1	SUPT4H1	SURF6	SYVN1	SZRD1	TADA3	TAF9	TAFA2	TAS2R14	TBC1D14	TBC1D22A	TBCCD1	TBL1XR1	TBX3	TBX6	TCERG1	TCF3	TCTA	TEPSIN	TEX30	TFB1M	TGIF1	THAP6	THBS4	THEM4	THRAP3	THRB-AS1	TICAM1	TIGD6	TIMM10	TIMM21	TIMM22	TIMM44	TIPIN	TM2D3	TM7SF3	TM9SF1	TM9SF4	TMC1	TMCC1	TMED5	TMEM106C	TMEM115	TMEM14B	TMEM165	TMEM167B	TMEM167B-DT	TMEM209	TMEM222	TMEM232	TMEM259	TMEM267	TMEM65	TMEM69	TMEM87B	TMPO	TNFSF9	TNPO3	TNRC18	TNRC6A	TOM1L2	TP53BP1	TPGS1	TPI1P2	TRA2A	TRA2B	TRAF4	TRIB1	TRIM31	TRIM52	TRIM52-AS1	TRIO	TSEN54	TSN	TSPAN1	TSPAN12	TSR1	TTC1	TTC23	TTC28-AS1	TTC41P	TTC5	TTC8	TTF2	TUBGCP5	TXLNA	TYMS	TYW5	UBE2C	UBE2I	UBE2V1	UBE3D	UBIAD1	UBL3	UBN2	UBR5	UCHL3	UGP2	ULBP3	ULK3	UNC13D	UNC93B1	UNK	UQCRQ	USE1	USP1	USP12	USP12-AS2	USP15	USP21	USP30	USP34	USP35	USP37	USP38	USP45	USP53	USP54	UTP23	UTP3	VIPAS39	VMP1	VOPP1	VPS18	VPS28	VPS33B	VPS33B-DT	VPS45	VPS52	VPS9D1	VSIG10	VTA1	VWA8	WBP1	WBP11	WDR35	WDR55	WDR61	WDR62	WDR73	WDR74	WDR77	WDR82	WFDC3	WHRN	WNK1	WWP2	XPO5	XPOT	XRCC4	XRCC5	XXYLT1	YBX1	YEATS4	YIPF1	YTHDC2	YWHAQ	ZBED5	ZBED5-AS1	ZBTB10	ZBTB11	ZBTB14	ZBTB20	ZBTB43	ZBTB45	ZC3H10	ZC3H15	ZC3H18	ZC3H4	ZC3H7A	ZCCHC8	ZDHHC17	ZDHHC5	ZDHHC8P1	ZEB2	ZFAND3	ZFP36	ZFP36L1	ZFP64	ZFP90	ZFYVE26	ZKSCAN1	ZNF117	ZNF131	ZNF181	ZNF23	ZNF276	ZNF282	ZNF317	ZNF322	ZNF343	ZNF384	ZNF391	ZNF394	ZNF425	ZNF555	ZNF564	ZNF576	ZNF616	ZNF628	ZNF639	ZNF646	ZNF668	ZNF688	ZNF689	ZNF721	ZNF740	ZNF77	ZNF785	ZNF79	ZNF860	ZNHIT6	ZRANB3	ZSWIM4	ZWINT	ZZZ3
CSR_EARLY_UP.V1_UP	> Genes up-regulated in early serum response of CRL 2091 cells (foreskin fibroblasts).	ACTR3	ADRM1	AMD1	AMMECR1L	ATG101	B3GNT6	BCAR1	BCAR3	BDKRB1	BRPF1	C21orf91	C8orf76	CBFB	CCDC59	CD274	CD33	CEMIP2	CHUK	CRISPLD2	CSRNP2	CTPS1	DCBLD1	DDIT4L	DDX21	DHX33	DIS3	DKC1	DLX2	DNAJA1	DNTTIP2	DOT1L	DSP	EHD4	EIF4A1	EIF4A3	ELK3	ELL	ELOA	ELOC	EMC6	ETS1	F3	FAM107B	FJX1	FOXD1	FRMD6	FZD8	GABPB2	GAL	GATA2	GNL2	GTPBP4	HBEGF	HECTD2	HLX	HMGA1	HPCAL1	ID3	IL11	ILF2	INHBA	IRAK1	ITPRIPL2	KLF10	KLF13	KPNA4	LRRC8A	MAP2K3	MAPRE1	MOB1B	MRPS35	MSANTD3	MYO9B	NCL	NET1	NIFK	NIP7	NMD3	NOP16	NRIP1	NSG1	NT5E	NUP54	PANX1	PCSK7	PHF20L1	PHLDB1	PHLPP2	PLAUR	PLCH1	PNP	POLE3	POM121	PPIF	PTGS2	PTP4A1	PTPN1	PTPN12	PUM3	PXN	REST	RFK	RGMB	RIPK2	RNPS1	RRP9	SCHIP1	SEC24A	SHB	SLC16A1	SLC28A1	SLC30A1	SLC37A4	SMAD7	SMARCA4	SMTN	SNAI1	SOX9	SPRY2	SPRY4	SREK1IP1	SRP72	ST3GAL1	STC1	TBX2	TDG	TENT4A	TFG	THAP12	TIMM22	TIMM23	TLNRD1	TMEM200A	TNFRSF12A	TOP1	TRMT10C	TXNDC12	UAP1	UBE2N	UGDH	USP12	USP36	UTP3	VGLL4	VTA1	YOD1	YWHAG	ZBTB12	ZBTB2	ZNF324	ZNF697	ZNF800	ZPBP
CTACTGT_MIR199A	> Genes having at least one occurence of the motif CTACTGT in their 3' untranslated region. The motif represents putative target (that is, seed match) of human mature miRNA hsa-miR-199a* (v7.1 miRBase).	ABCA1	ACTG1	ACVR2A	ADAMTSL3	ADGRG2	AEBP2	AFAP1	AFF4	AKIRIN1	AKT3	ANK2	AP1G1	APLP2	ARHGAP20	ARHGAP21	ARHGAP24	ARID4B	ARRDC3	ASCL1	ATF3	ATP1B1	ATP1B2	BAZ2B	BMP2	BRSK2	BTBD7	BZW1	C1orf21	C6orf62	CALCRL	CAMTA1	CBL	CCM2	CCNT2	CD24	CDC42	CDH22	CDK17	CHD7	CITED2	CPEB4	CSNK1G1	CTDSPL2	CXXC5	DCBLD2	DGKI	DLG3	DNMT3A	DPP10	DPP4	DPY30	EBF3	EDEM3	EHD3	EML4	ETV1	FAM193A	FAM222A	FGF12	FN1	FNBP1L	FOS	FOXP1	FOXQ1	FXR1	GABRA4	GALNT18	GFPT2	GIGYF2	GLT8D2	GOLGA4	GOLGA6L9	GOLGA8A	GOLGA8B	GOLGA8EP	GOLGA8G	GPM6A	HECTD2	HOXA9	HYOU1	ITGB8	KCNK1	KCNMB2	KDM3A	KDM6A	KIN	LIFR	LRRC1	LRRC4C	LUC7L3	LZTS3	MAN2A1	MANEAL	MAP2K1	MAP3K4	MAP6	MBD6	MBNL1	MEF2D	MEIS2	MET	MTOR	NAA15	NAA25	NACC1	NAT14	NFE2L2	NID2	NINL	NOVA1	NRP2	NXPH1	PDGFRA	PDIK1L	PDS5B	PHF12	PHF6	PHLPP2	PI4K2B	PLAG1	PLEKHH1	PLOD2	PPP1R12A	PPP2R5E	PROSER1	PSD2	PTPN5	PTX3	QKI	RAB2B	RBL2	RBM25	RBM39	RLIM	RNF111	RNF139	RNF141	RREB1	RUNX1	SCUBE3	SECISBP2L	SEMA6C	SIK2	SIPA1L3	SLC26A9	SLC4A4	SLC7A6	SLCO5A1	SMARCA2	SNN	SOBP	SORCS3	SPAST	SRF	STAT6	SUB1	SUMO3	TAB2	TACC2	TAF5	TANC1	TGIF1	TGIF2	TMEM161B	TNRC6B	TOP1	TSPAN5	USP11	UXS1	VCAN	VEGFA	VLDLR	WAPL	WSB1	YTHDC1	ZBTB18	ZBTB4	ZEB1	ZFAND4	ZHX1	ZNF638	ZNF654	ZNF706
CTAWWWATA_RSRFC4_Q2	> Genes having at least one occurence of the highly conserved motif M28 CTAWWWATA sites. The motif matches transcription factor binding site V$RSRFC4_Q2 (v7.4 TRANSFAC).	ABLIM1	ACTA1	ACTN3	ADAM11	ADAMTSL1	ADCYAP1	ADGRD1	AHNAK	AKAP1	ALDOA	ALPK2	AMD1	AMPD1	ANGPT4	ANKMY2	ANKRD23	AOC2	AQP1	ARHGAP36	ARHGEF15	ARHGEF38	ARMCX6	ARR3	ART3	ART5	ASB16	ASB4	ASPH	ATF3	ATL2	ATP2A3	ATP2B4	BAMBI	BCL9L	BHLHB9	BNC2	BZW2	C10orf71	CA7	CACNA2D3	CACNB1	CAPN3	CASQ1	CASQ2	CASZ1	CBLN4	CCDC91	CD24	CD36	CDC42EP2	CDC42EP3	CELF4	CFL2	CHN2	CKB	CKM	CLCN1	CNTN1	COL10A1	COL13A1	COL8A1	CORO6	CPEB4	CPNE7	CPT1B	CRTAP	CSDE1	CSRP3	CTNND2	CUL3	CYP26B1	CYP2E1	DBNDD2	DCAF17	DES	DGKI	DIRAS1	DKK4	DLG2	DMD	DMP1	DNAJA4	DPYSL3	DRD3	DST	DYRK2	EEF1A2	EFHD1	EGR2	EIF5A	ELAVL4	ELMO2	EMB	ENO3	EPC2	EPHA7	EPHX4	ESAM	ESR1	EYA1	FAM117A	FAP	FBXO40	FBXW11	FGB	FGF12	FGF4	FGF6	FITM1	FOXP1	GABRB2	GCG	GIT1	GPBP1L1	GPC4	GPCPD1	GPM6B	GPR153	GPR157	GRIN2B	GRIN2D	GSC	GYG1	H1-1	H1-2	H2AC1	H2BC1	H3C1	H4C1	HAO1	HAPLN1	HBEGF	HDAC7	HDAC9	HES1	HOXB4	HOXB7	HOXC4	HOXD4	HRC	HSPB1	HSPB3	IFNB1	IGF1	IGSF21	IKZF2	IL4	INPPL1	IRS1	ITGA10	ITGA7	ITGB3BP	ITSN1	JUN	KCNJ2	KCNN1	KCNQ5	KLHDC8B	KLHL40	KLHL41	KRT222	KRT77	KTN1	KY	LGALSL	LIF	LINC00303	LINC00670	LIX1	LMCD1	LOXL4	LPAR4	LRRC20	LRRTM1	LRRTM4	LSMEM2	LYPD1	LZTS2	MAB21L2	MACO1	MAP2K5	MAT2A	MB	MBOAT2	MCU	MEOX2	METTL8	MGAT3	MGST3	MIA2	MID1IP1	MOSMO	MRPS23	MUSK	MYBPC2	MYF6	MYH2	MYH3	MYH4	MYH8	MYL1	MYOM2	MYOZ1	MYOZ2	NAT8L	NCAN	NCOR1	NDP	NDRG2	NEIL3	NEK2	NEXN-AS1	NFAT5	NFATC1	NFIL3	NME5	NNT	NOG	NPTXR	NR0B2	NR2F1	NR4A1	NTS	OPN3	OTUD7B	PAK6	PALLD	PANK1	PATE1	PATZ1	PCDH11X	PCDH11Y	PCDHB1	PDE6D	PDZRN4	PER1	PHKA2	PHOSPHO1	PIK3R3	PITX2	PLAGL2	PLEKHA6	PLSCR4	PMEPA1	POFUT1	POU3F4	POU4F1	PPARGC1A	PPP1R3A	PPP1R3D	PPP2R2A	PRKAG1	PRMT3	PRRX1	PRX	PTCH1	PTCHD4	PTPRO	PURA	PVALB	RAB2A	RALY	RAP2B	RAP2C	RARA	RASGEF1B	RASGRF1	RASGRP2	RASGRP3	RCOR1	REEP1	RETREG1	RGS9BP	RHOBTB1	RHOBTB3	RHOQ	RIMS2	RNF207	RPA3	RRAD	S100A4	S1PR1	SCML1	SCN4B	SDHC	SGCD	SH3GLB2	SIK3	SIPA1L1	SIX3	SLC12A5	SLC12A8	SLC25A4	SLC26A6	SLC2A4	SLC30A1	SLC32A1	SLC44A1	SLC7A1	SLC8A3	SLC9A5	SLITRK4	SMAD3	SMARCA2	SMPX	SMYD1	SNCAIP	SOX5	SOX9	SPIB	SPTB	STAC	STAG2	STAU1	STBD1	STC1	SUPT4H1	SV2A	SYNPO2L	SYTL2	TCEA3	TEF	THBS2	TIMP2	TLCD5	TLK2	TMEM117	TMEM255A	TNFRSF17	TNNC2	TNNI1	TNNI3	TNNI3K	TOB2	TPM2	TPM3	TRDN	TRHR	TRIB2	TRIM63	TRIM8	TRMT10A	TRPM4	TSC1	TSC22D1	TSPAN13	TSPAN14	TTC17	TTYH2	TUBA4A	TUBA4B	TWIST1	TYRO3	UBE2E4P	USP2	USP47	WFDC1	WIPI1	WT1-AS	XIRP1	XK	YJEFN3	ZBTB18	ZC3H10	ZDHHC24	ZIC4
CTGCAGY_UNKNOWN	> Genes having at least one occurence of the highly conserved motif M101 CTGCAGY in the region spanning up to 4 kb around their transcription start sites. The motif does not match any known transcription factor binding site (v7.4 TRANSFAC).	AAMP	ABCC6	ABCD2	ABCG1	ACIN1	ACTR1B	ACVR1	ADAM11	ADAMTS2	ADD3	ADGRB2	ADGRB3	ADNP	ADORA2A	AGAP1	AGO1	AK8	AKT2	ALCAM	AMZ2	AMZ2P1	ANGPT2	ANGPTL2	ANGPTL8	ANK3	ANKRD28	ANKRD55	ANPEP	ANXA6	AP2A1	APBB2	APC2	APLN	APP	AR	ARF3	ARFGEF3	ARMC7	ARMCX4	ARPC5	ARRDC3	ATF4	ATF7IP	ATG16L1	ATP1A3	ATP1B1	ATP2B4	ATP2C1	ATP6V1B2	AXIN2	B3GALT2	BAG4	BARHL1	BBX	BCL11A	BCL9L	BCOR	BDNF	BEND6	BEX1	BEX3	BHLHE40	BRINP3	BRSK1	BSCL2	BSPRY	BTBD9	BTF3P11	C11orf42	C11orf87	C14orf119	C17orf102	C18orf25	C1QTNF3	C7orf33	C9orf139	C9orf78	CA7	CACNB2	CACNB3	CACNG2	CACNG3	CADM2	CALCR	CALM1	CALM3	CALN1	CAMK1D	CAMK2D	CAMK2G	CAP1	CARMIL3	CASK	CASP10	CAVIN2	CBFA2T3	CBLN1	CBX8	CCDC177	CCDC47	CCDC78	CCDC85B	CCNDBP1	CCNE2	CCNYL1	CCT6B	CD151	CD27	CD72	CD99L2	CDH13	CDH2	CDH24	CDH6	CDK2AP2	CDK5R2	CDK6	CDK9	CDKL5	CELF1	CEP164	CFL1	CFL2	CHD6	CHGA	CHST8	CIB3	CIDEB	CILK1	CITED1	CITED2	CIZ1	CKMT1B	CLSTN3	CLUH	CNMD	CNNM1	CNTD1	CNTN2	CNTN6	COA3	COL11A2	COL7A1	COLCA1	COPZ2	COQ8A	COTL1	COX18	CPA4	CRIM1	CRIP2	CSNK2A1	CSRNP3	CTNND1	CTNND2	CTTNBP2NL	DAB1	DACT2	DBNDD2	DCLK1	DCTN4	DCX	DDX17	DDX42	DDX6	DEF6	DEPTOR	DEXI	DGCR8	DIABLO	DIO2	DIS3L	DLC1	DLG2	DLG3	DLGAP1	DMD	DMTF1	DMTN	DNAI4	DNAJB4	DNM1	DNMT3A	DOC2A	DOK7	DPP9	DPT	DPYSL2	DPYSL3	DSCAM	DSTN	DUSP16	DUSP3	DUSP8	DUSP9	DVL3	DYNC1LI2	EAF1	EDA	EEF1DP3	EGR1	EGR3	EIF4A2	EIF4G2	ELAVL4	ELF4	ELK3	ELMO1	ELMO3	ENHO	ENKD1	ENO2	EPB41	EPB41L3	EPB41L4B	EPHA7	EPN3	ERG	ERLIN2	ESRRA	ESRRG	ETFDH	ETV1	ETV4	ETV5	EVX1	EWSR1	EXOC8	FAM122B	FAM126B	FAM193A	FAM78A	FAM81A	FARP1	FBXO40	FBXO9	FBXW12	FBXW7	FCRLB	FERMT3	FGF1	FGF11	FGF12	FGF13	FGF14	FGF8	FGF9	FGFR1	FGFR4	FHL1	FHL3	FLI1	FLRT3	FLT3	FNDC5	FNDC7	FNDC8	FOS	FOXN3	FOXO3	FOXP1	FRMD4A	FRS3	FST	FSTL5	FYN	FYTTD1	FZD4	GAB2	GABRA3	GABRQ	GAL3ST3	GALK1	GANAB	GARNL3	GARS1	GATA6	GDPD3	GEM	GGNBP2	GGT7	GIT2	GJD4	GLI1	GMPR	GNA13	GNAI1	GNG3	GPC3	GPHN	GPM6A	GPR21	GPR61	GRIA3	GRIA4	GRIK2	GRIN2A	GRIN2D	GRIN3A	GRPR	GSK3B	GTF2A1	GTPBP1	GYS1	HACD3	HAPLN4	HCFC1R1	HDAC3	HDAC9	HELZ2	HERC1	HEXIM2	HEY1	HFM1	HGF	HIRA	HMGN2	HNF1B	HNRNPDL	HNRNPUL1	HOXA1	HOXA13	HOXA2	HOXA3	HOXA9	HOXB6	HOXB8	HOXD4	HPSE2	HRAS	HRH3	ID4	IER5L	IFFO1	IGSF1	IKZF2	IL1RAPL1	IL34	INHA	INKA1	IP6K2	IRF2BPL	IRS1	ISOC1	ITGA7	JADE1	JADE2	JAKMIP1	JARID2	JMJD1C	JUNB	KCNAB1	KCND1	KCNE4	KCNH2	KCNIP1	KCNIP4	KCNJ2	KCNN2	KCNN3	KCNS3	KDM3B	KIAA1841	KIF17	KIF3C	KITLG	KLF10	KLF12	KLHL13	KLHL28	KLHL40	KMT2D	KMT2E	KRTAP10-3	L1CAM	LAMTOR1	LBX1	LCK	LGALS1	LHX4	LIMK2	LINC00477	LINC01341	LINC01567	LINC01931	LMO3	LMO4	LMOD3	LMX1A	LPCAT4	LRFN3	LRFN5	LRP1B	LRP5	LRRC15	LRRC3B	LRRC8A	LRRTM1	LSM1	LUC7L	LY6H	LYPD1	MAF	MAGED1	MAGED2	MAN1C1	MAP1A	MAP1B	MAP2K6	MAP2K7	MAP3K4	MAP4	MAPK7	MAPT	MAS1	MAX	MBNL2	MCAM	MCF2	MECOM	MED12	MEIS1	METTL6	METTL7B	MEX3B	MGAT4C	MICU3	MIER1	MINK1	MIP	MIR503HG	MLF2	MLLT10	MLX	MMP9	MOAP1	MRPL40	MST1	MTUS1	MYADML	MYLK2	MYO18A	MYO1F	MYO3B	MYPN	NAP1L2	NBEA	NBL1	NCDN	NDST2	NDUFA4	NDUFB3	NDUFB8	NEDD4	NEFL	NEUROG1	NEXN-AS1	NFIX	NFKBIA	NIBAN1	NIPBL	NKAPD1	NKD1	NLGN2	NLGN3	NNAT	NOL4	NOVA1	NPAS4	NR1D1	NR2F1	NR3C2	NRAS	NRG1	NRGN	NRXN1	NRXN3	NSD1	NSD3	NTN3	NTRK2	NUAK1	NUDT14	NUP54	NXF1	NXPH4	OLFML2A	OMG	OPCML	OSBPL7	OTOP2	OTOS	PAF1	PAFAH1B1	PAX6	PCDH17	PCDH7	PCDH9	PCDHB11	PCDHB12	PCDHB15	PCDHB2	PCDHB4	PCDHB5	PCSK1N	PDE4D	PDGFB	PDGFRB	PDHA2	PELI3	PFN2	PGF	PHACTR3	PHF12	PHF6	PICALM	PID1	PIH1D2	PIK3IP1	PIK3R1	PIM1	PIN4	PIP4K2A	PIP5K1B	PITHD1	PLA2G4B	PLA2G4D	PLCB3	PLEKHA6	PLPP5	PLXNB1	PNKD	PNMA3	PNMA6A	PNRC1	POC1A	POGZ	POLR3E	PON1	POU4F2	PPARGC1B	PPM1J	PPP1R21	PPP2R2B	PPP2R5B	PPP2R5C	PRDM13	PRDX2	PRICKLE4	PRIMA1	PRKAG1	PRKD2	PRM2	PRMT3	PRR7	PRRC2C	PSD	PTCH1	PTCHD1	PTCHD4	PTGDS	PTK2	PTP4A1	PTPN14	PTX3	PUM2	PURA	PWP2	QRICH1	RAB30	RAB3A	RAB3C	RAB5B	RABAC1	RABL6	RAD51D	RAP1GAP	RAPGEFL1	RAPH1	RARA	RBFOX2	RBM14	RBM45	RBMS3	RBP5	RCOR1	RCOR2	RELCH	RELL2	RELT	RERG	RGL1	RGS2	RGS8	RHBDD3	RHOA	RHOB	RHOBTB2	RHOBTB3	RIMS1	RND2	RNF123	RNF145	RNF152	RPL28	RPS6KA3	RPUSD4	RRAGB	RTKN	RTN4	RUSC1	RUSC1-AS1	RUVBL2	RWDD4	RYR2	S100A1	SALL1	SARM1	SARS1	SASH3	SATB1	SCAI	SCN2A	SCN8A	SEC11C	SEMA5B	SEMA6A	SEPTIN4	SERPINE1	SERPINF1	SGCD	SGCG	SGIP1	SH2D3C	SH3BGRL	SH3BP1	SHF	SHFL	SHISA7	SHOX2	SIPA1	SIRPA	SKIDA1	SLC12A5	SLC22A17	SLC26A10	SLC26A6	SLC26A9	SLC2A12	SLC44A1	SLC48A1	SLC4A10	SLC5A11	SLC9A6	SLCO2A1	SLCO5A1	SLITRK1	SLITRK3	SLITRK5	SMARCD3	SMTNL2	SNPH	SNRPN	SNURF	SOBP	SORD	SORL1	SOX10	SOX2	SOX4	SPACA9	SPAG9	SPOCK2	SPRED1	SPRTN	SPRY4	SPTSSB	ST8SIA4	STAG1	STARD13	STAT5B	STIP1	STK4	STMN2	STOX1	STRIP1	STX16	SYT12	SYT3	SYTL2	SZT2	TACC2	TAOK1	TBCC	TBPL1	TCF15	TCTA	TFAP4	TFDP2	TGIF1	TGIF2	THEM6	THY1	TIGD2	TIMP4	TLCD3B	TMEM108	TMEM131L	TMEM132A	TMEM132E	TMEM191A	TMEM255A	TMEM256	TMEM60	TMEM74B	TMTC2	TMUB2	TNFRSF12A	TNFRSF9	TNXB	TOGARAM1	TPPP3	TRAPPC11	TRIB1	TRIM3	TRPS1	TSC22D1	TSC22D2	TSC22D3	TSHZ3	TSPAN13	TSPAN7	TTBK2	TTC19	TTC9B	TUBA1A	TUBA1B	TUBA4A	TUBA4B	UAP1L1	UBE2E2	UBE2L3	UBR5	UHMK1	UNC50	UPK2	USH1G	USP13	USP15	USP20	USP21	USP8	VPS4A	VSNL1	VXN	WBP2NL	WNK4	WNT2B	WNT6	WWP1	XPO1	YWHAE	ZBTB20	ZBTB25	ZBTB45	ZBTB47	ZDHHC5	ZFP36L1	ZFX	ZFY	ZMAT3	ZMYM2	ZMYND8	ZNF367	ZNF532	ZNF711	ZNF777	ZNRF1	ZSWIM8
CTTTGTA_MIR524	> Genes having at least one occurence of the motif CTTTGTA in their 3' untranslated region. The motif represents putative target (that is, seed match) of human mature miRNA hsa-miR-524* (v7.1 miRBase).	ABCA1	ABHD4	ADAM10	ADAMTS6	ADAMTSL3	ADD1	ADGRL2	ADIPOR1	ADNP	ADRA2C	AFF4	ANP32B	API5	APPL1	APPL2	ARHGAP33	ARHGEF12	ARID4B	ARL4A	ARMC8	ARPP19	ASTN2	ATP2B1	ATP2B2	ATP8A1	ATXN2	BAZ2B	BBOF1	BICRAL	BRD8	BSDC1	BTBD10	BTBD7	BZW1	C14orf28	CACNA2D2	CALU	CBX3	CBX5	CCAR2	CCDC91	CDC42	CDC42BPB	CDH9	CDK2AP1	CDO1	CELF1	CELSR3	CEP57	CETN2	CHD7	CILK1	CNPPD1	CNR1	CNRIP1	CNTNAP3	COL11A1	COL14A1	CPEB2	CPEB3	CPEB4	CPLX2	CPNE2	CREBZF	CREM	CRHBP	CRISPLD1	CRMP1	CSDE1	CSMD3	CSNK1E	CTHRC1	DACT3	DBN1	DCAF7	DCLK1	DDHD1	DDX6	DHX40	DIP2C	DIRAS2	DKK2	DLG5	DLX1	DLX6	DOCK1	DUSP6	DYRK1A	EBF3	ECT2	EDN3	EED	EIF4E	EIF5	ELAVL2	ELOA	EP400	EPB41	EPHA3	EPHA5	EPHA7	ERBIN	ERCC8	ETS2	EXOC5	FAM120C	FAM131A	FAM76A	FBXO30	FBXW11	FKBP1A	FNBP1L	FOSL1	FOXN3	FOXP1	FRAT1	GADD45A	GALNT7	GATAD2B	GBX2	GIGYF2	GLUD1	GMEB2	GNAI1	GNAI3	GNAO1	GNL1	GOLT1B	GPBP1	GPM6A	GPR180	GRIA2	GRID1	GSPT1	GSPT2	GTDC1	HADHB	HDAC1	HECTD1	HEPACAM	HES1	HEY2	HIPK1	HIVEP2	HMGA2	HNF1B	HNRNPA2B1	HNRNPF	HNRNPK	HNRNPU	HOOK3	HOXA7	HOXB7	HOXB8	HOXC13	HOXC8	HOXD13	ID4	IGDCC4	IGIP	IGSF11	IL1A	IL1RAPL1	ING5	INTS6	IQGAP1	IRS2	IRX5	ITGA3	ITGA9	IWS1	JADE2	JAZF1	JMJD1C	JUN	JUND	KALRN	KAT2B	KCNN4	KCNQ3	KCTD13	KHDC4	KHDRBS1	KIF5A	KLHL32	KLHL5	KMT2E	KMT5A	KPNA4	KRTCAP2	L3MBTL3	LAMP2	LAMTOR5	LARP1	LEF1	LGR4	LHX6	LINGO1	LMO3	LMO4	LRBA	LRP1B	LRP5	LRRC32	LRRC3B	LRRC59	LRRFIP2	LRRTM3	LSM14A	LTN1	LYPD3	MACIR	MAP3K10	MAP4K3	MARK4	MB21D2	MBNL2	MDGA2	MEF2C	METTL9	MFSD14A	MGAT2	MIER1	MITF	MOSPD2	MTCH1	MTM1	MTPN	MTSS1	MXD1	MXI1	MYRF	NAA15	NACC1	NAV3	NBEA	NCOA1	NCOA3	NDEL1	NECAP1	NEXMIF	NFIA	NFIX	NHS	NKRF	NLGN3	NLK	NPAS4	NPC1	NR2F2	NR4A2	NR4A3	NR5A2	NRK	NSD3	NUDT4	NUP58	NXF1	OLFM1	ORMDL3	OTP	P4HA2	PAPOLG	PARVA	PATZ1	PAX6	PCDH17	PCDH9	PCGF2	PCGF3	PDCL	PDE2A	PDZRN3	PEX3	PEX5	PFN2	PHF20L1	PHF21A	PIP5K1A	PLAGL2	PPFIA3	PPM1B	PPP1CB	PPP1R16B	PPP1R1B	PPP1R8	PPP2CB	PPP2R1B	PPP3CA	PPP5C	PRDM1	PRICKLE1	PRKAB1	PRKRA	PRPF38B	PRRX1	PSD	PTPN13	PTPN2	PTPRE	PTPRU	PUM1	PUM2	QKI	QSER1	RAB11A	RAB21	RAB40C	RAC1	RAI14	RANBP9	RAP1B	RARB	RBFOX1	RBM39	RCAN2	RCE1	RGS7BP	RHO	RIOK1	RNF111	RNF220	RSBN1	RTF1	RTL6	RUNX1	SBF2	SCAMP5	SCN4A	SEC24B	SEH1L	SELENOF	SELENOS	SERF2	SERP1	SESN1	SESTD1	SINHCAF	SIPA1L2	SKIL	SLC17A6	SLC1A3	SLC25A12	SLC30A7	SLC6A6	SLITRK3	SLITRK4	SMAD3	SMAD4	SMARCAD1	SMOC2	SMURF2	SNIP1	SOBP	SON	SORBS2	SORT1	SOX11	SOX4	SOX8	SOX9	SP1	SP3	SP4	SP5	SP8	SPEN	SPRY4	SPTSSA	SPTY2D1	SRSF10	SRSF2	SRSF5	SRSF6	SSB	SSH3	STARD3	STAT4	STRBP	TAB2	TAF12	TAF4	TAFA1	TANC1	TBL1X	TCERG1L	TCF7L2	TEAD1	TGFB3	TJP1	TLE4	TLX3	TMEM184B	TMEM39B	TNFAIP1	TNFAIP2	TNFSF11	TNKS1BP1	TNKS2	TP53INP1	TPM3	TRIM23	TRPS1	TSC22D2	TSHZ1	TUFT1	UBE2D3	UBE2E3	UBE2N	UNC79	UQCRFS1	USP12	USP33	VAV3	VGLL3	VIRMA	VPS13A	WASF2	WDFY3	WDR44	YPEL2	YWHAQ	YY1	ZBTB6	ZBTB7A	ZEB2	ZFP91	ZFR	ZFX	ZIC1	ZMIZ1	ZNF106	ZNF609	ZNF655	ZNF711
CUI_DEVELOPING_HEART_5TH_WEEK_ATRIAL_CARDIOMYOCYTE	na	ATP1A3	C7	CD24	CDIN1	CMTM7	COL3A1	COX7A1	CRNDE	CXCL12	CYB5A	DBI	DGCR6	EIF2S3	EMCN	ESAM	FABP5	FRMD3	GJA1	H4C3	HAND1	HAPLN1	HEY2	HIGD1A	HNRNPL	IRX3	ISOC1	LAMA4	LBH	LGALS1	MASP1	MYH7	MYL2	NFIA	OLFML3	PDGFD	RAMP2	RGS3	S100A4	SCUBE3	SLIT2	TM4SF1	TMSB4X	TRDN-AS1	VCAN
CUI_DEVELOPING_HEART_C5_VALVAR_CELL	na	AC055839.2	ACTN1	ADAMTS1	ADAMTS19	ADIRF	AEBP1	AHR	APCDD1	APOE	ARF4	ARID5A	ARL6IP1	ASPN	ATF3	B4GALT1	BAG3	BEX1	BGN	BTG2	C11orf96	C1QTNF1	CADPS	CCDC80	CCNL1	CD200	CD55	CD9	CDKN1A	CDO1	CHMP1B	CHPF	CLDN11	CLIC3	CLU	CMTM6	CRYM	CSRNP1	CTNNAL1	CTSK	CXCL1	CXCL2	CYP1B1	DKK2	DNAJA1	DNAJB1	DNAJB4	DPYSL3	DSEL	DYNLT3	ECRG4	EDIL3	EGR1	EGR2	EGR3	EIF4A3	EIF5	ELN	ENAH	ERBB3	ERRFI1	FAM114A1	FAT4	FHL1	FIBIN	FILIP1L	FMOD	FOS	GADD45B	GEM	GLT8D2	GNG2	GOLIM4	GOLM1	HAPLN1	HES1	HEY2	HS3ST1	HSPA1A	HSPA1B	HSPA2	HSPA6	HSPA7	HSPH1	ID1	ID2	ID3	ID4	IER2	IER3	IFI27	IFI6	IFRD1	IGF1	IGFBP5	IL33	IRF1	ITM2A	JUNB	KLHL15	LGALS1	LIMA1	LIMCH1	LMCD1	LMNA	LSAMP	LTBP2	LTBP3	LTBP4	LTC4S	MAFF	MATN2	MFAP4	MGP	MMP19	MT2A	MTRNR2L1	MTRNR2L10	MTRNR2L2	MXRA5	MYH10	NEDD9	NFATC1	NFE2L2	NFIX	NR4A1	NR4A2	NRCAM	NSG1	NTRK2	NXF1	OAT	PAMR1	PAPSS1	PDLIM3	PENK	PLPP3	PLXDC1	PPP1R10	PPP1R15A	PRELP	PRRX1	PTGS2	PTHLH	PTPRZ1	PXDN	RARG	RASL11B	RGS3	RGS4	RGS5	RHOU	RNASE4	RNU6-2	ROBO1	S100A10	S100A6	S100B	SALL3	SCRG1	SELENOM	SERPINB1	SERPINF1	SERPINI1	SERTAD1	SFRP4	SLC22A3	SLFN11	SLN	SNAI1	SNHG12	SNHG5	SOCS3	SOX4	SOX9	SPOCK3	SRPX	SRSF7	SYNPO2	TAGLN	TCEAL7	TCF12	TGFB3	THBS1	TIMP3	TMEM132C	TNFAIP6	TNFRSF19	TOB1	TPBG	TRPS1	TSC22D1	TSPYL2	TUBA1A	TUBB2A	TUBB2B	TUBB3	TWIST1	UAP1	UCHL1	UGDH	VCAN	VTRNA2-1	XBP1	ZBTB20	ZC3H12A	ZC3HAV1	ZFAND2A	ZFAS1
CUI_DEVELOPING_HEART_C7_MAST_CELL	na	ABRACL	ACSL4	ADAM8	ADRB2	AL157895.1	ALDH1A1	ALOX5	ALOX5AP	ANXA1	ARHGAP15	ARHGAP18	ARHGDIB	ARHGEF6	ATP2A3	ATP6V0A2	BACE2	BATF	BIN2	BRD2	BST2	BTG2	BTK	C1orf162	CALB2	CAP1	CAPG	CAVIN2	CCNL1	CD37	CD44	CD53	CD69	CD83	CD84	CKS2	CLEC4O	CLIC1	CNRIP1	CPA3	CREM	CSF2RB	CTNNBL1	CTSD	CTSG	DNAJA1	DNAJB1	DNAJB9	DOCK10	DUSP10	EIF5	ELF1	ELOVL5	EMP3	ENPP3	FCER1G	FOSB	FXYD5	GAPT	GATA2	GLUL	GMFG	GNA13	GPR65	GRAP2	HCLS1	HDC	HK2	HPGD	HPGDS	HS3ST1	HSPA1A	HSPH1	IDI1	IDS	IER2	IFITM2	IL1RL1	ITGAM	KIT	LAIR1	LAPTM5	LAT	LAT2	LCP1	LIF	LINC01140	LPCAT2	LPXN	LTC4S	LYST	MBOAT7	MIR23AHG	MLPH	MPP1	MS4A2	NABP1	NCF4	NDST2	NFKBIA	NFKBIZ	P2RX1	PAG1	PEPD	PIK3R6	PLEK	PLIN2	PNP	PPP1R15A	PRG2	PRR13	PTGS1	PTPN7	RAC2	RGS1	RGS13	RGS2	RHEX	RHOG	RHOH	RNF130	S100A4	S100A6	SAMSN1	SDCBP	SERP1	SERTAD1	SH3BGRL3	SIGLEC17P	SLC18A2	SLC2A3	SLC45A3	SNX5	SQSTM1	SRGN	STING1	STX3	STXBP2	STXBP5	SYAP1	TENT5A	TESPA1	TMEM176B	TNFAIP3	TNFSF10	TPSAB1	TPSB2	TPST2	TSC22D3	TSPYL2	TYROBP	UNC13D	VAMP8	VMP1	VWA5A	XBP1	ZFP36
CUI_DEVELOPING_HEART_C9_B_T_CELL	na	ACAP1	ADGRE5	ARHGAP15	ARHGAP45	ARHGAP9	ARHGDIB	ARHGEF1	ARL4C	ARPC1B	BIN2	BTG1	CCL5	CCND3	CD247	CD37	CD3D	CD3E	CD3G	CD44	CD48	CD52	CD53	CD69	CD7	CD96	CDC42SE2	CLEC2B	CLEC2D	CLK1	CNOT6L	CORO1A	COTL1	CST7	CTSW	CXCR4	CYRIB	CYTIP	DEDD2	DENND2D	DNAJB1	DUSP2	ELF1	ETS1	EVL	FAM107B	FCER1G	FCMR	FXYD5	FYB1	GIMAP4	GIMAP7	GMFG	GNG2	GPR183	GPR65	GPSM3	GZMA	HCLS1	HCST	HLA-A	HLA-B	HLA-C	HLA-E	HLA-F	HLA-H	IFITM1	IFITM2	IL16	IL2RB	IL2RG	IL32	IL7R	IRF1	ISG15	ISG20	ITGAL	ITGB2	ITK	JAK1	JUNB	KLRB1	KLRD1	LAPTM5	LAT	LCK	LCP1	LEF1	LEPROTL1	LIMD2	LINC00861	LITAF	LPXN	LSP1	LTB	NFKBIA	NKG7	OSTF1	PABPC1	PDCD4	PIK3IP1	PIM2	PIP4K2A	PLAAT4	PLAC8	PRF1	PRKCH	PSMB9	PTGER4	PTPN22	PTPRC	PTPRCAP	PVRIG	RAC2	RGCC	RGS1	RHOH	RIPOR2	RNF166	RNF213	RUNX3	SAMD3	SAMSN1	SARAF	SASH3	SATB1	SELL	SEPTIN1	SEPTIN6	SH2D1A	SH3KBP1	SKAP1	SLC2A3	SLC9A3R1	SPOCK2	SRGN	STK17B	STK4	TAGAP	TAPBP	TBC1D10C	TCF7	TMC8	TMIGD2	TNFAIP3	TSC22D3	TUBA4A	TXK	TXNIP	UCP2	WIPF1	YPEL5	ZAP70	ZFP36	ZFP36L2	ZNF331
CUI_DEVELOPING_HEART_CARDIAC_FIBROBLASTS	na	ACTC1	ACTN2	AKR1B1	ALDH1A2	ALDOA	ALDOC	ANKRD1	ATP2A2	ATP5MC2	BANCR	BNIP3	C7	CASQ2	CCDC102B	CCND1	CKM	CKMT2	COL15A1	COL6A3	COL9A1	COLEC11	COX5A	COX6A2	COX7B	CRIP2	CRYAB	CSRP1	CSRP3	DES	ENG	ENO3	FABP3	FGF12	FHL2	FITM1	FREM1	FRZB	GAPDH	GASK1B	GOT1	HACD1	HSPB1	HSPB3	HSPB7	IGFBP2	IL32	LAMB1	LAMC1	LDB3	LIMCH1	LOXL2	LRRC10	MB	MDH1	MOXD1	MYBPC3	MYH6	MYH7	MYL2	MYL3	MYL4	MYL7	MYL9	MYOM1	MYOZ2	NEBL	NEGR1	NKX2-5	NMRK2	NPPA	NPPB	PDLIM5	PEG3	PGAM2	PKIG	PKM	PLN	PPP1R3C	PTN	RAMP1	RBM24	RBPMS2	RRAD	RYR2	S100A8	SCN7A	SH3BGR	SH3RF2	SLC25A4	SMPX	SMYD1	SORBS2	SOX9	SYNPO2L	TCAP	TCF21	TFPI	TM4SF1	TNNC1	TNNI1	TNNI3	TNNT2	TPM1	TRDN	TRIL	TTN
CUI_DEVELOPING_HEART_RIGHT_VENTRICULAR_CARDIOMYOCYTE	na	ATP1A3	BEX1	BIN1	C7	CAVIN4	CCDC34	CD24	CMTM7	DGCR6	ECI1	GPR22	GPRIN3	HEY2	IGFBP7	ISYNA1	KIFAP3	KLHDC8B	LBH	LINC01405	MASP1	PYGL	PYGM	RXRG	S100A4	TXNIP	VCAN
CUI_DEVELOPING_HEART_TRABECULAR_VENTRICULAR_CARDIOMYOCYTE	na	ABHD12	ABHD16A	ANGPT1	ANXA3	ARL4D	ARRDC3	B3GNT2	BUB3	CCDC181	CCN1	CCN2	CD24	CD320	CDH3	CLDN6	COL2A1	COMMD10	COX6A1	CRABP2	CTSV	CYP51A1	DDIT3	DENR	DEPP1	DGKI	DHCR7	DNAJB1	EBP	EPSTI1	EXOSC8	FAM118B	GALE	GEM	GET1	GMNN	H2AW	HAMP	HBEGF	HERPUD1	HES1	HEY1	HMGA2	HMGCR	HNRNPL	HSPA5	HSPB8	HTR3B	IER2	INSIG1	ISOC1	KCNH7	KLHL31	KPNA2	KRT19	KRT8	LINC01405	LIX1	LRPAP1	LRRC49	MGST1	MLLT11	MPHOSPH6	MRPL13	MSMO1	MYH6	NET1	NEURL2	NOP16	NPPB	PDGFD	PGAM4	PHACTR3	PIP4P2	PPP1R15A	PRKDC	RASD1	RASL11B	RC3H1	RCAN1	REEP6	RGS3	RTCB	RXRG	S1PR1	SCD	SDF2L1	SGPL1	SIGMAR1	SKIL	SLC2A1	SLC3A2	SLIT2	SMTNL2	SPINT2	SQLE	SRSF6	TIMM17A	TMEM88	TNFRSF12A	TNNT1	TOB1	TRAPPC3	TRH	TSPAN13	VCAM1	VCAN	VPS33A	WDR12	XRCC4	YWHAQ
CUI_DEVELOPING_HEART_VALVAR_ENDOTHELIAL_CELL	na	ACKR3	ACSL1	ADAMTS1	AKR1B1	ANGPTL2	ANK2	ANO1	AOPEP	APOLD1	AQP1	ARID5A	ASPN	ATF3	BEX1	BIK	C1QTNF1	C7	CA5B	CCDC3	CCL20	CCL4	CD200	CD44	CD55	CD9	CDKN1A	CEBPD	CEMIP2	CHMP1B	CLDN11	CLIC2	CRIP1	CRYAB	CTSK	CTSL	CXCL1	CXCL2	CXCL8	CYP1B1	CYSTM1	DKK2	DKK3	DUSP2	DUSP5	EDIL3	ENDOD1	EVL	F5	FEZ1	FOSL2	GABARAPL1	GADD45A	GATA4	GEM	GJA1	GLT8D2	HAND2	HAPLN1	HBEGF	HEY2	HLA-B	HLA-H	HS3ST1	HSPA7	HSPB8	IER5	IFI27	IGFBP5	IGFL2	ITGB4	ITPRIP	KLF9	LDLR	MAFF	MCL1	MMP19	MT2A	MTMR11	MTRNR2L1	MTRNR2L10	NAMPT	NDP	NEAT1	NET1	NFATC1	NFIL3	NR4A1	NR4A2	NR4A3	NTRK2	OLFML2A	OPTN	PDGFRA	PDLIM1	PDLIM3	PENK	PI16	PKHD1L1	PLA2G2A	PLAT	PLCD1	PLIN2	PLLP	PLPP5	PMP22	PNP	PRNP	PTGS2	PTHLH	RCAN1	RGS4	RGS5	RHOU	S100A10	S100A4	S100A6	S100B	SELL	SERPINB1	SERPINF1	SIK1	SLN	SOCS3	SOD2	SORD	SPOCK3	STARD7	STC1	TAC1	TFPI2	TGFB3	THBD	TIPARP	TMBIM1	TNFAIP6	TPBG	TSPAN8	TUBB2A	TUFT1	VCAN	WNT4
DACOSTA_UV_RESPONSE_VIA_ERCC3_DN	> Genes down-regulated in fibroblasts expressing mutant forms of ERCC3 [GeneID=2071] after UV irradiation.	ABCC1	ABCE1	ABI1	ABLIM3	ACAP2	ACBD3	ACSL3	ACSL4	ACVR1	ADAM10	ADAM17	ADARB1	ADCY9	ADGRA3	ADGRG6	ADNP	ADORA2B	AFAP1	AFF1	AGAP1	AGFG1	AGO2	AHCTF1	AHDC1	AKAP10	AKAP11	AKAP13	AKAP9	ALCAM	AMPH	ANAPC10	ANKLE2	ANKMY2	ANKRD17	ANKRD28	ANKS1A	AP3B1	APBB2	APC	APP	APPBP2	AQR	ARAP2	ARFGEF1	ARHGAP11A	ARHGAP12	ARHGAP19	ARHGAP29	ARHGAP35	ARHGEF10	ARHGEF7	ARID4A	ARID5B	ARIH1	ARNT2	ASAP2	ASCC3	ASXL1	ATAD2B	ATF2	ATP11B	ATP13A3	ATP2B1	ATP2B4	ATP2C1	ATP6V1H	ATP8B1	ATR	ATRN	ATRX	ATXN1	ATXN2	AUH	AURKA	AVL9	AZIN1	BARD1	BAZ1A	BAZ1B	BAZ2B	BBX	BCAR3	BDNF	BHLHE40	BICD1	BICRAL	BLM	BMERB1	BMP2K	BMPR1A	BPTF	BRCA1	BRCA2	BTAF1	BTRC	BUB1B	C2CD2	C2CD3	C2CD5	CAMSAP2	CAND1	CAP2	CASK	CASP8	CAV2	CBFB	CBLB	CCDC6	CCDC93	CCN1	CCN2	CCND1	CCSER2	CD2AP	CDC16	CDC27	CDC42BPA	CDH2	CDK13	CDK17	CDK19	CDK8	CDKN1B	CDS2	CDYL	CEMIP	CENPA	CENPC	CENPE	CENPF	CEP135	CEP170	CEP350	CERS6	CHD1	CHD9	CHST3	CHSY1	CKAP5	CLASP1	CLASP2	CLEC16A	CLINT1	CLIP1	CLOCK	CNOT2	CNOT4	COG5	COL1A2	COL5A2	COL8A1	CRADD	CREB1	CREB3L2	CREB5	CREBBP	CRIM1	CRY1	CRYBG3	CSE1L	CSNK1A1	CSNK2A1	CTBP2	CTCF	CTIF	CUL1	CUL2	CUX1	CXCL12	CYTH1	DAAM1	DAPK1	DBF4	DCUN1D4	DDR2	DDX10	DDX17	DDX21	DDX42	DEK	DENND2B	DENND5A	DHX15	DICER1	DKK1	DLC1	DLEU2	DLG1	DLGAP5	DMD	DMXL2	DNAJB6	DNAJC13	DNAJC2	DNMBP	DOCK1	DOCK4	DOCK9	DOK5	DOP1B	DPYD	DST	DUSP1	DUSP4	DUSP5	DYRK1A	E2F3	E2F5	EFNA5	EFR3A	EGFR	EHBP1	EIF3A	EIF4E	EIF4G3	ELL2	ELOVL2	EMC2	ENC1	EPHA4	EPHB2	EPS15	EPS8	ERC1	EVI5	EXT1	F3	FAM155A	FAM168A	FAM169A	FAM171A1	FAM172A	FAM193A	FARS2	FAT1	FBXL7	FBXW11	FCHSD2	FERMT2	FGF2	FGF5	FILIP1L	FLNB	FLRT2	FNBP1L	FNDC3A	FOXD1	FOXJ3	FOXK2	FOXN3	FOXO3	FRYL	FTO	FUBP1	FUT8	FXR1	FYN	GALK2	GALNT1	GAPVD1	GARRE1	GBE1	GBF1	GCC2	GCNT1	GIGYF2	GINS1	GJA1	GLRB	GMPS	GNAI1	GNAQ	GNE	GOLGA4	GPATCH8	GRK5	GSE1	GSK3B	GTF2E2	GTF2F2	GTF3C2	HAT1	HDAC4	HEG1	HELZ	HERC4	HIF1A	HIRA	HIVEP1	HIVEP2	HLTF	HMGXB4	HMMR	HNRNPDL	HNRNPH3	HOMER1	HOXB2	HPCAL1	IBTK	ID1	ID3	IER3	IFRD1	IGF1R	IGF2BP3	IGF2R	IL1R1	IL1RAP	IL7R	INHBB	INPP5F	IPO7	IRS1	ITCH	ITGA6	ITPR1	ITSN1	ITSN2	JARID2	JUN	KAT6A	KAT6B	KAZN	KDM3A	KDM3B	KDM4C	KDM5A	KDM5B	KIAA1109	KIDINS220	KIF11	KIF14	KIF20B	KIF23	KIF2A	KIF5C	KIFAP3	KIN	KLC1	KLF10	KLF6	KLF7	KLHDC10	KLHL20	KPNA3	KRIT1	LAMC1	LARP4	LARP4B	LARS2	LDLR	LHFPL2	LMNB1	LPAR1	LRIG1	LRPPRC	LRRFIP1	LSM5	LTN1	LYN	MACF1	MAD1L1	MALT1	MAMLD1	MAN2A1	MAP1B	MAP2K1	MAP2K4	MAP3K14	MAP3K4	MAP4K5	MAPK14	MAPK6	MAPK8	MARCHF6	MARCHF7	MARK3	MAST2	MBD2	MBNL1	MBOAT2	MDFIC	MDN1	ME2	MECOM	MECP2	MED1	MED13	MED13L	MEF2A	MEIS2	MELK	MGAT5	MGLL	MIA2	MICAL2	MICAL3	MICU2	MID1	MITF	MKLN1	MN1	MNAT1	MNT	MOB4	MOK	MPHOSPH9	MPP6	MRTFA	MSH2	MSH3	MSH6	MTAP	MTCL1	MTF2	MTFR1	MTIF2	MTMR3	MTR	MTREX	MTX2	MYBL1	MYC	MYCBP2	MYO10	MYO1B	MYO9B	MYOF	N4BP1	N4BP2L2	NAMPT	NAV3	NBAS	NBN	NBPF14	NCK1	NCKAP1	NCOA1	NCOA2	NCOA3	NCOR2	NDC80	NECTIN3	NEDD4	NEK1	NEK4	NEK7	NFATC3	NFIB	NFKB1	NFYC	NIPBL	NMT2	NPAT	NPEPPS	NPIPB3	NR2F2	NR3C1	NREP	NRG1	NRIP1	NSMAF	NT5C2	NUAK1	NUMB	NUP133	NUP153	NUP160	NUP98	NVL	OGT	OPA1	ORC2	ORC5	OSBPL8	OSMR	OTUD4	OXSR1	PAFAH1B1	PAIP1	PALM2AKAP2	PARD3	PARG	PARN	PAWR	PBX3	PCCA	PCF11	PCMT1	PCNT	PDE8A	PDLIM5	PDS5A	PDS5B	PEX14	PEX3	PHF14	PHF20	PHF21A	PHF3	PHF8	PHIP	PHLPP1	PHLPP2	PIBF1	PICALM	PIK3C2A	PIK3C3	PIK3R4	PIKFYVE	PIP4K2A	PIP5K1A	PJA2	PKD2	PKN2	PKP4	PLAUR	PLCB4	PLCE1	PLOD2	PLPP3	PLSCR1	PMM2	PMS1	PNISR	PODXL	POLR2B	PPFIA1	PPIP5K2	PPM1B	PPP1R12A	PPP2CA	PPP2R2A	PPP2R3A	PPP2R5A	PPP2R5C	PPP2R5E	PPP3CB	PPP3R1	PRIM2	PRKACB	PRKCA	PRKCI	PRMT3	PRR3	PRRC2C	PSD3	PSME4	PTEN	PTK2	PTPN1	PTPN12	PTPN13	PTPN2	PTPN4	PTPN9	PTPRA	PTPRK	PTPRM	PTX3	PUM1	PUM2	PUM3	QKI	R3HDM1	R3HDM2	RAB21	RAB31	RAB3GAP1	RAB6A	RABGAP1	RABGAP1L	RAD23B	RAD51C	RALA	RANBP2	RAP1A	RAPGEF2	RASA1	RB1	RB1CC1	RBFOX2	RBM39	RBM6	RBMS1	RBMS1P1	RBPJ	RBPMS	RCOR1	RDX	REV3L	RFTN1	RGL1	RGS20	RGS7	RHOBTB3	RIF1	RIN2	RLF	RNF13	RNF2	RNGTT	ROCK1	ROCK2	ROR1	RPGR	RPS6KA2	RPS6KA3	RRAS2	RSBN1	RUNX1	RYBP	RYK	SACS	SAMD4A	SASH1	SATB2	SCAF8	SCAMP1	SCHIP1	SEC14L1	SEC24A	SEC24B	SEC24D	SECISBP2L	SEMA3C	SEMA5A	SEPTIN9	SERPINB2	SERPINE1	SETD2	SETD3	SETDB1	SETX	SFMBT1	SGMS1	SHB	SHOC2	SIK3	SIPA1L1	SKAP2	SLC11A2	SLC16A7	SLC20A2	SLC23A2	SLC25A12	SLC25A13	SLC25A24	SLC27A3	SLC35A3	SLC4A7	SLC7A1	SLIT2	SLK	SMAD3	SMAD4	SMAD6	SMAD7	SMARCA1	SMARCA2	SMARCA5	SMC3	SMC5	SMCHD1	SMURF2	SNW1	SNX13	SNX2	SNX4	SOCS5	SOCS6	SON	SOS1	SOS2	SOX9	SP100	SP3	SPAG9	SPART	SPAST	SPC25	SPECC1L	SPEN	SPG11	SPIDR	SPOP	SPRED2	SRGAP2	SRPK2	SRSF3	SRSF7	SSBP2	ST3GAL5	STAG1	STAG2	STAM	STARD13	STAU2	STIL	STK10	STK24	STK3	STK39	STRN3	STXBP3	SUCO	SUPT20H	SUZ12	SWAP70	SYNE2	SYNJ2	TAB2	TAF15	TAF4	TANK	TAOK3	TASOR	TBC1D31	TBL1X	TCF12	TCF7L2	TDG	TDRD3	TDRD7	TEAD1	TERF1	TFPI	TGFB2	TGFBR2	TGFBR3	TGIF1	THBS2	THOC2	TIA1	TIAM1	TIPARP	TIPRL	TJP2	TLE1	TLE4	TLK1	TLK2	TMCC1	TMEM131	TMEM131L	TMEM87A	TNFAIP8	TNKS	TOGARAM1	TOP1	TOP2A	TOPBP1	TP53BP1	TP53BP2	TPST1	TRAK1	TRAM2	TRAPPC8	TRIM2	TRIM24	TRIM33	TRIM37	TRIM44	TRIO	TRIP12	TRPC1	TRRAP	TSC22D2	TSPAN5	TTC28	TTC37	TTK	TUBGCP3	TUT4	TXNRD1	U2SURP	UBE2D2	UBE2D3	UBE2E1	UBE2G1	UBE3A	UBL3	UBR2	UBR5	UBXN7	UCK2	UGCG	UPF2	URI1	USP12	USP13	USP15	USP24	USP34	USP6	USP7	USP9X	UST	UTP18	UTP20	UVRAG	VCL	VEGFC	VEZF1	VLDLR	VPS13A	VPS13B	VRK1	WAPL	WASF1	WASF3	WASHC4	WBP4	WDFY3	WDHD1	WDR37	WDR43	WDR7	WNT5A	WRN	WWC1	WWP1	WWTR1	XPO1	XPO6	XRCC4	YAF2	YAP1	YTHDF3	YY1	ZBTB11	ZBTB18	ZBTB20	ZC3H14	ZC3H4	ZDHHC17	ZEB1	ZEB2	ZFHX3	ZFP36L2	ZFYVE16	ZFYVE9	ZHX2	ZHX3	ZMIZ1	ZMYM2	ZMYM4	ZMYND11	ZMYND8	ZNF148	ZNF292	ZNF451	ZNF638	ZNF804A	ZZEF1	ZZZ3
DAUER_STAT3_TARGETS_DN	> Top 50 genes down-regulated in A549 cells (lung cancer) expressing STAT3 [GeneID=6774] off an adenovirus vector.	AQP3	ATP5MPL	BCL2L13	DDX58	DDX60	DNAJB4	GRB14	HERC5	HERC6	HEXIM1	HPGD	HSPA1A	HSPA1B	HSPA6	ID3	IFI27	IFI35	IFI44	IFIH1	IFIT1	IFIT3	IFITM1	IRF7	ISG15	LAMP3	LAP3	MX1	OAS1	OAS2	OAS3	OASL	PARP12	PDK4	PGRMC2	PRPF4B	SAMD9	SP110	ST8SIA4	STAT1	TDRD7	TLR3	TMEM97	TNFSF10	TRANK1	TRIM14	TRIM22	TRIM5	USP18
DAUER_STAT3_TARGETS_UP	> Top 50 genes up-regulated in A549 cells (lung cancer) expressing STAT3 [GeneID=6774] off an adenovirus vector.	ABCA1	ADM	AGT	AKAP12	ATF3	BCL3	BCL6	C3	CCL2	CEBPD	CTSB	DUSP5	EFNA1	EFNB2	FEM1C	FGA	FGB	FGG	FLNB	FOSL1	GFPT2	HEG1	ICAM1	IGFBP1	JUN	KLF11	LBP	LDLR	NPC1	PALM2AKAP2	PFKFB3	PLA2G6	PLIN3	PLPP3	SAMD4A	SERPINB3	SLC2A14	SLC2A3	SLC4A7	SOCS3	SOD2	STAT2	STAT3	TEAD4	THBS1	TRIB1	UGCG	ZFP36
DAVICIONI_TARGETS_OF_PAX_FOXO1_FUSIONS_UP	> Genes up-regulated in RD cells (embryonal rhabdomyosarcoma, ERMS) by expression of PAX3- or PAX7-FOXO1 [GeneID=5077;5081;2308] fusions off retroviral vectors.	AACS	ABAT	ABI1	ACAT2	ACKR3	ADAM10	ADAM19	ADAMTS1	ADAMTS5	ADD1	AKAP12	ALK	ANK1	ANK2	AP2S1	APOBEC3B	AQP3	ARF5	ARHGAP29	ARID5B	ARL4C	ARRB1	ASS1	AUTS2	BCHE	BMP4	BMP5	CADM1	CAMK2N1	CAP1	CARD10	CARHSP1	CAV1	CAV2	CCN1	CCND2	CD44	CD58	CD9	CDH4	CHST11	CIB1	CLMN	COL14A1	COL18A1	COL5A1	COL6A2	CREG1	CREM	CSNK1E	CSRP1	CTSA	CTSC	CTSV	CUL3	CXCR4	CYBRD1	CYRIA	DCX	DDA1	DDAH1	DENND2A	DICER1	DIPK1A	DKK1	DKK2	DPY19L1	DTX4	DUSP1	E2F5	ECM1	ELK3	EMP1	EPB41L4B	EPHA3	ERG28	EYA1	FABP5	FAM3C	FBN2	FGFR4	FGGY	FMR1	FOXO1	FST	FXYD5	FZD1	GAD1	GADD45A	GALNT10	GAREM1	GAS1	GATA2	GATM	GPC3	GPM6B	GRK3	GSDME	HDAC5	HEBP1	HEG1	HES1	HMGCR	HOXA11	HPCAL1	ID2	ID3	IGFBP6	IL27RA	IL4R	INHBA	INPP1	IRS2	ITM2B	ITPKB	JAK1	JAKMIP2	JUN	KCNN3	KCNS3	KLF4	KRT18	LDOC1	LEPROT	LOXL2	LRPAP1	LRRC17	LSP1P5	LTBP1	M6PR	MAFF	MAGEL2	MAP1LC3B	MAP3K5	MAP4K4	MARCHF3	MED27	MEG3	MET	MGAT5	MMD	MME	MMP16	MN1	MORC4	MSL3	MSN	MSX2	MYCN	MYH9	MYOD1	MYOF	NCOA4	NDRG1	NEBL	NELL1	NFASC	NID1	NMRK1	NNMT	NR2F2	NR3C1	NRCAM	NRP2	NTAN1	NUP93	OSTF1	OTULINL	P3H2	PALM2AKAP2	PAX5	PBK	PCCA	PCDH17	PCDH7	PCSK5	PDGFC	PDGFD	PEA15	PELI1	PGF	PHACTR2	PLAT	PLAU	PLSCR1	PLXNC1	PON2	POU4F1	PPP1R14B	PRKAR2B	PRKCA	PRRX1	PSEN2	PSMD8	PTGS1	PTPRE	PTPRU	PXDN	RAB32	RAP1B	RASL10A	RHOB	RHOBTB1	RWDD3	S100A10	S100A13	SATB1	SC5D	SCN3A	SCN3B	SDC2	SDC4	SEPTIN6	SERPINE2	SERTAD2	SF3B5	SGK1	SH3BP5	SKP2	SMAD1	SNAI2	SOCS2	SPATS2L	SPDL1	ST3GAL5	ST6GALNAC5	STATH	STK32B	SULF1	SUPT3H	TBC1D9	TCF7L1	TCF7L2	TGFB1I1	TGIF1	THBS1	THEMIS2	TIAF1	TIMP1	TMEFF1	TMEM47	TMX4	TNFAIP3	TNS3	TPBG	TPM4	TRAM2	TSPAN8	TXNDC15	UGP2	VAV3	VEGFC	VSTM4	VWA5A	WBP1L	WSB2	YPEL5	ZNF395
DAZARD_RESPONSE_TO_UV_NHEK_DN	> Genes down-regulated in NHEK cells (normal keratinocytes) by UV-B irradiation.	ABL1	ADCY9	ADGRL2	ADNP	ADORA2B	ADRB2	ADSL	AFF1	AGO2	AHDC1	AHR	AJAP1	AKAP9	AKR1C3	APPBP2	ARHGEF7	ARID3A	ARID5B	ASXL1	ATF2	ATP13A3	ATP2B1	ATRX	AURKA	AUTS2	BACH1	BAZ1A	BAZ1B	BAZ2B	BBX	BCAR3	BCL7A	BICRAL	BIRC2	BPTF	BRD8	BTBD3	BUB1B	CASP8	CBFA2T2	CBLB	CCDC93	CCNB1	CCNB2	CCNE1	CDKN1B	CDYL	CEBPD	CENPA	CENPC	CENPF	CEP170	CEP350	CERS6	CHD1	CHD9	CLASP1	CNOT2	CNOT4	CPEB3	CREB3L2	CREBBP	CTBP2	CTCF	CUL1	CYTH1	DDIT4	DIDO1	DIO1	DKK1	DMTF1	DOCK4	DOCK9	DOP1A	DST	DTX2	DUSP7	DYRK1A	DYRK2	E2F3	E2F5	EDRF1	EFNB2	ELF1	ELF2	ENOSF1	ERBB3	EXPH5	FAT1	FAT2	FEM1B	FERMT2	FGFR2	FLG	FNBP1L	FNDC3A	FOXJ3	FOXO1	FOXO3	FRYL	FYN	GAPVD1	GCLC	GJB3	GNE	GSE1	HEG1	HELZ	HIVEP2	HMGA2	HMGXB4	ICE1	ID1	IFI44L	IGF2BP3	INSIG1	INSIG2	IRS1	JARID2	KANK1	KAT6A	KAT6B	KBTBD2	KDM5A	KEAP1	KIAA0232	KIF11	KIF14	KIF23	KIF2A	KLF7	KLF9	KLHL9	LARP7	LPCAT1	LPCAT4	LPP	LSM14A	MAML1	MAP3K5	MARCHF6	MAST4	MBD2	MDC1	MECP2	MED13L	MEGF9	MEIS1	METTL18	MICAL2	MICB	MKI67	MLH3	MN1	MNT	MORC3	MPHOSPH10	MTCL1	MTIF2	MTM1	MTMR6	MTUS1	MYC	N4BP1	NAA20	NAV3	NCK1	NCOA3	NEMP1	NFE2L2	NFKB1	NFYA	NPAS2	NPAT	NPIPB5	NR2F2	NRIP1	NUP153	ORC2	OTUD4	PAFAH1B1	PALM2AKAP2	PCF11	PER2	PHC2	PHF3	PHIP	PHLPP1	PIK3C3	PIK3R4	PIKFYVE	PIP4K2B	PLK4	PMS1	PNISR	POGZ	POLD3	POLE2	PPIP5K2	PPP1R12A	PPP1R3C	PPRC1	PRKCD	PRSS12	PSD3	PTK2	PTPN3	PUDP	PUM1	PUM2	QKI	RABGAP1L	RAPGEF2	RAPGEF5	RBPJ	RCHY1	REV3L	RIF1	RNF13	RRP1B	RRS1	RSBN1	SACS	SART3	SATB1	SCAF11	SERTAD2	SH2B3	SHOC2	SKAP2	SLBP	SLC25A36	SLC25A44	SLC7A1	SLC9A6	SMAD3	SMAD5	SMAD7	SMC4	SMC5	SP3	SPEN	SPOP	SSBP2	STRN	SUCO	TAF11	TAF5L	TENT4A	TIPARP	TLE4	TLK1	TLK2	TMCC1	TMEM131L	TNFAIP8	TOGARAM1	TOP2A	TP63	TRIM13	TTC9	TUBGCP3	TUT4	UBE2G1	UBL3	UBR5	USP1	USP24	USP6	USP6NL	VEGFC	VLDLR	VPS13A	VPS13B	WAPL	WDFY3	WDHD1	WDR37	WDR82	WEE1	WWC1	XPA	XPO1	ZBED4	ZBTB24	ZC3H4	ZCCHC14	ZFC3H1	ZHX2	ZMIZ1	ZMYND8	ZNF146	ZNF148	ZNF217	ZNF264	ZNF318	ZNF44	ZNF451	ZNF638	ZZZ3
DAZARD_RESPONSE_TO_UV_NHEK_UP	> Genes up-regulated in NHEK cells (normal keratinocytes) by UV-B irradiation.	AC007325.4	ACO2	ADM	ANXA2	ANXA2P3	APC2	API5	APOE	APRT	ARHGDIA	ATF3	ATF4	ATP5ME	BAMBI	BCL2	BCL2L11	BRD2	BTG1	C2orf27A	C9orf16	CAPNS1	CCDC85B	CCK	CCL20	CCN1	CCN2	CCNA1	CCNT2	CDH16	CDK16	CDKN1C	CEACAM1	CHRNB1	CHRNB4	CITED2	CLDN4	CLTB	COL11A1	COL19A1	COX17	COX7A2	COX7C	CRADD	CRYBA4	CSRP1	CST6	CTCF	CXCL1	CXCL2	CXCL3	CXCL8	CXCR3	CYBA	CYP11B1	CYP2J2	DLX2	DUSP1	DYNLL1	ECHS1	EIF1B	EIF3G	ERCC1	ERCC2	ERGIC3	FOS	FOXC1	GAD2	GADD45A	GADD45B	GAST	GATC	GCHFR	GEM	GFUS	GPAA1	GPI	GPS2	GUK1	H1-10	H2AC13	H2AC16	H2AC18	H2AC20	H2AC7	H2AC8	H2AX	H2BC6	H2BC7	HBEGF	HCRT	HEXIM1	HLA-F	HMGCS2	HRAS	HSP90AB1	HSPA2	HTR4	ID2	IER2	IER3	IGFBP6	IL1RL1	IL6	INSL4	ITPR1	JUN	JUNB	JUND	KLK13	KNG1	KRT34	KYNU	LAMA2	LY6E	MAOB	MMP10	MNAT1	MT1G	MVP	MYF6	MYL6	NCBP2	NDUFA1	NDUFC1	NEFM	NEU1	NKX2-1	NOL7	NR1D1	NR4A2	NREP	NUCB1	OAS2	ODC1	PAX8	PCK2	PDLIM5	PFN1	PGK1	PHLDA1	PHLDA2	PIK3R3	PKM	PLXNA3	PMAIP1	PMS2P1	POP7	PPBP	PPIF	PPP1R15A	PPP2R1A	PRAMEF1	PRDM1	PRSS3	PSMD8	PTGS2	QPCT	RACK1	RALY	RANBP1	RAP1A	RCAN2	RNU1-11P	RPL30	RPL31	RPL34	RPL36A	RPL37	RPL37A	RPL38	RPS17	RPS2	RPS21	RPS23	RPS27	RPSA	RRP7A	S100A9	SCG5	SEC61G	SFI1	SGK1	SLURP1	SNHG3	SNRPE	SOX15	SPINK1	SPTBN1	STAT6	STK17B	STXBP2	SULT2B1	SURF1	TACSTD2	TAGLN	TAGLN3	TCN1	TFE3	TGFB1	TGM3	TIMM44	TK1	TM4SF1	TNFAIP3	TOB1	TOM1	TRIB1	TRIM15	TSC22D1	TUBB2A	TUBB3	TUBB4A	TUBB4B	TXN	TXNL4A	TYMP	UBE2M	UBE2S	UQCRB	XBP1	YKT6	ZFP36	ZNF330	ZNF623
DAZARD_RESPONSE_TO_UV_SCC_DN	> Genes down-regulated in SCC12B2 cells (squamous cell carcinoma) by UV-B irradiation.	ADNP	ADORA2B	ADSL	AGO2	AMD1	ANKRD46	ARHGEF7	ARL4C	ASAP2	ATP13A3	AURKA	BAG5	BAIAP2	BAZ2B	BLCAP	BRD1	BRD8	CASP8	CCN1	CDYL	CENPA	CHD1	CHD8	CNOT2	CNOT4	COIL	CRKL	CSTF1	CTCF	DDIT4	DDX3Y	DUSP4	DYRK1A	E2F2	E2F3	ERF	EXT1	FADD	FOXF2	FOXJ3	FOXO3	FZD2	GATA3	HEG1	HMGA2	HMGCR	ID1	IL4R	IST1	JARID2	KAT6A	KBTBD2	KDM2A	KIF2A	KIFC1	KLF7	MARK3	MAST4	MCL1	MFAP1	MORC3	MPHOSPH10	MT2A	MTF2	MYC	N4BP1	NAV3	NEDD4L	NGDN	NOP16	NUP153	PATZ1	PCDHGB7	PGRMC2	PHC2	PHF3	PMM2	POGZ	PUM1	PXDC1	RAP1GAP2	RAPGEF2	RBPJ	RPP38	RRS1	RYBP	SACS	SCHIP1	SEPTIN8	SHOC2	SIAH1	SIAH2	SLC25A44	SLK	SOX4	SPOP	TENT4A	TGIF1	THBD	TIPARP	TLK1	TLK2	TNFAIP3	TNFAIP8	TNFRSF1A	TP63	TRAF4	TRAM2	TUSC2	USP32P2	WEE1	WSB1	YTHDF3	ZMYND8	ZNF146
DAZARD_RESPONSE_TO_UV_SCC_UP	> Genes up-regulated in SCC12B2 cells (squamous cell carcinoma) by UV-B irradiation.	ACKR2	ADK	AGL	AIMP1	ALDH7A1	ANAPC15	ANXA2	ANXA3	AP1S2	AP4S1	ARHGDIB	ATF3	ATP5F1A	ATP6AP2	B2M	CCL20	CCNC	CDK1	CDKN1C	CITED2	COPB1	CORT	CSF2	CTCF	CXCL1	CXCL2	CXCL3	CXCL8	DSG2	DYNC2LI1	DYNLT3	EIF2S3	FOS	GADD45A	GLUD2	H2BC12	HEXIM1	HPRT1	HSD17B8	HSP90AB1	ID2	IGFBP7	IL13RA1	IL1B	IL6	ITM2B	JUND	KYAT3	KYNU	LAMP2	MAP2K1	ME2	MIR22HG	MYCBP	NAP1L1	NEK4	PAPOLA	PDIA6	PFDN6	PGK1	PLSCR1	PMAIP1	PRDX3	PRKAR1A	PSMD8	PTGES3	PTGS2	RAD51C	RALB	RBBP4	RCN2	RECQL	RFC5	RIDA	RRM2	RTN4	SCARB2	SCFD1	SDHD	SEPTIN10	SH3BGRL	SKP1	SLC11A1	SLC25A46	SNX3	SRI	SRSF1	SRSF10	SSBP1	SSR1	TACSTD2	TAF2	TAGLN3	TM2D1	TMED7	TNF	TOB1	TPGS2	TSC22D3	TWF1	UBE2D3	UBE2E1	UPK1B	UQCRC2	YWHAZ
DAZARD_UV_RESPONSE_CLUSTER_G1	> Cluster G1: genes most highly up-regulated in NHEK cells (normal keratinocyte) between 6 h and 12 h after UV-B irradiation.	ANXA2	ANXA2P3	ATP5ME	C2orf27A	CHRNB1	CHRNB4	COL11A1	COX17	COX7A2	COX7C	CRYBA4	CST6	CXCR3	DYNLL1	ERCC2	GPAA1	GUK1	HEXIM1	HMGCS2	HSP90AB1	HTR4	IL6	MVP	MYF6	MYL6	NCBP2	NDUFA1	NDUFC1	NOL7	NR4A2	NREP	OAS2	PDLIM5	PGK1	PKM	PLXNA3	PPBP	RANBP1	RNU1-11P	RPL30	RPL31	RPL34	RPL36A	RPL37	RPL37A	RPL38	RPS17	RPS21	RPS23	RPS27	SEC61G	SNRPE	SPTBN1	STAT6	STK17B	TK1	TSC22D1	TUBB2A	TXN	UQCRB	ZNF330	ZNF623
DAZARD_UV_RESPONSE_CLUSTER_G2	> Cluster G2: genes increasingly up-regulated in NHEK cells (normal keratinocyte) and reaching maximum levels at 12 h and 24 h after UV-B irradiation.	ATF3	ATF4	BAMBI	CCL20	CCN2	CITED2	CLDN4	CSRP1	CXCL2	CXCL3	CXCL8	GADD45A	GFUS	H2AC13	H2AC20	H2AC8	HLA-F	IER3	INSL4	JUNB	JUND	LY6E	NEFM	PHLDA2	PMAIP1	PSMD8	SGK1	TACSTD2	TOB1	UBE2S
DAZARD_UV_RESPONSE_CLUSTER_G24	> Cluster G24: genes induced in NHEK (normal keratinocyte) but not in SCC12B2 cells (squamous cell carcinoma) by UV-B radiation.	BAMBI	BCL6	CLDN4	ECM1	FLG	H2AC18	H2AC20	H2AC8	HBP1	IFI27	IL18	IL1RL1	JUND	NEFM	PDLIM4	PI3	PRB2	PRSS3	S100A9	SULT2B1	TM4SF1	TSC22D1	TUBB2A	ZFP36
DAZARD_UV_RESPONSE_CLUSTER_G28	> Cluster G28: genes differentially up-regulated in NHEK (normal keratinocyte) compared to SCC12B2 cells (squamous cell carcinoma) by UV-B radiation.	ANXA2	ATF3	CCDC85B	CCL20	CCN2	CITED2	CXCL2	CXCL3	CXCL8	GADD45A	GADD45B	H1-10	H2AC13	IER3	INSL4	MT1G	PHLDA2	PMAIP1	PTGS2	TACSTD2
DAZARD_UV_RESPONSE_CLUSTER_G3	> Cluster G3: genes increasingly up-regulated in NHEK cells (normal keratinocyte) after 6 h time point upon UV-B irradiation.	ADM	BRD2	CCNA1	CCNT2	CLTB	ERCC1	GAST	LAMA2	NR1D1	PPP1R15A	PRDM1	S100A9	SPINK1	TNFAIP3
DAZARD_UV_RESPONSE_CLUSTER_G4	> Cluster G4: genes increasingly up-regulated in NHEK cells (normal keratinocyte) after 12 h time point after UV-B irradiation.	APRT	ARHGDIA	CAPNS1	CDKN1C	DUSP1	GADD45B	H1-10	H2AC18	KRT34	MMP10	PFN1	PPP2R1A	PRSS3	SOX15	SULT2B1	TUBB3	TUBB4A	TUBB4B	XBP1	ZFP36
DAZARD_UV_RESPONSE_CLUSTER_G5	> Cluster G5: genes up-regulated in NHEK cells (normal keratinocyte) at 3 h and 24 h time points after UV-B irradiation.	ACO2	EIF3G	GPI	H2AX	H2BC7	NUCB1	RACK1	RALY	RPS2	SLURP1	TOM1	TYMP
DAZARD_UV_RESPONSE_CLUSTER_G6	> Cluster G6: genes increasingly down-regulated in NHEK cells (normal keratinocyte) after UV-B irradiation.	ABL1	ADCY9	ADGRL2	ADSL	AGO2	AJAP1	APPBP2	ARHGEF7	ATF2	ATP13A3	ATP2B1	AUTS2	BAZ1A	BBX	BCL7A	BIRC2	BUB1B	CASP8	CCNB1	CCNB2	CDYL	CEBPD	CENPA	CENPC	CHD9	CLASP1	CNOT2	CNOT4	CREB3L2	CTBP2	CUL1	DIO1	DOCK4	DOCK9	DOP1A	E2F5	EDRF1	EXPH5	FAT1	FAT2	FERMT2	FGFR2	FNBP1L	FNDC3A	FOXO1	FOXO3	FRYL	FYN	GNE	HMGA2	IGF2BP3	INSIG2	IRS1	JARID2	KAT6A	KAT6B	KIF11	KIF14	KIF23	KIF2A	KLF7	KLHL9	LARP7	LPCAT1	LSM14A	MAP3K5	MARCHF6	MAST4	MBD2	MECP2	MEGF9	MEIS1	MICAL2	MICB	MKI67	MLH3	MN1	MTCL1	MTUS1	NAA20	NAV3	NFKB1	NPAS2	ORC2	OTUD4	PAFAH1B1	PALM2AKAP2	PHF3	PHIP	PHLPP1	PIK3C3	PIKFYVE	PIP4K2B	PMS1	POLD3	POLE2	PPP1R12A	PTK2	PUDP	QKI	RABGAP1L	RBPJ	REV3L	RNF13	RRP1B	RRS1	SHOC2	SLBP	SLC25A36	SLC7A1	SLC9A6	SMAD3	SMC4	SMC5	SP3	SPOP	SSBP2	STRN	SUCO	TLE4	TLK1	TLK2	TOGARAM1	TOP2A	TP63	TUBGCP3	TUT4	UBL3	UBR5	USP24	USP6	VEGFC	VLDLR	VPS13B	WAPL	WWC1	XPA	XPO1	ZHX2	ZMIZ1	ZMYND8	ZNF146	ZNF451	ZNF638	ZZZ3
DE_YY1_TARGETS_DN	> Genes down-regulated in SaOS-2 cells (osteosarcoma) upon knockdown of YY1 [GeneID=7528] by RNAi.	AGGF1	ANGPT1	ANXA1	APC	ARIH1	BARD1	BDKRB2	BTG4	CALD1	CAPZA2	CASP8AP2	CCNE2	CCNG1	CCNL1	CD2AP	CDC27	CDK1	CLIC4	CSNK1G3	CUL5	CYLD	DNTTIP2	DST	ECT2	EGF	EGFR	ENC1	EPAS1	EPHA3	EPS8	ERAP1	ERBIN	FAS	FGF13	FN1	GDI2	GNA13	GSPT1	HIF1A	HIPK2	HNRNPC	HNRNPH1	HSP90B1	IFT57	IL13	INHBA	IPO7	ITGA4	ITGAV	LPAR1	MACF1	MET	MPHOSPH9	NAA15	NBL1	NCOR1	NRP1	NUMA1	OSMR	PAFAH1B1	PDHA1	PKN2	PNN	PRKAA1	PRKACB	PRKD3	PTEN	PTP4A1	RAB6A	RASA1	RASSF3	RB1	RBBP6	RBBP8	RBL1	RBL2	RGS17	SEPTIN10	SMNDC1	SNX3	SOCS5	SRSF9	STAG1	TACC1	TAGLN2	TDRD3	TGFB2	TNFRSF11B	TTK	TUSC3	USP16	USP9X	WDR1
DE_YY1_TARGETS_UP	> Genes up-regulated in SaOS-2 cells (osteosarcoma) upon knockdown of YY1 [GeneID=7528] by RNAi.	CDKN1C	CHIT1	CNR2	CSF2	DAPK2	EMP1	GPX5	H4C12	IL19	L3MBTL1	MTSS1	NGFR	NPY	PRSS16	RFC1	SMG1P5	SMPD3	TACSTD2	TRIM31	WNT1
DELYS_THYROID_CANCER_UP	> Genes up-regulated in papillary thyroid carcinoma (PTC) compared to normal tissue.	ABCC3	ABCC6	ABR	ACAA2	ACOT7	ACTN4	ACY1	ADAM12	ADGRE5	ADK	ADM	ADORA1	ADORA3	AGR2	AGRN	AHNAK2	ALDH1A3	ALDH3B1	ALOX15B	ALOX5	ALOX5AP	ANXA1	ANXA2	ANXA2P1	ANXA8	APLNR	APLP2	APOC1	APOC2	APOE	AREG	ARHGAP19	ARHGDIB	ARMCX6	ARNTL	ATIC	ATP10B	ATP11A	ATP1B3	ATP6V1B2	B3GAT1	BCAT1	BCL2A1	BCL9	BHLHE40	BICD1	BID	BIRC7	BMERB1	C1orf115	C1QA	C1QB	C2	C3	C3AR1	C4A	C9orf16	CA11	CAMK2A	CAPG	CBLN1	CCL13	CCL17	CCL18	CCND1	CCND2	CCR1	CD151	CD1A	CD44	CD55	CD58	CDH2	CDH3	CDKN1A	CEACAM6	CFB	CFI	CHI3L1	CHI3L2	CHIT1	CHST2	CITED1	CKLF	CKS2	CLDN1	CLDN10	CLDN7	CLDN9	COL10A1	COL11A1	COL13A1	COL1A1	COL3A1	COL5A2	COL8A1	COMP	CORO1C	CPA3	CPD	CRABP2	CRLF1	CRYBG1	CSF1R	CST6	CTSA	CTSB	CTSC	CTSD	CTSH	CTSS	CTTN	CX3CR1	CXCL2	CXCL8	CYBA	CYFIP2	CYP1B1	DAPK2	DDB2	DHCR7	DHRS3	DMD	DOCK9	DPP4	DPYD	DPYSL3	DSC2	DSP	DTX4	DUSP4	DUSP5	DUSP6	ECE1	ECM1	ELF3	ELF4	EMILIN2	EMP3	ENC1	ENDOD1	ENTPD1	EPHA2	EPHA4	EPHB3	EPS8	ERBB3	EREG	ETHE1	ETV1	ETV5	EVPL	FAP	FAS	FCGR2A	FGF1	FJX1	FLII	FLVCR2	FMO5	FN1	FSTL3	FXYD5	FYN	G0S2	GABBR2	GABRG3	GALE	GALNT12	GBP2	GDF15	GFUS	GGCT	GJA4	GJB3	GLRB	GPRC5B	GPX1	GRB7	H2AC18	H2AX	HAS2	HEY2	HIP1	HMGA2	HMOX1	HP	HPN	ICAM1	ICAM4	IER3	IFI30	IGF2BP2	IGFBP3	IGFBP6	IGSF1	IGSF3	IGSF6	IL10RA	IL13RA1	IL1RAP	IL1RN	INHBA	INHBB	ITGA2	ITGA3	ITGA9	ITGB5	ITGB7	ITPR3	KCNK1	KCNK5	KCNN4	KCNQ3	KDELR3	KLHDC8A	KLHL2	KLK10	KLK6	KRT13	KRT14	KRT15	KRT17	KRT19	KRT6A	LAMB3	LAMC2	LCN2	LGALS1	LGALS3	LIF	LOXL2	LPL	LRP4	LSR	LST1	LY6E	LYN	MALL	MAP2	MAP3K5	MAP3K6	MAP4K1	MAP4K4	MAPK13	MAPKAPK3	MARCO	MBOAT2	MDK	ME3	MED13	MEGF9	MET	MFAP2	MFGE8	MGRN1	MLLT11	MMP1	MMP11	MMP7	MNDA	MPV17	MPZL2	MRC1	MRC2	MS4A6A	MSMO1	MSR1	MST1R	MTUS1	MUC1	MVP	MXRA8	MYEF2	MYH10	MYO1D	MYO6	NAB2	NCDN	NCF2	NCKAP1L	NELL2	NFE2L3	NINJ1	NMB	NMU	NPC2	NPTX2	NR1D1	NRCAM	NRIP1	NRP2	NT5E	ODC1	OPCML	P4HA2	PAPSS1	PASK	PBX3	PC	PCDH7	PCSK2	PDE5A	PDLIM1	PDLIM4	PDZK1IP1	PHLDA2	PKM	PLAAT3	PLAG1	PLAU	PLCD1	PLD3	PLIN2	PLK3	PLPP2	PLXNB1	PLXNB2	PLXNC1	PLXND1	PMAIP1	PNP	PON2	PPL	PPP4C	PRAF2	PRDM1	PROS1	PRSS2	PRSS23	PRSS3	PSD3	PTK7	PTP4A3	PTPRE	PTPRF	PTPRG	PTPRU	PXDN	QPCT	QSOX1	RAB27A	RAD23B	RAMP1	RASAL2	RBBP8	RCN2	RDH5	RGS3	RHOBTB3	RNASE6	ROR1	RPS6KA2	RRAS	RREB1	RUNX1	RXRG	RYR1	S100A1	S100A10	S100A11	S100A13	S100A2	S100A4	S100A5	S100B	SAMD4A	SCEL	SCG5	SCN1B	SDC1	SDC4	SEL1L3	SEMA3F	SERPINA1	SFN	SFTPB	SH2D1A	SH3GL1	SLC16A4	SLC17A9	SLC1A5	SLC22A18	SLC26A3	SLC6A1	SLC6A14	SLC7A5	SLIT1	SLPI	SNX1	SOX4	SPINT1	SPOCK1	SPOCK2	SPP1	ST14	ST3GAL5	STAC	STAM	STAT1	STMN2	STX3	SV2A	SYNGR2	TACSTD2	TAX1BP3	TDO2	TGFA	TGM2	THBS1	THBS2	TIAM1	TIMP1	TIPARP	TK1	TLR2	TM7SF3	TMC6	TMEM87A	TMSB10	TNC	TNFAIP6	TNFRSF10B	TNFRSF10C	TNFRSF1A	TNFRSF21	TNFSF13	TNFSF15	TP53I3	TPSB2	TREM1	TREM2	TRIM14	TRIM22	TRIM29	TRPC5	TSPO	TUSC3	UBE2A	UCP2	UPP1	VAMP8	VCAN	WARS1	YAF2
DER_IFN_ALPHA_RESPONSE_DN	> Genes down-regulated in HT1080 cells (fibrosarcoma) by treatment with interferon alpha for 6 h.	BCR	COX17	EIF3E	FEZ1	LARP4B	PLPP3
DER_IFN_ALPHA_RESPONSE_UP	> Genes up-regulated in HT1080 cells (fibrosarcoma) by treatment with interferon alpha for 6 h.	ADAR	ATP6V0B	B2M	BAG1	BBC3	BST2	BTG1	C1S	CASP8	CD164	COL16A1	CSRP3	CYCS	DDX17	EIF2B1	EPS15	FAS	GBP1	GMPR	HLA-A	HLA-C	HLA-E	IFI16	IFI30	IFI35	IFI44	IFI6	IFIT1	IFIT3	IFITM1	IL6	IRF1	IRF2	IRF9	ISG15	LIPA	MAP3K10	MX1	MX2	NMI	OAS1	OAS2	OASL	PDXK	PLOD2	PLSCR1	PMAIP1	PML	POLR2B	PPP3CA	PSMB10	PSMB8	PSMB9	PSME1	RBBP4	RHOC	SDCBP	SEM1	SKP1	SMAD4	SP110	SRP9	SRSF2	SSBP1	STAT1	TAP1	TEAD4	TRIM14	TRIM21	TRIM22	TRIM26	VEGFC	XRCC6	ZFP36L2
DER_IFN_BETA_RESPONSE_DN	> Genes down-regulated in HT1080 (fibrosarcoma) cells by treatment with interferon beta for 6 h.	ARHGAP4	CHRNB2	IGF2	PLPP3	SGSH	SLC30A3	TBCE	TRAF6
DER_IFN_BETA_RESPONSE_UP	> Genes up-regulated in HT1080 (fibrosarcoma) cells by treatment with interferon beta for 6 h.	ADAM9	ADAR	AP3M2	ARID3A	ATP6V0B	B2M	BAG1	BCLAF1	BST2	BTG1	C1S	CALD1	CASP8	CD164	CEBPD	CSRP3	CTR9	CYCS	DDX1	DDX17	DDX21	DNAJC2	EIF2AK2	EIF2B1	EIF3A	ELF1	ELK4	EPRS1	EPS15	ETS2	FOSL1	FUBP1	GBP1	GMFB	HADH	HADHB	HIF1A	HLA-A	HLA-C	HLA-E	IFI16	IFI30	IFI35	IFI44	IFI6	IFIT1	IFIT2	IFIT3	IFIT5	IFITM1	IL6	IQGAP1	IRF1	IRF2	IRF9	ISG15	ITGA2	LIPA	MAP1B	MAP3K10	MX1	MX2	NAP1L1	NMI	OAS1	OAS2	OASL	PARP1	PARP4	PDXK	PLAUR	PLOD2	PLSCR1	PMAIP1	PML	POLR2B	PPP3CA	PPP5C	PSMB10	PSMB8	PSMB9	PSME1	PTPN11	RBBP4	RBMX	RHOC	SEM1	SKP1	SMAD4	SP110	SRP9	SRSF2	SSBP1	STAT1	TAP1	TEAD1	TRAPPC10	TRIM14	TRIM21	TRIM22	TRIM26	XRCC6	ZFP36L2
DER_IFN_GAMMA_RESPONSE_DN	> Genes down-regulated in HT1080 (fibrosarcoma) cells by treatment with interferon gamma for 6 h.	BCR	COX17	EIF3E	FEZ1	IDI1	INPP5A	LARP4B	PKD1	PTX3	SNRPB2	TRAF6
DER_IFN_GAMMA_RESPONSE_UP	> Genes up-regulated in HT1080 (fibrosarcoma) cells by treatment with interferon gamma for 6 h.	ADAR	ATP6V0B	B2M	BAG1	BAK1	BBC3	BST2	BTG1	C1S	CASP8	CEBPD	COL16A1	CSRP3	CYCS	EIF2B1	ELK4	EPS15	FAS	FOSL1	GBP1	HADH	HADHB	HLA-A	HLA-C	HLA-E	ICAM1	IFI16	IFI30	IFI35	IFIT2	IFIT3	IFITM1	IL15RA	IL6	IRF1	IRF9	ISG15	MAP3K10	NAP1L1	NMI	PARP1	PLOD2	PLSCR1	PMAIP1	PML	PPP3CA	PPP5C	PRAME	PSMB10	PSMB8	PSMB9	PSME1	RBBP4	RHOC	SDCBP	SEM1	SF3A1	SKP1	SP110	SRP9	SRSF2	SSBP1	STAT1	TAP1	TEAD4	TRIM21	TRIM26	VAT1	VEGFC	XRCC6	ZFP36L2
DESCARTES_FETAL_ADRENAL_SCHWANN_CELLS	> descartes DE_gene_by_organ.csv, fold.change>5, qval<0.05, pval<0.05	AC006487.1	AC099792.1	ADAM23	ADAMTS8	AGRN	ALDH1A1	ALOX15	ARHGEF26-AS1	ART3	ATP10B	ATP1A2	AZGP1	BCAN	C2orf72	CCDC160	CDH19	CDH6	CHL1	CHST9	CLDN14	CNMD	CNP	CNTN2	COL18A1	COL20A1	COL28A1	CRABP1	CRISPLD1	CSMD1	DHH	DLX1	DTX4	ERBB3	EXTL1	FGFBP3	FOXD3	FOXD3-AS1	FXYD1	GAL3ST1	GFRA1	GINS3	GJC3	GPC1	GPM6B	GPR17	GPR83	GRIK3	GRIN2B	H1-9P	HEPACAM	HEY1	HEY2	HSPB2	INSC	KCNA2	KCNJ10	LAMP5	LGI2	LGI4	LINC00327	LINC00461	LINC00466	LINC00511	LINC00645	LINC01339	LINC01505	LINC01748	LPL	LRRN1	LRRTM1	LYPD1	MATN4	MCAM	MEGF10	METRN	MIA	MMD2	MPZ	MYO16-AS1	MYOT	MYOZ1	NGFR	NKAIN4	NRXN1	OLFML2A	OPRK1	PLEKHB1	PLP1	PMEPA1	PMP2	PPP1R1C	PPP2R2B	PRDM16	PRDM16-DT	PRIMA1	PTPRZ1	PTX3	RXRG	S100B	SCN7A	SCRG1	SEMA3G	SHC4	SHISA9	SLC35F1	SLITRK2	SLITRK6	SOX10	SOX2	SOX8	STAC2	STK32A-AS1	SV2B	SYNPR	SYT10	TAC1	TCP11	TMEM132B	TMEM176A	TMEM176B	TRDN	TRPM3	TSPAN11	TTYH1	UGT8	WFDC2	WNT16	XKR4	ZNF804B
DESCARTES_FETAL_INTESTINE_ENS_GLIA	> descartes DE_gene_by_organ.csv, fold.change>5, qval<0.05, pval<0.05	ABCA8	AC099489.1	ARTN	ATP1A2	BCAN	CDH19	CHST6	CMTM5	COL20A1	COL22A1	COL25A1	CSMD2	EGFLAM	ENPP7P2	ERBB4	FLRT1	FOXD3	FOXD3-AS1	GGT8P	GINS3	GPR12	GRIK3	H1-9P	HCRTR1	HEYL	KCNA2	LAMP5	LGI4	LINC00461	LINC01198	LINC01505	LMO1	MEGF10	METRN	MPZ	NCAPGP1	NKAIN3	NPTX2	PAQR6	PLP1	PRIMA1	PTPRZ1	RASGEF1C	RLBP1	S100B	SERPINA3	SHC4	SLC35F1	SNTB1	SOX10	SOX2	SOX2-OT	SOX8	SYNPR	TFAP2A	TRIM9	TTYH1	ZNF788P
DESCARTES_FETAL_MUSCLE_SATELLITE_CELLS	> descartes DE_gene_by_organ.csv, fold.change>5, qval<0.05, pval<0.05	ADGRA1	AMH	ANKRD18B	BNC1	C1QTNF3	CADM2	CALN1	CCDC162P	CCER2	CELA2B	CHRDL2	CLCN5	CNGA3	CTD-2297D10.2	EDN3	ENPP7P10	ERFE	FGFR4	GALNT14	GCK	GDPD4	GRIA4	GSG1L	KRT40	LINC01111	LINC01121	LINC01224	LINC01994	LINC02367	LINC02821	LMF1-AS1	LRRTM3	MAGEC3	MAPK15	MEGF10	MT1M	MYEOV	MYF5	NEU4	NPY	NTN4	NXPH2	OPRD1	OTOF	PAX7	PITX3	POU4F1	RGR	RN7SL37P	RNU6-1327P	RNY4P34	RPS3AP25	SOX9	SPATA13	SPATS2L	TACR3	TSPAN12	USP44
DESCARTES_FETAL_MUSCLE_SCHWANN_CELLS	> descartes DE_gene_by_organ.csv, fold.change>5, qval<0.05, pval<0.05	AC119868.1	ADAM23	ADGRB3	ALCAM	ANO3	ANO4	ASPA	ATP10B	B3GAT1	BCAN	BEND6	BMP8B	BRSK2	C10orf82	C10orf90	C2orf72	CADM1	CADM4	CDH1	CDH19	CDH2	CHL1	CHST9	CNP	COL20A1	CPXM2	CSMD3	CTXND1	DHH	DPP10	DST	EPHA5	FAM78B	FLRT1	FLRT3	FMN2	FOXD3	FRMD5	FSTL5	GABRA2	GFRA3	GINS3	GLDN	GRB14	GRID2	GRIK2	GRIK3	HMGA2-AS1	HSPA12A	IGSF9B	INSC	ITGB8	KCNC2	KCNH5	KCNH8	KCTD8	KIAA1755	KIRREL3	L1CAM	LINC01505	LINC01608	LRP1B	LRRTM1	LRRTM4	MAG	MAL	MAP3K4-AS1	MDGA2	MEGF9	METRN	MIR3659HG	MMD2	MOXD1	MPZ	NKAIN3	OPCML	PARD6B	PCSK2	PLEKHA4	PLEKHB1	PLLP	PLP1	PMP2	PMP22	POU3F1	PP7080	PPP1R1C	PPP2R2B	PRIMA1	PRSS27	PRX	PTPRZ1	RAB36	RDH10	S100B	SEMA3B	SFRP5	SLITRK2	SMN2	SORCS1	SOX10	SOX2	STK32A	TAFA5	TENM3	TENM3-AS1	TFAP2A	TMEM132B	TMEM178B	TMEM92	TMPRSS5	TRPV3	TSBP1	TTYH1	UGT8	XKR4	ZNF804B
DESCARTES_FETAL_PANCREAS_ENS_GLIA	> descartes DE_gene_by_organ.csv, fold.change>5, qval<0.05, pval<0.05	AC011474.1	ADAM23	ARHGEF26	ASPA	AZGP1	B3GALT2	BCAN	CDH19	CMTM5	CNP	COL20A1	COL25A1	COL28A1	CRYM	DCT	DEPDC7	ERBB3	FAM181B	FOXD3	FOXD3-AS1	GFRA1	GINS3	GJC3	GPR12	GPR17	GPR83	GRIK3	HCRTR1	HS3ST4	INSC	LGI4	LINC00648	LINC01198	LINC01505	LINC02024	LINC02082	LINC02300	MDGA2	MEGF10	MIA	MMD2	MPZ	MYOT	NKAIN2	NKAIN3	NLGN3	OLFML2A	PAPPA-AS1	PAQR6	PLAC9P1	PLP1	PMP2	POLR3G	PRIMA1	PRNP	PTPRZ1	RASGEF1C	RBMS3-AS3	RPL13AP2	S100B	SDK2	SHC4	SLC16A4	SOX10	SOX2	SOX2-OT	ST3GAL6-AS1	ST8SIA5	SYNPR	TAC1	TFAP2A	TSPAN11	WNT16	ZMYM4-AS1
DESERT_EXTRACELLULAR_MATRIX_HEPATOCELLULAR_CARCINOMA_SUBCLASS_UP	> Genes up-regulated in the extracellular matrix-type subclass of hepatocellular carcinomas. Sets created as part of a metaanalysis of nine public transcriptomic datasets merged into a metadataset including 1133 human hepatocellular carcinomas obtained after curative resection. For platform descriptions of each one of the 9 datasets, see Figure 1B in D�sert et al., Hepatology (2017), 66: 1502-1518.	ACSL4	ANK3	CCL19	CPE	DCN	DHRS7	F2RL1	FBN1	FMO1	GLS	HSPA5	LUM	MUC13	NECTIN2	PLXNC1	PPIC	SCCPDH	SRPX	SSUH2	THY1	VNN1	WWC1
DESERT_PERIPORTAL_HEPATOCELLULAR_CARCINOMA_SUBCLASS_UP	> Genes up-regulated in the periportal-type subclass of hepatocellular carcinomas. Sets created as part of a metaanalysis of nine public transcriptomic datasets merged into a metadataset including 1133 human hepatocellular carcinomas obtained after curative resection. For platform descriptions of each one of the 9 datasets, see Figure 1B in D�sert et al., Hepatology (2017), 66: 1502-1518.	ABAT	ABCA6	ABCA8	ABCB4	ACACB	ACADL	ACSL1	ACSM1	ACSM3	ADH1A	ADRA1A	AFM	AGXT	AKR1D1	AKR7A3	ALDH2	ALDH8A1	ALDOB	ANO1	ANPEP	ANXA10	APOA1	APOF	ARG1	ASPA	ASS1	ATRN	AZGP1	BDH2	BHMT	C1R	C6	C7	C8A	C8B	C9	CBS	CD14	CDA	CLDN15	CPEB3	CPS1	CRHBP	CRY1	CSTA	CTH	CYFIP2	CYP2B7P	CYP2C18	CYP2C8	CYP2C9	CYP2J2	CYP3A43	CYP4A11	CYP4F2	CYP7A1	DHRS1	DNASE1L3	DPYS	ECHDC2	ECM1	EHHADH	EPHX2	ERO1B	ESR1	ETFDH	ETNPPL	F9	FAH	FAM149A	FBP1	FETUB	FOLH1B	FTCD	FXYD1	G6PC	GADD45A	GBA3	GCDH	GCH1	GHR	GLS2	GLYAT	GNB5	GNE	GNMT	GPD1	GPN3	GPR37	GPR88	GRAMD1C	GSTA1	GSTZ1	GYS2	HAL	HAMP	HAO1	HAO2	HMGB3	HPX	HRG	IGF1	IGFALS	ITIH4	KCNN2	KDM8	KLKB1	KMO	LCAT	LGALS4	LPA	LRRC20	LRRC31	MAN1C1	MASP2	MFAP3L	MLLT11	MNS1	NAT2	NDRG2	NR1I2	NR1I3	OGDHL	OTC	PBLD	PCK1	PCK2	PEMT	PLG	PON1	PPP2R1B	PRPS1	PXMP4	RDH16	RGN	RIDA	RPF1	SAA4	SCGN	SDS	SLC10A1	SLC1A1	SLC22A1	SLC22A7	SLC27A5	SLC37A4	SLC46A3	SLCO1B1	SOCS2	SORL1	SPP2	SRD5A2	TAT	TCF7L1	TDO2	TENM1	UPB1	VIPR1	ZGPAT
DESERT_PERIVENOUS_HEPATOCELLULAR_CARCINOMA_SUBCLASS_UP	> Genes up-regulated in the perivenous-type subclass of hepatocellular carcinomas. Sets created as part of a metaanalysis of nine public transcriptomic datasets merged into a metadataset including 1133 human hepatocellular carcinomas obtained after curative resection. For platform descriptions of each one of the 9 datasets, see Figure 1B in D�sert et al., Hepatology (2017), 66: 1502-1518.	AASS	ABCC6	ABLIM1	ACAA1	ACADSB	ACSM5	ADH6	AIMP1	ALDH1L1	ANKRA2	AOX1	AP2B1	AP3S1	APCS	APOC4	AQP9	ARHGAP12	ASAP2	ATOX1	BCAP31	BPNT2	CADM1	CAP2	CD36	CDK5	CERS2	CGREF1	CHKA	CILK1	CPN2	CTNNAL1	CTR9	CUL1	CYB5B	CYP1A1	CYP1A2	CYP2E1	CYP3A4	DCXR	DNAJC12	DSP	DUT	EFR3A	EIF2B4	EIF2D	FAT1	FMO3	GABARAPL1	GGH	GLUL	GNAI1	GNPAT	GREB1	GRHPR	GTF2IRD1	HEXA	HGD	HPD	HPR	HS1BP3	HSD11B1	IARS2	KATNB1	KIZ	KLHL21	LAMA3	LCN2	LECT2	LEF1	LGALS8	LGR5	MAT1A	MCUR1	MID1	MRPL24	MRPS18B	MRPS27	MRPS33	MTHFD1	MTIF2	MTMR11	MTR	MTTP	NAGPA	NARS2	NBAS	NCOA2	NEDD4	NMT1	NUP133	OAT	OSER1	PARN	PARVB	PBXIP1	PDHX	PEX19	PFDN6	PGC	PIR	PLPP1	PLPPR1	PMVK	PPP1R2	PREB	PRKCA	PTPRG	RAB11FIP2	RAB4A	RAD50	RB1CC1	RCBTB1	REG3A	RHEB	RIOK2	RNPEP	ROCK2	RPS6KC1	RRNAD1	SAMM50	SCD	SDAD1	SEC14L2	SLC17A2	SLC30A10	SLC4A4	SLC7A6	SLCO1B3	SMAD3	SMYD2	SPCS1	SPON2	STAM2	STXBP6	SULT2A1	SYF2	SYNGR1	TBCE	TCEAL1	TERF2	TGIF1	THADA	THAP11	TIMM17A	TLE1	TMCC1	TMEM230	TNFAIP3	TTC1	UTP25	WDR12	YAP1	ZBTB18	ZNF189	ZNF200
DESERT_STEM_CELL_HEPATOCELLULAR_CARCINOMA_SUBCLASS_UP	> Genes up-regulated in the stem cell-type subclass of hepatocellular carcinomas. Sets created as part of a metaanalysis of nine public transcriptomic datasets merged into a metadataset including 1133 human hepatocellular carcinomas obtained after curative resection. For platform descriptions of each one of the 9 datasets, see Figure 1B in D�sert et al., Hepatology (2017), 66: 1502-1518.	ADAM9	AGO2	AGPAT5	ALDOA	AMD1	ANXA5	ARHGEF2	ARPC2	ASAP1	ASRGL1	ATIC	ATP11B	ATP1B3	BAMBI	BICC1	BLM	BLMH	BORA	BUB1	BUB1B	BZW2	CALU	CAMSAP2	CAPG	CBX3	CCL20	CCT2	CDC25A	CDC25B	CDK1	CDK4	CENPA	CENPE	CENPM	CEP55	CHD7	CKAP4	CKS2	CLIC1	CNOT6	COCH	COL1A1	COL1A2	COL4A1	COL5A2	CORO1C	CSE1L	CSRNP2	CTSC	CXCL8	DAB2	DDX39A	DKC1	DKK1	DLG5	DLGAP5	DNMT1	DRAM1	DSG2	EIF3D	EIF3E	EIF3H	ELF3	ENO1	ENPP2	EPCAM	EPRS1	EPS8L3	ETV5	EXT1	FBL	G6PD	GNAZ	GNPDA1	GPD1L	GPX7	H4C3	HDAC2	HEATR1	HELLS	HGF	HIC2	HIF1A	HILPDA	HJURP	HK2	HMGA2	HOMER1	IARS1	IFNGR2	IGF2BP2	IGSF3	ILF2	INAVA	INTS8	ITGA5	ITGAE	JARID2	JPT1	KDELR3	KHDRBS1	KIF11	KIF15	KIF20A	KIF23	KIF2C	LAMB1	LAMC1	LAPTM4B	LBR	LGALS3	LHFPL2	LMNB2	LPCAT1	LRRC1	LRRC8B	MACROH2A2	MAPK13	MAPRE1	MARCKS	MARCKSL1	MAT2A	MCM2	MCM3	MCM7	ME2	MEP1A	MID1IP1	MMD	MMP11	MMP12	MMP9	MMS19	MTHFD2	MTMR2	MYO6	NAP1L1	NCAPD2	NCAPG	NCL	NRCAM	NREP	NSMAF	NT5DC2	NUP62	OLFML3	P2RX4	PABPC1	PAFAH1B3	PDGFRA	PELI1	PHF21A	PHLDA2	PKM	PLBD1	PLEKHF2	PLP2	PNMA1	POSTN	PPP1CC	PRC1	PRMT1	PRSS3	PSRC1	PTK2	PTPN12	PTTG1	RACGAP1	RAD51AP1	RALY	RAP1GAP	RND3	RNF44	ROBO1	RPL8	RPLP2	RPS3	RPSA	S100A11	S100A6	SALL2	SERPINE2	SERPINH1	SLC12A8	SLC4A7	SLC7A1	SMARCC1	SMOX	SOBP	SOX4	SOX9	SPAG5	SPATS2	SPATS2L	SPHK1	SPINK1	SPP1	SRRT	SSB	SSRP1	STK26	STK39	SUCO	SULF1	TACC3	TCIM	TFRC	TIMP2	TKT	TMED3	TMEM165	TMEM184B	TNFRSF21	TOMM20	TOP2A	TPD52L2	TPM2	TPX2	TRAF5	TRIM28	TRIP13	TROAP	TSPAN3	TTK	TTLL4	TUBA1C	UBAP2L	UBE2C	UBE2I	UBR5	UCHL1	UCK2	UGCG	VCAN	VIL1	VNN2	VPS37C	XPNPEP1	YEATS2	YWHAZ	ZMIZ1	ZNF532
DIAZ_CHRONIC_MEYLOGENOUS_LEUKEMIA_DN	> Genes down-regulated in CD34+ [GeneID=947] cells isolated from bone marrow of CML (chronic myelogenous leukemia) patients, compared to those from normal donors.	ACSL4	ACTG1	ADA	ADA2	ADAP2	ADD3	ANK3	ANXA5	BCL6	BCR	BLNK	BTG2	CAPN3	CCR2	CCR7	CD53	CDH2	CEBPD	CLEC4A	CLEC5A	CRHBP	CRYGD	CSF1R	CST7	CSTA	DACT1	DNTT	EEF1A1	ELANE	EPB41L3	F13A1	FAAH	FCGR1A	FGFR1	FGL2	FLNB	FLT3	FZD2	GADD45B	GAPDH	GAS7	GATA3	GLIPR1	GPR137B	GPX3	GSDME	HAL	HERC5	HLA-B	HLA-DMB	HMHB1	IFI30	IL10RA	IL13RA1	IL16	IL7R	INSR	IRF7	IRF8	ISG20	JAM2	KLF2	KLF4	LHFPL6	LILRB3	LILRB4	LPL	LY86	MAFB	MCL1	ME1	MN1	MNDA	MPO	MS4A4A	MS4A6A	MVP	MYLK	MYO5C	MYOF	NINJ1	NKG7	NOP53	OAS2	PRNP	PROM1	PTPRE	RPL18A	RPL23A	RPL30	RPL32	RPL39	RPL41	RPLP1	RPS11	RPS12	RPS15	RPS17	RPS24	S100A8	S100A9	SATB1	SELL	SGCB	SH3BP4	SLC16A7	SLC1A3	SORL1	STAG3L1	TCF7	TERT	TGFBI	TIAF1	TLR2	VAMP5	VPREB1	ZNF124
DIAZ_CHRONIC_MEYLOGENOUS_LEUKEMIA_UP	> Genes up-regulated in CD34+ [GeneID=947] cells isolated from bone marrow of CML (chronic myelogenous leukemia) patients, compared to those from normal donors.	AASDHPPT	ABCB6	ABCC1	ABCC4	ABCD3	ABCE1	ABCF2	ABI1	ABL1	ACAA2	ACAD8	ACADM	ACAT1	ACBD3	ACLY	ACO1	ACO2	ACOT2	ACOT7	ACOT9	ACP1	ACSL1	ACSL4	ACSL5	ACSM3	ACTL6A	ACTR1A	ACTR2	ACTR3	ACVR1	ACY1	ACYP1	ADAM8	ADCY7	ADGRG1	ADH5	ADK	ADORA2B	ADPRM	ADSS2	AGL	AGPAT1	AGPS	AHCYL1	AHR	AIFM1	AIMP1	AIMP2	AK2	AKAP1	AKAP17A	AKAP8L	AKR1C3	AKT1	ALAD	ALAS1	ALDH18A1	ALDH1A1	ALDH4A1	ALDH5A1	ALDH6A1	ALDH9A1	ALG3	ALG5	ALKBH1	AMD1	AMMECR1	AMPD3	ANAPC1	ANAPC10	ANAPC5	ANGPT2	ANP32A	ANXA1	ANXA4	ANXA7	AP2M1	AP3B1	APBA2	APEH	API5	AQP3	ARAF	ARCN1	ARF1	ARF3	ARF4	ARFGAP2	ARFIP1	ARHGEF3	ARID4B	ARIH2	ARL1	ARL2BP	ARL5A	ARL6IP5	ARNTL2	ARPC1A	ARPC3	ARPP19	ARRB1	ASAP2	ASH2L	ASL	ASMTL	ATF2	ATG12	ATIC	ATP1A1	ATP2A2	ATP2C1	ATP5F1B	ATP5IF1	ATP5MC3	ATP5MF	ATP5PF	ATP5PO	ATP6AP2	ATP6V0E1	ATP6V1A	ATP6V1B2	ATP6V1E1	ATP7A	ATP7B	ATRX	ATXN1	ATXN10	AUP1	AZIN1	B3GALNT1	B3GNT2	BAG4	BAZ1A	BCAP29	BCAT1	BCKDHB	BCL2L1	BECN1	BEX3	BID	BIRC2	BLMH	BLVRB	BMI1	BNIP2	BNIP3	BNIP3L	BRCA1	BRD1	BRD7	BRD8	BSG	BTBD1	BTBD2	BTK	BUB3	BUD23	C11orf58	C1D	C1QBP	C4A	CAB39	CACYBP	CAD	CALM1	CALU	CAMLG	CANX	CAPN15	CAPN7	CAPNS1	CAPRIN1	CAPZA2	CAPZB	CASP10	CASP3	CASP6	CASP8	CASP8AP2	CAST	CBFB	CBX1	CBX3	CCDC6	CCNG1	CCNH	CCNI	CCT2	CCT3	CCT6A	CCT8	CD2AP	CD36	CD46	CD47	CD55	CD59	CD63	CD7	CD82	CD84	CDC123	CDC16	CDC23	CDC27	CDC37	CDC42BPA	CDC42EP3	CDC5L	CDC7	CDH1	CDK2	CDK2AP1	CDK7	CDK8	CDYL	CENPS	CEP70	CERS2	CETN2	CETN3	CFDP1	CFH	CFLAR	CGGBP1	CHD1L	CHERP	CHIC2	CHP1	CHPT1	CHST2	CISH	CITED2	CKB	CLC	CLDND1	CLEC2B	CLIC2	CLIC4	CLNS1A	CLPTM1	CLPX	CMAS	CMPK1	CNBP	CNIH1	CNOT7	CNOT8	CNPY2	COIL	COMT	COPA	COPB2	COPS2	COPS3	COPS4	COPS5	COPS8	CORO1C	COX15	CPD	CPNE3	CPOX	CPSF1	CPSF6	CPVL	CRADD	CRBN	CREG1	CRIP1	CRKL	CRY1	CSDE1	CSF1	CSF2RB	CSNK1A1	CSNK1D	CSNK1G3	CSNK2A1	CTCF	CTH	CTNNA1	CTNNBL1	CTNND1	CTPS2	CUL4A	CUL4B	CUL5	CYC1	CYCS	CYP51A1	CYTH2	CYTL1	DAD1	DAG1	DAPK1	DARS1	DAZAP1	DBF4	DCTD	DCTN4	DCTN6	DCUN1D1	DDB1	DDX1	DDX10	DDX11	DDX21	DDX23	DDX41	DEAF1	DECR1	DEGS1	DEK	DFFB	DGCR2	DGUOK	DHCR24	DHRS9	DHX15	DHX9	DKC1	DLC1	DLD	DLEU1	DNAJA2	DNAJA3	DNAJB6	DNAJC12	DNAJC7	DNM1L	DNM2	DNMT3B	DPAGT1	DPM1	DPP3	DR1	DRAP1	DRG1	DRG2	DSTN	DUSP11	DUSP12	DUT	DYNC1LI1	DYRK1A	EBAG9	ECD	ECHS1	ECI2	EHD1	EID1	EIF1AX	EIF1B	EIF2AK1	EIF2B1	EIF2D	EIF2S2	EIF3A	EIF3B	EIF3C	EIF3I	EIF3J	EIF3M	EIF4B	EIF4E	EIF4E2	EIF4ENIF1	EIF4G1	EIF4G2	EIF4H	EIF5	ELAVL1	ELF4	ELOC	ELOVL5	ELP1	EMP3	ENOPH1	ENOSF1	ENPP2	ENSA	ENTR1	EPB41	EPOR	EPS15	ERBIN	ERCC8	ERG28	ERGIC3	ETF1	ETFA	ETFDH	ETNK1	ETS2	EXOC5	F11R	F2R	F2RL1	FADS1	FADS2	FAM117A	FAM8A1	FANCF	FARS2	FAS	FASN	FBXO7	FBXW2	FCGR2A	FDFT1	FDPS	FECH	FEM1B	FEZ2	FH	FHL2	FKBP1B	FKBP3	FKBP4	FKBP5	FLII	FLNA	FLOT2	FNTA	FOXK2	FOXN3	FOXO3	FRG1	FSCN1	FXN	FZD7	G3BP1	G3BP2	GALC	GALNT1	GALNT2	GAR1	GARS1	GART	GAS2	GATA1	GATA2	GATD3A	GBE1	GCDH	GCLC	GCLM	GCSH	GDE1	GDF11	GDI2	GEMIN2	GEMIN4	GET1	GET3	GFI1B	GGH	GHITM	GLE1	GLO1	GLT8D1	GLUD1	GM2A	GMCL1	GMDS	GMFB	GMNN	GMPR	GMPR2	GNAI3	GNAQ	GNB2	GNL2	GNL3	GNS	GOLPH3	GOSR2	GOT2	GRB10	GRSF1	GSPT1	GSR	GSS	GTF2A2	GTF2B	GTF2F1	GTF2H1	GTF2H4	GTF2I	GTF3C3	GTPBP4	GUCY1B1	H2AZ2	HACD1	HADHA	HADHB	HAT1	HBB	HBD	HBG1	HBP1	HBQ1	HBS1L	HDAC1	HDAC2	HDAC3	HDAC6	HDAC7	HDC	HDGFL3	HEBP1	HEBP2	HIBCH	HIRA	HK1	HK2	HLTF	HMBS	HMG20A	HMG20B	HMGB1	HMGB3	HMGCR	HMGCS1	HMGN4	HNRNPA0	HNRNPA3P1	HNRNPAB	HNRNPC	HNRNPF	HNRNPH2	HNRNPK	HNRNPR	HOXA9	HP1BP3	HPGDS	HPRT1	HS2ST1	HSD17B12	HSD17B4	HSP90AB1	HSPA13	HSPA9	HSPG2	HSPH1	HTATSF1	HTRA2	ICAM4	ICMT	IDE	IDH3B	IFITM1	IFITM2	IFRD1	IKZF1	IL1B	IL1RAP	IL7	ILF2	ILF3	ILK	IMMT	IMPA1	ING2	INPP1	INPP4B	INTS6	IPO5	IPO7	IQGAP2	ISCA1	ISYNA1	ITGA2B	ITGA4	ITGAE	ITGB1BP1	ITM2A	ITPA	ITPR2	ITPRID2	IVD	KARS1	KATNA1	KCMF1	KCNH2	KCNK5	KCNN4	KCTD3	KDM3B	KDM5B	KDSR	KEAP1	KEL	KHDRBS1	KHSRP	KIF22	KIF2A	KIFAP3	KLF1	KLHDC2	KLHL12	KLRG1	KMT5AP1	KPNA3	KPNA4	KPNB1	KRAS	KTN1	KYNU	LAMTOR3	LANCL1	LAPTM4B	LARP1	LAT	LBR	LCP2	LDB1	LDHB	LEPR	LEPROT	LIN7C	LMAN1	LMNA	LMO2	LMO4	LPCAT3	LRRFIP2	LSM1	LSM4	LSM5	LSM8	LSS	LUC7L3	LXN	LY6E	LYN	LYPLA1	MAD2L1	MAEA	MAGEF1	MAGOH	MAN2A1	MAN2A2	MAP1LC3B	MAP2K1	MAP2K2	MAP3K5	MAP4K4	MAP4K5	MAP7	MAPK1	MAPRE2	MARCHF6	MARCKS	MARCKSL1	MARK3	MAT2B	MATK	MATN2	MATR3	MBD4	MBNL2	MCCC2	MCM3	MDH1	MDH2	MDM1	MED12	MED13	MED17	MED21	MED4	MED6	MEIS1	MEN1	MEST	METAP2	MFAP1	MFNG	MGAT4B	MGST2	MICU1	MICU2	MIF	MINPP1	MIPEP	MIS18A	MKRN1	MLF2	MLH1	MLLT10	MLLT3	MLST8	MMS19	MMUT	MORF4L1	MORF4L2	MPDU1	MPP1	MPST	MPV17	MRE11	MRM2	MRPL3	MRPL49	MRPL58	MRPS15	MRPS30	MRPS31	MRPS35	MSH2	MSH6	MSMO1	MSN	MTA1	MTCH2	MTHFD1	MTHFD2	MTIF2	MTMR2	MTR	MTX2	MXI1	MYC	MYCBP	MYL4	NAMPT	NAP1L4	NAPA	NARF	NBAS	NBN	NBR1	NCBP1	NCBP2	NCF4	NCK1	NCOA1	NCOR1	NDEL1	NDFIP1	NDUFA5	NDUFA8	NDUFAB1	NDUFB5	NDUFB6	NDUFC2	NDUFS4	NDUFV2	NELFA	NEMF	NET1	NFATC1	NFATC3	NFE2	NFE2L2	NFKB1	NFYB	NGRN	NIF3L1	NIPSNAP1	NIPSNAP2	NIT2	NLK	NMD3	NME1	NME7	NMI	NMT1	NMT2	NNT	NOLC1	NOMO1	NPAT	NPEPPS	NPM3	NPRL3	NPTN	NQO2	NSMAF	NT5C	NUDC	NUDT21	NUDT3	NUDT4	NUDT6	NUP107	NUP153	NUP50	NUP54	NUP98	OAT	OAZ2	ODC1	OGDH	ORC2	ORC4	ORC5	OXCT1	OXSR1	P2RX5	P4HA1	PABPN1	PACSIN2	PAICS	PAIP1	PAPSS1	PARP1	PARVB	PBX3	PCBD1	PCCA	PCCB	PCK2	PCM1	PCMT1	PCNP	PCTP	PCYT2	PDAP1	PDCD10	PDCD2	PDCD4	PDCD6	PDCD6IP	PDF	PDGFC	PDHA1	PDHB	PDHX	PDLIM5	PEBP1	PEF1	PEX1	PEX2	PEX6	PFDN4	PFKM	PFKP	PFN1	PGAP6	PGD	PGK1	PGRMC1	PGRMC2	PHB2	PHC1	PHF20	PHKB	PHYH	PICALM	PIGC	PIGN	PIK3C3	PIK3CB	PILRB	PIM1	PIP5K1B	PISD	PITPNA	PITPNB	PKIG	PKP4	PLA2G12A	PLAA	PLIN2	PLOD2	PLP2	PLSCR1	PLTP	PLXNC1	PMP22	PMPCB	PMS1	PMS2P3	PNMA1	PNN	PNO1	PNP	POGLUT1	POLD2	POLE2	POLE3	POLR1C	POLR1D	POLR2B	POLR2C	POLR2E	POLR2K	POLRMT	PPA2	PPAT	PPID	PPIE	PPIH	PPM1A	PPM1B	PPM1D	PPOX	PPP1CC	PPP1R12A	PPP1R7	PPP1R8	PPP2CA	PPP2CB	PPP2R1A	PPP2R1B	PPP2R5A	PPP2R5C	PPP2R5E	PPP3CA	PPP4R1	PPP6C	PPT2	PRDX3	PRDX4	PRDX6	PRKAB1	PRKACB	PRKAG1	PRKAR1A	PRKAR2B	PRKCQ	PRKD3	PRKDC	PRKRA	PRMT1	PRMT5	PRPF19	PRPS1	PRPSAP2	PRR13	PSIP1	PSMA1	PSMA2	PSMA3	PSMA4	PSMA7	PSMB1	PSMB2	PSMB5	PSMC1	PSMC3	PSMC6	PSMD1	PSMD10	PSMD12	PSMD2	PSMD3	PSMD7	PSMD8	PSMF1	PSMG1	PSMG2	PSTPIP2	PTBP1	PTBP3	PTGES3	PTGS1	PTOV1	PTP4A2	PTPN12	PTPN13	PTPN22	PTPN6	PTPN7	PTPRA	PTPRC	PTX3	PUM1	PUM2	PUS1	PWP1	PWP2	PYROXD1	QDPR	QPCT	QTRT1	R3HDM4	RAB11A	RAB31	RAB38	RAB4A	RAB6A	RAB9A	RAC1	RAC2	RAD1	RAD17	RAD21	RAD23B	RAD50	RALA	RALB	RALBP1	RANBP1	RANBP2	RANBP9	RANGAP1	RAP1A	RAP1GDS1	RAP2B	RAP2C	RAPGEF2	RASA1	RASSF1	RBBP4	RBBP7	RBBP8	RBM14	RBM26	RBM3	RBM39	RBM5	RBM7	RBMS1	RBPJ	RCC1	RCL1	RER1	REST	RFC3	RFC4	RGS10	RHAG	RHOG	RHOH	RIDA	RIPOR2	RNASEH1	RNF130	RNF14	RNF5	RNF6	RNFT1	RO60	RP2	RPA1	RPA2	RPL31	RPN2	RPS27L	RPS6KA3	RPS6KC1	RRAGA	RRAS2	RREB1	RRN3	RSC1A1	RSL24D1	RSU1	RTCA	RTCB	RTN3	RTN4	RUVBL1	RYBP	RYK	S100A10	S100A6	SAMSN1	SARS1	SART3	SAV1	SCAF11	SCARB2	SCD	SCFD1	SCP2	SDCBP	SDF4	SDHD	SEC11A	SEC23IP	SEC24B	SEC31A	SEC63	SELENOF	SELENOW	SELPLG	SEMA4D	SEPHS1	SEPHS2	SEPTIN2	SEPTIN7	SERINC3	SERPINE2	SF3A1	SF3A3	SF3B3	SF3B4	SGPP1	SH3BGRL	SH3GLB2	SHMT1	SHMT2	SIAH2	SIGMAR1	SINHCAF	SIRT1	SKP1	SLA	SLBP	SLC12A6	SLC16A1	SLC18A2	SLC1A5	SLC25A11	SLC25A15	SLC25A32	SLC27A2	SLC29A1	SLC2A1	SLC2A10	SLC30A9	SLC37A4	SLC38A2	SLC39A8	SLC43A1	SLC5A3	SLC7A5	SLC9A6	SLCO4A1	SMAD2	SMAD4	SMARCA2	SMARCA5	SMARCC1	SMARCC2	SMC2	SMC3	SMC4	SMNDC1	SMS	SNAP23	SNCA	SNRPB2	SNRPD1	SNRPD3	SNRPG	SNRPN	SNU13	SNW1	SNX1	SNX3	SNX4	SNX5	SOCS2	SOD1	SOD2	SORD	SOS2	SPAG7	SPINT2	SPOP	SPTA1	SPTBN2	SPTLC1	SQLE	SQSTM1	SRD5A1	SREBF1	SREBF2	SRI	SRP19	SRP54	SRP72	SRPK1	SRPK2	SRRM1	SRSF1	SRSF10	SRSF2	SRSF3	SRSF4	SRSF5	SRSF9	SS18	SSB	SSBP1	SSR1	ST13	STAG2	STAM	STAP1	STAR	STAT3	STAT4	STAT5A	STAT5B	STAU1	STAU2	STK11	STK24	STK25	STOML2	STRAP	STXBP3	SUB1	SUCLA2	SUCLG1	SULT1A1	SULT1A2	SUMO1	SUOX	SUPT16H	SUPT20H	TADA3	TAF2	TAF6	TAF6L	TAF7	TAF9	TAGLN2	TAL1	TARDBP	TARS1	TAX1BP1	TBCB	TBCE	TBK1	TBL1X	TBPL1	TBRG4	TBXAS1	TCEA1	TCEAL9	TCERG1	TCF12	TCP1	TDG	TEK	TERF1	TERF2IP	TFCP2	TFDP1	TFDP2	TFG	TFR2	TFRC	TGFB1	TGM2	THAP12	TIA1	TIE1	TIMM10B	TIMM17A	TIMM23	TIMP1	TLK1	TM2D1	TM9SF1	TM9SF2	TM9SF3	TMBIM1	TMED2	TMED3	TMEM165	TMEM50A	TMEM59	TMOD3	TMX1	TNFAIP1	TNFAIP8	TNPO3	TOMM20	TOMM22	TOP1	TOPBP1	TOPORS	TP53BP2	TP53I3	TPI1	TPM1	TRA2A	TRAK2	TRAPPC3	TRIM13	TRIM16	TRIP12	TSC2	TSC22D1	TSG101	TSNAX	TSPAN4	TST	TTC33	TTF2	TUBGCP3	TUBGCP4	TWSG1	TXN	TXN2	TXNDC9	TXNL1	TXNRD1	U2AF2	UBA2	UBAC1	UBAP2	UBE2B	UBE2D2	UBE2D3	UBE2E1	UBE2E3	UBE2G1	UBE2G2	UBE2K	UBE2M	UBE2N	UBE2V2	UBE4A	UBE4B	UBP1	UBQLN2	UBTF	UBXN8	UCHL5	UGGT1	UGP2	UPF1	UPF3A	UPF3B	UQCRC1	URI1	UROD	UROS	USP1	USP11	USP14	USP21	USP22	USP9X	UTP25	UTP3	VAMP7	VAPA	VARS1	VAV3	VBP1	VCL	VDAC3	VPS26A	VPS26C	VPS33B	VPS41	VPS4B	VPS72	VRK2	VTI1B	WBP11	WDR1	WDR11	WDR13	WDR3	WDR44	WDR61	WIPF1	WRN	WSB2	WT1	XK	XPC	XPNPEP1	XPO1	XPOT	XRCC5	YARS1	YEATS4	YES1	YKT6	YME1L1	YTHDC1	YTHDF2	YWHAZ	YY1	ZEB2	ZFAND6	ZFP36L1	ZFR	ZKSCAN7	ZMPSTE24	ZMYND11	ZMYND8	ZNF134	ZNF146	ZNF207	ZNF217	ZNF22	ZNF24	ZNF267	ZNF277	ZNF281	ZNF302	ZNF410	ZPR1	ZSCAN9
DITTMER_PTHLH_TARGETS_DN	> Genes down-regulated in MDA-MB-231 cells (breast cancer) after knockdown of PTHLH [GeneID=5744] by RNAi.	ACTG1	ADAMTS1	ALDH7A1	AOX1	ARPC2	BCKDHA	BTNL3	CASP1	CREB1	CUL4A	DFFA	EIF4G1	FAH	FAT1	FBXO7	FERMT2	GLS	HSP90AA1	HSPA2	ITGA6	IVNS1ABP	KDELR2	KIF3B	KISS1	LMNA	LRBA	LRRFIP1	MAP3K7	MAPK6	MCAM	MINK1	MMS19	MRPL34	MRPS14	MT1G	MT1H	MT1X	MT2A	MYH9	NDUFB3	NDUFS4	PANX1	PDHB	PIK3CA	PIK3R1	POLD2	PSMB4	PTK2	RAPGEF2	RGS10	RPP30	RRAS2	SEC24A	SEMA3A	SERPINA4	SERPINE1	SFXN3	SLC22A14	SNX13	SP110	SPEN	SPTLC2	TBC1D1	TCP1	TFDP2	TIMELESS	TOMM70	UBAP2	YME1L1	ZDHHC7
DITTMER_PTHLH_TARGETS_UP	> Genes up-regulated in MDA-MB-231 cells (breast cancer) after knockdown of PTHLH [GeneID=5744] by RNAi.	ANXA1	ANXA11	ANXA5	ANXA7	AP1S1	AP2M1	AP2S1	AREG	ARF4	ATP10D	ATP1A1	ATP2B1	ATP5F1A	ATP5IF1	ATP5PF	B4GALT3	BHLHE40	BSG	CAPZA2	CDC25B	CDCA3	CDCP1	CDK1	CDK12	CKS2	COL4A2	COL6A1	CPD	CST4	CTNNB1	CYCS	DLG1	DUSP5	ECM1	F2RL1	FAT1	FLOT1	GALNT7	GNAI3	GPX4	GRB10	GRHPR	H1-0	H2AZ1	HADHA	HAX1	HSD17B11	IMMT	JAG1	KDM5B	KLC1	KLF9	LAMA5	LAMP1	LARP6	LIPA	LRP5	LSM5	LTBP1	MARCKS	MFN2	MSRB1	NDUFA13	NPTN	NUCB1	NUDT4	OSBPL9	PAIP1	PDGFC	PEG10	PHYH	PLAU	PLPP3	POLD3	POLI	POLR3C	PPM1B	PRSS23	PTS	RAB13	RAB22A	RAB4A	RAB6A	RAB8A	RANBP9	RANGRF	RBM39	RBX1	RFC4	RFC5	RHEBP1	RNPS1	SEC14L1	SF3B3	SFPQ	SGPL1	SRSF10	SRSF3	STK39	TBC1D8	TIMM17A	TIMP3	TNIP1	TPI1	TSC22D1	TYMS	UBE2C	UQCRC1	UROD	USP1	USP15	VAMP8	VDAC2
DORSAM_HOXA9_TARGETS_DN	> HOXA9 [GeneID=3205] targets down-regulated in hematopoietic stem cells.	ARNTL	BMI1	CD36	CDC37	CISH	CLCN7	DCT	DYNC1LI2	FCGRT	FXR1	GATA2	GLRX	HBE1	IGF2	JUN	JUNB	KRT18	LYN	MAN2A2	MYC	OSBPL8	RBBP6	SBNO1	SDC4	SDCBP	SERPINB9	SRP72	SRSF11	TPR	TSC22D3	VHL	WSB1
DORSAM_HOXA9_TARGETS_UP	> HOXA9 [GeneID=3205] targets up-regulated in hematopoietic stem cells.	ADD3	AHCYL1	ALDH1A1	ARHGAP11A	ARL3	ARPC5	CALB1	CDK7	CELF1	CTH	DHX8	ETS2	GNG10	GTPBP1	HMGN2	HNRNPU	INPPL1	MAFG	MAN2A2	MYB	NLK	OSBPL9	PCMT1	PHOX2A	PIM1	PKNOX1	RAB31	RAP1B	RNF103	RPL27A	SERINC1	SRSF11	ST13	VIM	YES1
DORSEY_GAB2_TARGETS	> Genes up-regulated by expression of GAB2 [GeneID=9846] in K562 cells (chronic myeloid leukemia (CML) cell line with p210 BCR-ABL [GeneID=613;25]).	ACVR1	AKAP12	ARHGAP25	ATP1B1	CCRL2	CD44	CD69	COL1A1	COL6A3	CRYAB	DUSP5	GK	GNG11	GRIK1	GSN	HSD17B1	IL13RA2	ITGA2B	ITGB3	PHLDA2	PRSS1	PRSS3	REN	SERPINE1	SMAD7	SPARC	STC1	TFPI2	THBS1	TNFRSF9
DUAN_PRDM5_TARGETS	> Direct targets of PRDM5 [GeneID=11107].	ACSBG1	ADARB2	ALX4	APOBEC3B	ARID3B	CACNA1C	CCDC33	CD99	CDC42EP4	CDH4	CEMIP	CKLF	CLDN16	CLK3	COL19A1	CYB5D1	CYP3A7	DKK3	E2F3	EBF1	EDNRA	EED	EMID1	ENO2	ETS2	EVL	FBXO33	GABPA	GADD45B	GCK	GOLGA6A	GPR1	H4-16	ID2	IL6R	INSYN1	INTS3	ISLR	ISLR2	LRRC37A3	MYB	MYC	MYD88	MYOM2	NAV2	NCOA7	NLRC5	NOTCH1	NOTCH2	NREP	OVOL1	PALM2AKAP2	PAX5	PAX6	PHC1	PIAS3	PML	POU2F3	POU5F1	PPIL2	PPP1R12B	PSG1	RARA	RUNX1	RUNX2	RXRB	S100A2	SIK1	SNRNP48	SOCS3	SOX2	STK32C	TCEANC	TINAGL1	TP53	UBL7	WNT10B	ZFPM1
DUNNE_TARGETS_OF_AML1_MTG8_FUSION_UP	> Genes up-regulated in Kasumi-1 cells (acute myeloid leukaemia (AML) with the t(8;21) translocation) after knockdown of the AML1 MTG8 fusion [GeneID=861;862] by RNAi.	ACOT7	ALDH3B1	ALOX5AP	ARL15	ATG16L2	ATP2B4	AZU1	BPI	BTG1	C11orf21	CAT	CD24	CD302	CEACAM6	CMTM3	CSF3R	CST7	CTSG	CXCR4	FNBP1	GCA	HSPA6	ICAM3	IGFBP7	IL6R	ITM2C	LAPTM5	LCP1	LIN7A	LST1	LYZ	MS4A3	MYO1F	NFE2	NKG7	NUCB2	OS9	PLAC8	PRG2	PRRC2C	PSME3IP1	PSTPIP1	PTGER4	RASGRP2	RNASE2	RNASE3	S100A8	SAMSN1	SELPLG	SLA	SPCS3	SRGN	TRGC2
DURANTE_ADULT_OLFACTORY_NEUROEPITHELIUM_DENDRITIC_CELLS	na	ACTB	AIF1	AP1S2	APOBEC3A	ATP2B1-AS1	BCL2A1	C1orf162	C5AR1	CARD16	CCL3	CCL3L1	CD14	CD36	CD37	CD44	CD48	CD52	CD68	CEBPB	CFD	CFP	CLEC12A	CLEC4E	CLEC7A	CORO1A	COTL1	CPVL	CSF3R	CST3	CSTA	CTSS	CXCL2	CXCL8	CYBA	CYBB	DUSP1	EMP3	EREG	EVI2B	FCER1G	FCGR3A	FCN1	FGL2	FGR	FPR1	FTH1	FTL	FYB1	G0S2	GCA	GMFG	HLA-DRA	IFI30	IFITM2	IGSF6	IL1B	ITGB2	JAML	LAPTM5	LCP1	LGALS2	LILRB2	LSP1	LST1	LYN	MNDA	MPEG1	MS4A6A	MS4A7	MXD1	NAMPT	NCF1	NCF2	NEAT1	NFKBIA	NFKBIZ	NLRP3	OAZ1	OSM	PELATON	PHACTR1	PILRA	PLAUR	PLEK	POU2F2	PSAP	PTGS2	PTPRC	PTPRE	PYCARD	RGS2	RIPOR2	RNF149	S100A12	S100A4	S100A8	S100A9	SAMSN1	SERPINA1	SH3BGRL3	SLC11A1	SOD2	SPI1	SRGN	STX11	STXBP2	TIMP1	TKT	TNFAIP2	TNFAIP3	TNFRSF1B	TNFSF13B	TREM1	TYMP	TYROBP	VCAN	ZEB2
DURANTE_ADULT_OLFACTORY_NEUROEPITHELIUM_MAST_CELLS	na	ACSL4	ADRB2	AL157895.1	ALOX5AP	ANKRD28	AREG	ARHGAP18	BIRC3	CAPG	CAVIN2	CCL2	CCL4	CD37	CD44	CD69	CD83	CKLF	CPA3	CREM	CSF1	CTSG	DDIT4	DNAJB1	DUSP2	DUSP6	EGR3	ELF1	EMP3	FCER1A	FCER1G	FTH1	GATA2	GPR65	HDC	HPGD	HPGDS	HSPA1B	IER2	IL1RL1	KIT	LAPTM4A	LIF	LMO4	LTC4S	MAOB	MS4A2	NFKBIA	NFKBIZ	NR4A2	NR4A3	PLAUR	PLIN2	PPP1R15A	PTGS2	RAB27B	RAC2	RGS1	RGS13	RGS2	RHEX	SAMSN1	SDCBP	SELENOK	SGK1	SLC18A2	SLC45A3	SOCS1	SRGN	STX3	TNFAIP3	TPSAB1	TPSB2	TYROBP	VWA5A	ZNF331
DURANTE_ADULT_OLFACTORY_NEUROEPITHELIUM_OLFACTORY_HORIZONTAL_BASAL_CELLS	na	AQP3	BASP1	BCAM	CTSV	CXCL14	DST	F3	IGFBP5	KRT15	KRT17	KRT5	MEG3	MT1X	MYC	NPPC	S100A2	SOX2	SPINK5	TSC22D1
DURANTE_ADULT_OLFACTORY_NEUROEPITHELIUM_OLFACTORY_MICROVILLAR_CELLS	na	AKR1B1	ALKAL1	ANXA4	APLP2	ASCL3	ATP6V0B	ATP6V1A	ATP6V1G3	AVIL	AZGP1	BIK	BMX	BSND	C15orf48	CD24	CD9	CFTR	CLCNKB	CLDN3	CLGN	CRTAC1	DMRT2	ENC1	EPCAM	FAM3B	FOXI1	GNG13	GNGT1	GOLM1	HEPACAM2	HES6	IGF1	IRAG2	KRT18	KRT7	KRT8	LINC01187	MGST1	PBXIP1	PCP4	QPCT	RARRES2	RASSF6	RGS13	SC5D	SCNN1B	SEMA3C	SLC14A1	SMS	STAP1	TMEM61	TPD52	TUBB2B
DURANTE_ADULT_OLFACTORY_NEUROEPITHELIUM_RESPIRATORY_CILIATED_CELLS	na	AC007906.2	ADH7	AGR3	AKAP14	ALDH1A1	ALDH3A1	ALDH3B1	ANKUB1	ARL3	ATP5IF1	B9D1	BASP1	C11orf97	C12orf75	C1orf194	C20orf85	C5orf49	C9orf116	C9orf135	C9orf24	CABCOCO1	CAPS	CAPSL	CCDC146	CCDC153	CCDC17	CCDC170	CCDC173	CCDC190	CCDC74A	CCDC78	CCDC80	CD24	CD59	CDHR3	CDS1	CES1	CETN2	CFAP126	CFAP251	CFAP298	CFAP300	CFAP45	CFAP53	CFAP73	CHST9	CIB1	CIBAR2	CKB	CRIP1	CRNDE	CYP4B1	CYSTM1	DHRS9	DMKN	DNAAF1	DNAAF4	DNAH5	DNALI1	DNPH1	DPCD	DPY30	DRC1	DRC3	DYNLL1	DYNLRB2	DYNLT1	DYNLT2B	ECRG4	EFCAB1	EFHC1	ELF3	EPPIN	ERICH3	EZR	FABP6	FAM174A	FAM183A	FAM216B	FAM229B	FAM81B	FANK1	FOXJ1	FXYD3	GDF15	GSTA1	GSTA2	HMGN3	HOATZ	HSBP1	HSPB11	IFT172	IFT57	IGFBP2	IK	IQCG	KIF21A	KIF9	LDLRAD1	LINC01571	LRRC10B	LRRC23	LRRC46	LRRIQ1	MLF1	MNS1	MORN2	MORN5	MRPS31	MUC5AC	NME5	NQO1	NUCB2	NUDC	ODF3B	OMG	PIFO	PLAC8	POLR2I	PPIL6	PRDX1	PRDX5	PROM1	PSCA	PSENEN	ROPN1L	RRAD	RSPH1	RSPH4A	RSPH9	SAXO2	SCGB2A1	SLC44A4	SMIM22	SNTN	SPA17	SPAG16	SPAG6	TCTEX1D4	TEKT1	TFF3	TMC5	TMEM190	TPPP3	TSPAN1	TSPAN19	TSPAN6	TSTD1	TUBA1A	TUBA4B	TUBB4B	TXN	UFC1	WDR38	WDR54	ZMYND10
DURANTE_ADULT_OLFACTORY_NEUROEPITHELIUM_RESPIRATORY_SECRETORY_CELLS	na	ANXA1	BPIFA1	BPIFB1	C6orf58	CD24	CD55	CLDN4	CXCL1	CXCL2	CXCL3	CXCL8	CYP4B1	DMBT1	FDCSP	IVNS1ABP	KRT7	LTF	LYZ	MAFF	NCOA7	NR4A1	ODAM	PIGR	PIP	PRB3	SCGB1A1	STATH	VMP1	ZG16B
DURANTE_ADULT_OLFACTORY_NEUROEPITHELIUM_UNSPECIFIED	na	ALDH3A1	ATP5IF1	C1orf194	C20orf85	C9orf116	C9orf24	CALM1	CALM2	CAPS	CD24	CETN2	CIB1	CKB	DYNLL1	DYNLT1	FAM183A	GSTA1	H2AZ1	H4C3	MNS1	MORN2	NQO1	NTS	PIFO	PPA1	PRDX1	PRDX5	PTTG1	RSPH1	S100A2	STMN1	TPPP3	TSPAN1	TUBA1A	TUBA1B	TUBB	TUBB4B
DUTERTRE_ESTRADIOL_RESPONSE_24HR_DN	> Genes down-regulated in MCF7 cells (breast cancer) at 24 h of estradiol [PubChem=5757] treatment.	AASS	ABCA1	ABCC3	ABCC5	ABCG1	ABCG2	ABHD4	ABLIM3	ACAA2	ACHE	ACKR3	ACOX3	ACSL3	ACVR1	ADAM9	ADGRF4	ADGRG6	ADGRV1	AHNAK2	AHR	AKIRIN2	ALCAM	ALDH1A3	ANK3	ANKRD50	ANO6	ANOS1	ANXA2	ANXA3	APPL2	AQP3	ARAP2	ARHGAP12	ARHGAP5	ARID4B	ARID5B	ARL15	ARL4C	ATP10D	ATP1B1	ATP2B1	ATP6V0A4	ATP8A1	B4GALT4	BAK1	BASP1	BAZ2B	BCAP29	BCAS1	BCKDHB	BCLAF3	BEX4	BICDL2	BMF	BMP7	BOK	BTG2	CAB39	CALCOCO1	CALD1	CAMK2N1	CAPN13	CAST	CBLB	CCDC186	CCN2	CCNDBP1	CCNG2	CCSER1	CD24	CD46	CD47	CD55	CDC42BPA	CDH2	CDH3	CDK6	CDKL5	CDKN1A	CDKN2A	CDKN2B	CDS1	CDYL2	CEACAM6	CGN	CITED2	CLDN1	CLDN4	CLDN9	CLK1	CLN8	CMYA5	CNN2	COBLL1	COQ10B	CORO2A	CPEB2	CPEB4	CRABP2	CREB3L2	CREBRF	CRIM1	CRISPLD2	CSRNP1	CSRP1	CTNND2	CTSH	CYB5R1	CYP1A1	CYRIB	DAB2	DAPK3	DBN1	DCLK1	DDIT3	DDIT4	DDX60	DIAPH2	DIO2	DKK1	DMRTA1	DNAJB2	DNAJC15	DNAJC22	DOCK11	DRAM1	DSE	DTX3L	DUSP1	DUSP10	DUSP4	DZIP3	EDN1	EFHD1	EFNA1	EFNB2	EFR3B	EGLN3	EGR1	ELF3	ELMOD2	EMB	ENC1	ENTPD3	EPAS1	EPB41	EPB41L2	EPB41L5	EPHA4	EPHA7	EPOR	ERBB2	ERRFI1	ETFA	EVI5	EXOC6B	EXT1	FAM110B	FAM131B	FAM171B	FAM83B	FAT4	FBLIM1	FBN1	FBN2	FBXO32	FBXO38	FCHO2	FERMT2	FHL2	FN1	FNBP1L	FRAS1	FRMD6	FTH1	FZD2	FZD7	GAB1	GABBR2	GADD45A	GALNT10	GAREM1	GATA6	GDF15	GLIPR2	GOLGA4	GPR37	GRAMD1A	GRAMD2B	GRB14	GRB7	GRHL3	GSAP	GSTM2	GSTM3	GUCY1A2	GULP1	H4C8	HBP1	HCAR1	HERC3	HES1	HILPDA	HIVEP2	HOXC13	HPS3	ID3	IER5	IFIT1	IFIT5	IFNGR1	IGFBP3	IL13RA1	IL1R1	INAVA	IRF6	ITGAV	ITGB6	ITGB8	ITSN2	JUN	JUNB	KAT2B	KCNJ3	KDM3A	KDM5B	KDM6A	KDM6B	KDM7A	KIAA0513	KIAA1109	KIAA1217	KIF3A	KIFC3	KLF3	KLF5	KLF6	KLHL24	KLHL5	KRT80	KYNU	L1CAM	LAMB1	LARP6	LDLRAD4	LFNG	LGALS8	LHFPL2	LIMA1	LIMCH1	LIPH	LMBRD1	LMCD1	LMO7	LNX1	LOXL2	LPCAT2	LRATD1	LRIF1	LRRC1	LYSMD3	LYST	MACC1	MAOA	MAP2	MAP3K14	MAP3K5	MAP3K8	MAP4K4	MARCKS	MATN2	MBOAT2	MCCC1	MCL1	ME1	MECOM	MGAT4A	MID1	MIOS	MME	MMP16	MOSPD1	MPZL2	MSRB3	MSX2	MTAP	MTCL1	MYADM	MYH9	MYL12A	MYO1B	MYO1E	MYO6	N4BP3	NAMPT	NBEA	NBEAL1	NBPF8	NCF2	NCOA7	NECTIN4	NEDD4L	NEDD9	NFKBIZ	NPAS2	NPHP3	NTN4	NUAK1	NUAK2	OFD1	OPTN	ORMDL3	OSGIN2	PACS1	PALLD	PAM	PARP12	PARP14	PARP8	PARP9	PAWR	PCDH1	PCDH9	PCTP	PDE5A	PDE9A	PDLIM1	PDLIM5	PDP1	PGM2L1	PGM5	PHACTR2	PHF20L1	PHLDA3	PHLDB1	PHLDB2	PIK3C2B	PIK3IP1	PIK3R3	PINK1	PLA2R1	PLEKHF2	PLIN2	PLK2	PMEPA1	PNPLA8	PNRC1	PPARG	PPL	PPP1R15B	PPP1R3C	PPP2R5B	PPP3CC	PPP4R2	PRICKLE1	PRR5	PRSS8	PSD3	PTGER4	PTPN12	PTPRK	QKI	RAB27B	RAB9A	RAP1GAP2	RAPGEF2	RASD1	RASEF	RBMS1	RCAN1	RFTN1	RGL1	RHOC	RIPK4	RIPOR3	RIT1	RND1	RND3	RNF144B	RNF19A	ROCK2	RPS6KC1	RTL5	RWDD2A	S100A10	S1PR3	SALL4	SAMD4A	SASH1	SCHIP1	SCN1B	SEC62	SEMA7A	SENP2	SEPSECS	SERPINB1	SERTAD4	SESN2	SESN3	SFMBT2	SGMS2	SH2D4A	SH3BGRL2	SH3BP4	SH3YL1	SHISA2	SIM2	SKIL	SLC17A5	SLC31A2	SLC35A1	SLC39A10	SLC4A7	SLC9A1	SLCO2A1	SLIT2	SMAD3	SMYD2	SNAI2	SNTB2	SOCS2	SOS2	SOX4	SQSTM1	SRI	ST3GAL1	ST8SIA4	STAM2	STK38L	STON1	SYDE2	SYNPO	SYTL2	TACC1	TACSTD2	TAGLN	TAOK3	TAX1BP1	TBC1D23	TCF7L1	TCP11L2	TFAP2A	TFPI	TGFB2	TGFB3	TGFBI	TGFBR2	TJP2	TLE1	TM4SF1	TMEM30A	TMEM45B	TMEM65	TMPRSS2	TNFRSF21	TNS3	TOM1L2	TP53INP1	TP63	TPM4	TPRG1L	TRA2A	TRAF5	TRAM2	TRIB1	TRIM16	TRIM5	TSC22D3	TSPAN12	TUFT1	UACA	UBA5	UBE2H	UBE2J1	UBLCP1	UBP1	UGP2	UGT1A6	UNC13D	UPK1A	USP2	VPS54	VTCN1	WWC2	WWTR1	XRN1	YPEL2	YPEL5	ZBTB37	ZDHHC17	ZDHHC7	ZFP36L1	ZKSCAN1	ZNF117	ZNF12	ZNF217	ZNF277	ZNF281	ZNF354A	ZNF561	ZNF654	ZNF704	ZSCAN2	ZYX
DUTERTRE_ESTRADIOL_RESPONSE_6HR_UP	> Genes up-regulated in MCF7 cells (breast cancer) at 6 h of estradiol [PubChem=5757] treatment.	ABCE1	ABHD2	ADCY9	AKAP1	ALDH3A2	AMD1	AMZ1	ANKH	ANXA9	AP1B1	AREG	ARL3	ASB13	ATP11A	ATP6V1C2	B3GALNT1	BCL2	BCS1L	BLVRB	BRCA1	BRI3BP	BRIP1	C1QTNF6	CA12	CALCR	CCNE2	CD44	CD82	CDC45	CDC6	CDCA7	CELSR2	CENPU	CHAF1A	CHEK1	CHRNA5	CNKSR3	COL12A1	CTPS1	CXCL12	DDX10	DDX21	DEPTOR	DKC1	DNAJC12	DPM2	DSCC1	DTL	E2F1	ECE2	EGR3	ELF1	ELOVL2	EMC3-AS1	ENDOD1	EXO1	EXOSC5	FAM102A	FARP1	FEN1	FKBP4	FKBP5	FLNB	FRK	GAB2	GART	GINS2	GINS3	GLA	GREB1	H2AP	HELLS	HEY2	HIF1A	HR	HSPB8	HSPD1	IFNAR2	IGFBP4	IL17RB	ISG20	ISOC1	JAK2	KCNK5	KCNK6	KIF21A	KRT13	LDLRAD3	LONRF2	LRIG1	LRP8	LRRFIP2	LYAR	MACF1	MAMLD1	MAPT	MARS1	MBOAT1	MCM10	MCM2	MCM3	MCM4	MCM5	MCM6	MCM7	MCM8	MICAL2	MMS22L	MOCOS	MRPS23	MTHFD1L	MYB	MYBBP1A	MYBL1	MYC	MYOF	NAB2	NAV2	NEMP1	NIP7	NMRK1	NOL6	NOLC1	NOP2	NOP56	NOS1AP	NPY1R	NR2C2AP	NRIP1	NT5DC3	NXNL2	OLFM1	OLFML3	OPN3	OSTF1	PAICS	PAX9	PCNA	PCP4	PDCD11	PEX11A	PGR	PHLDA1	PIGW	PKIB	PLAAT3	PLAC1	PLEKHH1	PLOD2	POLA2	POLE2	POLR1B	PPAN	PPIF	PRIM1	PRSS23	PTGES	PXK	RAB31	RAPGEFL1	RARA	RBBP8	RBL1	RERG	RET	RFC3	RPL32	RRP12	RRS1	RUVBL1	SCARB1	SDK2	SEC14L2	SEH1L	SEMA3B	SEPTIN5	SEPTIN9	SFXN2	SGK1	SGK3	SLC16A1	SLC19A2	SLC1A4	SLC1A5	SLC22A5	SLC25A24	SLC26A2	SLC27A2	SLC29A1	SLC47A1	SLC7A1	SLC7A5	SLC9A3R1	SMOX	SNX24	STC2	SVIL	SYBU	SYTL4	SYTL5	TFAP4	TGM2	TIAM1	TICRR	TIPARP	TMA16	TMED8	TMEM104	TMEM120B	TMEM164	TMEM64	TPBG	TPD52L1	TPM1	UGCG	UHRF1	UNG	USP31	WDHD1	WDR3	WDR4	WDR46	WDR76	XRCC2	XRCC3	YARS1	ZNF185	ZNF367
[truncated: 4,709,728 more chars]
