# Supplementary material for: ERα-LBD, an isoform of estrogen receptor alpha, promotes breast cancer proliferation and endocrine resistance
Source: NPJ Breast Cancer. 2022 Aug 23;8:96. doi: 10.1038/s41523-022-00470-6 (PMC9399095; doi:10.1038/s41523-022-00470-6)
Supplement: Supplementary file 7 — Supplementary Data 6 [file 41523_2022_470_MOESM7_ESM.zip › SUPPLEMENTARY DATA 5/Mitochondrial Metabolism.gmt]

ALONSO_METASTASIS_DN	> Down-regulated genes in melanoma tumors that developed metastatic disease compared to primary melanoma that did not.	ACKR2	AKAP13	BCL2L10	CDH10	CYP19A1	CYP7B1	EDN2	EPS15	FOXO1	GIMAP6	IDS	IFI44L	LFNG	LINC00906	LRRC2	NTF4	OLIG2	PAPPA	PAXX	PCDH9	REST	RGPD1	SECISBP2	TCOF1	TOB2	WNT2
ALONSO_METASTASIS_EMT_DN	> EMT (epithelial-mesenchymal transition) genes down-regulated genes in melanoma tumous that developed metastatic disease compared to primary melanoma that did not.	CDH10	EDN2	PAPPA	PCDH9	WNT2
ALONSO_METASTASIS_EMT_UP	> EMT (epithelial-mesenchymal transition) genes up-regulated genes in melanoma tumous that developed metastatic disease compared to primary melanoma that did not.	ANLN	APLP2	CD63	CDH2	CLIC4	CTSB	CX3CR1	DSG2	EDNRB	EMP1	ENC1	FGG	FZD1	HMMR	ITGAV	L1CAM	LUM	MFAP1	MMP2	PFN1	PRKCA	RAB1A	RAN	RRAGA	SDCBP	SELENOP	SERPINA3	SMARCA1	SPA17	SPARC	TUBA1A	TUBA3C	TUBA4A	TUBB3	VCAN
ALONSO_METASTASIS_NEURAL_UP	> Neural-related genes up-regulated in melanoma tumors that developed metastases compared to primary melanoma that did not.	AKT1S1	APLP2	CD63	CHN1	EMP1	ENC1	KIT	L1CAM	MAGEA6	MAL	MITF	PDGFRA	PMP22	PTPRZ1	S100A10	SDCBP	SELENOP	SETX
ALONSO_METASTASIS_UP	> Up-regulated genes in melanoma tumous that developed metastatic disease compared to primary melanoma that did not.	ACADM	ACSL3	ADK	ADSL	AK4	AKR7A2	AKT1S1	ALDH1A2	ANLN	ANO6	APEX1	APLP2	ARID5B	ASH2L	ATL3	ATP5MGL	ATP6V0B	ATP6V0D1	ATRAID	BCCIP	BRK1	BTF3	BZW1	CA9	CASP5	CAV1	CBFB	CCT5	CD63	CDC5L	CDH2	CDKN1A	CDYL	CGA	CHCHD1	CHCHD2	CKS1B	CLIC4	COX6B1	COX8A	CTSB	CX3CR1	CXCL12	CYC1	DAD1	DCAF13	DCK	DHRS11	DSG2	DUSP12	EDNRB	EEF1AKNMT	EIF1B	EIF3H	EIF5	ELOC	EMP1	ENC1	ENO1	EPB41L3	EXOC2	FAIM	FAM114A1	FGG	FHL1	FZD1	GABARAP	GGH	GHITM	GLO1	GNG12	GOLT1B	GON7	GRB2	GSTA4	GTF2H2	H3C4	H4C2	H4C3	HIBADH	HMMR	HSPA8	IDE	IFITM2	IFRD1	IGFBP1	IL1RL1	ITGAV	KIF11	KIFBP	KLF10	L1CAM	LAMTOR5	LAPTM4A	LHFPL2	LIPA	LRPAP1	LUM	MAGEA6	MAL	MAP4K3	MAPRE1	MDH1	MDM2	MFAP1	MMADHC	MMGT1	MMP2	MRPL15	MRPL37	MRPS22	MYB	NCOA4	NDUFAB1	NDUFB11	NDUFB3	NHP2	NME2	NPC2	PAICS	PCID2	PDE5A	PFKM	PFN1	PLAAT3	PMM1	PMP22	POLR3K	PPP1R3C	PPP1R8	PPP2CB	PPP2R5C	PRDX5	PRKAR1A	PRKCA	PTPRZ1	RAB1A	RABAC1	RAN	RBM4	RCBTB2	RNASE4	RPL10A	RPL35A	RPS10	RRAGA	S100A10	SCD	SDCBP	SDHD	SELENOP	SERINC1	SERPINA3	SET	SHB	SKP1	SLC25A17	SLC25A33	SLC30A6	SLC38A9	SMARCA1	SMDT1	SMIM12	SPA17	SPARC	SPCS1	SRI	STK24	TCEAL9	TGFBR2	TIMM10	TMBIM4	TMCO1	TMEM199	TMEM248	TMEM258	TMEM50B	TMEM9B	TP53I3	TUBA1A	TUBA3C	TUBA4A	TUBB3	TXNRD1	UBE2D2	UBL5	VBP1	VCAN	VDAC1	VKORC1	WEE1	XRCC5	YWHAQ	ZNHIT3
AMUNDSON_DNA_DAMAGE_RESPONSE_TP53	> Genes discriminating TP53 [GeneID=7157] status across various genotoxic stress agents.	ADGRB3	BTG1	BTG2	CCNG1	CDKN1A	CTSD	DDB2	LIF	MDM2	PHLDA3	PLXNB2	PPM1D	ST14	TNFSF9	TRIM22	XPC
AMUNDSON_GENOTOXIC_SIGNATURE	> Genes discriminating genotoxic (DNA damaging) agents from other kinds of stresses.
AMUNDSON_RESPONSE_TO_ARSENITE	> Genes discriminating responses to sodium arsenite [PubChem=26435] from other stresses.	ACAP2	ADAM17	ADNP	AGXT	AHSA1	AKAP1	ANLN	AP4B1	APBA2	ARIH1	ARNTL	ASB3	ASNS	ATF3	ATP10D	ATP2C1	ATP6V0A1	ATP6V0D1	ATP6V0E1	ATP6V1C1	ATP6V1G1	B3GNT6	BAG2	BCAS2	BCAT1	BCL2L2	BCL3	BMP2K	CARS1	CCPG1	CCT8	CDC14A	CDC42EP3	CDK6	CEBPB	CEBPG	CHD2	CHERP	CIT	CLEC2B	CLK1	CLK2	CNPY2	CNTRL	CPEB4	CTDSP1	CTH	CTSA	DAG1	DAZAP2	DDIT3	DLC1	DNAJA1	DNAJB4	DNAJB5	DNAJB6	DNTTIP2	DYRK1A	E2F6	EIF2S2	EIF4EBP1	ESRRA	ETS2	EXT1	FHL2	FJX1	FOXO3	FUT4	FXR1	GARS1	GK2	GLA	GOLGB1	GRN	GTF2H1	GTF3C3	GUCY1A1	H2BC5	HEXA	HIBCH	HMBS	HNRNPAB	HPS5	HSPA13	HSPA1L	HSPA4	HSPA4L	HSPA9	HSPE1	HYAL2	IARS1	ID3	IGF2R	IGFBP6	IL10RA	IL6ST	INTS6	IRAG2	ISYNA1	ITGAX	JUNB	KCNF1	KDM2A	KDM6A	KIFC3	KLF12	LAMTOR3	LEPR	LYN	LYZ	MAFF	MAFG	MAN1A2	MAPK7	MARS1	ME1	MED14	MED16	MLLT11	MMD	MR1	MSC	MT1B	MT1E	MT1F	MT1G	MT1H	MT1L	MT1X	MT3	N4BP2L2	NAALAD2	NEAT1	NEU1	NFE2L1	NFE2L2	NKTR	NPM1	OGT	PAXIP1	PCK1	PDS5B	PEX11B	PFDN5	PIK3R4	PLAAT3	PLIN2	PLOD1	PLTP	POLR1C	PRKCA	PRNP	PSPHP1	PTPRB	RAD51AP1	RALGDS	RBM5	RCC1	RELB	REV3L	RIT1	RNF115	RPL27	RPS6KC1	RPUSD2	RRAGA	RUNX3	SCRN3	SERPINH1	SH2B1	SH2D3C	SIAH2	SLC1A4	SLC22A1	SLC43A1	SLC7A5	SOD1	SPARCL1	SPRR3	SRPK2	ST13	ST3GAL5	STAT6	STC2	STK10	STK17A	TANK	TAOK3	TAP1	TBL1X	TFE3	TIMM17A	TLE4	TMF1	TMSB15B	TNFRSF10B	TNKS	TOP3A	TPP1	TRIP13	TSC1	TSC22D3	TUBGCP3	TULP4	UBE2B	UBE2H	UBXN8	UPP1	VEGFA	WARS1	ZFAND5	ZFX	ZMYND8	ZNF184	ZNF24	ZNF254	ZNF43	ZNF85	ZSCAN26
ANDERSON_BLOOD_CN54GP140_ADJUVANTED_WITH_GLA_AF_AGE_18_45YO_1DY_DN	> Genes down-regulated in blood 1d vs 0hr in adults (18-45) after exposure to CN54gp140 adjuvanted with GLA-AF , time point 1D , administered i.m.	ACD	ACLY	ACO2	ACTB	ADD1	AFF4	ANTXR2	ARAP1	ARF1	ARF3	ARHGAP1	ARHGAP30	ARID3A	ARPC4	ATP6AP1	ATP6V1B2	BABAM2	BANP	CACNA1S	CAP1	CBL	CLASP1	CREBBP	CTCF	DPEP2	DPF2	DPP8	DVL3	FBXL18	FLII	FOXJ3	FRA10AC1	GALNT10	GBA	GRK2	GRK6	HARS2	HGS	HNRNPK	IDH3B	KAT6A	KMT2D	LAMP1	LAPTM5	LASP1	MAP7D1	MAST3	MIDEAS	MSN	MTMR3	MYH9	NDRG3	PGD	PPP1CA	PRRC2C	RAB5B	RABGEF1	RALY	RASSF5	RCSD1	RIC8A	SAP130	SEC16A	SEC23B	SF3B2	SH2D3C	SON	SORL1	SPEN	SRRM1	STK24	STK4	STX2	TAF4	TBC1D22A	UBA1	UPF1	VPS8	WAS	WDR1	WLS	YWHAZ	ZAN	ZNF106	ZNF341
ANDERSON_BLOOD_CN54GP140_ADJUVANTED_WITH_GLA_AF_AGE_18_45YO_1DY_UP	> Genes up-regulated in blood 1d vs 0hr in adults (18-45) after exposure to CN54gp140 adjuvanted with GLA-AF , time point 1D , administered i.m.	ADRA2C	AMY1B	ARTN	ATAD1	ATP11C	BANF2	BMP8B	BOLA2	BRIX1	C4orf3	C9orf64	CAMK1G	CAMK2A	CAPZA1	CASTOR1	CD48	CRB3	CSNK1G1	EID3	ENSA	FAM155B	FAM162A	FAM89A	FSTL4	FUT8-AS1	GCLM	GIMAP2	GOLGA6L7	GUCA2A	H3-4	HBE1	HCN2	HLA-C	HS3ST6	IER3IP1	IGFBP1	IL17REL	ING3	ITM2B	KCTD7	KRT75	KRTAP10-2	LINC01618	MAPK8IP2	MIR488	MRPL15	MTX2	NR2F2	NRSN2	OR52D1	PCYOX1	PHLDB1	PKP2	PLA2G3	PRDX4	PRKACG	RASSF6	RBMX2	RFX4	RNASEH2B	RNF7	RPS18	RUNX1T1	RXRG	SCGN	SIGLEC6	SMIM30	SNORD13	SNORD3D	SNTA1	SNX14	SOD2-OT1	SPINK2	SRGAP2C	STAR	SUMO1	SYP	TAZ	TMEM106B	TMEM191A	TMEM70	TMSB4X	TTC30A	ZNF160	ZNF320	ZNF93
ANDERSON_BLOOD_CN54GP140_ADJUVANTED_WITH_GLA_AF_AGE_18_45YO_3DY_DN	> Genes down-regulated in blood 3d vs 0hr in adults (18-45) after exposure to CN54gp140 adjuvanted with GLA-AF , time point 3D , administered i.m.	ACTG1	AFF4	AMDHD2	ARAP3	ARPC1B	ATG4B	ATP6V1A	CBWD6	CHMP2A	CORO1A	DNAJB12	DNTTIP1	DPEP2	HBP1	KCTD2	MAEA	MAPRE1	NUDT5	OSTF1	PARN	PGAM1	PPP1CA	PSMC1	PSMD13	RAB7A	RAI2	S100A4	SCAND1	TMLHE	TRIM63	TTI2	WAS	WLS	ZAN
ANDERSON_BLOOD_CN54GP140_ADJUVANTED_WITH_GLA_AF_AGE_18_45YO_3DY_UP	> Genes up-regulated in blood 3d vs 0hr in adults (18-45) after exposure to CN54gp140 adjuvanted with GLA-AF , time point 3D , administered i.m.	AMY1B	ARTN	BCAN	BMP8B	CAMK1G	CASTOR1	CLUH	COL6A3	EEF1AKMT1	EML2	FRMPD2B	G6PC	GCK	GDF1	HBE1	IGFBP1	ING3	LINC01618	MIR7-3HG	MPI	MROH8	NECAP2	OR11A1	OR2A20P	PCYOX1	PKP2	RFX4	RNU4-1	RNU4-2	RTL8B	SCX	SPICE1	STAR	TMEM191A	TMEM70	TMSB4X	TTC30A	XRCC3	ZNF320	ZNF93
ANDERSON_BLOOD_CN54GP140_ADJUVANTED_WITH_GLA_AF_AGE_18_45YO_6HR_DN	> Genes down-regulated in blood 6hr vs 0hr in adults (18-45) after exposure to CN54gp140 adjuvanted with GLA-AF , time point 6H , administered i.m.	ACTRT1	ART1	ATP1A3	ATP6AP1L	B4GALT3	BDNF	C1QTNF2	CMTM3	CRLF2	DDIT4	DDX19A	DNA2	DPF1	EXOG	FCGR3A	FGF23	FKBP5	FRA10AC1	GFRA4	GMPPB	GOLGA8M	GUK1	HMCES	HOXB6	HRH1	IDH3B	IGHMBP2	IRF3	ITPRIPL1	KCNJ10	LSP1	LYL1	MED1	MEGF10	MEGF8	MYG1	OR51D1	PDRG1	PMEPA1	PRDM9	PRR5	PSENEN	PTK6	PTPN7	R3HDM4	RELL1	RFX5	RGS10	SAP30	SEPTIN5	SGCA	SLC25A39	SLC35G6	SLC39A13	SPRYD3	ST13P4	TBC1D21	TPRA1	TSC22D3	UBB	UBL4A	UBXN6	ZNF580
ANDERSON_BLOOD_CN54GP140_ADJUVANTED_WITH_GLA_AF_AGE_18_45YO_6HR_UP	> Genes up-regulated in blood 6hr vs 0hr in adults (18-45) after exposure to CN54gp140 adjuvanted with GLA-AF , time point 6H , administered i.m.	AP1M2	ATG3	C4orf3	CCR2	CD1C	CIAO1	CREB1	FAM155B	FAM200A	FUT6	FUT8-AS1	ING3	IPP	KIAA2026	KRR1	LYPLAL1	MIR25	MYOF	NFKBIZ	OTP	PCYOX1	PHAX	PTGR2	PTPRO	RAB18	RAPSN	RASSF6	RPN2	SEM1	SLC25A51	SLC4A4	SLU7	SPTY2D1	TAF15	TMSB4X	UFSP2	ZFYVE27
ANDERSON_BLOOD_CN54GP140_ADJUVANTED_WITH_GLA_AF_AGE_18_45YO_7DY_DN	> Genes down-regulated in blood 7d vs 0hr in adults (18-45) after exposure to CN54gp140 adjuvanted with GLA-AF , time point 7D , administered i.m.	IDH3B	NUDT16L1	PAX2	PDXDC1	PRKCZ	SMPD2	UQCR10
ANDERSON_BLOOD_CN54GP140_ADJUVANTED_WITH_GLA_AF_AGE_18_45YO_7DY_UP	> Genes up-regulated in blood 7d vs 0hr in adults (18-45) after exposure to CN54gp140 adjuvanted with GLA-AF , time point 7D , administered i.m.	ALDH8A1	AMY1B	BMP8B	C9orf64	CAMK2A	CDK6	DTNA	EXO5	FRMPD2B	GGT2	GOLGA6L7	HBE1	HECA	HSP90AA2P	HTR2A	ICA1L	IGFBP1	ING3	ITM2B	KCTD7	NME2	PCYOX1	RAD51	RASSF6	RFX4	RPS6KA3	RTL8B	SCX	SIGLEC6	SLC26A4-AS1	SOD2-OT1	STAR	TAOK3	TMEM156	TMEM191A	TMEM70	TMSB4X	TTC30A	ZNF160	ZNF320	ZNF568	ZNF93
ANDERSON_BLOOD_CN54GP140_ADJUVANTED_WITH_GLA_AF_AGE_18_45YO_HIGH_IGM_RESPONDERS_3DY_7D_DN	> Genes down-regulated in blood 3d and 7d vs 0hr in adults (18-45) (high IgM responders) after exposure to CN54gp140 adjuvanted with GLA-AF , time point 3D, 7D combined (identical signatures) , administered i.m.	IL2RB	KLRB1	KLRD1	NKG7	SLAMF7	TBX21
ANDERSON_BLOOD_CN54GP140_ADJUVANTED_WITH_GLA_AF_AGE_18_45YO_LOW_IGM_RESPONDERS_6HY_1DY_UP	> Genes up-regulated in blood 6hr/1DY vs 0hr in adults (18-45) (low IgM responders) after exposure to CN54gp140 adjuvanted with GLA-AF , time point 6H/1DY combined (identical signature) , administered i.m.	CAV1	KCNH1	KRTCAP2	SLC44A1	TXNDC15
BAE_BRCA1_TARGETS_DN	> Genes concordantly down-regulated in DU-145 and MCF-7 cells (lprostate, breast cancer) upon expression of BRCA1.	ADD2	AQP4	BAG1	CAD	CRAT	CYP27A1	EBI3	GLUD1	HIPK3	HYOU1	IREB2	JAK1	LAMC1	MAN1A2	MT1F	MYB	NONO	NPM1	PEX2	PKN2	SMAD5	STIL	TCOF1	THBS1	TJP1	TJP2	TKT	TNFAIP3	TNFAIP6	ZNF135
BAE_BRCA1_TARGETS_UP	> Genes concordantly up-regulated in DU-145 and MCF-7 cells (lprostate, breast cancer) upon expression of BRCA1.	AARS1	ABCG1	ADH5	ALDH3B2	ALOX5	ANXA1	ASIC1	ATF4	BCL7B	BMP7	BTG1	CAMLG	CCN3	CCNG2	CNBP	COL4A5	COX7C	CRY1	CTSL	DRAP1	EPAS1	EPHX2	EYA2	GAA	GMFB	GNG10	GTF2A2	H2BC5	HACD3	HINT1	IDI1	IFRD1	JUND	JUP	KCNK1	KRT19	KYNU	LAMP2	LGALS3	LIG1	LSM1	LSS	MARCKS	MGST1	MSMO1	MTMR11	NDUFA4	NEK4	NET1	NME4	PDAP1	PMP22	PRDX2	PRDX4	PRKCA	RNF6	RYK	SAT1	SELENOW	SEM1	SORL1	SPINT2	STAT6	STRN3	TAX1BP1	TCEA1	TGFB2	TMSB4X	TRAM1	UBE2N	VEGFA
BILBAN_B_CLL_LPL_DN	> Genes down-regulated in B-CLL (B-cell chronic leukemia) samples expressing high levels of LPL [GeneID=4023] compared with those expressing low levels of the gene.	ACAP2	ANXA1	ARGLU1	ARHGEF6	BIN2	CAPN3	CCNL1	CNTNAP2	DUSP1	DUSP22	EIF4A1	FCRL2	FGL2	FNBP4	FOS	FYN	GLRX	GOLGA8IP	H2BC8	HMGB2	HOMER3	ID2	IER3	JUNB	KLF4	KLRK1	MARCKS	MNDA	MS4A6A	MSL1	PMAIP1	PNISR	PRNP	RGS2	SAT1	SFPQ	SORL1	SRSF7	SUGP2	SULT1A2	TCF7	ZBTB20
BILBAN_B_CLL_LPL_UP	> Genes up-regulated in B-CLL (B-cell chronic leukemia) samples expressing high levels of LPL [GeneID=4023] compared with those expressing low levels of the gene.	ABCA6	AGPAT5	AKAP12	ARMCX2	ATOX1	ATP6V0A2	AZIN1	BACH2	BCL10	BCL7A	BNIP3L	CCR7	CEACAM1	CPT1A	CREB3L2	CYP51A1	DIP2C	DIPK1A	DMD	DNMBP	ELMO1	FBXW11	FCER2	FLNB	FRY	GPR18	GSDME	HEATR1	HLA-DQA1	IGHD	IGKV1D-17	IGSF3	IRF4	JADE3	KANK2	KIAA0040	KLK2	LPL	MFAP1	MYBL2	NSF	OAS1	OAS2	PEG10	PIM1	PNMA2	RRBP1	SEPTIN10	SERINC5	SGCE	SIAH1	SIT1	SLC23A2	SLC39A14	SOWAHC	ST6GAL1	ST6GALNAC4	TBC1D1	TLR7	TMEM140	TOP1	TRRAP	WSB2	ZFP64
BIOCARTA_ACE2_PATHWAY	> Angiotensin-converting enzyme 2 regulates heart function	ACE	ACE2	AGT	AGTR1	AGTR2	CMA1	COL4A1	COL4A2	COL4A3	COL4A4	COL4A5	COL4A6	REN
BIOCARTA_AKAPCENTROSOME_PATHWAY	> Protein Kinase A at the Centrosome	AKAP9	CDK1	MAP2	NUP85	PCNT	PKN1	PPP2CA	PRKACB	PRKACG	PRKAG1	PRKAR2A	PRKAR2B	PRKCE	RHOA
BIOCARTA_ARAP_PATHWAY	> ADP-Ribosylation Factor	ARAP1	ARAP2	ARF1	ARFGAP1	ARFGAP3	ARFGEF1	ARFGEF2	ASAP1	ASAP2	CLTB	COPA	CYTH1	CYTH2	CYTH3	CYTH4	GBF1	GPLD1
BIOCARTA_ARENRF2_PATHWAY	> Oxidative Stress Induced Gene Expression Via Nrf2	AKR7A2	CREB1	CRYZ	FOS	FXYD2	GSTA2	HMOX1	HMOX2	JUN	KEAP1	MAFF	MAFG	MAFK	MAPK1	MAPK14	MAPK8	NFE2L2	POR	PRKCA	PRKCB
BIOCARTA_ARF_PATHWAY	> Tumor Suppressor Arf Inhibits Ribosomal Biogenesis	ABL1	CDKN2A	E2F1	MDM2	MYC	PIK3CA	PIK3CG	PIK3R1	POLR1A	POLR1B	POLR1C	POLR1D	RAC1	RB1	TBX2	TP53	TWIST1
BIOCARTA_CERAMIDE_PATHWAY	> Ceramide Signaling Pathway	AIFM1	BAD	BAX	BCL2	CASP8	FADD	MAP2K1	MAP2K4	MAP3K1	MAPK1	MAPK3	MAPK8	NFKB1	NSMAF	RAF1	RELA	RIPK1	SMPD1	TNFRSF1A	TRADD	TRAF2
BIOCARTA_CHEMICAL_PATHWAY	> Apoptotic Signaling in Response to DNA Damage	AKT1	APAF1	ATM	BAD	BAX	BCL2	BID	CASP3	CASP6	CASP7	CASP9	EIF2S1	PARP1	PRKCA	PRKCB	STAT1	TLN1	TP53
BIOCARTA_CHREBP_PATHWAY	> ChREBP regulation by carbohydrates and cAMP	ACSBG1	ACSM1	ADCY1	GNAS	MLXIPL	PPP2CA	PRKAA1	PRKAA2	PRKAB1	PRKAB2	PRKACB	PRKACG	PRKAG1	PRKAG2	PRKAG3	PRKAR1A	PRKAR1B	PRKAR2A	PRKAR2B
BIOCARTA_EIF2_PATHWAY	> Regulation of eIF2	EIF2AK1	EIF2AK2	EIF2AK3	EIF2AK4	EIF2B5	EIF2S1	EIF2S2	EIF2S3	EIF5	GSK3B
BIOCARTA_ETC_PATHWAY	> Electron Transport Reaction in Mitochondria	ATP5F1A	GPD2	NDUFA1	SDHA	SDHB	SDHC	SDHD	SLC25A4	SLC25A6	UQCRC1
BIOCARTA_FCER1_PATHWAY	> Fc Epsilon Receptor I Signaling in Mast Cells	BTK	CALM1	CALM2	CALM3	ELK1	FCER1A	FCER1G	FOS	GRB2	HRAS	JUN	LYN	MAP2K1	MAP2K4	MAP2K7	MAP3K1	MAPK1	MAPK3	MAPK8	MS4A2	NFATC1	NFATC2	NFATC3	NFATC4	PAK2	PIK3CA	PIK3CG	PIK3R1	PLA2G4A	PLCG1	PPP3CA	PPP3CB	PPP3CC	PRKCB	RAF1	SHC1	SOS1	SYK	VAV1
BIOCARTA_FEEDER_PATHWAY	> Feeder Pathways for Glycolysis	HK1	KHK	LCT	MPI	PGM1	PYGL	PYGM	TPI1	TREH
BIOCARTA_FREE_PATHWAY	> Free Radical Induced Apoptosis	CXCL8	GPX1	GSR	GSS	NFKB1	NOX1	RELA	SOD1	TNF	XDH
BIOCARTA_GABA_PATHWAY	> Gamma-aminobutyric Acid Receptor Life Cycle	GABARAP	GABRA1	GABRA2	GABRA3	GABRA4	GABRA5	GABRA6	GPHN	NSF	UBQLN1
BIOCARTA_GLEEVEC_PATHWAY	> Inhibition of Cellular Proliferation by Gleevec	AKT1	BAD	BCR	CRKL	FOS	GRB2	HRAS	JAK2	JUN	MAP2K1	MAP2K4	MAP3K1	MAPK3	MAPK8	MYC	PIK3CA	PIK3CG	PIK3R1	RAF1	SOS1	STAT1	STAT5A	STAT5B
BIOCARTA_HSP27_PATHWAY	> Stress Induction of HSP Regulation	ACTA1	APAF1	BCL2	CASP3	CASP9	DAXX	FAS	FASLG	HSPB1	HSPB2	IL1A	MAPKAPK2	MAPKAPK3	TNF
BIOCARTA_IL10_PATHWAY	> IL-10 Anti-inflammatory Signaling Pathway	BLVRA	BLVRB	HMOX1	IL10	IL10RA	IL10RB	IL1A	IL6	JAK1	STAT1	STAT3	STAT5A	TNF
BIOCARTA_IL1R_PATHWAY	> Signal transduction through IL1R	CHUK	IFNA1	IFNB1	IKBKB	IL1A	IL1B	IL1R1	IL1RAP	IL1RN	IL6	IRAK1	IRAK2	IRAK3	JUN	MAP2K3	MAP2K6	MAP3K1	MAP3K14	MAP3K7	MAPK14	MAPK8	MYD88	NFKB1	NFKBIA	RELA	TAB1	TGFB1	TGFB2	TGFB3	TNF	TRAF6
BIOCARTA_KREB_PATHWAY	> The Citric Acid Cycle	ACO2	CS	FH	IDH2	MDH1	OGDH	SDHA	SUCLA2
BIOCARTA_LEPTIN_PATHWAY	> Reversal of Insulin Resistance by Leptin	ACACA	CPT1A	LEP	LEPR	PRKAA1	PRKAA2	PRKAB1	PRKAB2	PRKAG1	PRKAG2	PRKAG3
BIOCARTA_LONGEVITY_PATHWAY	> The IGF-1 Receptor and Longevity	AKT1	CAT	FOXO3	GH1	GHR	HRAS	IGF1	IGF1R	PIK3CA	PIK3CG	PIK3R1	SHC1	SOD1	SOD2	SOD3
BIOCARTA_MAL_PATHWAY	> Role of MAL in Rho-Mediated Activation of SRF	ACTA1	CDC42	DIAPH1	HNF1A	HRAS	LIMK1	MAL	MAP2K1	MAP2K2	MAP3K1	MAP4K2	MAPK1	MAPK3	MAPK8	RAC1	RAF1	RHOA	ROCK1	SRF
BIOCARTA_MITOCHONDRIA_PATHWAY	> Role of Mitochondria in Apoptotic Signaling	AIFM1	APAF1	BAK1	BAX	BCL2	BID	BIK	BIRC2	BIRC3	CASP3	CASP6	CASP7	CASP8	CASP9	DFFA	DFFB	DIABLO	ENDOG	XIAP
BIOCARTA_MTOR_PATHWAY	> mTOR Signaling Pathway	AKT1	EIF3A	EIF4A1	EIF4A2	EIF4E	EIF4EBP1	EIF4G1	EIF4G2	EIF4G3	MKNK1	MTOR	PDK2	PDPK1	PIK3CA	PIK3R1	PPP2CA	PTEN	RHEB	RPS6KB1	SHLD2P3	TSC1	TSC2
BIOCARTA_NO1_PATHWAY	> Actions of Nitric Oxide in the Heart	ACTA1	AKT1	BDKRB2	CALM1	CALM2	CALM3	CAV1	CHRM1	CHRNA1	FLT1	FLT4	HSP90AA1	KDR	KNG1	NOS3	PDE2A	PDE3A	PDE3B	PRKACB	PRKACG	PRKAR1A	PRKAR1B	PRKAR2A	PRKAR2B	RYR2	SLC7A1	TNNI1	VEGFA
BIOCARTA_NOS1_PATHWAY	> Nitric Oxide Signaling Pathway	CALM1	CALM2	CALM3	DLG4	GRIN1	GRIN2A	GRIN2B	GRIN2C	GRIN2D	NOS1	PPP3CA	PPP3CB	PPP3CC	PRKACB	PRKACG	PRKAR1A	PRKAR1B	PRKAR2A	PRKAR2B	PRKCA	PRKCB
BIOCARTA_NUCLEARRS_PATHWAY	> Nuclear Receptors in Lipid Metabolism and Toxicity	ABCA1	ABCB1	ABCB11	ABCB4	ABCC2	ABCC3	ABCD2	ABCD3	ABCG1	ABCG5	CYP1A2	CYP24A1	CYP26A1	CYP27B1	CYP2B6	CYP2C9	CYP2E1	CYP3A4	CYP4A11	CYP4A22	CYP4B1	CYP8B1	NR0B2	NR1H3	NR1H4	NR1I2	NR1I3	PPARA	PPARD	PPARG	RARA	RARB	RARG	VDR
BIOCARTA_PGC1A_PATHWAY	> Regulation of PGC-1a	CALM1	CALM2	CALM3	CAMK1	CAMK1G	CAMK4	ESRRA	HDAC5	PPARA	PPARGC1A	PPP3CA	PPP3CB	PPP3CC	SLC2A4	YWHAH
BIOCARTA_PML_PATHWAY	> Regulation of transcriptional activity by PML	CREBBP	DAXX	FAS	FASLG	HRAS	PAX3	PML	PRAM1	RARA	RB1	SIRT1	SP100	SUMO1	TNF	TNFRSF1A	TNFRSF1B	TP53
BIOCARTA_PPARA_PATHWAY	> Mechanism of Gene Regulation by Peroxisome Proliferators via PPARa(alpha)	ACOX1	APOA1	APOA2	CITED2	CREBBP	DUSP1	DUT	EHHADH	EP300	FABP1	HSD17B4	HSP90AA1	HSPA1A	JUN	LPL	MAPK1	MAPK3	ME1	MED1	MRPL11	MYC	NCOA1	NCOR1	NCOR2	NFKBIA	NOS2	NR0B2	NR1H3	NRIP1	PDGFA	PIK3CA	PIK3CG	PIK3R1	PPARA	PPARGC1A	PRKACB	PRKACG	PRKAR1A	PRKAR1B	PRKAR2A	PRKAR2B	PRKCA	PRKCB	PTGS2	RB1	RELA	RXRA	SP1	SRA1	STAT5A	STAT5B	TNF
BIOCARTA_RARRXR_PATHWAY	> Nuclear receptors coordinate the activities of chromatin remodeling complexes and coactivators to facilitate initiation of transcription in carcinoma cells	GTF2A1	KAT2B	NCOA1	NCOR2	RARA	RXRA	TBP
BIOCARTA_RHO_PATHWAY	> Rho cell motility signaling pathway	ARHGAP1	ARHGAP4	ARHGAP5	ARHGAP6	ARHGEF1	ARHGEF11	ARHGEF5	BAIAP2	DIAPH1	GSN	LIMK1	MYL2	OPHN1	PFN1	PIP5K1A	PIP5K1B	PPP1R12B	RHOA	ROCK1	TLN1	VCL
BIOCARTA_SET_PATHWAY	> Granzyme A mediated Apoptosis Pathway	ANP32A	APEX1	CREBBP	DFFA	DFFB	GZMA	GZMB	HMGB2	PRF1	SET
BIOCARTA_SPPA_PATHWAY	> Aspirin Blocks Signaling Pathway Involved in Platelet Activation	F2	F2R	F2RL3	HRAS	ITGB1	MAP2K1	MAPK1	MAPK3	PLA2G4A	PLCB1	PRKCA	PRKCB	PTGS1	RAF1	SYK	TBXAS1
BIOCARTA_TNFR2_PATHWAY	> TNFR2 Signaling Pathway	CHUK	DUSP1	ELP1	IKBKB	IKBKG	MAP3K1	MAP3K14	NFKB1	NFKBIA	RELA	RIPK1	TANK	TNFAIP3	TNFRSF1B	TRAF1	TRAF2	TRAF3
BIOCARTA_VEGF_PATHWAY	> VEGF, Hypoxia, and Angiogenesis	ARNT	EIF1	EIF1AX	EIF2B1	EIF2B2	EIF2B3	EIF2B4	EIF2B5	EIF2S1	EIF2S2	EIF2S3	ELAVL1	FLT1	FLT4	HIF1A	HRAS	KDR	NOS3	PIK3CA	PIK3CG	PIK3R1	PLCG1	PRKCA	PRKCB	SHC1	VEGFA	VHL
BIOCARTA_VITCB_PATHWAY	> Vitamin C in the Brain	COL4A1	COL4A2	COL4A3	COL4A4	COL4A5	COL4A6	P4HB	SLC23A1	SLC23A2	SLC2A1	SLC2A3
BLUM_RESPONSE_TO_SALIRASIB_DN	> Selected genes down-regulated in response to the Ras inhibitor salirasib [PubChem=5469318] in a panel of cancer cell lines with constantly active HRAS [GeneID=3265].	ABCC6	ABCD3	ACACA	ACLY	ADCY9	AKR1C1	ANKH	ANP32A	APC	ARPP19	ATP5MC3	ATP5MF	AURKA	AURKB	B4GALT5	B4GAT1	BARD1	BFSP1	BRCA1	BRD3OS	BUB1	BUB1B	CARHSP1	CASP8AP2	CBFB	CBX1	CBX3	CCL2	CCNA2	CCNB2	CCND3	CCNE2	CCNF	CD37	CDC20	CDC25A	CDC25B	CDC25C	CDC45	CDC6	CDC7	CDK1	CDK2	CDK2AP1	CDKN2C	CDKN3	CEMIP2	CENPA	CENPF	CHAF1A	CHAF1B	CHEK1	CHN1	CHST12	CKB	CKS2	CNN3	COCH	COL1A1	CPS1	CRABP2	CRIP2	CSE1L	CYB5A	CYP1B1	DBP	DBR1	DCK	DDR2	DDX23	DDX39A	DEK	DGCR2	DHCR24	DHFR	DHX15	DHX9	DNMT1	DPYSL3	DTYMK	DUT	E2F1	EBP	ENC1	ENO1	ESPL1	EWSR1	EXO1	EZH2	F2R	FANCA	FASN	FBXO5	FEN1	FKBP3	FNTB	FOS	FOSB	FOXG1	FZD2	GALNT1	GALNT2	GAMT	GINS2	GMNN	GPSM2	GREM1	GTF2I	GTF3C2	GUCY1B1	H2AZ1	H2AZ2	HDAC1	HIRIP3	HLTF	HMG20B	HMGB1	HMGB3	HMMR	HNRNPA2B1	HNRNPM	HNRNPR	HS3ST3A1	HSP90AA1	HSPA14	HSPA2	HSPB1	ID1	ID2	INCENP	IQGAP2	IRS1	ISYNA1	ITGB1BP1	ITGB3BP	JPT1	JUNB	KIF11	KIF15	KIF20A	KIF20B	KIF22	KIF23	KIF2C	KIF4A	KPNA2	KPNB1	LDHA	LIG1	LMNA	LPCAT3	LSM5	LTBP3	MACROH2A1	MAD2L1	MAPRE2	MATN2	MCCC2	MCM2	MCM3	MCM5	MCM6	MED14	MEIS2	MEST	MID1	MIPEP	MKI67	MOK	MRE11	MRPL23	MSH2	MSH6	MTF2	MTHFD1	MYBL2	MYCBP	MYLK	NARF	NASP	NCAPG	NDC80	NDUFA2	NDUFB3	NEK2	NFYB	NME4	NNAT	NPAT	NPEPPS	NPTX1	NR2F1	NR4A2	NRIP1	NTHL1	NUP107	NUP50	NUSAP1	OAZ2	OPN3	ORC1	ORC6	PACSIN2	PAFAH1B3	PARP1	PBK	PCNA	PDCD2	PDE4A	PDGFRB	PFKFB3	PGAM1	PIAS3	PIK3R3	PKM	PLK1	PLK4	PLOD2	PLS3	POLA1	POLA2	POLD1	POLE	POLE2	PRC1	PRDX3	PRIM1	PRKDC	PRPS1	PRSS23	PSMC3IP	PTPN4	PTTG1	PTTG3P	PXMP2	RAB40B	RAB4A	RAD51	RAD51AP1	RANBP1	RBBP7	RBM14	RBX1	RECQL4	RFC2	RFC3	RFC4	RFC5	RFX5	RGS2	RGS4	RGS5	RIPK4	RNASEH2A	RPA1	RPA3	RRM1	RRM2	SCG5	SDC1	SEMA5A	SEPTIN9	SETMAR	SFPQ	SGPP1	SHMT1	SIM2	SKAP1	SKP2	SLC25A10	SLC27A2	SLC39A8	SLC9A3R1	SMARCE1	SMC1A	SMC2	SMC4	SNRPA1	SNRPD1	SNRPF	SOX11	SOX4	SOX9	SPAG5	SPANXA1	SRP9	SRRT	SRSF1	SRSF10	SRSF2	SRSF3	SRSF6	SRSF7	STIL	STMN1	SUV39H1	SYNCRIP	TACC3	TCF4	TECR	TFDP1	TFE3	TIA1	TIMELESS	TK1	TLE2	TMPO	TNS3	TOP2A	TOP2B	TOPBP1	TPI1	TPX2	TRA2B	TRIP13	TROAP	TSPAN7	TTK	TUBA1A	TUBB	TUBB2A	TUBB4B	TUBG1	TWSG1	TYMS	UBE2C	UBE2E3	UBE2N	UPK1B	USP1	USP13	VAMP1	VAV3	VDAC3	VRK1	WWTR1	YWHAQ	ZBTB33	ZNF107	ZNF443	ZWINT
BLUM_RESPONSE_TO_SALIRASIB_UP	> Selected genes up-regulated in response to the Ras inhibitor salirasib [PubChem=5469318] in a panel of cancer cell lines with constantly active HRAS [GeneID=3265].	AARS1	ACBD3	ACVR1	ADPRM	ANK2	ANXA7	AP3S2	APBA3	ARF4	ARHGEF2	ASNS	ATF3	ATF4	ATF5	ATF6	AVEN	AZI2	BACH1	BAK1	BCAT1	BCL2L1	BIRC2	BLVRB	BTG1	BUD31	CALU	CANX	CARS1	CASP4	CBLB	CBS	CBX4	CCNB1IP1	CD55	CDK13	CDK7	CDKN1A	CEBPG	CHIC2	CLASRP	CNIH1	COG5	COPA	COPG1	COX10	COX7A2L	CREB3	CSNK1A1	CSNK1G1	CSRNP2	CSTA	CTH	CTSD	CTSL	CXCL3	DAP3	DCTD	DDX10	DNAJA3	DNAJB9	DNAJC1	DPAGT1	DUS4L	ECH1	EEF2	EGR1	EIF1	EIF1B	EIF2S2	EIF3H	EIF4EBP1	EIF5	ELL2	ENTPD6	EPRS1	ERCC1	ERP29	ESRRA	FAM3A	FEM1B	FOSL1	FOXO3	FST	GADD45A	GALE	GARS1	GFPT1	GHITM	GLG1	GOLGA4	GOLGA5	GOLGB1	GOSR2	GOT1	GTPBP2	HMGCL	HOXA1	HSP90B1	HSPA13	HSPA9	HYOU1	IARS1	IFRD1	IL12A	IL6	INPP1	ISG20	KCMF1	KLF11	KPNA4	KPNA5	KRT34	LAPTM4A	LIPT1	LRP1	MAFF	MAFG	MAP1LC3B	MAPK6	MARS1	MDM4	MGAT1	MKNK2	MMP1	MMP10	MTHFD2	MTIF2	MYG1	MYO5A	NAMPT	NAPG	NARS1	NDEL1	NFKBIA	NGF	NINJ1	NIT1	NOP53	NPC1	NSMAF	NUPR1	OGT	P4HB	PEA15	PFDN2	PHGDH	PJA1	PKD1	PMS2	POLI	PPIE	PPP1R11	PPP1R15A	PPP2R5B	PSAT1	PSEN1	PSMD8	PTP4A2	PTX3	QSOX1	RAB22A	RAB32	RAB33A	RAB5A	RAD23A	RAD50	RALA	RELA	RELB	RIOK3	RNF13	RNF14	RNF7	ROBO3	RPL12	RRAGC	RRN3	RSL24D1	RTCA	SARS1	SCAMP2	SCFD1	SEC63	SEL1L	SEPHS2	SERP1	SERPINB8	SEZ6L2	SGPL1	SHMT2	SIAH1	SIAH2	SKIV2L	SLC1A5	SLC33A1	SLC35A2	SNORD52	SPHK1	SQSTM1	SSR3	STAM2	STC2	STK19	STX4	STX5	SUCO	SUPV3L1	SURF1	TARS1	TBCE	TBL1X	TCEA1	TESK1	TIMM44	TIMM9	TIMP1	TMBIM6	TMED3	TNFAIP3	TNFRSF10B	TOM1	TOM1L1	TP53	TP53BP2	TRIB3	TSG101	TSSC4	UBE2H	UBXN1	ULBP1	UNG	USP25	USP3	VIM	VPS28	WARS1	XIAP	XPC	XPOT	YIF1A	YKT6	ZFPL1	ZNF593	ZPR1	ZYX
BUYTAERT_PHOTODYNAMIC_THERAPY_STRESS_DN	> Genes down-regulated in T24 (bladder cancer) cells in response to the photodynamic therapy (PDT) stress.	ABHD14A	ACOT13	ACP6	ACSL5	ADAM10	ADAM12	ADAMTS3	ADAT1	ADO	ADRB2	AGBL5	AGPAT1	AK1	AK2	ALDH1B1	ALDH5A1	ALG6	ALG8	AMD1	AMOTL2	ANAPC13	ANAPC15	ANKFY1	ANP32A	ANTKMT	ANTXR1	AP1S1	AP2A2	AP3M2	APBA2	APEX2	APOL1	ARAP2	ARF3	ARHGDIB	ARL5A	ARSJ	ASTE1	ATP2A2	ATP5MC1	ATP6V0E2	ATR	ATRN	ATXN10	AURKA	AURKB	B3GAT3	B4GALT6	B4GAT1	BAG5	BARD1	BCL2	BCL2A1	BCL2L1	BCL7C	BCS1L	BDH1	BDH2	BDNF	BIN3	BIRC5	BLCAP	BLOC1S1	BOLA1	BOLA2	BRCC3	BRICD5	BRIP1	BSCL2	BTD	BUB1	C11orf71	C16orf95	C1orf112	C1orf216	C6orf120	C7orf25	C9orf40	CADM1	CALD1	CARD10	CAV2	CBR3	CBY1	CCDC15	CCDC28B	CCDC85B	CCL2	CCN1	CCN2	CCNA2	CCND1	CCND3	CCNE1	CCNF	CD302	CD40	CDC42EP3	CDC7	CDCA3	CDCA4	CDK1	CDK5	CDKN2C	CDKN3	CENPI	CENPS	CFLAR	CHPF2	CHST2	CISD1	CKLF	CLDN11	CLN5	CLN6	CLTB	CMC4	CNN2	COA1	COA4	COL4A1	COL4A2	COPS7B	CORO1A	COX16	CREBZF	CRIM1	CSTF1	CSTF2T	CTDSPL	CTNNBIP1	CTPS1	CTSC	CXXC1	CYB5A	CYP24A1	DAG1	DARS2	DBF4	DBI	DCAF8	DCTPP1	DDX11	DEAF1	DENND2B	DEPTOR	DERA	DET1	DFFB	DGCR6	DHFR	DHODH	DHRS1	DHRS11	DLEU1	DNA2	DNAAF2	DNPH1	DOK1	DOLK	DPAGT1	DPM2	DPM3	DPY19L1	DTYMK	DUT	E2F1	EBAG9	EBP	EDN1	EEF1AKMT3	EEF1AKNMT	EEF2KMT	EFEMP1	EFEMP2	EFHD2	EHD3	EHMT2	EID1	EIF2B1	ELOA	ELOVL6	ELP5	EMC9	EML3	EML4	EN1	ENC1	ENDOD1	ENDOG	ENSA	EPHA2	ERG28	ERLIN1	ERLIN2	ERMP1	ETFB	EXO1	EXOG	EXOSC4	EXTL2	F8A1	FABP4	FAM86C1P	FAM8A1	FANCA	FANCF	FANCL	FARSA	FBN1	FBXL18	FBXO5	FBXO9	FEM1B	FERMT1	FGFBP1	FHOD1	FJX1	FKTN	FN1	FNTB	FOCAD	FOXD1	FOXL2	FPGT	FUCA1	FUT4	FZD1	GABBR2	GALNT10	GALNT14	GALNT6	GATC	GBP1	GCHFR	GEMIN4	GEMIN6	GGCX	GINS2	GINS4	GLIPR1	GLRX5	GM2A	GMPR2	GPAA1	GPR176	GPR3	GSTT2	GTF3C2	HADH	HCFC1R1	HDDC2	HELLS	HES1	HEXIM1	HHEX	HILPDA	HJURP	HK2	HLA-DPA1	HMBS	HMOX2	HNF1B	HOPX	HOXA1	HOXA9	HOXB7	HYAL2	ICAM1	ICAM3	ICMT	ID1	ID3	IFIT5	IGF2BP3	IGFBP5	IL13RA1	IMP3	INAVA	INHBB	INTS5	INTS9	IPP	IQCC	IRS1	ISG15	ISOC1	ISOC2	ITGB3	IVD	IVNS1ABP	JADE1	JAG1	JPT2	JRK	KANK1	KANK2	KCTD14	KIAA1549L	KIF15	KIF18B	KIF20A	KIFC1	LAGE3	LANCL1	LAPTM5	LBH	LCMT2	LCP1	LEF1	LINC01963	LIPA	LIPT1	LMNB1	LMNB2	LOXL1	LOXL2	LRP8	LSM2	LYPD1	M6PR	MALL	MANSC1	MAP3K5	MAPK14	MAT2A	MBTPS2	MCAT	MCCC2	MCM10	MCM3	MDFIC	MDH2	MDM1	MEAK7	MECP2	MED22	MEIS2	METTL18	MGST2	MKI67	MLLT11	MLPH	MLXIP	MPC1	MPHOSPH9	MPPE1	MPZL2	MREG	MRPL24	MRPL34	MRPL40	MRPL57	MRPS11	MRPS14	MRPS17	MRPS34	MSRB2	MTARC2	MTMR1	MYCBP	MYL9	N6AMT1	NAA40	NAAA	NASP	NAV3	NCOR2	NDUFA3	NDUFA7	NDUFAF7	NDUFB7	NDUFS6	NEDD4L	NEIL3	NEK2	NF2	NGF	NHLRC2	NHP2	NID1	NLK	NLRP3	NMB	NME3	NME7	NMU	NNMT	NR2F1	NREP	NRGN	NTHL1	NUAK2	NUBPL	NUDT1	NUDT6	NXF1	ORC1	OSBPL3	OSTF1	PAGR1	PAN2	PAQR4	PARD6A	PARP2	PCDH7	PCDHGC3	PCSK6	PCYOX1L	PDF	PDGFB	PDLIM5	PDSS1	PEX11B	PEX12	PGAP2	PGRMC1	PGRMC2	PHTF1	PIGC	PIGF	PIGK	PIGN	PIGO	PIMREG	PIP4K2B	PITX1	PKP4	PLAU	PLCL2	PLCXD1	PLGRKT	PLK2	PLXNA2	PMS1	PNN	PNPLA4	POGLUT1	POGLUT2	POLA2	POLE2	POLM	POLR1G	POLR2I	POLR2L	POLR3K	PON2	POP5	PPARD	PPIC	PPM1F	PPOX	PPP1R3C	PPP2R2D	PRIM1	PRMT7	PRR16	PRSS23	PSMB10	PSMB9	PSME3	PSME3IP1	PSRC1	PTCD2	PTDSS1	PTPN18	PTPRN2	PUDP	PWP2	PXMP2	PXMP4	PYCARD	PYCR3	RAB27A	RAB38	RABIF	RAC2	RAD51C	RAD54B	RANBP6	RBL2	RBM8A	REXO5	RFC3	RGS4	RGS7	RHOBTB3	RIDA	RMDN3	RNASET2	RNFT2	ROR1	RPS6KB2	RRAGA	RRM2	RRS1	RSAD1	RTL10	SAC3D1	SCAND1	SDC2	SDHAF3	SEPHS1	SEPTIN7	SERPINE1	SETMAR	SH2D4A	SHMT1	SIX1	SKP2	SLC16A7	SLC25A11	SLC25A12	SLC25A20	SLC26A2	SLC37A4	SLC38A6	SLC39A8	SLC43A3	SLC5A6	SLFN12	SMARCD2	SMCO4	SMTN	SMURF2	SNRNP25	SNU13	SOX9	SPARC	SPC25	SPIN2A	SPTSSA	SRF	SRGN	SRSF7	SRSF8	SSX2IP	ST3GAL4	STX10	STX8	SUB1	SURF2	SYNJ2BP	SYNPO	SZRD1	TACSTD2	TAGLN	TARDBP	TASP1	TBC1D2	TBC1D2B	TBL1X	TCTA	TCTN3	TEX261	TGFB2	TGFBI	TGFBR2	TGIF2	TGM2	THAP10	THAP11	THBS1	THTPA	THYN1	TIMM10	TIMM8A	TIMM8B	TLE4	TLR4	TM7SF2	TM7SF3	TMCO6	TMEM109	TMEM14A	TMEM160	TMEM177	TMEM251	TMEM80	TMSB15B	TMX1	TMX4	TNFAIP1	TNS3	TOP2A	TOR3A	TPM4	TRAM2	TREX1	TRIAP1	TRIM14	TRIM34	TRMT12	TRMT2B	TSEN2	TSPAN1	TSPAN4	TTLL12	TTLL4	TTPAL	TUBB	TUG1	TUSC2	TXN2	UBQLN2	UBR7	UBTF	UBXN8	UCP2	UGGT2	UQCR10	UROS	USB1	USP13	USP18	UTP3	VANGL1	VCAN	VCL	VOPP1	WDCP	WDR5B	WDR7	WDR76	WDR77	WNT5A	WTAP	WWC1	XPA	YLPM1	ZBED8	ZBTB14	ZBTB18	ZBTB25	ZDHHC3	ZDHHC4	ZFHX4	ZHX3	ZMYM3	ZNF112	ZNF174	ZNF22	ZNF239	ZNF365	ZNF512B	ZNF93	ZNRD2
BUYTAERT_PHOTODYNAMIC_THERAPY_STRESS_UP	> Genes up-regulated in T24 (bladder cancer) cells in response to the photodynamic therapy (PDT) stress.	AADAC	AARS1	ABCA1	ABCC5	ABHD3	ABHD5	ABI1	ABL2	ABTB2	ACBD3	ACVR1	ACVR1B	ACVR2A	ADAM17	ADAMTS5	ADCY7	ADNP2	AFF4	AGO3	AHI1	AHNAK2	AHR	AHSA1	AK6	AKAP17A	AKAP8L	AKAP9	AKR1C1	AKR1C3	AMPD3	ANKRD10	ANKRD12	ANXA10	AP1AR	AP3S2	AP5Z1	APPBP2	AREG	ARFGAP3	ARFGEF2	ARHGAP12	ARHGAP45	ARHGEF2	ARHGEF3	ARHGEF7	ARID3B	ARID4B	ARIH1	ARL8B	ARMCX2	ARMCX3	ARMCX6	ARPP19	ASS1	ATF2	ATF3	ATF4	ATF7IP	ATG14	ATP2B1	ATP2B4	ATP6V0A2	ATP6V1B2	ATP6V1C1	ATXN3	AXIN1	AZI2	BACH1	BAG3	BAHD1	BAZ2A	BAZ2B	BET1	BHLHE40	BMP2	BPGM	BRAP	BRD1	BRD2	BRD4	BRF2	BRWD1	BSDC1	BTG1	BTN2A1	BTN2A2	BTN3A1	BTN3A3	C3orf52	CBFA2T2	CBLB	CBLL1	CCDC28A	CCDC68	CCDC93	CCN3	CCNA1	CCNG2	CCNJ	CCNL1	CCNT2	CCSER2	CD55	CDC42	CDK17	CDK19	CDK8	CDKL3	CDKN1A	CDKN1C	CDKN2AIP	CDR2	CDR2L	CDYL	CEBPB	CEBPD	CEBPG	CELF1	CENPJ	CEP112	CGRRF1	CHAC1	CHIC2	CHKA	CHORDC1	CHTOP	CIR1	CITED2	CLCF1	CLCN6	CLDN14	CLIP2	CLK1	CLK4	CLU	CNIH3	CNNM4	CNOT4	COPS2	COQ10B	CPT1A	CREBBP	CSF2	CSGALNACT2	CSNK1G1	CSNK2A1	CSNK2A2	CSTF3	CTH	CTNS	CUL3	CUL7	CUX1	CXCL2	CXCL3	CXCL8	CYTH2	DAAM1	DCP1A	DCTN4	DCUN1D2	DDAH2	DDIT3	DDIT4	DENND4C	DHRS3	DHX34	DLGAP4	DMTF1	DNAJA1	DNAJB1	DNAJB14	DNAJB2	DNAJB4	DNAJB6	DNAJB9	DNMT3B	DNPEP	DOK4	DSE	DST	DUSP1	DUSP10	DUSP5	DYNC1LI1	DYRK3	EFNA4	EGLN2	EIF1	EIF2AK3	EIF3A	EIF4EBP3	EIF5	EIF5A2	ELF1	ELK4	ELL	EP300	EREG	ETS2	EZH1	F11R	F2RL1	FA2H	FAM102A	FAM13A	FAM169A	FAM189A2	FAM53C	FBXL12	FBXO38	FEM1B	FEM1C	FGD6	FGF2	FGFR1	FICD	FKBP4	FNBP4	FNTA	FOS	FOSL2	FOXJ3	FOXO3	FRS2	FTH1	FTL	FXR1	FZD7	GABARAPL1	GABPA	GADD45A	GAREM1	GARRE1	GCC1	GCLC	GCLM	GDF15	GEM	GFPT1	GGPS1	GJC1	GK	GMEB1	GMEB2	GMFB	GNA13	GNAI1	GNAI3	GNPDA1	GOLGA2	GOLGA5	GOLGA6L5P	GOLGB1	GOLPH3L	GON4L	GPATCH3	GPATCH8	GPBP1L1	GPR107	GPR137B	GPR161	GPRC5A	GPRC5B	GRB10	GSE1	GSK3B	GTF2B	GTF2H1	GTF2IRD1	GTPBP2	H2AC18	H2AC6	H2BC5	H2BC7	H2BS1	HAUS6	HBP1	HDAC5	HECA	HERC4	HERPUD1	HEY1	HIC2	HINFP	HIPK3	HIVEP1	HIVEP2	HMBOX1	HMOX1	HOXD1	HPGD	HRH1	HS1BP3	HSF2	HSP90AA1	HSP90AB1	HSPA13	HSPA4	HSPA4L	HSPA6	HSPBAP1	HSPD1	HSPE1	HSPH1	HUS1	IBTK	IER3	IFI16	IGF1R	IGFBP1	IKZF5	IL11	IL13RA2	IL15	IL18	IL1A	IL24	IL6	IL6R	ILRUN	ING1	INHBA	INPP5E	INSR	IP6K1	IP6K2	IQCB1	IRF1	IRF7	IRF9	IRS2	IST1	ITCH	ITGA2	ITSN2	JMJD1C	JMJD6	JUND	KCNK1	KDM2A	KDM3A	KDM4A	KDM4B	KDM5B	KDM6A	KDM6B	KHDRBS1	KHNYN	KIF3C	KIN	KITLG	KIZ	KLF10	KLF11	KLF12	KLF3	KLF4	KLF5	KLF6	KLF9	KLHL24	KMT2B	KPNA5	LAMTOR3	LARP4	LARP6	LCOR	LGALS3	LHFPL2	LIN37	LMBR1L	LOX	LRIF1	LRIG2	LRRC8E	LSS	LUC7L	LYPD3	LYST	LZTS3	MAFF	MAFG	MAP1LC3B	MAP1S	MAP3K14	MAP3K2	MAP3K9	MAP4K3	MAP4K5	MAPK7	MARCHF6	MARCHF7	MARK3	MAU2	MBNL2	MBP	MED13L	MED17	MEF2A	MEF2D	MEGF9	MFHAS1	MID2	MKLN1	MKNK2	MKRN1	MLF1	MMP1	MMP10	MMP13	MORC3	MRPL18	MRTFA	MSX1	MT1X	MTF1	MTHFD2	MTMR3	MTPAP	MTUS1	MXD4	MXI1	MYO9A	N4BP1	N4BP2L1	N4BP2L2	NAB2	NAMPT	NAP1L1	NAV2	NCF2	NCOA1	NCOA3	NCOA6	NDEL1	NDRG1	NEU1	NFAT5	NFE2L2	NFIL3	NFKBIA	NFYA	NIPBL	NOTCH1	NPC1	NPIPA1	NPIPB3	NR1D1	NR1D2	NR2C2	NRAS	NRBF2	NRF1	NRG1	NSMAF	NUDT4	NUMB	NUP50	NUP58	NXF1	OASL	OGA	OPTN	ORC6	OSBP	OSBPL2	OSER1	OSGIN1	P4HA2	PAFAH1B1	PALLD	PALM2AKAP2	PAX8	PCNX1	PDCD4	PDE10A	PDE4DIP	PDZD2	PELO	PER1	PER2	PER3	PFKFB3	PGF	PGM3	PHF1	PHF3	PI4K2A	PIAS4	PIK3CA	PIM1	PJA2	PKD1	PKNOX1	PLA2G15	PLA2G4A	PLAGL2	PLCD1	PLEKHB2	PLEKHF1	PLEKHM1	PLEKHO2	PLIN2	PLK3	PLPP1	PLXNA3	PMAIP1	PMP22	PNISR	PNRC1	POR	POU2F1	PPARG	PPIF	PPL	PPP1R15A	PPP2R2A	PPP2R5B	PRDM10	PRDM4	PRKCD	PRKD2	PRRC1	PRRG4	PSEN1	PSG1	PSG4	PSG6	PSG7	PSG9	PSPH	PTBP2	PTBP3	PTGS1	PTGS2	PTHLH	PTP4A1	PTX3	PUM1	PWWP3A	R3HCC1L	RAB11FIP1	RAB22A	RAB29	RAB40B	RAB5A	RAB6A	RAB7A	RAB8B	RAB9A	RABEP1	RABGAP1	RABGEF1	RABGGTB	RAD54B	RALGAPB	RALGDS	RASAL2	RASSF1	RB1CC1	RBM25	RBM39	RBM48	RCAN1	RCAN3	RCBTB1	RELB	RELN	RESF1	RETREG2	RGL1	RGPD5	RGS17	RGS2	RHBDF1	RHOB	RHOF	RHOQ	RIOK3	RIPK2	RIPOR1	RIT1	RLF	RMND5A	RND3	RNF103	RNF19B	RNF38	RNF44	RNF6	RNMT	RP2	RPS6KA5	RPS6KC1	RRAD	RRAGC	RRAGD	RRAS2	RSAD2	RSC1A1	RSF1	RSL1D1	RSRC2	RTN2	RWDD2A	RYBP	SAT1	SBNO1	SCG5	SEC24A	SEC24B	SEC24D	SECISBP2L	SENP5	SENP6	SERINC1	SERP1	SERPINB2	SERPINH1	SETD2	SETD5	SFPQ	SFSWAP	SGPL1	SHTN1	SIK1	SIK3	SIM2	SIRT1	SIRT7	SKIL	SLC12A7	SLC17A5	SLC1A4	SLC25A36	SLC25A38	SLC2A3	SLC30A1	SLC31A2	SLC33A1	SLC38A2	SLC38A7	SLC39A14	SLC3A2	SLC4A7	SLC6A6	SLC6A8	SLC7A11	SLCO4A1	SLF2	SLK	SMAD4	SMC5	SMOX	SMURF1	SNAP23	SNIP1	SNN	SNX16	SNX6	SOCS1	SOD2	SORBS1	SOS1	SOS2	SP2	SPAG7	SPAG9	SPRY2	SPSB1	SPSB3	SPTLC2	SQSTM1	SRC	SREK1	SRSF11	ST3GAL6	STAG2	STAM	STC2	STK10	STK17B	STK3	STX1A	STX3	STX5	STXBP3	SWAP70	SYF2	SYNC	SYNGR3	TANC2	TANK	TBC1D15	TBC1D17	TBC1D3F	TCEAL9	TCF20	TCF7L1	TCF7L2	TFDP2	TFPI	TFPI2	TGDS	THBD	THUMPD2	TICAM1	TIPARP	TJAP1	TJP1	TLE1	TLR2	TMCC1	TMED5	TMEM159	TMEM39A	TMF1	TNFRSF11B	TNFSF9	TOB1	TOB2	TOPORS	TP53BP2	TRAF6	TRIB1	TRIB3	TRIM13	TRIM16	TRIM23	TRIM25	TRIM33	TRIM36	TRMO	TSC1	TSC22D1	TSC22D2	TSPYL2	TTBK2	TTC17	TTC33	TUBB2A	TVP23B	TXNIP	TXNL4B	TXNRD1	UAP1L1	UBAP1	UBE2B	UBE2D1	UBE2H	UBL3	UBR2	UBXN7	UFM1	UGCG	UGDH	ULK1	UPF2	UPF3B	UPP1	USP36	USPL1	UTP25	VAT1	VCPKMT	VEGFA	VPS37B	VPS4B	WAC	WAPL	WASHC2C	WBP4	WDFY3	WDR19	WDR47	WDR48	WIPF2	WIPI1	WRN	WSB1	XIAP	YPEL5	YRDC	ZBTB40	ZBTB43	ZC2HC1A	ZC3H12A	ZC3H7A	ZC3HAV1	ZCCHC14	ZEB2	ZFP36	ZFX	ZHX2	ZKSCAN5	ZMIZ1	ZMYM5	ZNF140	ZNF143	ZNF16	ZNF165	ZNF202	ZNF212	ZNF24	ZNF254	ZNF274	ZNF277	ZNF282	ZNF322	ZNF354A	ZNF394	ZNF395	ZNF426	ZNF442	ZNF473	ZNF557	ZNF83	ZNF84	ZSCAN31	ZSCAN5A
CARBOXYLIC_ACID_METABOLIC_PROCESS	> Genes annotated by the GO term GO:0019752. The chemical reactions and pathways involving carboxylic acids, any organic acid containing one or more carboxyl (COOH) groups or anions (COO-).	AARS1	ABCD2	ACADM	ACADS	ACADSB	ACADVL	ACLY	ACO1	ACO2	ACOT1	ACOT12	ACOT2	ACOT4	ACOT9	ACOX2	ACOX3	ADI1	ADIPOR1	ADIPOR2	AGPAT1	AGPAT2	AGXT	AIMP1	AKR1C1	AKR1C2	AKR1C3	AKR1D1	ALDH18A1	ALDH1L1	ALDH4A1	ALDH5A1	ALDH6A1	ALOX12	ALOX15B	AMT	ARG1	ARPP19	AS3MT	ASL	ASPA	ASRGL1	ATF4	BAAT	BBOX1	BCAT1	BCKDHA	BCKDHB	BCKDK	BDH2	BRCA1	CD74	CDO1	CPT1A	CPT1B	CROT	CSGALNACT1	CYP2J2	CYP39A1	CYP4A11	CYP4F2	CYP4F3	CYP4F8	CYP7B1	DARS1	DCT	DDAH1	DDAH2	DDO	DEGS1	ECH1	ECHS1	ECI2	FAAH	FADS1	FADS2	FAH	FARS2	FH	FPGS	FTCD	GAD1	GAD2	GAMT	GATM	GBA2	GCK	GCLC	GCLM	GCSH	GGT1	GGT5	GLDC	GLS2	GLUD1	GLUD2	GLYAT	GNE	GNPAT	GOT1	GOT2	GSS	GSTZ1	HACL1	HADHB	HAO1	HAO2	HDC	HGD	HPD	HPGD	HSD3B7	IDH1	IDH3B	IDO1	IGF1	KARS1	LTA4H	MARS2	MAT1A	MAT2B	MCAT	MCCC2	ME1	ME3	MIF	MLYCD	MSMO1	MSRA	MTHFD2	MTHFR	NANP	NFS1	NPC1	NR1H4	OXSM	PAH	PEPD	PFKFB1	PLA2G15	PLOD1	PNPLA8	PPARA	PPARD	PPARGC1A	PRG3	PTGDS	PTGES	PTGES3	PTGS1	PTS	PYCR1	QDPR	RARS1	SARS2	SCLY	SDHAF3	SDS	SLC25A10	SLC25A15	SLC27A2	SLC27A5	SLC27A6	SLC3A1	SLC6A14	SLC6A6	SLC7A2	SLC7A4	SLC7A5	SLC7A6	SLC7A7	SLC7A8	SLC7A9	SMS	TNFRSF1A	TYR	UGDH	WARS1	YARS1
CERVERA_SDHB_TARGETS_1_DN	> Genes turned off in Hep3B cells (hepatocellular carcinoma, HCC) upon knockdown of SDHB [GeneID=6390] by RNAi.	A1BG	ADH6	AFP	ALDOC	ANGPTL3	CADPS	CCR6	CHODL	CPS1	EYA4	F2	FJX1	FTCD	HMGCS2	HSPA1A	ITPR2	LYZ	MEP1A	MMP16	NINJ2-AS1	NPTX2	PDE3A	PEG10	PEG3	PLA2G7	PPFIBP2	PWWP3B	SCGN	SH3RF3	SLC39A5	SOX2	SULT2A1	TMC8	TTYH1	ZBTB16	ZNF703
CERVERA_SDHB_TARGETS_1_UP	> Genes turned on in Hep3B cells (hepatocellular carcinoma, HCC) upon knockdown of SDHB [GeneID=6390] by RNAi.	ABLIM2	AC079089.1	ACKR3	ANXA13	APLP1	AQP1	ARHGAP23	ASCL1	ATP6V1C2	BAAT	BMERB1	C2CD4A	CACNB3	CAND2	CCDC74A	CDC20B	CER1	CFAP221	CLIC6	COL1A1	DNAAF3	DUSP4	DYRK4	EDN1	EMP2	EPS8L1	FAM149A	FAM81B	FEZ1	FHL2	FSTL1	GALNT16	GALR2	GOLM1	GPR68	GPX8	HPSE	HRG	HTRA1	IFIT2	IGFBP2	IL18	INHBA	ITGB6	ITIH5	JAM2	KBTBD11	KIF3C	KRT17	KRT80	LAMC2	LEFTY2	LHX2	LIPH	LMLN	LONRF2	LOXL2	LYPD1	LYPD6B	MAGEA3	MAP1B	MCUB	MEGF6	MFAP4	MGARP	MINDY4	MYOF	NBDY	NEURL1B	NEURL3	NOD2	OLFML2A	PACSIN1	PCDH9	PCSK5	PGM2L1	PIK3CD	PLBD1	PLEKHG4	PLEKHG4B	PLXDC2	PMAIP1	PRSS23	PTGER3	PTHLH	RAB20	RBP7	REEP1	RFTN1	RIMKLA	RIPOR3	S100A6	SCD5	SCN4B	SCTR	SERPINE2	SGCB	SH3BGRL	SHOX2	SLC1A1	SLC25A24	SLCO5A1	SMPDL3B	SOCS2	SPOCK3	ST6GALNAC2	SUCNR1	SUSD4	SUSD5	TANC2	TMEM156	TMEM40	TMEM54	TNFRSF19	TNNI2	TNNT1	TUBA1A	UBASH3B	UGT2B15	VDR	WLS	WNT2B
CERVERA_SDHB_TARGETS_2	> Genes present but differentially expressed between Hep3B cells (hepatocellular carcinoma, HCC) with RNAi knockdown of SDHB [GeneID=6390] and control cells.	A2M	AFP	AGTR1	APOA1	APOM	AREG	ATP2B2	C2	CADPS2	CCN1	CCNE2	CDH6	CFB	CGA	CLTB	COL7A1	CREB5	CRYBG1	CSGALNACT1	CTBP2	CTSH	CXCL5	CXCL8	CYB561	DDC	DLK1	DUSP1	ELOVL6	ESRP1	F5	FAT3	FAXC	FBN2	FILIP1L	FLRT2	FMO1	FMO5	FSTL3	FXYD2	GALNT3	GAS2	GFOD1	GJA1	GPC4	GPRC5B	GSDME	GULP1	HDAC9	HKDC1	HOMER2	HS3ST3B1	IGDCC3	IGFBP7	IL1RAP	ISX	ITPR2	KIRREL1	LEPR	LINC02532	LRATD2	LTBP2	LYPD6	MAP3K20	MATN2	MCAM	MELTF	METTL7A	METTL7B	MICAL2	MICB	MLF1	MOXD1	MST1	NMI	NOTCH3	NT5E	NTS	NUAK1	OVOL2	P3H2	PAG1	PAH	PCOLCE2	PEG3	PFKFB3	PKHD1	PRRX1	PRSS23	RAP1GAP2	SCG5	SDHB	SERPINE2	SERPINI1	SH3BGRL	SH3BP5	SIPA1L2	SLC12A2	SLC26A2	SOSTDC1	STEAP1	STK17A	SULT1C2	SUSD4	SYT12	TF	TFAP2A	TGFB2	THBS4	TMC4	TNFRSF19	TNFSF4	TTR	UBASH3B	VGLL3	WLS
CHUANG_OXIDATIVE_STRESS_RESPONSE_DN	> Genes down-regulated in MCF7 cells (breast cancer) after treatment with the oxydants: hydrogen peroxyde, menadione, and t-butyl hydroperoxyde [PubChem=784;4055;6410].	ADCY3	CCNA2	CHEK1	H4C3	NAB2	PLK1	PPP1R7	TUBA1A	UBE2C	UNG	UTRN
CHUANG_OXIDATIVE_STRESS_RESPONSE_UP	> Genes up-regulated in MCF7 cells (breast cancer) after treatment with the oxydants: hydrogen peroxyde, menadione, and t-butyl hydroperoxyde [PubChem=784;4055;6410].	CYP1B1	DDIT3	DKK1	EDN1	EGR1	EPS8L2	FAS	FDXR	GDF15	H19	HMOX1	HSPA1B	JUN	LIF	LRP6	MIA2	MT1H	MT1X	NQO1	PLA2R1	PPP2CB	PSMD12	PSMD3	RCBTB1	RPL38	SLC35B3	UTP25	ZBTB4
DAIRKEE_TERT_TARGETS_UP	> Genes up-regulated in non-spontaneously immortalizing (NSI) primary breast cancer tumor cultures upon expression of TERT [GeneID=7015] off a retroviral vector.
DCA_UP.V1_DN	> Genes down-regulated in A549 lung carcinoma and M059K glioblastoma cells treated with dichloroacetate [PubChem=6597].	ABCA5	ACIN1	ADGRF5	ADM2	AGAP2	ALK	ANAPC10	ANKRD2	ANKRD46	ARHGAP15	ARHGEF9	ASIC4	ASPM	ATP10D	AUNIP	C1orf109	C2CD2L	CA5A	CACNA1S	CDH16	CDK10	CDK5R2	CDON	CHEK2	CHST2	CLIC5	CMC1	CNNM4	CNTLN	COL21A1	CPB2	CPLANE2	CST7	CTAG2	CX3CL1	DCAF13	DCAF17	DHX35	DHX57	ENO3	ETNPPL	FAM204A	FAM222B	FGF9	FGR	FUT3	GABPB1-IT1	GALR3	GMPR	GPR137B	GPR19	GPT	GRID2	GSDMD	H3C4	IFNA5	IFNG	IGLJ3	IL10RA	INSL5	IP6K2	IPCEF1	IRAK4	IRF2BP1	JOSD1	KATNBL1	KCTD3	KLHL1	KMT2D	KRT1	KRT24	KRT5	LAMA3	LAT	LCOR	LIN7B	LONP2	LRP5L	LRRC14	LRRC37A2	MAGEB3	MAGEH1	MAP3K14	MAP3K20	MARCHF2	MATN4	MCTP1	MED23	MFGE8	MFSD12	MNAT1	MSANTD2	MSH5	MTRF1	MYL10	NACC1	NFASC	NOL8	NOTCH2NLA	NPIPA1	NR4A1	NR5A1	NUDT11	NUMB	NUP62	NXF2	OR11A1	PDE6A	PDK2	PES1	PEX19	PHKG2	PIN1	PKD1	PKD1P1	PKP1	PLA2G4C	PLK3	POGLUT1	POR	PPCDC	PPP1R12B	PPP1R13B	PPP1R17	PRPF38B	PRRX2	PTPRG	RAB11FIP1	RALGDS	RASL10A	RASSF4	RBM14	RNPEPL1	RS1	S100A14	SERPINB3	SETBP1	SETD4	SHMT1	SHOX2	SIAH2	SIRPB1	SKIL	SLC16A10	SLC22A17	SLC29A3	SLC35F6	SLC38A3	SLC6A6	SLC7A9	SNCB	SNX24	SP140L	SPC25	SPRR1A	STAG3	STARD3	STEAP1B	TAF1C	TBX6	TCIRG1	TCL1A	TCL1B	TDRD7	TG	TGFBRAP1	TMEM115	TNFSF18	TNRC18	TRIM52	TRPM6	TSC22D3	TXLNA	UPK1A	VPS52	WDR91	YIPF3	ZCCHC24	ZKSCAN4	ZNF248	ZNF286A	ZNF32	ZNF652	ZNF821	ZNF84
DCA_UP.V1_UP	> Genes up-regulated in A549 lung carcinoma and M059K glioblastoma cells treated with dichloroacetate [PubChem=6597].	ACP5	ADAM19	ADARB2	AHSP	AIF1	AK4P3	AK5	ALG1L2	ANKRD1	ANKRD53	AOC1	ARHGDIG	ATF6	ATP1B2	AURKB	BCAS4	BEST1	BFSP1	BMX	BTN3A1	C1orf105	C22orf31	CA6	CABIN1	CACNG5	CAPN11	CASP2	CATSPERB	CCDC71	CCDC87	CCN4	CCT8L2	CD1B	CD27	CD70	CD82	CDC45	CETN1	CFAP70	CLCN2	CLEC7A	CLN6	CLPB	CNGB3	COBL	COLQ	COPZ2	CORT	CREB5	CRIP2	CRYGB	CST2	CTSG	CUBN	CXCL8	CYP2B7P	CYP3A43	DCXR	DEPP1	DNAJC16	DNAJC28	DNAL4	DPP6	EFS	ELAVL4	ELOA2	EPHB6	EXO5	EYA2	F2	FAM215A	FGD1	FGF22	FGF6	FMO6P	FRMPD1	GABRB2	GARNL3	GDPD3	GIPR	GLS2	GPA33	GPR45	GRIA1	GRIN2D	GRM5	H2BC10	HCG9	HHLA1	HOXC5	HTN1	HTR6	IFIT2	IFNA10	IGKV3D-15	IGLV2-14	IL23A	IL2RA	IL36RN	INO80B	INSL3	IRGC	IRX4	ITGA8	KIAA0513	KIF17	KIR2DS1	KLHL3	KLRB1	KREMEN2	KRT13	LAMC3	LGALS7	LIMD1	LPAR3	LRFN3	MAPK8	MAPK8IP2	MCF2L	MCTP2	MDK	MIR600HG	MOGAT2	MX1	MYCT1	MYOZ3	NPC1L1	NRXN2	NTN3	OR3A2	OVGP1	OXCT2	PAK1IP1	PHLDB1	PIGV	PLA2G2F	PLAA	PNMT	PRDM14	PRRG4	PTGFR	PTPRT	RAI1	RIMS2	RNASEL	RNF125	RPE65	RPRM	SARDH	SERPINA1	SERPINA4	SERPING1	SHCBP1L	SIX1	SLC22A14	SLC28A1	SLC66A3	SMN1	SNX17	SOS2	SPIN2A	SYNE3	TACR3	TEX13B	TNNT2	TNS4	TSKS	TTLL3	TYRO3	USF2	USP29	USP6NL	VPS39	WASL	WDR25	WNT16	WNT2	ZNF117	ZNF157	ZNF185	ZNF639	ZNF750	ZNF91	ZSCAN12	ZSWIM1
DEBOSSCHER_NFKB_TARGETS_REPRESSED_BY_GLUCOCORTICOIDS	> NF-kB-driven pro-inflammatory genes that are  negatively regulated by glucocorticoids.	CCL11	CCL13	CCL5	CSF2	CXCL8	EDN1	IL11	IL12A	IL13	IL18	IL2	IL3	IL4	IL5	IL6	IL9	KAT5	KITLG	NOS2	TNF	VCAM1
DELPUECH_FOXO3_TARGETS_DN	> Genes down-regulated in DL23 cells (colon cancer) upon expression of an activated form of FOXO3 [GeneID=2309].	AARS1	APEX1	AREG	AURKA	CDC42EP3	CEBPG	CENPF	DTYMK	EFNB2	EPB41L4A-AS1	EXOSC8	FOXM1	GADD45A	H1-0	HAX1	IARS1	IMPDH2	KIF22	LARS1	MB	MKI67	MTHFD2	NEK2	NUPR1	NUSAP1	PCK2	PFN2	PITX2	PRC1	PYCR1	SHMT2	SLC1A4	SLC7A1	SMC4	SNHG32	TIAL1	UBE2C	VEGFA	XPOT	ZWINT
DELPUECH_FOXO3_TARGETS_UP	> Genes up-regulated in DL23 cells (colon cancer) upon expression of an activated form of FOXO3 [GeneID=2309].	ABCC5	AKR1C2	BCL6	C11orf58	CAV1	CCN1	CCNG2	CD55	CD59	CD9	CDC14A	CDC42EP2	CLDN4	CLU	CORO1A	CTSB	DAPK1	DUSP5	DUSP6	EDN1	EMP1	ERBB3	GM2A	GNB5	GRB7	GSN	GTF2I	HPGD	HSPA1L	IGF1R	IGFBP6	KIAA0040	KIF3C	KLF5	KLK10	KRT6B	LGR5	MAP3K5	MARCKSL1	MAX	MVP	MXD1	MXI1	NEDD4L	PDZK1IP1	PHLDA2	PIK3CA	PIK3IP1	PLAUR	PLCG2	RERE	S100P	SAT1	SEMA3C	SERPINB8	SLC31A2	SMPDL3A	SPAG1	TGFA	TIMP2	TNFAIP8	TNFRSF21	TST	UBE2H	WDR45
DONATO_CELL_CYCLE_TRETINOIN	> Genes involved in cell cycle regulation which were up-regulated in MCF-7 cells (breast cancer) by tretinoin (retinoic acid) [PubChem=444795].	ABI1	ATR	BTG2	MNT	SKAP2	TOB1
ELECTRON_TRANSPORT_GO_0006118	> Genes annotated by the GO term GO:0006118. The transport of electrons from an electron donor to an electron acceptor.	ADH7	AKR1C1	AKR1C3	AKR1D1	ALDH3A1	ALDH5A1	ALDH9A1	AOC3	BLVRA	CDO1	CYB5R2	CYP1B1	CYP24A1	CYP4F11	DDO	DHRS2	DHRS4	DUOX1	DUOX2	ENOX2	FDXR	FXN	GLUD2	GPX4	GRHPR	HCCS	LOXL1	ME3	MTRR	NCF4	NDOR1	NNT	NOX4	NOX5	OXA1L	PDIA5	PGD	PLOD1	POR	PPOX	RETSAT	SCO2	SDHA	SDHC	SLC25A12	SLC25A13	SPR	SURF1	TXNL1	UQCRC1	WWOX
ERWIN_COHEN_BLOOD_LIVE_VACCINE_TC_83_AGE_23_48YO_VACCINATED_VS_CONTROL_14DY_UP	> Genes up-regulated in blood vaccinated vs control in adults (23-48) after exposure to Live attenuated vaccine TC-83 , time point 14D	AASDHPPT	ABCB10	ABCD3	ABCE1	ACADM	ACTR6	ADD3	AEBP2	AGL	AGPAT5	AIMP1	AK3	AKAP7	ALG13	AMIGO2	ANK3	ANKRD13C	ANKRD28	ANKRD36	ANKRD36B	ANP32E	AP5M1	API5	AQP3	ARAP2	ARFGEF2	ARGLU1	ARHGAP5	ARHGEF3	ARID4B	ARL5A	ARMC1	ARMCX3	ARMT1	ARPP19	ASF1A	ASNS	ATAD1	ATF1	ATF2	ATM	ATP11C	ATP5PF	ATP5PO	ATP8A1	ATR	B3GNT2	BAG4	BCL11B	BCLAF1	BDP1	BIRC2	BIRC3	BMI1	BORCS7	BTAF1	BTN3A3	BUB3	BZW1	C11orf58	C12orf29	C12orf66	C12orf75	C21orf91	C2CD5	C2orf69	C3orf38	C4orf46	C5orf24	CAAP1	CACYBP	CAMK4	CAND1	CASP8AP2	CBLB	CBWD1	CBWD2	CBWD3	CBWD6	CBX3	CCAR1	CCDC117	CCDC14	CCDC91	CCNC	CCNG1	CCT2	CD28	CD2AP	CD3D	CD47	CD52	CD69	CDK17	CDKN2AIP	CEBPZ	CENPK	CEP120	CEP20	CEP57	CETN3	CFAP97	CHD2	CHML	CHMP2B	CHMP5	CHORDC1	CKS2	CLDND1	CLEC2B	CLEC2D	CLIP4	CLK1	CLK4	CLNS1A	CMC1	CMPK1	CMPK2	CMTR2	CNIH4	COG6	COMMD8	COPS2	COPS4	COX11	COX16	COX6C	COX7A2	COX7B	CPEB2	CPOX	CPSF6	CRBN	CREBL2	CREBZF	CRTAM	CRY1	CSE1L	CSGALNACT2	CUL4A	CUL5	CYCS	DAB1	DARS1	DBF4	DBI	DCAF13	DCK	DDHD1	DDHD2	DDX18	DDX3Y	DDX60	DEK	DENND1B	DENND4C	DENR	DERL1	DIPK1A	DIS3	DMXL1	DNAJB9	DNAJC10	DNAJC15	DNTTIP2	DOCK10	DPM1	DR1	DUT	EDRF1	EEA1	EED	EEF1B2	EFR3A	EIF1AX	EIF1AY	EIF2AK3	EIF3E	EIF4A2	EIF4E	ELK3	ELL2	EMC2	EPSTI1	ERAP1	ERAP2	ERH	ERLEC1	ESF1	ETNK1	EXOC5	EXOSC8	FABP5	FAM122B	FAM169A	FAM20B	FAM3C	FAM98B	FASTKD1	FBXO3	FBXW7	FDX1	FGFR1OP2	FIGNL1	FKBP11	FKBP3	FRA10AC1	FUBP1	FUBP3	FYN	G3BP1	GBP1	GBP3	GCH1	GCOM1	GET4	GIMAP2	GIMAP6	GLCCI1	GLOD4	GLS	GOLGA4	GOLGA6L9	GOLGA8A	GOLT1B	GORAB	GPBP1	GRPEL2	GSKIP	GZMA	GZMH	GZMK	HAT1	HAUS1	HDDC2	HERC5	HIBCH	HINT1	HLTF	HMGB1	HMGB2	HMGN3	HNRNPA2B1	HNRNPA3	HNRNPU	HS3ST3B1	HSP90AA1	HSP90B1	HSPA13	HSPB11	HSPD1	HSPE1	HSPH1	IBTK	ICE1	ICE2	IER3IP1	IFI27	IFI44	IFI44L	IFI6	IFIH1	IFIT1	IFIT5	IFT80	IGHA1	IGHA2	IGHG1	IGHG2	IGHM	IGHV4-31	IGKC	IGKV1-5	IGKV1D-33	IGKV3-20	IGKV3D-11	IGKV3D-15	IGKV4-1	IGLJ3	IGLV1-44	IGLV2-18	IGLV2-23	IKZF5	IL6ST	IL7R	IMPA1	INTS13	ISG15	ITGA4	ITGAV	ITGB1	ITK	JCHAIN	JMY	KIAA1109	KIF2A	KLF12	KLHL14	KLHL28	KLRC1	KLRC2	KLRC3	KLRF1	KLRK1	KPNA5	KRCC1	KRR1	KTN1	LANCL1	LDHB	LEF1	LEPROTL1	LMAN1	LRPPRC	LRRC40	LRRC8C	LSM14A	LSM5	LSM7	LTN1	LUC7L3	LY6E	LYZ	MAF	MALT1	MAN2A1	MANEA	MAP4K5	MATR3	MBNL2	MDFIC	MESD	METAP2	METTL5	MEX3C	MFSD6	MGAT2	MGAT4A	MIB1	MICU2	MITD1	MOB1B	MOB4	MRFAP1L1	MRPL3	MRPL47	MRPS31	MS4A1	MTDH	MTHFD2	MTO1	MTR	MTREX	MTX3	MYBL1	MYSM1	MZB1	N4BP2	N4BP2L1	N4BP2L2	NAA15	NAA16	NAE1	NDUFA5	NDUFA6	NEMF	NFU1	NIFK	NIPSNAP3A	NME1	NME1-NME2	NME2	NOC3L	NOP58	NPM1	NR1D2	NR2C1	NRAS	NRIP1	NSA2	NSMCE4A	NUCB2	NUDCD2	NUDT21	NUP54	OAS1	OAS2	OAS3	OASL	OMA1	OSTC	OTUD6B	OXR1	PALM2AKAP2	PCGF5	PCLAF	PCMT1	PCMTD1	PCMTD2	PCNA	PCNP	PDHX	PDP1	PEX3	PGGT1B	PHC3	PHF10	PHF14	PHTF2	PIGK	PIGY	PIK3C2A	PLEKHA1	PM20D2	PMS1	PNISR	PNN	PNPT1	PNRC2	POLR2K	POLR2M	POU2AF1	PPA1	PPA2	PPIB	PPIG	PPIL3	PPIP5K2	PPP4R2	PPP4R3B	PPWD1	PRDX4	PRELID3B	PREPL	PRKACB	PRKCI	PRNP	PRPF39	PRPF40A	PRPF4B	PRPS2	PRRC1	PSIP1	PSMA2	PSMA3	PSMA4	PSMC2	PSMC6	PSMD14	PTAR1	PTCH1	PXYLP1	PYROXD1	RAB11A	RABGAP1L	RABGGTB	RACGAP1	RALGAPA1	RAN	RANBP2	RANBP6	RAP1B	RAP2A	RAP2C	RASGRP1	RBAK	RBIS	RBM15	RBM25	RBM34	RBMX	RCBTB1	RCN2	RECQL	RFX7	RIOX2	RNF138	RNF6	RNFT1	RORA	RPAP3	RPL17	RPL22L1	RPL23	RPL24	RPL26	RPL34	RPL35	RPL36A	RPS17	RPS24	RPS27L	RPS6KB1	RPS7	RRAS2	RRM1	RRM2	RSAD2	RSL24D1	RTCA	RTP4	RWDD1	SACS	SAMD3	SAMD9	SAMD9L	SAR1B	SARNP	SBDS	SCOC	SDAD1	SEC11C	SEC23A	SEC24A	SEC31A	SEC61G	SEC63	SENP6	SERP1	SETDB2	SGPP1	SGTB	SH2D1A	SHLD2	SHPRH	SLAMF7	SLC18B1	SLC25A32	SLC25A46	SLC30A1	SLC33A1	SLC35A3	SLC35B3	SLC38A1	SLC39A10	SLC39A6	SLC39A8	SLC44A1	SLC5A3	SLIRP	SMARCA5	SMC3	SMC4	SMIM15	SNHG5	SNRPD2	SNRPE	SNRPG	SPIN1	SREK1	SREK1IP1	SRP19	SRP72	SRP9	SRSF1	SRSF10	SRSF11	SRSF3	SSB	STAMBPL1	STK39	STT3B	SUB1	SUCLA2	SUCLG2	SUCO	SUN1	SYNCRIP	TAF1D	TAF9	TASOR	TASOR2	TBC1D4	TBL1XR1	TCERG1	TCF12	TDG	TENT2	TENT4B	TFAM	TFRC	TGFBR3	THAP5	THEMIS	THUMPD1	TIA1	TIFA	TIMM17A	TLK1	TM9SF3	TMED5	TMEM106B	TMEM123	TMEM126A	TMEM126B	TMEM135	TMEM161B	TMEM168	TMEM181	TMEM209	TMEM243	TMEM263	TMEM64	TMEM87B	TMF1	TMX1	TMX3	TNFAIP8	TNFRSF17	TOMM5	TOMM7	TPD52	TPP2	TRA2B	TRAM1	TRAT1	TRIM22	TRMT11	TRMT13	TSNAX	TTC14	TTC37	TWF1	TXNDC15	TXNDC5	TYMS	U2SURP	UAP1	UBA2	UBA6	UBE2Q2	UBE3A	UBR1	UBR3	UBXN4	UFL1	UPF3A	UQCRB	UQCRH	UQCRQ	URI1	USO1	USP1	USP16	USP47	USP53	UTP23	VBP1	VEZT	VPS54	VTA1	WWP1	XAF1	XPOT	YTHDC2	YWHAQ	ZBTB1	ZBTB11	ZBTB21	ZBTB38	ZBTB41	ZBTB8OS	ZC3H15	ZCCHC10	ZCCHC7	ZDHHC20	ZFP62	ZMYM2	ZMYM6	ZNF107	ZNF146	ZNF207	ZNF22	ZNF451	ZNF518A	ZNF600	ZNF639	ZNF644	ZNF655	ZNF721	ZNF770	ZNF83	ZNHIT3	ZNHIT6	ZRANB2	ZWINT	ZZZ3
ERWIN_COHEN_BLOOD_TC_83_AGE_23_48YO_VACCINATED_VS_CONTROL_2DY_UP	> Genes up-regulated in blood vaccinated vs control in adults (23-48) after exposure to Live attenuated vaccine TC-83 , time point 2D	ANKRD22	APOBEC3A	APOL6	ATRIP	BATF2	BLVRA	BST2	CALHM6	CCL2	CCL8	CD274	CEACAM1	CMTR1	CXCL10	DDX58	DDX60	DDX60L	DOCK4	DRAP1	EIF2AK2	EPSTI1	ETV7	FBXO6	FRMD3	GALM	GBP1	GBP4	GBP5	GCH1	HELZ2	HERC5	HERC6	HES4	IFI16	IFI27	IFI35	IFI44	IFI44L	IFI6	IFIH1	IFIT1	IFIT2	IFIT3	IFIT5	IFITM1	IFITM2	IL1RN	IRF1-AS1	IRF7	ISG15	ISG20	KIAA0319L	LAMP3	LAP3	LGALS9	LIPA	LY6E	MAFB	MOV10	MS4A4A	MT1H	MT1HL1	MT1X	MT2A	MVB12A	MX1	MX2	NCOA7	NEXN	NTNG2	NUB1	OAS1	OAS2	OAS3	OASL	PARP12	PARP14	PARP9	PLSCR1	PML	PNPT1	RIN2	RNF213	RSAD2	RTP4	SAMD4A	SAMD9	SAMD9L	SCO2	SERPING1	SHFL	SIGLEC1	SOCS1	SP140	SPATS2L	SRGAP2	SRGAP2B	SRGAP2C	STAT1	STAT2	TDRD7	TENT5A	TFEC	TMEM268	TNFAIP6	TNFSF10	TNFSF13B	TOR1B	TREX1	TRIM22	TRIM5	TTC21A	UBE2L6	USP18	WARS1	XAF1	ZBP1	ZC3HAV1	ZCCHC2
ERWIN_COHEN_BLOOD_VACCINE_TC_83_AGE_23_48YO_VACCINATED_VS_CONTROL_14DY_DN	> Genes down-regulated in blood vaccinated vs control in adults (23-48) after exposure to Live attenuated vaccine TC-83 , time point 14D	EPB42	LINC01002	OR2W3	PI3	SELENBP1	SLC4A1	TNS1
ERWIN_COHEN_BLOOD_VACCINE_TC_83_AGE_23_48YO_VACCINATED_VS_CONTROL_2DY_DN	> Genes down-regulated in blood vaccinated vs control in adults (23-48) after exposure to Live attenuated vaccine TC-83 , time point 2D	ABAT	BRI3BP	CAMK1D	CD24	CEP68	CXCL8	DIP2A	DPY19L3	FCER1A	FCHO2	FRY	GPR27	GRAMD1C	H2AZ2	IGF1R	IRS2	ITM2A	KBTBD7	LINC01215	PDZD8	PIGX	RFLNB	RNF141	RRAGD	RUNX2	SGK1	SH3YL1	STEAP4	STXBP5	THBD	TMCC3	TP53INP1
ERWIN_COHEN_BLOOD_VACCINE_TC_83_AGE_23_48YO_VACCINATED_VS_CONTROL_7DY_DN	> Genes down-regulated in blood vaccinated vs control in adults (23-48) after exposure to Live attenuated vaccine TC-83 , time point 7D	CPA3	EPB42	IGF1R	MARCHF8	PI3	RFLNB	SLC4A1
ERWIN_COHEN_BLOOD_VACCINE_TC_83_AGE_23_48YO_VACCINATED_VS_CONTROL_7DY_UP	> Genes up-regulated in blood vaccinated vs control in adults (23-48) after exposure to Live attenuated vaccine TC-83 , time point 7D	APOL6	BLVRA	CCR1	CMPK2	CXCL10	DDX58	DDX60	DDX60L	EIF2AK2	EPSTI1	ETV7	FBXO6	GBP1	HERC5	HERC6	IFI27	IFI35	IFI44	IFI44L	IFI6	IFIH1	IFIT1	IFIT2	IFIT3	IFIT5	IFITM1	IFITM2	IL1RN	IRF7	ISG15	LAMP3	LAP3	LY6E	MAFB	MS4A4A	MT2A	MX1	MX2	NEXN	OAS1	OAS2	OAS3	OASL	PARP12	PARP14	PARP9	PLSCR1	PNPT1	PPM1K	RIN2	RNF213	RSAD2	RTP4	SAMD9	SAMD9L	SCO2	SERPING1	SHISA5	SIGLEC1	SPATS2L	STAT2	TNFAIP6	TNFSF10	TOR1B	TRIM14	TRIM22	TRIM5	UBE2L6	USP18	XAF1	ZBP1	ZCCHC2
FATTY_ACID_OXIDATION	> Genes annotated by the GO term GO:0019395. The removal of one or more electrons from a fatty acid, with or without the concomitant removal of a proton or protons, by reaction with an electron-accepting substance, by addition of oxygen or by removal of hydrogen.	ACADM	ACADS	ACADVL	ADIPOR1	ADIPOR2	ALOX12	BDH2	CPT1A	CPT1B	ECH1	ECHS1	HACL1	HADHB	HAO1	HAO2	PPARA	PPARD	PPARGC1A
FLETCHER_PBMC_BCG_10W_INFANT_BCG_STIMULATED_VS_UNSTIMULATED_10W_DN	> Genes down-regulated in peripheral blood mononuclear cell stimulated vs unstimulated in infants (10w) after exposure to BCG (Danish strain BCG Statens Serum Institut, Denmark) , time point 10W. Comment: PBMCs drawn at 10 weeks following immunization at birth	ABCA1	ABCC3	ABCG1	ADAP2	AIF1	ALCAM	ALDH1A2	ALDH3B1	ANXA1	ANXA11	ANXA2	ANXA4	ANXA5	APOC1	APOE	ARAP3	ARHGAP18	ASPHD1	ATP6AP2	ATP6V1A	AVPI1	C1orf54	C3	C3AR1	C5AR1	C5AR2	CA2	CAMK1	CAMSAP2	CAPG	CAPN2	CARD9	CCR1	CCR5	CD151	CD300C	CD300LB	CD33	CD36	CD52	CD63	CD84	CD86	CD9	CEBPA	CEBPB	CHST13	CLDN23	CLEC12A	CLEC4A	CLEC5A	CLIP2	CORO1C	CPQ	CREG1	CSF1R	CST3	CST6	CTSB	CTSD	CTSS	CXCL16	CYBB	CYFIP1	CYP1B1	CYP27A1	CYTH4	DAB2	DAGLA	DCSTAMP	DHRS9	DPYSL2	EEF1AKMT3	EGR2	EMP1	ENG	EVA1B	FABP4	FAM20C	FBP1	FCGRT	FGL2	FGR	FKBP1A	FLRT2	FLVCR2	FOS	FPR3	FTL	FUCA2	G6PD	GCLC	GLA	GLIPR1	GLIPR2	GLMP	GLUL	GPC2	GPC4	GPNMB	GPR35	GREM1	GSN	HAVCR2	HCST	HEBP1	HEXB	HK3	HMOX1	HSD3B7	HTRA1	ICAM5	IFI30	IGF2BP2	IGF2R	IGSF6	IL17RA	IL1R2	IL1RN	IL3RA	INF2	ITGAM	ITGAX	KCNE3	KCNN4	KCTD12	KIAA0930	KIFC3	LGALS1	LGALS3	LHFPL2	LILRA2	LIMS1	LINC00520	LINC01010	LMNA	LPL	LRP1	LRP3	LTBR	LYZ	MAPKAPK3	ME1	METTL7B	MFSD12	MGST1	MITF	MMP19	MMP9	MNDA	MPP1	MRAS	MYOF	NCEH1	NEK6	NIBAN2	NLRC4	NPC2	NPL	NRROS	NT5E	NUMB	OTOA	PACSIN2	PAPSS1	PDE4A	PDGFRB	PDLIM7	PDXK	PFKFB4	PI4K2A	PIEZO1	PKM	PLA2G7	PLBD1	PLEKHO2	PLIN2	PLXDC2	PNKD	PPARG	PPM1M	PTGR1	PTGS1	PTPN6	PTPRE	RAI14	RASSF4	RGCC	RGL1	RHOC	RNF122	RNF130	RPS6KA1	RXRA	S100A10	S100A11	S100A4	S100A6	SCARB2	SCG5	SDCBP	SDSL	SERPINE1	SH3BGRL3	SHTN1	SIGLEC9	SIPA1L2	SIRPA	SLAMF8	SLC16A3	SLC17A5	SLC1A3	SLC26A11	SLC27A3	SLC31A1	SLC31A2	SLC35E4	SLC37A2	SLC38A6	SLC44A1	SLC49A3	SLC7A8	SLCO3A1	SMCO4	SNAI3	SPHK1	SPI1	SPINT1	SPP1	SPRED1	SRXN1	STAB1	STARD8	TBXAS1	TGFBI	THEMIS2	TIMP2	TKTL1	TM4SF19	TMBIM1	TMEM158	TNFRSF21	TNS3	TPM4	TPST1	TSPO	TYROBP	VIM	VIPR1	VWA5A	VWF	ZEB2	ZMIZ1	ZMYND15	ZNF366	ZYX
FLETCHER_PBMC_BCG_10W_INFANT_BCG_STIMULATED_VS_UNSTIMULATED_10W_UP	> Genes up-regulated in peripheral blood mononuclear cell stimulated vs unstimulated in infants (10w) after exposure to BCG (Danish strain BCG Statens Serum Institut, Denmark) , time point 10W. Comment: PBMCs drawn at 10 weeks following immunization at birth	AARS1	ABTB2	ACOT7	ADA	ADORA2A	AKR1C2	APOL1	APOL3	AQP9	ASNS	ASPHD2	BATF	BATF3	BCL2A1	C2CD4B	CCL1	CCL20	CCL22	CCL3	CCL3L1	CCL4	CD38	CD93	CHAC1	CITED4	CKB	CSF2	CSF3	CXCL1	CXCL10	CXCL2	CXCL3	CXCL8	CXCR5	D2HGDH	DDIT4	DUSP5	EBI3	EDN1	EML2	EPSTI1	F3	FERMT2	FEZ1	G0S2	GADD45B	GBP1	GBP2	GBP4	GBP5	GNG8	HDGFL3	HECW2	IDO1	IER3	IFI44L	IFIH1	IFIT3	IL12B	IL1A	IL1B	IL36G	IL6	IRF1	IRF4	IRF9	ISG15	LAMP3	LIF	LTA	MAP3K8	MARS1	MMP1	MMP10	MMP14	MT2A	MTHFD1L	MX1	NAMPT	NEU4	NFKB1	NFKBIZ	NME2	OAS3	OSM	PARP9	PHGDH	PHLDA2	PIM1	PIM2	PLAAT4	PMAIP1	PSAT1	PSMB9	PSME2	PTGS2	PTX3	PYCR1	RGS3	RIPK2	RNF144B	RUNX3	SERPINA1	SERPINB1	SERPINB2	SERPINB7	SESN2	SLC22A1	SLC7A5	SLC7A7	SOCS1	SOD2	STAT1	TFPI2	TNF	TNFAIP6	TNFSF4	TRAF4	TRIB3	TRIM22	UBE2L6	VNN1	VNN3	VPREB3	WARS1	XCL2	ZMIZ2
FLETCHER_PBMC_BCG_10W_INFANT_PPD_STIMULATED_VS_UNSTIMULATED_10W_DN	> Genes down-regulated in peripheral blood mononuclear cell stimulated vs unstimulated in infants (10w) after exposure to BCG (Danish strain BCG Statens Serum Institut, Denmark) , time point 10W. Comment: PBMCs drawn at 10 weeks following immunization at birth	ABCC3	ABCG1	AIF1	ALCAM	ALDH1A2	ALDH3B1	ANXA1	ANXA11	ANXA4	APOC1	APOE	ASAH1	ASPHD1	ATP6AP2	ATP6V1A	AVPI1	C1orf54	C5AR1	CA2	CAMK1	CAPN2	CARD9	CCR1	CCR5	CD151	CD33	CD36	CD52	CD63	CD86	CD9	CEBPA	CLIP2	CORO1C	CSF1R	CST3	CST6	CTSB	CTSD	CTSS	CYB5R4	CYFIP1	DAB2	DAGLA	DCSTAMP	DHRS9	DPYSL2	EEF1AKMT3	EGR2	EMP1	ENG	FABP4	FAM20C	FBP1	FCGRT	FCN1	FGL2	FHL3	FKBP1A	FLRT2	FLVCR2	FPR3	FTL	G6PD	GCLC	GLA	GLIPR1	GLIPR2	GLMP	GPC4	GPNMB	GREM1	GRN	GSN	HAVCR2	HCST	HEXB	HK3	HMOX1	HSD3B7	HTRA1	ICAM5	IFI30	IGF2BP2	IGF2R	IGSF6	IL13RA1	IL1R2	IL1RN	INF2	ITGAM	KCNE3	KIAA0930	KLF9	LGALS3	LHFPL2	LIMS1	LINC00520	LINC01010	LMNA	LPL	LRP1	LRP3	LYZ	ME1	METTL7B	MFSD12	MGST1	MITF	MMP19	MNDA	MPP1	MRAS	MYOF	NCEH1	NEK6	NIBAN2	NLRC4	NPL	NRROS	OTOA	PACSIN2	PAPSS1	PDGFRB	PI4K2A	PLBD1	PLBD2	PLIN2	PLXDC2	PPARG	PTGS1	RAB34	RGCC	RHOC	RNASE1	RNF130	RPS6KA1	S100A10	S100A4	S100A6	SCARB2	SDCBP	SDSL	SERPINE1	SHTN1	SIRPA	SLAMF8	SLC17A5	SLC1A3	SLC1A4	SLC27A3	SLC31A1	SLC31A2	SLC37A2	SLC38A6	SLC44A1	SLC49A3	SLC7A8	SLCO3A1	SMCO4	SPHK1	SPINK1	SPINT1	SPP1	SPRED1	SPRY2	STAB1	TGFBI	THEMIS2	TIMP2	TKTL1	TM4SF19	TMBIM1	TNFRSF21	TNS3	TSPO	VIM	VWA5A	VWF	ZMIZ1	ZNF366
FLETCHER_PBMC_BCG_10W_INFANT_PPD_STIMULATED_VS_UNSTIMULATED_10W_UP	> Genes up-regulated in peripheral blood mononuclear cell stimulated vs unstimulated in infants (10w) after exposure to BCG (Danish strain BCG Statens Serum Institut, Denmark) , time point 10W. Comment: PBMCs drawn at 10 weeks following immunization at birth	ABTB2	ACSL1	ADORA2A	AKR1C2	AQP9	ATP2B1	BATF	BCL2A1	C15orf48	C2CD4B	CCL1	CCL20	CCL22	CCL3	CCL3L1	CCL4	CD93	CEMIP	CHAC1	CKB	CSF2	CSF3	CXCL1	CXCL2	CXCL3	CXCL5	CXCL8	CXCR5	DDIT4	DUSP5	EBI3	EDN1	EPB41L3	FEZ1	G0S2	GBP1	GBP2	GBP4	GBP5	GLYR1	GNG11	GNG8	HCAR3	IDO1	IER3	IL1A	IL1B	IL36G	IL6	INHBA	LAMP3	LTA	MAP3K8	MARCKS	MMP1	MMP10	MMP14	MT1G	MT1M	MT2A	MTHFD1L	NAMPT	NEU4	NFKBIZ	OSM	PARP9	PHGDH	PHLDA2	PIM1	PIM2	PTGS2	PTX3	PYCR1	RGS16	RIPK2	RNF144B	SERPINA1	SERPINB2	SERPINB7	SESN2	SLC7A5	SLC7A7	SOD2	TFPI2	THBD	THBS1	TNF	TNFAIP6	TRAF4	TRIB3	VNN3	VPREB3
FRIDMAN_IMMORTALIZATION_DN	> Genes down-regulated in immortalized cell lines.	AHR	ALDH1A3	AOPEP	CCN2	CDKN1A	CDKN2A	CLTB	CREG1	CXCL14	CYP1B1	FILIP1L	HPS5	HSPA2	HTATIP2	HTRA1	IFI16	IGFBP3	IGFBP4	IGFBP5	IGFBP6	IGFBP7	IRF5	IRF7	MAP1LC3B	MAP2K3	NDN	OPTN	RB1	SERPINE1	SPARC	TGFB1I1	TP53	TSPYL5
FRIDMAN_SENESCENCE_DN	> Genes down-regulated in senescent cells.	ALDH1A1	BMI1	CCN4	CCNB1	CDC25B	CKS1BP7	COL3A1	E2F4	EGR1	ID1	LAMA1	LDB2	MARCKS
FRIDMAN_SENESCENCE_UP	> Genes up-regulated in senescent cells.	ALDH1A3	AOPEP	CCN2	CCND1	CD44	CDKN1A	CDKN1C	CDKN2A	CDKN2B	CDKN2D	CITED2	CLTB	COL1A2	CREG1	CRYAB	CXCL14	CYP1B1	EIF2S2	ESM1	F3	FILIP1L	FN1	GSN	GUK1	HBS1L	HPS5	HSPA2	HTATIP2	IFI16	IFNG	IGFBP1	IGFBP2	IGFBP3	IGFBP4	IGFBP5	IGFBP6	IGFBP7	IGSF3	ING1	IRF5	IRF7	ISG15	MAP1LC3B	MAP2K3	MDM2	MMP1	NDN	NME2	NRG1	OPTN	PEA15	RAB13	RAB31	RAB5B	RABGGTA	RAC1	RBL2	RGL2	RHOB	RRAS	S100A11	SERPINB2	SERPINE1	SMPD1	SMURF2	SOD1	SPARC	STAT1	TES	TFAP2A	TGFB1I1	THBS1	TNFAIP2	TNFAIP3	TP53	TSPYL5	VIM
GOBP_2_OXOGLUTARATE_METABOLIC_PROCESS	> The chemical reactions and pathways involving oxoglutarate, the dianion of 2-oxoglutaric acid. It is a key constituent of the TCA cycle and a key intermediate in amino-acid metabolism. [ISBN:0198506732]	AADAT	ADHFE1	D2HGDH	DLD	DLST	GOT1	GOT2	GPT2	IDH1	IDH2	KYAT3	L2HGDH	MRPS36	OGDH	PHYH	TAT
GOBP_ACETYL_COA_BIOSYNTHETIC_PROCESS_FROM_PYRUVATE	> The chemical reactions and pathways resulting in the formation of acetyl-CoA from pyruvate. [GOC:dph, GOC:go_curators, GOC:tb]	DLAT	DLD	GSTZ1	MPC2	PDHA1	PDHA2	PDHB	PDHX	PDK1	PDK2	PDK3	PDK4	PDP1	PDP2	PDPR
GOBP_ACETYL_COA_METABOLIC_PROCESS	> The chemical reactions and pathways involving acetyl-CoA, a derivative of coenzyme A in which the sulfhydryl group is acetylated; it is a metabolite derived from several pathways (e.g. glycolysis, fatty acid oxidation, amino-acid catabolism) and is further metabolized by the tricarboxylic acid cycle. It is a key intermediate in lipid and terpenoid biosynthesis. [ISBN:0198547684]	AADAT	AASS	ACACA	ACACB	ACAT1	ACLY	ACOT12	ACSS1	ACSS2	DIP2A	DLAT	DLD	DLST	FASN	GSTZ1	HMGCS1	HMGCS2	KYNU	MLYCD	MPC2	MVD	MVK	NUDT7	PDHA1	PDHA2	PDHB	PDHX	PDK1	PDK2	PDK3	PDK4	PDP1	PDP2	PDPR	PIPOX	PMVK	PPCS	TDO2
GOBP_ACETYLCHOLINE_METABOLIC_PROCESS	> The chemical reactions and pathways involving acetylcholine, the acetic acid ester of the organic base choline. Acetylcholine is a major neurotransmitter and neuromodulator both in the central and peripheral nervous systems. It also acts as a paracrine signal in various non-neural tissues. [GOC:jl, GOC:nln, ISBN:0192800752]	ACHE	CHAT	COLQ	SLC44A4	SLC5A7
GOBP_ACID_SECRETION	> The controlled release of acid by a cell or a tissue. [GOC:ai]	ABCB11	ABCB4	ABCC2	APBA1	CASR	CCKBR	CES1	CHRM5	DRD2	DRD3	GHRL	HIP1R	HRH2	HTR1B	KCNQ1	MIR33A	NMU	NTSR1	OXT	OXTR	PRKAA1	PTGER3	SCT	SGK1	SLC10A1	SLC22A16	SLC26A6	SLC26A7	SLC51A	SLC51B	SLC9A3R1	SLC9A4	SNX10	SV2A	TFF2	TRH	TRPC4	UCN	UGT1A3	UMOD
GOBP_ACYL_CARNITINE_TRANSPORT	> The directed movement of acyl carnitine into, out of or within a cell, or between cells, by means of some agent such as a transporter or pore. Acyl carnitine is the condensation product of a carboxylic acid and carnitine and is the transport form for a fatty acid crossing the mitochondrial membrane. [GOC:ai]	SLC25A20	SLC25A29	SLC25A45	SLC25A47	SLC25A48
GOBP_ACYLGLYCEROL_ACYL_CHAIN_REMODELING	> Remodeling the acyl chains of an acylglycerol, through sequential deacylation and re-acylation reactions, to generate an acylglycerol containing different types of fatty acid acyl chains. [GOC:mw, PMID:15364929]	AWAT2	DGAT1	DGAT2	DGAT2L6	DGAT2L7P	MGLL	PNPLA2	PNPLA3
GOBP_ACYLGLYCEROL_TRANSPORT	> The directed movement of an acylglycerol into, out of or within a cell, or between cells, by means of some agent such as a transporter or pore. An acylglycerol is any mono-, di- or triester of glycerol with (one or more) fatty acids. [GOC:BHF, GOC:rl]	APOH	CD36	CETP	LPCAT3	MIR30C1	MTTP	VAMP7
GOBP_AEROBIC_RESPIRATION	> The enzymatic release of energy from inorganic and organic compounds (especially carbohydrates and fats) which requires oxygen as the terminal electron acceptor. [GOC:das, GOC:jl, ISBN:0140513590]	ACO1	ACO2	ACTN3	AFG1L	ATP5F1D	BLOC1S1	BNIP3	CAT	CBFA2T3	COX10	COX15	COX4I1	COX4I2	COX5A	COX5B	COX6A1	COX6A2	COX6B1	COX6C	COX7A2L	COX7B	COX7C	COX8A	CS	CYCS	DHTKD1	DLAT	DLD	DLST	FAHD1	FH	FXN	HIF1A	IDE	IDH1	IDH2	IDH3A	IDH3B	IDH3G	IREB2	MDH1	MDH1B	MDH2	ME2	ME3	MT-CO1	MT-CO2	MT-CO3	MT-ND1	MT-ND4	MTCO2P12	MTFR1	MTFR1L	MTFR2	NDUFA4	NDUFS7	NDUFS8	NNT	NOP53	OGDH	OGDHL	OXA1L	PANK2	PDHA1	PDHA2	PDHB	SDHA	SDHAF2	SDHB	SDHC	SDHD	SHMT2	SIRT3	SLC25A14	SUCLA2	SUCLG1	SUCLG2	SURF1	UCN	UQCR10	UQCRB	UQCRC1	UQCRC2	UQCRH	UQCRHL	VCP
GOBP_ALKANESULFONATE_METABOLIC_PROCESS	> The chemical reactions and pathways involving alkanesulfonates, the anion of alkanesulfonic acids, sulfonic acid derivatives containing an aliphatic hydrocarbon group. [GOC:ai]	BAAT	CDO1	CSAD	GHR	PHGDH	STAT5A	STAT5B
GOBP_ALPHA_LINOLENIC_ACID_METABOLIC_PROCESS	> The chemical reactions and pathways involving alpha-linolenic acid, an unsaturated omega-6 fatty acid that has the molecular formula C18H32O2. [PMID:15538555]	ABCD1	ACAA1	ACOT8	ACOX1	ACSL1	ELOVL1	ELOVL2	ELOVL3	ELOVL5	FADS1	FADS2	HSD17B4	SCP2
GOBP_AMINO_ACID_ACTIVATION	> The modification of an amino acid to an active form, for incorporation into a peptide, protein or other macromolecule. [GOC:jl]	AARS1	AARS2	AARSD1	AASDH	AIMP1	AIMP2	CARS1	CARS2	DALRD3	DARS1	DARS2	EARS2	EEF1E1	EPRS1	FARS2	FARSA	FARSB	GARS1	GATB	GATC	HARS1	HARS2	IARS1	IARS2	KARS1	LARS1	LARS2	MARS1	MARS2	NARS1	NARS2	PARS2	PPA1	PPA2	QARS1	QRSL1	RARS1	RARS2	SARS1	SARS2	TARS1	TARS2	TARS3	VARS1	VARS2	WARS1	WARS2	YARS1	YARS2
GOBP_AMINO_ACID_HOMEOSTASIS	> Any process involved in the maintenance of an internal steady state of amino acid within an organism or cell. [PMID:19955263]	GLS	GRM2	KCTD7	SLC1A1	SLC66A1	SLC7A11
GOBP_AMINO_ACID_NEUROTRANSMITTER_REUPTAKE	> The uptake of amino acid neurotransmitters by neurons or glial cells. This process leads to inactivation and recycling of neurotransmitters. [ISBN:0123668387]	ATP1A2	CLN8	ITGB1	KCNJ10	PER2
GOBP_AMINO_ACID_SALVAGE	> Any process which produces an amino acid from derivatives of it, without de novo synthesis. [GOC:jl]	ADI1	APIP	BHMT	BHMT2	ENOPH1	MRI1	MTAP
GOBP_AMINO_ACID_TRANSMEMBRANE_TRANSPORT	> The process in which an amino acid is transported across a membrane. [GOC:dph, GOC:tb]	ACE2	ARL6IP1	ARL6IP5	ATP1A2	CLN8	CLTRN	GRM1	ITGB1	KCNJ10	LRRC8A	LRRC8C	LRRC8D	LRRC8E	NTSR1	PDPN	PER2	PRAF2	PSEN1	RGS2	RGS4	SFXN1	SFXN2	SFXN3	SLC15A4	SLC16A10	SLC16A2	SLC17A6	SLC17A7	SLC17A8	SLC1A1	SLC1A2	SLC1A3	SLC1A4	SLC1A5	SLC1A6	SLC1A7	SLC22A2	SLC22A4	SLC25A12	SLC25A13	SLC25A15	SLC25A18	SLC25A2	SLC25A22	SLC25A29	SLC25A38	SLC32A1	SLC36A1	SLC36A2	SLC36A3	SLC36A4	SLC38A1	SLC38A10	SLC38A11	SLC38A2	SLC38A3	SLC38A4	SLC38A5	SLC38A6	SLC38A7	SLC38A8	SLC38A9	SLC3A1	SLC3A2	SLC43A1	SLC43A2	SLC47A1	SLC66A1	SLC66A1L	SLC6A12	SLC6A13	SLC6A14	SLC6A15	SLC6A18	SLC6A19	SLC6A20	SLC6A5	SLC6A6	SLC6A7	SLC6A9	SLC7A1	SLC7A10	SLC7A11	SLC7A13	SLC7A14	SLC7A2	SLC7A3	SLC7A4	SLC7A5	SLC7A5P1	SLC7A5P2	SLC7A6	SLC7A7	SLC7A8	SLC7A9	TSPO2
GOBP_AMINOPHOSPHOLIPID_TRANSPORT	> The directed movement of aminophospholipids into, out of or within a cell, or between cells, by means of some agent such as a transporter or pore. Aminophospholipids contain phosphoric acid as a mono- or diester and an amino (NH2) group. [GOC:ai]	ATP11A	ATP11B	ATP11C	ATP8A1	ATP8A2	ATP8B1	SCARB2	TMEM30A	TMEM30B
GOBP_ARACHIDONIC_ACID_METABOLIC_PROCESS	> The chemical reactions and pathways involving arachidonic acid, a straight chain fatty acid with 20 carbon atoms and four double bonds per molecule. Arachidonic acid is the all-Z-(5,8,11,14)-isomer. [ISBN:0198506732]	AKR1C3	ALOX12	ALOX12B	ALOX15	ALOX15B	ALOX5	ALOXE3	AWAT1	CBR1	CYP1A1	CYP1A2	CYP1B1	CYP2A13	CYP2A6	CYP2A7	CYP2B6	CYP2C18	CYP2C19	CYP2C8	CYP2C9	CYP2D6	CYP2D7	CYP2E1	CYP2F1	CYP2G1P	CYP2J2	CYP2S1	CYP2U1	CYP4A11	CYP4A22	CYP4F11	CYP4F12	CYP4F2	CYP4F3	DAGLA	DAGLB	EPHX1	EPHX2	FAAH	FAAH2	GPX1	GPX4	HPGDS	MAPK3	MGLL	PLA2G10	PLA2G2F	PLA2G4A	PLA2G4B	PLA2G4C	PNPLA8	PTGDS	PTGES	PTGES2	PTGES3	PTGIS	PTGS1	PTGS2	TBXAS1
GOBP_ARACHIDONIC_ACID_SECRETION	> The controlled release of arachidonic acid from a cell or a tissue. [GOC:ai]	ACE	ANXA1	AVPR1B	BDKRB2	DRD2	DRD3	DRD4	NMB	NMUR2	NTSR1	OC90	PLA2G10	PLA2G12A	PLA2G12B	PLA2G1B	PLA2G2A	PLA2G2C	PLA2G2D	PLA2G2E	PLA2G2F	PLA2G3	PLA2G4A	PLA2G4F	PLA2G5	PLA2R1	PNPLA8	PROCA1	SSTR4	SYK
GOBP_AROMATIC_AMINO_ACID_FAMILY_CATABOLIC_PROCESS	> The chemical reactions and pathways resulting in the breakdown of aromatic amino acid family, amino acids with aromatic ring (phenylalanine, tyrosine, tryptophan). [GOC:go_curators]	AADAT	ACMSD	AFMID	ASRGL1	FAH	GSTZ1	HAAO	HGD	HPD	IDO1	IDO2	IL4I1	KMO	KYAT1	KYNU	PAH	PCBD1	QDPR	TAT	TDO2
GOBP_AROMATIC_AMINO_ACID_FAMILY_METABOLIC_PROCESS	> The chemical reactions and pathways involving aromatic amino acid family, amino acids with aromatic ring (phenylalanine, tyrosine, tryptophan). [GOC:go_curators]	AADAT	ACMSD	AFMID	ASRGL1	ATP7A	DCT	FAH	GCDH	GSTZ1	HAAO	HGD	HPD	HPDL	IDO1	IDO2	IL4I1	IYD	KMO	KYAT1	KYNU	PAH	PARK7	PCBD1	QDPR	TAT	TDO2	TH	THAP4	TPH1	TPH2	TTC36	TYR
GOBP_ARTERY_SMOOTH_MUSCLE_CONTRACTION	> A process in which force is generated within smooth muscle tissue, resulting in a change in muscle geometry. This process occurs in the artery. Force generation involves a chemo-mechanical energy conversion step that is carried out by the actin/myosin complex activity, which generates force through ATP hydrolysis. The artery is a vessel carrying blood away from the heart. [GOC:mtg_muscle, MA:0000708, MSH:D001158]	BBS2	CD38	EDN1	EDN2	EDNRA	HTR2A	MKKS	SCNN1B
GOBP_ATP_SYNTHESIS_COUPLED_ELECTRON_TRANSPORT	> The transfer of electrons through a series of electron donors and acceptors, generating energy that is ultimately used for synthesis of ATP. [ISBN:0716731363]	AFG1L	BID	CCNB1	CDK1	CHCHD2	COA6	COQ9	COX10	COX15	COX4I1	COX4I2	COX5A	COX5B	COX6A1	COX6A2	COX6B1	COX6C	COX7A2L	COX7B	COX7C	COX8A	CYC1	CYCS	DGUOK	DLD	DNAJC15	GHITM	ISCU	MIR210	MT-CO1	MT-CO2	MT-CO3	MT-CYB	MT-ND1	MT-ND2	MT-ND3	MT-ND4	MT-ND4L	MT-ND5	MT-ND6	MTCO2P12	NDUFA1	NDUFA10	NDUFA11	NDUFA12	NDUFA13	NDUFA2	NDUFA3	NDUFA4	NDUFA5	NDUFA6	NDUFA7	NDUFA8	NDUFA9	NDUFAB1	NDUFAF1	NDUFB1	NDUFB10	NDUFB11	NDUFB2	NDUFB3	NDUFB4	NDUFB5	NDUFB6	NDUFB7	NDUFB8	NDUFB9	NDUFC1	NDUFC2	NDUFC2-KCTD14	NDUFS1	NDUFS2	NDUFS3	NDUFS4	NDUFS5	NDUFS6	NDUFS7	NDUFS8	NDUFV1	NDUFV2	NDUFV3	PARK7	PINK1	SDHA	SDHAF2	SDHC	SDHD	SNCA	TAZ	UQCC3	UQCR10	UQCR11	UQCRB	UQCRC1	UQCRC2	UQCRFS1	UQCRFS1P1	UQCRH	UQCRHL	UQCRQ
GOBP_ATP_SYNTHESIS_COUPLED_PROTON_TRANSPORT	> The transport of protons across a membrane to generate an electrochemical gradient (proton-motive force) that powers ATP synthesis. [ISBN:0716731363]	ANTKMT	ATP5F1A	ATP5F1B	ATP5F1C	ATP5F1D	ATP5F1E	ATP5F1EP2	ATP5MC1	ATP5MC2	ATP5MC3	ATP5ME	ATP5MF	ATP5MG	ATP5MGL	ATP5PB	ATP5PD	ATP5PF	ATP5PO	ATP6V0C	ATP6V1A	ATPSCKMT	DMAC2L	DNAJC30	MT-ATP6	MT-ATP8	STOML2	VPS9D1
GOBP_ATTACHMENT_OF_GPI_ANCHOR_TO_PROTEIN	> A transamidation reaction that results in the cleavage of the polypeptide chain and the concomitant transfer of the GPI anchor to the newly formed carboxy-terminal amino acid of the anchored protein. The cleaved C-terminal contains the C-terminal GPI signal sequence of the newly synthesized polypeptide chain. [ISBN:0879695595]	GPAA1	PGAP1	PIGK	PIGS	PIGT	PIGU
GOBP_BILE_ACID_AND_BILE_SALT_TRANSPORT	> The directed movement of bile acid and bile salts into, out of or within a cell, or between cells, by means of some agent such as a transporter or pore. [GOC:dph, GOC:krc, PMID:12663868, PMID:14699511]	ABCB11	ABCC11	ABCC2	ABCC3	AKR1C1	AKR1C4	AQP9	ATP8B1	CEACAM1	CYP7A1	NCOA1	NCOA2	NR0B2	NR1H4	PRKAA1	RXRA	SLC10A1	SLC10A2	SLC10A3	SLC10A4	SLC10A5	SLC10A6	SLC10A7	SLC27A5	SLC51A	SLC51B	SLCO1A2	SLCO1B1	SLCO1B3	SLCO1B7	SLCO1C1	SLCO2B1	STARD5
GOBP_BILE_ACID_SIGNALING_PATHWAY	> A series of molecular signals initiated by the binding of a bile acid to a receptor, and ending with regulation of a downstream cellular process, e.g. transcription. [GOC:bf, GOC:signaling, PMID:12016314]	ABCC2	ABCC4	ABCG5	ABCG8	CIDEB	CYP7A1	CYP8B1	DGAT2	GPBAR1	NR1H4	PRKAA1	SLC10A1	VDR
GOBP_C4_DICARBOXYLATE_TRANSPORT	> The directed movement of a C4-dicarboxylate into, out of or within a cell, or between cells, by means of some agent such as a transporter or pore. A C4-dicarboxylate is the anion of a dicarboxylic acid that contains four carbon atoms. [GOC:krc, GOC:mah]	LRRC8A	LRRC8C	LRRC8D	LRRC8E	NTSR1	SLC12A2	SLC13A2	SLC13A3	SLC13A5	SLC1A1	SLC1A2	SLC1A3	SLC1A4	SLC1A5	SLC1A6	SLC25A10	SLC25A11	SLC25A12	SLC25A13	SLC25A14	SLC25A18	SLC25A22	SLC25A30	SLC38A7
GOBP_C_TERMINAL_PROTEIN_AMINO_ACID_MODIFICATION	> The alteration of the C-terminal amino acid residue in a protein. [GOC:mah]	AGBL1	AGBL4	AGTPBP1	ATG12	ATG5	ATG7	FOLH1	FOLH1B	GPLD1	ICMT	IRGM	LCMT1	TTL	WIPI2
GOBP_CARDIOLIPIN_ACYL_CHAIN_REMODELING	> Remodeling the acyl chains of premature (de novo synthesized) cardiolipin (1,3-bis(3-phosphatidyl)glycerol), through sequential deacylation and re-acylation reactions, to generate mature cardiolipin containing high-levels of unsaturated fatty acids. [GOC:bf, GOC:rb, PMID:19244244]	HADHA	HADHB	LCLAT1	PLA2G4A	PLA2G5	PLA2G6	TAZ	THEM5
GOBP_CELL_DEATH_IN_RESPONSE_TO_OXIDATIVE_STRESS	> Any biological process that results in permanent cessation of all vital functions of a cell upon exposure to an oxidative stress stimulus. [GOC:bf, GOC:PARL]	AKT1	ARL6IP5	ATF4	ATG7	BAG5	BCL2	CYP1B1	DIABLO	ENDOG	FBXO7	FBXW7	FYN	GATA4	GPR37	GPR37L1	GPX1	GSKIP	HDAC6	HGF	HIF1A	HSPB1	HTRA2	IL10	INS	JAK2	LANCL1	LRRK2	MAP3K5	MAPK7	MCL1	MEAK7	MELK	MET	MIR133A1	MIR17	MIR195	MIR19A	MIR21	MIR29B1	MIR34A	MIR92A1	MIRLET7B	MMP3	NFE2L2	NME5	NOL3	NONO	NOX1	NR4A3	P4HB	PAGE4	PARK7	PARP1	PAWR	PDCD10	PDE8A	PDK1	PINK1	PJVK	PML	PPIA	PRKCD	PRKN	PRODH	PYCR1	RACK1	REST	RIPK1	RNF112	SFPQ	SIGMAR1	SIRT1	SLC1A1	SLC7A11	SOD1	SOD2	STK24	STK25	STK26	TBC1D24	TLR4	TLR6	TRAP1	TSC1	TXN	UBQLN1	VNN1	WNT1	ZNF622
GOBP_CELLULAR_RESPONSE_TO_ACID_CHEMICAL	> Any process that results in a change in state or activity of a cell (in terms of movement, secretion, enzyme production, gene expression, etc.) as a result of a stimulus by the chemical structure of the anion portion of the dissociated acid (rather than the acid acting as a proton donor). The acid chemical may be in gaseous, liquid or solid form. [GOC:go_curators, GOC:mah, Wikipedia:Acid]	AMIGO1	AQP2	ASS1	ATP7A	AVPR1A	BCL11A	CAPN2	CASTOR1	CASTOR2	CASTOR3	CEBPB	COL16A1	COL1A1	COL1A2	COL4A1	COL5A2	COL6A1	CPEB1	CPEB3	CPEB4	CYBB	DNMT3A	FYN	GCLM	GLRA1	GLRA2	HNRNPD	HSF1	IPO5	KLF2	KLHL22	LAMTOR1	LAMTOR2	LAMTOR3	LAMTOR4	LAMTOR5	LARS1	MIR92A1	MMP2	MTOR	NEURL1	NSMF	NTRK2	OPA1	PDGFC	PDGFD	PDGFRA	PIK3CA	PKD2	PNPLA3	RPTOR	RRAGA	RRAGB	RRAGC	RRAGD	SESN1	SESN2	SESN3	SH3BP4	SIPA1	SIX1	SLC38A9	SOCS1	SPAAR	TNF	UBR1	UBR2	VEGFA	XBP1
GOBP_CELLULAR_RESPONSE_TO_ATP	> Any process that results in a change in state or activity of a cell (in terms of movement, secretion, enzyme production, gene expression, etc.) as a result of an ATP (adenosine 5'-triphosphate) stimulus. [GOC:mah]	CIB2	HSP90B1	P2RX3	P2RX4	P2RX7	P2RY1	P2RY11	P2RY12	P2RY2	P2RY4	PDXP	RYR3	SOD1	SSH1	TAF1	TRPM4	TRPV1
GOBP_CELLULAR_RESPONSE_TO_FATTY_ACID	> Any process that results in a change in state or activity of a cell (in terms of movement, secretion, enzyme production, gene expression, etc.) as a result of a fatty acid stimulus. [GOC:mah]	ADIPOR2	AKR1C1	AKR1C2	AKR1C3	AKR1C4	ASS1	CCNB1	CDK4	CLDN1	CPS1	CPT1A	CREB1	DGAT2	E2F1	EDN1	FFAR2	FFAR3	ID3	IRS1	KCNK4	LPL	MIR92A1	NFATC4	NME1	NME2	NR1H4	OR51E2	PDK3	PDK4	PID1	PPARGC1A	PTAFR	SMARCD1	SRC	SREBF1	UCP1	XRCC5	ZC3H12A
GOBP_CELLULAR_RESPONSE_TO_RETINOIC_ACID	> Any process that results in a change in state or activity of a cell (in terms of movement, secretion, enzyme production, gene expression, etc.) as a result of a retinoic acid stimulus. [GOC:mah]	ABL2	ADNP2	ALDH1A2	AQP1	ATM	BRINP1	BRINP2	BRINP3	COL1A1	CREB1	CYP26B1	EPHA3	FGFR2	FZD10	FZD4	FZD7	GJB3	HDAC2	HOXA2	HTRA2	KLF4	LEP	LTK	LYN	MEIOSIN	MYB	MYOG	NDUFA13	OSR1	PAX2	PCK1	PHB2	PPARG	PTK2B	PTK6	PTK7	RARG	RET	RORB	SERPINF1	SETX	SLC6A4	SNW1	SOX9	STRA8	TBX1	TEAD2	TESC	TNC	TWF2	WNT10B	WNT11	WNT2	WNT3	WNT3A	WNT5A	WNT5B	WNT6	WNT7B	WNT8B	WNT9A	WNT9B	YAP1	ZNF35
GOBP_CERAMIDE_TRANSPORT	> The directed movement of ceramides into, out of or within a cell, or between cells, by means of some agent such as a transporter or pore. Ceramides are a class of lipid composed of sphingosine linked to a fatty acid. [GOC:bf, GOC:sart]	ABCA12	ABCA2	ABCB1	CERT1	CPTP	GLTP	GLTPD2	MTTP	PLEKHA3	PLEKHA8	PLEKHA8P1	PLTP	PSAP	SGPP1
GOBP_CHYLOMICRON_REMODELING	> The acquisition, loss or modification of a protein or lipid within a chylomicron, including the hydrolysis of triglyceride by lipoprotein lipase and the subsequent loss of free fatty acid. [GOC:BHF, GOC:expert_pt, GOC:mah, GOC:rl]	APOA1	APOA2	APOA4	APOB	APOC2	APOC3	APOE	GPIHBP1	LPL
GOBP_CITRATE_METABOLIC_PROCESS	> The chemical reactions and pathways involving citrate, 2-hydroxy-1,2,3-propanetricarboyxlate. Citrate is widely distributed in nature and is an important intermediate in the TCA cycle and the glyoxylate cycle. [ISBN:0198506732]	ACLY	ACO1	ACO2	CS	IREB2
GOBP_CITRULLINE_BIOSYNTHETIC_PROCESS	> The chemical reactions and pathways resulting in the formation of citrulline, N5-carbamoyl-L-ornithine, an alpha amino acid not found in proteins. [ISBN:0198506732]	ALDH18A1	ATP2B4	CAD	CPS1	OTC
GOBP_CITRULLINE_METABOLIC_PROCESS	> The chemical reactions and pathways involving citrulline, N5-carbamoyl-L-ornithine, an alpha amino acid not found in proteins. [ISBN:0198506732]	ALDH18A1	ASS1	ATP2B4	CAD	CPS1	DDAH1	DDAH2	OTC
GOBP_CORNIFICATION	> A type of programmed cell death that occurs in the epidermis, morphologically and biochemically distinct from apoptosis. It leads to the formation of corneocytes, i.e. dead keratinocytes containing an amalgam of specific proteins (e.g., keratin, loricrin, SPR and involucrin) and lipids (e.g., fatty acids and ceramides), which are necessary for the function of the cornified skin layer (mechanical resistance, elasticity, water repellence and structural stability). [GOC:krc, PMID:18846107]	CAPN1	CAPNS1	CASP14	CDSN	CELA2A	CERS3	CSTA	CYP26B1	DSC1	DSC2	DSC3	DSG1	DSG2	DSG3	DSG4	DSP	EVPL	FLG	FURIN	IVL	JUP	KAZN	KLK12	KLK13	KLK14	KLK5	KRT1	KRT10	KRT12	KRT13	KRT14	KRT15	KRT16	KRT17	KRT18	KRT19	KRT2	KRT20	KRT23	KRT24	KRT25	KRT26	KRT27	KRT28	KRT3	KRT31	KRT32	KRT33A	KRT33B	KRT34	KRT35	KRT36	KRT37	KRT38	KRT39	KRT4	KRT40	KRT5	KRT6A	KRT6B	KRT6C	KRT7	KRT71	KRT72	KRT73	KRT74	KRT75	KRT76	KRT77	KRT78	KRT79	KRT8	KRT80	KRT81	KRT82	KRT83	KRT84	KRT85	KRT86	KRT9	LCE1A	LCE3D	LIPK	LIPM	LIPN	LORICRIN	PCSK6	PERP	PI3	PKP1	PKP2	PKP3	PKP4	PPL	PRSS8	RPTN	SPINK5	SPINK6	SPINK9	SPRR1A	SPRR1B	SPRR2A	SPRR2B	SPRR2D	SPRR2E	SPRR2F	SPRR2G	SPRR3	ST14	TCHH	TGM1	TGM5	TMEM79
GOBP_CYCLOOXYGENASE_PATHWAY	> The chemical reactions and pathways by which prostaglandins are formed from arachidonic acid, and in which prostaglandin-endoperoxide synthase (cyclooxygenase) catalyzes the committed step in the conversion of arachidonic acid to the prostaglandin-endoperoxides PGG2 and PGH2. [PMID:19854273]	AKR1C3	CBR1	HPGDS	PTGDS	PTGES	PTGES2	PTGES3	PTGIS	PTGS1	PTGS2	TBXAS1
GOBP_CYTOPLASMIC_TRANSLATIONAL_ELONGATION	> The successive addition of amino acid residues to a nascent polypeptide chain during protein biosynthesis in the cytoplasm. [GOC:hjd]	CPEB2	CPEB3	DNAJC24	DPH1	DPH2	DPH3	DPH3P1	DPH5	DPH6	DPH7	RPLP2
GOBP_D_AMINO_ACID_TRANSPORT	> The directed movement of the D-enantiomer of an amino acid into, out of or within a cell, or between cells, by means of some agent such as a transporter or pore. [GOC:jl, GOC:jsg, GOC:mah]	NFKBIE	NTSR1	SFXN1	SLC1A1	SLC1A2	SLC1A3	SLC7A10
GOBP_DEPHOSPHORYLATION_OF_RNA_POLYMERASE_II_C_TERMINAL_DOMAIN	> The process of removing a phosphate group from an amino acid residue in the C-terminal domain of RNA polymerase II. Some dephosphorylation occurs during transcription while some may occur after the enzyme is released from the template in order to prepare it for the beginning of the transcription cycle again. RNA polymerase II with little or no phosphorylation is referred to as the hypophosphorylated or II(A) form. [GOC:krc, GOC:mah, PMID:17079683]	CTDP1	RPAP2	RPRD1A	RPRD1B	SSU72
GOBP_DICARBOXYLIC_ACID_BIOSYNTHETIC_PROCESS	> The chemical reactions and pathways resulting in the formation of dicarboxylic acids, any organic acid containing two carboxyl (-COOH) groups. [ISBN:0198506732]	ACMSD	GLS	GLS2	GLUD1	GLUD2	GOT1	GOT1L1	GOT2	HAAO	KMO	KYNU	MTHFD1	MTHFD1L	SLC25A12
GOBP_DICARBOXYLIC_ACID_CATABOLIC_PROCESS	> The chemical reactions and pathways resulting in the breakdown of dicarboxylic acids, any organic acid containing two carboxyl (-COOH) groups. [ISBN:0198506732]	ACOT4	ACOT8	ACSF3	ADHFE1	ALDH1L1	ALDH1L2	ASPA	DDO	GAD1	GAD2	GLUD1	GLUD2	GLUL	GOT1	GOT2	MTHFS	QPRT
GOBP_DICARBOXYLIC_ACID_METABOLIC_PROCESS	> The chemical reactions and pathways involving dicarboxylic acids, any organic acid containing two carboxyl (COOH) groups or anions (COO-). [ISBN:0198506732]	AADAT	ACLY	ACMSD	ACOT4	ACOT8	ACSF3	ADHFE1	ADSS1	ADSS2	ALDH18A1	ALDH1L1	ALDH1L2	ALDH4A1	ALDH5A1	AMDHD1	ASPA	ASS1	ATCAY	ATIC	D2HGDH	DDO	DGLUCY	DHFR	DHFR2	DHFRP1	DLD	DLST	FH	FOLR1	FOLR2	FPGS	FTCD	GAD1	GAD2	GCLC	GCLM	GGT1	GLS	GLS2	GLUD1	GLUD2	GLUL	GOT1	GOT1L1	GOT2	GPT2	HAAO	HAL	HOGA1	IDH1	IDH2	KMO	KYAT3	KYNU	L2HGDH	LIPF	MDH1	MDH1B	MDH2	ME1	ME2	ME3	MRPS36	MTHFD1	MTHFD1L	MTHFD2	MTHFD2L	MTHFR	MTHFS	MTRR	NAGS	NIT2	NR1H4	OAT	OGDH	PCK1	PCK2	PHYH	PRODH	PRODH2	QPRT	SDHA	SDHAF3	SDHB	SHMT1	SHMT2	SLC19A1	SLC25A12	SLC25A32	SLC46A1	SLC7A11	STAR	SUCLG2	TAT	TH	UROC1
GOBP_DNA_PROTECTION	> Any process in which DNA is protected from damage by, for example, oxidative stress. [GOC:jl]	CBS	CBSL	DCTPP1	GLRX2	NUDT1	NUDT15
GOBP_DNA_REPLICATION_INITIATION	> The process in which DNA-dependent DNA replication is started; this begins with the ATP dependent loading of an initiator complex onto the DNA, this is followed by DNA melting and helicase activity. In bacteria, the gene products that enable the helicase activity are loaded after the initial melting and in archaea and eukaryotes, the gene products that enable the helicase activity are inactive when they are loaded and subsequently activate. [ISBN:071673706X, ISBN:0815316194, PMID:28209641]	CCNE1	CCNE2	CDC34	CDC45	CDC6	CDT1	GINS3	GMNC	KAT7	LRWD1	MCM10	MCM2	MCM3	MCM4	MCM5	MCM6	MCM7	MCMDC2	NBN	NOC3L	ORC1	ORC2	ORC3	ORC4	ORC5	ORC6	POLA1	POLA2	POLE	POLE2	POLE3	POLE4	PRIM1	PRIM2	PURA	RPA4	TICRR	TOPBP1	WDR18	WRNIP1
GOBP_ELECTRON_TRANSPORT_CHAIN	> A process in which a series of electron carriers operate together to transfer electrons from donors to any of several different terminal electron acceptors to generate a transmembrane electrochemical gradient. [GOC:mtg_electron_transport]	ADH5	AFG1L	AIFM2	AKR1A1	AKR1B1	AKR1C4	AKR7A2	AKR7A3	ALDH2	ALDH4A1	AOC2	AOX1	ASPH	BID	C15orf48	CCNB1	CDK1	CHCHD2	CIAPIN1	COA6	COQ9	COX10	COX11	COX15	COX4I1	COX4I2	COX5A	COX5B	COX6A1	COX6A2	COX6B1	COX6C	COX7A1	COX7A2	COX7A2L	COX7A2P2	COX7B	COX7B2	COX7C	COX8A	COX8C	CYB561	CYB5A	CYB5B	CYBA	CYBB	CYC1	CYCS	CYP19A1	CYP1A2	DEGS1	DGUOK	DHDH	DHRS3	DLD	DMGDH	DNAJC15	ETFA	ETFB	ETFDH	ETFRF1	FDX1	FDX2	GFUS	GHITM	GLDC	GLRX	GLRX2	GPD1	GPD2	GPX2	GSR	HAAO	HSD17B6	IDH3B	IDO1	IMMP2L	ISCU	LOXL2	MAOB	ME1	ME2	MIR210	MT-CO1	MT-CO2	MT-CO3	MT-CYB	MT-ND1	MT-ND2	MT-ND3	MT-ND4	MT-ND4L	MT-ND5	MT-ND6	MTCO2P12	MYBBP1A	NCF1	NCF2	NDUFA1	NDUFA10	NDUFA11	NDUFA12	NDUFA13	NDUFA2	NDUFA3	NDUFA4	NDUFA4L2	NDUFA5	NDUFA6	NDUFA7	NDUFA8	NDUFA9	NDUFAB1	NDUFAF1	NDUFAF2	NDUFB1	NDUFB10	NDUFB11	NDUFB2	NDUFB3	NDUFB4	NDUFB5	NDUFB6	NDUFB7	NDUFB8	NDUFB9	NDUFC1	NDUFC2	NDUFC2-KCTD14	NDUFS1	NDUFS2	NDUFS3	NDUFS4	NDUFS5	NDUFS6	NDUFS7	NDUFS8	NDUFV1	NDUFV2	NDUFV3	NOX4	NQO2	P4HA2	PARK7	PHGDH	PINK1	POLG2	PPARGC1A	QDPR	RDH16	SCO2	SDHA	SDHAF2	SDHB	SDHC	SDHD	SLC25A12	SLC25A13	SLC25A18	SLC25A22	SNCA	SRD5A1	STEAP4	SURF1	TAZ	UQCC3	UQCR10	UQCR11	UQCRB	UQCRC1	UQCRC2	UQCRFS1	UQCRFS1P1	UQCRH	UQCRHL	UQCRQ	WDR93	XDH
GOBP_ENERGY_COUPLED_PROTON_TRANSMEMBRANE_TRANSPORT_AGAINST_ELECTROCHEMICAL_GRADIENT	> The transport of protons across a membrane and against an electrochemical gradient, using energy from a source such as ATP hydrolysis, light, or electron transport. [GOC:mah]	MT-CO1	MT-CYB	MT-ND4	MT-ND5	NDUFS7
GOBP_ENERGY_DERIVATION_BY_OXIDATION_OF_ORGANIC_COMPOUNDS	> The chemical reactions and pathways by which a cell derives energy from organic compounds; results in the oxidation of the compounds from which energy is released. [GOC:mah]	ACADVL	ACO1	ACO2	ACSM1	ACTN3	ADGRF5	ADRB3	AFG1L	AGL	AIFM2	AKT1	AKT2	ATP5F1D	BID	BLOC1S1	BNIP3	CALM1	CAT	CBFA2T3	CCNB1	CDK1	CHCHD2	CISD1	COA6	COQ10A	COQ10B	COQ9	COX10	COX15	COX4I1	COX4I2	COX5A	COX5B	COX6A1	COX6A2	COX6B1	COX6C	COX7A2L	COX7B	COX7C	COX8A	CS	CYC1	CYCS	CYP1A2	DGUOK	DHTKD1	DLAT	DLD	DLST	DNAJC15	DYRK2	ENPP1	EPM2AIP1	ESRRB	ETFA	ETFB	ETFDH	ETFRF1	FAHD1	FH	FXN	G6PC	GAA	GBE1	GCGR	GCK	GFPT1	GFPT2	GHITM	GNAS	GNMT	GPD1	GPD2	GSK3A	GSK3B	GYG1	GYG2	GYS1	GYS2	HIF1A	HMGB1	IDE	IDH1	IDH2	IDH3A	IDH3B	IDH3G	IFNG	IGF1	IGF2	IL4	IL6ST	IMMP2L	INPP5K	INS	INSR	IREB2	IRS1	IRS2	ISCU	KHK	KL	LEP	LEPR	LYRM7	MC4R	MDH1	MDH1B	MDH2	ME2	ME3	MIR210	MRAP2	MT-CO1	MT-CO2	MT-CO3	MT-CYB	MT-ND1	MT-ND2	MT-ND3	MT-ND4	MT-ND4L	MT-ND5	MT-ND6	MT3	MTCO2P12	MTFR1	MTFR1L	MTFR2	MTOR	MYBBP1A	MYC	NDUFA1	NDUFA10	NDUFA11	NDUFA12	NDUFA13	NDUFA2	NDUFA3	NDUFA4	NDUFA5	NDUFA6	NDUFA7	NDUFA8	NDUFA9	NDUFAB1	NDUFAF1	NDUFB1	NDUFB10	NDUFB11	NDUFB2	NDUFB3	NDUFB4	NDUFB5	NDUFB6	NDUFB7	NDUFB8	NDUFB9	NDUFC1	NDUFC2	NDUFC2-KCTD14	NDUFS1	NDUFS2	NDUFS3	NDUFS4	NDUFS5	NDUFS6	NDUFS7	NDUFS8	NDUFV1	NDUFV2	NDUFV3	NFATC4	NHLRC1	NNT	NOA1	NOP53	NOS2	NR1D1	NR4A3	OGDH	OGDHL	OPN3	OXA1L	PANK2	PARK7	PASK	PCDH12	PDHA1	PDHA2	PDHB	PER2	PGM1	PGM2	PGM2L1	PHKA1	PHKA2	PHKB	PHKG1	PHKG2	PHLDA2	PID1	PIK3CA	PINK1	PNPT1	POLG2	POMC	PPARGC1A	PPP1CA	PPP1CB	PPP1CC	PPP1R1A	PPP1R2	PPP1R2B	PPP1R2P1	PPP1R3A	PPP1R3B	PPP1R3C	PPP1R3D	PPP1R3E	PPP1R3F	PPP1R3G	PRDM16	PRELID1	PRKAG2	PRKAG3	PRLH	PTH	PYGB	PYGL	PYGM	RB1CC1	RUBCNL	SCO2	SDHA	SDHAF2	SDHAF4	SDHB	SDHC	SDHD	SELENOS	SHMT2	SIRT3	SLC25A12	SLC25A13	SLC25A14	SLC25A18	SLC25A22	SLC25A23	SLC25A25	SNCA	SORBS1	STBD1	STK40	SUCLA2	SUCLG1	SUCLG2	SURF1	TAZ	TIGAR	TP53	TRAP1	TREX1	UCN	UGP2	UQCC3	UQCR10	UQCR11	UQCRB	UQCRC1	UQCRC2	UQCRFS1	UQCRFS1P1	UQCRH	UQCRHL	UQCRQ	VCP
GOBP_EPOXYGENASE_P450_PATHWAY	> The chemical reactions and pathways by which arachidonic acid is converted to other compounds including epoxyeicosatrienoic acids and dihydroxyeicosatrienoic acids. [GOC:mah, PMID:17979511]	CYP1A1	CYP1A2	CYP1B1	CYP2A13	CYP2A6	CYP2A7	CYP2B6	CYP2C18	CYP2C19	CYP2C8	CYP2C9	CYP2E1	CYP2F1	CYP2G1P	CYP2J2	CYP2S1	CYP4A11	CYP4F12	CYP4F2	EPHX2
GOBP_ETHANOL_OXIDATION	> An ethanol metabolic process in which ethanol is converted to acetyl-CoA via acetaldehyde and acetate. [GOC:mah, MetaCyc:PWY66-161, MetaCyc:PWY66-162, MetaCyc:PWY66-21]	ACSS1	ACSS2	ADH1A	ADH1B	ADH1C	ADH4	ADH5	ADH6	ADH7	ALDH1A1	ALDH1B1	ALDH2
GOBP_FATTY_ACID_ALPHA_OXIDATION	> A metabolic pathway by which 3-methyl branched fatty acids are degraded. These compounds are not degraded by the normal peroxisomal beta-oxidation pathway, because the 3-methyl blocks the dehydrogenation of the hydroxyl group by hydroxyacyl-CoA dehydrogenase. The 3-methyl branched fatty acid is converted in several steps to pristenic acid, which can then feed into the beta-oxidative pathway. [PMID:10198260]	ALDH3A2	HACL1	HAO1	ILVBL	PECR	PEX13	PHYH	SLC25A17	SLC27A2
GOBP_FATTY_ACID_BETA_OXIDATION	> A fatty acid oxidation process that results in the complete oxidation of a long-chain fatty acid. Fatty acid beta-oxidation begins with the addition of coenzyme A to a fatty acid, and occurs by successive cycles of reactions during each of which the fatty acid is shortened by a two-carbon fragment removed as acetyl coenzyme A; the cycle continues until only two or three carbons remain (as acetyl-CoA or propionyl-CoA respectively). [GOC:mah, ISBN:0198506732, MetaCyc:FAO-PWY]	ABCB11	ABCD1	ABCD2	ABCD3	ABCD4	ACAA1	ACAA2	ACACB	ACAD10	ACAD11	ACADL	ACADM	ACADS	ACADVL	ACAT1	ACAT2	ACOT8	ACOX1	ACOX2	ACOX3	ACOXL	ADIPOQ	AKT1	AKT2	AMACR	AUH	BDH2	CNR1	CPT1A	CPT1B	CPT1C	CPT2	CRAT	CROT	DECR1	DECR2	ECH1	ECHDC1	ECHDC2	ECHS1	ECI1	ECI2	EHHADH	ETFA	ETFB	ETFBKMT	ETFDH	FABP1	GCDH	HADH	HADHA	HADHB	HSD17B10	HSD17B4	IRS1	IRS2	IVD	LEP	LONP2	MCAT	MECR	MFSD2A	MLYCD	MTOR	PEX2	PEX7	PLIN5	PPARA	PPARD	SCP2	SESN2	SLC25A17	SLC27A2	TWIST1	TYSND1
GOBP_FATTY_ACID_BETA_OXIDATION_USING_ACYL_COA_DEHYDROGENASE	> A fatty acid beta-oxidation pathway in which the initial step of each oxidation cycle, which converts an acyl-CoA to a trans-2-enoyl-CoA, is catalyzed by acyl-CoA dehydrogenase; the electrons removed by oxidation pass through the respiratory chain to oxygen and leave H2O as the product. Fatty acid beta-oxidation begins with the addition of coenzyme A to a fatty acid, and ends when only two or three carbons remain (as acetyl-CoA or propionyl-CoA respectively). [GOC:mah, MetaCyc:FAO-PWY, MetaCyc:PWY-5136]	ACAD11	ACADL	ACADM	ACADS	ACADVL	ETFA	ETFB	ETFBKMT	ETFDH	GCDH	IVD
GOBP_FATTY_ACID_BETA_OXIDATION_USING_ACYL_COA_OXIDASE	> A fatty acid beta-oxidation pathway in which the initial step, which converts an acyl-CoA to a trans-2-enoyl-CoA, is catalyzed by acyl-CoA oxidase; the electrons removed by oxidation pass directly to oxygen and produce hydrogen peroxide, which is cleaved by peroxisomal catalases. Fatty acid beta-oxidation begins with the addition of coenzyme A to a fatty acid, and ends when only two or three carbons remain (as acetyl-CoA or propionyl-CoA respectively). [GOC:mah, MetaCyc:PWY-5136]	ABCD1	ACAA1	ACOT8	ACOX1	ACOX2	ACOX3	ACOXL	AMACR	CRAT	CROT	DECR2	ECI2	EHHADH	HSD17B4	SCP2
GOBP_FATTY_ACID_BIOSYNTHETIC_PROCESS	> The chemical reactions and pathways resulting in the formation of a fatty acid, any of the aliphatic monocarboxylic acids that can be liberated by hydrolysis from naturally occurring fats and oils. Fatty acids are predominantly straight-chain acids of 4 to 24 carbon atoms, which may be saturated or unsaturated; branched fatty acids and hydroxy fatty acids also occur, and very long chain acids of over 30 carbons are found in waxes. [GOC:mah, ISBN:0198506732]	ABCD1	ABCD2	ABCD3	ABHD1	ABHD2	ABHD3	AC098591.2	ACACA	ACACB	ACADL	ACADVL	ACLY	ACOT4	ACOT7	ACSBG1	ACSBG2	ACSF3	ACSL3	ACSM1	ACSM2A	ACSM2B	ACSM3	ACSM4	ACSM5	ACSM6	ACSS1	ACSS2	ADIPOQ	ADIPOR1	ADIPOR2	AKR1C3	ALOX12	ALOX12B	ALOX15	ALOX15B	ALOX5	ALOXE3	ANXA1	APOA1	APOA4	APOA5	APOC1	APOC2	APOC3	ASAH2	ASAH2B	AVP	AVPR1A	BRCA1	CBR1	CBR4	CD74	CEACAM1	CYP1A1	CYP1A2	CYP2C8	CYP2C9	CYP2D6	CYP2E1	CYP3A4	CYP7A1	DAGLB	DECR2	DEGS1	EDN1	EDN2	EIF6	ELOVL1	ELOVL2	ELOVL3	ELOVL4	ELOVL5	ELOVL6	ELOVL7	EPHX2	ERLIN1	ERLIN2	FA2H	FABP5	FADS1	FADS2	FADS2B	FADS3	FADS6	FASN	GIP	GPX4	GSTM1	GSTM2	GSTM4	GSTP1	HACD1	HACD2	HACD3	HACD4	HPGD	HPGDS	HSD17B12	HSD17B8	IL1B	INSIG1	LIAS	LIPC	LIPG	LIPH	LIPI	LPGAT1	LPL	LTA4H	LTC4S	MCAT	MECR	MGLL	MID1IP1	MIF	MIR132	MIR182	MIR204	MIR30C1	MIR33A	MIR548P	MIR766	MIR96	MLXIPL	MLYCD	NDUFAB1	NR1H2	NR1H3	OLAH	OXSM	PDK4	PECR	PIBF1	PLA2G1B	PLA2G3	PLA2G4A	PLA2G4F	PLP1	PNPLA8	PRKAA1	PRKAA2	PRKAB1	PRKAB2	PRKAG1	PRKAG2	PRKAG3	PRXL2B	PTGDS	PTGES	PTGES2	PTGES3	PTGIS	PTGS1	PTGS2	QKI	RGN	SCAP	SCD	SCD5	SIRT1	SLC45A3	TBXAS1	TECR	TECRL	THNSL2	TRIB3	WDTC1	XBP1
GOBP_FATTY_ACID_CATABOLIC_PROCESS	> The chemical reactions and pathways resulting in the breakdown of a fatty acid, any of the aliphatic monocarboxylic acids that can be liberated by hydrolysis from naturally occurring fats and oils. Fatty acids are predominantly straight-chain acids of 4 to 24 carbon atoms, which may be saturated or unsaturated; branched fatty acids and hydroxy fatty acids also occur, and very long chain acids of over 30 carbons are found in waxes. [GOC:go_curators]	ABCB11	ABCD1	ABCD2	ABCD3	ABCD4	ABHD1	ABHD2	ABHD3	ACAA1	ACAA2	ACACB	ACAD10	ACAD11	ACADL	ACADM	ACADS	ACADVL	ACAT1	ACAT2	ACBD5	ACOT8	ACOX1	ACOX2	ACOX3	ACOXL	ADIPOQ	ADTRP	AIG1	AKT1	AKT2	ALDH3A2	AMACR	AUH	BDH2	CEL	CNR1	CPT1A	CPT1B	CPT1C	CPT2	CRAT	CROT	DECR1	DECR2	ECH1	ECHDC1	ECHDC2	ECHS1	ECI1	ECI2	EHHADH	ETFA	ETFB	ETFBKMT	ETFDH	FAAH	FABP1	GCDH	GLYATL2	HACL1	HADH	HADHA	HADHB	HAO1	HAO2	HSD17B10	HSD17B4	ILVBL	IRS1	IRS2	IVD	LEP	LONP2	LPIN1	LPIN2	LPIN3	MCAT	MCEE	MECR	MFSD2A	MLYCD	MMAA	MMUT	MTOR	NUDT19	NUDT7	PCCA	PCCB	PCK1	PCK2	PECR	PEX13	PEX2	PEX7	PHYH	PLA2G15	PLIN5	PPARA	PPARD	SCP2	SESN2	SLC25A17	SLC27A2	SLC27A4	TWIST1	TYSND1
GOBP_FATTY_ACID_DERIVATIVE_BIOSYNTHETIC_PROCESS	> The chemical reactions and pathways resulting in the formation of fatty acid derivative. [GOC:pr, GOC:TermGenie]	AACS	ACACA	ACAT1	ACLY	ACSBG1	ACSBG2	ACSF3	ACSL1	ACSL3	ACSL4	ACSL5	ACSL6	ACSS3	ALOX12	ALOX15	ALOX15B	ALOX5	ALOX5AP	AWAT1	AWAT2	BDH1	BDH2	CBR4	ELOVL1	ELOVL2	ELOVL3	ELOVL4	ELOVL5	ELOVL6	ELOVL7	FAR1	FAR2	FASN	GCDH	GGT1	GGT2	GGT3P	GGT5	GGT6	GGT7	GGTA1	GGTLC1	GGTLC2	GGTLC3	HACD1	HACD2	HMGCL	HMGCLL1	HMGCS2	HPGD	HSD17B12	HSD17B8	HTD2	LTC4S	PAM	PPT1	PPT2	SCD	SCD5	SLC25A1	SLC27A5	TECR
GOBP_FATTY_ACID_DERIVATIVE_CATABOLIC_PROCESS	> The chemical reactions and pathways resulting in the breakdown of fatty acid derivative. [GOC:pr, GOC:TermGenie]	ABCD1	ABHD16A	ACAT1	ACOT7	BDH1	CYP4A11	CYP4F11	CYP4F12	CYP4F2	CYP4F3	FITM2	HPGD	LYPLA2	NUDT7	OXCT1	OXCT2
GOBP_FATTY_ACID_DERIVATIVE_METABOLIC_PROCESS	> The chemical reactions and pathways involving fatty acid derivative. [GOC:pr, GOC:TermGenie]	AACS	ABCD1	ABHD16A	ACACA	ACAT1	ACLY	ACOT7	ACSBG1	ACSBG2	ACSF3	ACSL1	ACSL3	ACSL4	ACSL5	ACSL6	ACSM2A	ACSS3	ALOX12	ALOX15	ALOX15B	ALOX5	ALOX5AP	AWAT1	AWAT2	BDH1	BDH2	CBR4	CYP4A11	CYP4F11	CYP4F12	CYP4F2	CYP4F3	DGAT1	DGAT2	ELOVL1	ELOVL2	ELOVL3	ELOVL4	ELOVL5	ELOVL6	ELOVL7	FAR1	FAR2	FASN	FITM2	GCDH	GGT1	GGT2	GGT3P	GGT5	GGT6	GGT7	GGTA1	GGTLC1	GGTLC2	GGTLC3	HACD1	HACD2	HMGCL	HMGCLL1	HMGCS2	HPGD	HSD17B12	HSD17B4	HSD17B8	HTD2	LTC4S	LYPLA2	NUDT7	OXCT1	OXCT2	PAM	PPT1	PPT2	PTGR1	SCD	SCD5	SLC25A1	SLC27A5	TECR	THEM5	TYRP1
GOBP_FATTY_ACID_ELONGATION	> The elongation of a fatty acid chain by the sequential addition of two-carbon units. [ISBN:0716720094]	ABCD1	ELOVL1	ELOVL2	ELOVL3	ELOVL4	ELOVL5	ELOVL6	ELOVL7	HACD1	HACD2	HACD3	HACD4	TECR
GOBP_FATTY_ACID_ELONGATION_SATURATED_FATTY_ACID	> Elongation of a saturated fatty acid chain. [GOC:mah]	ELOVL1	ELOVL2	ELOVL3	ELOVL4	ELOVL5	ELOVL6	ELOVL7
GOBP_FATTY_ACID_HOMEOSTASIS	> Any process involved in the maintenance of an internal steady state of fatty acid within an organism or cell. [GOC:BHF, GOC:rl]	ABCD1	ADORA1	APOE	DGAT1	DGAT2	ENPP7	GOT1	GPAM	INS	MIR132	MLXIPL	NR1H4	POLD1	PRKAA1	PRKAA2	SIRT1	XBP1
GOBP_FATTY_ACID_METABOLIC_PROCESS	> The chemical reactions and pathways involving fatty acids, aliphatic monocarboxylic acids liberated from naturally occurring fats and oils by hydrolysis. [ISBN:0198547684]	AACS	AASDH	ABCB11	ABCD1	ABCD2	ABCD3	ABCD4	ABHD1	ABHD2	ABHD3	ABHD5	AC098591.2	ACAA1	ACAA2	ACACA	ACACB	ACAD10	ACAD11	ACAD9	ACADL	ACADM	ACADS	ACADSB	ACADVL	ACAT1	ACAT2	ACBD5	ACLY	ACOT1	ACOT11	ACOT12	ACOT2	ACOT4	ACOT6	ACOT7	ACOT8	ACOX1	ACOX2	ACOX3	ACOXL	ACSBG1	ACSBG2	ACSF2	ACSF3	ACSL1	ACSL3	ACSL4	ACSL5	ACSL6	ACSM1	ACSM2A	ACSM2B	ACSM3	ACSM4	ACSM5	ACSM6	ACSS1	ACSS2	ADH4	ADH5	ADH7	ADIPOQ	ADIPOR1	ADIPOR2	ADTRP	AIG1	AKR1C1	AKR1C2	AKR1C3	AKR1C4	AKT1	AKT2	ALDH3A2	ALKBH7	ALOX12	ALOX12B	ALOX15	ALOX15B	ALOX5	ALOX5AP	ALOXE3	AMACR	ANGPTL3	ANXA1	AOAH	APOA1	APOA4	APOA5	APOC1	APOC2	APOC3	APPL2	ASAH1	ASAH2	ASAH2B	ATP6V1B1	AUH	AVP	AVPR1A	AWAT1	BAAT	BDH2	BRCA1	C3	CAV1	CBR1	CBR4	CD36	CD74	CEACAM1	CEL	CES1	CES2	CNR1	CPT1A	CPT1B	CPT1C	CPT2	CRAT	CREM	CROT	CRYL1	CYP1A1	CYP1A2	CYP1B1	CYP24A1	CYP2A13	CYP2A6	CYP2A7	CYP2B6	CYP2C18	CYP2C19	CYP2C8	CYP2C9	CYP2D6	CYP2D7	CYP2E1	CYP2F1	CYP2G1P	CYP2J2	CYP2S1	CYP2U1	CYP3A4	CYP4A11	CYP4A22	CYP4F11	CYP4F12	CYP4F2	CYP4F3	CYP4F8	CYP4V2	CYP7A1	DAGLA	DAGLB	DECR1	DECR2	DEGS1	DGAT2	DLD	ECH1	ECHDC1	ECHDC2	ECHDC3	ECHS1	ECI1	ECI2	EDN1	EDN2	EHHADH	EIF6	ELOVL1	ELOVL2	ELOVL3	ELOVL4	ELOVL5	ELOVL6	ELOVL7	EPHX1	EPHX2	ERFE	ERLIN1	ERLIN2	ETFA	ETFB	ETFBKMT	ETFDH	FA2H	FAAH	FAAH2	FABP1	FABP3	FABP5	FADS1	FADS2	FADS2B	FADS3	FADS6	FASN	GCDH	GGT1	GGT5	GHSR	GIP	GLYATL2	GNPAT	GPAM	GPAT2	GPAT4	GPX1	GPX4	GSTA1	GSTM1	GSTM2	GSTM4	GSTP1	GSTZ1	HACD1	HACD2	HACD3	HACD4	HACL1	HADH	HADHA	HADHB	HAO1	HAO2	HPGD	HPGDS	HSD17B10	HSD17B12	HSD17B4	HSD17B8	HTD2	IL1B	ILVBL	INS	INSIG1	IRS1	IRS2	IVD	LEP	LIAS	LIPC	LIPG	LIPH	LIPI	LONP2	LPGAT1	LPIN1	LPIN2	LPIN3	LPL	LTA4H	LTC4S	LYPLA1	LYPLA2	MAPK14	MAPK3	MCAT	MCEE	MECR	MFSD2A	MGLL	MID1IP1	MIF	MIR132	MIR182	MIR204	MIR30C1	MIR33A	MIR548P	MIR766	MIR96	MLXIPL	MLYCD	MMAA	MMUT	MORC2	MSMO1	MTOR	NAAA	NCOR1	NDUFAB1	NR1H2	NR1H3	NR4A3	NUDT19	NUDT7	OLAH	OXSM	PAM	PANK2	PCCA	PCCB	PCK1	PCK2	PDK1	PDK2	PDK3	PDK4	PDP1	PDP2	PDPR	PECR	PEDS1	PER2	PEX13	PEX2	PEX7	PHYH	PIBF1	PLA2G10	PLA2G15	PLA2G1B	PLA2G2F	PLA2G3	PLA2G4A	PLA2G4B	PLA2G4C	PLA2G4D	PLA2G4F	PLA2G5	PLAA	PLIN5	PLP1	PM20D1	PNPLA3	PNPLA8	PON1	PON2	PON3	PPARA	PPARD	PPARG	PPARGC1A	PRKAA1	PRKAA2	PRKAB1	PRKAB2	PRKAG1	PRKAG2	PRKAG3	PRKAR2B	PRXL2B	PTGDS	PTGES	PTGES2	PTGES3	PTGIS	PTGR1	PTGR2	PTGS1	PTGS2	QKI	RGN	SCAP	SCD	SCD5	SCP2	SESN2	SGPL1	SIRT1	SIRT4	SLC22A13	SLC25A17	SLC27A1	SLC27A2	SLC27A3	SLC27A4	SLC27A5	SLC27A6	SLC45A3	SOX9	SREBF1	TBXAS1	TECR	TECRL	TH	THEM4	THEM5	THNSL2	TNFRSF1A	TREX1	TRIB3	TWIST1	TYRP1	TYSND1	UCP3	UGT1A8	WDTC1	XBP1	ZADH2
GOBP_FATTY_ACID_OMEGA_OXIDATION	> A fatty acid oxidation process in which the methyl group at the end of the fatty acid molecule (the omega carbon) is first oxidized to a hydroxyl group, then to an oxo group, and finally to a carboxyl group. The long chain dicarboxylates derived from omega-oxidation then enter the beta-oxidation pathway for further degradation. [MetaCyc:PWY-2724, PMID:16404574]	ADH4	ADH5	ADH7	CYP24A1	CYP4V2
GOBP_FATTY_ACID_TRANSMEMBRANE_TRANSPORT	> The process in which a fatty acid is transported across a membrane. [GOC:rb, GOC:TermGenie, PMID:9395310]	ABCD1	ABCD2	ABCD3	ABCD4	ACACA	ACACB	ACSL1	ACSL5	AKT1	AKT2	ARL6IP1	ARL6IP5	ATP1A2	CD36	CLN8	CPT1A	CPT1B	CPT2	GRM1	IRS2	ITGB1	KCNJ10	MID1IP1	NTSR1	PER2	PRAF2	PRKAA2	PRKAB2	PRKAG2	PSEN1	SLC17A6	SLC17A7	SLC17A8	SLC1A1	SLC1A2	SLC1A3	SLC1A6	SLC1A7	SLC25A12	SLC25A13	SLC25A18	SLC25A20	SLC25A22	SLC27A1	SLC27A5	SLC2A1	SLC38A7	SLC7A11	THBS1	THRSP
GOBP_FATTY_ACID_TRANSPORT	> The directed movement of fatty acids into, out of or within a cell, or between cells, by means of some agent such as a transporter or pore. Fatty acids are aliphatic monocarboxylic acids liberated from naturally occurring fats and oils by hydrolysis. [GOC:ai]	ABCD1	ABCD2	ABCD3	ABCD4	ACACA	ACACB	ACE	ACSL1	ACSL3	ACSL4	ACSL5	ADORA1	ADORA2A	AGTR2	AKT1	AKT2	ANXA1	APBA1	APOE	ARL6IP1	ARL6IP5	ATP1A2	AVP	AVPR1A	AVPR1B	BDKRB2	CCK	CD36	CLN8	CPLX1	CPT1A	CPT1B	CPT2	CROT	CYP4A11	CYP4F2	DRD2	DRD3	DRD4	EDN1	EPRS1	ERFE	FABP1	FABP3	FABP4	FABP5	FIS1	GIPC1	GJA1	GLS	GLS2	GOT2	GRM1	GRM2	GRM7	HRH3	IL1B	IRS2	ITGB1	KCNJ10	KMO	LCN1	LCN12	MAP2K6	MFSD2A	MID1IP1	NMB	NMUR2	NPY5R	NTRK2	NTSR1	OC90	OXT	P2RX4	PER2	PLA2G10	PLA2G12A	PLA2G12B	PLA2G1B	PLA2G2A	PLA2G2C	PLA2G2D	PLA2G2E	PLA2G2F	PLA2G3	PLA2G4A	PLA2G4F	PLA2G5	PLA2R1	PLIN2	PNPLA8	PPARA	PPARD	PPARG	PPFIA1	PPFIA2	PPFIA3	PPFIA4	PRAF2	PRKAA2	PRKAB2	PRKAG2	PROCA1	PSEN1	PTGES	RAB3A	RAB3GAP1	RIMS1	RPS6KB1	SLC17A6	SLC17A7	SLC17A8	SLC1A1	SLC1A2	SLC1A3	SLC1A6	SLC1A7	SLC22A9	SLC25A12	SLC25A13	SLC25A17	SLC25A18	SLC25A20	SLC25A22	SLC27A1	SLC27A2	SLC27A3	SLC27A4	SLC27A5	SLC27A6	SLC2A1	SLC38A2	SLC38A7	SLC5A8	SLC7A11	SNAP25	SPX	SSTR4	STX1A	STXBP1	SYK	SYT1	THBS1	THRSP	TNFRSF11A	TNFSF11	TRH	TSPOAP1	UNC13B	VAMP2
GOBP_FOLATE_IMPORT_ACROSS_PLASMA_MEMBRANE	> The directed movement of folic acid from outside of a cell, across the plasma membrane and into the cytosol. [GO_REF:0000075, GOC:BHF, GOC:hal, GOC:TermGenie, PMID:19762432]	FOLR1	FOLR2	LRP2	SLC19A1	SLC46A1
GOBP_FOLIC_ACID_CONTAINING_COMPOUND_BIOSYNTHETIC_PROCESS	> The chemical reactions and pathways resulting in the formation of folic acid and its derivatives. [GOC:ai]	ATIC	DHFR	DHFR2	DHFRP1	FPGS	GART	GCH1	MTHFD1	MTHFD1L	MTHFS
GOBP_FOLIC_ACID_CONTAINING_COMPOUND_METABOLIC_PROCESS	> The chemical reactions and pathways involving a folic acid-containing compound, i.e. any of a group of heterocyclic compounds based on the pteroic acid skeleton conjugated with one or more L-glutamic acid or L-glutamate units. [GOC:ai, GOC:mah]	ALDH1L1	ALDH1L2	ATIC	DHFR	DHFR2	DHFRP1	FOLR1	FOLR2	FPGS	FTCD	GART	GCH1	GGH	MTHFD1	MTHFD1L	MTHFD2	MTHFD2L	MTHFR	MTHFS	MTRR	PIPOX	SHMT1	SHMT2	SLC19A1	SLC25A32	SLC46A1	TYMS
GOBP_FOLIC_ACID_METABOLIC_PROCESS	> The chemical reactions and pathways involving folic acid, pteroylglutamic acid. Folic acid is widely distributed as a member of the vitamin B complex and is essential for the synthesis of purine and pyrimidines. [ISBN:0198506732]	ALDH1L1	ALDH1L2	DHFR	DHFR2	DHFRP1	FOLR1	FOLR2	FPGS	MTHFD1	MTHFD1L	MTHFD2	MTHFD2L	MTHFR	MTHFS	MTRR	SHMT1	SHMT2	SLC19A1	SLC25A32	SLC46A1
GOBP_FOLIC_ACID_TRANSPORT	> The directed movement of folic acid (pteroylglutamic acid) into, out of or within a cell, or between cells, by means of some agent such as a transporter or pore. Folic acid is widely distributed as a member of the vitamin B complex and is essential for the synthesis of purine and pyrimidines. [GOC:ai]	FOLR1	FOLR2	FOLR3	LRP2	SLC19A1	SLC19A2	SLC25A32	SLC46A1
GOBP_GAMMA_AMINOBUTYRIC_ACID_SECRETION	> The regulated release of gamma-aminobutyric acid by a cell or a tissue. The gamma-aminobutyric acid is the principal inhibitory neurotransmitter in the brain but is also found in several extraneural tissues. [GOC:ef]	APBA1	HTR1B	NTSR1	SV2A	TRH	TRPC4
GOBP_GAMMA_AMINOBUTYRIC_ACID_SIGNALING_PATHWAY	> The series of molecular signals generated by the binding of gamma-aminobutyric acid (GABA, 4-aminobutyrate), an amino acid which acts as a neurotransmitter in some organisms, to a cell surface receptor. [GOC:mah]	ATF4	GABBR1	GABBR2	GABRA1	GABRA2	GABRA3	GABRA4	GABRA5	GABRA6	GABRB1	GABRB2	GABRB3	GABRE	GABRG1	GABRG2	GABRG3	GABRR1	GABRR2	GABRR3	GNAI2	GPR156	HTR1A	PHF24	PLCL1	PLCL2	SHISA7	SLC12A2
GOBP_GAMMA_AMINOBUTYRIC_ACID_TRANSPORT	> The directed movement of gamma-aminobutyric acid (GABA, 4-aminobutyrate), an amino acid which acts as a neurotransmitter in some organisms, into, out of or within a cell, or between cells, by means of some agent such as a transporter or pore. [GOC:go_curators, ISBN:0198506732]	APBA1	HTR1B	NTSR1	SLC32A1	SLC6A1	SLC6A11	SLC6A12	SLC6A13	SLC6A6	SLC9A3R1	SV2A	TRH	TRPC4
GOBP_GANGLIOSIDE_BIOSYNTHETIC_PROCESS	> The chemical reactions and pathways resulting in the formation of ceramide oligosaccharides carrying in addition to other sugar residues, one or more sialic acid residues. [ISBN:0198506732]	B3GALT4	B4GALNT1	B4GALT5	B4GALT6	ST3GAL1	ST3GAL2	ST3GAL5	ST6GALNAC3	ST6GALNAC4	ST6GALNAC5	ST6GALNAC6	ST8SIA2	ST8SIA3	ST8SIA4	ST8SIA6
GOBP_GANGLIOSIDE_METABOLIC_PROCESS	> The chemical reactions and pathways involving ceramide oligosaccharides carrying in addition to other sugar residues, one or more sialic acid residues. [ISBN:0198506732]	ABCA2	B3GALT4	B4GALNT1	B4GALT5	B4GALT6	CLN6	GM2A	HEXA	HEXB	ITGB8	NEU1	NEU2	NEU3	NEU4	ST3GAL1	ST3GAL2	ST3GAL5	ST6GALNAC3	ST6GALNAC4	ST6GALNAC5	ST6GALNAC6	ST8SIA2	ST8SIA3	ST8SIA4	ST8SIA6
GOBP_GASTRIC_ACID_SECRETION	> The regulated release of gastric acid (hydrochloric acid) by parietal or oxyntic cells during digestion. [GOC:hjd]	CCKBR	CHRM5	GHRL	HIP1R	HRH2	KCNQ1	NMU	OXT	OXTR	PTGER3	SCT	SGK1	SLC26A7	SLC9A4	SNX10	TFF2	UCN
GOBP_GASTRO_INTESTINAL_SYSTEM_SMOOTH_MUSCLE_CONTRACTION	> A process in which force is generated within smooth muscle tissue, resulting in a change in muscle geometry. This process occurs in the gastro-intestinal system. Force generation involves a chemo-mechanical energy conversion step that is carried out by the actin/myosin complex activity, which generates force through ATP hydrolysis. The gastro-intestinal system generally refers to the digestive structures stretching from the mouth to anus, but does not include the accessory glandular organs (liver, pancreas and biliary tract). [GOC:mtg_muscle, MA:0001523, MSH:D041981]	GHRL	GHSR	HTR1D	HTR2B	KIT	NMU	PTAFR	PTGER3	SPX	SULF1	SULF2	TACR2
GOBP_GLUCOSYLCERAMIDE_METABOLIC_PROCESS	> The chemical reactions and pathways involving glucosylceramides, any compound formed by the replacement of the glycosidic hydroxyl group of a cyclic form of glucose by a ceramide group. They are neutral glycolipids containing equimolar amounts of fatty acid, glucose, and sphingosine or a sphingosine derivative. [ISBN:0198506732]	FA2H	GBA	GBA2	GBA3	PRKAA1	PRKCD	UGCG
GOBP_GLYCOLYTIC_FERMENTATION	> Fermentation that includes the anaerobic conversion of glucose to pyruvate via the glycolytic pathway. [GOC:curators]	ACTN3	MIR210	SLC25A12	TIGAR	TP53
GOBP_GLYCOLYTIC_PROCESS_THROUGH_FRUCTOSE_6_PHOSPHATE	> The chemical reactions and pathways resulting in the breakdown of a monosaccharide into pyruvate, occurring through a fructose-6-phosphate intermediate, with the concomitant production of ATP and NADH. [GOC:dph, ISBN:0201090910, ISBN:0879010479]	ADPGK	ALDOA	ALDOB	ALDOC	BPGM	ENO1	ENO2	ENO3	FOXK1	FOXK2	GALK1	GAPDH	GAPDHS	GCK	GPI	HK1	HK2	HK3	PFKL	PFKM	PFKP	PGAM1	PGAM2	PGK1	PGM2L1	PKLR	PKM	SLC4A1	TPI1
GOBP_HEPARAN_SULFATE_PROTEOGLYCAN_BIOSYNTHETIC_PROCESS	> The chemical reactions and pathways resulting in the formation of the heparan sulfate proteoglycan, a glycosaminoglycan with repeat unit consisting of alternating alpha-(1->4)-linked hexuronic acid and glucosamine residues; the former are a mixture of sulfated and nonsulfated D-glucuronic acid and L-iduronic acid; the L-iduronic acid is either sulfated or acetylated on its amino group as well as being sulfated on one of its hydroxyl groups; heparan sulfate chains are covalently linked to peptidyl-serine by a glycosidic attachment through the trisaccharide galactosyl-galactosyl-xylosyl to serine residues. [GOC:mah, ISBN:0198506732, ISBN:0198547684, RESID:AA0210]	B3GALT6	B3GAT3	CSGALNACT1	CTNNB1	DSE	EXT1	EXT2	EXTL2	EXTL3	GLCE	HS2ST1	HS3ST3B1	HS3ST5	HS6ST1	HS6ST2	HS6ST3	NDST1	NDST2	NDST3	NDST4	PXYLP1	TCF7L2	UGDH	XYLT1	XYLT2
GOBP_HEPARAN_SULFATE_PROTEOGLYCAN_METABOLIC_PROCESS	> The chemical reactions and pathways involving any proteoglycan containing heparan sulfate, any member of a group of glycosaminoglycans that have repeat units consisting of alternating alpha-(1->4)-linked hexuronic acid and glucosamine residues, the former being a mixture of sulfated and nonsulfated D-glucuronic and L-iduronic acids, and the latter being either sulfated or acetylated on its amino group as well as sulfated on one of its hydroxyl groups. [GOC:mah, ISBN:0198506732]	B3GALT6	B3GAT3	CSGALNACT1	CTNNB1	DSE	EXT1	EXT2	EXTL2	EXTL3	GLCE	GPC1	HPSE	HS2ST1	HS3ST3B1	HS3ST4	HS3ST5	HS6ST1	HS6ST2	HS6ST3	NDST1	NDST2	NDST3	NDST4	PXYLP1	SGSH	SULF1	SULF2	TCF7L2	UGDH	XYLT1	XYLT2
GOBP_HIGH_DENSITY_LIPOPROTEIN_PARTICLE_REMODELING	> The acquisition, loss or modification of a protein or lipid within a high-density lipoprotein particle, including the hydrolysis of triglyceride by hepatic lipase, with the subsequent loss of free fatty acid, and the transfer of cholesterol esters from LDL to a triglyceride-rich lipoprotein particle by cholesteryl ester transfer protein (CETP), with the simultaneous transfer of triglyceride to LDL. [GOC:BHF, GOC:expert_pt, GOC:mah, GOC:rl]	ABCA5	ABCG1	ALB	APOA1	APOA2	APOA4	APOC1	APOC2	APOC3	APOE	APOM	CETP	LCAT	LIPC	LIPG	PLA2G3	PLTP	SCARB1
GOBP_HOMOCYSTEINE_METABOLIC_PROCESS	> The chemical reactions and pathways involving homocysteine, the amino acid alpha-amino-gamma-mercaptobutanoic acid. Homocysteine is an important intermediate in the metabolic reactions of its S-methyl derivative, methionine. [ISBN:0198506732]	BHMT	BLMH	CBS	CBSL	CPS1	CTH	DPEP1	MMUT	MPST	MTHFR	MTRR	NOX4	TST
GOBP_ICOSANOID_BIOSYNTHETIC_PROCESS	> The chemical reactions and pathways resulting in the formation of icosanoids, any of a group of C20 polyunsaturated fatty acids. [ISBN:0198506732]	AKR1C3	ALOX5	ALOX5AP	ANXA1	AVP	AVPR1A	CBR1	CD74	CYP2C8	CYP2C9	CYP4A11	CYP4A22	DAGLB	EDN1	EDN2	FABP5	FADS1	GGT1	GGT2	GGT3P	GGT5	GGT6	GGT7	GGTA1	GGTLC1	GGTLC2	GGTLC3	HPGDS	IL1B	LTA4H	LTC4S	MGST2	MGST3	MIF	MIR132	MIR204	MIR766	PIBF1	PLA2G1B	PLA2G3	PLA2G4A	PLA2G4F	PLA2G5	PNPLA8	PRG3	PRXL2B	PTGDS	PTGES	PTGES2	PTGES3	PTGIS	PTGS1	PTGS2	SIRT1	SYK	TBXAS1
GOBP_ICOSANOID_METABOLIC_PROCESS	> The chemical reactions and pathways involving icosanoids, any of a group of C20 polyunsaturated fatty acids. [GOC:ma]	ABCC1	ABCC10	ACOX1	AKR1C1	AKR1C2	AKR1C3	AKR1C4	ALOX12	ALOX12B	ALOX15	ALOX15B	ALOX5	ALOX5AP	ALOXE3	ANXA1	ATP6V1B1	AVP	AVPR1A	AWAT1	CBR1	CD74	CES2	CPA1	CYP1A1	CYP1A2	CYP1B1	CYP2A13	CYP2A6	CYP2A7	CYP2B6	CYP2C18	CYP2C19	CYP2C8	CYP2C9	CYP2D6	CYP2D7	CYP2E1	CYP2F1	CYP2G1P	CYP2J2	CYP2S1	CYP2U1	CYP4A11	CYP4A22	CYP4F11	CYP4F12	CYP4F2	CYP4F22	CYP4F3	CYP4F8	DAGLA	DAGLB	DPEP1	DPEP2	EDN1	EDN2	EPHX1	EPHX2	FAAH	FAAH2	FABP5	FADS1	GGT1	GGT2	GGT3P	GGT5	GGT6	GGT7	GGTA1	GGTLC1	GGTLC2	GGTLC3	GPX1	GPX4	GSTA1	GSTM1	GSTP1	HPGD	HPGDS	IL1B	LTA4H	LTC4S	MAPK3	MAPKAPK2	MGLL	MGST2	MGST3	MIF	MIR132	MIR204	MIR766	PIBF1	PLA2G10	PLA2G1B	PLA2G2F	PLA2G3	PLA2G4A	PLA2G4B	PLA2G4C	PLA2G4F	PLA2G5	PLAA	PNPLA8	PON1	PON2	PON3	PRG3	PRXL2B	PTGDS	PTGES	PTGES2	PTGES3	PTGIS	PTGR1	PTGR2	PTGS1	PTGS2	SIRT1	SYK	TBXAS1	TLR2	TNFRSF1A	ZADH2
GOBP_ICOSANOID_SECRETION	> The controlled release of icosanoids, any of a group of C20 polyunsaturated fatty acids from a cell or a tissue. [GOC:mah]	ABCC4	ACE	AGTR2	ANXA1	AVPR1B	BDKRB2	CYP4A11	CYP4F2	DRD2	DRD3	DRD4	EDN1	IL1B	LEP	MAP2K6	NMB	NMUR2	NOS2	NTSR1	OC90	OXT	P2RX4	PLA2G10	PLA2G12A	PLA2G12B	PLA2G1B	PLA2G2A	PLA2G2C	PLA2G2D	PLA2G2E	PLA2G2F	PLA2G3	PLA2G4A	PLA2G4F	PLA2G5	PLA2R1	PNPLA8	PROCA1	PTGES	SSTR4	SYK	TNFRSF11A	TNFSF11
GOBP_ICOSANOID_TRANSPORT	> The directed movement of icosanoids into, out of or within a cell, or between cells, by means of some agent such as a transporter or pore. Icosanoids are unsaturated C20 fatty acids and skeletally related compounds. [GOC:mah]	ABCC1	ABCC10	ABCC11	ABCC2	ABCC3	ABCC4	ABCC6	ACE	AGTR2	ANXA1	AVPR1B	BDKRB2	CYP4A11	CYP4F2	DRD2	DRD3	DRD4	EDN1	IL1B	LEP	MAP2K6	NMB	NMUR2	NOS2	NTSR1	OC90	OXT	P2RX4	PLA2G10	PLA2G12A	PLA2G12B	PLA2G1B	PLA2G2A	PLA2G2C	PLA2G2D	PLA2G2E	PLA2G2F	PLA2G3	PLA2G4A	PLA2G4F	PLA2G5	PLA2R1	PNPLA8	PROCA1	PTGES	SLCO2A1	SLCO3A1	SSTR4	SYK	TNFRSF11A	TNFSF11
GOBP_INTESTINE_SMOOTH_MUSCLE_CONTRACTION	> A process in which force is generated within smooth muscle tissue, resulting in a change in muscle geometry. This process occurs in the intestine. Force generation involves a chemo-mechanical energy conversion step that is carried out by the actin/myosin complex activity, which generates force through ATP hydrolysis. The intestine is the section of the alimentary canal from the stomach to the anal canal. It includes the large intestine and small intestine. [GOC:mtg_muscle, MA:0001539, MSH:D007422]	GHRL	GHSR	HTR1D	HTR2B	KIT	PTGER3	TACR2
GOBP_INTRINSIC_APOPTOTIC_SIGNALING_PATHWAY	> A series of molecular signals in which an intracellular signal is conveyed to trigger the apoptotic death of a cell. The pathway starts with reception of an intracellular signal (e.g. DNA damage, endoplasmic reticulum stress, oxidative stress etc.), and ends when the execution phase of apoptosis is triggered. The intrinsic apoptotic signaling pathway is crucially regulated by permeabilization of the mitochondrial outer membrane (MOMP). [GOC:mtg_apoptosis, GOC:yaf, PMID:11919192, PMID:17340152, PMID:18852119]	ABL1	ACKR3	AEN	AIFM1	AKT1	APAF1	ARHGEF2	ARL6IP5	ARMC10	ATF4	ATM	ATP2A1	ATP2A3	BAD	BAG5	BAG6	BAK1	BAX	BBC3	BCAP31	BCL2	BCL2A1	BCL2L1	BCL2L10	BCL2L11	BCL2L12	BCL2L2	BCL3	BCLAF1	BDKRB2	BECN1	BID	BMF	BNIP3	BOK	BRCA1	BRCA2	BRSK2	CASP2	CASP3	CASP4	CASP9	CAV1	CCAR2	CD24	CD44	CD74	CDIP1	CDKN1A	CDKN2D	CEBPB	CHAC1	CHEK2	CIDEB	CLU	COA8	CREB3	CREB3L1	CRIP1	CUL1	CUL2	CUL3	CUL4A	CUL5	CXCL12	CYLD	CYP1B1	DAB2IP	DAPK2	DDIAS	DDIT3	DDIT4	DDX3X	DDX5	DIABLO	DNAJA1	DNAJC10	DNM1L	DYRK2	E2F1	E2F2	EDA2R	EIF2AK3	ELL3	ENO1	EP300	EPHA2	EPO	ERCC6	ERN1	ERN2	ERO1A	ERP29	FBH1	FBXW7	FHIT	FIGNL1	FIS1	FNIP2	GPX1	GRINA	GSDME	GSKIP	HDAC1	HERPUD1	HIC1	HIF1A	HINT1	HIPK1	HIPK2	HMOX1	HNRNPK	HRAS	HSPA1A	HSPB1	HTRA2	HYOU1	IFI16	IFI6	IKBKE	IL19	IL20RA	ING2	INS	ITPR1	IVNS1ABP	JAK2	JMY	KDM1A	LCK	LGALS12	LRRK2	MAEL	MAGEA3	MAP3K5	MAPK7	MAPK8IP1	MARCHF7	MCL1	MDM2	MELK	MIF	MIR132	MIR15A	MIR16-1	MIR17	MIR21	MIR27B	MLH1	MLLT11	MMP9	MOAP1	MSH2	MSH6	MSX1	MUC1	MYBBP1A	NACC2	NBN	NCK1	NCK2	NDUFA13	NDUFS3	NFATC4	NFE2L2	NKX3-1	NME5	NOC2L	NOL3	NONO	NOX1	NUPR1	OPA1	P4HB	PARK7	PARP1	PDCD10	PDK1	PDK2	PDX1	PERP	PHLDA3	PIAS4	PIK3R1	PINK1	PLAGL2	PLAUR	PLEKHF1	PMAIP1	PML	POLB	POU4F1	POU4F2	PPIA	PPIF	PPM1F	PPP1R13B	PPP1R15A	PRKCD	PRKDC	PRKN	PRKRA	PRODH	PTPMT1	PTPN1	PTPN2	PTTG1IP	PYCARD	RACK1	RIPK3	RNF183	RNF186	RPL11	RPL26	RPS27L	RPS3	RPS7	RRP8	RTKN2	S100A8	S100A9	SCN2A	SELENOK	SELENOS	SEPTIN4	SERINC3	SFN	SFPQ	SFRP2	SGMS1	SGPP1	SHISA5	SIAH1	SIRT1	SKIL	SLC9A3R1	SNAI1	SNAI2	SNW1	SOD1	SOD2	SRC	STK11	STK24	STK25	STYXL1	SYVN1	TAF9	TAF9B	TMBIM6	TMEM109	TMEM117	TMEM161A	TNF	TNFRSF10B	TNFRSF1A	TNFRSF1B	TOPORS	TP53	TP53BP2	TP63	TP73	TPT1	TRAF2	TRAP1	TRIAP1	TRIB3	TRIM32	TXNDC12	UBB	UBE2K	UBQLN1	URI1	USP28	USP47	VDAC2	VNN1	WWOX	XBP1	YBX3	ZNF385A	ZNF385B	ZNF622
GOBP_INTRINSIC_APOPTOTIC_SIGNALING_PATHWAY_IN_RESPONSE_TO_OXIDATIVE_STRESS	> A series of molecular signals in which an intracellular signal is conveyed to trigger the apoptotic death of a cell. The pathway is induced in response to oxidative stress, a state often resulting from exposure to high levels of reactive oxygen species, and ends when the execution phase of apoptosis is triggered. [GOC:ai, GOC:mtg_apoptosis]	AKT1	ARL6IP5	BAG5	BCL2	CYP1B1	DIABLO	FBXW7	GPX1	GSKIP	HIF1A	HSPB1	HTRA2	INS	JAK2	MAP3K5	MAPK7	MCL1	MELK	NFE2L2	NME5	NOL3	NONO	NOX1	P4HB	PARK7	PARP1	PDCD10	PDK1	PINK1	PML	PPIA	PRKCD	PRKN	PRODH	SFPQ	SIRT1	SOD1	SOD2	STK24	STK25	TRAP1	UBQLN1	VNN1	ZNF622
GOBP_ISOCITRATE_METABOLIC_PROCESS	> The chemical reactions and pathways involving isocitrate, the anion of isocitric acid, 1-hydroxy-1,2,3-propanetricarboxylic acid. Isocitrate is an important intermediate in the TCA cycle and the glycoxylate cycle. [ISBN:0198506732]	IDH1	IDH2	IDH3A	IDH3B	IDH3G
GOBP_KERATAN_SULFATE_BIOSYNTHETIC_PROCESS	> The chemical reactions and pathways resulting in the formation of keratan sulfate, a glycosaminoglycan with repeat units consisting of beta-1,4-linked D-galactopyranosyl-beta-(1,4)-N-acetyl-D-glucosamine 6-sulfate and with variable amounts of fucose, sialic acid and mannose units; keratan sulfate chains are covalently linked by a glycosidic attachment through the trisaccharide galactosyl-galactosyl-xylose to peptidyl-threonine or serine residues. [ISBN:0198547684, RESID:AA0247]	ACAN	B3GNT2	B3GNT3	B3GNT4	B3GNT7	B4GALT1	B4GALT2	B4GALT3	B4GALT4	B4GALT5	B4GALT6	B4GAT1	CHST1	CHST2	CHST5	CHST6	FMOD	KERA	LUM	OGN	OMD	PRELP	SLC35D2	ST3GAL1	ST3GAL2	ST3GAL3	ST3GAL4	ST3GAL6
GOBP_KERATAN_SULFATE_CATABOLIC_PROCESS	> The chemical reactions and pathways resulting in the breakdown of keratan sulfate, a glycosaminoglycan with repeat units consisting of beta-1,4-linked D-galactopyranosyl-beta-(1,4)-N-acetyl-D-glucosamine 6-sulfate and with variable amounts of fucose, sialic acid and mannose units; keratan sulfate chains are covalently linked by a glycosidic attachment through the trisaccharide galactosyl-galactosyl-xylose to peptidyl-threonine or serine residues. [GOC:go_curators]	ACAN	FMOD	GALNS	GLB1	GNS	HEXA	HEXB	KERA	LUM	OGN	OMD	PRELP
GOBP_KERATAN_SULFATE_METABOLIC_PROCESS	> The chemical reactions and pathways involving keratan sulfate, a glycosaminoglycan with repeat units consisting of beta-1,4-linked D-galactopyranosyl-beta-(1,4)-N-acetyl-D-glucosamine 6-sulfate and with variable amounts of fucose, sialic acid and mannose units; keratan sulfate chains are covalently linked by a glycosidic attachment through the trisaccharide galactosyl-galactosyl-xylose to peptidyl-threonine or serine residues. [GOC:go_curators]	ACAN	B3GNT2	B3GNT3	B3GNT4	B3GNT7	B4GALT1	B4GALT2	B4GALT3	B4GALT4	B4GALT5	B4GALT6	B4GAT1	CHST1	CHST2	CHST5	CHST6	FMOD	GALNS	GLB1	GNS	HEXA	HEXB	KERA	LUM	OGN	OMD	PRELP	SLC35D2	ST3GAL1	ST3GAL2	ST3GAL3	ST3GAL4	ST3GAL6
GOBP_KYNURENINE_METABOLIC_PROCESS	> The chemical reactions and pathways involving kynurenine, the amino acid 3-(2-aminobenzoyl)-alanine. [CHEBI:28683, GOC:mah, GOC:rph]	AADAT	AFMID	ALDH8A1	GOT2	IDO1	IDO2	KMO	KYAT1	KYAT3	KYNU	TDO2
GOBP_L_ALPHA_AMINO_ACID_TRANSMEMBRANE_TRANSPORT	> The directed movement of L-alpha-amino acid across a membrane. [GOC:kmv, GOC:TermGenie, PMID:14668347]	ACE2	ARL6IP1	ARL6IP5	ATP1A2	CLN8	CLTRN	GRM1	ITGB1	KCNJ10	NTSR1	PER2	PRAF2	PSEN1	RGS2	RGS4	SLC15A4	SLC17A6	SLC17A7	SLC17A8	SLC1A1	SLC1A2	SLC1A3	SLC1A4	SLC1A5	SLC1A6	SLC1A7	SLC22A2	SLC25A12	SLC25A13	SLC25A15	SLC25A18	SLC25A2	SLC25A22	SLC25A29	SLC25A38	SLC36A4	SLC38A1	SLC38A3	SLC38A5	SLC38A7	SLC38A9	SLC3A2	SLC43A1	SLC43A2	SLC47A1	SLC66A1	SLC66A1L	SLC6A20	SLC6A5	SLC6A9	SLC7A1	SLC7A10	SLC7A11	SLC7A13	SLC7A2	SLC7A3	SLC7A5	SLC7A5P1	SLC7A5P2	SLC7A6	SLC7A7	SLC7A8	SLC7A9
GOBP_L_ASCORBIC_ACID_METABOLIC_PROCESS	> The chemical reactions and pathways involving L-ascorbic acid, (2R)-2-[(1S)-1,2-dihydroxyethyl]-4-hydroxy-5-oxo-2,5-dihydrofuran-3-olate; L-ascorbic acid is vitamin C and has co-factor and anti-oxidant activities in many species. [GOC:jl, ISBN:0198506732]	AKR1A1	CYB5A	CYB5R3	GSTO1	GSTO2	RGN	SLC23A1	SLC23A2	SLC2A1	SLC2A3
GOBP_L_KYNURENINE_METABOLIC_PROCESS	> The chemical reactions and pathways involving L-kynurenine, the L-enantiomer of the amino acid kynurenine (3-(2-aminobenzoyl)-alanine). [GOC:yaf]	AADAT	ALDH8A1	GOT2	KMO	KYAT1	KYAT3	KYNU
GOBP_LEUKOTRIENE_B4_CATABOLIC_PROCESS	> The chemical reactions and pathways resulting in the breakdown of leukotriene B4, a leukotriene composed of (6Z,8E,10E,14Z)-eicosatetraenoic acid having (5S)- and (12R)-hydroxy substituents. [GOC:yaf, PMID:9799565, UniPathway:UPA00883]	CYP4A11	CYP4F11	CYP4F12	CYP4F2	CYP4F3
GOBP_LEUKOTRIENE_B4_METABOLIC_PROCESS	> The chemical reactions and pathways involving leukotriene B4, a leukotriene composed of (6Z,8E,10E,14Z)-eicosatetraenoic acid having (5S)- and (12R)-hydroxy substituents. [GOC:bf]	CYP4A11	CYP4F11	CYP4F12	CYP4F2	CYP4F3	PTGR1
GOBP_LEUKOTRIENE_BIOSYNTHETIC_PROCESS	> The chemical reactions and pathways resulting in the formation of leukotriene, a pharmacologically active substance derived from a polyunsaturated fatty acid, such as arachidonic acid. [GOC:go_curators]	ALOX5	ALOX5AP	GGT1	GGT2	GGT3P	GGT5	GGT6	GGT7	GGTA1	GGTLC1	GGTLC2	GGTLC3	LTA4H	LTC4S	MGST2	MGST3	PLA2G1B	PLA2G4A	PLA2G5	PRG3	SYK
GOBP_LEUKOTRIENE_METABOLIC_PROCESS	> The chemical reactions and pathways involving leukotriene, a pharmacologically active substance derived from a polyunsaturated fatty acid, such as arachidonic acid. [GOC:ma]	ABCC1	ABCC10	ALOX12	ALOX15	ALOX5	ALOX5AP	CPA1	CYP4A11	CYP4F11	CYP4F12	CYP4F2	CYP4F3	DPEP1	DPEP2	GGT1	GGT2	GGT3P	GGT5	GGT6	GGT7	GGTA1	GGTLC1	GGTLC2	GGTLC3	LTA4H	LTC4S	MAPKAPK2	MGST2	MGST3	PLA2G1B	PLA2G4A	PLA2G5	PRG3	PTGR1	SYK	TLR2
GOBP_LEUKOTRIENE_TRANSPORT	> The directed movement of leukotrienes into, out of or within a cell, or between cells, by means of some agent such as a transporter or pore. Leukotrienes are linear C20 endogenous metabolites of arachidonic acid (icosa-5,8,11,14-tetraenoic acid) containing a terminal carboxy function and four or more double bonds (three or more of which are conjugated) as well as other functional groups. [GOC:mah]	ABCC1	ABCC10	ABCC11	ABCC2	ABCC3	ABCC4	ABCC6
GOBP_LINOLEIC_ACID_METABOLIC_PROCESS	> The chemical reactions and pathways involving linoleic acid, an unsaturated omega-6 fatty acid that has the molecular formula C18H32O2. [Wikipedia:Linoleic_Acid]	ABCD1	ACSL1	ALOX12	ALOX12B	ALOX15	ALOX15B	ALOX5	ALOXE3	CYP2J2	CYP4A11	CYP4A22	ELOVL1	ELOVL2	ELOVL3	ELOVL5	FADS1	FADS2	GSTA1	GSTM2	GSTP1	PNPLA8
GOBP_LIPID_HYDROXYLATION	> The covalent attachment of a hydroxyl group to one or more fatty acids in a lipid. [GOC:hjd, PMID:15658937]	CYP1A1	CYP2C8	CYP2E1	CYP3A4	CYP3A5	CYP3A7	CYP4A22
GOBP_LIPID_METABOLIC_PROCESS	> The chemical reactions and pathways involving lipids, compounds soluble in an organic solvent but not, or sparingly, in an aqueous solvent. Includes fatty acids; neutral fats, other fatty-acid esters, and soaps; long-chain (fatty) alcohols and waxes; sphingoids and other long-chain bases; glycolipids, phospholipids and sphingolipids; and carotenes, polyprenols, sterols, terpenes and other isoprenoids. [GOC:ma]	A3GALT2	A4GALT	AACS	AADAC	AASDH	ABCA1	ABCA2	ABCA3	ABCA4	ABCA7	ABCA8	ABCB11	ABCB4	ABCD1	ABCD2	ABCD3	ABCD4	ABCG1	ABHD1	ABHD12	ABHD12B	ABHD15	ABHD16A	ABHD16B	ABHD2	ABHD3	ABHD4	ABHD5	ABHD6	ABHD8	ABO	AC098591.2	ACAA1	ACAA2	ACACA	ACACB	ACAD10	ACAD11	ACAD8	ACAD9	ACADL	ACADM	ACADS	ACADSB	ACADVL	ACAT1	ACAT2	ACBD3	ACBD5	ACER1	ACER2	ACER3	ACHE	ACLY	ACOT1	ACOT11	ACOT12	ACOT2	ACOT4	ACOT6	ACOT7	ACOT8	ACOX1	ACOX2	ACOX3	ACOXL	ACP6	ACSBG1	ACSBG2	ACSF2	ACSF3	ACSL1	ACSL3	ACSL4	ACSL5	ACSL6	ACSM1	ACSM2A	ACSM2B	ACSM3	ACSM4	ACSM5	ACSM6	ACSS1	ACSS2	ADGRF5	ADH1A	ADH1B	ADH1C	ADH4	ADH5	ADH6	ADH7	ADIPOQ	ADIPOR1	ADIPOR2	ADM	ADORA1	ADRA2A	ADTRP	AGAP2	AGK	AGMO	AGPAT1	AGPAT2	AGPAT3	AGPAT4	AGPAT5	AGPS	AGRN	AGT	AGTR1	AIG1	AJUBA	AKR1B1	AKR1B10	AKR1B15	AKR1C1	AKR1C2	AKR1C3	AKR1C4	AKR1D1	AKT1	AKT2	ALAS1	ALDH1A1	ALDH1A2	ALDH1A3	ALDH3A2	ALDH3B1	ALDH3B2	ALDH8A1	ALG1	ALG10	ALG10B	ALG11	ALG12	ALG13	ALG14	ALG2	ALG3	ALG6	ALG8	ALG9	ALK	ALKBH7	ALOX12	ALOX12B	ALOX15	ALOX15B	ALOX5	ALOX5AP	ALOXE3	ALPI	AMACR	AMBRA1	ANG	ANGPTL3	ANGPTL4	ANGPTL8	ANKRD1	ANXA1	AOAH	APOA1	APOA2	APOA4	APOA5	APOB	APOBEC1	APOBR	APOC1	APOC2	APOC3	APOC4	APOD	APOE	APOF	APOH	APOL1	APOL2	APOL4	APOL5	APOM	APP	APPL2	ARF1	ARF3	ARSA	ARV1	ASAH1	ASAH2	ASAH2B	ASPG	ASXL3	ATG14	ATM	ATP1A1	ATP5F1A	ATP5F1B	ATP6V1B1	ATP8B1	AUH	AVIL	AVP	AVPR1A	AWAT1	AWAT2	B3GALNT1	B3GALT1	B3GALT2	B3GALT4	B3GNT5	B4GALNT1	B4GALNT2	B4GALT3	B4GALT4	B4GALT5	B4GALT6	BAAT	BAX	BBS4	BCL11B	BCO1	BCO2	BDH2	BMP2	BMP5	BMP6	BMX	BPNT1	BPNT2	BRCA1	BSCL2	BTN2A1	C1QTNF2	C3	CACNA1H	CAPN2	CARM1	CAT	CAV1	CAV3	CBR1	CBR4	CCDC3	CCDC71L	CCL19	CCL21	CCN1	CCR7	CD19	CD36	CD74	CD81	CDC42	CDIPT	CDK4	CDS1	CDS2	CEACAM1	CEBPA	CEL	CEPT1	CERK	CERKL	CERS1	CERS2	CERS3	CERS4	CERS5	CERS6	CERT1	CES1	CES2	CES3	CES4A	CES5A	CETP	CFTR	CGA	CH25H	CHAT	CHD9	CHKA	CHKB	CHP1	CHPT1	CHRM5	CIDEA	CISH	CLCN2	CLN3	CLN6	CLN8	CLPS	CLPSL1	CLPSL2	CLU	CNEP1R1	CNR1	COQ2	CPNE1	CPNE3	CPNE6	CPNE7	CPS1	CPT1A	CPT1B	CPT1C	CPT2	CPTP	CRABP1	CRABP2	CRAT	CREB1	CREBBP	CREBL2	CREM	CRH	CRK	CRKL	CRLS1	CROT	CRPPA	CRTC3	CRYL1	CSF1R	CSNK1G2	CSNK2A1	CSNK2A2	CSNK2B	CTDNEP1	CTSA	CUBN	CWH43	CYB5R1	CYB5R2	CYB5R3	CYP11A1	CYP11B1	CYP11B2	CYP17A1	CYP19A1	CYP1A1	CYP1A2	CYP1B1	CYP21A2	CYP24A1	CYP26A1	CYP26B1	CYP26C1	CYP27A1	CYP27B1	CYP27C1	CYP2A13	CYP2A6	CYP2A7	CYP2B6	CYP2C18	CYP2C19	CYP2C8	CYP2C9	CYP2D6	CYP2D7	CYP2E1	CYP2F1	CYP2G1P	CYP2J2	CYP2R1	CYP2S1	CYP2U1	CYP2W1	CYP39A1	CYP3A4	CYP3A43	CYP3A5	CYP3A7	CYP46A1	CYP4A11	CYP4A22	CYP4F11	CYP4F12	CYP4F2	CYP4F22	CYP4F3	CYP4F8	CYP4V2	CYP51A1	CYP7A1	CYP7B1	CYP8B1	DAB2IP	DAGLA	DAGLB	DBI	DDHD1	DDHD2	DECR1	DECR2	DEGS1	DEGS2	DGAT1	DGAT2	DGAT2L6	DGAT2L7P	DGKA	DGKB	DGKD	DGKE	DGKG	DGKH	DGKI	DGKK	DGKQ	DGKZ	DHCR24	DHCR7	DHDDS	DHH	DHRS11	DHRS13	DHRS2	DHRS3	DHRS4	DHRS9	DISP3	DKK3	DKKL1	DLD	DNAJC15	DNAJC19	DOLK	DOLPP1	DPAGT1	DPEP1	DPEP2	DPM1	DPM2	DPM3	EBP	EBPL	ECH1	ECHDC1	ECHDC2	ECHDC3	ECHS1	ECI1	ECI2	EDF1	EDN1	EDN2	EEF1A2	EFR3A	EFR3B	EGFR	EGR1	EHHADH	EIF6	ELOVL1	ELOVL2	ELOVL3	ELOVL4	ELOVL5	ELOVL6	ELOVL7	ENHO	ENPP2	ENPP6	ENPP7	EPHA8	EPHX1	EPHX2	EPHX3	ERFE	ERG28	ERLIN1	ERLIN2	ESR1	ESYT1	ESYT2	ESYT3	ETFA	ETFB	ETFBKMT	ETFDH	ETNK1	ETNK2	ETNPPL	F2	FA2H	FAAH	FAAH2	FABP1	FABP12	FABP2	FABP3	FABP4	FABP5	FABP6	FABP7	FABP9	FADS1	FADS2	FADS2B	FADS3	FADS6	FAM126A	FAM126B	FAM135A	FAM135B	FAM3A	FAR1	FAR2	FASN	FAXDC2	FBXW7	FDFT1	FDPS	FDX1	FDX2	FDXR	FGF1	FGF19	FGF2	FGF21	FGF23	FGFR3	FGFR4	FGR	FHL2	FIG4	FITM1	FITM2	FLT1	FLT3	FMC1	FMO5	FPR2	FSHB	FUCA1	FUT2	FUT3	FUT5	FUT6	FUT7	G0S2	G6PC	G6PD	GAL	GAL3ST1	GAL3ST2	GAL3ST3	GAL3ST4	GALC	GALR2	GATA6	GBA	GBA2	GBA3	GBGT1	GC	GCDH	GDE1	GDPD1	GDPD2	GDPD3	GDPD4	GDPD5	GFI1	GGPS1	GGT1	GGT5	GHSR	GIP	GK	GK2	GK5	GLA	GLB1	GLIPR1	GLT6D1	GLTP	GLYATL2	GM2A	GNB3	GNPAT	GOLM1	GPAA1	GPAM	GPAT2	GPAT3	GPAT4	GPC1	GPC2	GPC3	GPC4	GPC5	GPC6	GPCPD1	GPD1	GPD1L	GPER1	GPIHBP1	GPLD1	GPR31	GPS2	GPX1	GPX4	GPX5	GRHL1	GSTA1	GSTM1	GSTM2	GSTM4	GSTP1	GSTZ1	H6PD	HACD1	HACD2	HACD3	HACD4	HACL1	HADH	HADHA	HADHB	HAO1	HAO2	HCAR2	HDAC3	HDHD5	HDLBP	HELZ2	HEXA	HEXB	HINT2	HMGCL	HMGCLL1	HMGCR	HMGCS1	HMGCS2	HNF4A	HPGD	HPGDS	HSD11B1	HSD11B2	HSD17B1	HSD17B10	HSD17B11	HSD17B12	HSD17B13	HSD17B14	HSD17B2	HSD17B3	HSD17B4	HSD17B6	HSD17B7	HSD17B8	HSD3B1	HSD3B2	HSD3B7	HSPG2	HTD2	HTR2A	HTR2B	HTR2C	HTRA2	IAH1	ID2	IDH1	IDI1	IDI2	IFNG	IGFBP7	IL1B	IL1RN	IL4	ILVBL	IMPA1	IMPA2	INPP1	INPP4A	INPP4B	INPP5A	INPP5B	INPP5D	INPP5E	INPP5F	INPP5J	INPP5K	INPPL1	INS	INSIG1	INSIG2	IP6K1	IP6K2	IP6K3	IPMK	IRS1	IRS2	ISYNA1	ITGB8	ITPKA	ITPKB	ITPKC	IVD	JAZF1	KBTBD2	KDSR	KIT	KPNB1	LACTB	LAMTOR1	LARGE1	LBR	LCAT	LCLAT1	LDAH	LDLR	LDLRAP1	LEP	LEPR	LGALS12	LGALS13	LGMN	LHB	LIAS	LIMA1	LIPA	LIPC	LIPE	LIPF	LIPG	LIPH	LIPI	LIPJ	LIPK	LIPM	LIPN	LIPT1	LMF1	LONP2	LPA	LPCAT1	LPCAT2	LPCAT3	LPCAT4	LPGAT1	LPIN1	LPIN2	LPIN3	LPL	LRAT	LRCOL1	LRP1	LRP10	LRP2	LRP5	LRP8	LSR	LSS	LTA4H	LTC4S	LYN	LYPLA1	LYPLA2	MACROH2A1	MALRD1	MAPK14	MAPK3	MBOAT1	MBOAT2	MBOAT4	MBOAT7	MBTPS1	MBTPS2	MCAT	MCEE	ME1	MECP2	MECR	MED1	MFSD2A	MGLL	MGST2	MGST3	MID1IP1	MIF	MIR132	MIR138-1	MIR182	MIR185	MIR204	MIR27A	MIR27B	MIR29B1	MIR30C1	MIR33A	MIR548P	MIR766	MIR9-1	MIR96	MLXIPL	MLYCD	MMAA	MMUT	MOGAT1	MOGAT2	MOGAT3	MORC2	MPDU1	MPPE1	MSMO1	MT3	MTM1	MTMR1	MTMR10	MTMR11	MTMR12	MTMR14	MTMR2	MTMR3	MTMR4	MTMR6	MTMR7	MTMR8	MTMR9	MTOR	MTTP	MVD	MVK	NAA40	NAAA	NAGA	NAPEPLD	NCEH1	NCOA1	NCOA2	NCOA6	NCOR1	NCOR2	NDUFAB1	NEU1	NEU2	NEU3	NEU4	NFE2L1	NFKB1	NFYA	NFYB	NFYC	NKX1-1	NKX2-1	NKX2-3	NOD2	NPAS2	NPC1	NPC1L1	NPC2	NR0B1	NR0B2	NR1D1	NR1D2	NR1H2	NR1H3	NR1H4	NR1I2	NR4A3	NR5A1	NR5A2	NSDHL	NSMAF	NUDT19	NUDT7	NUS1	OC90	OCRL	OLAH	OMA1	OPA3	OPN1LW	OPN1MW	OPN1MW2	OPN1SW	ORMDL1	ORMDL2	ORMDL3	OSBP	OSBPL10	OSBPL1A	OSBPL2	OSBPL3	OSBPL5	OSBPL6	OSBPL7	OSBPL8	OSBPL9	OXSM	P2RX1	P2RY12	P3R3URF	PAFAH1B1	PAFAH1B2	PAFAH1B3	PAFAH2	PAM	PANK2	PBX1	PC	PCCA	PCCB	PCK1	PCK2	PCSK9	PCTP	PCYT1A	PCYT1B	PCYT2	PDE3A	PDE3B	PDGFA	PDGFB	PDGFRA	PDGFRB	PDK1	PDK2	PDK3	PDK4	PDP1	PDP2	PDPR	PDSS1	PDSS2	PDXDC1	PDXDC2P-NPIPB14P	PDXP	PECR	PEDS1	PEMT	PER2	PEX11A	PEX13	PEX2	PEX7	PGAP1	PGAP2	PGAP3	PGAP4	PGP	PGS1	PHB2	PHOSPHO1	PHYH	PI4K2A	PI4K2B	PI4KA	PI4KAP1	PI4KAP2	PI4KB	PIAS4	PIBF1	PIGA	PIGB	PIGC	PIGF	PIGG	PIGH	PIGK	PIGL	PIGM	PIGN	PIGO	PIGP	PIGQ	PIGS	PIGT	PIGU	PIGV	PIGW	PIGX	PIGY	PIGZ	PIK3C2A	PIK3C2B	PIK3C2G	PIK3C3	PIK3CA	PIK3CB	PIK3CD	PIK3CG	PIK3IP1	PIK3R1	PIK3R2	PIK3R3	PIK3R4	PIK3R5	PIK3R6	PIKFYVE	PIP4K2A	PIP4K2B	PIP4K2C	PIP4P1	PIP4P2	PIP5K1A	PIP5K1B	PIP5K1C	PIP5KL1	PIPSL	PISD	PITPNA	PITPNB	PITPNM1	PITPNM2	PITPNM3	PLA1A	PLA2G10	PLA2G12A	PLA2G12B	PLA2G15	PLA2G1B	PLA2G2A	PLA2G2C	PLA2G2D	PLA2G2E	PLA2G2F	PLA2G3	PLA2G4A	PLA2G4B	PLA2G4C	PLA2G4D	PLA2G4E	PLA2G4F	PLA2G5	PLA2G6	PLA2G7	PLAA	PLAAT1	PLAAT2	PLAAT3	PLAAT4	PLAAT5	PLAGL2	PLB1	PLBD1	PLBD2	PLCB1	PLCB2	PLCB3	PLCB4	PLCD1	PLCD3	PLCD4	PLCE1	PLCG1	PLCG2	PLCH1	PLCH2	PLCL1	PLCL2	PLCXD1	PLCXD2	PLCXD3	PLCZ1	PLD1	PLD2	PLD6	PLEK	PLEKHA1	PLEKHA2	PLEKHA3	PLEKHA4	PLEKHA8	PLIN1	PLIN2	PLIN5	PLP1	PLPP1	PLPP2	PLPP3	PLPP4	PLPP5	PLPP6	PLPPR1	PLPPR2	PLPPR3	PLPPR4	PLPPR5	PLSCR1	PLSCR3	PLTP	PM20D1	PMVK	PNLIP	PNLIPRP1	PNLIPRP2	PNLIPRP3	PNPLA1	PNPLA2	PNPLA3	PNPLA4	PNPLA5	PNPLA6	PNPLA7	PNPLA8	PON1	PON2	PON3	PORCN	PPARA	PPARD	PPARG	PPARGC1A	PPM1L	PPP2CA	PPP2R1A	PPP2R5A	PPP4R3B	PPT1	PRDX6	PRKAA1	PRKAA2	PRKAB1	PRKAB2	PRKAG1	PRKAG2	PRKAG3	PRKAR2B	PRKCD	PRKCE	PRKD1	PRKD2	PRKD3	PRLH	PRLR	PROCA1	PROX1	PRPF19	PRXL2B	PSAP	PSAPL1	PTDSS1	PTDSS2	PTEN	PTGDS	PTGES	PTGES2	PTGES3	PTGIS	PTGR1	PTGR2	PTGS1	PTGS2	PTK2	PTK2B	PTPMT1	PTPN11	PTPN13	PTPRN2	PYURF	QKI	RAB14	RAB38	RAB4A	RAB5A	RAB7A	RACK1	RAN	RARRES2	RBP1	RBP2	RBP3	RBP4	RDH10	RDH11	RDH12	RDH13	RDH14	RDH16	RDH5	RDH8	REST	RETSAT	RFT1	RGL1	RGN	RHO	RLBP1	RORA	RORC	RPE65	RUBCN	RUBCNL	RUFY1	RXRA	SACM1L	SAMD8	SBF1	SC5D	SCAP	SCARB1	SCARF1	SCCPDH	SCD	SCD5	SCP2	SCP2D1	SCPEP1	SCT	SDC1	SDC2	SDC3	SDC4	SDR16C5	SDR42E1	SDR42E2	SEC14L2	SEL1L	SELENOI	SERAC1	SERINC1	SERINC2	SERINC3	SERINC4	SERINC5	SERPINA12	SERPINA3	SERPINA6	SESN2	SFTPB	SGMS1	SGMS2	SGPL1	SGPP1	SGPP2	SH3YL1	SHH	SIK1	SIN3A	SIN3B	SIRT1	SIRT2	SIRT3	SIRT4	SLA2	SLC16A1	SLC16A11	SLC22A13	SLC22A24	SLC22A4	SLC25A17	SLC27A1	SLC27A2	SLC27A3	SLC27A4	SLC27A5	SLC27A6	SLC35C1	SLC44A1	SLC44A2	SLC44A3	SLC44A4	SLC44A5	SLC45A3	SMARCD3	SMG1	SMPD1	SMPD2	SMPD3	SMPD4	SMPDL3B	SNAI1	SNAI2	SNX17	SOAT1	SOAT2	SOCS1	SOCS2	SOCS3	SOCS4	SOCS5	SOCS6	SOCS7	SOD1	SORBS1	SORL1	SOX9	SP1	SPHK1	SPHK2	SPNS2	SPP1	SPTLC1	SPTLC2	SPTLC3	SPTSSA	SPTSSB	SQLE	SRC	SRD5A1	SRD5A2	SRD5A3	SREBF1	SREBF2	ST3GAL1	ST3GAL2	ST3GAL4	ST3GAL5	ST3GAL6	ST6GALNAC3	ST6GALNAC4	ST6GALNAC5	ST6GALNAC6	ST8SIA1	ST8SIA2	ST8SIA3	ST8SIA4	ST8SIA5	ST8SIA6	STAR	STARD10	STARD3	STARD3NL	STARD4	STARD7	STAT5B	STOML2	STRA6	STS	STUB1	SULT1A1	SULT1A2	SULT1A3	SULT1A4	SULT1B1	SULT1E1	SULT2A1	SULT2B1	SULT4A1	SUMF1	SUMF2	SYNJ1	SYNJ2	TAMM41	TAZ	TBL1X	TBL1XR1	TBXAS1	TECR	TECRL	TEK	TEX2	TGFB1	TGS1	TH	THEM4	THEM5	THNSL2	THRA	THRSP	TIAM2	TIPARP	TLCD3B	TM6SF2	TM7SF2	TMEM150A	TMEM38B	TMEM86B	TNF	TNFAIP8L3	TNFRSF1A	TNFRSF21	TPP1	TPRA1	TPTE	TPTE2	TREX1	TRIB3	TSKU	TSPO	TSPOAP1	TTC39B	TTC7A	TTC7B	TTPA	TTR	TWIST1	TXNRD1	TYRP1	TYSND1	UCP3	UGCG	UGT1A1	UGT1A3	UGT1A4	UGT1A7	UGT1A8	UGT1A9	UGT2A1	UGT2A2	UGT2B10	UGT2B11	UGT2B15	UGT2B17	UGT2B28	UGT2B4	UGT2B7	UGT8	UMOD	VAC14	VAPA	VAPB	VAV2	VAV3	VDR	VLDLR	WASHC1	WDTC1	WNT10B	WNT4	XBP1	YWHAH	ZADH2	ZBTB20	ZFP69	ZMPSTE24	ZNF202	ZPBP2
GOBP_LIPID_MODIFICATION	> The covalent alteration of one or more fatty acids in a lipid, resulting in a change in the properties of the lipid. [GOC:mah]	A3GALT2	ABCA2	ABCB11	ABCD1	ABCD2	ABCD3	ABCD4	ABCG1	ABO	ACAA1	ACAA2	ACACB	ACAD10	ACAD11	ACADL	ACADM	ACADS	ACADVL	ACAT1	ACAT2	ACOT8	ACOX1	ACOX2	ACOX3	ACOXL	ACSM1	ADH4	ADH5	ADH7	ADIPOQ	ADIPOR1	ADIPOR2	AGK	AGT	AGTR1	AKT1	AKT2	ALDH3A2	ALOX12	ALOX12B	ALOX15	ALOX15B	ALOX5	AMACR	APOA1	APOA2	APOA4	APOA5	APOC1	APOD	APOE	APPL2	AUH	B3GALT1	B4GALNT1	B4GALNT2	BDH2	BPNT1	BPNT2	CERK	CERKL	CHRM5	CISH	CNR1	CPT1A	CPT1B	CPT1C	CPT2	CRAT	CROT	CYP1A1	CYP24A1	CYP2C8	CYP2E1	CYP3A4	CYP3A5	CYP3A7	CYP4A22	CYP4V2	DECR1	DECR2	DGAT2	DGKA	DGKB	DGKD	DGKE	DGKG	DGKH	DGKI	DGKK	DGKQ	DGKZ	ECH1	ECHDC1	ECHDC2	ECHS1	ECI1	ECI2	EFR3A	EFR3B	EHHADH	EPHX2	ETFA	ETFB	ETFBKMT	ETFDH	FA2H	FABP1	FABP3	FAM126A	FAM126B	FIG4	GBA	GBA2	GBGT1	GCDH	GLT6D1	HACL1	HADH	HADHA	HADHB	HAO1	HAO2	HSD17B10	HSD17B4	ILVBL	IMPA1	IMPA2	INPP1	INPP5A	INPP5B	INPP5D	INPP5E	INPP5F	INPP5J	INPP5K	INPPL1	IP6K1	IP6K2	IP6K3	IPMK	IRS1	IRS2	ITPKA	ITPKB	ITPKC	IVD	LAMTOR1	LCAT	LEP	LONP2	LPCAT3	MAPK14	MBOAT1	MBOAT2	MBOAT4	MBOAT7	MCAT	MECR	MFSD2A	MIR27A	MIR27B	MLYCD	MTM1	MTMR1	MTMR10	MTMR11	MTMR12	MTMR2	MTMR3	MTMR4	MTMR6	MTMR7	MTMR8	MTMR9	MTOR	NR4A3	OCRL	P3R3URF	PDK4	PECR	PEX13	PEX2	PEX7	PHYH	PI4K2A	PI4K2B	PI4KA	PI4KAP1	PI4KAP2	PI4KB	PIK3C2A	PIK3C2B	PIK3C2G	PIK3C3	PIK3CA	PIK3CB	PIK3CD	PIK3CG	PIK3R1	PIK3R2	PIK3R3	PIK3R6	PIKFYVE	PIP4K2A	PIP4K2B	PIP4K2C	PIP4P1	PIP4P2	PIP5K1A	PIP5K1B	PIP5K1C	PIP5KL1	PIPSL	PLA2G7	PLIN5	PLPP1	PLPP2	PLPP3	PLPP4	PLPP5	PLPP6	PLPPR1	PLPPR2	PLPPR3	PLPPR4	PLPPR5	PORCN	PPARA	PPARD	PPARG	PPARGC1A	PRKAA1	PRKAG2	PTEN	SACM1L	SCP2	SESN2	SGPP1	SGPP2	SIRT4	SLA2	SLC25A17	SLC27A2	SLC35C1	SMG1	SOAT1	SOAT2	SOCS1	SOCS2	SOCS3	SOCS4	SOCS5	SOCS6	SOCS7	SOX9	SPHK1	SPHK2	ST3GAL2	ST3GAL4	STARD4	SYNJ1	SYNJ2	TMEM150A	TPTE	TPTE2	TTC7A	TTC7B	TWIST1	TYSND1
GOBP_LIPOXYGENASE_PATHWAY	> The chemical reactions and pathways by which an unsaturated fatty acid (such as arachidonic acid or linolenic acid) is converted to other compounds, and in which the first step is hydroperoxide formation catalyzed by lipoxygenase. [GOC:mah, PMID:17163881]	ALOX12	ALOX12B	ALOX15	ALOX15B	ALOX5	ALOX5AP	ALOXE3	GPX1	GPX4	HPGD	LTC4S	PLA2G3	PON1	PON2	PON3	PTGS2
GOBP_LONG_CHAIN_FATTY_ACID_BIOSYNTHETIC_PROCESS	> The chemical reactions and pathways resulting in the formation of long-chain fatty acids, any fatty acid with a chain length between C13 and C22. [PMID:18390550]	AC098591.2	ACOT7	ACSBG1	ACSBG2	ALOX12	ALOX12B	ALOX15	ALOX15B	ALOX5	ALOXE3	ASAH2	ASAH2B	CYP1A1	CYP1A2	CYP2C8	CYP2C9	CYP2D6	CYP2E1	CYP3A4	ELOVL6	EPHX2	FADS1	GPX4	GSTM1	GSTM2	GSTM4	GSTP1	HPGD	LTA4H	LTC4S	PLP1	PTGS2	QKI
GOBP_LONG_CHAIN_FATTY_ACID_CATABOLIC_PROCESS	> The chemical reactions and pathways resulting in the breakdown of long-chain fatty acids, a fatty acid with a chain length between C13 and C22. [PMID:20043225]	ABCD1	ACADL	ADTRP	AIG1	GLYATL2
GOBP_LONG_CHAIN_FATTY_ACID_IMPORT_ACROSS_PLASMA_MEMBRANE	> The directed movement of long-chain fatty acids from outside of a cell, across the plasma membrane and into the cytosol. A long-chain fatty acid is a fatty acid with a chain length between C13 and C22. [GOC:ai]	ACSL1	ACSL5	AKT1	AKT2	CD36	IRS2	SLC27A1	SLC27A5	SLC2A1	THBS1
GOBP_LONG_CHAIN_FATTY_ACID_IMPORT_INTO_CELL	> The directed movement of a long-chain fatty acid from outside of a cell into a cell. This may occur via transport across the plasma membrane or via endocytosis. A long-chain fatty acid is a fatty acid with a chain length between C13 and C22. [GOC:jl, GOC:pm, PMID:22022213]	ACSL1	ACSL3	ACSL5	AKT1	AKT2	CD36	EPRS1	FABP3	IRS2	RPS6KB1	SLC27A1	SLC27A2	SLC27A4	SLC27A5	SLC2A1	SPX	THBS1
GOBP_LONG_CHAIN_FATTY_ACID_METABOLIC_PROCESS	> The chemical reactions and pathways involving long-chain fatty acids, A long-chain fatty acid is a fatty acid with a chain length between C13 and C22. [GOC:ajp]	ABCD1	AC098591.2	ACAA1	ACAD9	ACADL	ACOT1	ACOT2	ACOT4	ACOT7	ACOT8	ACOX1	ACSBG1	ACSBG2	ACSL1	ACSL3	ACSL4	ACSL5	ACSL6	ACSM1	ACSM2A	ACSM2B	ACSM3	ACSM4	ACSM5	ACSM6	ADTRP	AIG1	AKR1C3	ALOX12	ALOX12B	ALOX15	ALOX15B	ALOX5	ALOXE3	ASAH2	ASAH2B	AWAT1	CBR1	CPT1A	CPT2	CYP1A1	CYP1A2	CYP1B1	CYP2A13	CYP2A6	CYP2A7	CYP2B6	CYP2C18	CYP2C19	CYP2C8	CYP2C9	CYP2D6	CYP2D7	CYP2E1	CYP2F1	CYP2G1P	CYP2J2	CYP2S1	CYP2U1	CYP3A4	CYP4A11	CYP4A22	CYP4F11	CYP4F12	CYP4F2	CYP4F3	DAGLA	DAGLB	ELOVL1	ELOVL2	ELOVL3	ELOVL5	ELOVL6	EPHX1	EPHX2	FAAH	FAAH2	FADS1	FADS2	GLYATL2	GPX1	GPX4	GSTA1	GSTM1	GSTM2	GSTM4	GSTP1	HACL1	HPGD	HPGDS	HSD17B4	LTA4H	LTC4S	MAPK3	MGLL	PAM	PLA2G10	PLA2G2F	PLA2G4A	PLA2G4B	PLA2G4C	PLP1	PNPLA3	PNPLA8	PTGDS	PTGES	PTGES2	PTGES3	PTGIS	PTGS1	PTGS2	QKI	SCP2	SLC27A1	SLC27A2	SLC27A3	SLC27A4	SLC27A5	SLC27A6	TBXAS1
GOBP_LONG_CHAIN_FATTY_ACID_TRANSPORT	> The directed movement of long-chain fatty acids into, out of or within a cell, or between cells, by means of some agent such as a transporter or pore. A long-chain fatty acid is a fatty acid with a chain length between C13 and C22. [GOC:ai]	ABCD1	ABCD2	ABCD3	ABCD4	ACACA	ACACB	ACE	ACSL1	ACSL3	ACSL5	AKT1	AKT2	ANXA1	APOE	AVPR1B	BDKRB2	CD36	CPT1A	CPT1B	CPT2	DRD2	DRD3	DRD4	EPRS1	FABP1	FABP3	FABP4	FABP5	IRS2	LCN1	LCN12	MFSD2A	MID1IP1	NMB	NMUR2	NTSR1	OC90	PLA2G10	PLA2G12A	PLA2G12B	PLA2G1B	PLA2G2A	PLA2G2C	PLA2G2D	PLA2G2E	PLA2G2F	PLA2G3	PLA2G4A	PLA2G4F	PLA2G5	PLA2R1	PLIN2	PNPLA8	PPARG	PRKAA2	PRKAB2	PRKAG2	PROCA1	RPS6KB1	SLC25A20	SLC27A1	SLC27A2	SLC27A3	SLC27A4	SLC27A5	SLC27A6	SLC2A1	SPX	SSTR4	SYK	THBS1	THRSP
GOBP_LOW_DENSITY_LIPOPROTEIN_PARTICLE_REMODELING	> The acquisition, loss or modification of a protein or lipid within a low-density lipoprotein particle, including the hydrolysis of triglyceride by hepatic lipase, with the subsequent loss of free fatty acid, and the transfer of cholesterol esters from LDL to a triglyceride-rich lipoprotein particle by cholesteryl ester transfer protein (CETP), with the simultaneous transfer of triglyceride to LDL. [GOC:BHF, GOC:expert_pt, GOC:mah, GOC:rl]	ABCG1	AGT	AGTR1	APOA2	APOB	APOE	CETP	LIPC	LPA	MPO	MTTP	PLA2G10	PLA2G2A	PLA2G2E	PLA2G3	PLA2G5	PLA2G7
GOBP_MALATE_METABOLIC_PROCESS	> The chemical reactions and pathways involving malate, the anion of hydroxybutanedioic acid, a chiral hydroxydicarboxylic acid. The (+) enantiomer is an important intermediate in metabolism as a component of both the TCA cycle and the glyoxylate cycle. [ISBN:0198506732]	FH	LIPF	MDH1	MDH1B	MDH2	ME1	ME2	ME3
GOBP_MEDIUM_CHAIN_FATTY_ACID_BIOSYNTHETIC_PROCESS	> The chemical reactions and pathways resulting in the formation of any fatty acid with a chain length of between C6 and C12. [Wikipedia:Fatty_acid_metabolism]	ABHD1	ABHD2	ABHD3	ACOT7	OLAH	OXSM
GOBP_MEDIUM_CHAIN_FATTY_ACID_CATABOLIC_PROCESS	> The chemical reactions and pathways resulting in the breakdown of any fatty acid with a chain length of between C6 and C12. [Wikipedia:Fatty_acid_metabolism]	ABHD1	ABHD2	ABHD3	ACADM	GLYATL2
GOBP_MEDIUM_CHAIN_FATTY_ACID_METABOLIC_PROCESS	> The chemical reactions and pathways involving medium-chain fatty acids, any fatty acid with a chain length of between C6 and C12. [Wikipedia:Fatty_acid_metabolisms]	ABHD1	ABHD2	ABHD3	ACAD9	ACADM	ACOT7	CES1	CRAT	CROT	CYP4A11	CYP4A22	GLYATL2	OLAH	OXSM
GOBP_METHIONINE_BIOSYNTHETIC_PROCESS	> The chemical reactions and pathways resulting in the formation of methionine (2-amino-4-(methylthio)butanoic acid), a sulfur-containing, essential amino acid found in peptide linkage in proteins. [GOC:jl, ISBN:0198506732]	ADI1	APIP	BHMT	BHMT2	ENOPH1	MRI1	MTAP	MTHFD1	MTHFD2L	MTHFR	MTR	MTRR
GOBP_METHIONINE_METABOLIC_PROCESS	> The chemical reactions and pathways involving methionine (2-amino-4-(methylthio)butanoic acid), a sulfur-containing, essential amino acid found in peptide linkage in proteins. [GOC:jl, ISBN:0198506732]	ADI1	APIP	BHMT	BHMT2	ENOPH1	GNMT	MAT1A	MRI1	MSRA	MTAP	MTHFD1	MTHFD2L	MTHFR	MTR	MTRR	SMS
GOBP_MICROTUBULE_SEVERING	> The process in which a microtubule is broken down into smaller segments. Severing enzymes remove dimers from the middle of the filament to create new ends, unlike depolymerizing kinesins that use ATP to uncap microtubules at their ends. [GOC:ai, PMID:27037673]	FIGN	FIGNL1	FIGNL2	KATNA1	KATNAL1	KATNAL2	KATNB1	LZTS2	SPAST	TTLL11	TTLL6	VPS4B
GOBP_MITOCHONDRIAL_ACETYL_COA_BIOSYNTHETIC_PROCESS_FROM_PYRUVATE	> The chemical reactions and pathways resulting in the formation of acetyl-CoA from pyruvate in the mitochondrion. The process begins with the transport of pyruvate from the cytosol to the mitochondrion where it is subsequently decarboxylated to form acetyl-CoA. [GOC:dph, ISBN:0201090910]	DLD	MPC2	PDHA1	PDHB	PDHX
GOBP_MITOCHONDRIAL_ATP_SYNTHESIS_COUPLED_PROTON_TRANSPORT	> The transport of protons across a mitochondrial membrane to generate an electrochemical gradient (proton-motive force) that powers ATP synthesis. [GOC:mtg_sensu, ISBN:0716731363]	ANTKMT	ATP5F1A	ATP5F1B	ATP5F1C	ATP5F1D	ATP5F1E	ATP5MC1	ATP5MC2	ATP5MC3	ATP5ME	ATP5MF	ATP5MG	ATP5PB	ATP5PD	ATP5PF	ATP5PO	ATPSCKMT	DMAC2L	DNAJC30	MT-ATP6	MT-ATP8	STOML2
GOBP_MITOCHONDRIAL_ELECTRON_TRANSPORT_CYTOCHROME_C_TO_OXYGEN	> The transfer of electrons from cytochrome c to oxygen that occurs during oxidative phosphorylation, mediated by the multisubunit enzyme known as complex IV. [ISBN:0716731363]	AFG1L	COX10	COX15	COX4I1	COX4I2	COX5A	COX5B	COX6A1	COX6A2	COX6B1	COX6C	COX7A2L	COX7B	COX7C	COX8A	CYCS	MT-CO1	MT-CO2	MT-CO3	MTCO2P12	NDUFA4
GOBP_MITOCHONDRIAL_ELECTRON_TRANSPORT_NADH_TO_UBIQUINONE	> The transfer of electrons from NADH to ubiquinone that occurs during oxidative phosphorylation. [ISBN:0716731363]	COQ9	DLD	DNAJC15	ISCU	MIR210	MT-ND1	MT-ND2	MT-ND3	MT-ND4	MT-ND4L	MT-ND5	MT-ND6	NDUFA1	NDUFA10	NDUFA11	NDUFA12	NDUFA13	NDUFA2	NDUFA3	NDUFA4	NDUFA5	NDUFA6	NDUFA7	NDUFA8	NDUFA9	NDUFAB1	NDUFAF1	NDUFB1	NDUFB10	NDUFB11	NDUFB2	NDUFB3	NDUFB4	NDUFB5	NDUFB6	NDUFB7	NDUFB8	NDUFB9	NDUFC1	NDUFC2	NDUFC2-KCTD14	NDUFS1	NDUFS2	NDUFS3	NDUFS4	NDUFS5	NDUFS6	NDUFS7	NDUFS8	NDUFV1	NDUFV2	NDUFV3	PARK7	PINK1	SNCA
GOBP_MITOCHONDRIAL_ELECTRON_TRANSPORT_UBIQUINOL_TO_CYTOCHROME_C	> The transfer of electrons from ubiquinol to cytochrome c that occurs during oxidative phosphorylation, mediated by the multisubunit enzyme known as complex III. [ISBN:0716731363]	CYC1	CYCS	MT-CYB	UQCC3	UQCR10	UQCR11	UQCRB	UQCRC1	UQCRC2	UQCRFS1	UQCRFS1P1	UQCRH	UQCRHL	UQCRQ
GOBP_MONOACYLGLYCEROL_BIOSYNTHETIC_PROCESS	> The chemical reactions and pathways resulting in the formation of monoacylglycerol, any ester of glycerol in which any one of its hydroxyl groups has been acylated with a fatty acid, the other being non-esterified. [ISBN:0198506732]	AWAT2	DGAT1	DGAT2	DGAT2L6	MOGAT2	MOGAT3	PLA2G4A
GOBP_MONOACYLGLYCEROL_CATABOLIC_PROCESS	> The chemical reactions and pathways resulting in the breakdown of monoacylglycerol, any ester of glycerol in which any one of its hydroxyl groups has been acylated with a fatty acid, the other being non-esterified. [PMID:25290914]	ABHD12	ABHD12B	ABHD16A	ABHD16B	ABHD6	FAAH	MGLL
GOBP_MONOACYLGLYCEROL_METABOLIC_PROCESS	> The chemical reactions and pathways involving monoacylglycerol, any ester of glycerol in which any one of its hydroxyl groups has been acylated with a fatty acid, the other being non-esterified. [ISBN:0198506732]	ABHD12	ABHD12B	ABHD16A	ABHD16B	ABHD6	AWAT2	DGAT1	DGAT2	DGAT2L6	FAAH	MGLL	MOGAT2	MOGAT3	PLA2G4A
GOBP_MONOCARBOXYLIC_ACID_BIOSYNTHETIC_PROCESS	> The chemical reactions and pathways resulting in the formation of monocarboxylic acids, any organic acid containing one carboxyl (-COOH) group. [GOC:mah]	ABCB11	ABCD1	ABCD2	ABCD3	ABHD1	ABHD2	ABHD3	AC098591.2	ACACA	ACACB	ACADL	ACADVL	ACLY	ACMSD	ACOT4	ACOT7	ACOT8	ACOX2	ACSBG1	ACSBG2	ACSF3	ACSL3	ACSM1	ACSM2A	ACSM2B	ACSM3	ACSM4	ACSM5	ACSM6	ACSS1	ACSS2	ADIPOQ	ADIPOR1	ADIPOR2	AGXT	AKR1C3	AKR1C4	AKR1D1	ALDH1A2	ALDH1A3	ALDH8A1	ALOX12	ALOX12B	ALOX15	ALOX15B	ALOX5	ALOXE3	AMACR	ANXA1	APOA1	APOA4	APOA5	APOC1	APOC2	APOC3	ASAH2	ASAH2B	AVP	AVPR1A	BAAT	BRCA1	CBR1	CBR4	CD74	CEACAM1	CES1	CH25H	CYP1A1	CYP1A2	CYP27A1	CYP2C8	CYP2C9	CYP2D6	CYP2E1	CYP39A1	CYP3A4	CYP46A1	CYP7A1	CYP7B1	CYP8B1	DAGLB	DECR2	DEGS1	DHRS9	EDN1	EDN2	EIF6	ELOVL1	ELOVL2	ELOVL3	ELOVL4	ELOVL5	ELOVL6	ELOVL7	EPHX2	ERLIN1	ERLIN2	FA2H	FABP5	FADS1	FADS2	FADS2B	FADS3	FADS6	FASN	FGF19	FGFR4	GAMT	GATM	GIP	GPX4	GSTM1	GSTM2	GSTM4	GSTP1	HACD1	HACD2	HACD3	HACD4	HOGA1	HPGD	HPGDS	HSD17B10	HSD17B12	HSD17B4	HSD17B8	HSD3B7	IDO1	IL1B	INSIG1	KMO	LDHC	LIAS	LIPC	LIPG	LIPH	LIPI	LPGAT1	LPL	LTA4H	LTC4S	MALRD1	MCAT	MECR	MGLL	MID1IP1	MIF	MIR132	MIR182	MIR185	MIR204	MIR30C1	MIR33A	MIR548P	MIR766	MIR96	MLXIPL	MLYCD	NDUFAB1	NR1D1	NR1H2	NR1H3	NR1H4	OLAH	OSBP	OSBPL1A	OSBPL2	OSBPL3	OSBPL6	OSBPL7	OSBPL9	OXSM	PARK7	PDK4	PECR	PER2	PIBF1	PKLR	PKM	PLA2G1B	PLA2G3	PLA2G4A	PLA2G4F	PLP1	PNPLA8	PRKAA1	PRKAA2	PRKAB1	PRKAB2	PRKAG1	PRKAG2	PRKAG3	PROX1	PRXL2B	PTGDS	PTGES	PTGES2	PTGES3	PTGIS	PTGS1	PTGS2	QKI	RBP1	RDH10	RGN	SCAP	SCD	SCD5	SCP2	SDS	SIRT1	SLC27A2	SLC27A5	SLC45A3	SRR	STAR	STARD4	TBXAS1	TECR	TECRL	THNSL2	TRIB3	WDTC1	XBP1
GOBP_MONOCARBOXYLIC_ACID_CATABOLIC_PROCESS	> The chemical reactions and pathways resulting in the breakdown of monocarboxylic acids, any organic acid containing one carboxyl (-COOH) group. [GOC:mah]	ABCB11	ABCD1	ABCD2	ABCD3	ABCD4	ABHD1	ABHD2	ABHD3	ACAA1	ACAA2	ACACB	ACAD10	ACAD11	ACADL	ACADM	ACADS	ACADVL	ACAT1	ACAT2	ACBD5	ACOT8	ACOX1	ACOX2	ACOX3	ACOXL	ADIPOQ	ADTRP	AGXT	AGXT2	AIG1	AKR1A1	AKR1D1	AKT1	AKT2	ALDH3A2	AMACR	AUH	BDH2	CEL	CNR1	CPT1A	CPT1B	CPT1C	CPT2	CRABP1	CRAT	CROT	CRYL1	CYP26A1	CYP26B1	CYP26C1	CYP2W1	CYP4A11	CYP4F11	CYP4F12	CYP4F2	CYP4F3	DCXR	DECR1	DECR2	ECH1	ECHDC1	ECHDC2	ECHS1	ECI1	ECI2	EHHADH	ETFA	ETFB	ETFBKMT	ETFDH	FAAH	FABP1	FAH	GCDH	GLYATL2	HACL1	HADH	HADHA	HADHB	HAO1	HAO2	HOGA1	HSD17B10	HSD17B4	IDNK	ILVBL	IRS1	IRS2	IVD	LDHD	LEP	LONP2	LPIN1	LPIN2	LPIN3	MCAT	MCEE	MECR	MFSD2A	MLYCD	MMAA	MMUT	MTOR	NUDT19	NUDT7	PCCA	PCCB	PCK1	PCK2	PECR	PEX13	PEX2	PEX7	PGD	PHYH	PLA2G15	PLIN5	PON3	PPARA	PPARD	SCP2	SESN2	SLC25A17	SLC27A2	SLC27A4	SORD	SULT2A1	TWIST1	TYSND1	XYLB
GOBP_MONOCARBOXYLIC_ACID_METABOLIC_PROCESS	> The chemical reactions and pathways involving monocarboxylic acids, any organic acid containing one carboxyl (COOH) group or anion (COO-). [GOC:vk]	AAAS	AACS	AASDH	AASDHPPT	ABAT	ABCB11	ABCC2	ABCD1	ABCD2	ABCD3	ABCD4	ABHD1	ABHD10	ABHD2	ABHD3	ABHD5	AC098591.2	ACAA1	ACAA2	ACACA	ACACB	ACAD10	ACAD11	ACAD9	ACADL	ACADM	ACADS	ACADSB	ACADVL	ACAT1	ACAT2	ACBD5	ACLY	ACMSD	ACOT1	ACOT11	ACOT12	ACOT2	ACOT4	ACOT6	ACOT7	ACOT8	ACOX1	ACOX2	ACOX3	ACOXL	ACSBG1	ACSBG2	ACSF2	ACSF3	ACSL1	ACSL3	ACSL4	ACSL5	ACSL6	ACSM1	ACSM2A	ACSM2B	ACSM3	ACSM4	ACSM5	ACSM6	ACSS1	ACSS2	ACTN3	ADH1A	ADH1B	ADH1C	ADH4	ADH5	ADH6	ADH7	ADIPOQ	ADIPOR1	ADIPOR2	ADPGK	ADTRP	AGXT	AGXT2	AIG1	AKR1A1	AKR1C1	AKR1C2	AKR1C3	AKR1C4	AKR1D1	AKT1	AKT2	ALDH1A2	ALDH1A3	ALDH3A2	ALDH4A1	ALDH5A1	ALDH8A1	ALDOA	ALDOB	ALDOC	ALKBH7	ALOX12	ALOX12B	ALOX15	ALOX15B	ALOX5	ALOX5AP	ALOXE3	AMACR	AMDHD1	ANGPTL3	ANXA1	AOAH	APOA1	APOA4	APOA5	APOC1	APOC2	APOC3	APP	APPL2	ARNT	ASAH1	ASAH2	ASAH2B	ATP6V1B1	ATP8B1	AUH	AVP	AVPR1A	AWAT1	BAAT	BCO2	BDH2	BPGM	BRCA1	BSG	BTD	C3	CAV1	CBFA2T3	CBR1	CBR4	CD36	CD74	CEACAM1	CEL	CES1	CES2	CH25H	CKB	CKM	CKMT1A	CKMT1B	CKMT2	CNR1	CPT1A	CPT1B	CPT1C	CPT2	CRABP1	CRABP2	CRAT	CREM	CROT	CRYL1	CYP1A1	CYP1A2	CYP1B1	CYP24A1	CYP26A1	CYP26B1	CYP26C1	CYP27A1	CYP27C1	CYP2A13	CYP2A6	CYP2A7	CYP2B6	CYP2C18	CYP2C19	CYP2C8	CYP2C9	CYP2D6	CYP2D7	CYP2E1	CYP2F1	CYP2G1P	CYP2J2	CYP2S1	CYP2U1	CYP2W1	CYP39A1	CYP3A4	CYP3A5	CYP3A7	CYP46A1	CYP4A11	CYP4A22	CYP4F11	CYP4F12	CYP4F2	CYP4F3	CYP4F8	CYP4V2	CYP7A1	CYP7B1	CYP8B1	DAGLA	DAGLB	DCXR	DDIT4	DECR1	DECR2	DEGS1	DGAT2	DHRS9	DHTKD1	DLAT	DLD	ECH1	ECHDC1	ECHDC2	ECHDC3	ECHS1	ECI1	ECI2	EDN1	EDN2	EHHADH	EIF6	ELOVL1	ELOVL2	ELOVL3	ELOVL4	ELOVL5	ELOVL6	ELOVL7	ENO1	ENO2	ENO3	ENO4	ENTPD5	EP300	EPHX1	EPHX2	ERFE	ERLIN1	ERLIN2	ESRRB	ETFA	ETFB	ETFBKMT	ETFDH	FA2H	FAAH	FAAH2	FABP1	FABP3	FABP5	FADS1	FADS2	FADS2B	FADS3	FADS6	FAH	FASN	FBP1	FGF19	FGFR4	FOXK1	FOXK2	FTCD	GAD1	GALK1	GAMT	GAPDH	GAPDHS	GATM	GBA2	GCDH	GCK	GCKR	GGT1	GGT5	GHSR	GIP	GIT1	GLO1	GLYAT	GLYATL2	GNPAT	GOT2	GPAM	GPAT2	GPAT4	GPD1	GPI	GPX1	GPX4	GRHPR	GSTA1	GSTM1	GSTM2	GSTM4	GSTP1	GSTZ1	HAAO	HACD1	HACD2	HACD3	HACD4	HACL1	HADH	HADHA	HADHB	HAGH	HAL	HAO1	HAO2	HDAC4	HIF1A	HK1	HK2	HK3	HKDC1	HLCS	HOGA1	HPGD	HPGDS	HSD17B10	HSD17B12	HSD17B4	HSD17B8	HSD3B7	HTD2	HTR2A	HYI	IDH1	IDH2	IDNK	IDO1	IFNG	IGF1	IL1B	ILVBL	INS	INSIG1	INSR	IRS1	IRS2	IVD	JMJD8	KIT	KMO	KYNU	LDHA	LDHAL6B	LDHB	LDHC	LDHD	LEP	LIAS	LIPC	LIPG	LIPH	LIPI	LONP2	LPGAT1	LPIN1	LPIN2	LPIN3	LPL	LTA4H	LTC4S	LYPLA1	LYPLA2	MALRD1	MAPK14	MAPK3	MCAT	MCCC1	MCCC2	MCEE	ME1	ME2	ME3	MECR	MFSD2A	MGLL	MID1IP1	MIF	MIR132	MIR182	MIR185	MIR204	MIR210	MIR30C1	MIR33A	MIR548P	MIR766	MIR96	MLXIPL	MLYCD	MMAA	MMUT	MORC2	MPC2	MRS2	MSMO1	MTHFD1L	MTHFS	MTOR	MYOG	NAAA	NCOR1	NDC1	NDUFAB1	NPC1	NR1D1	NR1H2	NR1H3	NR1H4	NR4A3	NR5A2	NUDT19	NUDT7	NUP107	NUP133	NUP153	NUP155	NUP160	NUP188	NUP205	NUP210	NUP214	NUP35	NUP37	NUP42	NUP43	NUP50	NUP54	NUP58	NUP62	NUP85	NUP88	NUP93	NUP98	NUPR1	OGDH	OGDHL	OGT	OLAH	OSBP	OSBPL1A	OSBPL2	OSBPL3	OSBPL6	OSBPL7	OSBPL9	OXSM	P2RX7	PAM	PANK2	PARK7	PC	PCCA	PCCB	PCK1	PCK2	PDHA1	PDHA2	PDHB	PDHX	PDK1	PDK2	PDK3	PDK4	PDP1	PDP2	PDPR	PDZD11	PECR	PEDS1	PER2	PEX13	PEX2	PEX7	PFKFB1	PFKFB2	PFKFB3	PFKFB4	PFKL	PFKM	PFKP	PGAM1	PGAM2	PGAM4	PGD	PGK1	PGK2	PGM1	PGM2L1	PHGDH	PHYH	PIBF1	PKLR	PKM	PLA2G10	PLA2G15	PLA2G1B	PLA2G2F	PLA2G3	PLA2G4A	PLA2G4B	PLA2G4C	PLA2G4D	PLA2G4F	PLA2G5	PLAA	PLIN5	PLP1	PM20D1	PNKD	PNPLA3	PNPLA8	POM121	POM121C	PON1	PON2	PON3	PPARA	PPARD	PPARG	PPARGC1A	PRKAA1	PRKAA2	PRKAB1	PRKAB2	PRKAG1	PRKAG2	PRKAG3	PRKAR2B	PRKCE	PRODH2	PROX1	PRXL2B	PRXL2C	PSEN1	PTGDS	PTGES	PTGES2	PTGES3	PTGIS	PTGR1	PTGR2	PTGS1	PTGS2	QKI	RAE1	RANBP2	RBP1	RDH10	RGN	SCAP	SCD	SCD5	SCP2	SCPEP1	SDS	SEC13	SEH1L	SESN2	SGPL1	SIRT1	SIRT4	SLC16A1	SLC16A3	SLC16A8	SLC22A13	SLC25A12	SLC25A17	SLC27A1	SLC27A2	SLC27A3	SLC27A4	SLC27A5	SLC27A6	SLC2A6	SLC45A3	SLC4A1	SLC4A4	SLC5A6	SLC6A8	SORD	SOX9	SREBF1	SRR	STAR	STARD4	SULT2A1	TBXAS1	TECR	TECRL	TH	THEM4	THEM5	THNSL2	TIGAR	TNFRSF1A	TP53	TPI1	TPR	TREX1	TRIB3	TWIST1	TYRP1	TYSND1	UCP3	UGT1A1	UGT1A10	UGT1A3	UGT1A4	UGT1A5	UGT1A6	UGT1A7	UGT1A8	UGT1A9	UGT2A1	UGT2A2	UGT2A3	UGT2B11	UGT2B15	UGT2B17	UGT2B28	UGT2B4	UGT2B7	UROC1	VDAC1	VNN1	VNN2	VNN3	WDTC1	XBP1	XYLB	ZADH2	ZBTB20	ZBTB7A
GOBP_MUSCLE_CONTRACTION	> A process in which force is generated within muscle tissue, resulting in a change in muscle geometry. Force generation involves a chemo-mechanical energy conversion step that is carried out by the actin/myosin complex activity, which generates force through ATP hydrolysis. [GOC:ef, GOC:mtg_muscle, ISBN:0198506732]	ACE2	ACTA1	ACTA2	ACTC1	ACTG2	ACTN2	ACTN3	ADA	ADORA1	ADRA1A	ADRA1B	ADRA2A	ADRA2B	ADRA2C	ADRB2	AKAP9	ALDOA	ANK2	ANKRD2	ANXA6	ARG2	ARHGAP42	ARHGEF11	ASB3	ASPH	ATP1A1	ATP1A2	ATP1B1	ATP2A1	ATP2A2	ATP2B1	ATP2B4	ATP8A2	BBS2	BDKRB2	BIN1	BMP10	C12orf57	CACNA1C	CACNA1D	CACNA1G	CACNA1H	CACNA1S	CACNA2D1	CACNB2	CALCA	CALCRL	CALD1	CALM1	CALM2	CALM3	CAMK2D	CASQ1	CASQ2	CAV1	CAV3	CCDC78	CCN2	CD38	CERT1	CHGA	CHRM2	CHRM3	CHRNA1	CHRNA3	CHRNB1	CHRNB2	CHRND	CHRNE	CHRNG	CHUK	CKMT2	CLCN1	CLIC2	CNN1	COMP	CRYAB	CSRP3	CTNNA3	CTTN	CXCR4	DAPK3	DCANP1	DES	DLG1	DMD	DMPK	DOCK4	DOCK5	DRD2	DSC2	DSG2	DSP	DTNA	DYSF	EDN1	EDN2	EDN3	EDNRA	EDNRB	EEF2	EHD3	EMD	ENO1	F2R	FGF12	FGF13	FKBP1B	FLNA	FXYD1	GAA	GALR2	GAMT	GATA4	GDNF	GHRL	GHSR	GJA1	GJA5	GJC1	GLRA1	GNAO1	GPD1L	GPER1	GRK2	GSN	GSTM2	GSTO1	GUCY1A1	HCN4	HDAC4	HOMER1	HRC	HSBP1	HSPB6	HTR1D	HTR2A	HTR2B	HTR7	ITGA1	ITGA2	ITGB5	JSRP1	JUP	KBTBD13	KCNA1	KCNA5	KCNB2	KCND3	KCNE1	KCNE1B	KCNE2	KCNE3	KCNE4	KCNE5	KCNH2	KCNIP2	KCNJ12	KCNJ2	KCNJ3	KCNJ5	KCNJ8	KCNMA1	KCNN2	KCNQ1	KIT	KLHL41	LMOD1	LMOD2	LMOD3	LTB4R	MAP2K3	MAP2K6	MB	MIR1-1	MIR133A1	MIR143	MIR145	MIR153-1	MIR21	MIR30E	MIR328	MKKS	MTOR	MYBPC1	MYBPC2	MYBPC3	MYBPH	MYH1	MYH11	MYH13	MYH14	MYH2	MYH3	MYH4	MYH6	MYH7	MYH8	MYL1	MYL10	MYL12A	MYL12B	MYL2	MYL3	MYL4	MYL5	MYL6	MYL6B	MYL7	MYL9	MYLK	MYLK2	MYLPF	MYOCD	MYOF	MYOM1	MYOM2	MYOM3	MYOT	NEB	NEDD4L	NEUROG1	NKX2-5	NMU	NMUR1	NMUR2	NOS1	NOS1AP	NPPA	NPY2R	NUP155	ORMDL3	OXT	OXTR	P2RX1	P2RX2	P2RX3	P2RX4	P2RX6	PABPN1	PDE4B	PDE4D	PGAM2	PIK3C2A	PIK3CA	PIK3CG	PKP2	PLCE1	PLN	PPP1R12B	PPP1R13L	PRKACA	PRKG1	PROK2	PTAFR	PTGER3	PVALEF	PXN	RANGRF	RAP1GDS1	RCSD1	RGS2	RNF207	ROCK1	ROCK2	RPS6KB1	RYR1	RYR2	SCN10A	SCN1A	SCN1B	SCN2B	SCN3B	SCN4A	SCN4B	SCN5A	SCN7A	SCNN1B	SETD3	SGCA	SLC6A8	SLC8A1	SLC8A3	SLC9A1	SLMAP	SMAD5	SMAD7	SMPX	SMTN	SNTA1	SNTB1	SOD1	SORBS1	SORBS3	SPHK1	SPX	SRF	SRI	SSPN	SSTR2	STAC	STAC2	STAC3	STC1	STRIT1	SULF1	SULF2	SYNM	TACR1	TACR2	TACR3	TAZ	TBX2	TBX20	TBX3	TBXA2R	TCAP	TIFAB	TLN1	TMEM38A	TMEM38B	TMOD1	TMOD2	TMOD3	TMOD4	TNNC1	TNNC2	TNNI1	TNNI2	TNNI3	TNNI3K	TNNT1	TNNT2	TNNT3	TPCN2	TPM1	TPM2	TPM3	TPM4	TRDN	TRIM63	TRIM72	TRPM4	TTN	UCN	UTRN	UTS2	VCL	VEGFB	VIM	ZC3H12A	ZDHHC21
GOBP_MUSCLE_FILAMENT_SLIDING	> The sliding of actin thin filaments and myosin thick filaments past each other in muscle contraction. This involves a process of interaction of myosin located on a thick filament with actin located on a thin filament. During this process ATP is split and forces are generated. [GOC:mah, GOC:mtg_muscle, ISBN:0815316194]	ACTA1	ACTC1	ACTN2	ACTN3	DES	DMD	MYBPC1	MYBPC2	MYBPC3	MYH2	MYH3	MYH4	MYH6	MYH7	MYH8	MYL1	MYL2	MYL3	MYL4	MYL6	MYL6B	MYLK2	NEB	TCAP	TMOD1	TNNC1	TNNC2	TNNI1	TNNI2	TNNI3	TNNT1	TNNT2	TNNT3	TPM1	TPM2	TPM3	TPM4	TTN	VIM
GOBP_N_TERMINAL_PROTEIN_AMINO_ACID_ACETYLATION	> The acetylation of the N-terminal amino acid of proteins. [GOC:ai]	AANAT	CREBBP	EP300	KAT2B	NAA10	NAA11	NAA15	NAA16	NAA20	NAA25	NAA30	NAA35	NAA40	NAA50	NAA60	NAA80	SOX4
GOBP_N_TERMINAL_PROTEIN_AMINO_ACID_MODIFICATION	> The alteration of the N-terminal amino acid residue in a protein. [GOC:mah]	AANAT	CREBBP	EP300	HHATL	KAT2B	MAP6D1	METAP1	METAP1D	METAP2	METTL11B	NAA10	NAA11	NAA15	NAA16	NAA20	NAA25	NAA30	NAA35	NAA40	NAA50	NAA60	NAA80	NMT1	NMT2	NTMT1	PDF	PPM1A	PPM1B	SOX4
GOBP_NADH_OXIDATION	> A metabolic process that results in the oxidation of reduced nicotinamide adenine dinucleotide, NADH, to the oxidized form, NAD. [GOC:ai]	ALDOB	GPD1	GPD2	NQO1	PCK2
GOBP_NADPH_OXIDATION	> A metabolic process that results in the oxidation of reduced nicotinamide adenine dinucleotide, NADPH, to the oxidized form, NADP. [GOC:BHF, GOC:mah]	FMO1	FMO2	FMO5	KCNAB2	NQO1
GOBP_NEGATIVE_REGULATION_OF_ATP_BIOSYNTHETIC_PROCESS	> Any process that stops, prevents or reduces the frequency, rate or extent of ATP biosynthetic process. [GOC:obol]	FLCN	H19	MIR675	PARP1	PID1
GOBP_NEGATIVE_REGULATION_OF_ATP_METABOLIC_PROCESS	> Any process that stops, prevents or reduces the frequency, rate or extent of ATP metabolic process. [GO_REF:0000058, GOC:TermGenie, PMID:20695849]	ACTN3	CBFA2T3	DDIT4	DNAJC15	FBP1	FIS1	FLCN	GIT1	H19	HDAC4	MIR210	MIR675	MLXIPL	MYOG	NCOR1	NUPR1	PARP1	PDE12	PFKFB1	PID1	PPARA	PPARGC1A	PPIF	SLC25A12	SLC4A1	SNCA	TIGAR	TP53	TSPO
GOBP_NEGATIVE_REGULATION_OF_ATPASE_ACTIVITY	> Any process that stops or reduces the rate of ATP hydrolysis by an ATPase. [GOC:mah]	ATP5IF1	CNN3	IFIT1	LTF	MCM2	MNAT1	OXA1L	PAM16	PLN	PPIF	PXK	RGN	SIRT1	TNNI3	TNNT2	TP53	TSC1	VCPKMT
GOBP_NEGATIVE_REGULATION_OF_CELLULAR_RESPONSE_TO_OXIDATIVE_STRESS	> Any process that stops, prevents or reduces the frequency, rate or extent of cellular response to oxidative stress. [GOC:mah, GOC:TermGenie]	H19	MIR132	MIR21	MIR675	NCOA7	OXR1
GOBP_NEGATIVE_REGULATION_OF_FATTY_ACID_BETA_OXIDATION	> Any process that stops, prevents, or reduces the frequency, rate or extent of fatty acid beta-oxidation. [GOC:mah]	ACACB	AKT1	CNR1	ETFBKMT	MFSD2A	PLIN5
GOBP_NEGATIVE_REGULATION_OF_FATTY_ACID_BIOSYNTHETIC_PROCESS	> Any process that stops, prevents, or reduces the frequency, rate or extent of the chemical reactions and pathways resulting in the formation of fatty acids. [GOC:go_curators]	ACADL	ACADVL	APOC1	APOC3	BRCA1	CEACAM1	CYP7A1	ERLIN1	ERLIN2	INSIG1	MIR132	MIR204	MIR30C1	MIR33A	MIR548P	MIR766	PIBF1	SIRT1	TRIB3	WDTC1
GOBP_NEGATIVE_REGULATION_OF_FATTY_ACID_METABOLIC_PROCESS	> Any process that stops, prevents, or reduces the frequency, rate or extent of the chemical reactions and pathways involving fatty acids. [GOC:go_curators]	ACACB	ACADL	ACADVL	AKT1	APOC1	APOC3	APPL2	BRCA1	CEACAM1	CNR1	CYP7A1	DGAT2	ERLIN1	ERLIN2	ETFBKMT	INS	INSIG1	MFSD2A	MIR132	MIR204	MIR30C1	MIR33A	MIR548P	MIR766	NCOR1	PIBF1	PLIN5	SIRT1	SIRT4	SLC22A13	SOX9	TRIB3	UGT1A8	WDTC1
GOBP_NEGATIVE_REGULATION_OF_FATTY_ACID_OXIDATION	> Any process that stops, prevents, or reduces the frequency, rate or extent of fatty acid oxidation. [GOC:ai]	ACACB	ACADL	ACADVL	AKT1	APPL2	CNR1	DGAT2	ETFBKMT	MFSD2A	PLIN5	SIRT4	SOX9
GOBP_NEGATIVE_REGULATION_OF_FATTY_ACID_TRANSPORT	> Any process that stops, prevents, or reduces the frequency, rate or extent of fatty acid transport. [GOC:BHF]	ADORA1	AGTR2	AKT1	AKT2	ARL6IP5	CYP4F2	FIS1	GRM7	HRH3	IRS2	NPY5R	PLA2R1	THBS1	TRH
GOBP_NEGATIVE_REGULATION_OF_GASTRIC_ACID_SECRETION	> Any process that decreases the rate frequency or extent of gastric secretion. Gastric secretion is the regulated release of gastric acid (hydrochloric acid) by parietal or oxyntic cells during digestion. [GOC:dph, GOC:tb]	NMU	OXT	OXTR	PTGER3	SCT	TFF2	UCN
GOBP_NEGATIVE_REGULATION_OF_OXIDATIVE_PHOSPHORYLATION	> Any process that decreases the frequency, rate or extent of the chemical reactions and pathways resulting in the phosphorylation of ADP to ATP that accompanies the oxidation of a metabolite through the operation of the respiratory chain. Oxidation of compounds establishes a proton gradient across the membrane, providing the energy for ATP synthesis. [GOC:BHF]	ACTN3	DNAJC15	MIR210	MLXIPL	PDE12	PPIF	SNCA
GOBP_NEGATIVE_REGULATION_OF_OXIDATIVE_STRESS_INDUCED_CELL_DEATH	> Any process that stops, prevents or reduces the frequency, rate or extent of oxidative stress-induced cell death. [GO_REF:0000058, GOC:bf, GOC:PARL, GOC:TermGenie, PMID:24252804]	AKT1	ATF4	ATG7	BAG5	FBXO7	FYN	GATA4	GPR37	GPR37L1	GPX1	HGF	HIF1A	HSPB1	HTRA2	IL10	INS	LRRK2	MAPK7	MEAK7	MET	MIR133A1	MIR17	MIR195	MIR19A	MIR21	MIR29B1	MIR92A1	MIRLET7B	NFE2L2	NME5	NOL3	NONO	NR4A3	PAGE4	PARK7	PDE8A	PINK1	PPIA	PRKN	PYCR1	RACK1	REST	SIRT1	SLC7A11	SOD2	TRAP1	TSC1	TXN	VNN1	WNT1
GOBP_NEGATIVE_REGULATION_OF_OXIDATIVE_STRESS_INDUCED_INTRINSIC_APOPTOTIC_SIGNALING_PATHWAY	> Any process that stops, prevents or reduces the frequency, rate or extent of an oxidative stress-induced intrinsic apoptotic signaling pathway. [GOC:BHF, GOC:mtg_apoptosis, GOC:TermGenie, PMID:11672522]	AKT1	BAG5	GPX1	HIF1A	HSPB1	HTRA2	INS	MAPK7	NFE2L2	NME5	NOL3	NONO	PARK7	PINK1	PPIA	PRKN	SIRT1	SOD2	TRAP1	VNN1
GOBP_NEGATIVE_REGULATION_OF_OXIDATIVE_STRESS_INDUCED_NEURON_DEATH	> Any process that stops, prevents or reduces the frequency, rate or extent of oxidative stress-induced neuron death. [GO_REF:0000058, GOC:bf, GOC:PARL, GOC:TermGenie, PMID:24252804]	ATF4	ATG7	FBXO7	HIF1A	IL10	MEAK7	NONO	NR4A3	PARK7	PINK1	PRKN	RACK1	REST	SLC7A11	TSC1	WNT1
GOBP_NEGATIVE_REGULATION_OF_OXIDATIVE_STRESS_INDUCED_NEURON_INTRINSIC_APOPTOTIC_SIGNALING_PATHWAY	> Any process that stops, prevents or reduces the frequency, rate or extent of oxidative stress-induced neuron intrinsic apoptotic signaling pathway. [GO_REF:0000058, GOC:bf, GOC:PARL, GOC:TermGenie, PMID:15790595]	HIF1A	NONO	PARK7	PINK1	PRKN
GOBP_NEGATIVE_REGULATION_OF_OXIDOREDUCTASE_ACTIVITY	> Any process that stops or reduces the rate of oxidoreductase activity, the catalysis of an oxidation-reduction (redox) reaction, a reversible chemical reaction in which the oxidation state of an atom or atoms within a molecule is altered. [GOC:ai]	AOC3	ATP2B4	CAV1	CAV3	CNR1	CNR2	CYP27B1	DAOA	DRD5	ETFBKMT	GFI1	GLA	GZMA	H19	HDAC6	HP	IL13	INS	MIR130B	MIR132	MIR138-1	MIR185	MIR21	MIR212	MIR26A1	MIR27B	MIR378A	MIR675	MT3	NFKB1	NOSIP	OXA1L	PRKN	SLC4A1	SNCA
GOBP_NEGATIVE_REGULATION_OF_PROTEIN_MODIFICATION_PROCESS	> Any process that stops, prevents, or reduces the frequency, rate or extent of the covalent alteration of one or more amino acid residues within a protein. [GOC:mah, GOC:tb]	AASS	ABL1	ACER2	ACP4	ADAR	ADARB1	ADGRB1	ADIPOQ	ADORA2A	AGT	AIDA	AKT1	AKT1S1	ANGPT1	APC	APOE	ARPP19	ARRB1	ARRB2	ATG14	ATG5	ATP2B4	BAG2	BAG5	BAK1	BAX	BCOR	BDKRB1	BDKRB2	BEX4	BMP4	BMP7	BOD1	BOD1L1	BOD1L2	BRCA1	C9orf72	CABIN1	CACTIN	CADM4	CALM1	CALM2	CALM3	CAMK2N1	CAMK2N2	CAMLG	CAPN3	CASP3	CAV1	CAV3	CBL	CBLB	CBLC	CCNB1	CD109	CD300A	CDK5	CDK5RAP1	CDK5RAP3	CDKN1A	CDKN1B	CDKN1C	CDKN2A	CDKN2B	CDKN2C	CDKN2D	CDYL	CEACAM1	CEBPA	CEP43	CEP85	CHMP6	CHORDC1	CHP1	CIB1	CIT	CNKSR3	COPS9	CORO1C	CRKL	CRTAP	CRY1	CRY2	CTBP1	CTDSP2	CTDSPL	CTNNB1	DAB2IP	DBI	DBNDD1	DBNDD2	DCUN1D3	DDIT4	DEFB114	DEPTOR	DGKQ	DKK1	DMD	DMTN	DNAJA1	DNAJC10	DNAJC3	DNMT1	DNMT3B	DRD2	DTNBP1	DTX3L	DUS2	DUSP1	DUSP10	DUSP14	DUSP16	DUSP18	DUSP19	DUSP2	DUSP21	DUSP22	DUSP26	DUSP29	DUSP3	DUSP4	DUSP5	DUSP6	DUSP7	DUSP8	DUSP9	DVL1	EIF4G1	ELFN1	ELFN2	EMILIN1	ENG	ENPP1	ENSA	EPHA1	EPHB2	ERRFI1	EZHIP	FABP4	FAM122A	FBLN1	FBXO5	FBXO7	FKBP1A	FKBP1B	FKBP8	FOXP3	FSCB	FXYD1	FYN	G6PD	GADD45A	GBA	GFRA2	GGNBP2	GLMN	GMFB	GMFG	GNAI2	GNAQ	GNL3L	GPD1L	GPRC5A	GPS1	GPS2	GREM1	GSK3B	GSKIP	GSTP1	GTPBP4	HDAC2	HDAC8	HEG1	HEXIM1	HEXIM2	HGF	HHATL	HHEX	HINT2	HIPK3	HMG20A	HMG20B	HSPA1A	HSPA1B	HSPB1	HYAL2	IBTK	IFNG	IGF1R	IGFBP3	IKBKB	IL1B	IL2	IMPACT	INCA1	INKA1	INKA2	INPP5F	INPP5J	INPP5K	INSM1	IPO5	IPO7	IRAK3	ISG15	ITGB1BP1	ITPRIP	IVNS1ABP	JARID2	KAT2B	KDM1A	KDM3A	KDM4D	KDM5A	KIRREL2	KLF15	KLHL31	KLHL40	LATS1	LATS2	LAX1	LDLRAD4	LGALS3	LILRB4	LIMK1	LMTK2	LRP5	LRP6	LRRK1	LRRK2	LYN	MACROH2A1	MAD2L1	MAD2L2	MAGEA2	MAGEA2B	MAPK8IP1	MAPT	MARCHF7	MAS1	MASTL	MEN1	MFHAS1	MGAT5	MICAL1	MINAR1	MIR101-1	MIR103A1	MIR106B	MIR125A	MIR132	MIR133A1	MIR137	MIR138-1	MIR146A	MIR15A	MIR182	MIR20A	MIR212	MIR218-1	MIR24-1	MIR27B	MIR34A	MIR711	MIR92A1	MIR98	MIRLET7E	MIRLET7G	MLLT1	MLLT6	MLXIPL	MTF2	MTOR	MVP	MYADM	MYOCD	MYOZ1	N4BP1	NCK1	NCK2	NCKAP1L	NCOA7	NF1	NF2	NIBAN1	NLRP12	NLRP2B	NNT	NOC2L	NOG	NPM1	NPPA	NR2F2	NTF3	NTRK3	NUP62	NXN	OCLN	OGT	OTUB1	OTUB2	OXR1	P3H1	PAK2	PAQR3	PARD3	PARD6A	PARK7	PARP10	PARP14	PARVA	PAX5	PBK	PBLD	PDCD4	PDE4D	PDPK1	PER2	PHACTR1	PHACTR2	PHACTR3	PHF1	PIAS3	PIBF1	PID1	PIH1D1	PIK3CB	PINX1	PIP5KL1	PKIA	PKIB	PKIG	PKN1	PLAA	PLK1	PLPP3	PMEPA1	PNKP	PPARGC1A	PPEF2	PPIA	PPM1E	PPM1F	PPME1	PPP1R10	PPP1R11	PPP1R14A	PPP1R14B	PPP1R14C	PPP1R14D	PPP1R15A	PPP1R15B	PPP1R16B	PPP1R17	PPP1R1A	PPP1R1B	PPP1R1C	PPP1R2	PPP1R26	PPP1R27	PPP1R2B	PPP1R2C	PPP1R2P1	PPP1R35	PPP1R36	PPP1R37	PPP1R8	PPP1R9B	PPP2CA	PPP2R1A	PPP2R5D	PPP4R4	PPP5C	PRKAA1	PRKAA2	PRKAG2	PRKAR1A	PRKAR1B	PRKAR2A	PRKAR2B	PRKCD	PRKCE	PRKCG	PRKCZ	PRKDC	PRKN	PRKRIP1	PRMT3	PRMT6	PRNP	PRR5L	PRR7	PSEN1	PTEN	PTK6	PTN	PTPA	PTPN1	PTPN13	PTPN2	PTPN22	PTPN6	PTPRB	PTPRC	PTPRJ	PTPRO	PTPRQ	PTPRT	PWP1	PYCARD	PYDC1	QARS1	RACK1	RASD2	RASIP1	RASSF2	RB1	RELA	RGN	RGS14	RGS2	RGS3	RGS4	ROCK1	ROCK2	RPL11	RPL23	RPL5	RPS3	RPS7	RPTOR	RTRAF	SAG	SAMSN1	SDR16C5	SEMA4D	SENP2	SERPINB3	SET	SFN	SFRP1	SFRP2	SH2B3	SH3BP5	SH3BP5L	SH3GL2	SH3RF2	SIN3A	SIRPA	SIRT1	SIRT2	SIRT7	SKI	SLC8A1	SLC8A3	SLIT2	SMAD6	SMAD7	SMARCB1	SMCR8	SMPD1	SMYD3	SNCA	SNTA1	SNX25	SNX6	SOCS1	SOCS3	SOCS4	SOCS5	SORL1	SOX4	SPAG9	SPHK2	SPI1	SPINK1	SPOPL	SPRED1	SPRED2	SPRED3	SPRY1	SPRY2	SPRY3	SPRY4	SQSTM1	SRCIN1	STK38	STRAP	STYXL1	SUPT6H	SUZ12	SVBP	SWAP70	TAF1	TAF7	TAOK3	TARBP2	TARDBP	TERF2IP	TESC	TESK1	TFAP4	TGFB1	THAP7	THY1	TINF2	TIPRL	TMED2	TMEM59	TNF	TNFAIP3	TPPP	TRAF3IP1	TRIB1	TRIB2	TRIB3	TRIM21	TRIM27	TRIM44	TRIP12	TSC2	TSG101	TSPO	TTC36	TWIST1	U2AF2	UBASH3B	UBE2B	UBR5	UBXN1	UCHL1	UCN	UFL1	URI1	USP17L2	USP4	USP44	VPS25	VPS28	WARS1	WDR5	WEE2	WNK1	WWTR1	XDH	XRCC1	YWHAB	YWHAE	YWHAG	ZBED3	ZC3H12A	ZFYVE28	ZGPAT	ZNF451	ZNF675
GOBP_NEGATIVE_REGULATION_OF_RESPONSE_TO_OXIDATIVE_STRESS	> Any process that stops, prevents or reduces the frequency, rate or extent of response to oxidative stress. [GO_REF:0000058, GOC:kmv, GOC:TermGenie, PMID:16899554]	GGT7	GPR37	GPR37L1	H19	HGF	IL10	LRRK2	MCTP1	MET	MIR132	MIR133A1	MIR17	MIR21	MIR675	MIR92A1	MIRLET7B	NCOA7	NFE2L2	NR4A3	OXR1	PARK7	PDE8A	PINK1	PYCR1	RACK1	TRAP1	TXN
GOBP_NEGATIVE_REGULATION_OF_RETINOIC_ACID_RECEPTOR_SIGNALING_PATHWAY	> Any process that stops, prevents, or reduces the frequency, rate or extent of retinoic acid receptor signaling pathway activity. [GOC:dgh]	CALR	CNOT1	CYP26A1	CYP26B1	CYP26C1	DHRS3	EZH2	PRAME	ZNF536
GOBP_NEGATIVE_REGULATION_OF_SYNAPTIC_TRANSMISSION_GABAERGIC	> Any process that stops, prevents, or reduces the frequency, rate or extent of GABAergic synaptic transmission, the process of communication from a neuron to another neuron across a synapse using the neurotransmitter gamma-aminobutyric acid (GABA). [GOC:mah]	ADORA1	CNR2	HTR1B	NPY5R	STXBP1
GOBP_NEURON_DEATH_IN_RESPONSE_TO_OXIDATIVE_STRESS	> Any biological process that results in permanent cessation of all vital functions of a neuron upon exposure to an oxidative stress stimulus. [GOC:bf, GOC:PARL]	ARL6IP5	ATF4	ATG7	ENDOG	FBXO7	FBXW7	HIF1A	IL10	LANCL1	MCL1	MEAK7	NONO	NR4A3	PARK7	PARP1	PINK1	PRKN	RACK1	REST	SLC1A1	SLC7A11	TBC1D24	TLR4	TLR6	TSC1	WNT1
GOBP_NEURON_GLIAL_CELL_SIGNALING	> Cell-cell signaling that mediates the transfer of information from a neuron to a glial cell. This signalling has been shown to be mediated by various molecules released by different types of neurons, e.g. glutamate, gamma-amino butyric acid (GABA), noradrenaline, acetylcholine, dopamine and adenosine. [GOC:aruk, GOC:bc, PMID:10195197, PMID:10196584, PMID:10377338, PMID:10493741, PMID:11356870, PMID:11399439, PMID:15252819, PMID:27788368]	ADRA1A	ADRA1B	ADRA1D	GABBR1	GABBR2
GOBP_NEURON_INTRINSIC_APOPTOTIC_SIGNALING_PATHWAY_IN_RESPONSE_TO_OXIDATIVE_STRESS	> A series of molecular signals in which an intracellular signal is conveyed to trigger the apoptotic death of a neuron. The pathway is induced in response to oxidative stress, a state often resulting from exposure to high levels of reactive oxygen species, and ends when the execution phase of apoptosis is triggered. [GOC:bf, GOC:PARL, PMID:23858059]	FBXW7	HIF1A	MCL1	NONO	PARK7	PARP1	PINK1	PRKN
GOBP_NUCLEIC_ACID_PHOSPHODIESTER_BOND_HYDROLYSIS	> The nucleic acid metabolic process in which the phosphodiester bonds between nucleotides are cleaved by hydrolysis. [GOC:dph, GOC:tb]	ABT1	AEN	AGO1	AGO2	AGO3	ANG	ANGEL1	ANGEL2	ANKLE1	ANKRD31	APAF1	APEX1	APEX2	APLF	APTX	ASTE1	AZGP1	BAX	BMS1	BOP1	C11orf80	CASP3	CECR2	CHD1L	CIDEA	CNOT1	CNOT2	CNOT6	CNOT6L	CNOT7	CNOT8	CPSF1	CPSF2	CPSF3	CPSF4	CPSF4L	CPSF6	CPSF7	CSTF2	CSTF2T	CSTF3	CUL4A	CUL4B	DBR1	DCLRE1A	DCLRE1B	DCLRE1C	DCP1A	DCP1B	DCP2	DCPS	DDB1	DDB2	DDX1	DFFA	DFFB	DICER1	DIS3	DIS3L	DIS3L2	DNA2	DNASE1	DNASE1L1	DNASE1L2	DNASE1L3	DNASE2	DNASE2B	DROSHA	DXO	EDC3	EDC4	ELAC1	ELAC2	EME1	EME2	ENDOD1	ENDOG	ENDOU	ENDOV	ENPP1	ENPP2	ENPP3	ERCC1	ERCC2	ERCC3	ERCC4	ERCC5	ERI1	ERI2	ERI3	ERN1	ERN2	EXD1	EXD2	EXD3	EXO1	EXO5	EXOG	EXOSC1	EXOSC10	EXOSC2	EXOSC3	EXOSC4	EXOSC5	EXOSC6	EXOSC7	EXOSC8	EXOSC9	FAN1	FANCM	FBH1	FEN1	FIP1L1	FOXL2	G3BP1	GEN1	GTF2H1	GTF2H2	GTF2H3	GTF2H4	GTF2H5	H1-0	HARBI1	HELZ2	HMGB1	HMGB2	HORMAD1	HSF1	IHO1	IL6	ISG20	ISG20L2	KHNYN	KPNA1	KPNB1	KRI1	LACTB2	LAS1L	MEI4	MEIOB	MGME1	MIR146A	MOV10	MRE11	MRPL44	MUS81	MYG1	N4BP2	NCBP1	NCBP2	NHP2	NMNAT1	NOB1	NOCT	NOL9	NOP14	NOP9	NTHL1	NUDT16	NUDT16L1	NUDT21	NYNRIN	OGG1	PAN2	PAN3	PARN	PARP1	PCF11	PCNA	PDE12	PELO	PGBD5	PIWIL1	PIWIL2	PIWIL4	PLD3	PLD4	PLD6	PLSCR1	PMS2	PNKP	PNLDC1	PNPT1	PNRC2	POLD1	POLD2	POLD3	POLD4	POLE	POLG	POLK	POLQ	POLR1H	POLR2I	POLR3K	POP1	POP4	POP5	POP7	PPP1R8	PRORP	PXDNL	RAD1	RAD50	RAD9A	RAD9B	RAG1	RBBP8	RBX1	RCL1	REV3L	REXO1	REXO1L1P	REXO2	REXO4	REXO5	RFC1	RFC2	RFC3	RFC4	RFC5	RIDA	RMRP	RNASE1	RNASE10	RNASE11	RNASE12	RNASE13	RNASE2	RNASE3	RNASE4	RNASE6	RNASE7	RNASE8	RNASE9	RNASEH1	RNASEH2A	RNASEK	RNASEL	RNASET2	RPA1	RPA2	RPA3	RPP14	RPP21	RPP25	RPP30	RPP38	RPP40	RPPH1	RPS21	RPS27A	RRP36	RRS1	SAMHD1	SETMAR	SLFN13	SLFN14	SLX1A	SLX1B	SMG6	SND1	SPO11	ST20	STK31	TATDN1	TATDN2	TATDN3	TBL3	TDP1	TDP2	TOE1	TREX1	TREX2	TRIR	TSEN15	TSEN2	TSEN34	TSN	TSNAX	TSR1	TUT1	UBA52	UBB	UBC	USB1	UTP20	UTP23	WRN	XPA	XPC	XRN1	XRN2	YBEY	ZC3H12A	ZC3H12B	ZC3H12C	ZC3H12D	ZFP36	ZRANB3
GOBP_OMEGA_HYDROXYLASE_P450_PATHWAY	> The chemical reactions and pathways by which arachidonic acid is converted to other compounds initially by omega-hydroxylation. [GOC:mw, PMID:10681399]	CYP1A1	CYP1A2	CYP1B1	CYP2C19	CYP2C8	CYP2C9	CYP2U1	CYP4A11	CYP4F2
GOBP_ONE_CARBON_METABOLIC_PROCESS	> The chemical reactions and pathways involving the transfer of one-carbon units in various oxidation states. [GOC:hjd, GOC:mah, GOC:pde]	AHCY	AHCYL1	AHCYL2	ALDH1L1	ALDH1L2	CA1	CA10	CA11	CA12	CA13	CA14	CA2	CA3	CA4	CA5A	CA5B	CA6	CA7	CA8	CA9	DHFR	DHFR2	DHFRP1	FPGS	FTCD	GNMT	MAT1A	MAT2A	MAT2B	MTHFD1	MTHFD1L	MTHFD2	MTHFD2L	MTHFR	MTHFS	SFXN1	SFXN3	SHMT1	SHMT2	TYMS
GOBP_ORGANIC_ACID_TRANSMEMBRANE_TRANSPORT	> The process in which an organic acid is transported across a membrane. [GO_REF:0000069, GOC:TermGenie]	ABCB1	ABCC1	ABCD1	ABCD2	ABCD3	ABCD4	ACACA	ACACB	ACE2	ACSL1	ACSL5	AKT1	AKT2	AQP9	ARL6IP1	ARL6IP5	ATP1A2	CD36	CLN8	CLTRN	CPT1A	CPT1B	CPT2	EMB	FOLR1	FOLR2	GRM1	IRS2	ITGB1	KCNJ10	LRP2	LRRC8A	LRRC8C	LRRC8D	LRRC8E	MID1IP1	MPC1	MPC1L	MPC2	NTSR1	PDPN	PER2	PRAF2	PRKAA2	PRKAB2	PRKAG2	PSEN1	RGS2	RGS4	SFXN1	SFXN2	SFXN3	SLC13A2	SLC13A3	SLC13A5	SLC15A4	SLC16A1	SLC16A10	SLC16A11	SLC16A2	SLC16A3	SLC16A7	SLC16A8	SLC17A6	SLC17A7	SLC17A8	SLC19A1	SLC1A1	SLC1A2	SLC1A3	SLC1A4	SLC1A5	SLC1A6	SLC1A7	SLC22A2	SLC22A4	SLC23A1	SLC23A2	SLC25A1	SLC25A10	SLC25A11	SLC25A12	SLC25A13	SLC25A14	SLC25A15	SLC25A18	SLC25A2	SLC25A20	SLC25A21	SLC25A22	SLC25A29	SLC25A30	SLC25A32	SLC25A38	SLC27A1	SLC27A5	SLC29A4	SLC2A1	SLC32A1	SLC36A1	SLC36A2	SLC36A3	SLC36A4	SLC38A1	SLC38A10	SLC38A11	SLC38A2	SLC38A3	SLC38A4	SLC38A5	SLC38A6	SLC38A7	SLC38A8	SLC38A9	SLC3A1	SLC3A2	SLC43A1	SLC43A2	SLC46A1	SLC47A1	SLC5A12	SLC5A6	SLC5A8	SLC66A1	SLC66A1L	SLC6A12	SLC6A13	SLC6A14	SLC6A15	SLC6A18	SLC6A19	SLC6A20	SLC6A5	SLC6A6	SLC6A7	SLC6A9	SLC7A1	SLC7A10	SLC7A11	SLC7A13	SLC7A14	SLC7A2	SLC7A3	SLC7A4	SLC7A5	SLC7A5P1	SLC7A5P2	SLC7A6	SLC7A7	SLC7A8	SLC7A9	STRA6	THBS1	THRSP	TSPO2
GOBP_ORNITHINE_METABOLIC_PROCESS	> The chemical reactions and pathways involving ornithine, an amino acid only rarely found in proteins, but which is important in living organisms as an intermediate in the reactions of the urea cycle and in arginine biosynthesis. [GOC:jl, ISBN:0192801023]	ALDH18A1	ARG1	ARG2	ASL	AZIN1	AZIN2	HNF4A	ODC1	OTC
GOBP_OXALOACETATE_METABOLIC_PROCESS	> The chemical reactions and pathways involving oxaloacetate, the anion of oxobutanedioic acid, an important intermediate in metabolism, especially as a component of the TCA cycle. [ISBN:0198506732]	ACLY	GOT1	GOT2	MDH1	MDH1B	MDH2	NIT2	PCK1	PCK2
GOBP_OXIDATIVE_DEMETHYLATION	> The process of removing one or more methyl groups from a molecule, involving the oxidation (i.e. electron loss) of one or more atoms in the substrate. [GOC:BHF, GOC:mah, GOC:rl]	ALKBH1	ALKBH2	ALKBH3	ALKBH4	ALKBH5	CYP1A2	CYP2C8	CYP2C9	CYP2D6	CYP3A4	CYP3A43	CYP3A5	CYP3A7	FTO	JMJD6	TDG	TET1	TET2	TET3
GOBP_OXIDATIVE_DNA_DEMETHYLATION	> Removal of the methyl group from one or more nucleotides within a DNA molecule involving the oxidation (i.e. electron loss) of one or more atoms. [PMID:12594517, PMID:16482161, PMID:18775698]	ALKBH1	ALKBH2	ALKBH3	ALKBH4	FTO	TDG
GOBP_OXIDATIVE_PHOSPHORYLATION	> The phosphorylation of ADP to ATP that accompanies the oxidation of a metabolite through the operation of the respiratory chain. Oxidation of compounds establishes a proton gradient across the membrane, providing the energy for ATP synthesis. [ISBN:0198506732, ISBN:0471331309]	ABCD1	ACTN3	AFG1L	AK4	ANTKMT	ATP5F1A	ATP5F1B	ATP5F1C	ATP5F1D	ATP5F1E	ATP5MC1	ATP5MC2	ATP5MC3	ATP5ME	ATP5MF	ATP5MG	ATP5PB	ATP5PD	ATP5PF	ATP5PO	ATP7A	ATPSCKMT	BID	CCNB1	CDK1	CHCHD10	CHCHD2	COA6	COQ9	COX10	COX15	COX4I1	COX4I2	COX5A	COX5B	COX6A1	COX6A2	COX6B1	COX6B2	COX6C	COX7A1	COX7A2	COX7A2L	COX7A2P2	COX7B	COX7B2	COX7C	COX8A	COX8C	CYC1	CYCS	DGUOK	DLD	DMAC2L	DNAJC15	DNAJC30	FXN	GHITM	ISCU	MIR210	MLXIPL	MSH2	MT-ATP6	MT-ATP8	MT-CO1	MT-CO2	MT-CO3	MT-CYB	MT-ND1	MT-ND2	MT-ND3	MT-ND4	MT-ND4L	MT-ND5	MT-ND6	MTCO2P12	MYOG	NDUFA1	NDUFA10	NDUFA11	NDUFA12	NDUFA13	NDUFA2	NDUFA3	NDUFA4	NDUFA5	NDUFA6	NDUFA7	NDUFA8	NDUFA9	NDUFAB1	NDUFAF1	NDUFB1	NDUFB10	NDUFB11	NDUFB2	NDUFB3	NDUFB4	NDUFB5	NDUFB6	NDUFB7	NDUFB8	NDUFB9	NDUFC1	NDUFC2	NDUFC2-KCTD14	NDUFS1	NDUFS2	NDUFS3	NDUFS4	NDUFS5	NDUFS6	NDUFS7	NDUFS8	NDUFV1	NDUFV2	NDUFV3	NIPSNAP2	NUPR1	PARK7	PDE12	PINK1	PPIF	SDHA	SDHAF2	SDHC	SDHD	SHMT2	SLC25A23	SLC25A33	SNCA	STOML2	SURF1	TAZ	TEFM	UQCC2	UQCC3	UQCR10	UQCR11	UQCRB	UQCRC1	UQCRC2	UQCRFS1	UQCRFS1P1	UQCRH	UQCRHL	UQCRQ	VCP
GOBP_OXIDATIVE_RNA_DEMETHYLATION	> The removal of the methyl group from one or more nucleotides within an RNA molecule involving oxidation (i.e. electron loss) of one or more atoms. [PMID:12594517, PMID:16482161, PMID:18775698]	ALKBH1	ALKBH3	ALKBH5	FTO	JMJD6
GOBP_PANCREATIC_JUICE_SECRETION	> The regulated release of pancreatic juice by the exocrine pancreas into the upper part of the intestine. Pancreatic juice is slightly alkaline and contains numerous enzymes and inactive enzyme precursors including alpha-amylase, chymotrypsinogen, lipase, procarboxypeptidase, proelastase, prophospholipase A2, ribonuclease, and trypsinogen. Its high concentration of bicarbonate ions helps to neutralize the acid from the stomach. [GOC:mah, ISBN:0198506732]	AQP1	AQP5	CEL	COPA	NPR3	NR1H2	NR1H3	SCT	STK39	UCN	WNK4
GOBP_PENTOSE_PHOSPHATE_SHUNT_NON_OXIDATIVE_BRANCH	> The branch of the pentose-phosphate shunt which does not involve oxidation reactions. It comprises a series of sugar phosphate interconversions, starting with ribulose 5-P and producing fructose 6-P and glyceraldehyde 3-P. [ISBN:0198506732, MetaCyc:NONOXIPENT-PWY]	RPE	RPEL1	RPIA	SHPK	TALDO1	TKT
GOBP_PEPTIDE_MODIFICATION	> The covalent alteration of one or more amino acid residues within a peptide, resulting in a change in the properties of that peptide. [GOC:mah]	GGT1	GGT2	GGT3P	PAM	PGLYRP2
GOBP_PEPTIDYL_AMINO_ACID_MODIFICATION	> The alteration of an amino acid residue in a peptide. [GOC:mah]	AAAS	AATK	ABI1	ABI2	ABL1	ABL2	ACE	ACTL6A	ACTL6B	ACVR1	ACVR1B	ADAM17	ADH5	ADIPOQ	ADORA1	ADRA1A	ADRA2A	AFAP1L2	AGBL1	AGBL2	AGBL3	AGBL4	AGBL5	AGT	AGTPBP1	AIP	AIPL1	AKAP9	AKT1	AKT2	AKT3	ALG5	ALG8	ALK	ALKAL1	ALKAL2	ANGPT1	ANGPT4	ANTKMT	APBB1	APOA1	APOA2	APP	ARAF	AREG	ARHGEF2	ARID4A	ARL2BP	ARNT	ARRB1	ARRB2	ART1	ART3	ART4	ART5	ASGR1	ASGR2	ASH1L	ASH2L	ASPH	ASPHD1	ASPHD2	ATAT1	ATF2	ATG5	ATM	ATP13A2	ATP2B4	ATP7A	ATPSCKMT	ATR	ATRX	AURKA	AURKB	AURKC	AUTS2	AVP	AXIN1	AXL	AZU1	B4GALNT2	BAG4	BAG6	BAK1	BANK1	BAX	BAZ1A	BAZ1B	BCAR3	BCL11A	BCL2	BCOR	BDKRB2	BDNF	BEND3	BGN	BLK	BLOC1S1	BMP6	BMP7	BMX	BRAF	BRCA1	BRCA2	BRD1	BRD4	BRD7	BRD8	BRPF1	BRPF3	BRSK1	BRSK2	BST1	BTC	BTK	C8orf44-SGK3	CAB39	CAD	CADM4	CALCR	CALM1	CALM2	CALM3	CAMK1	CAMK1D	CAMK1G	CAMK2A	CAMK2D	CAMK4	CAMKK2	CAMKMT	CAMKV	CAPN3	CAPRIN2	CARM1	CASS4	CAV1	CBL	CBLB	CBLC	CBX4	CCK	CCL5	CCNB1	CD24	CD300A	CD36	CD3E	CD4	CD40	CD44	CD74	CD80	CD81	CDC42BPA	CDC42BPB	CDC42BPG	CDC7	CDK1	CDK10	CDK2	CDK5	CDK5R1	CDY1	CDY1B	CDY2A	CDY2B	CEMIP	CEP41	CEP43	CFAP20	CHCHD4	CHD5	CHEK1	CHEK2	CHI3L1	CHMP6	CHUK	CIT	CLCF1	CLEC7A	CLIP3	CLK1	CLK2	CLK3	CLK4	CLOCK	CLSPN	CNKSR3	CNOT7	CNOT9	CNTF	CNTN1	COPRS	CPA4	CREBBP	CREBL2	CRLF1	CRTAP	CRTC2	CSF1R	CSF2	CSF3	CSH1	CSH2	CSHL1	CSK	CSKMT	CSNK1A1	CSNK1A1L	CSNK1D	CSNK1E	CSNK1G1	CSNK1G2	CSNK1G3	CSNK2A1	CSNK2A2	CSNK2B	CSPG4	CTBP1	CTCF	CTCFL	CTF1	CTH	CTNNB1	CTR9	CWC27	CXXC1	DAD1	DCAF1	DCLK1	DCLK3	DCN	DDIT4	DDOST	DDR1	DDR2	DERL3	DESI1	DGKQ	DHPS	DIP2A	DIP2B	DKK1	DLG3	DLG4	DMAP1	DMD	DMPK	DMTN	DNAJC24	DNMT1	DNMT3B	DOCK3	DOCK7	DOHH	DOK7	DOT1L	DPH1	DPH2	DPH3	DPH3P1	DPH5	DPH6	DPH7	DPM1	DPM2	DPM3	DPY19L1	DPY19L2	DPY19L3	DPY19L4	DPY30	DR1	DSTYK	DUSP22	DVL2	DYDC1	DYDC2	DYRK1A	DYRK1B	DYRK2	DYRK3	DYRK4	EED	EEF1AKMT1	EEF1AKMT2	EEF1AKMT3	EEF1AKMT4	EEF2KMT	EFEMP1	EFNA1	EFNA5	EGF	EGFLAM	EGFR	EGLN1	EGLN2	EGLN3	EGR1	EGR2	EHD4	EHMT1	EHMT2	EID1	EIF2AK2	EIF2AK3	EIF4G1	ENPP2	EOGT	EP300	EP400	EPC1	EPC2	EPGN	EPHA1	EPHA10	EPHA2	EPHA3	EPHA4	EPHA5	EPHA6	EPHA7	EPHA8	EPHB1	EPHB2	EPHB3	EPHB4	EPHB6	EPO	ERBB2	ERBB3	ERBB4	ERCC6	EREG	ERN1	ERO1A	ERRFI1	ESCO1	ETFBKMT	EYA1	EZH1	EZH2	EZHIP	FAM86C1P	FBXO11	FBXW7	FCGR1A	FER	FES	FGF10	FGF7	FGF8	FGFR1	FGFR2	FGFR3	FGFR4	FGR	FKBP10	FKBP11	FKBP14	FKBP15	FKBP1A	FKBP1B	FKBP2	FKBP3	FKBP4	FKBP5	FKBP6	FKBP7	FKBP8	FKBP9	FLCN	FLT1	FLT3	FLT4	FNIP1	FNIP2	FOLH1	FOLH1B	FOXP3	FSCB	FUT8	FYN	GADD45A	GALNT1	GALNT11	GALNT13	GALNT16	GALNT2	GALNT3	GALNT4	GALNTL6	GAPDH	GAS6	GATA1	GATA2	GATA3	GCG	GCSH	GFI1	GGCX	GGNBP2	GH1	GH2	GHR	GHRL	GLYR1	GNL3	GNL3L	GOLGA7	GOLGA7B	GPD1L	GPRC5A	GPRC5B	GREM1	GRK2	GRM5	GSK3A	GSK3B	GTF2B	GTF3C4	H1-5	HASPIN	HAT1	HAX1	HBEGF	HCFC1	HCK	HCLS1	HDAC10	HDAC2	HDAC4	HDAC6	HDAC9	HES1	HES5	HGF	HIF1AN	HINT2	HIPK1	HIPK2	HIPK3	HIPK4	HMBS	HMG20A	HMG20B	HMGA2	HPF1	HPX	HRC	HRG	HSF1	HSP90AA1	HSP90AB1	HTR2A	HYAL2	IBTK	ICAM1	IFIH1	IFNA1	IFNA10	IFNA13	IFNA14	IFNA16	IFNA17	IFNA2	IFNA21	IFNA4	IFNA5	IFNA6	IFNA7	IFNA8	IFNB1	IFNE	IFNG	IFNK	IFNL1	IFNL4	IFNW1	IGF1	IGF1R	IGF2	IKBKB	IKBKE	IL11	IL12A	IL12B	IL13	IL15	IL18	IL1B	IL2	IL20	IL21	IL22RA2	IL23A	IL23R	IL24	IL3	IL31RA	IL34	IL4	IL5	IL6	IL6R	IL6ST	IL7	ING3	ING4	ING5	INPP5F	INPP5J	INPP5K	INSR	INSRR	IQGAP1	IRF4	IRGM	ISL1	ITGA5	ITGB2	ITGB3	ITK	IVL	IWS1	JADE1	JADE2	JADE3	JAK1	JAK2	JAK3	JARID2	JMJD6	KANSL1	KANSL1L	KANSL2	KANSL3	KAT14	KAT2A	KAT2B	KAT5	KAT6A	KAT6B	KAT7	KAT8	KDM1A	KDM3A	KDM4D	KDM6A	KDR	KIAA1586	KIT	KITLG	KLF15	KMT2A	KMT2B	KMT2C	KMT2D	KMT2E	KMT5A	KMT5B	KMT5C	KRTCAP2	LACRT	LATS1	LATS2	LCK	LDB1	LEF1	LEP	LIAS	LIF	LILRA5	LILRB4	LIPT1	LIPT2	LMAN1	LMTK2	LOX	LOXL1	LOXL2	LOXL3	LOXL4	LRP4	LRP8	LRRK1	LRRK2	LTK	LYN	MACROH2A1	MAD2L2	MAGEA2	MAGEA2B	MAGT1	MAP2K1	MAP2K2	MAP2K3	MAP2K4	MAP2K5	MAP2K6	MAP2K7	MAP3K10	MAP3K12	MAP3K13	MAP3K7	MAP4K1	MAP6D1	MAPK1	MAPK12	MAPK13	MAPK14	MAPK3	MAPK7	MAPK8	MAPK9	MAPKAP1	MAPKAPK2	MAPKAPK3	MAPKAPK5	MARK1	MARK2	MARK3	MAST1	MAST2	MAST3	MAST4	MASTL	MATK	MBD3	MBIP	MBOAT4	MCFD2	MCM3AP	MCRS1	MDM2	MEAF6	MECOM	MECP2	MELK	MEN1	MERTK	MET	METAP1	METAP1D	METAP2	METTL18	METTL21A	METTL21C	METTL21EP	METTL22	MGAT1	MGAT2	MGAT5	MGAT5B	MIF	MIR103A1	MIR106B	MIR125A	MIR132	MIR146A	MIR15A	MIR19A	MIR19B1	MIR212	MIR221	MIR98	MIRLET7E	MKNK1	MKNK2	MLLT6	MLXIPL	MORC3	MORF4L1	MORF4L2	MRGBP	MSL1	MSL2	MSL3	MSL3P1	MST1	MST1R	MTCP1	MTF2	MTOR	MUC1	MUL1	MUSK	MVP	MYB	MYLK2	MYOCD	MYOD1	N6AMT1	NAA10	NAA11	NAA15	NAA16	NAA20	NAA25	NAA30	NAA35	NAA40	NAA50	NAA60	NAA80	NAP1L2	NAT8	NAT8B	NCAPG2	NCF1	NCK1	NCK2	NCOA1	NCOA3	NCOA7	NDC1	NDNF	NDUFAB1	NDUFAF5	NDUFAF7	NEDD9	NEK1	NEK6	NELFE	NEURL1	NF2	NGF	NKTR	NLK	NLRP2B	NME2	NMT1	NMT2	NNAT	NOC2L	NOD2	NOS1	NOS1AP	NOS2	NOX4	NR1H4	NRG1	NRP1	NSD1	NSD2	NSD3	NSMCE2	NTF3	NTF4	NTMT1	NTRK1	NTRK2	NTRK3	NUDT14	NUP107	NUP133	NUP153	NUP155	NUP160	NUP188	NUP205	NUP210	NUP214	NUP35	NUP37	NUP42	NUP43	NUP50	NUP54	NUP58	NUP62	NUP85	NUP88	NUP93	NUP98	OGFOD1	OGT	OPRD1	OSM	OST4	OSTC	OXR1	OXSR1	P3H1	P3H2	P3H3	P3H4	P4HA1	P4HA2	P4HA3	P4HB	P4HTM	PADI1	PADI2	PADI3	PADI4	PADI6	PAGR1	PAK1	PAK2	PAQR3	PARD3	PARK7	PARP1	PARP14	PARP2	PARP9	PAX5	PAXIP1	PCGF2	PCK1	PDCD10	PDCL3	PDE4D	PDF	PDGFA	PDGFB	PDGFC	PDGFD	PDGFRA	PDGFRB	PDK3	PDPK1	PEAK1	PECAM1	PER1	PFN2	PHF1	PHF14	PHF19	PHF20	PHF20L1	PIAS1	PIAS2	PIAS3	PIAS4	PIBF1	PIH1D1	PIK3CA	PIKFYVE	PIN1	PIN4	PINK1	PIWIL2	PKD1	PKDCC	PKN1	PKN2	PKN3	PLCL1	PLCL2	PLK1	PLK2	PLOD1	PLOD2	PLOD3	PNCK	POGLUT1	POGLUT2	POGLUT3	POLE3	POM121	POM121C	PPARGC1A	PPEF2	PPIA	PPIAL4A	PPIAL4C	PPIAL4D	PPIAL4E	PPIAL4F	PPIAL4G	PPIAL4H	PPIB	PPIC	PPID	PPIE	PPIF	PPIG	PPIH	PPIL1	PPIL2	PPIL3	PPIL4	PPIL6	PPM1F	PPP2CA	PPP2R1A	PPP2R5B	PPP2R5D	PPWD1	PRDM12	PRDM14	PRDM16	PRDM4	PRDM5	PRDM7	PRDM9	PRDX3	PRDX4	PRKAA1	PRKAA2	PRKACA	PRKAG2	PRKCA	PRKCB	PRKCD	PRKCE	PRKCG	PRKCH	PRKCI	PRKCQ	PRKCZ	PRKD1	PRKD2	PRKDC	PRKG2	PRKX	PRKY	PRLR	PRMT1	PRMT2	PRMT3	PRMT5	PRMT6	PRMT7	PRMT8	PRMT9	PRNP	PSEN1	PTEN	PTK2	PTK2B	PTK6	PTPA	PTPN1	PTPN11	PTPN2	PTPN6	PTPRC	PTPRJ	PWP1	PYGO2	QPCT	QPCTL	RAB3D	RAB6A	RACK1	RAE1	RAF1	RAMP3	RANBP2	RANGAP1	RAP2B	RAP2C	RAPGEF3	RASD2	RASSF2	RBBP5	RELA	RELN	RET	RICTOR	RIF1	RIPK1	RIPK2	RLF	RNF113A	RNF212	RNF212B	ROCK1	ROCK2	ROR1	ROR2	ROS1	RPN1	RPN2	RPS6KA1	RPS6KA2	RPS6KA3	RPS6KA4	RPS6KA5	RPS6KA6	RPS6KB1	RPS6KB2	RPTOR	RTF1	RUVBL1	RUVBL2	RWDD3	RYK	S100A8	S100A9	S1PR2	SAE1	SAMSN1	SBK1	SCYL1	SDR16C5	SEH1L	SEMA4D	SENP1	SENP2	SENP3	SENP5	SENP6	SENP7	SET	SETD1A	SETD1B	SETD2	SETD3	SETD4	SETD5	SETD6	SETD7	SETDB1	SETDB2	SETMAR	SFRP1	SFRP2	SGF29	SGK1	SGK2	SGK3	SH2B3	SH2D3A	SH2D3C	SH3BP5	SH3BP5L	SHC1	SIN3A	SIRT1	SIRT2	SIRT3	SIRT4	SIRT5	SIRT7	SLC1A1	SMAD4	SMAD7	SMARCB1	SMC5	SMG1	SMTNL1	SMYD1	SMYD2	SMYD3	SNCA	SNTA1	SNW1	SNX6	SOCS1	SOCS3	SOCS4	SOCS5	SOX4	SPHK1	SPHK2	SPI1	SPINK1	SPOCK2	SPOCK3	SPRED1	SPRED2	SPRED3	SPRY2	SPTBN4	SRC	SRCAP	SRCIN1	SRMS	SRPK2	ST6GAL1	STAP1	STAP2	STAT3	STK16	STK32A	STK32B	STK32C	STK38	STK38L	STK39	STK4	STOX1	STT3A	STT3B	STX1A	SUMO1	SUMO1P1	SUMO2	SUMO3	SUMO4	SUPT3H	SUPT6H	SUPT7L	SUV39H1	SUV39H2	SUZ12	SYK	TADA1	TADA2A	TADA2B	TADA3	TAF1	TAF10	TAF12	TAF1L	TAF5	TAF5L	TAF6	TAF6L	TAF7	TAF9	TAL1	TBK1	TCL1A	TCL1B	TDGF1	TEC	TEK	TENM1	TERF2IP	TESK1	TESK2	TET2	TET3	TFRC	TGFA	TGFB1	TGFBR1	TGFBR2	TGM2	THAP7	THBS4	THY1	TIE1	TLK1	TLK2	TMEM102	TMX3	TNF	TNFRSF14	TNFRSF18	TNFRSF1A	TNFSF18	TNK2	TNKS	TNKS1BP1	TOLLIP	TOP1	TOPORS	TP53	TPGS1	TPGS2	TPR	TPST1	TPST2	TREM2	TRIM16	TRIM28	TRIM6	TRMT112	TRPC5	TRPC6	TRPM4	TRRAP	TSG101	TSLP	TSSK2	TSSK4	TSSK6	TTBK1	TTBK2	TTC36	TTK	TTL	TTLL1	TTLL10	TTLL11	TTLL12	TTLL13P	TTLL2	TTLL3	TTLL4	TTLL5	TTLL6	TTLL7	TTLL8	TTLL9	TTN	TUSC3	TWF1	TWIST1	TXK	TXN	TYK2	TYRO3	UBA2	UBE2I	UBE2J1	UBE2K	UCN	UGGT1	UGGT2	UHMK1	ULK1	UMOD	UNC119	USP22	USPL1	VCPKMT	VEGFA	VIPAS39	VKORC1	VKORC1L1	VPS25	VPS33B	VRK1	VRK2	VRK3	VTN	WBP2	WDR5	WDR5B	WDR61	WDR82	WEE1	WEE2	WNK1	WNK3	WNT3A	WNT5A	YEATS2	YEATS4	ZAP70	ZBED1	ZDHHC1	ZDHHC11	ZDHHC11B	ZDHHC12	ZDHHC14	ZDHHC15	ZDHHC17	ZDHHC18	ZDHHC19	ZDHHC2	ZDHHC20	ZDHHC21	ZDHHC22	ZDHHC23	ZDHHC24	ZDHHC3	ZDHHC4	ZDHHC6	ZDHHC7	ZDHHC8	ZDHHC9	ZFYVE28	ZGPAT	ZMIZ1	ZMPSTE24	ZNF274	ZNF304	ZNF335	ZNF451	ZZZ3
GOBP_PEPTIDYL_LYSINE_OXIDATION	> The oxidation of the terminal amino-methylene groups of peptidyl-L-lysine or peptidyl-5-hydroxy-L-lysine to aldehyde groups to form allysine or hydroxyallysine residues, respectively; these are intermediates in the formation of covalent cross-links between adjacent polypeptide chains in proteins such as collagens. [ISBN:0198547684, RESID:AA0121]	LOX	LOXL1	LOXL2	LOXL3	LOXL4
GOBP_PEPTIDYL_SERINE_AUTOPHOSPHORYLATION	> The phosphorylation by a protein of one or more of its own serine amino acid residues, or a serine residue on an identical protein. [GOC:pm]	ATM	DYRK1A	ERN1	MAP2K2	MARK3	PIKFYVE	PINK1	PRKG2	RIPK1
GOBP_PEPTIDYL_TYROSINE_AUTOPHOSPHORYLATION	> The phosphorylation by a protein of one or more of its own tyrosine amino acid residues, or a tyrosine residue on an identical protein. [PMID:10037737, PMID:10068444, PMID:10940390]	AATK	ABL1	ACE	BMX	CAV1	DDR1	DYRK1A	EGFR	GREM1	IGF1R	IQGAP1	ITK	KDR	MAPK3	NTRK1	PTK2B	ROS1	SRMS	TEC	TXK	VEGFA
GOBP_PEROXISOME_FISSION	> The division of a mature peroxisome within a cell to form two or more separate peroxisome compartments. [GOC:mah, PMID:11687502, PMID:14754507]	ACOT8	CRYZL2P-SEC16B	DNM1L	FIS1	MFF	PEX11A	PEX11B	PEX11G	PEX19	SEC16B
GOBP_PEROXISOME_ORGANIZATION	> A process that is carried out at the cellular level which results in the assembly, arrangement of constituent parts, or disassembly of a peroxisome. A peroxisome is a small, membrane-bounded organelle that uses dioxygen (O2) to oxidize organic molecules. [GOC:mah]	ABCD1	ABCD2	ABCD3	ABCD4	ACAA1	ACOT2	ACOT4	ACOT8	ACOX1	ACOX2	ACOX3	AGPS	AGXT	AMACR	BAAT	CAT	CRAT	CROT	CRYZL2P-SEC16B	DAO	DDO	DECR2	DHRS4	DNM1L	ECH1	ECI2	EHHADH	EPHX2	FIS1	GNPAT	GSTK1	HACL1	HAO1	HAO2	HMGCL	HSD17B4	IDE	IDH1	LONP2	MAVS	MFF	MLYCD	MPV17	NOS2	NUDT19	NUDT7	PAOX	PECR	PEX1	PEX10	PEX11A	PEX11B	PEX11G	PEX12	PEX13	PEX14	PEX16	PEX19	PEX2	PEX26	PEX3	PEX5	PEX5L	PEX6	PEX7	PHYH	PIPOX	PJVK	PLAAT3	RAB8B	RPS27A	SCP2	SEC16B	SLC27A2	TMEM135	TYSND1	UBA52	UBB	UBC	UBE2D1	UBE2D2	UBE2D3	USP9X	ZFAND6
GOBP_PEROXISOME_PROLIFERATOR_ACTIVATED_RECEPTOR_SIGNALING_PATHWAY	> The series of molecular signals initiated by binding of a ligand to any of the peroxisome proliferator activated receptors (alpha, beta or gamma) in the nuclear membrane, and ending with the initiation or termination of the transcription of target genes. [GOC:BHF, PMID:18221086]	ACTN4	ALOX15	ALOX15B	ALOXE3	ASXL1	ASXL2	CITED2	FABP5	FAM120B	GPS2	LEP	LMO3	MED1	MIR34A	PDK3	PLIN5	PPARG	PTGIS	RXRA	SIRT1	TWIST1
GOBP_PHASIC_SMOOTH_MUSCLE_CONTRACTION	> A process in which force is generated within phasic smooth muscle tissue, resulting in a change in muscle geometry. Force generation involves a chemo-mechanical energy conversion step that is carried out by the actin/myosin complex activity, which generates force through ATP hydrolysis. In the phasic smooth muscle, the muscle contraction occurs without an ordered sarcomeric structure. Phasic smooth muscle contraction occurs in a series of discrete contractions and relaxations. [GOC:mtg_muscle]	DCANP1	DLG1	DRD2	EDN1	EDN2	EDN3	EDNRB	GDNF	GHRL	GHSR	HTR1D	HTR2B	KIT	NEUROG1	P2RX2	P2RX3	PTGER3	SSTR2	TACR2	TBX2	TBX3	TIFAB
GOBP_PHOSPHAGEN_METABOLIC_PROCESS	> The chemical reactions and pathways involving phosphagen, any of a group of guanidine phosphates that occur in muscle and can be used to regenerate ATP from ADP during muscular contraction. [GOC:jl, ISBN:0198506732]	CKB	CKM	CKMT1A	CKMT1B	CKMT2
GOBP_PHOSPHATIDIC_ACID_METABOLIC_PROCESS	> The chemical reactions and pathways involving phosphatidic acid, any derivative of glycerol phosphate in which both the remaining hydroxyl groups of the glycerol moiety are esterified with fatty acids. [ISBN:0198506732]	ABHD4	ABHD5	ABHD8	ACP6	AGPAT1	AGPAT2	AGPAT3	AGPAT4	AGPAT5	ALPI	DDHD1	DDHD2	DGKA	DGKB	DGKD	DGKE	DGKG	DGKH	DGKQ	DGKZ	GNPAT	GPAM	GPAT2	GPAT3	GPAT4	GPD1	GPD1L	LCLAT1	LIPH	LIPI	LPCAT1	LPCAT4	NR1H4	PLA2G10	PLA2G12A	PLA2G1B	PLA2G2A	PLA2G2D	PLA2G2E	PLA2G2F	PLA2G3	PLA2G4A	PLA2G4B	PLA2G4D	PLA2G5	PLA2G6	PLD1	PLD2	PLD6	PNPLA3	SLC27A1
GOBP_PHOSPHATIDYLCHOLINE_ACYL_CHAIN_REMODELING	> Remodeling the acyl chains of phosphatidylcholine, through sequential deacylation and re-acylation reactions, to generate phosphatidylcholine containing different types of fatty acid acyl chains. [GOC:mw, PMID:18195019, PMID:18458083]	DBI	LPCAT1	LPCAT2	LPCAT3	LPCAT4	MBOAT2	MBOAT7	NR1H2	NR1H3	PLA2G10	PLA2G12A	PLA2G1B	PLA2G2A	PLA2G2D	PLA2G2E	PLA2G2F	PLA2G3	PLA2G4A	PLA2G4B	PLA2G4C	PLA2G4D	PLA2G4E	PLA2G4F	PLA2G5	PLA2G6	PLAAT3	PLB1	PLBD1	PNPLA8	TMEM86B
GOBP_PHOSPHATIDYLETHANOLAMINE_ACYL_CHAIN_REMODELING	> Remodeling the acyl chains of phosphatidylethanolamine, through sequential deacylation and re-acylation reactions, to generate phosphatidylethanolamine containing different types of fatty acid acyl chains. [GOC:mw, PMID:18287005, PMID:18458083]	ABHD4	LPCAT3	LPCAT4	MBOAT1	MBOAT2	PLA2G10	PLA2G12A	PLA2G1B	PLA2G2A	PLA2G2D	PLA2G2E	PLA2G2F	PLA2G3	PLA2G4A	PLA2G4B	PLA2G4C	PLA2G4D	PLA2G4E	PLA2G4F	PLA2G5	PLA2G6	PLAAT2	PLAAT3	PLAAT4	PLBD1	PNPLA8
GOBP_PHOSPHATIDYLGLYCEROL_ACYL_CHAIN_REMODELING	> Remodeling the acyl chains of phosphatidylglycerol, through sequential deacylation and re-acylation reactions, to generate phosphatidylglycerol containing different types of fatty acid acyl chains. [GOC:mw, PMID:15485873, PMID:18458083]	CRLS1	LPCAT1	LPCAT4	LPGAT1	PLA2G10	PLA2G12A	PLA2G1B	PLA2G2A	PLA2G2D	PLA2G2E	PLA2G2F	PLA2G3	PLA2G4A	PLA2G4B	PLA2G4D	PLA2G4F	PLA2G5	SERAC1
GOBP_PHOSPHATIDYLINOSITOL_ACYL_CHAIN_REMODELING	> Remodeling the acyl chains of phosphatidylinositol, through sequential deacylation and re-acylation reactions, to generate phosphatidylinositol containing different types of fatty acid acyl chains. [GOC:mw, PMID:18094042, PMID:18772128]	LCLAT1	LPGAT1	MBOAT7	PLA2G10	PLA2G12A	PLA2G1B	PLA2G2A	PLA2G2D	PLA2G2E	PLA2G2F	PLA2G4A	PLA2G4C	PLA2G4D	PLA2G4E	PLA2G4F	PLA2G5	PLAAT3	PLBD1
GOBP_PHOSPHATIDYLSERINE_ACYL_CHAIN_REMODELING	> Remodeling the acyl chains of phosphatidylserine, through sequential deacylation and re-acylation reactions, to generate phosphatidylserine containing different types of fatty acid acyl chains. [GOC:mw, PMID:18287005, PMID:18458083]	LPCAT3	LPCAT4	MBOAT1	MBOAT2	OSBPL10	OSBPL5	OSBPL8	PLA1A	PLA2G10	PLA2G12A	PLA2G1B	PLA2G2A	PLA2G2D	PLA2G2E	PLA2G2F	PLA2G4A	PLA2G4B	PLA2G4D	PLA2G4E	PLA2G4F	PLA2G5	PLAAT3
GOBP_PHOSPHOLIPID_BIOSYNTHETIC_PROCESS	> The chemical reactions and pathways resulting in the formation of phospholipids, any lipid containing phosphoric acid as a mono- or diester. [ISBN:0198506732]	ABCA2	ABCA8	ABHD3	ABHD4	ABHD5	ABHD8	ACHE	ACP6	ACSL3	ADGRF5	AGK	AGPAT1	AGPAT2	AGPAT3	AGPAT4	AGPAT5	AJUBA	ALOX15	ALPI	APOA1	APOA2	ARF1	ARF3	ATM	BMX	CAPN2	CDIPT	CDS1	CDS2	CEPT1	CHAT	CHKA	CHKB	CHP1	CHPT1	CLN3	CPNE1	CPNE3	CPNE6	CPNE7	CRLS1	CSNK2A1	CSNK2A2	CSNK2B	CWH43	DDHD1	DDHD2	DGKA	DGKB	DGKD	DGKE	DGKG	DGKH	DGKQ	DGKZ	DHDDS	DOLK	DOLPP1	DPAGT1	DPM1	DPM2	DPM3	ETNK1	ETNK2	ETNPPL	FABP3	FABP5	FADS1	FAR1	FDPS	FGF2	FIG4	FITM1	FITM2	GGPS1	GNPAT	GPAA1	GPAM	GPAT2	GPAT3	GPAT4	GPD1	GPD1L	HDHD5	HEXB	HMGCS1	HMGCS2	HTR2A	HTR2B	HTR2C	IDH1	IDI1	IDI2	IMPA1	INPP4A	INPP4B	INPP5D	INPP5E	INPP5F	INPP5J	INPP5K	INPPL1	ISYNA1	LCAT	LCLAT1	LIPH	LIPI	LPCAT1	LPCAT2	LPCAT3	LPCAT4	LPGAT1	LPIN1	LPIN2	LPIN3	MBOAT1	MBOAT2	MBOAT7	MFSD2A	MIR30C1	MPPE1	MTM1	MTMR1	MTMR12	MTMR14	MTMR2	MTMR3	MTMR4	MTMR6	MTMR7	MTMR8	MTMR9	MVD	MVK	NR1H4	NUS1	OCRL	ORMDL3	PCTP	PCYT1A	PCYT1B	PCYT2	PDGFA	PDGFB	PEMT	PGAP1	PGAP2	PGAP3	PGAP4	PGS1	PHOSPHO1	PI4K2A	PI4K2B	PI4KA	PI4KB	PIGA	PIGB	PIGC	PIGF	PIGG	PIGH	PIGK	PIGL	PIGM	PIGN	PIGO	PIGP	PIGQ	PIGS	PIGT	PIGU	PIGV	PIGW	PIGX	PIGY	PIGZ	PIK3C2A	PIK3C2B	PIK3C2G	PIK3C3	PIK3CA	PIK3CB	PIK3CD	PIK3CG	PIK3R1	PIK3R2	PIK3R3	PIK3R4	PIK3R5	PIK3R6	PIKFYVE	PIP4K2A	PIP4K2B	PIP4K2C	PIP5K1A	PIP5K1B	PIP5K1C	PISD	PITPNM1	PITPNM2	PITPNM3	PLA2G10	PLA2G12A	PLA2G1B	PLA2G2A	PLA2G2D	PLA2G2E	PLA2G2F	PLA2G4A	PLA2G4B	PLA2G4C	PLA2G4D	PLA2G5	PLA2G6	PLAAT3	PLCG2	PLD1	PLD2	PLD6	PLEKHA1	PLEKHA2	PLEKHA3	PLEKHA4	PLEKHA8	PLSCR1	PLSCR3	PMVK	PNPLA3	PPARD	PTDSS1	PTDSS2	PTEN	PTPMT1	PTPN13	PYURF	RAB14	RAB38	RAB4A	RAB5A	RUFY1	SACM1L	SAMD8	SBF1	SELENOI	SERAC1	SERINC1	SERINC4	SERINC5	SGMS1	SGMS2	SH3YL1	SLC27A1	SLC44A1	SLC44A2	SLC44A3	SLC44A4	SLC44A5	SPHK2	SPTLC2	SRD5A3	STARD10	STARD7	SYNJ1	SYNJ2	TAMM41	TAZ	TMEM38B	TPTE2	VAC14
GOBP_PHOSPHOLIPID_CATABOLIC_PROCESS	> The chemical reactions and pathways resulting in the breakdown of phospholipids, any lipid containing phosphoric acid as a mono- or diester. [ISBN:0198506732]	ABHD12	ABHD12B	ABHD16A	ABHD16B	ABHD6	ANGPTL3	APOA2	APOC1	APOC2	ENPP2	ENPP6	ENPP7	GDE1	GDPD1	GDPD3	GPCPD1	IDH1	INPP5F	LDLR	LIPC	LIPG	NAPEPLD	PLA2G10	PLA2G15	PLA2G4A	PLA2G4B	PLA2G4C	PLA2G4D	PLA2G4E	PLA2G4F	PLA2G5	PLA2G6	PLA2G7	PLBD1	PLBD2	PLCG1	PLCG2	PNLIPRP2	PNPLA6	PNPLA7	PNPLA8	PRDX6	PRKCD	SCARB1	SMPD1	SMPD2	SMPD3	SMPD4	SMPDL3B
GOBP_PHOSPHOLIPID_METABOLIC_PROCESS	> The chemical reactions and pathways involving phospholipids, any lipid containing phosphoric acid as a mono- or diester. [ISBN:0198506732]	ABCA2	ABCA3	ABCA8	ABHD12	ABHD12B	ABHD16A	ABHD16B	ABHD3	ABHD4	ABHD5	ABHD6	ABHD8	ACHE	ACP6	ACSL3	ADGRF5	AGK	AGPAT1	AGPAT2	AGPAT3	AGPAT4	AGPAT5	AJUBA	ALOX15	ALOX15B	ALPI	ANGPTL3	APOA1	APOA2	APOA4	APOA5	APOC1	APOC2	ARF1	ARF3	ATM	BMX	BPNT1	BPNT2	CAPN2	CDIPT	CDS1	CDS2	CEPT1	CETP	CHAT	CHKA	CHKB	CHP1	CHPT1	CHRM5	CISH	CLN3	CLN8	CPNE1	CPNE3	CPNE6	CPNE7	CRLS1	CSF1R	CSNK2A1	CSNK2A2	CSNK2B	CWH43	CYP2W1	DBI	DDHD1	DDHD2	DGKA	DGKB	DGKD	DGKE	DGKG	DGKH	DGKQ	DGKZ	DHDDS	DNAJC19	DOLK	DOLPP1	DPAGT1	DPM1	DPM2	DPM3	EFR3A	EFR3B	ENPP2	ENPP6	ENPP7	ETNK1	ETNK2	ETNPPL	FABP3	FABP5	FADS1	FAM126A	FAM126B	FAR1	FDFT1	FDPS	FGF2	FIG4	FITM1	FITM2	GALR2	GATA6	GDE1	GDPD1	GDPD3	GGPS1	GNB3	GNPAT	GPAA1	GPAM	GPAT2	GPAT3	GPAT4	GPCPD1	GPD1	GPD1L	GPLD1	GPX4	HADHA	HADHB	HDHD5	HEXB	HMGCS1	HMGCS2	HTR2A	HTR2B	HTR2C	IDH1	IDI1	IDI2	IMPA1	IMPA2	INPP1	INPP4A	INPP4B	INPP5A	INPP5B	INPP5D	INPP5E	INPP5F	INPP5J	INPP5K	INPPL1	IP6K1	IP6K2	IP6K3	IPMK	ISYNA1	ITPKA	ITPKB	ITPKC	LCAT	LCLAT1	LDLR	LGALS13	LIPC	LIPG	LIPH	LIPI	LPCAT1	LPCAT2	LPCAT3	LPCAT4	LPGAT1	LPIN1	LPIN2	LPIN3	LPL	MBOAT1	MBOAT2	MBOAT7	MECP2	MFSD2A	MIR30C1	MPPE1	MTM1	MTMR1	MTMR10	MTMR11	MTMR12	MTMR14	MTMR2	MTMR3	MTMR4	MTMR6	MTMR7	MTMR8	MTMR9	MVD	MVK	NAAA	NAPEPLD	NKX2-1	NR1H2	NR1H3	NR1H4	NUS1	OC90	OCRL	ORMDL3	OSBPL10	OSBPL5	OSBPL8	P3R3URF	PAFAH1B1	PCSK9	PCTP	PCYT1A	PCYT1B	PCYT2	PDGFA	PDGFB	PDGFRB	PDXP	PEMT	PGAP1	PGAP2	PGAP3	PGAP4	PGP	PGS1	PHB2	PHOSPHO1	PI4K2A	PI4K2B	PI4KA	PI4KAP1	PI4KAP2	PI4KB	PIGA	PIGB	PIGC	PIGF	PIGG	PIGH	PIGK	PIGL	PIGM	PIGN	PIGO	PIGP	PIGQ	PIGS	PIGT	PIGU	PIGV	PIGW	PIGX	PIGY	PIGZ	PIK3C2A	PIK3C2B	PIK3C2G	PIK3C3	PIK3CA	PIK3CB	PIK3CD	PIK3CG	PIK3R1	PIK3R2	PIK3R3	PIK3R4	PIK3R5	PIK3R6	PIKFYVE	PIP4K2A	PIP4K2B	PIP4K2C	PIP4P1	PIP4P2	PIP5K1A	PIP5K1B	PIP5K1C	PIP5KL1	PIPSL	PISD	PITPNM1	PITPNM2	PITPNM3	PLA1A	PLA2G10	PLA2G12A	PLA2G12B	PLA2G15	PLA2G1B	PLA2G2A	PLA2G2C	PLA2G2D	PLA2G2E	PLA2G2F	PLA2G3	PLA2G4A	PLA2G4B	PLA2G4C	PLA2G4D	PLA2G4E	PLA2G4F	PLA2G5	PLA2G6	PLA2G7	PLAA	PLAAT1	PLAAT2	PLAAT3	PLAAT4	PLAAT5	PLB1	PLBD1	PLBD2	PLCB1	PLCB2	PLCB3	PLCD1	PLCD4	PLCG1	PLCG2	PLCH2	PLD1	PLD2	PLD6	PLEK	PLEKHA1	PLEKHA2	PLEKHA3	PLEKHA4	PLEKHA8	PLPP1	PLPP2	PLPP3	PLPP4	PLPP5	PLPPR1	PLPPR2	PLPPR3	PLPPR4	PLPPR5	PLSCR1	PLSCR3	PMVK	PNLIPRP2	PNPLA3	PNPLA6	PNPLA7	PNPLA8	PON1	PPARD	PRDX6	PRKCD	PROCA1	PTDSS1	PTDSS2	PTEN	PTPMT1	PTPN13	PYURF	RAB14	RAB38	RAB4A	RAB5A	RUFY1	SACM1L	SAMD8	SBF1	SCARB1	SELENOI	SERAC1	SERINC1	SERINC2	SERINC3	SERINC4	SERINC5	SGMS1	SGMS2	SGPP1	SH3YL1	SLA2	SLC27A1	SLC44A1	SLC44A2	SLC44A3	SLC44A4	SLC44A5	SMG1	SMPD1	SMPD2	SMPD3	SMPD4	SMPDL3B	SOCS1	SOCS2	SOCS3	SOCS4	SOCS5	SOCS6	SOCS7	SPHK2	SPTLC2	SRD5A3	STARD10	STARD7	STOML2	SYNJ1	SYNJ2	TAMM41	TAZ	THEM5	TMEM150A	TMEM38B	TMEM86B	TNFAIP8L3	TPTE	TPTE2	TTC7A	TTC7B	VAC14
GOBP_PHOSPHOLIPID_TRANSPORT	> The directed movement of phospholipids into, out of or within a cell, or between cells, by means of some agent such as a transporter or pore. Phospholipids are any lipids containing phosphoric acid as a mono- or diester. [GOC:ai]	ABCA1	ABCA12	ABCA3	ABCA4	ABCA7	ABCB1	ABCB4	ABCC1	ABCG1	ABCG8	ANO3	ANO4	ANO6	ANO7	ANO9	APOA1	APOA2	APOA4	APOA5	APOC1	APOC2	APOC3	APOE	ATP10A	ATP10B	ATP10D	ATP11A	ATP11B	ATP11C	ATP8A1	ATP8A2	ATP8B1	ATP8B2	ATP8B3	ATP8B4	ATP9A	ATP9B	C2CD2L	CERT1	CETP	CPTP	DBI	FASLG	GLTP	GLTPD2	KCNN4	LDLR	MFSD2A	MTTP	NPC2	OSBPL10	OSBPL2	OSBPL5	OSBPL8	P2RX7	PCTP	PITPNA	PITPNB	PITPNC1	PITPNM1	PITPNM2	PLA2G10	PLEKHA3	PLEKHA8	PLEKHA8P1	PLSCR1	PLSCR2	PLSCR3	PLSCR4	PLSCR5	PLTP	PRELID1	PRELID2	PRELID3A	PRELID3B	PRKCD	SCARB1	SCARB2	SCP2	SCP2D1	SLC4A1	SLC66A2	TMEM30A	TMEM30B	TMEM30CP	TNFAIP8L3	TRIAP1	TRPC5	XKR4	XKR5	XKR6	XKR7	XKR8	XKR9
GOBP_PHOSPHORYLATION_OF_RNA_POLYMERASE_II_C_TERMINAL_DOMAIN	> The process of introducing a phosphate group on to an amino acid residue in the C-terminal domain of RNA polymerase II. Typically, this occurs during the transcription cycle and results in production of an RNA polymerase II enzyme where the carboxy-terminal domain (CTD) of the largest subunit is extensively phosphorylated, often referred to as hyperphosphorylated or the II(0) form. Specific types of phosphorylation within the CTD are usually associated with specific regions of genes, though there are exceptions. The phosphorylation state regulates the association of specific complexes such as the capping enzyme or 3'-RNA processing machinery to the elongating RNA polymerase complex. [GOC:krc, GOC:mah, PMID:17079683]	BRD4	CCNH	CCNK	CDK12	CDK13	CDK7	CDK9	GTF2H1	GTF2H3	GTF2H4	GTF2H5	PPIL4
GOBP_POSITIVE_REGULATION_OF_ARACHIDONIC_ACID_SECRETION	> Any process that increases the rate, frequency, or extent of arachidonic acid secretion, the controlled release of arachidonic acid from a cell or a tissue. [GOC:BHF, GOC:dph, GOC:tb]	AVPR1B	NTSR1	PLA2G10	PLA2R1	SSTR4
GOBP_POSITIVE_REGULATION_OF_ATP_BIOSYNTHETIC_PROCESS	> Any process that activates or increases the frequency, rate or extent of ATP biosynthetic process. [GOC:obol]	ENO1	IL4	MT-CO2	MTCO2P12	PID1	PINK1	PPARA	PPARGC1A	SLC25A12	TMSB4X	TREM2	VCP
GOBP_POSITIVE_REGULATION_OF_ATP_METABOLIC_PROCESS	> Any process that activates or increases the frequency, rate or extent of ATP metabolic process. [GO_REF:0000058, GOC:TermGenie, PMID:20695849]	ACTN3	APP	ARNT	BEND3	ENO1	ENTPD5	ESRRB	GAPDHS	GPD1	HIF1A	HTR2A	IFNG	IGF1	IL4	INS	INSR	MIR210	MLXIPL	MT-CO2	MTCO2P12	MYOG	NUPR1	P2RX7	PFKFB1	PFKFB2	PFKFB3	PFKFB4	PID1	PINK1	PPARA	PPARGC1A	PRKAA1	PRKAA2	PRXL2C	PSEN1	SLC25A12	SLC4A4	TMSB4X	TREM2	VCP	ZBTB20
GOBP_POSITIVE_REGULATION_OF_ATPASE_ACTIVITY	> Any process that activates or increases the rate of ATP hydrolysis by an ATPase. [GOC:mah]	AHSA1	AHSA2P	ALDOB	ATP1B1	ATP1B2	ATP1B3	ATP4B	CASR	CHTOP	DHX9	DNAJA1	DNAJA2	DNAJB1	DNAJB11	DNAJB2	DNAJB4	DNAJB6	DNAJC1	DNAJC10	DNAJC15	DNAJC19	DNAJC24	DNAJC9	DNAL4	DNM2	DYNLL1	DYNLL2	FGF10	FXYD2	GABARAPL2	GTF2H2	GTF2H4	HNRNPU	HSCB	HSPA2	MSH2	MSH3	MSH6	MYBPC3	MYL3	MYL4	NAPA	NCAPH	PFN1	PFN2	PLSCR1	POT1	RAB3A	RAB4A	RGN	SETMAR	SSBP1	TNNT2	TNNT3	TOR1AIP1	TOR1AIP2	TPM1	UHRF1
GOBP_POSITIVE_REGULATION_OF_CHOLESTEROL_ESTERIFICATION	> Any process that increases the frequency, rate or extent of cholesterol esterification. Cholesterol esterification is the lipid modification process in which a sterol ester is formed by the combination of a carboxylic acid (often a fatty acid) and cholesterol. In the blood this process is associated with the conversion of free cholesterol into cholesteryl ester, which is then sequestered into the core of a lipoprotein particle. [GOC:BHF, GOC:dph, GOC:tb]	AGT	AGTR1	APOA1	APOA2	APOA4	APOA5	APOC1	APOE	STARD4
GOBP_POSITIVE_REGULATION_OF_FATTY_ACID_BETA_OXIDATION	> Any process that activates or increases the frequency, rate or extent of fatty acid beta-oxidation. [GOC:mah]	ABCD1	ABCD2	AKT2	CPT1A	FABP1	IRS1	IRS2	PLIN5	PPARA	TWIST1
GOBP_POSITIVE_REGULATION_OF_FATTY_ACID_BIOSYNTHETIC_PROCESS	> Any process that activates or increases the frequency, rate or extent of the chemical reactions and pathways resulting in the formation of fatty acids. [GOC:go_curators]	ABCD1	ABCD2	ANXA1	APOA1	APOA4	APOA5	APOC2	AVP	AVPR1A	CD74	ELOVL5	IL1B	LPGAT1	MID1IP1	MIR182	MIR96	MLXIPL	NR1H2	NR1H3	PLA2G3	PTGS2	RGN	SLC45A3
GOBP_POSITIVE_REGULATION_OF_FATTY_ACID_METABOLIC_PROCESS	> Any process that activates or increases the frequency, rate or extent of the chemical reactions and pathways involving fatty acids. [GOC:go_curators]	ABCD1	ABCD2	ADIPOQ	AKT2	ANXA1	APOA1	APOA4	APOA5	APOC2	AVP	AVPR1A	CD74	CPT1A	ELOVL5	FABP1	GHSR	IL1B	IRS1	IRS2	LPGAT1	MID1IP1	MIR182	MIR96	MLXIPL	MLYCD	NR1H2	NR1H3	NR4A3	PLA2G3	PLIN5	PPARA	PPARD	PPARG	PPARGC1A	PTGS2	RGN	SLC45A3	TWIST1
GOBP_POSITIVE_REGULATION_OF_FATTY_ACID_OXIDATION	> Any process that activates or increases the frequency, rate or extent of fatty acid oxidation. [GOC:ai]	ABCD1	ABCD2	AKT2	CPT1A	FABP1	IRS1	IRS2	MLYCD	NR4A3	PLIN5	PPARA	PPARD	PPARG	PPARGC1A	TWIST1
GOBP_POSITIVE_REGULATION_OF_OXIDATIVE_STRESS_INDUCED_CELL_DEATH	> Any process that activates or increases the frequency, rate or extent of oxidative stress-induced cell death. [GO_REF:0000058, GOC:bf, GOC:PARL, GOC:TermGenie, PMID:20969476]	ENDOG	FBXW7	HDAC6	MCL1	MIR17	MIR34A	MMP3	NOX1	PARK7	PAWR	REST	RIPK1	SFPQ	SOD1	TLR4	TLR6
GOBP_POSITIVE_REGULATION_OF_OXIDATIVE_STRESS_INDUCED_INTRINSIC_APOPTOTIC_SIGNALING_PATHWAY	> Any process that activates or increases the frequency, rate or extent of an oxidative stress-induced intrinsic apoptotic signaling pathway. [GOC:BHF, GOC:mtg_apoptosis, GOC:TermGenie, PMID:11672522]	FBXW7	MCL1	NOX1	PARK7	SFPQ	SOD1
GOBP_POSITIVE_REGULATION_OF_OXIDATIVE_STRESS_INDUCED_NEURON_DEATH	> Any process that activates or increases the frequency, rate or extent of oxidative stress-induced neuron death. [GO_REF:0000058, GOC:bf, GOC:PARL, GOC:TermGenie, PMID:23858059]	FBXW7	MCL1	REST	TLR4	TLR6
GOBP_POSITIVE_REGULATION_OF_OXIDOREDUCTASE_ACTIVITY	> Any process that activates or increases the frequency, rate or extent of oxidoreductase activity, the catalysis of an oxidation-reduction (redox) reaction, a reversible chemical reaction in which the oxidation state of an atom or atoms within a molecule is altered. [GOC:ai]	ABL1	ABL2	AGT	AGTR1	AGTR2	AKT1	APOE	ATP7A	CALM1	CALM3	CCS	CDH3	COA8	COX17	CYP27B1	DHFR	DHFRP1	EDN1	EDN2	EDN3	FCER2	FGF23	FTMT	FXN	GCH1	GDNF	GNAI2	GNAI3	HIF1A	HTR2B	IFNG	IL1B	INS	KRAS	NOD1	NOD2	NOS1AP	NPR3	NUS1	PARK7	PDP1	PDP2	PIK3CB	POR	PTK2B	RFK	RGN	RIPK3	S100A1	SCARB1	SIRT3	SNCA	TERF2	TERT	TNF	VDR
GOBP_POSITIVE_REGULATION_OF_PEROXISOME_PROLIFERATOR_ACTIVATED_RECEPTOR_SIGNALING_PATHWAY	> Any process that activates or increases the frequency, rate or extent of the peroxisome proliferator activated receptor signaling pathway. [GOC:bf]	ALOX15B	ASXL2	CITED2	FABP5	GPS2	LEP	LMO3	PTGIS
GOBP_POSITIVE_REGULATION_OF_PROTEIN_GLYCOSYLATION	> Any process that activates or increases the frequency, rate or extent of the glycosylation of one or more amino acid residues within a protein. Protein glycosylation is the addition of a carbohydrate or carbohydrate derivative unit to a protein amino acid, e.g. the addition of glycan chains to proteins. [GOC:dms, GOC:dph, GOC:pr]	ALG10B	ARFGEF1	CHP1	GOLGA2	IL15	POMT1	POMT2	RAMP1	SLC51B
GOBP_POSITIVE_REGULATION_OF_PROTEIN_MODIFICATION_PROCESS	> Any process that activates or increases the frequency, rate or extent of the covalent alteration of one or more amino acid residues within a protein. [GOC:mah, GOC:tb]	ABI1	ABL1	ACE	ACSL1	ACVR1	ACVR1B	ACVR2A	ACVRL1	ADAM17	ADAM8	ADAM9	ADCY1	ADCY2	ADCY3	ADCY4	ADCY5	ADCY6	ADCY7	ADCY8	ADCY9	ADCYAP1	ADIPOQ	ADIPOR2	ADORA1	ADORA2B	ADRA1A	ADRA2A	ADRA2B	ADRA2C	ADRB2	ADTRP	AFAP1L2	AGAP2	AGER	AGT	AGTR2	AIMP2	AJUBA	AKAP13	AKAP8	AKAP8L	AKAP9	AKT1	AKT2	AKTIP	ALG10B	ALK	ALKAL1	ALKAL2	ALS2	AMER1	ANG	ANGPT1	ANGPT4	ANKLE2	APLNR	APP	ARAF	AREG	ARFGEF1	ARHGEF2	ARHGEF5	ARL2BP	ARNT	ARNTL	ARRB1	ARRB2	ARRDC3	ARRDC4	ASPSCR1	ATG10	ATG14	ATG7	ATM	ATP2B4	AUTS2	AVP	AVPI1	AXIN1	AXIN2	AZU1	BAG4	BANK1	BCAR3	BCL10	BCL2	BCL6	BDNF	BIRC2	BIRC3	BIRC7	BIRC8	BMI1	BMP10	BMP15	BMP2	BMP3	BMP4	BMP5	BMP6	BMP7	BMP8A	BMP8B	BMPR1A	BMPR2	BORA	BRAF	BRAT1	BRCA1	BRD4	BRD7	BRMS1	BTC	BTRC	C3	C5	C5AR1	C6orf89	CAB39	CAB39L	CACUL1	CALCA	CALCR	CALM1	CALM2	CALM3	CAMK1	CAMKK1	CAMKK2	CAMTA1	CAPRIN2	CARD10	CARD14	CARTPT	CASS4	CAV1	CBLB	CCDC88A	CCK	CCL19	CCL21	CCL5	CCN1	CCN2	CCNB1	CCND1	CCND2	CCND3	CCNK	CCNT1	CCNT2	CCNY	CCNYL1	CCNYL2	CCNYL3	CCR7	CD24	CD300A	CD33	CD36	CD3E	CD4	CD40	CD40LG	CD44	CD74	CD80	CD81	CD86	CDC14B	CDC20	CDC20B	CDC25B	CDC6	CDCA2	CDH5	CDK1	CDK2AP1	CDK5	CDK5R1	CDK5R2	CDK5RAP3	CDK9	CDKN1A	CDON	CEMIP	CENPE	CENPS	CENPX	CEP295	CHEK2	CHFR	CHI3L1	CHP1	CHRNA3	CHRNA7	CHTOP	CIB1	CKS1B	CKS2	CLCF1	CLDN19	CLDN3	CLEC7A	CLIP3	CLSPN	CLU	CNEP1R1	CNOT9	CNTF	CNTN1	COMMD1	COPS8	CREBL2	CRH	CRK	CRKL	CRLF1	CRY1	CSF1	CSF1R	CSF2	CSF3	CSH1	CSH2	CSHL1	CSK	CSNK1D	CSNK2B	CSPG4	CTBP1	CTF1	CTNNB1	CTR9	CUL3	CX3CL1	CX3CR1	CXCL17	CXCR4	DAB1	DAB2	DAB2IP	DAG1	DAXX	DAZAP2	DBF4	DBF4B	DBNL	DCUN1D1	DCUN1D2	DCUN1D3	DCUN1D4	DCUN1D5	DDR2	DDRGK1	DDX3X	DERL1	DGKQ	DIP2A	DIP2B	DIPK2A	DKK1	DLC1	DLG1	DLG3	DLG4	DNMT1	DNMT3B	DOCK3	DOCK7	DOK7	DRD2	DRD4	DUSP19	DUSP26	DUSP5	DUSP6	DUSP7	DUSP9	DVL1	DVL2	DVL3	DYNAP	DYRK1A	ECT2	EDN1	EDN3	EDNRB	EFNA1	EFNA5	EGF	EGFR	EGR1	EHD4	EIF2AK2	EIF4G1	ELANE	EMP2	ENG	ENPP2	EPGN	EPHA4	EPHA7	EPO	ERBB2	ERBB3	ERBB4	ERCC6	EREG	ERN1	ERN2	ERP29	ETAA1	EZH2	F2	F2R	FAM107A	FAM161A	FAM20A	FANCI	FANCM	FAS	FAXDC2	FBH1	FBXO4	FBXW7	FCGR1A	FCRL3	FERMT2	FGD2	FGF1	FGF10	FGF13	FGF16	FGF17	FGF18	FGF19	FGF2	FGF20	FGF21	FGF22	FGF23	FGF3	FGF4	FGF5	FGF6	FGF7	FGF8	FGF9	FGFR1	FGFR3	FIZ1	FKBP1A	FLCN	FLOT1	FLT1	FLT3	FLT4	FMR1	FNIP1	FNIP2	FNTA	FOXP3	FPR1	FPR2	FRS2	FXR1	FXR2	FYN	FZD10	FZD4	FZD5	FZR1	GADD45A	GADD45B	GADD45G	GAS6	GATA1	GATA3	GBA	GCG	GDF1	GDF10	GDF11	GDF15	GDF2	GDF3	GDF5	GDF6	GDF7	GDF9	GFRAL	GH1	GH2	GHR	GHRL	GLYR1	GNG3	GNL3	GOLGA2	GORASP1	GPER1	GPNMB	GPRC5A	GPRC5B	GPRC5C	GPRC5D	GREM1	GRM1	GRM4	GRM5	GSK3A	H1-5	HACD3	HAX1	HBEGF	HCLS1	HDAC2	HDAC3	HDAC4	HDAC6	HES1	HES5	HFE	HGF	HIPK2	HLA-DRB1	HMGA2	HMGB1	HPX	HRAS	HSF1	HSP90AA1	HSP90AB1	HSPA2	HSPA5	HSPBP1	HTR2A	HTR2B	HUWE1	ICAM1	IFNA1	IFNA10	IFNA13	IFNA14	IFNA16	IFNA17	IFNA2	IFNA21	IFNA4	IFNA5	IFNA6	IFNA7	IFNA8	IFNB1	IFNE	IFNG	IFNK	IFNL1	IFNW1	IGF1	IGF2	IGFBP6	IKBKG	IL11	IL12A	IL12B	IL13	IL15	IL18	IL1B	IL2	IL20	IL21	IL23A	IL23R	IL24	IL3	IL31RA	IL34	IL4	IL5	IL6	IL6R	IL6ST	ILK	INAVA	INCENP	ING2	INHA	INHBA	INHBB	INHBC	INHBE	INS	INSR	IQGAP1	IQGAP3	IRAK1	IRAK2	IRGM	ISL1	ITGA1	ITGA5	ITGB1BP1	ITGB3	ITLN1	JAK2	JARID2	JDP2	JTB	KAT2A	KAT5	KAT7	KDM1A	KDR	KIDINS220	KIF14	KIT	KITLG	KLHL40	KMT2A	KMT2E	KNDC1	KRAS	KSR1	LACRT	LAMTOR2	LAMTOR3	LAPTM5	LAT	LATS1	LCP2	LEFTY1	LEFTY2	LEP	LEPR	LIF	LILRA5	LILRB2	LIMCH1	LIMK2	LPAR1	LPAR3	LRP4	LRP8	LRRK1	LRRK2	LTF	LYN	MAD2L2	MADD	MAGEA2	MAGEA2B	MAGEC2	MAGI2	MALT1	MAP2K1	MAP2K2	MAP2K3	MAP2K4	MAP2K5	MAP2K6	MAP2K7	MAP3K1	MAP3K10	MAP3K11	MAP3K12	MAP3K13	MAP3K14	MAP3K15	MAP3K2	MAP3K20	MAP3K21	MAP3K3	MAP3K4	MAP3K5	MAP3K6	MAP3K7	MAP3K8	MAP3K9	MAP4K1	MAP4K2	MAP4K3	MAP4K4	MAP4K5	MAPK1	MAPK10	MAPK11	MAPK14	MAPK3	MAPK8IP3	MAPK9	MAPKAP1	MAPKAPK2	MAPKAPK3	MAPKAPK5	MAPRE3	MARCHF7	MARCO	MARK2	MAS1	MAVS	MDFIC	MECP2	MIF	MINK1	MIR1-1	MIR125B1	MIR128-1	MIR143	MIR19A	MIR19B1	MIR21	MIR217	MIR221	MIR26B	MIR30B	MIR34A	MIR92A1	MLKL	MLST8	MMD	MMD2	MMP9	MNAT1	MOS	MRE11	MRNIP	MST1R	MSTN	MT3	MTA1	MTCP1	MTF2	MTOR	MUC1	MUC20	MUL1	MUSK	MYB	MYCBP2	MYDGF	NAB2	NAP1L2	NBN	NCAPG2	NCF1	NCKAP1L	NDFIP1	NDFIP2	NDN	NEDD9	NEK10	NELFE	NEURL1	NGF	NHLRC1	NIBAN1	NIPBL	NKX3-1	NMI	NOD1	NOD2	NODAL	NOP53	NOS1	NOS1AP	NOX4	NPTN	NRG1	NRG3	NRK	NRP1	NSD3	NSMCE3	NSMF	NTF3	NTF4	NTRK1	NTRK2	NTRK3	NUPR1	ODAM	OGT	OPRD1	OSBPL8	OSM	P2RY1	PAF1	PAK1	PAK2	PAK3	PAK4	PAK5	PAK6	PARK7	PARP14	PARP16	PARP9	PAXBP1	PAXIP1	PBK	PDCD10	PDCD6	PDE6G	PDE6H	PDE8A	PDGFA	PDGFB	PDGFC	PDGFD	PDGFRB	PDPK1	PEA15	PECAM1	PEF1	PELI1	PELI2	PFN2	PGF	PHB	PHB2	PHF1	PHF19	PHF23	PIAS1	PIAS3	PIAS4	PIBF1	PIH1D1	PIK3CA	PIK3CB	PIK3CG	PIK3R3	PIK3R5	PIK3R6	PILRB	PIN1	PINK1	PIWIL2	PKD1	PKD2	PKN1	PLA2G1B	PLAUR	PLCE1	PLK1	POMT1	POMT2	PPARGC1A	PPIA	PPP1R12A	PPP1R14D	PPP1R15A	PPP1R15B	PPP1R16B	PPP1R7	PPP1R9A	PPP2CA	PPP2R3C	PPP2R5A	PPP2R5D	PRDM12	PRDM9	PRDX2	PRICKLE1	PRKAA1	PRKAA2	PRKACA	PRKACB	PRKACG	PRKAG1	PRKAG2	PRKAR1A	PRKAR1B	PRKAR2A	PRKAR2B	PRKCD	PRKCZ	PRKD1	PRKD2	PRKN	PRLR	PRNP	PROK1	PROK2	PROM2	PROX1	PRR5	PRR5L	PRRC1	PSEN1	PSMD10	PSRC1	PTBP1	PTEN	PTK2	PTK2B	PTK6	PTPA	PTPN1	PTPN11	PTPN22	PTPRC	PTPRJ	PTTG1IP	RAB1A	RAB3GAP1	RAB3GAP2	RAC1	RACK1	RAD50	RAF1	RALB	RAMP1	RAMP3	RAP1A	RAP2A	RAP2B	RAP2C	RAPGEF1	RAPGEF2	RAPGEF3	RARRES2	RASD2	RASGRP1	RASSF2	RASSF5	RB1CC1	RBPMS	RBX1	RCHY1	RELN	RET	RGCC	RHOA	RICTOR	RIF1	RIPK1	RIPK2	RIPK3	RNF111	RNF180	RNF20	RNF40	ROBO1	ROCK2	ROR2	RPLP1	RPS2	RPS27A	RPS3	RPS6KA4	RPS6KA5	RPTOR	RSPO1	RTF1	RUVBL2	RWDD3	S100A12	S1PR2	SAA1	SAE1	SART3	SASH1	SBK2	SDC4	SDCBP	SDR16C5	SEMA4D	SEMA7A	SENP2	SEPTIN4	SFRP2	SH2D3A	SH2D3C	SHC1	SHC2	SIRT1	SKP1	SLC11A1	SLC27A1	SLC39A10	SLC51B	SLC8A2	SLCO3A1	SMAD4	SMAD7	SMARCB1	SMPD1	SMYD3	SNCA	SNW1	SNX9	SOCS1	SOCS3	SOD1	SOX4	SOX9	SPAG9	SPATC1L	SPDYA	SPHK1	SPHK2	SPPL3	SPRTN	SPRY2	SPSB4	SQSTM1	SRC	SRCIN1	SREBF1	STAP1	STAP2	STAT3	STK11	STK3	STK39	STK4	STOX1	STRADA	STRADB	STUB1	SVIP	SYAP1	SYK	SYMPK	TAB1	TAB2	TAB3	TADA2A	TADA2B	TAL1	TANK	TAOK1	TAOK2	TAOK3	TBC1D7	TBK1	TBX1	TCIM	TCL1A	TCL1B	TDGF1	TEC	TEK	TELO2	TENM1	TERF2IP	TESK1	TET1	TF	TFRC	TGFA	TGFB1	TGFB2	TGFB3	TGFBR1	TGFBR2	THBS1	THBS4	THPO	TIAM1	TICAM1	TIRAP	TLR3	TLR4	TLR6	TLR9	TMEM119	TNF	TNFRSF10A	TNFRSF10B	TNFRSF11A	TNFRSF14	TNFRSF18	TNFRSF1A	TNFSF11	TNFSF15	TNFSF18	TNIK	TNIP1	TNK2	TNKS1BP1	TOLLIP	TOM1L1	TOPORS	TP53	TP73	TPD52L1	TPX2	TRABD2A	TRABD2B	TRAF2	TRAF4	TRAF6	TRAF7	TREM2	TRIB3	TRIM6	TRPC5	TRPC6	TSLP	TSPYL5	TTBK1	TTK	TWSG1	TXN	UBA2	UBA52	UBB	UBC	UBE2C	UBE2D1	UBE2K	UBE2L3	UBE2N	UBE2S	UBE2V1	UBE3A	UBQLN1	UCN	UNC119	VCP	VEGFA	VEGFB	VEGFC	VEGFD	VLDLR	VRK3	VTN	WBP2	WDFY2	WDR48	WDR5	WDR61	WFS1	WNK1	WNK3	WNT1	WNT11	WNT3A	WNT5A	XIAP	XRCC5	XRCC6	ZBTB7B	ZC3H12A	ZFP91	ZNF304
GOBP_POSITIVE_REGULATION_OF_RESPONSE_TO_OXIDATIVE_STRESS	> Any process that activates or increases the frequency, rate or extent of response to oxidative stress. [GO_REF:0000058, GOC:kmv, GOC:TermGenie, PMID:16899554]	ACOX2	ENDOG	HDAC6	MIR17	MIR34A	PAWR	RIPK1	SELENON
GOBP_POSITIVE_REGULATION_OF_RETINOIC_ACID_RECEPTOR_SIGNALING_PATHWAY	> Any process that activates or increases the frequency, rate or extent of retinoic acid receptor signaling pathway activity. [GOC:dgh]	ASXL1	CTBP2	KLF2	NR2C1	TRIM16
GOBP_POSITIVE_REGULATION_OF_SYNAPTIC_TRANSMISSION_GABAERGIC	> Any process that activates, maintains or increases the frequency, rate or extent of GABAergic synaptic transmission, the process of communication from a neuron to another neuron across a synapse using the neurotransmitter gamma-aminobutyric acid (GABA). [GOC:mah]	ADRA1A	CA7	HAP1	KIF5B	NLGN1	NLGN2	NPS	OXTR	PRKCE	TAC1	ZDHHC12	ZDHHC3
GOBP_POSITIVE_REGULATION_OF_TRANSCRIPTION_FROM_RNA_POLYMERASE_II_PROMOTER_IN_RESPONSE_TO_OXIDATIVE_STRESS	> Any process that increases the frequency, rate or extent of transcription from an RNA polymerase II promoter as a result of a stimulus indicating the organism is under oxidative stress, a state often resulting from exposure to high levels of reactive oxygen species, e.g. superoxide anions, hydrogen peroxide (H2O2), and hydroxyl radicals. [GOC:rn, PMID:14978214, PMID:18439143]	ATF4	CHD6	MT3	NFE2L2	SESN2
GOBP_POSITIVE_REGULATION_OF_UNSATURATED_FATTY_ACID_BIOSYNTHETIC_PROCESS	> Any process that activates or increases the frequency, rate or extent of unsaturated fatty acid biosynthetic process. [GO:0006636]	ABCD1	ABCD2	ANXA1	AVP	AVPR1A	CD74	IL1B	PLA2G3	PTGS2
GOBP_PROLINE_BIOSYNTHETIC_PROCESS	> The chemical reactions and pathways resulting in the formation of proline (pyrrolidine-2-carboxylic acid), a chiral, cyclic, nonessential alpha-amino acid found in peptide linkage in proteins. [ISBN:0198506732]	ALDH18A1	NOXRED1	OAT	PYCR1	PYCR2	PYCR3
GOBP_PROLINE_METABOLIC_PROCESS	> The chemical reactions and pathways involving proline (pyrrolidine-2-carboxylic acid), a chiral, cyclic, nonessential alpha-amino acid found in peptide linkage in proteins. [GOC:jl, ISBN:0198506732]	ALDH18A1	ALDH4A1	DAO	NOXRED1	OAT	PRODH	PRODH2	PYCR1	PYCR2	PYCR3
GOBP_PROSTHETIC_GROUP_METABOLIC_PROCESS	> The chemical reactions and pathways involving a prosthetic group, the non-amino acid portion of certain protein molecules. Prosthetic groups may be inorganic or organic and are usually required for the biological activity of the protein. [GOC:ai]	GPHN	MOCOS	MOCS1	MOCS2	MOCS3	NFS1
GOBP_PROTEIN_AUTO_ADP_RIBOSYLATION	> The ADP-ribosylation by a protein of one or more of its own amino acid residues, or residues on an identical protein. [GOC:BHF, GOC:rl]	PARP1	PARP10	PARP11	PARP12	PARP16	PARP3	PARP6	PARP8	TIPARP	TNKS	TNKS2
GOBP_PROTEIN_AUTOPHOSPHORYLATION	> The phosphorylation by a protein of one or more of its own amino acid residues (cis-autophosphorylation), or residues on an identical protein (trans-autophosphorylation). [ISBN:0198506732]	AAK1	AATK	ABL1	ACE	ACVR1B	ADIPOQ	AKT1	ALK	ATM	ATP13A2	ATR	AURKA	AURKB	BCR	BMX	BTK	CAD	CALM1	CALM2	CALM3	CAMK2A	CAMK2B	CAMK2D	CAMK4	CAMKK2	CAV1	CDK12	CDK5	CDKL5	CHEK2	CHP1	CLK1	CLK2	CLK3	CLK4	CSF1R	CSK	CSNK1G2	DAPK1	DAPK2	DAPK3	DDR1	DDR2	DDX3X	DYRK1A	DYRK1B	EEF2K	EGFR	EIF2AK1	EIF2AK2	EIF2AK3	EIF2AK4	EIF2S1	ENG	ENPP1	EPHA1	EPHA4	EPHA7	EPHA8	EPHB1	EPHB3	EPHB4	ERBB2	ERBB4	ERN1	ERRFI1	FER	FES	FGFR1	FGFR2	FGFR3	FGFR4	FGR	FLT1	FLT3	FLT4	GFRA2	GPNMB	GREM1	GRK1	GRK5	GRK7	GSK3B	HCK	HIPK4	HTATIP2	IGF1R	IMPACT	INS	INSR	INSRR	IQGAP1	IRAK1	IRAK3	ITK	JAK2	KDR	KIT	LMTK2	LRRK2	LYN	MAK	MAP2K2	MAP3K10	MAP3K11	MAP3K12	MAP3K13	MAP3K21	MAP3K3	MAP3K9	MAP4K1	MAPK15	MAPK3	MAPKAPK2	MAPKAPK3	MAPKAPK5	MARK2	MARK3	MELK	MEX3B	MINK1	MKNK1	MKNK2	MOB1B	MOS	MRE11	MTOR	MUSK	MVP	MYLK2	MYO3A	NBN	NEK10	NEK2	NEK6	NLK	NLRP12	NME2	NTRK1	NTRK2	OXSR1	PAK1	PAK2	PASK	PDGFA	PDGFB	PDGFC	PDGFD	PDGFRA	PDGFRB	PDPK1	PEAK1	PIKFYVE	PIM1	PIM2	PIM3	PINK1	PPP2R5A	PPP2R5B	PPP2R5C	PPP2R5D	PPP2R5E	PRKACA	PRKCG	PRKD1	PRKD2	PRKG2	PRKX	PTK2	PTK2B	PTK6	PTPRC	RAD50	RAP2A	RAP2B	RAP2C	RASSF2	RIOK2	RIPK1	RIPK3	ROS1	SIK1	SIK2	SLK	SMG1	SRC	SRMS	STK10	STK11	STK16	STK17B	STK24	STK25	STK26	STK33	STK39	STK4	TAF1	TAOK1	TAOK2	TAOK3	TEC	TEK	TESK1	TNIK	TNK1	TNKS1BP1	TOM1L1	TRIM24	TRIM28	TRPM7	TSSK2	TSSK4	TTK	TXK	TYRO3	UHMK1	ULK1	ULK2	ULK3	VEGFA	VEGFC	VRK1	VRK2	WNK2	WNK3
GOBP_PROTEIN_AUTOUBIQUITINATION	> The ubiquitination by a protein of one or more of its own amino acid residues, or residues on an identical protein. Ubiquitination occurs on the lysine residue by formation of an isopeptide crosslink. [GOC:ai]	AMFR	ASB4	BFAR	BRCA1	CNOT4	CUL3	DDB2	DTX3L	ERCC8	ITCH	KLHL24	LRRK2	LRSAM1	LTN1	MARCHF5	MARCHF7	MDM2	MTA1	NFX1	OBI1	PRKN	RAD18	RAG1	RBX1	RNF10	RNF11	RNF112	RNF115	RNF122	RNF13	RNF133	RNF141	RNF146	RNF157	RNF181	RNF183	RNF185	RNF186	RNF187	RNF19B	RNF208	RNF213	RNF220	RNF4	RNF41	RNF8	RNFT1	SASH1	SH3RF1	SH3RF2	SH3RF3	STUB1	TAF1	TRAF2	TRAF6	TRIM13	TRIM17	TRIM21	TRIM37	TRIM52	TRIM68	TRIM71	UBE2A	UBE2B	UBE2D2	UBE2D3	UBE2T	UBE3A	UBE3D	UHRF1	UHRF2	WWP2
GOBP_PROTEIN_IMPORT_INTO_PEROXISOME_MATRIX	> The import of proteins into the peroxisomal matrix. A peroxisome targeting signal (PTS) binds to a soluble receptor protein in the cytosol, and the resulting complex then binds to a receptor protein in the peroxisome membrane and is imported. The cargo protein is then released into the peroxisome matrix. [ISBN:0716731363, PMID:11687502, PMID:11988772]	LONP2	PEX1	PEX10	PEX12	PEX13	PEX14	PEX16	PEX2	PEX26	PEX5	PEX5L	PEX6	PEX7
GOBP_PROTEIN_NITROSYLATION	> The covalent addition of a nitric oxide group to an amino acid within a protein. [GOC:ai, PMID:20972426]	ACE	ADH5	ATP2B4	DMD	GAPDH	MIR132	MIR212	NCOA7	NOS1	NOS1AP	NOS2	OXR1	S100A8	S100A9	SNTA1	TXN
GOBP_PROTEIN_OXIDATION	> The modification of a protein amino acid by oxidation. [GOC:ai]	APOA1	APOA2	CHCHD4	GPX1	LOX	LOXL1	LOXL2	LOXL3	LOXL4	PRDX3	SUMF1	TMX3	TRABD2A	TRABD2B
GOBP_PROTEIN_PHOSPHOPANTETHEINYLATION	> The modification of a protein amino acid by phosphopantetheinylation. [GOC:ai]	ABHD10	ABHD12	ABHD12B	ABHD13	ABHD16A	ABHD16B	ABHD17A	ABHD17B	ABHD17C	ABO	AKTIP	ALG13	ARIH1	ASPH	ATAT1	ATG10	ATG16L1	ATG3	ATG7	ATXN3	ATXN3L	B3GALT6	B3GNT3	B3GNT6	B3GNT8	B4GALNT3	B4GALNT4	B4GALT7	BAP1	BRCC3	C1GALT1	C1GALT1C1	C1GALT1C1L	CERCAM	CHM	COLGALT1	COLGALT2	COPS5	CREBBP	CRELD1	CRELD2	CYLD	DESI2	DLAT	DLST	DOHH	EIF3F	EIF3H	EOGT	EP300	EPB42	ERO1A	ERO1B	ERP27	ERP29	ERP44	ESCO1	F13A1	FN3K	FN3KRP	FNTA	FNTB	GALNT1	GALNT10	GALNT11	GALNT12	GALNT13	GALNT14	GALNT15	GALNT16	GALNT17	GALNT18	GALNT2	GALNT3	GALNT4	GALNT5	GALNT6	GALNT7	GALNT8	GALNT9	GALNTL6	GCNT1	GCNT3	GCNT4	GGT1	GGT3P	GGT5	GGT6	GGT7	GLRX2	GLUL	GOLGA7	GOLGA7B	HCCS	HEATR4	HERC5	HIF1AN	HLCS	ITGB3	JMJD6	JOSD1	JOSD2	KAT2A	KAT2B	KAT5	LIPT1	LIPT2	LOX	LOXL1	LOXL2	LOXL3	LOXL4	LYPLA1	LYPLA2	LYPLAL1	MDM2	MGAT1	MGAT2	MGAT3	MGAT4A	MGAT4B	MGAT4C	MGAT5	MGAT5B	MINDY1	MINDY2	MINDY3	MINDY4	MINDY4B	MOCS3	MPND	MYSM1	NAE1	OGT	OTUB1	OTUB2	OTUD1	OTUD3	OTUD4	OTUD5	OTUD6A	OTUD6B	OTUD7A	OTUD7B	OTULIN	P4HB	PAM	PAN2	PDIA2	PDIA3	PDIA4	PDIA5	PDIA6	PDILT	PGGHG	PGGT1B	PIGK	PLOD1	PLOD2	PLOD3	POMGNT1	POMGNT2	PPME1	PPT1	PPT2	PSMD14	PTAR1	QPCT	QPCTL	QSOX1	QSOX2	RABGGTA	RABGGTB	RBX1	RNF139	RNF14	RNF7	SAE1	STAMBP	STAMBPL1	TANK	TGM1	TGM2	TGM3	TGM4	TGM5	TGM6	TGM7	TMX3	TNFAIP3	TPGS1	TPST1	TPST2	TTL	TTLL1	TTLL10	TTLL11	TTLL12	TTLL13P	TTLL2	TTLL3	TTLL4	TTLL5	TTLL6	TTLL7	TTLL8	TTLL9	TXNDC5	UBA1	UBA2	UBA3	UBA5	UBA6	UBA7	UBE2E1	UBE2E2	UBE2F	UBE2L6	UBE2M	UBL4A	UCHL1	UCHL3	UCHL5	UFC1	UFD1	UFL1	USP1	USP10	USP11	USP12	USP13	USP14	USP15	USP16	USP17L1	USP17L10	USP17L11	USP17L12	USP17L13	USP17L15	USP17L17	USP17L18	USP17L19	USP17L2	USP17L20	USP17L21	USP17L22	USP17L23	USP17L24	USP17L3	USP17L4	USP17L5	USP17L6P	USP17L7	USP17L8	USP18	USP19	USP2	USP20	USP21	USP22	USP24	USP25	USP26	USP27X	USP28	USP29	USP3	USP30	USP31	USP32	USP33	USP34	USP35	USP36	USP37	USP38	USP39	USP4	USP40	USP41	USP42	USP43	USP44	USP45	USP46	USP47	USP48	USP49	USP5	USP50	USP51	USP53	USP54	USP6	USP7	USP8	USP9X	USP9Y	VCPIP1	XYLT1	XYLT2	YKT6	YOD1	ZC3H12A	ZDHHC1	ZDHHC11	ZDHHC11B	ZDHHC12	ZDHHC13	ZDHHC14	ZDHHC15	ZDHHC16	ZDHHC17	ZDHHC18	ZDHHC19	ZDHHC2	ZDHHC20	ZDHHC21	ZDHHC22	ZDHHC23	ZDHHC24	ZDHHC3	ZDHHC4	ZDHHC5	ZDHHC6	ZDHHC7	ZDHHC8	ZDHHC9	ZRANB1	ZUP1
GOBP_PROTEIN_REPAIR	> The process of restoring a protein to its original state after damage by such things as oxidation or spontaneous decomposition of residues. [GOC:mlg]	FN3K	MSRA	MSRB1	MSRB2	MSRB3	PARK7	PCMT1
GOBP_PROTEIN_SIALYLATION	> A protein modification process that results in the addition of a sialic acid unit to the end of an oligosaccharide chain in a glycoprotein. [PMID:21930713]	ST3GAL1	ST3GAL2	ST3GAL4	ST6GALNAC2	ST8SIA3
GOBP_PROTEIN_SIDE_CHAIN_DEGLUTAMYLATION	> The removal of a glutamate residue from the side chain of a protein. Glutamate side chains are added to glutamic acid residues within the primary protein sequence during polyglutamylation. [GOC:sp, PMID:21074048]	AGBL1	AGBL2	AGBL3	AGBL4	AGTPBP1
GOBP_PROTON_TRANSPORTING_ATP_SYNTHASE_COMPLEX_ASSEMBLY	> The aggregation, arrangement and bonding together of a proton-transporting ATP synthase (also known as F-type ATPase), a two-sector ATPase found in the inner membrane of mitochondria and chloroplasts, and in bacterial plasma membranes. [GOC:jl, GOC:mah, http://www.mblab.gla.ac.uk/]	ATP23	ATP5F1D	ATPAF1	ATPAF2	FMC1	OXA1L	TMEM70
GOBP_PROTON_TRANSPORTING_TWO_SECTOR_ATPASE_COMPLEX_ASSEMBLY	> The aggregation, arrangement and bonding together of a proton-transporting two-sector ATPase complex, a large protein complex that catalyzes the synthesis or hydrolysis of ATP by a rotational mechanism, coupled to the transport of protons across a membrane. [GOC:mah]	ALDOB	ATP23	ATP5F1D	ATPAF1	ATPAF2	CCDC115	FMC1	OXA1L	PIP4P1	TM9SF4	TMEM199	TMEM70	TMEM9	VMA21
GOBP_PROTON_TRANSPORTING_V_TYPE_ATPASE_COMPLEX_ASSEMBLY	> The aggregation, arrangement and bonding together of a proton-transporting V-type ATPase complex, proton-transporting two-sector ATPase complex that couples ATP hydrolysis to the transport of protons across a concentration gradient. [GOC:mah]	ALDOB	CCDC115	PIP4P1	TM9SF4	TMEM199	TMEM9	VMA21
GOBP_PURINE_CONTAINING_COMPOUND_SALVAGE	> Any process that generates a purine-containing compound, any nucleobase, nucleoside, nucleotide or nucleic acid that contains a purine base, from derivatives of them without de novo synthesis. [GOC:jl]	ADA	ADAL	ADK	AMPD1	AMPD2	AMPD3	APRT	DCK	DGUOK	GMPR	GMPR2	HPRT1	MTAP	PNP	PRTFDC1
GOBP_PYRIMIDINE_CONTAINING_COMPOUND_SALVAGE	> Any process that generates a pyrimidine-containing compound, any nucleobase, nucleoside, nucleotide or nucleic acid that contains a pyrimidine base, from derivatives of them without de novo synthesis. [GOC:jl]	CDA	DCK	PUDP	TK1	TK2	TYMP	UCK1	UCK2	UCKL1	UPP1	UPP2
GOBP_PYRUVATE_TRANSMEMBRANE_TRANSPORT	> The directed movement of pyruvate across a membrane. [GOC:TermGenie]	MPC1	MPC1L	MPC2	SLC16A11	SLC16A7
GOBP_R_LOOP_DISASSEMBLY	> A DNA metabolic process that results in the disassembly of R-loops. R-loops are three-stranded nucleic acid structures consisitng of an RNA:DNA heteroduplex and a looped-out non-template strand. Aberrant formation and persistence of R-loops block transcription elongation and cause DNA damage. Mechanisms that resolve R-loops are essential for genome stability. [PMID:28790157]	DDX21	DDX23	PRIMPOL	SIRT7	SRPK2
GOBP_REACTIVE_OXYGEN_SPECIES_METABOLIC_PROCESS	> The chemical reactions and pathways involving a reactive oxygen species, any molecules or ions formed by the incomplete one-electron reduction of oxygen. They contribute to the microbicidal activity of phagocytes, regulation of signal transduction and gene expression, and the oxidative damage to biopolymers. [GOC:mah]	AATF	ABCD1	ABCD2	ACE2	ACOD1	ACOX1	ADGRB1	AGT	AGTR1	AGTR2	AGXT2	AKR1C3	AKT1	ALOX12	ALOX5	APOA4	ARF4	ARG2	ASS1	ATG5	ATP2B4	ATP5IF1	ATP7A	BCL2	BCO2	BECN1	BIRC2	BMP7	BNIP3	BRCA1	BST1	CAT	CAV1	CCN1	CCN2	CCN6	CCS	CD177	CD34	CD36	CD47	CDKN1A	CFLAR	CLCN3	CLEC7A	CLU	COA8	COQ7	CPS1	CRP	CRYAB	CTNS	CX3CR1	CYB5B	CYB5R3	CYB5R4	CYBA	CYBB	CYP1A1	CYP1A2	CYP1B1	DDAH1	DDAH2	DDIT4	DHFR	DHFRP1	DNM2	DRD5	DUOX1	DUOX2	DUOXA1	DUOXA2	DYNLL1	EDN1	EGFR	EIF6	EPX	F2	F2RL1	FANCC	FBLN5	FOXM1	FPR2	FYN	G6PD	GADD45A	GBF1	GCH1	GCHFR	GLA	GLS2	GNAI2	GNAI3	GPX1	GPX3	GRB2	GRIN1	GSTP1	H19	HBA1	HBA2	HBB	HBD	HBE1	HBG1	HBG2	HBM	HBQ1	HBZ	HDAC4	HDAC6	HIF1A	HK2	HP	HSP90AA1	HSP90AB1	HVCN1	ICAM1	IFI6	IFNG	IL10	IL19	IL1B	IMMP2L	INAVA	INS	INSR	ITGAM	ITGB2	JAK2	KHSRP	KLF2	KLF4	LEP	LPO	LRRK2	MAOB	MAPK14	MAPT	MIR132	MIR181A2	MIR181B1	MIR199A1	MIR21	MIR212	MIR24-1	MIR27B	MIR590	MIR675	MIR92A1	MIR99B	MMP3	MMP8	MPO	MPV17	MPV17L	MT-CO2	MT-ND2	MT3	MTARC1	MTARC2	MTCO2P12	MTOR	NCF1	NCF1B	NCF1C	NCF2	NCF4	NDUFA13	NDUFS1	NDUFS3	NDUFS4	NFE2L2	NNT	NOS1	NOS1AP	NOS2	NOS3	NOX1	NOX3	NOX4	NOX5	NOXA1	NOXO1	NQO1	NQO2	NRROS	P2RX4	PAGE4	PARK7	PARL	PAX2	PDGFB	PDGFRB	PDK3	PDK4	PID1	PIKFYVE	PINK1	PKD2	PLA2R1	PLIN5	PMAIP1	PON3	PPARA	PRCP	PRDX1	PRDX2	PRDX3	PRDX4	PRDX5	PRDX6	PREX1	PRG3	PRKCD	PRKN	PTGIS	PTGS2	PTK2B	PTX3	PXDN	PXDNL	RAB27A	RAC1	RAC2	RFK	RGN	RIPK1	RIPK3	RNF41	ROCK2	ROMO1	RORA	SELENOS	SESN1	SESN2	SFTPD	SH3PXD2A	SH3PXD2B	SIRPA	SIRT2	SIRT3	SIRT5	SLC18A2	SLC25A33	SLC30A10	SLC5A3	SMAD3	SNCA	SOD1	SOD2	SOD3	SPHK2	SPR	STK17A	SYK	TAFA4	TFAP2A	TGFB1	TGFBR2	THBS1	TICAM1	TIGAR	TLR2	TLR4	TLR6	TMEM106A	TNF	TP53	TPO	TRAP1	TSPO	TUSC2	TYROBP	UCP1	VAV1	VDAC1	WDR35	XDH	ZC3H12A	ZNF205
GOBP_REGULATION_OF_AMINO_ACID_IMPORT_ACROSS_PLASMA_MEMBRANE	> Any process that modulates the frequency, rate or extent of amino acid import into a cell. [GOC:dph, GOC:tb]	ACE2	ARL6IP1	ARL6IP5	ATP1A2	CLTRN	ITGB1	PER2	PSEN1	RGS2	RGS4	SLC43A1	SLC43A2
GOBP_REGULATION_OF_ARACHIDONIC_ACID_SECRETION	> Any process that modulates the rate, frequency, or extent of arachidonic acid secretion, the controlled release of arachidonic acid from a cell or a tissue. [GOC:dph, GOC:tb]	AVPR1B	NTSR1	PLA2G10	PLA2R1	SSTR4	SYK
GOBP_REGULATION_OF_ATP_BIOSYNTHETIC_PROCESS	> Any process that modulates the frequency, rate or extent of ATP biosynthetic process. [GOC:obol]	AK4	ANTKMT	ATPSCKMT	DNAJC30	ENO1	FLCN	H19	IL4	MIR675	MT-CO2	MTCO2P12	PARP1	PID1	PINK1	PPARA	PPARGC1A	SLC25A12	SPHK2	TMSB4X	TREM2	VCP
GOBP_REGULATION_OF_ATP_METABOLIC_PROCESS	> Any process that modulates the frequency, rate or extent of ATP metabolic process. [GO_REF:0000058, GOC:TermGenie, PMID:20695849]	AAAS	ABCD1	ACTN3	AK4	ANTKMT	APP	ARNT	ATP5IF1	ATP7A	ATPSCKMT	BEND3	CBFA2T3	COX7A1	COX7A2	COX7A2L	COX7A2P2	DDIT4	DNAJC15	DNAJC30	DNM1L	EIF6	ENO1	ENTPD5	EP300	ESRRB	FBP1	FIS1	FLCN	GAPDHS	GCK	GCKR	GIT1	GPD1	H19	HDAC4	HIF1A	HTR2A	IFNG	IGF1	IL4	INS	INSR	JMJD8	MIR210	MIR675	MLXIPL	MT-CO2	MTCO2P12	MYOG	NCOR1	NDC1	NUP107	NUP133	NUP153	NUP155	NUP160	NUP188	NUP205	NUP210	NUP214	NUP35	NUP37	NUP42	NUP43	NUP50	NUP54	NUP58	NUP62	NUP85	NUP88	NUP93	NUP98	NUPR1	OGT	P2RX7	PARP1	PDE12	PFKFB1	PFKFB2	PFKFB3	PFKFB4	PGAM1	PID1	PINK1	POM121	POM121C	PPARA	PPARGC1A	PPIF	PRKAA1	PRKAA2	PRKAG1	PRKAG2	PRXL2C	PSEN1	RAE1	RANBP2	SEC13	SEH1L	SHMT2	SLC25A12	SLC25A23	SLC25A33	SLC2A6	SLC4A1	SLC4A4	SNCA	SPHK2	TIGAR	TMSB4X	TP53	TPR	TREM2	TREX1	TSPO	UQCC2	VCP	ZBTB20	ZBTB7A
GOBP_REGULATION_OF_ATPASE_ACTIVITY	> Any process that modulates the rate of ATP hydrolysis by an ATPase. [GOC:jl]	AHSA1	AHSA2P	ALDOB	ATP1B1	ATP1B2	ATP1B3	ATP4B	ATP5IF1	BRSK2	CASR	CHTOP	CNN3	DHX9	DNAJA1	DNAJA2	DNAJB1	DNAJB11	DNAJB2	DNAJB4	DNAJB6	DNAJC1	DNAJC10	DNAJC15	DNAJC19	DNAJC24	DNAJC9	DNAL4	DNM2	DYNLL1	DYNLL2	FGF10	FXYD2	GABARAPL2	GTF2H2	GTF2H4	HNRNPU	HSCB	HSPA2	IFIT1	LTF	MCM2	MNAT1	MSH2	MSH3	MSH6	MYBPC3	MYH6	MYL3	MYL4	NAPA	NCAPH	OXA1L	PAM16	PFN1	PFN2	PLN	PLSCR1	POT1	PPIF	PXK	RAB3A	RAB4A	RGN	SETMAR	SIRT1	SNRNP70	SSBP1	TMEM64	TNNC1	TNNI3	TNNT2	TNNT3	TOR1AIP1	TOR1AIP2	TP53	TPM1	TPM2	TSC1	UHRF1	VCPKMT	VMA21
GOBP_REGULATION_OF_BILE_ACID_METABOLIC_PROCESS	> Any process that modulates the frequency, rate or extent of bile acid metabolic process. [GO_REF:0000058, GOC:bf, GOC:TermGenie]	ABCB11	CES1	CYP7A1	FGF19	FGFR4	KIT	MALRD1	MIR33A	NR1D1	NR1H4	PANK2	PROX1	SIRT1	STAR	STARD4
GOBP_REGULATION_OF_BILE_ACID_SECRETION	> Any process that modulates the frequency, rate or extent of the controlled release of bile acid from a cell or a tissue. [GOC:BHF, GOC:BHF_miRNA, GOC:rph, PMID:22767443]	ABCB11	ABCC2	CES1	MIR33A	PRKAA1	SLC10A1
GOBP_REGULATION_OF_CHOLESTEROL_ESTERIFICATION	> Any process that modulates the frequency, rate or extent of cholesterol esterification. Cholesterol esterification is the lipid modification process in which a sterol ester is formed by the combination of a carboxylic acid (often a fatty acid) and cholesterol. In the blood this process is associated with the conversion of free cholesterol into cholesteryl ester, which is then sequestered into the core of a lipoprotein particle. [GOC:dph, GOC:tb]	ABCA2	ABCG1	AGT	AGTR1	APOA1	APOA2	APOA4	APOA5	APOC1	APOE	LAMTOR1	MIR27A	MIR27B	STARD4
GOBP_REGULATION_OF_ELECTRON_TRANSFER_ACTIVITY	> Any process that modulates the frequency, rate or extent of electron transfer activity. [GO_REF:0000059, GOC:TermGenie, PMID:25416781]	ATP7A	COA8	COX17	ETFBKMT	PHB2	SPHK2	TACO1
GOBP_REGULATION_OF_ENDODEOXYRIBONUCLEASE_ACTIVITY	> Any process that modulates the frequency, rate or extent of endodeoxyribonuclease activity, the hydrolysis of ester linkages within deoxyribonucleic acid by creating internal breaks. [GOC:mah]	AKT1	DDX11	GZMA	HMGB1	NPM1	PRKCD	RPS3	SIRT1
GOBP_REGULATION_OF_FATTY_ACID_BETA_OXIDATION	> Any process that modulates the frequency, rate or extent of fatty acid bbeta-oxidation. [GOC:mah]	ABCB11	ABCD1	ABCD2	ACACB	AKT1	AKT2	CNR1	CPT1A	ETFBKMT	FABP1	IRS1	IRS2	LONP2	MFSD2A	MLYCD	MTOR	PLIN5	PPARA	TWIST1	TYSND1
GOBP_REGULATION_OF_FATTY_ACID_BIOSYNTHETIC_PROCESS	> Any process that modulates the frequency, rate or extent of the chemical reactions and pathways resulting in the formation of fatty acids, any of the aliphatic monocarboxylic acids that can be liberated by hydrolysis from naturally occurring fats and oils. [GOC:go_curators, GOC:jl]	ABCD1	ABCD2	ACADL	ACADVL	ADIPOQ	ADIPOR1	ADIPOR2	ANXA1	APOA1	APOA4	APOA5	APOC1	APOC2	APOC3	AVP	AVPR1A	BRCA1	CD74	CEACAM1	CYP7A1	EIF6	ELOVL5	ERLIN1	ERLIN2	FABP5	GIP	IL1B	INSIG1	LPGAT1	MID1IP1	MIR132	MIR182	MIR204	MIR30C1	MIR33A	MIR548P	MIR766	MIR96	MLXIPL	NR1H2	NR1H3	PDK4	PIBF1	PLA2G3	PRKAA2	PRKAB2	PRKAG2	PTGS2	RGN	SCAP	SIRT1	SLC45A3	TRIB3	WDTC1
GOBP_REGULATION_OF_FATTY_ACID_METABOLIC_PROCESS	> Any process that modulates the frequency, rate or extent of the chemical reactions and pathways involving fatty acids. [GOC:go_curators]	ABCB11	ABCD1	ABCD2	ACACB	ACADL	ACADVL	ADIPOQ	ADIPOR1	ADIPOR2	AKT1	AKT2	ANXA1	APOA1	APOA4	APOA5	APOC1	APOC2	APOC3	APPL2	AVP	AVPR1A	BRCA1	CAV1	CD74	CEACAM1	CNR1	CPT1A	CYP7A1	DGAT2	EIF6	ELOVL5	ERFE	ERLIN1	ERLIN2	ETFBKMT	FABP1	FABP3	FABP5	GHSR	GIP	GSTZ1	IL1B	INS	INSIG1	IRS1	IRS2	LONP2	LPGAT1	MFSD2A	MID1IP1	MIR132	MIR182	MIR204	MIR30C1	MIR33A	MIR548P	MIR766	MIR96	MLXIPL	MLYCD	MTOR	NCOR1	NR1H2	NR1H3	NR4A3	PANK2	PDK1	PDK2	PDK3	PDK4	PDP1	PDP2	PDPR	PIBF1	PLA2G3	PLIN5	PPARA	PPARD	PPARG	PPARGC1A	PRKAA2	PRKAB2	PRKAG2	PTGS2	RGN	SCAP	SIRT1	SIRT4	SLC22A13	SLC45A3	SOX9	SREBF1	TREX1	TRIB3	TWIST1	TYSND1	UGT1A8	WDTC1
GOBP_REGULATION_OF_FATTY_ACID_OXIDATION	> Any process that modulates the frequency, rate or extent of fatty acid oxidation. [GOC:ai]	ABCB11	ABCD1	ABCD2	ACACB	ACADL	ACADVL	AKT1	AKT2	APPL2	CNR1	CPT1A	DGAT2	ETFBKMT	FABP1	FABP3	IRS1	IRS2	LONP2	MFSD2A	MLYCD	MTOR	NR4A3	PDK4	PLIN5	PPARA	PPARD	PPARG	PPARGC1A	PRKAG2	SIRT4	SOX9	TWIST1	TYSND1
GOBP_REGULATION_OF_FATTY_ACID_TRANSPORT	> Any process that modulates the frequency, rate or extent of fatty acid transport. [GOC:BHF]	ACSL1	ACSL5	ADORA1	ADORA2A	AGTR2	AKT1	AKT2	ARL6IP1	ARL6IP5	ATP1A2	AVP	AVPR1A	AVPR1B	CCK	CYP4A11	CYP4F2	EDN1	EPRS1	ERFE	FABP3	FIS1	GRM7	HRH3	IL1B	IRS2	ITGB1	KMO	MAP2K6	NPY5R	NTSR1	OXT	P2RX4	PER2	PLA2G10	PLA2G3	PLA2G4A	PLA2R1	PPARA	PSEN1	PTGES	RAB3GAP1	SSTR4	STXBP1	SYK	THBS1	TNFRSF11A	TNFSF11	TRH
GOBP_REGULATION_OF_GASTRIC_ACID_SECRETION	> Any process that modulates the rate frequency or extent of gastric secretion. Gastric secretion is the regulated release of gastric acid (hydrochloric acid) by parietal or oxyntic cells during digestion. [GOC:dph, GOC:tb]	HIP1R	KCNQ1	NMU	OXT	OXTR	PTGER3	SCT	SGK1	TFF2	UCN
GOBP_REGULATION_OF_LONG_CHAIN_FATTY_ACID_IMPORT_ACROSS_PLASMA_MEMBRANE	> Any process that modulates the rate, frequency or extent of plasma membrane long-chain fatty acid transport. Plasma membrane long-chain fatty acid transport is the directed movement of long-chain fatty acids across the plasma membrane. A long-chain fatty acid is a fatty acid with a chain length between C13 and C22. [GOC:BHF, GOC:dph, GOC:tb]	ACSL1	ACSL5	AKT1	AKT2	IRS2	THBS1
GOBP_REGULATION_OF_LONG_CHAIN_FATTY_ACID_IMPORT_INTO_CELL	> Any process that modulates the frequency, rate or extent of long-chain fatty acid import into a cell. [PMID:28178239]	ACSL1	ACSL5	AKT1	AKT2	EPRS1	FABP3	IRS2	THBS1
GOBP_REGULATION_OF_MITOCHONDRIAL_ATP_SYNTHESIS_COUPLED_ELECTRON_TRANSPORT	> Any process that modulates the frequency, rate or extent of mitochondrial ATP synthesis coupled electron transport. [GO_REF:0000058, GOC:bc, GOC:PARL, GOC:TermGenie, PMID:23707074]	CCNB1	CDK1	CHCHD2	DNAJC15	GHITM	MIR210	SNCA
GOBP_REGULATION_OF_MITOCHONDRIAL_ELECTRON_TRANSPORT_NADH_TO_UBIQUINONE	> Any process that modulates the frequency, rate or extent of mitochondrial electron transport, NADH to ubiquinone. [GO_REF:0000058, GOC:dph, GOC:TermGenie, PMID:23530063]	DNAJC15	ISCU	MIR210	PARK7	PINK1	SNCA
GOBP_REGULATION_OF_OXIDATIVE_PHOSPHORYLATION	> Any process that modulates the frequency, rate or extent of the chemical reactions and pathways resulting in the phosphorylation of ADP to ATP that accompanies the oxidation of a metabolite through the operation of the respiratory chain. Oxidation of compounds establishes a proton gradient across the membrane, providing the energy for ATP synthesis. [GOC:dph]	ABCD1	ACTN3	AK4	ANTKMT	ATP7A	ATPSCKMT	COX7A1	COX7A2	COX7A2L	COX7A2P2	DNAJC15	DNAJC30	MIR210	MLXIPL	MYOG	NUPR1	PDE12	PINK1	PPIF	SHMT2	SLC25A23	SLC25A33	SNCA	UQCC2	VCP
GOBP_REGULATION_OF_OXIDATIVE_STRESS_INDUCED_CELL_DEATH	> Any process that modulates the frequency, rate or extent of oxidative stress-induced cell death. [GO_REF:0000058, GOC:bf, GOC:PARL, GOC:TermGenie]	AKT1	ATF4	ATG7	BAG5	ENDOG	FBXO7	FBXW7	FYN	GATA4	GPR37	GPR37L1	GPX1	HDAC6	HGF	HIF1A	HSPB1	HTRA2	IL10	INS	LANCL1	LRRK2	MAPK7	MCL1	MEAK7	MET	MIR133A1	MIR17	MIR195	MIR19A	MIR21	MIR29B1	MIR34A	MIR92A1	MIRLET7B	MMP3	NFE2L2	NME5	NOL3	NONO	NOX1	NR4A3	P4HB	PAGE4	PARK7	PARP1	PAWR	PDE8A	PINK1	PPIA	PRKN	PYCR1	RACK1	REST	RIPK1	SFPQ	SIRT1	SLC7A11	SOD1	SOD2	STK26	TLR4	TLR6	TRAP1	TSC1	TXN	UBQLN1	VNN1	WNT1
GOBP_REGULATION_OF_OXIDATIVE_STRESS_INDUCED_INTRINSIC_APOPTOTIC_SIGNALING_PATHWAY	> Any process that modulates the frequency, rate or extent of an oxidative stress-induced intrinsic apoptotic signaling pathway. [GOC:BHF, GOC:mtg_apoptosis, GOC:TermGenie, PMID:11672522]	AKT1	BAG5	FBXW7	GPX1	HIF1A	HSPB1	HTRA2	INS	MAPK7	MCL1	NFE2L2	NME5	NOL3	NONO	NOX1	P4HB	PARK7	PARP1	PINK1	PPIA	PRKN	SFPQ	SIRT1	SOD1	SOD2	TRAP1	UBQLN1	VNN1
GOBP_REGULATION_OF_OXIDATIVE_STRESS_INDUCED_NEURON_DEATH	> Any process that modulates the frequency, rate or extent of oxidative stress-induced neuron death. [GO_REF:0000058, GOC:bf, GOC:PARL, GOC:TermGenie]	ATF4	ATG7	FBXO7	FBXW7	HIF1A	IL10	LANCL1	MCL1	MEAK7	NONO	NR4A3	PARK7	PARP1	PINK1	PRKN	RACK1	REST	SLC7A11	TLR4	TLR6	TSC1	WNT1
GOBP_REGULATION_OF_OXIDOREDUCTASE_ACTIVITY	> Any process that modulates the frequency, rate or extent of oxidoreductase activity, the catalysis of an oxidation-reduction (redox) reaction, a reversible chemical reaction in which the oxidation state of an atom or atoms within a molecule is altered. One substrate acts as a hydrogen or electron donor and becomes oxidized, while the other acts as hydrogen or electron acceptor and becomes reduced. [EC:1.-.-.-, GOC:ai]	ABL1	ABL2	ACVR2A	AGT	AGTR1	AGTR2	AKT1	AOC3	APOE	ATP2B4	ATP7A	CALM1	CALM3	CAV1	CAV3	CCS	CDH3	CNR1	CNR2	COA8	COX17	CYGB	CYP27B1	DAOA	DDAH1	DDAH2	DHFR	DHFRP1	DNM2	DRD5	ECSIT	EDN1	EDN2	EDN3	EGFR	ETFBKMT	FCER2	FGF23	FTMT	FXN	GCH1	GDNF	GFI1	GLA	GNAI2	GNAI3	GZMA	H19	HDAC6	HIF1A	HP	HSP90AA1	HTR2B	IFNG	IL13	IL1A	IL1B	INS	KRAS	LEP	LYPLA1	MIR130B	MIR132	MIR138-1	MIR185	MIR21	MIR212	MIR26A1	MIR27B	MIR378A	MIR675	MT3	NFKB1	NOD1	NOD2	NOS1AP	NOS3	NOSIP	NOSTRIN	NPR3	NUS1	OXA1L	PARK7	PDP1	PDP2	PHB2	PIK3CB	POR	PRKN	PTK2B	RFK	RGN	RIPK3	S100A1	SCARB1	SIRT3	SIRT4	SLAMF8	SLC4A1	SNCA	SPHK2	SPR	SZT2	TACO1	TERF2	TERT	TNF	VDR	WASL	ZDHHC21
GOBP_REGULATION_OF_PEROXISOME_PROLIFERATOR_ACTIVATED_RECEPTOR_SIGNALING_PATHWAY	> Any process that modulates the frequency, rate or extent of the peroxisome proliferator activated receptor signaling pathway. [GOC:bf]	ALOX15	ALOX15B	ASXL1	ASXL2	CITED2	FABP5	GPS2	LEP	LMO3	MIR34A	PLIN5	PTGIS	SIRT1	TWIST1
GOBP_REGULATION_OF_PHOSPHOLIPID_CATABOLIC_PROCESS	> Any process that modulates the rate, frequency, or extent of phospholipid catabolism, the chemical reactions and pathways resulting in the breakdown of phospholipids, any lipid containing phosphoric acid as a mono- or diester. [GOC:BHF, GOC:dph, GOC:tb]	APOC1	APOC2	ENPP7	IDH1	LDLR	PRKCD	SCARB1
GOBP_REGULATION_OF_PROTEIN_MODIFICATION_PROCESS	> Any process that modulates the frequency, rate or extent of the covalent alteration of one or more amino acid residues within a protein. [GOC:mah, GOC:tb]	AASS	ABCA2	ABI1	ABL1	ACE	ACER2	ACP4	ACSL1	ACTB	ACVR1	ACVR1B	ACVR2A	ACVRL1	ADAM17	ADAM8	ADAM9	ADAR	ADARB1	ADCY1	ADCY2	ADCY3	ADCY4	ADCY5	ADCY6	ADCY7	ADCY8	ADCY9	ADCYAP1	ADGRB1	ADIPOQ	ADIPOR2	ADORA1	ADORA2A	ADORA2B	ADRA1A	ADRA2A	ADRA2B	ADRA2C	ADRB2	ADTRP	AFAP1L2	AGAP2	AGER	AGT	AGTR2	AIDA	AIMP2	AJUBA	AKAP13	AKAP8	AKAP8L	AKAP9	AKT1	AKT1S1	AKT2	AKTIP	ALG10B	ALK	ALKAL1	ALKAL2	ALS2	AMER1	ANG	ANGPT1	ANGPT4	ANKLE2	ANKRD54	APC	APLNR	APOA1	APOE	APP	ARAF	AREG	ARFGEF1	ARHGEF2	ARHGEF5	ARL2BP	ARNT	ARNTL	ARPP19	ARR3	ARRB1	ARRB2	ARRDC3	ARRDC4	ASPSCR1	ATG10	ATG14	ATG5	ATG7	ATM	ATP2B4	ATRX	AUTS2	AVP	AVPI1	AXIN1	AXIN2	AZU1	B3GAT3	BAG2	BAG4	BAG5	BAK1	BANK1	BAX	BCAR3	BCCIP	BCL10	BCL2	BCL6	BCOR	BDKRB1	BDKRB2	BDNF	BEX4	BIRC2	BIRC3	BIRC7	BIRC8	BLM	BMI1	BMP10	BMP15	BMP2	BMP3	BMP4	BMP5	BMP6	BMP7	BMP8A	BMP8B	BMPER	BMPR1A	BMPR2	BOD1	BOD1L1	BOD1L2	BORA	BRAF	BRAT1	BRCA1	BRD4	BRD7	BRMS1	BST1	BTC	BTRC	C3	C5	C5AR1	C6orf89	C9orf72	CAB39	CAB39L	CABIN1	CACTIN	CACUL1	CADM4	CALCA	CALCR	CALM1	CALM2	CALM3	CAMK1	CAMK2D	CAMK2N1	CAMK2N2	CAMKK1	CAMKK2	CAMLG	CAMTA1	CAPN3	CAPRIN2	CARD10	CARD14	CARTPT	CASP3	CASS4	CAV1	CAV3	CBL	CBLB	CBLC	CCAR2	CCDC88A	CCDC88C	CCK	CCL19	CCL21	CCL5	CCN1	CCN2	CCNA1	CCNA2	CCNB1	CCNB2	CCNB3	CCNC	CCND1	CCND2	CCND3	CCNE1	CCNE2	CCNF	CCNG1	CCNG2	CCNH	CCNI	CCNI2	CCNJ	CCNJL	CCNK	CCNL1	CCNL2	CCNO	CCNP	CCNQ	CCNT1	CCNT2	CCNY	CCNYL1	CCNYL2	CCNYL3	CCR7	CD109	CD24	CD300A	CD33	CD36	CD3E	CD4	CD40	CD40LG	CD44	CD74	CD80	CD81	CD86	CDC14B	CDC20	CDC20B	CDC25A	CDC25B	CDC25C	CDC37	CDC6	CDCA2	CDH5	CDK1	CDK12	CDK2AP1	CDK4	CDK5	CDK5R1	CDK5R2	CDK5RAP1	CDK5RAP3	CDK7	CDK9	CDKN1A	CDKN1B	CDKN1C	CDKN2A	CDKN2B	CDKN2C	CDKN2D	CDKN3	CDON	CDYL	CEACAM1	CEBPA	CEMIP	CENPE	CENPS	CENPX	CEP295	CEP43	CEP85	CHEK1	CHEK2	CHFR	CHI3L1	CHMP6	CHORDC1	CHP1	CHRNA3	CHRNA7	CHTOP	CIB1	CIT	CKS1B	CKS2	CLCF1	CLDN19	CLDN3	CLEC7A	CLIP3	CLSPN	CLU	CNEP1R1	CNKSR3	CNOT7	CNOT9	CNPPD1	CNTF	CNTN1	COMMD1	COPS8	COPS9	CORO1C	CREBL2	CRH	CRK	CRKL	CRLF1	CRTAP	CRY1	CRY2	CSF1	CSF1R	CSF2	CSF3	CSH1	CSH2	CSHL1	CSK	CSNK1D	CSNK2B	CSPG4	CTBP1	CTCF	CTCFL	CTDSP2	CTDSPL	CTF1	CTNNB1	CTR9	CUL3	CX3CL1	CX3CR1	CXCL10	CXCL17	CXCR4	DAB1	DAB2	DAB2IP	DAG1	DAXX	DAZAP2	DBF4	DBF4B	DBI	DBNDD1	DBNDD2	DBNL	DCUN1D1	DCUN1D2	DCUN1D3	DCUN1D4	DCUN1D5	DDIT4	DDR2	DDRGK1	DDX3X	DEFB114	DEPTOR	DERL1	DGKQ	DIP2A	DIP2B	DIPK2A	DIRAS3	DKK1	DLC1	DLG1	DLG3	DLG4	DMD	DMPK	DMTN	DNAJA1	DNAJB2	DNAJC10	DNAJC3	DNMT1	DNMT3B	DOCK3	DOCK7	DOK7	DRD2	DRD4	DTNBP1	DTX3L	DUS2	DUSP1	DUSP10	DUSP14	DUSP16	DUSP18	DUSP19	DUSP2	DUSP21	DUSP22	DUSP26	DUSP29	DUSP3	DUSP4	DUSP5	DUSP6	DUSP7	DUSP8	DUSP9	DVL1	DVL2	DVL3	DYNAP	DYRK1A	ECT2	EDN1	EDN3	EDNRB	EEF2K	EFNA1	EFNA5	EGF	EGFR	EGR1	EHD4	EID1	EIF2AK1	EIF2AK2	EIF2AK3	EIF4G1	ELANE	ELFN1	ELFN2	ELP3	ELP4	EMILIN1	EMP2	ENG	ENPP1	ENPP2	ENSA	EP300	EPAS1	EPGN	EPHA1	EPHA4	EPHA7	EPHB2	EPO	ERBB2	ERBB3	ERBB4	ERCC6	EREG	ERN1	ERN2	ERP29	ERRFI1	ETAA1	EZH2	EZHIP	F2	F2R	FABP4	FAF1	FAM107A	FAM122A	FAM161A	FAM20A	FANCI	FANCM	FAS	FAXDC2	FBH1	FBLN1	FBXO2	FBXO4	FBXO5	FBXO7	FBXW7	FCGR1A	FCRL3	FER	FERMT2	FGD2	FGF1	FGF10	FGF13	FGF16	FGF17	FGF18	FGF19	FGF2	FGF20	FGF21	FGF22	FGF23	FGF3	FGF4	FGF5	FGF6	FGF7	FGF8	FGF9	FGFR1	FGFR3	FGR	FIZ1	FKBP1A	FKBP1B	FKBP8	FKTN	FLCN	FLOT1	FLT1	FLT3	FLT4	FMR1	FN1	FNIP1	FNIP2	FNTA	FOXF2	FOXP3	FPR1	FPR2	FRS2	FSCB	FXR1	FXR2	FXYD1	FYN	FZD10	FZD4	FZD5	FZR1	G6PD	GADD45A	GADD45B	GADD45G	GAS6	GATA1	GATA2	GATA3	GBA	GCG	GCN1	GDF1	GDF10	GDF11	GDF15	GDF2	GDF3	GDF5	GDF6	GDF7	GDF9	GFI1	GFRA2	GFRAL	GGNBP2	GH1	GH2	GHR	GHRL	GJC2	GLMN	GLYR1	GMFB	GMFG	GNAI2	GNAQ	GNG3	GNL3	GNL3L	GOLGA2	GORASP1	GPD1L	GPER1	GPNMB	GPRC5A	GPRC5B	GPRC5C	GPRC5D	GPS1	GPS2	GREM1	GRM1	GRM4	GRM5	GSK3A	GSK3B	GSKIP	GSTP1	GTF2H1	GTPBP4	H1-5	HACD3	HAX1	HBEGF	HCLS1	HDAC2	HDAC3	HDAC4	HDAC6	HDAC8	HEG1	HERC5	HERPUD1	HES1	HES5	HEXIM1	HEXIM2	HFE	HGF	HGS	HHATL	HHEX	HIF1A	HINT2	HIPK2	HIPK3	HLA-DRB1	HMG20A	HMG20B	HMGA2	HMGB1	HPF1	HPX	HRAS	HRC	HRG	HSF1	HSP90AA1	HSP90AB1	HSP90B1	HSPA1A	HSPA1B	HSPA2	HSPA5	HSPB1	HSPBP1	HTR2A	HTR2B	HTT	HUS1	HUWE1	HYAL2	IBTK	ICAM1	IFNA1	IFNA10	IFNA13	IFNA14	IFNA16	IFNA17	IFNA2	IFNA21	IFNA4	IFNA5	IFNA6	IFNA7	IFNA8	IFNB1	IFNE	IFNG	IFNK	IFNL1	IFNW1	IGBP1	IGF1	IGF1R	IGF2	IGFBP3	IGFBP6	IKBKB	IKBKG	IL11	IL12A	IL12B	IL13	IL15	IL18	IL1B	IL2	IL20	IL21	IL22RA2	IL23A	IL23R	IL24	IL3	IL31RA	IL34	IL4	IL5	IL6	IL6R	IL6ST	IL7	ILK	IMPACT	INAVA	INCA1	INCENP	ING2	INHA	INHBA	INHBB	INHBC	INHBE	INKA1	INKA2	INPP5F	INPP5J	INPP5K	INS	INSM1	INSR	IPO5	IPO7	IQGAP1	IQGAP3	IRAK1	IRAK2	IRAK3	IRGM	ISG15	ISL1	ITCH	ITGA1	ITGA5	ITGB1BP1	ITGB2	ITGB3	ITLN1	ITPKB	ITPRIP	IVNS1ABP	IWS1	JAK2	JARID2	JDP2	JTB	KAT2A	KAT2B	KAT5	KAT7	KDM1A	KDM3A	KDM4D	KDM5A	KDR	KIDINS220	KIF14	KIRREL2	KIT	KITLG	KLF15	KLHL31	KLHL40	KMT2A	KMT2E	KNDC1	KRAS	KSR1	LACRT	LAMTOR2	LAMTOR3	LAPTM5	LAT	LATS1	LATS2	LAX1	LCP2	LDLRAD4	LEFTY1	LEFTY2	LEP	LEPR	LGALS3	LIF	LILRA5	LILRB2	LILRB4	LIMCH1	LIME1	LIMK1	LIMK2	LMTK2	LOX	LPAR1	LPAR3	LRP4	LRP5	LRP6	LRP8	LRRK1	LRRK2	LTF	LYN	MACROH2A1	MAD2L1	MAD2L2	MADD	MAGEA2	MAGEA2B	MAGEC2	MAGI2	MALT1	MAP2K1	MAP2K2	MAP2K3	MAP2K4	MAP2K5	MAP2K6	MAP2K7	MAP3K1	MAP3K10	MAP3K11	MAP3K12	MAP3K13	MAP3K14	MAP3K15	MAP3K2	MAP3K20	MAP3K21	MAP3K3	MAP3K4	MAP3K5	MAP3K6	MAP3K7	MAP3K8	MAP3K9	MAP4K1	MAP4K2	MAP4K3	MAP4K4	MAP4K5	MAPK1	MAPK10	MAPK11	MAPK14	MAPK3	MAPK8	MAPK8IP1	MAPK8IP3	MAPK9	MAPKAP1	MAPKAPK2	MAPKAPK3	MAPKAPK5	MAPRE3	MAPT	MARCHF7	MARCO	MARK2	MAS1	MASTL	MAVS	MDFIC	MECP2	MEN1	MFHAS1	MGAT5	MICAL1	MIF	MINAR1	MINK1	MIR1-1	MIR101-1	MIR103A1	MIR106B	MIR125A	MIR125B1	MIR128-1	MIR132	MIR133A1	MIR137	MIR138-1	MIR143	MIR146A	MIR15A	MIR182	MIR19A	MIR19B1	MIR20A	MIR21	MIR212	MIR217	MIR218-1	MIR221	MIR24-1	MIR26B	MIR27B	MIR30B	MIR34A	MIR711	MIR92A1	MIR98	MIRLET7E	MIRLET7G	MLKL	MLLT1	MLLT6	MLST8	MLXIPL	MMD	MMD2	MMP9	MNAT1	MOB1B	MOS	MRE11	MRNIP	MST1	MST1R	MSTN	MT3	MTA1	MTBP	MTCP1	MTF2	MTHFR	MTOR	MUC1	MUC20	MUL1	MUSK	MVP	MYADM	MYB	MYCBP2	MYDGF	MYOCD	MYOZ1	N4BP1	NAB2	NAP1L2	NBN	NCAPG2	NCF1	NCK1	NCK2	NCKAP1L	NCOA7	NDFIP1	NDFIP2	NDN	NDUFS4	NEDD9	NEK10	NELFE	NEURL1	NF1	NF2	NGF	NHLRC1	NIBAN1	NIPBL	NKX3-1	NLRP12	NLRP2B	NMI	NNT	NOC2L	NOD1	NOD2	NODAL	NOG	NOP53	NOS1	NOS1AP	NOX4	NPFFR2	NPM1	NPPA	NPTN	NR2F2	NRG1	NRG3	NRK	NRP1	NSD1	NSD3	NSMCE3	NSMF	NTF3	NTF4	NTRK1	NTRK2	NTRK3	NUAK1	NUP62	NUPR1	NXN	OCLN	ODAM	OGT	OPRD1	OSBPL8	OSM	OTUB1	OTUB2	OTUD4	OXR1	P2RY1	P3H1	PAF1	PAK1	PAK2	PAK3	PAK4	PAK5	PAK6	PAQR3	PARD3	PARD6A	PARG	PARK7	PARP10	PARP14	PARP16	PARP9	PARVA	PAX5	PAXBP1	PAXIP1	PBK	PBLD	PDCD10	PDCD4	PDCD6	PDCL3	PDE4D	PDE6G	PDE6H	PDE8A	PDGFA	PDGFB	PDGFC	PDGFD	PDGFRB	PDPK1	PEA15	PECAM1	PEF1	PELI1	PELI2	PER2	PFN2	PGF	PHACTR1	PHACTR2	PHACTR3	PHACTR4	PHB	PHB2	PHF1	PHF19	PHF23	PHIP	PIAS1	PIAS3	PIAS4	PIBF1	PID1	PIH1D1	PIK3CA	PIK3CB	PIK3CG	PIK3R3	PIK3R5	PIK3R6	PILRB	PIN1	PINK1	PINX1	PIP5KL1	PIWIL2	PKD1	PKD2	PKIA	PKIB	PKIG	PKMYT1	PKN1	PLA2G1B	PLAA	PLAUR	PLCE1	PLCL1	PLCL2	PLK1	PLPP3	PLXNB2	PMEPA1	PML	PNKP	POMT1	POMT2	PPARGC1A	PPEF2	PPIA	PPIL4	PPM1E	PPM1F	PPME1	PPP1R10	PPP1R11	PPP1R12A	PPP1R14A	PPP1R14B	PPP1R14C	PPP1R14D	PPP1R15A	PPP1R15B	PPP1R16A	PPP1R16B	PPP1R17	PPP1R1A	PPP1R1B	PPP1R1C	PPP1R2	PPP1R26	PPP1R27	PPP1R2B	PPP1R2C	PPP1R2P1	PPP1R35	PPP1R36	PPP1R37	PPP1R3B	PPP1R7	PPP1R8	PPP1R9A	PPP1R9B	PPP2CA	PPP2R1A	PPP2R1B	PPP2R2A	PPP2R2B	PPP2R2C	PPP2R2D	PPP2R3A	PPP2R3B	PPP2R3C	PPP2R5A	PPP2R5B	PPP2R5C	PPP2R5D	PPP2R5E	PPP3R1	PPP3R2	PPP4R1	PPP4R1L	PPP4R2	PPP4R4	PPP5C	PPP6R1	PPP6R2	PPP6R3	PRDM12	PRDM9	PRDX2	PRICKLE1	PRKAA1	PRKAA2	PRKACA	PRKACB	PRKACG	PRKAG1	PRKAG2	PRKAG3	PRKAR1A	PRKAR1B	PRKAR2A	PRKAR2B	PRKCD	PRKCE	PRKCG	PRKCZ	PRKD1	PRKD2	PRKDC	PRKN	PRKRIP1	PRLR	PRMT3	PRMT6	PRNP	PROK1	PROK2	PROM2	PROX1	PRR5	PRR5L	PRR7	PRRC1	PSEN1	PSMD10	PSRC1	PTBP1	PTEN	PTK2	PTK2B	PTK6	PTN	PTPA	PTPN1	PTPN11	PTPN13	PTPN2	PTPN22	PTPN6	PTPRB	PTPRC	PTPRJ	PTPRO	PTPRQ	PTPRT	PTTG1IP	PUM3	PWP1	PYCARD	PYDC1	PYGO2	QARS1	RAB1A	RAB3GAP1	RAB3GAP2	RABL3	RAC1	RAC2	RACK1	RAD50	RAD51	RAF1	RALB	RAMP1	RAMP3	RAP1A	RAP2A	RAP2B	RAP2C	RAPGEF1	RAPGEF2	RAPGEF3	RARRES2	RASD2	RASGRP1	RASIP1	RASSF2	RASSF5	RB1	RB1CC1	RBPMS	RBX1	RCAN1	RCAN2	RCAN3	RCHY1	RELA	RELN	RET	RGCC	RGN	RGS14	RGS2	RGS3	RGS4	RHOA	RICTOR	RIF1	RIPK1	RIPK2	RIPK3	RIT2	RNF111	RNF180	RNF20	RNF40	ROBO1	ROCK1	ROCK2	ROPN1	ROPN1B	ROPN1L	ROR2	RPL11	RPL23	RPL5	RPLP1	RPS2	RPS27A	RPS3	RPS6KA4	RPS6KA5	RPS7	RPTOR	RSPO1	RTF1	RTRAF	RUVBL2	RWDD3	S100A12	S1PR2	SAA1	SAE1	SAG	SAMSN1	SART3	SASH1	SBK2	SDC4	SDCBP	SDR16C5	SEMA4D	SEMA7A	SENP2	SEPTIN4	SERPINB3	SERTAD1	SESN2	SET	SETD5	SETD7	SFN	SFRP1	SFRP2	SH2B3	SH2D3A	SH2D3C	SH3BP5	SH3BP5L	SH3GL2	SH3RF2	SHC1	SHC2	SHOC2	SIAH2	SIN3A	SIRPA	SIRT1	SIRT2	SIRT7	SKI	SKP1	SLC11A1	SLC1A1	SLC27A1	SLC39A10	SLC51B	SLC8A1	SLC8A2	SLC8A3	SLC9A3R1	SLCO3A1	SLIT2	SMAD4	SMAD6	SMAD7	SMARCB1	SMCR8	SMG8	SMPD1	SMPD3	SMYD3	SNCA	SNTA1	SNW1	SNX25	SNX6	SNX9	SOCS1	SOCS3	SOCS4	SOCS5	SOD1	SORL1	SOX4	SOX9	SPAG9	SPATC1L	SPDYA	SPHK1	SPHK2	SPI1	SPINK1	SPOPL	SPPL3	SPRED1	SPRED2	SPRED3	SPRTN	SPRY1	SPRY2	SPRY3	SPRY4	SPSB4	SPTBN4	SQSTM1	SRC	SRCIN1	SREBF1	STAP1	STAP2	STAT2	STAT3	STK11	STK3	STK38	STK39	STK4	STOX1	STRADA	STRADB	STRAP	STUB1	STYXL1	SUPT6H	SUZ12	SVBP	SVIP	SWAP70	SYAP1	SYK	SYMPK	TAB1	TAB2	TAB3	TADA2A	TADA2B	TADA3	TAF1	TAF7	TAL1	TANK	TAOK1	TAOK2	TAOK3	TARBP2	TARDBP	TBC1D7	TBK1	TBX1	TCIM	TCL1A	TCL1B	TDGF1	TEC	TEK	TELO2	TENM1	TERF2IP	TESC	TESK1	TET1	TF	TFAP4	TFRC	TGFA	TGFB1	TGFB2	TGFB3	TGFBR1	TGFBR2	THAP7	THBS1	THBS4	THPO	THY1	TIAM1	TICAM1	TINF2	TIPRL	TIRAP	TLR3	TLR4	TLR6	TLR7	TLR8	TLR9	TMED2	TMEM102	TMEM119	TMEM59	TNF	TNFAIP3	TNFRSF10A	TNFRSF10B	TNFRSF11A	TNFRSF14	TNFRSF18	TNFRSF1A	TNFSF11	TNFSF15	TNFSF18	TNIK	TNIP1	TNK2	TNKS1BP1	TOLLIP	TOM1L1	TOPORS	TP53	TP73	TPD52L1	TPPP	TPX2	TRABD2A	TRABD2B	TRAF2	TRAF3IP1	TRAF4	TRAF6	TRAF7	TREM2	TRIB1	TRIB2	TRIB3	TRIM21	TRIM27	TRIM44	TRIM6	TRIP12	TRPC5	TRPC6	TRPT1	TSC1	TSC2	TSG101	TSLP	TSPO	TSPYL2	TSPYL5	TTBK1	TTC36	TTK	TTN	TWF1	TWIST1	TWSG1	TXN	U2AF2	UBA2	UBA52	UBASH3B	UBB	UBC	UBE2B	UBE2C	UBE2D1	UBE2I	UBE2K	UBE2L3	UBE2N	UBE2S	UBE2V1	UBE3A	UBQLN1	UBR5	UBXN1	UBXN2A	UCHL1	UCN	UFL1	UNC119	URI1	USP17L2	USP4	USP44	UVRAG	VCP	VEGFA	VEGFB	VEGFC	VEGFD	VLDLR	VPS25	VPS28	VRK3	VTN	WARS1	WASHC1	WBP2	WDFY2	WDR48	WDR5	WDR61	WDR70	WEE2	WFS1	WNK1	WNK3	WNT1	WNT11	WNT3A	WNT5A	WNT9B	WWTR1	XDH	XIAP	XRCC1	XRCC5	XRCC6	YWHAB	YWHAE	YWHAG	ZBED3	ZBTB7B	ZC3H12A	ZFP91	ZFYVE28	ZGPAT	ZMIZ1	ZMPSTE24	ZNF274	ZNF304	ZNF335	ZNF451	ZNF675
GOBP_REGULATION_OF_PROTEIN_PHOSPHORYLATION	> Any process that modulates the frequency, rate or extent of addition of phosphate groups into an amino acid in a protein. [GOC:hjd]	ABI1	ABL1	ACE	ACP4	ACSL1	ACTB	ACVR1	ACVR1B	ACVR2A	ACVRL1	ADAM17	ADAM8	ADAM9	ADAR	ADARB1	ADCY1	ADCY2	ADCY3	ADCY4	ADCY5	ADCY6	ADCY7	ADCY8	ADCY9	ADCYAP1	ADIPOQ	ADIPOR2	ADORA1	ADORA2A	ADORA2B	ADRA1A	ADRA2A	ADRA2B	ADRA2C	ADRB2	ADTRP	AFAP1L2	AGAP2	AGER	AGT	AIDA	AJUBA	AKAP13	AKAP8	AKAP8L	AKAP9	AKT1	AKT1S1	AKT2	AKTIP	ALK	ALKAL1	ALKAL2	ALS2	ANG	ANGPT1	ANGPT4	ANKRD54	APC	APLNR	APOA1	APOE	APP	ARAF	AREG	ARHGEF2	ARHGEF5	ARL2BP	ARR3	ARRB1	ARRB2	ATG14	ATM	ATP2B4	AVP	AVPI1	AXIN1	AXIN2	AZU1	BAG4	BAK1	BANK1	BAX	BCAR3	BCCIP	BCL2	BDKRB1	BDKRB2	BDNF	BIRC7	BLM	BMP10	BMP15	BMP2	BMP3	BMP4	BMP5	BMP6	BMP7	BMP8A	BMP8B	BMPER	BMPR1A	BMPR2	BORA	BRAF	BRAT1	BRD4	BST1	BTC	C3	C5	C5AR1	C9orf72	CAB39	CAB39L	CACTIN	CACUL1	CADM4	CALCA	CALCR	CALM1	CALM2	CALM3	CAMK1	CAMK2N1	CAMK2N2	CAMKK1	CAMKK2	CAPRIN2	CARD10	CARD14	CARTPT	CASP3	CASS4	CAV1	CAV3	CBL	CBLB	CBLC	CCDC88A	CCDC88C	CCK	CCL19	CCL21	CCL5	CCN1	CCN2	CCNA1	CCNA2	CCNB1	CCNB2	CCNB3	CCNC	CCND1	CCND2	CCND3	CCNE1	CCNE2	CCNF	CCNG1	CCNG2	CCNH	CCNI	CCNI2	CCNJ	CCNJL	CCNK	CCNL1	CCNL2	CCNO	CCNP	CCNQ	CCNT1	CCNT2	CCNY	CCNYL1	CCNYL2	CCNYL3	CCR7	CD109	CD24	CD300A	CD36	CD3E	CD4	CD40	CD40LG	CD44	CD74	CD80	CD81	CD86	CDC25A	CDC25B	CDC25C	CDC37	CDC6	CDH5	CDK1	CDK12	CDK2AP1	CDK4	CDK5	CDK5R1	CDK5R2	CDK5RAP1	CDK5RAP3	CDK7	CDK9	CDKN1A	CDKN1B	CDKN1C	CDKN2A	CDKN2B	CDKN2C	CDKN2D	CDKN3	CDON	CEACAM1	CEBPA	CEMIP	CENPE	CEP43	CEP85	CHEK2	CHI3L1	CHMP6	CHORDC1	CHP1	CHRNA3	CHRNA7	CIB1	CIT	CKS1B	CKS2	CLCF1	CLDN19	CLDN3	CLEC7A	CLIP3	CLSPN	CLU	CNKSR3	CNOT7	CNOT9	CNPPD1	CNTF	CNTN1	COPS8	CORO1C	CREBL2	CRH	CRK	CRKL	CRLF1	CSF1	CSF1R	CSF2	CSF3	CSH1	CSH2	CSHL1	CSK	CSNK1D	CSNK2B	CSPG4	CTDSP2	CTDSPL	CTF1	CX3CL1	CX3CR1	CXCL10	CXCL17	CXCR4	DAB1	DAB2	DAB2IP	DAG1	DAXX	DAZAP2	DBF4	DBF4B	DBNDD1	DBNDD2	DBNL	DDIT4	DDR2	DDRGK1	DDX3X	DEFB114	DEPTOR	DGKQ	DIPK2A	DIRAS3	DKK1	DLG1	DLG3	DLG4	DMD	DMTN	DNAJA1	DNAJC10	DNAJC3	DOCK3	DOCK7	DOK7	DRD2	DRD4	DTNBP1	DUS2	DUSP1	DUSP10	DUSP14	DUSP16	DUSP18	DUSP19	DUSP2	DUSP21	DUSP22	DUSP26	DUSP29	DUSP3	DUSP4	DUSP5	DUSP6	DUSP7	DUSP8	DUSP9	DVL1	DVL2	DVL3	DYNAP	ECT2	EDN1	EDN3	EDNRB	EEF2K	EFNA1	EFNA5	EGF	EGFR	EGR1	EHD4	EIF2AK1	EIF2AK2	EIF2AK3	EIF4G1	ELANE	ELP3	ELP4	EMILIN1	EMP2	ENG	ENPP1	ENPP2	EPGN	EPHA1	EPHA4	EPHA7	EPHB2	EPO	ERBB2	ERBB3	ERBB4	ERCC6	EREG	ERN1	ERN2	ERP29	ERRFI1	ETAA1	EZH2	F2	F2R	FABP4	FAF1	FAM20A	FAS	FAXDC2	FBH1	FBLN1	FBXO7	FBXW7	FCGR1A	FER	FERMT2	FGD2	FGF1	FGF10	FGF13	FGF16	FGF17	FGF18	FGF19	FGF2	FGF20	FGF21	FGF22	FGF23	FGF3	FGF4	FGF5	FGF6	FGF7	FGF8	FGF9	FGFR1	FGFR3	FGR	FIZ1	FKBP8	FLCN	FLOT1	FLT1	FLT3	FLT4	FMR1	FN1	FNIP1	FNIP2	FPR1	FPR2	FRS2	FXR1	FXR2	FYN	FZD10	FZD4	FZD5	GADD45A	GADD45B	GADD45G	GAS6	GATA1	GBA	GCG	GCN1	GDF1	GDF10	GDF11	GDF15	GDF2	GDF3	GDF5	GDF6	GDF7	GDF9	GFRA2	GFRAL	GGNBP2	GH1	GH2	GHR	GHRL	GJC2	GMFB	GMFG	GNAQ	GNG3	GPD1L	GPER1	GPNMB	GPRC5A	GPRC5B	GPRC5C	GPRC5D	GPS1	GPS2	GREM1	GRM1	GRM4	GRM5	GSK3A	GSKIP	GSTP1	GTF2H1	GTPBP4	HACD3	HAX1	HBEGF	HCLS1	HDAC2	HDAC3	HDAC6	HEG1	HERC5	HES1	HES5	HEXIM1	HEXIM2	HFE	HGF	HGS	HHEX	HIPK2	HIPK3	HLA-DRB1	HMGA2	HMGB1	HPX	HRAS	HRC	HRG	HSF1	HSP90AA1	HSP90AB1	HSPA2	HSPB1	HTR2A	HTR2B	HTT	HUS1	HYAL2	IBTK	ICAM1	IFNA1	IFNA10	IFNA13	IFNA14	IFNA16	IFNA17	IFNA2	IFNA21	IFNA4	IFNA5	IFNA6	IFNA7	IFNA8	IFNB1	IFNE	IFNG	IFNK	IFNL1	IFNW1	IGF1	IGF1R	IGF2	IGFBP3	IGFBP6	IKBKG	IL11	IL12A	IL12B	IL13	IL15	IL18	IL1B	IL2	IL20	IL21	IL22RA2	IL23A	IL23R	IL24	IL3	IL31RA	IL34	IL4	IL5	IL6	IL6R	IL6ST	IL7	ILK	IMPACT	INAVA	INCA1	INCENP	INHA	INHBA	INHBB	INHBC	INHBE	INKA1	INKA2	INPP5F	INPP5J	INPP5K	INS	INSM1	INSR	IPO5	IPO7	IQGAP1	IQGAP3	IRAK1	IRAK2	IRAK3	IRGM	ISL1	ITGA1	ITGA5	ITGB1BP1	ITGB2	ITGB3	ITLN1	ITPKB	ITPRIP	JAK2	JTB	KAT2B	KDM4D	KDR	KIDINS220	KIF14	KIRREL2	KIT	KITLG	KLHL31	KNDC1	KRAS	KSR1	LACRT	LAMTOR2	LAMTOR3	LAT	LATS1	LATS2	LAX1	LCP2	LDLRAD4	LEFTY1	LEFTY2	LEP	LEPR	LIF	LILRA5	LILRB4	LIMCH1	LIME1	LIMK2	LOX	LPAR1	LPAR3	LRP4	LRP5	LRP6	LRP8	LRRK1	LRRK2	LTF	LYN	MACROH2A1	MAD2L2	MADD	MALT1	MAP2K1	MAP2K2	MAP2K3	MAP2K4	MAP2K5	MAP2K6	MAP2K7	MAP3K1	MAP3K10	MAP3K11	MAP3K12	MAP3K13	MAP3K14	MAP3K15	MAP3K2	MAP3K20	MAP3K21	MAP3K3	MAP3K4	MAP3K5	MAP3K6	MAP3K7	MAP3K8	MAP3K9	MAP4K1	MAP4K2	MAP4K3	MAP4K4	MAP4K5	MAPK1	MAPK10	MAPK11	MAPK14	MAPK3	MAPK8IP1	MAPK8IP3	MAPKAP1	MAPKAPK2	MAPKAPK3	MAPKAPK5	MAPRE3	MARCO	MARK2	MAS1	MAVS	MDFIC	MEN1	MICAL1	MIF	MINK1	MIR1-1	MIR103A1	MIR106B	MIR125A	MIR125B1	MIR128-1	MIR132	MIR133A1	MIR137	MIR143	MIR146A	MIR15A	MIR19A	MIR19B1	MIR20A	MIR21	MIR212	MIR218-1	MIR221	MIR24-1	MIR26B	MIR27B	MIR30B	MIR34A	MIR711	MIR92A1	MIR98	MIRLET7E	MIRLET7G	MLKL	MLLT1	MLST8	MLXIPL	MMD	MMD2	MMP9	MNAT1	MOB1B	MOS	MRE11	MRNIP	MST1	MST1R	MSTN	MT3	MTCP1	MTOR	MUC20	MUL1	MUSK	MVP	MYADM	MYDGF	MYOCD	NAB2	NBN	NCAPG2	NCF1	NCK1	NCK2	NCKAP1L	NDUFS4	NEDD9	NEK10	NEURL1	NF1	NF2	NGF	NHLRC1	NIBAN1	NKX3-1	NLRP12	NLRP2B	NNT	NOD1	NOD2	NODAL	NOG	NOP53	NOS1	NOX4	NPFFR2	NPM1	NPPA	NPTN	NR2F2	NRG1	NRG3	NRK	NRP1	NSD1	NTF3	NTF4	NTRK1	NTRK2	NTRK3	NUP62	OCLN	ODAM	OPRD1	OSBPL8	OSM	P2RY1	PAK1	PAK2	PAK3	PAK4	PAK5	PAK6	PAQR3	PARD3	PARD6A	PARK7	PARP14	PARP16	PARP9	PARVA	PBK	PBLD	PDCD10	PDCD4	PDCL3	PDE4D	PDE6G	PDE6H	PDE8A	PDGFA	PDGFB	PDGFC	PDGFD	PDGFRB	PDPK1	PEA15	PECAM1	PELI2	PFN2	PGF	PHB	PHB2	PHIP	PIBF1	PID1	PIH1D1	PIK3CA	PIK3CB	PIK3CG	PIK3R3	PIK3R5	PIK3R6	PILRB	PIN1	PINK1	PIP5KL1	PKD1	PKD2	PKIA	PKIB	PKIG	PKMYT1	PKN1	PLA2G1B	PLAUR	PLCE1	PLCL1	PLCL2	PLK1	PLPP3	PLXNB2	PMEPA1	PML	PPARGC1A	PPEF2	PPIA	PPIL4	PPM1E	PPM1F	PPP1R15B	PPP1R1B	PPP1R9A	PPP1R9B	PPP2CA	PPP2R1A	PPP2R3C	PPP2R5A	PPP2R5B	PPP2R5C	PPP2R5D	PPP2R5E	PPP5C	PRDX2	PRKAA1	PRKACA	PRKACB	PRKACG	PRKAG1	PRKAG2	PRKAG3	PRKAR1A	PRKAR1B	PRKAR2A	PRKAR2B	PRKCD	PRKCE	PRKCZ	PRKD1	PRKD2	PRKDC	PRKN	PRKRIP1	PRLR	PRNP	PROK1	PROK2	PROM2	PROX1	PRR5	PRR5L	PRRC1	PSEN1	PSMD10	PSRC1	PTEN	PTK2	PTK2B	PTK6	PTPN1	PTPN11	PTPN13	PTPN2	PTPN22	PTPN6	PTPRB	PTPRC	PTPRJ	PTPRO	PTPRQ	PTPRT	PWP1	PYCARD	PYDC1	QARS1	RAC1	RAC2	RACK1	RAD50	RAD51	RAF1	RALB	RAMP3	RAP1A	RAP2A	RAP2B	RAP2C	RAPGEF1	RAPGEF2	RAPGEF3	RARRES2	RASGRP1	RASIP1	RASSF2	RB1	RB1CC1	RBPMS	RELN	RET	RGCC	RGN	RGS14	RGS2	RGS3	RGS4	RHOA	RICTOR	RIPK1	RIPK2	RIPK3	RIT2	ROBO1	ROCK2	ROPN1	ROPN1B	ROPN1L	ROR2	RPLP1	RPS27A	RPS3	RPS6KA4	RPS6KA5	RPTOR	RSPO1	RTRAF	S100A12	S1PR2	SAA1	SAMSN1	SASH1	SBK2	SDC4	SDCBP	SEMA4D	SEMA7A	SENP2	SERPINB3	SERTAD1	SESN2	SFN	SFRP1	SFRP2	SH2B3	SH2D3A	SH2D3C	SH3BP5	SH3BP5L	SH3GL2	SHC1	SHC2	SIRPA	SIRT1	SIRT2	SLC11A1	SLC1A1	SLC27A1	SLC8A1	SLC8A2	SLC8A3	SLC9A3R1	SLCO3A1	SLIT2	SMAD4	SMAD6	SMAD7	SMCR8	SMG8	SMPD1	SMPD3	SMYD3	SNCA	SNX25	SNX6	SNX9	SOCS1	SOCS3	SOCS4	SOCS5	SOD1	SORL1	SOX9	SPAG9	SPATC1L	SPDYA	SPHK1	SPINK1	SPRED1	SPRED2	SPRED3	SPRY1	SPRY2	SPRY3	SPRY4	SPTBN4	SQSTM1	SRC	SRCIN1	STAP1	STAP2	STAT2	STAT3	STK11	STK3	STK38	STK39	STK4	STOX1	STRADA	STRADB	STRAP	SUZ12	SYAP1	SYK	TAB1	TAB2	TAB3	TADA3	TAF7	TAL1	TAOK1	TAOK2	TAOK3	TARBP2	TARDBP	TBK1	TBX1	TCIM	TCL1A	TCL1B	TDGF1	TEC	TEK	TELO2	TENM1	TERF2IP	TESC	TESK1	TF	TFAP4	TFRC	TGFA	TGFB1	TGFB2	TGFB3	TGFBR1	TGFBR2	THBS1	THBS4	THPO	THY1	TIAM1	TIRAP	TLR3	TLR4	TLR6	TLR7	TLR8	TLR9	TMED2	TMEM102	TMEM119	TNF	TNFAIP3	TNFRSF10A	TNFRSF10B	TNFRSF11A	TNFRSF14	TNFRSF18	TNFRSF1A	TNFSF11	TNFSF15	TNFSF18	TNIK	TNK2	TNKS1BP1	TOM1L1	TP53	TP73	TPD52L1	TPX2	TRAF2	TRAF3IP1	TRAF4	TRAF6	TRAF7	TREM2	TRIB1	TRIB2	TRIB3	TRIM27	TRIM6	TRPC5	TRPC6	TRPT1	TSC1	TSC2	TSG101	TSLP	TSPYL2	TTBK1	TTC36	TTK	TTN	TWF1	TWIST1	TWSG1	TXN	UBA52	UBASH3B	UBB	UBC	UBE2B	UBE2K	UBE2N	UBE2V1	UCHL1	UCN	UNC119	UVRAG	VEGFA	VEGFB	VEGFC	VEGFD	VLDLR	VPS25	VTN	WARS1	WDFY2	WEE2	WNK1	WNK3	WNT1	WNT11	WNT3A	WNT5A	WNT9B	WWTR1	XDH	XRCC5	XRCC6	YWHAB	YWHAG	ZBED3	ZC3H12A	ZFP91	ZFYVE28	ZGPAT	ZNF675
GOBP_REGULATION_OF_RESPONSE_TO_OXIDATIVE_STRESS	> Any process that modulates the frequency, rate or extent of response to oxidative stress. [GO_REF:0000058, GOC:kmv, GOC:TermGenie, PMID:16899554]	ABCD1	ACOX2	AIFM2	AKT1	ALOX5	ATF4	ATG7	BAG5	BMP7	CD36	DHFR	DHFRP1	ENDOG	FBLN5	FBXO7	FBXW7	FUT8	FYN	GATA4	GCH1	GGT7	GPR37	GPR37L1	GPX1	H19	HDAC6	HGF	HIF1A	HSPB1	HTRA2	IL10	INS	LANCL1	LRRK2	MACROH2A1	MAPK7	MAPKAP1	MCL1	MCTP1	MEAK7	MET	MIR132	MIR133A1	MIR17	MIR195	MIR19A	MIR21	MIR29B1	MIR34A	MIR675	MIR92A1	MIRLET7B	MMP3	NCOA7	NFE2L2	NME5	NOL3	NONO	NOX1	NR4A3	OXR1	P4HB	PAGE4	PARK7	PARP1	PAWR	PDE8A	PINK1	PPIA	PRKN	PYCR1	RACK1	REST	RIPK1	SELENON	SESN1	SESN2	SESN3	SFPQ	SIRT1	SLC7A11	SOD1	SOD2	STK26	STOX1	TLR4	TLR6	TRAP1	TSC1	TXN	UBQLN1	VNN1	WNT1
GOBP_REGULATION_OF_RETINOIC_ACID_RECEPTOR_SIGNALING_PATHWAY	> Any process that modulates the frequency, rate or extent of retinoic acid receptor signaling pathway activity. [GOC:dgh]	AKR1C3	ASXL1	CALR	CNOT1	CTBP2	CYP26A1	CYP26B1	CYP26C1	DHRS3	EZH2	KLF2	NR2C1	PRAME	SNW1	TRIM16	ZNF536
GOBP_REGULATION_OF_SYNAPTIC_TRANSMISSION_GABAERGIC	> Any process that modulates the frequency, rate or extent of GABAergic synaptic transmission, the process of communication from a neuron to another neuron across a synapse using the neurotransmitter gamma-aminobutyric acid (GABA). [GOC:mah]	ADORA1	ADRA1A	BAIAP3	CA7	CLN3	CNR1	CNR2	CNTNAP4	DRD2	HAP1	HTR1B	KIF5B	KRAS	NISCH	NLGN1	NLGN2	NPAS4	NPS	NPY5R	OXTR	PHF24	PLCL1	PLCL2	PRKCE	PTEN	STXBP1	SYN3	TAC1	USP46	ZDHHC12	ZDHHC3
GOBP_REGULATION_OF_TRANSCRIPTION_FROM_RNA_POLYMERASE_II_PROMOTER_IN_RESPONSE_TO_OXIDATIVE_STRESS	> Modulation of the frequency, rate or extent of transcription from an RNA polymerase II promoter as a result of a stimulus indicating the organism is under oxidative stress, a state often resulting from exposure to high levels of reactive oxygen species, e.g. superoxide anions, hydrogen peroxide (H2O2), and hydroxyl radicals. [GOC:jl]	ANKRD2	ARNT	ATF4	CHD6	EPAS1	HIF1A	HMOX1	MT3	NFE2L2	SESN2	SIN3A
GOBP_REGULATION_OF_UNSATURATED_FATTY_ACID_BIOSYNTHETIC_PROCESS	> Any process that modulates the frequency, rate or extent of unsaturated fatty acid biosynthetic process. [GO:0006636]	ABCD1	ABCD2	ANXA1	AVP	AVPR1A	CD74	FABP5	IL1B	MIR132	MIR204	MIR766	PIBF1	PLA2G3	PTGS2	SIRT1
GOBP_REGULATION_OF_VERY_LOW_DENSITY_LIPOPROTEIN_PARTICLE_REMODELING	> Any process that modulates the rate, frequency or extent of very-low-density lipoprotein particle remodeling. Very-low-density lipoprotein particle remodeling is the acquisition, loss or modification of a protein or lipid within a very-low-density lipoprotein particle, including the hydrolysis of triglyceride by hepatic lipase or lipoprotein lipase and the subsequent loss of free fatty acid. [GOC:tb]	APOA1	APOA2	APOA5	APOC2	APOC3	NR1H4
GOBP_RESPIRATORY_ELECTRON_TRANSPORT_CHAIN	> A process in which a series of electron carriers operate together to transfer electrons from donors such as NADH and FADH2 to any of several different terminal electron acceptors to generate a transmembrane electrochemical gradient. [GOC:mtg_electron_transport, ISBN:0716720094]	AFG1L	AIFM2	BID	CCNB1	CDK1	CHCHD2	COA6	COQ9	COX10	COX15	COX4I1	COX4I2	COX5A	COX5B	COX6A1	COX6A2	COX6B1	COX6C	COX7A2L	COX7B	COX7C	COX8A	CYC1	CYCS	DGUOK	DLD	DNAJC15	ETFA	ETFB	ETFDH	ETFRF1	GHITM	GPD1	GPD2	IMMP2L	ISCU	MIR210	MT-CO1	MT-CO2	MT-CO3	MT-CYB	MT-ND1	MT-ND2	MT-ND3	MT-ND4	MT-ND4L	MT-ND5	MT-ND6	MTCO2P12	MYBBP1A	NDUFA1	NDUFA10	NDUFA11	NDUFA12	NDUFA13	NDUFA2	NDUFA3	NDUFA4	NDUFA5	NDUFA6	NDUFA7	NDUFA8	NDUFA9	NDUFAB1	NDUFAF1	NDUFB1	NDUFB10	NDUFB11	NDUFB2	NDUFB3	NDUFB4	NDUFB5	NDUFB6	NDUFB7	NDUFB8	NDUFB9	NDUFC1	NDUFC2	NDUFC2-KCTD14	NDUFS1	NDUFS2	NDUFS3	NDUFS4	NDUFS5	NDUFS6	NDUFS7	NDUFS8	NDUFV1	NDUFV2	NDUFV3	PARK7	PINK1	POLG2	PPARGC1A	SCO2	SDHA	SDHAF2	SDHB	SDHC	SDHD	SLC25A12	SLC25A13	SLC25A18	SLC25A22	SNCA	TAZ	UQCC3	UQCR10	UQCR11	UQCRB	UQCRC1	UQCRC2	UQCRFS1	UQCRFS1P1	UQCRH	UQCRHL	UQCRQ
GOBP_RESPONSE_TO_ACID_CHEMICAL	> Any process that results in a change in state or activity of a cell or an organism (in terms of movement, secretion, enzyme production, gene expression, etc.) as a result of a stimulus by the chemical structure of the anion portion of a dissociated acid (rather than the acid acting as a proton donor). The acid chemical may be in gaseous, liquid or solid form. [GOC:go_curators, GOC:rn]	AKR1B1	ALAD	AMIGO1	AQP2	ARG1	ASNS	ASS1	ATF2	ATP2B4	ATP7A	AVPR1A	BAD	BCL11A	CAPN2	CASP3	CASTOR1	CASTOR2	CASTOR3	CCN2	CDO1	CEBPB	CHUK	COL16A1	COL18A1	COL1A1	COL1A2	COL4A1	COL5A2	COL6A1	CPEB1	CPEB3	CPEB4	CPS1	CREB1	CRLS1	CYBB	DHODH	DNMT3A	EDN1	F7	FGF21	FYN	GCLM	GIP	GLRA1	GLRA2	GLRA3	GLRB	GPRC6A	GRIN1	GSS	GSTP1	HNRNPD	HPCA	HSF1	ICAM1	IPO5	KLF2	KLHL22	KRT8	LAMTOR1	LAMTOR2	LAMTOR3	LAMTOR4	LAMTOR5	LARS1	LYN	MEAK7	MIR92A1	MMP2	MTHFR	MTOR	NEURL1	NQO1	NSMF	NTRK1	NTRK2	OPA1	PCK1	PCNA	PDGFC	PDGFD	PDGFRA	PDX1	PEMT	PIK3CA	PKD2	PKD2L1	PNPLA3	PPARGC1A	PPP1R9B	PTN	RELA	RPS6KB1	RPTOR	RRAGA	RRAGB	RRAGC	RRAGD	SESN1	SESN2	SESN3	SH3BP4	SIPA1	SIX1	SLC38A9	SOCS1	SPAAR	SST	TH	TMBIM6	TNF	TOMM20	UBR1	UBR2	UFL1	UMOD	VEGFA	XBP1
GOBP_RESPONSE_TO_ATP	> Any process that results in a change in state or activity of a cell or an organism (in terms of movement, secretion, enzyme production, gene expression, etc.) as a result of an ATP (adenosine 5'-triphosphate) stimulus. [GOC:sl]	ABCC9	CASP1	CIB2	DGKQ	DNTT	HSP90B1	KCNJ11	P2RX1	P2RX2	P2RX3	P2RX4	P2RX5	P2RX6	P2RX7	P2RY1	P2RY11	P2RY12	P2RY2	P2RY4	PANX1	PDXP	PKLR	PTEN	RYR3	SLC8A1	SOD1	SSH1	TAF1	TRPC3	TRPM4	TRPV1
GOBP_RESPONSE_TO_BILE_ACID	> Any process that results in a change in state or activity of a cell or an organism (in terms of movement, secretion, enzyme production, gene expression, etc.) as a result of a bile acid stimulus. [GO_REF:0000071, GOC:BHF, GOC:rl, GOC:TermGenie, PMID:21757002]	ABCB4	GPBAR1	HAMP	KCNMB1	NR1H4
GOBP_RESPONSE_TO_FATTY_ACID	> Any process that results in a change in state or activity of a cell or an organism (in terms of movement, secretion, enzyme production, gene expression, etc.) as a result of a fatty acid stimulus. [GOC:lp]	AACS	ACSL1	ADIPOQ	ADIPOR2	AKR1C1	AKR1C2	AKR1C3	AKR1C4	ALAD	ASS1	BAD	CAT	CCN2	CCNB1	CD36	CDK4	CLDN1	CPS1	CPT1A	CREB1	DGAT2	E2F1	EDN1	FABP3	FFAR1	FFAR2	FFAR3	FOXO1	FOXO3	GIPR	GLDC	GNPAT	HMGCL	ID3	IRS1	KCNK4	LPL	MIR92A1	NFATC4	NME1	NME2	NR1H4	OR51E2	PDK3	PDK4	PDX1	PID1	PON1	PPARGC1A	PPP5C	PTAFR	SCD	SMARCD1	SOX9	SRC	SREBF1	TLR2	UCP1	UCP2	XRCC5	ZC3H12A
GOBP_RESPONSE_TO_FOLIC_ACID	> Any process that results in a change in state or activity of a cell or an organism (in terms of movement, secretion, enzyme production, gene expression, etc.) as a result of a folic acid stimulus. [GOC:ai]	ASCL1	BCHE	EEF2	FOLR1	FOLR2	GSN	MTHFR	OGG1	TYMS	ZNF354A
GOBP_RESPONSE_TO_L_ASCORBIC_ACID	> Any process that results in a change in state or activity of a cell or an organism (in terms of movement, secretion, enzyme production, gene expression, etc.) as a result of an L-ascorbic acid (vitamin C) stimulus. [GOC:sl]	CAT	GSTP1	ITGA2	LEP	SOD2	SPARC
GOBP_RESPONSE_TO_LIPOTEICHOIC_ACID	> Any process that results in a change in state or activity of an organism (in terms of movement, secretion, enzyme production, gene expression, etc.) as a result of a lipoteichoic acid stimulus; lipoteichoic acid is a major component of the cell wall of gram-positive bacteria and typically consists of a chain of glycerol-phosphate repeating units linked to a glycolipid anchor. [GOC:add, PMID:14665680, PMID:16020688]	CD14	CD36	LBP	MAPK14	RELA	RIPK2	TIRAP	TLR2	TLR4	TREM2
GOBP_RESPONSE_TO_METHOTREXATE	> Any process that results in a change in state or activity of a cell or an organism (in terms of movement, secretion, enzyme production, gene expression, etc.) as a result of a methotrexate stimulus. Methotrexate is 4-amino-10-methylformic acid, a folic acid analogue that is a potent competitive inhibitor of dihydrofolate reductase. [GOC:ef, GOC:mah, ISBN:0198506732]	ABCC2	ASNS	DHFR	DHFRP1	SLC22A6
GOBP_RESPONSE_TO_OLEIC_ACID	> Any process that results in a change in state or activity of a cell or an organism (in terms of movement, secretion, enzyme production, gene expression, etc.) as a result of an oleic acid stimulus. [GOC:lp]	AACS	ACSL1	ASS1	BAD	CPS1	DGAT2
GOBP_RESPONSE_TO_OXIDATIVE_STRESS	> Any process that results in a change in state or activity of a cell or an organism (in terms of movement, secretion, enzyme production, gene expression, etc.) as a result of oxidative stress, a state often resulting from exposure to high levels of reactive oxygen species, e.g. superoxide anions, hydrogen peroxide (H2O2), and hydroxyl radicals. [GOC:jl, PMID:12115731]	ABCC2	ABCD1	ABL1	ACOX2	ADA	ADAM9	ADIPOQ	ADNP2	ADPRS	AGAP3	AIF1	AIFM2	AKR1C3	AKT1	ALAD	ALDH3B1	ALOX5	ANGPTL7	ANKRD2	ANKZF1	ANXA1	APEX1	APOA4	APOD	APOE	APP	APTX	AQP1	ARG1	ARL6IP5	ARNT	ARNTL	ATF4	ATG7	ATOX1	ATP13A2	ATP2A2	ATP7A	ATRN	AXL	BAD	BAG5	BAK1	BCL2	BECN1	BMP7	BNIP3	BRF2	BTK	C19orf12	CA3	CAMKK2	CAPN2	CASP3	CAT	CBX8	CCL19	CCNA2	CCR7	CCS	CD36	CD38	CDK2	CFLAR	CHCHD2	CHD6	CHRNA4	CHUK	CLN8	COA8	COL1A1	CPEB2	CRK	CRYAB	CRYGD	CYBA	CYBB	CYCS	CYGB	CYP1B1	CYP2E1	DAPK1	DGKK	DHCR24	DHFR	DHFRP1	DHRS2	DIABLO	DNM2	DPEP1	DUOX1	DUOX2	DUSP1	ECT2	EDN1	EEF2	EGFR	EGLN1	EIF2S1	ENDOG	EPAS1	EPX	ERCC1	ERCC2	ERCC3	ERCC6	ERCC6L2	ERCC8	ERMP1	ERN1	ERO1A	ETFDH	ETS1	ETV5	EZH2	FABP1	FANCC	FANCD2	FBLN5	FBXO7	FBXW7	FER	FGF8	FKBP1B	FOS	FOSL1	FOXO1	FOXO3	FUT8	FXN	FYN	G6PD	GATA4	GCH1	GCLC	GCLM	GGT7	GJB2	GLRX2	GNAO1	GPR37	GPR37L1	GPX1	GPX2	GPX3	GPX4	GPX5	GPX6	GPX7	GPX8	GSKIP	GSR	GSS	GSTP1	GUCY1B1	H19	HAO1	HBA1	HBA2	HBB	HDAC2	HDAC6	HGF	HIF1A	HMOX1	HMOX2	HNRNPD	HNRNPM	HP	HSF1	HSPA1A	HSPA1B	HSPB1	HTRA2	HYAL1	HYAL2	IDH1	IL10	IL18RAP	IL6	IMPACT	INS	IPCEF1	JAK2	JUN	KCNA5	KCNC2	KDM6B	KEAP1	KLF2	KLF4	KRT1	LANCL1	LDHA	LIAS	LONP1	LPO	LRRK2	MACROH2A1	MAP1LC3A	MAP3K5	MAPK1	MAPK13	MAPK3	MAPK7	MAPK8	MAPK9	MAPKAP1	MAPT	MB	MBL2	MCL1	MCTP1	MEAK7	MELK	MET	MGAT3	MGST1	MICB	MIR103A1	MIR107	MIR132	MIR133A1	MIR17	MIR195	MIR19A	MIR21	MIR29B1	MIR34A	MIR675	MIR92A1	MIRLET7B	MMP14	MMP2	MMP3	MMP9	MPO	MPV17	MSRA	MSRB2	MSRB3	MT-CO1	MT-ND1	MT-ND3	MT-ND5	MT-ND6	MT3	MTF1	MTR	MYB	MYEF2	NAPRT	NCF1	NCF2	NCF4	NCOA7	NDUFA12	NDUFA6	NDUFB4	NDUFS2	NDUFS8	NEIL1	NET1	NFE2L1	NFE2L2	NME2	NME5	NME8	NOL3	NONO	NOS3	NOX1	NOX4	NOX5	NQO1	NR4A2	NR4A3	NUDT1	NUDT15	NUDT2	OGG1	OSER1	OXR1	OXSR1	P4HB	PAGE4	PARK7	PARP1	PAWR	PAX2	PCGF2	PCNA	PDCD10	PDE8A	PDGFD	PDGFRA	PDGFRB	PDK1	PDK2	PDLIM1	PENK	PINK1	PJVK	PKD2	PLA2R1	PLEKHA1	PLK3	PML	PNKP	PNPT1	PPARGC1A	PPARGC1B	PPIA	PPIF	PPP1R15B	PPP2CB	PPP5C	PRDX1	PRDX2	PRDX3	PRDX4	PRDX5	PRDX6	PRKAA1	PRKAA2	PRKCD	PRKD1	PRKN	PRKRA	PRNP	PRODH	PRR5L	PSEN1	PSIP1	PSMB5	PTGS1	PTGS2	PTK2B	PTPRK	PTPRN	PXDN	PXDNL	PXN	PYCR1	PYCR2	PYROXD1	RACK1	RAD52	RBM11	RBPMS	RELA	REST	RGS14	RHOB	RIPK1	RIPK3	RNF112	ROMO1	RPS3	S100A7	SCARA3	SCGB1A1	SDC1	SELENOK	SELENON	SELENOP	SELENOS	SESN1	SESN2	SESN3	SETX	SFPQ	SGK2	SIGMAR1	SIN3A	SIRPA	SIRT1	SIRT2	SLC1A1	SLC23A2	SLC25A24	SLC7A11	SLC8A1	SMPD3	SNCA	SOD1	SOD2	SOD3	SP1	SPHK1	SRC	SRXN1	STAR	STAU1	STK24	STK25	STK26	STOX1	STX2	STX4	SUMO4	TAT	TBC1D24	THG1L	TLDC2	TLR4	TLR6	TMEM161A	TNFAIP3	TOR1A	TP53	TP53INP1	TPM1	TPO	TRA2B	TRAF2	TRAP1	TREX1	TRPA1	TRPC6	TRPM2	TSC1	TXN	TXN2	TXNIP	TXNRD1	TXNRD2	UBE3A	UBQLN1	UCN	UCP1	UCP2	UCP3	VKORC1L1	VNN1	VRK2	WNT1	WNT16	WRN	XRCC1	ZC3H12A	ZNF277	ZNF580	ZNF622
GOBP_RESPONSE_TO_REDOX_STATE	> Any process that results in a change in state or activity of a cell or an organism (in terms of movement, secretion, enzyme production, gene expression, etc.) as a result of a stimulus indicating redox state. Redox state refers to the balance of oxidized versus reduced forms of electron donors and acceptors in an organelle, cell or organ; plastoquinone, glutathione (GSH/GSSG), and nicotinamide nucleotides (NAD+/NADH and NADP+/NADPH) are among the most important. [GOC:mah, PMID:15131240, PMID:16987039]	ADH5	ARHGDIB	ARNTL	CLOCK	FKBP1B	GLRX2	NPAS2	RNF7	RYR2	SELENOS	SIRT2	SLC7A11	SMPD3	VASN
GOBP_RESPONSE_TO_RETINOIC_ACID	> Any process that results in a change in state or activity of a cell or an organism (in terms of movement, secretion, enzyme production, gene expression, etc.) as a result of a retinoic acid stimulus. [GOC:sl]	ABL2	ACER2	ADNP2	ALDH1A2	AQP1	AQP3	ASCL1	ASXL1	ATM	BMP6	BRINP1	BRINP2	BRINP3	CD38	CDKN2D	COL1A1	CREB1	CTSH	CYP26A1	CYP26B1	DNAAF2	DUSP1	EPHA3	FGFR2	FZD10	FZD4	FZD7	GATA6	GDAP2	GJA1	GJB2	GJB3	HDAC2	HOXA2	HSD17B2	HTRA2	IGF2R	IGFBP2	IGFBP7	KLF4	LEP	LRAT	LTK	LYN	MEIOSIN	MICB	MYB	MYOG	NCOA1	NDUFA13	OSR1	OVCA2	OXT	PAX2	PCK1	PDGFRB	PHB2	PPARG	PTCH1	PTGES	PTK2B	PTK6	PTK7	RARA	RARG	RBP4	RET	RORB	RXRA	RXRB	RXRG	SERPINF1	SETX	SLC6A4	SNW1	SOX9	SREBF1	STRA8	SUZ12	TBX1	TEAD2	TESC	TIE1	TMEM161A	TNC	TRIM16	TRIML2	TWF2	WNT10B	WNT11	WNT2	WNT3	WNT3A	WNT5A	WNT5B	WNT6	WNT7B	WNT8A	WNT8B	WNT9A	WNT9B	YAP1	ZNF35
GOBP_RETINOIC_ACID_RECEPTOR_SIGNALING_PATHWAY	> The series of molecular signals generated as a consequence of a retinoic acid receptor binding to one of its physiological ligands. [GOC:dgh]	ACTN4	AKR1C3	ALDH1A2	ASXL1	CALR	CNOT1	CREM	CRKL	CTBP2	CYP26A1	CYP26B1	CYP26C1	DHRS3	ESRRG	EZH2	KLF2	NR1H2	NR2C1	PML	PPARG	PRAME	PTF1A	RARA	RARB	RARG	RXRA	RXRB	RXRG	SNW1	TBX1	TRIM16	ZNF536
GOBP_SHORT_CHAIN_FATTY_ACID_CATABOLIC_PROCESS	> The chemical reactions and pathways resulting in the breakdown of fatty acids with a chain length of less than C6. [ISBN:0198506732]	ACADS	MCEE	MMAA	MMUT	PCCA	PCCB	PCK1	PCK2	PHYH
GOBP_SHORT_CHAIN_FATTY_ACID_METABOLIC_PROCESS	> The chemical reactions and pathways involving fatty acids with a chain length of less than C6. [Wikipedia:Fatty_acid_metabolism]	ACADS	ACOT4	ACSM1	ACSS1	ACSS2	CRAT	MCEE	MMAA	MMUT	OXSM	PCCA	PCCB	PCK1	PCK2	PHYH	THNSL2	TYRP1
GOBP_SIALIC_ACID_TRANSPORT	> The directed movement of sialic acid into, out of or within a cell, or between cells, by means of some agent such as a transporter or pore. [GOC:krc]	SLC17A1	SLC17A2	SLC17A3	SLC17A4	SLC17A5
GOBP_SIALYLATION	> The covalent attachment of sialic acid to a substrate molecule. [GOC:cjm]	ST3GAL1	ST3GAL2	ST3GAL3	ST3GAL4	ST3GAL5	ST3GAL6	ST6GAL1	ST6GAL2	ST6GALNAC1	ST6GALNAC2	ST6GALNAC3	ST6GALNAC4	ST6GALNAC5	ST6GALNAC6	ST8SIA1	ST8SIA2	ST8SIA3	ST8SIA4	ST8SIA5	ST8SIA6
GOBP_SKELETAL_MUSCLE_CONTRACTION	> A process in which force is generated within skeletal muscle tissue, resulting in a change in muscle geometry. Force generation involves a chemo-mechanical energy conversion step that is carried out by the actin/myosin complex activity, which generates force through ATP hydrolysis. In the skeletal muscle, the muscle contraction takes advantage of an ordered sarcomeric structure and in most cases it is under voluntary control. [GOC:mtg_cardio, GOC:mtg_muscle]	ACTN3	ATP2A1	ATP2A2	ATP8A2	C12orf57	CASQ1	CAV3	CCDC78	CHRNA1	CHRNB1	CHRND	CHUK	DMD	DMPK	EEF2	GAA	GSTM2	GSTO1	HOMER1	JSRP1	KBTBD13	KCNJ2	MB	MYH14	MYH3	MYH7	MYH8	PVALEF	RCSD1	RPS6KB1	SCN4A	SLC8A3	STAC	STAC2	STAC3	STRIT1	SYNM	TCAP	TNNC1	TNNC2	TNNI1	TNNI2	TNNI3	TNNT1	TNNT3
GOBP_SMOOTH_MUSCLE_CONTRACTION	> A process in which force is generated within smooth muscle tissue, resulting in a change in muscle geometry. Force generation involves a chemo-mechanical energy conversion step that is carried out by the actin/myosin complex activity, which generates force through ATP hydrolysis. Smooth muscle differs from striated muscle in the much higher actin/myosin ratio, the absence of conspicuous sarcomeres and the ability to contract to a much smaller fraction of its resting length. [GOC:ef, GOC:jl, GOC:mtg_muscle, ISBN:0198506732]	ACTA2	ADA	ADORA1	ADRA1A	ADRA2A	ADRA2B	ADRA2C	ADRB2	ARHGAP42	ATP1A2	ATP2B1	ATP2B4	BBS2	BDKRB2	CALCA	CALCRL	CAV1	CD38	CHRM2	CHRM3	CHRNA3	CHRNB2	CNN1	COMP	CTTN	DAPK3	DCANP1	DLG1	DOCK4	DOCK5	DRD2	EDN1	EDN2	EDN3	EDNRA	EDNRB	F2R	FKBP1B	GDNF	GHRL	GHSR	GPER1	GUCY1A1	HTR1D	HTR2A	HTR2B	HTR7	ITGA2	KCNB2	KCNMA1	KIT	MIR143	MIR145	MIR153-1	MIR21	MKKS	MYH11	MYLK	MYOCD	NEUROG1	NMU	NMUR1	NMUR2	NPY2R	ORMDL3	OXT	OXTR	P2RX1	P2RX2	P2RX3	PIK3C2A	PLCE1	PRKG1	PROK2	PTAFR	PTGER3	RAP1GDS1	RGS2	ROCK1	ROCK2	SCNN1B	SETD3	SLC8A1	SMTN	SOD1	SPHK1	SPX	SRF	SSTR2	SULF1	SULF2	TACR1	TACR2	TACR3	TBX2	TBX3	TBXA2R	TIFAB	TPCN2	ZDHHC21
GOBP_SPERMINE_METABOLIC_PROCESS	> The chemical reactions and pathways involving spermine, a polybasic amine found in human sperm, in ribosomes and in some viruses, which is involved in nucleic acid packaging. Synthesis is regulated by ornithine decarboxylase which plays a key role in control of DNA replication. [GOC:curators]	AMD1	PAOX	SAT2	SMOX	SMS
GOBP_SPHINGOMYELIN_METABOLIC_PROCESS	> The chemical reactions and pathways involving sphingomyelin, N-acyl-4-sphingenyl-1-O-phosphorylcholine, any of a class of phospholipids in which the amino group of sphingosine is in amide linkage with one of several fatty acids, while the terminal hydroxyl group of sphingosine is esterified to phosphorylcholine. [ISBN:0198506732]	ABCA2	ABCA8	ENPP7	ORMDL3	PEMT	PRKCD	SAMD8	SGMS1	SGMS2	SMPD1	SMPD2	SMPD3	SMPD4	SMPDL3B	SPTLC2
GOBP_STEROID_ESTERIFICATION	> A lipid modification process in which a steroid ester is formed by the combination of a carboxylic acid (often a fatty acid) and a steroid molecule (e.g. cholesterol). [GOC:BHF, GOC:mah, GOC:pde, GOC:rl]	ABCA2	ABCG1	ACAT1	AGT	AGTR1	APOA1	APOA2	APOA4	APOA5	APOC1	APOE	LAMTOR1	LCAT	MIR27A	MIR27B	SOAT1	SOAT2	STARD4
GOBP_STRIATED_MUSCLE_CONTRACTION	> A process in which force is generated within striated muscle tissue, resulting in the shortening of the muscle. Force generation involves a chemo-mechanical energy conversion step that is carried out by the actin/myosin complex activity, which generates force through ATP hydrolysis. Striated muscle is a type of muscle in which the repeating units (sarcomeres) of the contractile myofibrils are arranged in registry throughout the cell, resulting in transverse or oblique striations observable at the level of the light microscope. [GOC:jl, GOC:mtg_muscle, ISBN:0198506732]	ACE2	ACTC1	ACTN3	ADORA1	ADRA1A	ADRA1B	AKAP9	ALDOA	ANK2	ARG2	ARHGEF11	ASB3	ATP1A1	ATP1A2	ATP1B1	ATP2A1	ATP2A2	ATP8A2	BIN1	BMP10	C12orf57	CACNA1C	CACNA1D	CACNA1G	CACNA2D1	CACNB2	CALM1	CALM2	CALM3	CAMK2D	CASQ1	CASQ2	CAV1	CAV3	CCDC78	CCN2	CHGA	CHRNA1	CHRNB1	CHRND	CHUK	CLIC2	CSRP3	CTNNA3	CXCR4	DLG1	DMD	DMPK	DSC2	DSG2	DSP	DTNA	EEF2	EHD3	FGF12	FGF13	FKBP1B	FLNA	GAA	GATA4	GJA1	GJA5	GJC1	GPD1L	GRK2	GSN	GSTM2	GSTO1	HCN4	HDAC4	HOMER1	HRC	JSRP1	JUP	KBTBD13	KCNA5	KCND3	KCNE1	KCNE1B	KCNE2	KCNE3	KCNE4	KCNE5	KCNH2	KCNJ2	KCNJ3	KCNJ5	KCNJ8	KCNN2	KCNQ1	KLHL41	LMOD3	MAP2K3	MAP2K6	MB	MIR1-1	MIR133A1	MIR30E	MIR328	MTOR	MYBPC3	MYBPH	MYH14	MYH3	MYH6	MYH7	MYH8	MYL1	MYL2	MYL3	MYL4	MYLK2	NEDD4L	NKX2-5	NOS1	NOS1AP	NPPA	NUP155	P2RX4	PDE4B	PDE4D	PGAM2	PIK3CA	PIK3CG	PKP2	PLN	PPP1R13L	PRKACA	PVALEF	RANGRF	RCSD1	RGS2	RNF207	RPS6KB1	RYR2	SCN10A	SCN1A	SCN1B	SCN2B	SCN3B	SCN4A	SCN4B	SCN5A	SLC8A1	SLC8A3	SLC9A1	SMAD5	SMAD7	SMPX	SNTA1	SRI	STAC	STAC2	STAC3	STC1	STRIT1	SYNM	TAZ	TCAP	TMEM38A	TMEM38B	TNNC1	TNNC2	TNNI1	TNNI2	TNNI3	TNNI3K	TNNT1	TNNT2	TNNT3	TPM1	TRPM4	TTN	UCN	VEGFB	ZC3H12A
GOBP_SUCCINATE_METABOLIC_PROCESS	> The chemical reactions and pathways involving succinate, also known as butanedioate or ethane dicarboxylate, the dianion of succinic acid. Succinate is an important intermediate in metabolism and a component of the TCA cycle. [ISBN:0198506732]	ALDH5A1	SDHA	SDHAF3	SDHB	SUCLG2
GOBP_SUCCINYL_COA_METABOLIC_PROCESS	> The chemical reactions and pathways involving succinyl-CoA, a compound composed of the monovalent acyl group 3-carboxypropanoyl, derived from succinic acid by loss of one OH group, linked to coenzyme A. [GOC:ai]	ACOT4	DLST	OGDH	SUCLA2	SUCLG2
GOBP_SULFIDE_OXIDATION	> The chemical reactions and pathways resulting in the conversion of sulfide to elemental sulfur in a higher oxidation state, or to sulfite or sulfate. [MetaCyc:P222-PWY, MetaCyc:P223-PWY, MetaCyc:PWY-5274, MetaCyc:PWY-5285]	ETHE1	SLC25A10	SQOR	SUOX	TSTD1
GOBP_SYNAPTIC_TRANSMISSION_GABAERGIC	> The vesicular release of  gamma-aminobutyric acid (GABA). from a presynapse, across a chemical synapse, the subsequent activation of GABA receptors at the postsynapse of a target cell (neuron, muscle, or secretory cell) and the effects of this activation on the postsynaptic membrane potential and ionic composition of the postsynaptic cytosol. This process encompasses both spontaneous and evoked release of neurotransmitter and all parts of synaptic vesicle exocytosis. Evoked transmission starts with the arrival of an action potential at the presynapse. [GOC:dos, ISBN:0126603030]	ADORA1	ADRA1A	BAIAP3	CA7	CLCN3	CLN3	CLSTN3	CNR1	CNR2	CNTNAP4	DRD2	GABRA1	GABRA2	GABRA3	GABRA4	GABRA5	GABRA6	GABRB2	GABRE	GABRG1	GABRG2	GABRG3	HAP1	HTR1B	KIF5B	KRAS	NISCH	NLGN1	NLGN2	NPAS4	NPS	NPY5R	OXTR	PHF24	PLCL1	PLCL2	PRKCE	PTEN	RAC3	STXBP1	SYN3	TAC1	TPBG	USP46	ZDHHC12	ZDHHC3
GOBP_THIOESTER_BIOSYNTHETIC_PROCESS	> The chemical reactions and pathways resulting in the formation of a thioester, a compound of general formula RC(=O)SR' in which the linking oxygen in an ester is replaced by a sulfur atom. They are the product of esterification between a carboxylic acid and a thiol. [GOC:bf, http://encyclopedia.thefreedictionary.com/Thioester]	ACACA	ACACB	ACAT1	ACLY	ACSBG1	ACSBG2	ACSF3	ACSL1	ACSL3	ACSL4	ACSL5	ACSL6	ACSS1	ACSS2	CBR4	DIP2A	DLAT	DLD	ELOVL1	ELOVL2	ELOVL3	ELOVL4	ELOVL5	ELOVL6	ELOVL7	FASN	GCDH	GSTZ1	HACD1	HACD2	HSD17B12	HSD17B8	HTD2	MLYCD	MPC2	PDHA1	PDHA2	PDHB	PDHX	PDK1	PDK2	PDK3	PDK4	PDP1	PDP2	PDPR	PPCS	PPT1	PPT2	SCD	SCD5	SLC25A1	TECR
GOBP_THIOESTER_METABOLIC_PROCESS	> The chemical reactions and pathways involving a thioester, a compound of general formula RC(=O)SR' in which the linking oxygen in an ester is replaced by a sulfur atom. They are the product of esterification between a carboxylic acid and a thiol. [GOC:bf, Wikipedia:Thioester]	AADAT	AASS	ABCD1	AC098591.2	ACACA	ACACB	ACAT1	ACBD6	ACLY	ACOT1	ACOT11	ACOT12	ACOT13	ACOT2	ACOT4	ACOT6	ACOT7	ACOT8	ACOT9	ACSBG1	ACSBG2	ACSF2	ACSF3	ACSL1	ACSL3	ACSL4	ACSL5	ACSL6	ACSM1	ACSM2A	ACSM2B	ACSM3	ACSM4	ACSM5	ACSM6	ACSS1	ACSS2	BAAT	CBR4	DBI	DGAT1	DGAT2	DIP2A	DLAT	DLD	DLST	ELOVL1	ELOVL2	ELOVL3	ELOVL4	ELOVL5	ELOVL6	ELOVL7	FAR1	FAR2	FASN	FITM2	GCDH	GLYAT	GPAM	GPAT4	GSTZ1	HACD1	HACD2	HMGCL	HMGCS1	HMGCS2	HSD17B12	HSD17B4	HSD17B8	HTD2	KYNU	MCEE	MLYCD	MPC2	MVD	MVK	NUDT7	OGDH	OXSM	PDHA1	PDHA2	PDHB	PDHX	PDK1	PDK2	PDK3	PDK4	PDP1	PDP2	PDPR	PIPOX	PMVK	PPCS	PPT1	PPT2	SCD	SCD5	SLC25A1	SUCLA2	SUCLG2	TDO2	TECR	THEM4	THEM5
GOBP_THREONINE_CATABOLIC_PROCESS	> The chemical reactions and pathways resulting in the breakdown of threonine (2-amino-3-hydroxybutyric acid), a polar, uncharged, essential amino acid found in peptide linkage in proteins. [GOC:jl, ISBN:0198506732]	GCAT	RIDA	SDS	SDSL	TDH
GOBP_THREONINE_METABOLIC_PROCESS	> The chemical reactions and pathways involving threonine (2-amino-3-hydroxybutyric acid), a polar, uncharged, essential amino acid found in peptide linkage in proteins. [GOC:jl, ISBN:0198506732]	GCAT	PHGDH	RIDA	SDS	SDSL	TDH
GOBP_TONIC_SMOOTH_MUSCLE_CONTRACTION	> A process in which force is generated within tonic smooth muscle tissue, resulting in a change in muscle geometry. Force generation involves a chemo-mechanical energy conversion step that is carried out by the actin/myosin complex activity, which generates force through ATP hydrolysis. In the tonic smooth muscle, the muscle contraction occurs without an ordered sarcomeric structure. Tonic smooth muscle contraction occurs as a sustained continuous contraction. [GOC:mtg_muscle]	BBS2	CD38	EDN1	EDN2	EDNRA	HTR2A	MKKS	MYLK	NMU	SCNN1B
GOBP_TRANSITION_BETWEEN_FAST_AND_SLOW_FIBER	> The process of conversion of fast-contracting muscle fibers to a slower character. This may involve slowing of contractile rate, slow myosin gene induction, increase in oxidative metabolic properties, altered electrophysiology and altered innervation. This process also regulates skeletal muscle adapatation. [GOC:ef, GOC:mtg_muscle]	ACTN3	ATP2A2	MIR208B	MIR499A	MYH7	PPP3CA	TNNC1	TNNT1
GOBP_TRANSLATIONAL_ELONGATION	> The successive addition of amino acid residues to a nascent polypeptide chain during protein biosynthesis. [GOC:ems]	ABTB1	ALKBH1	AURKAIP1	CHCHD1	CPEB2	CPEB3	DAP3	DIO2	DNAJC24	DPH1	DPH2	DPH3	DPH3P1	DPH5	DPH6	DPH7	EEF1A1	EEF1A1P5	EEF1A2	EEF1B2	EEF1D	EEF1G	EEF2	EEF2K	EEFSEC	EFL1	EIF4A3	EIF5A	EIF5A2	EIF5AL1	ERAL1	GADD45GIP1	GFM1	GRM5	GTPBP1	GTPBP2	HBS1L	LTN1	MRPL1	MRPL10	MRPL11	MRPL12	MRPL13	MRPL14	MRPL15	MRPL16	MRPL17	MRPL18	MRPL19	MRPL2	MRPL20	MRPL21	MRPL22	MRPL23	MRPL24	MRPL27	MRPL28	MRPL3	MRPL30	MRPL32	MRPL33	MRPL34	MRPL35	MRPL36	MRPL37	MRPL38	MRPL39	MRPL4	MRPL40	MRPL41	MRPL42	MRPL43	MRPL44	MRPL45	MRPL46	MRPL47	MRPL48	MRPL49	MRPL50	MRPL51	MRPL52	MRPL53	MRPL54	MRPL55	MRPL57	MRPL58	MRPL9	MRPS10	MRPS11	MRPS12	MRPS14	MRPS15	MRPS16	MRPS17	MRPS18A	MRPS18B	MRPS18C	MRPS2	MRPS21	MRPS22	MRPS23	MRPS24	MRPS25	MRPS26	MRPS27	MRPS28	MRPS30	MRPS31	MRPS33	MRPS34	MRPS35	MRPS36	MRPS5	MRPS6	MRPS7	MRPS9	NEMF	OXA1L	PTCD3	RACK1	RPL30	RPLP1	RPLP2	SECISBP2	SECISBP2L	SELENOT	SEPSECS	SHFL	SRP9	TRNAU1AP	TSFM	TUFM	USP16	ZNF598
GOBP_TRICARBOXYLIC_ACID_CYCLE	> A nearly universal metabolic pathway in which the acetyl group of acetyl coenzyme A is effectively oxidized to two CO2 and four pairs of electrons are transferred to coenzymes. The acetyl group combines with oxaloacetate to form citrate, which undergoes successive transformations to isocitrate, 2-oxoglutarate, succinyl-CoA, succinate, fumarate, malate, and oxaloacetate again, thus completing the cycle. In eukaryotes the tricarboxylic acid is confined to the mitochondria. See also glyoxylate cycle. [ISBN:0198506732]	ACO1	ACO2	CS	DHTKD1	DLAT	DLD	DLST	FAHD1	FH	IDH1	IDH2	IDH3A	IDH3B	IDH3G	IREB2	MDH1	MDH1B	MDH2	ME2	ME3	NNT	OGDH	OGDHL	PDHA1	PDHA2	PDHB	SDHA	SDHAF2	SDHB	SDHC	SDHD	SUCLA2	SUCLG1	SUCLG2
GOBP_TRICARBOXYLIC_ACID_METABOLIC_PROCESS	> The chemical reactions and pathways involving dicarboxylic acids, any organic acid containing three carboxyl (COOH) groups or anions (COO-). [GOC:mah]	ACLY	ACO1	ACO2	ASS1	CS	GLUD1	IDH1	IDH2	IDH3A	IDH3B	IDH3G	IREB2	SIRT4	SLC34A1
GOBP_TRIGLYCERIDE_METABOLIC_PROCESS	> The chemical reactions and pathways involving triglyceride, any triester of glycerol. The three fatty acid residues may all be the same or differ in any permutation. Triglycerides are important components of plant oils, animal fats and animal plasma lipoproteins. [ISBN:0198506732]	AADAC	ABHD5	ACSL1	ACSL4	AGMO	APOA1	APOA2	APOA4	APOA5	APOB	APOBR	APOC1	APOC2	APOC3	APOE	APOH	ATG14	C3	CAT	CAV1	CAV3	CETP	CNEP1R1	CPS1	CPT1A	CTDNEP1	CYP2E1	DAGLB	DDHD2	DGAT1	DGAT2	DGAT2L7P	FABP1	FABP12	FABP2	FABP3	FABP4	FABP5	FABP6	FABP7	FABP9	FBXW7	FGF21	FITM2	G6PC	GK	GK2	GK5	GNB3	GPAM	GPAT2	GPAT3	GPAT4	GPLD1	GPX1	INSIG1	LDLR	LIPC	LIPE	LIPF	LIPG	LIPH	LIPI	LMF1	LPGAT1	LPIN1	LPIN2	LPIN3	LPL	MBOAT7	MFSD2A	MGLL	MIR29B1	MIR30C1	MIR548P	MOGAT1	MOGAT2	MOGAT3	MTTP	NKX2-3	NR1H2	NR1H3	PANK2	PCK1	PCK2	PCSK9	PIK3CG	PLAAT3	PLIN5	PNLIPRP2	PNPLA1	PNPLA2	PNPLA3	PNPLA4	PNPLA5	PTPN11	RGN	SCARB1	SEL1L	SERPINA12	SIK1	SIRT1	SLC22A4	SLC27A1	SLC27A5	SORL1	SREBF1	THRSP
GOBP_TRIGLYCERIDE_RICH_LIPOPROTEIN_PARTICLE_REMODELING	> The acquisition, loss or modification of a protein or lipid within a triglyceride-rich lipoprotein particle, including the hydrolysis of triglyceride by lipoprotein lipase, with the subsequent loss of free fatty acid, and the transfer of cholesterol esters to a triglyceride-rich lipoprotein particle by cholesteryl ester transfer protein (CETP), with the simultaneous transfer of triglyceride from a triglyceride-rich lipoprotein particle. [GOC:BHF, GOC:expert_pt, GOC:mah, GOC:rl]	APOA1	APOA2	APOA4	APOA5	APOB	APOC2	APOC3	APOE	CETP	GPIHBP1	LCAT	LIPC	LPL	NR1H4
GOBP_TRYPTOPHAN_CATABOLIC_PROCESS	> The chemical reactions and pathways resulting in the breakdown of tryptophan, the chiral amino acid 2-amino-3-(1H-indol-3-yl)propanoic acid. [ISBN:0198547684]	AADAT	ACMSD	AFMID	HAAO	IDO1	IDO2	KMO	KYAT1	KYNU	TDO2
GOBP_TRYPTOPHAN_METABOLIC_PROCESS	> The chemical reactions and pathways involving tryptophan, the chiral amino acid 2-amino-3-(1H-indol-3-yl)propanoic acid. [ISBN:0198547684]	AADAT	ACMSD	AFMID	ATP7A	GCDH	HAAO	IDO1	IDO2	KMO	KYAT1	KYNU	TDO2
GOBP_UNSATURATED_FATTY_ACID_BIOSYNTHETIC_PROCESS	> The chemical reactions and pathways resulting in the formation of an unsaturated fatty acid, any fatty acid containing one or more double bonds between carbon atoms. [GOC:mah, MetaCyc:PWY-762, MetaCyc:PWY-782]	ABCD1	ABCD2	AKR1C3	ALOX12	ALOX15	ALOX15B	ANXA1	AVP	AVPR1A	CBR1	CD74	DAGLB	DECR2	DEGS1	EDN1	EDN2	ELOVL1	ELOVL2	ELOVL3	ELOVL4	ELOVL5	ELOVL6	ELOVL7	FABP5	FADS1	FADS2	FADS2B	FADS3	HPGDS	IL1B	MIF	MIR132	MIR204	MIR766	PIBF1	PLA2G3	PLA2G4A	PLA2G4F	PNPLA8	PRXL2B	PTGDS	PTGES	PTGES2	PTGES3	PTGIS	PTGS1	PTGS2	SCD	SCD5	SIRT1	TBXAS1
GOBP_UNSATURATED_FATTY_ACID_METABOLIC_PROCESS	> The chemical reactions and pathways involving an unsaturated fatty acid, any fatty acid containing one or more double bonds between carbon atoms. [GOC:mah]	ABCD1	ABCD2	ACAA1	ACOT8	ACOX1	ACSL1	AKR1C1	AKR1C2	AKR1C3	AKR1C4	ALOX12	ALOX12B	ALOX15	ALOX15B	ALOX5	ALOXE3	ANXA1	ATP6V1B1	AVP	AVPR1A	AWAT1	CBR1	CD74	CES2	CYP1A1	CYP1A2	CYP1B1	CYP2A13	CYP2A6	CYP2A7	CYP2B6	CYP2C18	CYP2C19	CYP2C8	CYP2C9	CYP2D6	CYP2D7	CYP2E1	CYP2F1	CYP2G1P	CYP2J2	CYP2S1	CYP2U1	CYP4A11	CYP4A22	CYP4F11	CYP4F12	CYP4F2	CYP4F3	CYP4F8	DAGLA	DAGLB	DECR2	DEGS1	EDN1	EDN2	ELOVL1	ELOVL2	ELOVL3	ELOVL4	ELOVL5	ELOVL6	ELOVL7	EPHX1	EPHX2	FAAH	FAAH2	FABP5	FADS1	FADS2	FADS2B	FADS3	GPX1	GPX4	GSTA1	GSTM1	GSTM2	GSTP1	HPGD	HPGDS	HSD17B4	IL1B	MAPK3	MGLL	MIF	MIR132	MIR204	MIR766	PIBF1	PLA2G10	PLA2G2F	PLA2G3	PLA2G4A	PLA2G4B	PLA2G4C	PLA2G4F	PLAA	PNPLA8	PRXL2B	PTGDS	PTGES	PTGES2	PTGES3	PTGIS	PTGR1	PTGR2	PTGS1	PTGS2	SCD	SCD5	SCP2	SIRT1	TBXAS1	TNFRSF1A	ZADH2
GOBP_UREA_CYCLE	> The sequence of reactions by which arginine is synthesized from ornithine, then cleaved to yield urea and regenerate ornithine. The overall reaction equation is NH3 + CO2 + aspartate + 3 ATP + 2 H2O = urea + fumarate + 2 ADP + 2 phosphate + AMP + diphosphate. [GOC:pde, GOC:vw, ISBN:0198506732]	ARG1	ARG2	ASL	ASS1	CEBPA	CPS1	NAGS	NMRAL1	OTC	SLC25A15	SLC25A2
GOBP_URINARY_BLADDER_SMOOTH_MUSCLE_CONTRACTION	> A process in which force is generated within smooth muscle tissue, resulting in a change in muscle geometry. This process occurs in the urinary bladder. Force generation involves a chemo-mechanical energy conversion step that is carried out by the actin/myosin complex activity, which generates force through ATP hydrolysis. The urinary bladder is a musculomembranous sac along the urinary tract. [GOC:mr, GOC:mtg_muscle, PMID:11768524, PMID:18276178, PMID:538956]	ATP2B4	HTR2A	KCNMA1	P2RX2	P2RX3
GOBP_URINARY_TRACT_SMOOTH_MUSCLE_CONTRACTION	> A process in which force is generated within smooth muscle tissue, resulting in a change in muscle geometry. This process occurs in the urinary tract. Force generation involves a chemo-mechanical energy conversion step that is carried out by the actin/myosin complex activity, which generates force through ATP hydrolysis. The urinary tract consists of organs of the body that produce and discharge urine. These include the kidneys, ureters, bladder, and urethra. [GOC:ef, GOC:mtg_muscle, MA:0000325, MSH:D014551]	ATP2B4	HTR2A	KCNMA1	P2RX2	P2RX3	TBX2	TBX3
GOBP_URONIC_ACID_METABOLIC_PROCESS	> The chemical reactions and pathways involving uronic acid, any monocarboxylic acid formally derived by oxidizing to a carboxyl group the terminal hydroxymethylene group of either an aldose with four or more carbon atoms in the molecule, or of any glycoside derived from such an aldose. [ISBN:0198506732]	ABHD10	AKR1A1	CRYL1	DCXR	PRKCE	SORD	UGT1A1	UGT1A10	UGT1A3	UGT1A4	UGT1A5	UGT1A6	UGT1A7	UGT1A8	UGT1A9	UGT2A1	UGT2A2	UGT2A3	UGT2B11	UGT2B15	UGT2B17	UGT2B28	UGT2B4	UGT2B7	XYLB
GOBP_UTERINE_SMOOTH_MUSCLE_CONTRACTION	> A process in which force is generated within smooth muscle tissue, resulting in a change in muscle geometry. This process occurs in the uterus. Force generation involves a chemo-mechanical energy conversion step that is carried out by the actin/myosin complex activity, which generates force through ATP hydrolysis. The uterus is a muscular organ of the female mammal for containing and usually for nourishing the young during development prior to birth. [GOC:sl]	ADRA2B	ADRA2C	GPER1	OXT	OXTR	SETD3	TACR1	TACR2	TACR3
GOBP_VACUOLAR_PROTON_TRANSPORTING_V_TYPE_ATPASE_COMPLEX_ASSEMBLY	> The aggregation, arrangement and bonding together of a vacuolar proton-transporting V-type ATPase complex, proton-transporting two-sector ATPase complex that couples ATP hydrolysis to the transport of protons across the vacuolar membrane. [GOC:BHF, GOC:mah]	ALDOB	CCDC115	TM9SF4	TMEM199	VMA21
GOBP_VASCULAR_ASSOCIATED_SMOOTH_MUSCLE_CONTRACTION	> A process, occurring in the vascular tissue, whereby actin/myosin complex activity generates force through ATP hydrolysis resulting in a change in smooth muscle geometry. This process is always coupled to chemo-mechanical energy conversion. [GOC:mtg_muscle, MA:0002718]	ACTA2	ADRA2B	ARHGAP42	ATP2B1	BBS2	CD38	CHRM3	COMP	DOCK4	DOCK5	EDN1	EDN2	EDN3	EDNRA	EDNRB	HTR2A	MIR21	MKKS	P2RX1	PIK3C2A	RAP1GDS1	SCNN1B	SLC8A1	ZDHHC21
GOBP_VERY_LONG_CHAIN_FATTY_ACID_CATABOLIC_PROCESS	> The chemical reactions and pathways resulting in the breakdown of a fatty acid which has a chain length greater than C22. [PMID:7744868]	ABCD1	ABCD2	ABCD3	ABCD4	SLC27A2	SLC27A4
GOBP_VERY_LONG_CHAIN_FATTY_ACID_METABOLIC_PROCESS	> The chemical reactions and pathways involving a fatty acid which has a chain length greater than C22. [GOC:hjd]	ABCD1	ABCD2	ABCD3	ABCD4	ACAA1	ACOT1	ACOT2	ACOT4	ACOX1	ACOX2	ACSBG1	ACSL1	ACSL6	CYP4F12	CYP4F2	ELOVL1	ELOVL2	ELOVL3	ELOVL4	ELOVL5	ELOVL6	ELOVL7	HACD1	HACD2	HACD3	HACD4	HSD17B4	PEX2	SLC27A2	SLC27A4	SLC27A5	SLC27A6	TECR	TECRL
GOBP_VOLUNTARY_SKELETAL_MUSCLE_CONTRACTION	> A process in which force is generated within voluntary skeletal muscle tissue, resulting in a change in muscle geometry. Force generation involves a chemo-mechanical energy conversion step that is carried out by the actin/myosin complex activity, which generates force through ATP hydrolysis. In the voluntary skeletal muscle, the muscle contraction takes advantage of an ordered sarcomeric structure and it is under voluntary control. Voluntary skeletal muscle is skeletal muscle that is under conscious control. [GOC:mtg_cardio, GOC:mtg_muscle]	ATP2A1	MB	MYH7	STRIT1	SYNM	TNNT1
GOCC_ACROSOMAL_MEMBRANE	> The membrane that surrounds the acrosomal lumen. The acrosome is a special type of lysosome in the head of a spermatozoon that contains acid hydrolases and is concerned with the breakdown of the outer membrane of the ovum during fertilization. [GOC:dph]	ACRBP	ATP8B3	BSG	CAV1	CAV2	CCDC136	CD46	CFAP65	EQTN	FAM170B	HYAL3	IZUMO1	PCSK4	PLA1A	RND2	SERPINA5	SPACA1	SPACA3	SPACA6	TEKT3	TMEM190	TMEM225	TMEM95	TRIP11	ZPBP
GOCC_ACROSOMAL_VESICLE	> A structure in the head of a spermatozoon that contains acid hydrolases, and is concerned with the breakdown of the outer membrane of the ovum during fertilization. It lies just beneath the plasma membrane and is derived from the lysosome. [ISBN:0124325653, ISBN:0198506732]	ABHD2	ACR	ACRBP	ACRV1	ADAM15	AKAP3	ARC	ATP6V0A2	ATP6V1E2	ATP8B3	BMF	BSG	CALR	CAPN11	CATSPER3	CATSPER4	CAV1	CAV2	CCDC136	CD46	CEP131	CFAP65	CLK3	CRCP	CSNK2A2	CTNNA1	CXADR	CYLC1	DKKL1	DLD	DPEP3	DRD2	ENKUR	EQTN	FABP9	FAM170B	GLIPR1L1	GNAT3	GOLGA1	HEXB	HYAL3	IL4I1	IQCF1	IQUB	ITGA1	IZUMO1	KCNJ11	KIAA1210	KIT	KNL1	LOXL1	LRGUK	LY6K	LYZL4	LYZL6	MORN2	MROH2B	NCF2	NOTCH1	NUDT1	PATE4	PCSK4	PLA1A	PLA2G10	POMT1	PPFIA3	PRKACA	PRSS37	PRSS55	RAB3A	RACGAP1	RCBTB2	RND2	SCNN1A	SERPINA5	SH3GL3	SKIL	SNAPIN	SPACA1	SPACA3	SPACA4	SPACA6	SPACA7	SPACA9	SPAG8	SPAG9	SPAM1	SPESP1	SPINK2	STK31	SV2B	SYT8	TBC1D21	TBXA2R	TCP1	TCP11	TCP11X1	TCTEX1D4	TEKT3	TEX101	TEX22	TMEM190	TMEM225	TMEM95	TMPRSS12	TRIM36	TRIP11	TSSK1B	TSSK2	TSSK4	TXNDC8	VDAC2	VEZT	ZPBP	ZPBP2
GOCC_AMINOACYL_TRNA_SYNTHETASE_MULTIENZYME_COMPLEX	> A multienzyme complex found in all multicellular eukaryotes composed of eight proteins with aminoacyl-tRNA synthetase activities (abbreviated as: ArgRS, AspRS, GluProRS, GlnRS, IleRS, LeuRS, LysRS, MetRS where RS is the enzyme, preceded by the amino acid it uses as a substrate) as well as three non-synthetase proteins (p43, p38, and p18) with diverse functions. Several of these subunits are known dimers, so the total polypeptide count in the multisynthetase complex is at least fifteen. All of the enzymes in this assembly catalyze the same reaction, the covalent attachment of an amino acid to either the 2'- or 3'-hydroxyl of the 3'-terminal adenosine of tRNA, but using different substrates. [GOC:jl, PMID:16169847]	AIMP1	AIMP2	DARS1	EEF1E1	EPRS1	IARS1	KARS1	LARS1	MARS1	QARS1	RARS1
GOCC_CARBOXY_TERMINAL_DOMAIN_PROTEIN_KINASE_COMPLEX	> A protein complex that phosphorylates amino acid residues of RNA polymerase II C-terminal domain repeats; phosphorylation occurs mainly on Ser2 and Ser5. [PMID:15047695, PMID:16721054, PMID:17079683]	CCNH	CCNK	CCNT1	CCNT2	CDK12	CDK13	CDK7	CDK9	ERCC2	ERCC3	GTF2H1	GTF2H2	GTF2H2C	GTF2H2C_2	GTF2H3	GTF2H4	GTF2H5	MMS19	MNAT1	RB1	SNW1
GOCC_CATION_TRANSPORTING_ATPASE_COMPLEX	> Protein complex that carries out the reaction: ATP + H2O + cation(out) = ADP + phosphate + cation(in). [GOC:BHF]	ABCC8	ABCC9	ATP12A	KCNJ8	PLN	SLC9A1
GOCC_CLATHRIN_SCULPTED_GAMMA_AMINOBUTYRIC_ACID_TRANSPORT_VESICLE	> A clathrin-sculpted lipid bilayer membrane-enclosed vesicle after clathrin release and containing gamma-aminobutyric acid transport vesicle. [GOC:dph]	DNAJC5	GAD1	GAD2	HSPA8	RAB3A	SLC32A1	SYT1	VAMP2
GOCC_COMPACT_MYELIN	> The portion of the myelin sheath in which layers of cell membrane are tightly juxtaposed, completely excluding cytoplasm. The juxtaposed cytoplasmic surfaces form the major dense line, while the juxtaposed extracellular surfaces form the interperiod line visible in electron micrographs. [GOC:dgh, NIF_Subcellular:sao1123256993]	AKR1B1	JAM3	MAG	MARVELD2	MBP	MPP5	NCMAP	PLLP	PRKCI	PTEN	SIRT2
GOCC_DENSE_BODY	> An electron dense body which may contain granules. [ISBN:0195065719, NIF_Subcellular:sao730872736]	ACTB	ACTG1	PIWIL1	PIWIL2	SND1
GOCC_DEUTEROSOME	> A spherical, electron dense, cytoplasmic structure that is involved in de novo assembly of centrioles. [GOC:cilia, GOC:dos, PMID:24075808, PMID:25047614, PMID:5661997]	CCDC78	CEP152	DEUP1	PLK4	SASS6
GOCC_ENDOPLASMIC_RETICULUM	> The irregular network of unit membranes, visible only by electron microscopy, that occurs in the cytoplasm of many eukaryotic cells. The membranes form a complex meshwork of tubular channels, which are often expanded into slitlike cavities called cisternae. The ER takes two forms, rough (or granular), with ribosomes adhering to the outer surface, and smooth (with no ribosomes attached). [ISBN:0198506732]	A1CF	AADAC	ABCA1	ABCA4	ABCA7	ABCA8	ABCB6	ABCB9	ABCC12	ABCC6	ABCD1	ABCD4	ABCG1	ABHD12	ABHD12B	ABHD4	ABI1	ACER1	ACER3	ACO1	ACSBG1	ACSL1	ACSL3	ACSL4	ACSL5	ACSL6	ADAM10	ADAMTS13	ADAMTS5	ADAMTS7	ADAMTS9	ADAMTSL1	ADAMTSL4	ADIPOQ	ADORA1	ADPGK	AFP	AGA	AGL	AGMO	AGPAT1	AGPAT2	AGPAT3	AGPAT4	AGPAT5	AGR2	AGR3	AGTRAP	AHCYL1	AHCYL2	AHSA1	AHSG	AIFM3	AIMP1	AKAP6	ALB	ALDH3A1	ALDH3A2	ALG1	ALG10	ALG10B	ALG11	ALG12	ALG13	ALG14	ALG1L	ALG1L2	ALG2	ALG3	ALG5	ALG6	ALG8	ALG9	ALKBH1	ALOX5AP	AMBN	AMELX	AMFR	AMTN	ANGEL1	ANK1	ANK3	ANKLE2	ANKRD13C	ANKS4B	ANO5	ANO7	ANO8	ANP32A	ANTXR2	ANXA7	AOC3	APBB1	APEX1	APH1A	APH1B	APLP2	APOA1	APOA2	APOA4	APOA5	APOB	APOC1	APOD	APOE	APOL1	APOL2	APOO	APP	AQP11	AQP5	ARCN1	AREG	ARHGAP32	ARHGAP5	ARL6IP1	ARL6IP5	ARMC10	ARSA	ARSB	ARSD	ARSF	ARSG	ARSH	ARSI	ARSJ	ARSK	ARSL	ART1	ARV1	ASB11	ASGR2	ASPH	ASS1	ATF6	ATF6B	ATG101	ATG13	ATG14	ATG2A	ATG2B	ATG9A	ATL1	ATL2	ATL3	ATP10A	ATP10B	ATP10D	ATP11A	ATP11B	ATP11C	ATP13A1	ATP1A1	ATP1A3	ATP2A1	ATP2A2	ATP2A3	ATP2C1	ATP2C2	ATP5F1B	ATP5F1C	ATP5F1D	ATP5F1E	ATP5F1EP2	ATP6AP1	ATP6AP2	ATP7A	ATP8A1	ATP8B1	ATP8B2	ATP8B3	ATXN3	AUP1	AVPR2	AWAT1	AWAT2	B2M	B3GALNT2	B3GALT5	B3GAT1	B3GLCT	BACE1	BACE2	BAK1	BAX	BCAP29	BCAP31	BCHE	BCL2	BCL2L10	BDKRB1	BECN1	BET1	BFAR	BGLAP	BMP15	BMP4	BNIP1	BNIP3	BNIP3L	BOK	BPIFB2	BRINP1	BRINP2	BRINP3	BRSK2	BSCL2	BSG	C18orf32	C19orf12	C2CD2L	C3	C3orf52	C4A	C8orf17	CA4	CACNA2D1	CALCRL	CALHM1	CALR	CALR3	CALU	CAMK2B	CAMK2D	CAMK2G	CAMLG	CANT1	CANX	CAPN2	CARD19	CASP12	CASP4	CASQ1	CASQ2	CAST	CAT	CATSPER3	CAV1	CAV3	CAVIN1	CBLN3	CCDC115	CCDC134	CCDC3	CCDC47	CCDC78	CCDC88A	CCDC88B	CCN1	CCR10	CD1D	CD320	CD3E	CD4	CD59	CD74	CDC14C	CDC42	CDH2	CDIPT	CDK1	CDKAL1	CDNF	CDS1	CDS2	CEMIP	CEPT1	CERCAM	CERKL	CERS1	CERS2	CERS3	CERS4	CERS5	CERS6	CERT1	CES1	CES2	CES3	CFP	CFTR	CGRRF1	CH25H	CHERP	CHGB	CHI3L1	CHODL	CHP1	CHPT1	CHRDL1	CHRM3	CIB1	CIDEC	CISD2	CKAP4	CLCC1	CLCN4	CLDN14	CLDN8	CLEC18A	CLEC18B	CLEC18C	CLEC2D	CLGN	CLN3	CLN5	CLN6	CLN8	CLSTN1	CLSTN2	CLSTN3	CLU	CMYA5	CNBP	CNIH1	CNIH2	CNIH3	CNIH4	CNPY1	CNPY2	CNPY3	CNR2	COL10A1	COL11A1	COL11A2	COL12A1	COL13A1	COL14A1	COL15A1	COL16A1	COL17A1	COL18A1	COL19A1	COL1A1	COL1A2	COL20A1	COL21A1	COL22A1	COL23A1	COL24A1	COL25A1	COL26A1	COL27A1	COL28A1	COL2A1	COL3A1	COL4A1	COL4A2	COL4A3	COL4A4	COL4A5	COL4A6	COL5A1	COL5A2	COL5A3	COL6A1	COL6A2	COL6A3	COL7A1	COL8A1	COL8A2	COL9A1	COL9A2	COL9A3	COLGALT1	COLGALT2	COPA	COPB1	COPB2	COPE	COPG1	COPG2	COPZ1	COPZ2	CP	CPEB4	CPED1	CPQ	CPT1C	CRABP2	CRAT	CREB3	CREB3L1	CREB3L2	CREB3L3	CREB3L4	CREG2	CRELD2	CRTAP	CRYZL2P-SEC16B	CSF1	CSH1	CSH2	CSPG5	CST3	CST7	CTAGE1	CTAGE15	CTAGE3P	CTAGE4	CTAGE6	CTAGE8	CTAGE9	CTDNEP1	CTSA	CTSC	CTSW	CTSZ	CUBN	CWH43	CYB561D2	CYB5A	CYB5R1	CYB5R2	CYB5R3	CYB5R4	CYB5RL	CYBA	CYBB	CYBC1	CYP17A1	CYP19A1	CYP1A1	CYP1A2	CYP1B1	CYP21A2	CYP26A1	CYP26B1	CYP26C1	CYP2A13	CYP2A6	CYP2A7	CYP2B6	CYP2C18	CYP2C19	CYP2C8	CYP2C9	CYP2D6	CYP2E1	CYP2F1	CYP2J2	CYP2R1	CYP2S1	CYP2U1	CYP2W1	CYP39A1	CYP3A4	CYP3A43	CYP3A5	CYP3A7	CYP46A1	CYP4A11	CYP4A22	CYP4B1	CYP4F11	CYP4F12	CYP4F2	CYP4F22	CYP4F3	CYP4F8	CYP4V2	CYP4X1	CYP4Z1	CYP51A1	CYP7A1	CYP7B1	CYP8B1	DAD1	DAG1	DBH	DBI	DCSTAMP	DDN	DDOST	DDRGK1	DEGS1	DEGS2	DERL1	DERL2	DERL3	DGAT1	DGAT2	DGAT2L6	DGAT2L7P	DHCR24	DHCR7	DHDDS	DHRS1	DHRS3	DHRS4	DHRS7B	DHRS7C	DHRS9	DIAPH2	DIO1	DIPK1A	DIPK1B	DIPK1C	DISC1	DISP3	DLG1	DLG4	DMP1	DMPK	DNAJA1	DNAJB11	DNAJB12	DNAJB14	DNAJB2	DNAJB9	DNAJC1	DNAJC10	DNAJC14	DNAJC18	DNAJC25	DNAJC3	DNASE1L1	DNASE1L3	DNM1L	DOLK	DOLPP1	DPAGT1	DPM1	DPM2	DPM3	DRD1	DSE	DST	DTNBP1	DUOX1	DUOX2	DUOXA1	DUOXA2	DUS2	EBI3	EBP	EBPL	ECPAS	EDA	EDEM1	EDEM2	EDEM3	EDN1	EEF1B2	EEF1D	EEF1G	EGFR	EHD4	EI24	EIF2AK3	EIF5A	EIF5A2	EIF5AL1	ELAPOR1	ELAVL1	ELOVL1	ELOVL2	ELOVL3	ELOVL4	ELOVL5	ELOVL6	ELOVL7	EMC1	EMC10	EMC2	EMC3	EMC4	EMC6	EMC7	EMC8	EMC9	EMD	ENAM	ENTPD2	ENTPD5	EOGT	EPHA4	EPHA5	EPHB1	EPHX1	EPHX3	EPM2AIP1	ERAP1	ERAP2	ERG28	ERGIC1	ERGIC2	ERGIC3	ERLEC1	ERLIN1	ERLIN2	ERMARD	ERMP1	ERN1	ERN2	ERO1A	ERO1B	ERP27	ERP29	ERP44	ESD	ESYT1	ESYT2	ESYT3	EVA1A	EXT1	EXT2	EXTL1	EXTL2	EXTL3	F10	F12	F2	F5	F7	F8	F9	FA2H	FAAH	FADS1	FADS2	FADS2B	FADS3	FAF1	FAF2	FAIM2	FAM172A	FAM20A	FAM20C	FAM8A1	FATE1	FAXDC2	FBN1	FBXO2	FBXO6	FBXW7	FCRLB	FDFT1	FGA	FGB	FGD5	FGF23	FGFR3	FGFR4	FGG	FIBIN	FICD	FIS1	FITM1	FITM2	FKBP10	FKBP14	FKBP1A	FKBP1B	FKBP2	FKBP7	FKBP8	FKBP9	FKRP	FKTN	FLRT1	FLRT2	FLRT3	FLT3	FMN1	FMN2	FMO1	FMO2	FMO3	FMO4	FMO5	FN1	FNDC4	FNDC5	FOLR1	FOS	FOXRED2	FSD2	FSTL1	FSTL3	FTCD	FUCA2	FURIN	FUT10	FYN	FZD6	FZD9	G6PC	G6PC2	G6PC3	GABARAP	GABARAPL1	GABARAPL2	GALNT1	GALNT2	GANAB	GAS6	GASK1A	GBA	GBA2	GCG	GDPD1	GDPD3	GET1	GET3	GGCX	GGT2	GHDC	GHRL	GIGYF2	GIMAP1	GIMAP2	GIMAP7	GIMAP8	GIP	GJA1	GJB1	GJC1	GLRA1	GLUD1	GLUL	GLYATL2	GNAI3	GNAZ	GNPNAT1	GNRH1	GOLM1	GOLT1A	GOLT1B	GORASP2	GOSR2	GPAA1	GPAT3	GPAT4	GPC2	GPC3	GPER1	GPR37	GPR85	GPSM1	GPX7	GPX8	GRAMD1A	GRAMD1B	GRAMD1C	GRAMD2A	GRAMD4	GRIA1	GRIA2	GRIK5	GRIN2A	GRINA	GRIP1	GRM6	GRN	GSG1	GSTM2	GUCY2C	GUCY2D	H6PD	HACD1	HACD2	HACD3	HACD4	HACE1	HADHB	HAP1	HAX1	HCRT	HERPUD1	HGFAC	HHAT	HHATL	HK2	HLA-A	HLA-B	HLA-C	HLA-DPA1	HLA-DPB1	HLA-DQA1	HLA-DQA2	HLA-DQB1	HLA-DQB2	HLA-DRA	HLA-DRB1	HLA-DRB3	HLA-DRB4	HLA-DRB5	HLA-E	HLA-F	HLA-G	HLA-H	HM13	HMGCLL1	HMGCR	HMOX1	HMOX2	HNRNPR	HPD	HPN	HPS6	HRC	HS1BP3	HSD11B1	HSD11B2	HSD17B11	HSD17B12	HSD17B13	HSD17B2	HSD17B3	HSD17B6	HSD17B7	HSD3B1	HSD3B2	HSD3B7	HSP90B1	HSPA13	HSPA1A	HSPA1B	HSPA5	HSPBP1	HTR5A	HTRA2	HTT	HYAL2	HYAL3	HYOU1	ICMT	IER3IP1	IFI27	IFIT2	IFNGR2	IGFBP1	IGFBP3	IGFBP4	IGFBP5	IGFBP7	IGLL1	IKBIP	IL12A	IL12B	IL15RA	IL23A	IL27	IL6	ILDR2	ILVBL	INPP5K	INS	INSIG1	INSIG2	IRAG1	IRAG2	IRGC	IRGM	ITGA5	ITGA8	ITIH2	ITPR1	ITPR2	ITPR3	JAGN1	JKAMP	JMJD8	JPH1	JPH2	JPH3	JPH4	JSRP1	KCNA1	KCNA2	KCNA5	KCNE2	KCNG3	KCNIP3	KCNIP4	KCNJ11	KCNJ2	KCNK2	KCNQ1	KCNRG	KCTD17	KDELR1	KDELR2	KDELR3	KDR	KDSR	KEAP1	KIF1C	KIFAP3	KL	KLB	KLHL14	KLHL41	KLK6	KNG1	KPNA2	KPNB1	KRTCAP2	KSR1	KTN1	LACC1	LAMA3	LAMB1	LAMB2	LAMC1	LARS1	LBR	LCLAT1	LCT	LCTL	LDAH	LEMD2	LGALS1	LIN28A	LINC01547	LIPC	LMAN1	LMAN1L	LMAN2	LMAN2L	LMBR1L	LMBRD1	LMF1	LMF2	LNPK	LOXL2	LPCAT1	LPCAT2	LPCAT3	LPCAT4	LPGAT1	LPIN1	LPIN2	LPIN3	LRAT	LRBA	LRIT1	LRIT3	LRP2	LRP5	LRP6	LRPAP1	LRRC59	LRRC8B	LRRC8C	LRRC8D	LRRC8E	LRRK2	LRRTM1	LRTOMT	LSG1	LSS	LTBP1	LTC4S	LYNX1	LYPLA1	MACO1	MAGEA3	MAGT1	MAL	MAMDC2	MAN1A1	MAN1A2	MAN1B1	MAN1C1	MANF	MAP2K1	MAP2K2	MAP3K5	MAPK8IP1	MARCHF1	MARCHF2	MARCHF5	MARCHF6	MATN3	MBOAT1	MBOAT2	MBOAT4	MBOAT7	MBTPS1	MBTPS2	MCFD2	MCRS1	MCTP1	MELTF	MEN1	MEPE	MESD	MEST	METTL7A	MFGE8	MFSD2A	MGAT4A	MGAT4B	MGAT4D	MGLL	MGRN1	MGST1	MGST2	MGST3	MIA2	MIA3	MINPP1	MIP	MLANA	MLC1	MLEC	MMGT1	MMP23B	MMP27	MOGAT1	MOGAT2	MOGAT3	MOGS	MOSPD1	MOSPD2	MOSPD3	MOXD1	MPDU1	MPIG6B	MPPE1	MR1	MRAP	MRAP2	MRLN	MS4A4A	MSLN	MSMO1	MSRB3	MTDH	MTMR12	MTMR6	MTMR9	MTOR	MTTP	MX1	MXRA7	MXRA8	MYDGF	MYMX	MYO1D	MYO5A	MYOC	MYORG	MYRF	MYRFL	MZB1	NAT8	NAT8B	NAT8L	NBAS	NBEAL2	NCEH1	NCF1	NCK1	NCK2	NCLN	NCSTN	NDFIP1	NDFIP2	NDRG4	NDUFB8	NECAB3	NENF	NEU4	NFE2L1	NHLRC1	NKIRAS1	NLRP3	NOL3	NOMO1	NOMO2	NOMO3	NOS1	NOS1AP	NOTCH1	NOTCH2	NOTCH3	NOTCH4	NOTUM	NOX4	NOX5	NPC1	NPC2	NPHS2	NPLOC4	NR3C2	NRROS	NRXN1	NSDHL	NSG1	NT5C3A	NTSR1	NUCB1	NUCB2	NUP210	NUS1	OAS1	OCA2	OLFM1	OPRM1	ORMDL1	ORMDL2	ORMDL3	OS9	OSBP	OSBP2	OSBPL3	OSBPL5	OSBPL6	OSBPL7	OSBPL8	OST4	OSTC	OTOF	OTULINL	P2RX3	P2RY13	P3H1	P3H2	P3H3	P3H4	P4HA1	P4HA2	P4HA3	P4HB	P4HTM	PACS2	PAFAH2	PANX1	PAPPA-AS1	PARK7	PARP16	PCDHA1	PCDHA2	PCK1	PCSK6	PCSK9	PCYT1A	PCYT1B	PCYT2	PDCD6	PDCD6IP	PDCL3	PDE2A	PDE3B	PDE9A	PDGFA	PDGFB	PDGFC	PDGFD	PDIA2	PDIA3	PDIA4	PDIA5	PDIA6	PDILT	PDXDC1	PDXDC2P-NPIPB14P	PDZD2	PDZD8	PEDS1	PEF1	PEMT	PENK	PEX16	PEX3	PGAP1	PGAP2	PGAP3	PGRMC1	PGRMC2	PGS1	PHEX	PHTF1	PHTF2	PI4KB	PIEZO1	PIGA	PIGB	PIGC	PIGF	PIGG	PIGH	PIGK	PIGL	PIGM	PIGN	PIGO	PIGP	PIGQ	PIGS	PIGT	PIGU	PIGV	PIGW	PIGX	PIGY	PIGZ	PIK3C2B	PIK3R1	PINK1	PIP4K2B	PIP4K2C	PITPNB	PITPNM1	PJA2	PKD1	PKD2	PKD2L1	PKHD1	PKM	PKMYT1	PLA2G2A	PLA2G4A	PLA2G4C	PLAAT3	PLAUR	PLCB4	PLCD4	PLD1	PLD2	PLD3	PLD4	PLEKHF2	PLIN1	PLIN2	PLN	PLOD1	PLOD2	PLOD3	PLP2	PLPP2	PLPP3	PLPP7	PLSCR2	PMEL	PML	PNLDC1	PNPLA2	PNPLA3	PNPLA6	PNPLA7	PNPLA8	PNPT1	POFUT1	POFUT2	POGLUT1	POGLUT2	POGLUT3	POM121	POM121C	POMGNT2	POMK	POMP	POMT1	POMT2	POR	PORCN	POU2F1	PPIB	PPM1L	PPP1R15A	PPP1R15B	PRCD	PRDX4	PREB	PRKCA	PRKCD	PRKCE	PRKCSH	PRKN	PRNP	PROC	PROM1	PROS1	PROZ	PRSS23	PRSS50	PRSS56	PRXL2B	PSEN1	PSEN2	PSENEN	PSKH1	PSMF1	PSMG1	PTDSS1	PTDSS2	PTGDS	PTGES	PTGFRN	PTGIS	PTGS1	PTGS2	PTN	PTP4A1	PTPN1	PTPN2	PTPN5	PTPRN2	PUM3	PXDN	PYCARD	PYURF	QSOX1	RAB10	RAB14	RAB18	RAB1A	RAB1B	RAB21	RAB2A	RAB2B	RAB32	RAB38	RAB3GAP1	RAB3GAP2	RAB6A	RAB9A	RAC1	RAET1G	RAET1L	RANGRF	RAP1GDS1	RASD1	RASGRF2	RASGRP1	RB1CC1	RCE1	RCN1	RCN2	RCN3	RDH10	RDH11	RDH12	RDH14	RDH16	RDH5	REEP1	REEP2	REEP3	REEP4	REEP5	REEP6	RER1	RESP18	RETREG1	RETSAT	RFT1	RGMA	RHBDD1	RHBDD2	RHBDF1	RHBDF2	RHEB	RHOA	RHOG	RIC3	RINT1	RNASET2	RNF103	RNF121	RNF122	RNF125	RNF128	RNF13	RNF133	RNF139	RNF145	RNF148	RNF170	RNF175	RNF180	RNF183	RNF185	RNF186	RNF19B	RNF26	RNF41	RNF43	RNF5	RNFT1	RP9	RPE65	RPL10	RPL10L	RPL13	RPL18	RPL21	RPL24	RPL27	RPL27A	RPL34	RPL36A	RPL36AL	RPL4	RPL41	RPL5	RPL6	RPLP0	RPN1	RPN2	RPS21	RPS23	RPS24	RPS26	RPS27A	RPS28	RPS29	RPS3	RPS3A	RPS6	RPS8	RRAS2	RRBP1	RSAD2	RTN1	RTN2	RTN3	RTN4	RTN4R	RYR1	RYR2	RYR3	S100A1	S100A10	S100A7	SACM1L	SAMD8	SAR1A	SAR1B	SARAF	SBF1	SC5D	SCAP	SCAPER	SCARA3	SCARB2	SCD	SCD5	SCFD1	SCG2	SCG3	SCGB1A1	SCN5A	SDC2	SDCBP	SDF2	SDF2L1	SDF4	SDR16C5	SEC11A	SEC11B	SEC11C	SEC13	SEC16A	SEC16B	SEC22A	SEC22B	SEC22C	SEC23A	SEC23B	SEC23IP	SEC24A	SEC24B	SEC24C	SEC24D	SEC31A	SEC31B	SEC61A1	SEC61A2	SEC61B	SEC61G	SEC62	SEC63	SEL1L	SEL1L2	SELENOF	SELENOI	SELENOK	SELENOM	SELENON	SELENOS	SELENOT	SEMA3B	SEMA4F	SERAC1	SERINC1	SERP1	SERP2	SERPINA1	SERPINA10	SERPINA2	SERPINC1	SERPIND1	SERPINH1	SET	SEZ6	SEZ6L	SEZ6L2	SFTA3	SFTPA1	SFTPA2	SFTPB	SFTPC	SFTPD	SGK1	SGMS1	SGMS2	SGPL1	SGPP1	SGPP2	SHH	SHISA2	SHISA3	SHISA5	SIGMAR1	SIL1	SLC10A7	SLC16A11	SLC17A3	SLC18A1	SLC1A1	SLC22A13	SLC26A11	SLC26A6	SLC27A1	SLC27A2	SLC27A3	SLC27A4	SLC27A5	SLC28A3	SLC2A4	SLC30A1	SLC30A9	SLC33A1	SLC35A2	SLC35B1	SLC35B2	SLC35B3	SLC35B4	SLC35D1	SLC35D3	SLC35G1	SLC36A1	SLC37A1	SLC37A2	SLC37A3	SLC37A4	SLC39A1	SLC39A13	SLC39A6	SLC39A7	SLC51A	SLC7A11	SLC8A3	SLC9A1	SLC9A6	SLMAP	SLN	SMIM14	SMPD2	SMPD4	SNX10	SOAT1	SOAT2	SORL1	SORT1	SPARCL1	SPAST	SPCS1	SPCS2	SPCS3	SPHK2	SPINK5	SPON1	SPP1	SPP2	SPPL2A	SPPL2B	SPPL2C	SPPL3	SPTLC1	SPTLC2	SPTLC3	SPTSSA	SPTSSB	SQLE	SQSTM1	SRD5A1	SRD5A2	SRD5A3	SREBF1	SREBF2	SRI	SRL	SRP54	SRP68	SRP72	SRP9	SRPK1	SRPRA	SRPRB	SRPX	SSR1	SSR2	SSR3	SSR4	STARD3	STARD3NL	STARD4	STAU1	STAU2	STBD1	STC2	STIM1	STIM2	STIMATE	STING1	STOM	STRIT1	STS	STT3A	STT3B	STUB1	STX17	STX18	STX5	STX8	SUCO	SULF1	SULF2	SULT2B1	SUMF1	SUMF2	SURF4	SV2A	SVIP	SYNCRIP	SYNE2	SYNE3	SYT6	SYVN1	TAFA1	TAP1	TAP2	TAPBP	TAPBPL	TAPT1	TAS2R16	TBC1D20	TBL2	TBXAS1	TCL1A	TECR	TECRL	TENM1	TENM2	TESPA1	TEX2	TEX261	TEX264	TF	TFG	TFPI	TGFA	TGM2	TGOLN2	TH	THADA	THBS1	THBS4	THY1	TICAM2	TIMP1	TKT	TLCD3A	TLCD3B	TLCD4	TLR3	TLR7	TLR8	TLR9	TM4SF20	TM6SF2	TM7SF2	TMBIM6	TMC6	TMC8	TMCC1	TMCC2	TMCC3	TMCO1	TMED1	TMED10	TMED2	TMED3	TMED4	TMED5	TMED6	TMED7	TMED9	TMEM100	TMEM106C	TMEM109	TMEM117	TMEM119	TMEM129	TMEM131L	TMEM132A	TMEM147	TMEM14A	TMEM159	TMEM170A	TMEM174	TMEM178A	TMEM199	TMEM203	TMEM208	TMEM214	TMEM230	TMEM235	TMEM247	TMEM258	TMEM259	TMEM30A	TMEM30B	TMEM30CP	TMEM33	TMEM38A	TMEM38B	TMEM39A	TMEM39B	TMEM41B	TMEM43	TMEM50A	TMEM50B	TMEM64	TMEM67	TMEM86B	TMEM8B	TMEM97	TMEM98	TMF1	TMPRSS3	TMTC1	TMTC2	TMTC3	TMTC4	TMX1	TMX2	TMX3	TNC	TOR1A	TOR1AIP2	TOR1B	TOR2A	TOR3A	TOR4A	TP53	TP63	TPBG	TPD52	TPST2	TPTE2	TRAF2	TRAM1	TRAM1L1	TRAM2	TRAPPC1	TRAPPC2	TRAPPC2B	TRAPPC2L	TRAPPC3	TRAPPC3L	TRAPPC4	TRAPPC5	TRAPPC6A	TRAPPC6B	TRAPPC9	TRDN	TREX1	TRIM13	TRIM59	TRIQK	TRPM4	TRPM8	TRPV4	TSN	TSPAN14	TSPAN15	TSPAN33	TSPAN5	TSPO	TSPO2	TTYH1	TUSC3	TXNDC11	TXNDC12	TXNDC16	TXNDC5	TXNRD3	TYRO3	UBA1	UBA5	UBA52	UBAC2	UBB	UBC	UBE2G2	UBE2J1	UBE2J2	UBIAD1	UBQLN1	UBQLN4	UBXN1	UBXN2A	UBXN2B	UBXN4	UBXN7	UBXN8	UCHL1	UFD1	UFL1	UFM1	UFSP2	UGGT1	UGGT2	UGT1A1	UGT1A10	UGT1A3	UGT1A4	UGT1A5	UGT1A6	UGT1A7	UGT1A8	UGT1A9	UGT2A1	UGT2A2	UGT2B10	UGT2B11	UGT2B15	UGT2B17	UGT2B28	UGT2B4	UGT2B7	UGT3A1	UGT8	ULBP1	ULBP2	ULK1	UMOD	UNC93B1	UPK1A	UPK3A	USE1	USO1	USP17L1	USP17L10	USP17L11	USP17L12	USP17L13	USP17L15	USP17L17	USP17L18	USP17L19	USP17L2	USP17L20	USP17L21	USP17L22	USP17L23	USP17L24	USP17L3	USP17L4	USP17L5	USP17L7	USP17L8	USP19	USP25	UTP15	UVRAG	VAC14	VAMP7	VAPA	VAPB	VASH1	VCAM1	VCAN	VCP	VCPIP1	VGF	VHL	VKORC1	VKORC1L1	VMA21	VMP1	VPREB1	VPREB3	VPS13A	VRK2	VTI1A	VTI1B	VTN	VWA1	VWF	WASHC5	WDFY4	WFS1	WLS	WNT1	WNT3	WNT3A	WNT4	WNT5A	WNT5B	WNT6	WNT7A	WNT7B	XBP1	XDH	XXYLT1	YIF1A	YIF1B	YIPF4	YIPF5	YIPF6	YIPF7	YKT6	YTHDC2	ZC3H12A	ZDHHC1	ZDHHC11	ZDHHC11B	ZDHHC12	ZDHHC13	ZDHHC14	ZDHHC15	ZDHHC16	ZDHHC18	ZDHHC19	ZDHHC2	ZDHHC20	ZDHHC21	ZDHHC22	ZDHHC23	ZDHHC24	ZDHHC3	ZDHHC4	ZDHHC6	ZDHHC7	ZDHHC9	ZFAND2B	ZFYVE1	ZFYVE27	ZMPSTE24	ZNRF4	ZP2	ZW10
GOCC_ENDOPLASMIC_RETICULUM_PALMITOYLTRANSFERASE_COMPLEX	> A complex of the endoplasmic reticulum that catalyzes S-palmitoylation, the addition of palmitate (C16:0) or other long-chain fatty acids to proteins at a cysteine residue. [GOC:jh]	ORMDL1	ORMDL2	ORMDL3	SPTLC1	SPTLC2	SPTLC3	SPTSSA	SPTSSB
GOCC_GABA_RECEPTOR_COMPLEX	> A protein complex which is capable of GABA receptor activity. Upon binding of gamma-aminobutyric acid (GABA) it transmits the signal from one side of the membrane to the other to initiate a change in cell activity. Major inhibitory receptor in vertebrate brain. Also found in other vertebrate tissues, invertebrates and possibly in plants. Effective benzodiazepine receptor. [GO_REF:0000088, GOC:bhm, GOC:TermGenie, PMID:18790874]	GABBR2	GABRA1	GABRA2	GABRA3	GABRA4	GABRA5	GABRA6	GABRB1	GABRB2	GABRB3	GABRD	GABRE	GABRG1	GABRG2	GABRG3	GABRP	GABRQ	GABRR1	GABRR2	GABRR3
GOCC_GLYCOGEN_GRANULE	> Cytoplasmic bead-like structures of animal cells, visible by electron microscope. Each granule is a functional unit with the biosynthesis and catabolism of glycogen being catalyzed by enzymes bound to the granule surface. [GOC:jl, PMID:12179957]	FASN	PCYT1A	PPP1CA	PPP1CB	PPP1R3B	PPP1R3D	PPP1R3E
GOCC_KINESIN_COMPLEX	> Any complex that includes a dimer of molecules from the kinesin superfamily, a group of related proteins that contain an extended region of predicted alpha-helical coiled coil in the main chain that likely produces dimerization. The native complexes of several kinesin family members have also been shown to contain additional peptides, often designated light chains as all of the noncatalytic subunits that are currently known are smaller than the chain that contains the motor unit. Kinesin complexes generally possess a force-generating enzymatic activity, or motor, which converts the free energy of the gamma phosphate bond of ATP into mechanical work. [GOC:mah, http://www.proweb.org/kinesin//KinesinMotility.html, http://www.proweb.org/kinesin//KinesinStructure.html]	BORCS5	DISC1	KIF11	KIF12	KIF13A	KIF13B	KIF14	KIF15	KIF16B	KIF17	KIF18A	KIF18B	KIF19	KIF1A	KIF1B	KIF1C	KIF20A	KIF20B	KIF21A	KIF21B	KIF22	KIF23	KIF25	KIF26A	KIF26B	KIF27	KIF28P	KIF2A	KIF2B	KIF2C	KIF3A	KIF3B	KIF3C	KIF5A	KIF5B	KIF5C	KIF6	KIF7	KIF9	KIFAP3	KIFC1	KIFC2	KIFC3	KLC1	KLC2	KLC3	KLC4	NDE1	NDEL1	YWHAE
GOCC_LAMELLAR_BODY	> A membrane-bounded organelle, specialized for the storage and secretion of various substances (surfactant phospholipids, glycoproteins and acid phosphates) which are arranged in the form of tightly packed, concentric, membrane sheets or lamellae. Has some similar properties to, but is distinct from, a lysosome. [GOC:cjm, GOC:jl, PMID:12243725, Wikipedia:Lamellar_granule]	ABCA12	ABCA3	CKAP4	CTSH	KLK5	KLK7	KRTDAP	LAMP1	LAMP3	NAPSA	SFTA3	SFTPA1	SFTPA2	SFTPB	SFTPC	SMPD1	SPINK5
GOCC_MICROBODY	> Cytoplasmic organelles, spherical or oval in shape, that are bounded by a single membrane and contain oxidative enzymes, especially those utilizing hydrogen peroxide (H2O2). [ISBN:0198506732]	ABCD1	ABCD2	ABCD3	ABCD4	ACAA1	ACAD11	ACBD5	ACOT2	ACOT4	ACOT6	ACOT8	ACOX1	ACOX2	ACOX3	ACOXL	ACSL1	ACSL3	ACSL4	ACSL6	AGPS	AGXT	AKAP11	ALDH3A2	AMACR	AOC1	ARF1	ATAD1	BAAT	CAT	CCDC33	CD33	CRAT	CROT	CRYM	DAO	DDO	DECR2	DEPP1	DHRS4	DNM1L	ECH1	ECI2	EHHADH	EPHX2	FABP1	FAR1	FAR2	FIS1	FNDC5	GNPAT	GRHPR	GSTK1	HACL1	HAO1	HAO2	HMGCL	HMGCR	HSD17B4	HSDL2	IDE	IDH1	IDH2	IDI1	IDI2	IMPDH2	ISOC1	LACC1	LONP2	MAP2K2	MARF1	MAVS	MFF	MGST1	MLYCD	MPV17	MPV17L	MTARC2	MUL1	MVK	MYO5A	NOS2	NUDT12	NUDT17	NUDT19	NUDT7	PAOX	PECR	PEX1	PEX10	PEX11A	PEX11B	PEX11G	PEX12	PEX13	PEX14	PEX16	PEX19	PEX2	PEX26	PEX3	PEX5	PEX5L	PEX6	PEX7	PHYH	PIK3C3	PIPOX	PJVK	PLAAT3	PMVK	PNPLA8	PRDX5	PXMP2	PXMP4	PXT1	RAB8B	RIDA	SCP2	SERHL2	SLC25A17	SLC27A2	SOD1	STING1	SYT7	SZT2	TKT	TMEM135	TMEM35A	TRIM37	TTC1	TYSND1	URAD	VIM	VWA8	XDH	ZADH2
GOCC_MITOCHONDRIAL_CRISTA	> Any of the inward folds of the mitochondrial inner membrane. Their number, extent, and shape differ in mitochondria from different tissues and organisms. They appear to be devices for increasing the surface area of the mitochondrial inner membrane, where the enzymes of electron transport and oxidative phosphorylation are found. Their shape can vary with the respiratory state of the mitochondria. [ISBN:0198506732]	ATPSCKMT	COX6B2	LYN	OPA1	PHB	PTPN1	SLC8B1	STAR
GOCC_MITOCHONDRIAL_MATRIX	> The gel-like material, with considerable fine structure, that lies in the matrix space, or lumen, of a mitochondrion. It contains the enzymes of the tricarboxylic acid cycle and, in some organisms, the enzymes concerned with fatty acid oxidation. [GOC:as, ISBN:0198506732]	AADAT	AASS	ABAT	ABCE1	ABHD10	ACAA2	ACAD10	ACAD8	ACADL	ACADM	ACADS	ACADSB	ACADVL	ACAT1	ACO2	ACOT11	ACOT2	ACOT9	ACP6	ACSF2	ACSF3	ACSM1	ACSM2A	ACSM2B	ACSM3	ACSM4	ACSM5	ACSM6	ACSS1	ACSS2	ACSS3	ADHFE1	ADPRS	AGXT	AGXT2	AK3	AK4	AKR1B15	ALAS1	ALAS2	ALDH1B1	ALDH1L2	ALDH2	ALDH4A1	ALDH5A1	ALDH6A1	ALDH7A1	ALKBH7	AMT	ARG2	ARL2	ARL2BP	ATAD3A	ATG4D	ATP5F1A	ATP5F1B	ATP5F1C	ATP5F1D	ATP5F1E	ATP5PB	ATXN3	AUH	BCAT2	BCKDHA	BCKDHB	BCKDK	BCL2L1	BCO2	BDH1	BLOC1S1	BTD	C12orf65	C1QBP	CA5A	CA5B	CARS2	CASQ1	CBR4	CCAR2	CCNB1	CDK1	CHCHD1	CHPF	CLPP	CLPX	COASY	COQ3	COQ5	CPS1	CREB1	CS	CYP11A1	CYP27A1	D2HGDH	DAP3	DARS2	DBT	DDX28	DECR1	DGLUCY	DGUOK	DHFR2	DHRS2	DHTKD1	DHX30	DIMT1	DLAT	DLD	DLST	DMGDH	DNA2	DNAJA3	DNAJC15	DNAJC19	DTYMK	DUSP21	EARS2	ECHS1	ECI1	ELAC2	ERAL1	ERBB4	ETFA	ETFB	ETFBKMT	ETFDH	ETHE1	ETNPPL	EXD2	FAHD1	FARS2	FASTK	FASTKD2	FASTKD5	FDX1	FDX2	FDXR	FECH	FH	FLAD1	FOXO3	FPGS	FTMT	FXN	GADD45GIP1	GARS1	GCDH	GCSH	GFM1	GFM2	GLDC	GLRX2	GLRX5	GLS	GLS2	GLUD1	GLUD2	GLYAT	GOT2	GPT2	GPX1	GRPEL1	GRPEL2	GRSF1	GSR	GSTK1	GSTZ1	GUF1	HADH	HADHA	HADHB	HAGH	HARS2	HIBADH	HIBCH	HMGCL	HMGCS2	HOGA1	HSD17B10	HSD17B8	HSPA1L	HSPA9	HSPD1	HSPE1	HTD2	HYKK	IARS2	IBA57	IDH2	IDH3A	IDH3B	IDH3G	ISCA1	ISCA2	ISCU	IVD	KARS1	LACTB2	LARS2	LDHAL6B	LIAS	LIPT1	LIPT2	LONP1	LRPPRC	LRRC59	LRRK2	LYRM4	LYRM7	MAIP1	MALSU1	MARS2	MCAT	MCCC1	MCCC2	MCEE	MDH2	ME2	ME3	MECR	METTL15	METTL17	METTL4	MIPEP	MLYCD	MMAA	MMAB	MMUT	MPG	MPST	MPV17L2	MRM1	MRM2	MRM3	MRPL10	MRPL11	MRPL12	MRPL13	MRPL14	MRPL15	MRPL16	MRPL17	MRPL18	MRPL19	MRPL2	MRPL20	MRPL21	MRPL22	MRPL23	MRPL24	MRPL27	MRPL28	MRPL3	MRPL30	MRPL32	MRPL33	MRPL34	MRPL35	MRPL36	MRPL37	MRPL38	MRPL39	MRPL4	MRPL40	MRPL41	MRPL42	MRPL43	MRPL44	MRPL45	MRPL46	MRPL47	MRPL48	MRPL49	MRPL50	MRPL51	MRPL52	MRPL53	MRPL54	MRPL55	MRPL57	MRPL58	MRPL9	MRPS10	MRPS11	MRPS12	MRPS14	MRPS15	MRPS16	MRPS17	MRPS18A	MRPS18B	MRPS18C	MRPS2	MRPS21	MRPS22	MRPS24	MRPS26	MRPS27	MRPS28	MRPS30	MRPS31	MRPS33	MRPS34	MRPS35	MRPS36	MRPS5	MRPS6	MRPS7	MRPS9	MRRF	MTERF1	MTERF2	MTERF4	MTG1	MTG2	MTHFD1L	MTHFD2	MTHFD2L	MTHFS	MTRES1	MTRF1L	MYG1	NADK2	NAGS	NARS2	NAT8L	NAXD	NAXE	NDUFA10	NDUFA7	NDUFA9	NDUFAB1	NDUFAF1	NDUFAF7	NDUFB8	NDUFS1	NDUFS2	NDUFS3	NDUFS7	NDUFS8	NFS1	NME4	NMNAT3	NR3C1	NSUN3	NSUN4	NT5M	NUBPL	NUDT1	NUDT13	NUDT2	NUDT9	OAT	OGDH	OGDHL	OTC	OXA1L	OXCT1	OXCT2	PABPC5	PAM16	PARG	PARK7	PARS2	PC	PCCA	PCCB	PCK2	PDE12	PDE2A	PDHA1	PDHA2	PDHB	PDHX	PDK1	PDK2	PDK3	PDK4	PDP1	PDP2	PDPR	PDSS1	PDSS2	PHYKPL	PIN4	PITRM1	PMPCA	PMPCB	PNPT1	POLDIP2	POLG	POLG2	POLRMT	PPA2	PPIF	PPM1K	PPTC7	PRDX3	PRDX5	PRIMPOL	PRODH	PRORP	PTCD1	PTPN1	PUS1	PYCR1	PYCR2	PYROXD2	QARS1	RAD51	RARS2	REXO2	RIDA	RNASEL	RPS3	RPUSD3	RPUSD4	SARDH	SARS2	SCO2	SDHAF1	SDHAF2	SDHAF3	SDHAF4	SHC1	SHMT2	SIRT3	SIRT4	SIRT5	SLC25A5	SMDT1	SOD1	SOD2	SSBP1	STYXL1	SUCLA2	SUCLG1	SUCLG2	SUOX	SUPV3L1	TARS2	TBRG4	TDRD7	TEFM	TERT	TFAM	TFB1M	TFB2M	THEM4	THEM5	TIMM44	TK2	TMLHE	TOP1MT	TOP3A	TP53	TP53AIP1	TRAP1	TRIT1	TRMT10C	TRMT5	TRMT61B	TRNT1	TRUB2	TSFM	TST	TUFM	TWNK	TXN2	TXNRD2	TYMS	UQCC2	VDAC1	VDAC2	WARS2	YARS2
GOCC_MITOCHONDRIAL_PROTON_TRANSPORTING_ATP_SYNTHASE_COMPLEX_CATALYTIC_SECTOR_F_1	> The catalytic sector of the mitochondrial hydrogen-transporting ATP synthase; it comprises the catalytic core and central stalk, and is peripherally associated with the mitochondrial inner membrane when the entire ATP synthase is assembled. [GOC:mtg_sensu, PMID:10838056]	ATP5F1B	ATP5F1C	ATP5F1D	ATP5F1E	ATP5F1EP2
GOCC_MITOCHONDRIAL_PROTON_TRANSPORTING_ATP_SYNTHASE_COMPLEX_COUPLING_FACTOR_F_O	> All non-F1 subunits of the mitochondrial hydrogen-transporting ATP synthase, including integral and peripheral mitochondrial inner membrane proteins. [GOC:mtg_sensu, PMID:10838056]	ATP5MC1	ATP5MC2	ATP5MC3	ATP5ME	ATP5MG	ATP5MGL	ATP5PB	ATP5PD	ATP5PF	ATP5PO	MT-ATP8
GOCC_MITOCHONDRIAL_PYRUVATE_DEHYDROGENASE_COMPLEX	> Complex that carries out the oxidative decarboxylation of pyruvate to form acetyl-CoA in eukaryotes; includes subunits possessing three catalytic activities: pyruvate dehydrogenase (E1), dihydrolipoamide S-acetyltransferase (E2), and dihydrolipoamide dehydrogenase (E3). The This Eukaryotic form usually contains more subunits than its bacterial counterpart; for example, one known complex contains 30 E1 dimers, 60 E2 monomers, and 6 E3 dimers as well as a few copies of pyruvate dehydrogenase kinase and pyruvate dehydrogenase phosphatase. [GOC:mtg_sensu, ISBN:0471331309, ISBN:0716720094]	DLAT	PDHA1	PDHA2	PDHB	PDK1	PDK2
GOCC_MITOCHONDRIAL_RESPIRATORY_CHAIN_COMPLEX_IV	> A protein complex located in the mitochondrial inner membrane that forms part of the mitochondrial respiratory chain. Contains the 13 polypeptide subunits of cytochrome c oxidase, including cytochrome a and cytochrome a3. Catalyzes the oxidation of reduced cytochrome c by dioxygen (O2). [GOC:mtg_sensu, ISBN:0198547684]	C15orf48	COX4I1	COX4I2	COX5A	COX6A1	COX6A2	COX7C	MT-CO1	NDUFA4	NDUFA4L2	UQCRC2	UQCRFS1
GOCC_MITOCHONDRIAL_TRICARBOXYLIC_ACID_CYCLE_ENZYME_COMPLEX	> Any of the heteromeric enzymes, located in the mitochondrion, that act in the tricarboxylic acid (TCA) cycle. [GOC:mah, GOC:mtg_sensu]	BCKDHA	BCKDHB	BCKDK	DBT	MRPS36	SUCLG2
GOCC_MYELIN_SHEATH	> An electrically insulating fatty layer that surrounds the axons of many neurons. It is an outgrowth of glial cells: Schwann cells supply the myelin for peripheral neurons while oligodendrocytes supply it to those of the central nervous system. [GOC:cjm, GOC:jl, NIF_Subcellular:sao593830697, Wikipedia:Myelin]	AKR1B1	BCL2	CA13	CALM1	CALM3	CNP	CNTN2	DLG1	ERBB2	ERMN	EXOC4	GDI1	GJC2	GNAO1	GSN	HSP90AA1	HSP90AA4P	ITPR3	JAM3	KCNJ11	MAG	MARVELD2	MBP	MOBP	MPP5	MPZ	MYO1D	NCMAP	PLLP	PLP1	PMP2	PRKCI	PRKCZ	PRXL2B	PTEN	SERINC5	SIRT2	SRD5A1	STX4	TSPAN2	TUBA1A	TUBB4A
GOCC_MYOSIN_COMPLEX	> A protein complex, formed of one or more myosin heavy chains plus associated light chains and other proteins, that functions as a molecular motor; uses the energy of ATP hydrolysis to move actin filaments or to move vesicles or other cargo on fixed actin filaments; has magnesium-ATPase activity and binds actin. Myosin classes are distinguished based on sequence features of the motor, or head, domain, but also have distinct tail regions that are believed to bind specific cargoes. [GOC:mah, Wikipedia:Myosin]	BMF	CCDC102A	CGN	CGNL1	DYNLL2	LIMCH1	MYH1	MYH10	MYH11	MYH13	MYH14	MYH15	MYH16	MYH2	MYH3	MYH4	MYH6	MYH7	MYH7B	MYH8	MYH9	MYL1	MYL12A	MYL12B	MYL2	MYL3	MYL4	MYL5	MYL6	MYL6B	MYL7	MYL9	MYLPF	MYO10	MYO15A	MYO16	MYO18A	MYO18B	MYO19	MYO1A	MYO1B	MYO1C	MYO1D	MYO1E	MYO1F	MYO1G	MYO1H	MYO3A	MYO3B	MYO5A	MYO5B	MYO5C	MYO6	MYO7A	MYO7B	MYO9A	MYO9B
GOCC_NADH_DEHYDROGENASE_COMPLEX	> An integral membrane complex that possesses NADH oxidoreductase activity. The complex is one of the components of the electron transport chain. It catalyzes the transfer of a pair of electrons from NADH to a quinone. [GOC:mah]	DMAC1	DMAC2	FOXRED1	MT-ND1	MT-ND2	MT-ND3	MT-ND4	MT-ND4L	MT-ND5	NDUFA1	NDUFA10	NDUFA11	NDUFA12	NDUFA13	NDUFA2	NDUFA3	NDUFA4	NDUFA5	NDUFA6	NDUFA7	NDUFA8	NDUFA9	NDUFAB1	NDUFAF1	NDUFB1	NDUFB10	NDUFB11	NDUFB2	NDUFB3	NDUFB4	NDUFB5	NDUFB6	NDUFB7	NDUFB8	NDUFB9	NDUFC1	NDUFC2	NDUFC2-KCTD14	NDUFS1	NDUFS2	NDUFS3	NDUFS4	NDUFS5	NDUFS6	NDUFS7	NDUFS8	NDUFV1	NDUFV2	NDUFV3	WDR93
GOCC_NUCLEOID	> The region of a virus, bacterial cell, mitochondrion or chloroplast to which the nucleic acid is confined. [GOC:bm, GOC:ma, ISBN:3540076689]	ACADVL	ATAD3A	ATP5F1B	CLPX	CPS1	DBT	DDX28	DHX30	DNA2	ELAC2	FASTKD2	FASTKD5	GRSF1	HADHA	HADHB	HSD17B10	HSPA9	LONP1	LRPPRC	LRRC59	MPG	MTERF1	MTERF2	POLDIP2	POLG	POLG2	POLRMT	SHMT2	SLC25A5	SOD2	SSBP1	SUPV3L1	TEFM	TERT	TFAM	TFB1M	TFB2M	TOP1MT	TRMT10C	TUFM	TWNK	UQCC2	VDAC1	VDAC2
GOCC_PERICHROMATIN_FIBRILS	> Structures of variable diameter visible in the nucleoplasm by electron microscopy, mainly observed near the border of condensed chromatin. The fibrils are enriched in RNA, and are believed to be sites of pre-mRNA splicing and polyadenylylation representing the in situ form of nascent transcripts. [PMID:14731598]	CPSF6	DHX9	NUFIP1	TARDBP	TRIM24
GOCC_POSTSYNAPTIC_DENSITY_INTRACELLULAR_COMPONENT	> A network of proteins adjacent to the postsynaptic membrane forming an electron dense disc. Its major components include neurotransmitter receptors and the proteins that spatially and functionally organize neurotransmitter receptors in the adjacent membrane, such as anchoring and scaffolding molecules, signaling enzymes and cytoskeletal components. [GOC:dos]	ACTN2	BCR	CDKL5	CTNND1	DNM2	FYN	PRR7	PSD	SH3GL1	SH3GL3	TNIK
GOCC_PROTON_TRANSPORTING_ATP_SYNTHASE_COMPLEX	> A proton-transporting two-sector ATPase complex that catalyzes the phosphorylation of ADP to ATP during oxidative phosphorylation. The complex comprises a membrane sector (F0) that carries out proton transport and a cytoplasmic compartment sector (F1) that catalyzes ATP synthesis by a rotational mechanism; the extramembrane sector (containing 3 a and 3 b subunits) is connected via the d-subunit to the membrane sector by several smaller subunits. Within this complex, the g and e subunits and the 9-12 c subunits rotate by consecutive 120 degree angles and perform parts of ATP synthesis. This movement is driven by the hydrogen ion electrochemical potential gradient. [ISBN:0198547684, ISBN:0716743663]	ATP5F1A	ATP5F1B	ATP5F1C	ATP5F1D	ATP5F1E	ATP5F1EP2	ATP5MC1	ATP5MC2	ATP5MC3	ATP5MD	ATP5ME	ATP5MF	ATP5MG	ATP5MGL	ATP5MPL	ATP5PB	ATP5PD	ATP5PF	ATP5PO	DMAC2L	MT-ATP6	MT-ATP8	PPIF
GOCC_PROTON_TRANSPORTING_ATP_SYNTHASE_COMPLEX_CATALYTIC_CORE_F_1	> The sector of a hydrogen-transporting ATP synthase complex in which the catalytic activity resides; it comprises the catalytic core and central stalk, and is peripherally associated with a membrane, such as the plasma membrane or the mitochondrial inner membrane, when the entire ATP synthase is assembled. [GOC:mah, PMID:10838056]	ATP5F1A	ATP5F1B	ATP5F1C	ATP5F1D	ATP5F1E	ATP5F1EP2	ATP5PO
GOCC_PROTON_TRANSPORTING_ATP_SYNTHASE_COMPLEX_COUPLING_FACTOR_F_O	> All non-F1 subunits of a hydrogen-transporting ATP synthase, including integral and peripheral membrane proteins. [PMID:10838056]	ATP5MC1	ATP5MC2	ATP5MC3	ATP5ME	ATP5MF	ATP5MG	ATP5MGL	ATP5PB	ATP5PD	ATP5PF	ATP5PO	DMAC2L	MT-ATP6	MT-ATP8
GOCC_PROTON_TRANSPORTING_TWO_SECTOR_ATPASE_COMPLEX	> A large protein complex that catalyzes the synthesis or hydrolysis of ATP by a rotational mechanism, coupled to the transport of protons across a membrane. The complex comprises a membrane sector (F0, V0, or A0) that carries out proton transport and a cytoplasmic compartment sector (F1, V1, or A1) that catalyzes ATP synthesis or hydrolysis. Two major types have been characterized: V-type ATPases couple ATP hydrolysis to the transport of protons across a concentration gradient, whereas F-type ATPases, also known as ATP synthases, normally run in the reverse direction to utilize energy from a proton concentration or electrochemical gradient to synthesize ATP. A third type, A-type ATPases have been found in archaea, and are closely related to eukaryotic V-type ATPases but are reversible. [GOC:mah, ISBN:0716743663, PMID:16691483]	ATP5F1A	ATP5F1B	ATP5F1C	ATP5F1D	ATP5F1E	ATP5F1EP2	ATP5MC1	ATP5MC2	ATP5MC3	ATP5MD	ATP5ME	ATP5MF	ATP5MG	ATP5MGL	ATP5MPL	ATP5PB	ATP5PD	ATP5PF	ATP5PO	ATP6AP1	ATP6AP1L	ATP6AP2	ATP6V0A1	ATP6V0A2	ATP6V0A4	ATP6V0B	ATP6V0C	ATP6V0D1	ATP6V0D2	ATP6V0E1	ATP6V0E2	ATP6V1A	ATP6V1B1	ATP6V1B2	ATP6V1C1	ATP6V1C2	ATP6V1D	ATP6V1E1	ATP6V1E2	ATP6V1F	ATP6V1G1	ATP6V1G2	ATP6V1G3	ATP6V1H	CCDC115	DMAC2L	MT-ATP6	MT-ATP8	PPIF	SPAAR	TCIRG1	TMEM199
GOCC_PROTON_TRANSPORTING_TWO_SECTOR_ATPASE_COMPLEX_CATALYTIC_DOMAIN	> A protein complex that forms part of a proton-transporting two-sector ATPase complex and catalyzes ATP hydrolysis or synthesis. The catalytic domain (F1, V1, or A1) comprises a hexameric catalytic core and a central stalk, and is peripherally associated with the membrane when the two-sector ATPase is assembled. [GOC:mah, PMID:10838056]	ATP5F1A	ATP5F1B	ATP5F1C	ATP5F1D	ATP5F1E	ATP5F1EP2	ATP5PO	ATP6AP1	ATP6AP1L	ATP6V1A	ATP6V1B1	ATP6V1B2	ATP6V1C1	ATP6V1C2	ATP6V1E1	ATP6V1E2	ATP6V1F	ATP6V1H
GOCC_PROTON_TRANSPORTING_V_TYPE_ATPASE_COMPLEX	> A proton-transporting two-sector ATPase complex that couples ATP hydrolysis to the transport of protons across a concentration gradient. The resulting transmembrane electrochemical potential of H+ is used to drive a variety of (i) secondary active transport systems via H+-dependent symporters and antiporters and (ii) channel-mediated transport systems. The complex comprises a membrane sector (V0) that carries out proton transport and a cytoplasmic compartment sector (V1) that catalyzes ATP hydrolysis. V-type ATPases are found in the membranes of organelles such as vacuoles, endosomes, and lysosomes, and in the plasma membrane. [GOC:mah, ISBN:0716743663, PMID:16449553]	ATP6AP1	ATP6AP1L	ATP6AP2	ATP6V0A1	ATP6V0A2	ATP6V0A4	ATP6V0B	ATP6V0C	ATP6V0D1	ATP6V0D2	ATP6V0E1	ATP6V0E2	ATP6V1A	ATP6V1B1	ATP6V1B2	ATP6V1C1	ATP6V1C2	ATP6V1D	ATP6V1F	ATP6V1G1	ATP6V1G2	ATP6V1G3	ATP6V1H	CCDC115	SPAAR	TCIRG1	TMEM199
GOCC_PROTON_TRANSPORTING_V_TYPE_ATPASE_V1_DOMAIN	> A protein complex that forms part of a proton-transporting V-type ATPase and catalyzes ATP hydrolysis. The V1 complex consists of: (1) a globular headpiece with three alternating copies of subunits A and B that form a ring, (2) a central rotational stalk composed of single copies of subunits D and F, and (3) a peripheral stalk made of subunits C, E, G and H. Subunits A and B mediate the hydrolysis of ATP at three reaction sites associated with subunit A. [GOC:mah, ISBN:0716743663, PMID:16449553]	ATP6AP1	ATP6AP1L	ATP6V1A	ATP6V1B1	ATP6V1B2	ATP6V1C1	ATP6V1C2	ATP6V1F	ATP6V1H
GOCC_PYRUVATE_DEHYDROGENASE_COMPLEX	> Complex that carries out the oxidative decarboxylation of pyruvate to form acetyl-CoA; comprises subunits possessing three catalytic activities: pyruvate dehydrogenase (E1), dihydrolipoamide S-acetyltransferase (E2), and dihydrolipoamide dehydrogenase (E3). [ISBN:0716720094]	DLAT	DLD	PDHA1	PDHA2	PDHB	PDHX	PDK1	PDK2
GOCC_R2TP_COMPLEX	> A highly conserved protein complex comprised of two ATP-dependent DNA helicases (Rvb1p and Rvb2p in yeast, Pontin52 and Reptin52 in humans), Pih1p in yeast or PIH1D1 in humans, and Tah1 in yeast or RPAP3 in humans. The complex associates with Hsp90 and is thought to have a role in assembly of large protein or protein/nucleic acid complexes. In this role it is involved in multiple processes such as box C/D snoRNP biogenesis, phosphatidylinositol-3 kinase-related protein kinase (PIKK) signaling, RNA polymerase II assembly, and others. [GOC:mcc, PMID:15766533, PMID:21925213]	PIH1D1	PIH1D2	RPAP3	RUVBL1	RUVBL2
GOCC_RESPIRASOME	> The protein complexes that form the electron transport system (the respiratory chain), associated with a cell membrane, usually the plasma membrane (in prokaryotes) or the inner mitochondrial membrane (on eukaryotes). The respiratory chain complexes transfer electrons from an electron donor to an electron acceptor and are associated with a proton pump to create a transmembrane electrochemical gradient. [GOC:ecd, GOC:mah, ISBN:0198547684, Wikipedia:Respirasome]	BCS1L	C15orf48	COA6	COX15	COX4I1	COX4I2	COX5A	COX6A1	COX6A2	COX6B1	COX6B2	COX7A1	COX7A2	COX7A2L	COX7A2P2	COX7B	COX7B2	COX7C	COX8A	COX8C	CYC1	CYCS	DMAC1	DMAC2	FOXRED1	HIGD1A	HIGD2A	MT-CO1	MT-CO2	MT-CO3	MT-CYB	MT-ND1	MT-ND2	MT-ND3	MT-ND4	MT-ND4L	MT-ND5	MT-ND6	MTCO2P12	NDUFA1	NDUFA10	NDUFA11	NDUFA12	NDUFA13	NDUFA2	NDUFA3	NDUFA4	NDUFA4L2	NDUFA5	NDUFA6	NDUFA7	NDUFA8	NDUFA9	NDUFAB1	NDUFAF1	NDUFB1	NDUFB10	NDUFB11	NDUFB2	NDUFB3	NDUFB4	NDUFB5	NDUFB6	NDUFB7	NDUFB8	NDUFB9	NDUFC1	NDUFC2	NDUFC2-KCTD14	NDUFS1	NDUFS2	NDUFS3	NDUFS4	NDUFS5	NDUFS6	NDUFS7	NDUFS8	NDUFV1	NDUFV2	NDUFV3	NNT	OXA1L	RAB5IF	SDHA	SDHAF4	SDHB	SDHC	SDHD	STMP1	SURF1	TTC19	UQCC3	UQCR10	UQCR11	UQCRB	UQCRC1	UQCRC2	UQCRFS1	UQCRFS1P1	UQCRH	UQCRHL	UQCRQ	WDR93
GOCC_RESPIRATORY_CHAIN_COMPLEX_II	> A part of the respiratory chain, containing the four polypeptide subunits of succinate dehydrogenase, flavin-adenine dinucleotide and iron-sulfur. Catalyzes the oxidation of succinate by ubiquinone. Connects the TCA cycle with the respiratory chain. [ISBN:0198547684]	SDHA	SDHAF4	SDHB	SDHC	SDHD
GOCC_RESPIRATORY_CHAIN_COMPLEX_IV	> A part of the respiratory chain, containing the 13 polypeptide subunits of cytochrome c oxidase, including cytochrome a and cytochrome a3. Catalyzes the oxidation of reduced cytochrome c by dioxygen (O2). [ISBN:0198547684]	C15orf48	COA6	COX4I1	COX4I2	COX5A	COX6A1	COX6A2	COX6B1	COX6B2	COX7B	COX7B2	COX7C	COX8A	COX8C	MT-CO1	MT-CO2	MT-CO3	MTCO2P12	NDUFA4	NDUFA4L2	UQCRC2	UQCRFS1
GOCC_RNA_POLYMERASE_I_COMPLEX	> RNA polymerase I, one of three nuclear DNA-directed RNA polymerases found in all eukaryotes, is a multisubunit complex; typically it produces rRNAs. Two large subunits comprise the most conserved portion including the catalytic site and share similarity with other eukaryotic and bacterial multisubunit RNA polymerases. The remainder of the complex is composed of smaller subunits (generally ten or more), some of which are also found in RNA polymerase III and others of which are also found in RNA polymerases II and III. Although the core is competent to mediate ribonucleic acid synthesis, it requires additional factors to select the appropriate template. [GOC:krc, GOC:mtg_sensu]	POLR1A	POLR1B	POLR1C	POLR1D	POLR1E	POLR1F	POLR1G	POLR1H	POLR2E	POLR2F	POLR2H	POLR2K	POLR2L
GOCC_RNA_POLYMERASE_II_CORE_COMPLEX	> RNA polymerase II, one of three nuclear DNA-directed RNA polymerases found in all eukaryotes, is a multisubunit complex; typically it produces mRNAs, snoRNAs, and some of the snRNAs. Two large subunits comprise the most conserved portion including the catalytic site and share similarity with other eukaryotic and bacterial multisubunit RNA polymerases. The largest subunit of RNA polymerase II contains an essential carboxyl-terminal domain (CTD) composed of a variable number of heptapeptide repeats (YSPTSPS). The remainder of the complex is composed of smaller subunits (generally ten or more), some of which are also found in RNA polymerases I and III. Although the core is competent to mediate ribonucleic acid synthesis, it requires additional factors to select the appropriate template. [GOC:krc, GOC:mtg_sensu]	POLR2A	POLR2B	POLR2C	POLR2D	POLR2E	POLR2F	POLR2G	POLR2H	POLR2I	POLR2J	POLR2J2	POLR2J3	POLR2K	POLR2L	POLR2M
GOCC_RNA_POLYMERASE_III_COMPLEX	> RNA polymerase III, one of three nuclear DNA-directed RNA polymerases found in all eukaryotes, is a multisubunit complex; typically it produces 5S rRNA, tRNAs and some of the small nuclear RNAs. Two large subunits comprise the most conserved portion including the catalytic site and share similarity with other eukaryotic and bacterial multisubunit RNA polymerases. The remainder of the complex is composed of smaller subunits (generally ten or more), some of which are also found in RNA polymerase I and others of which are also found in RNA polymerases I and II. Although the core is competent to mediate ribonucleic acid synthesis, it requires additional factors to select the appropriate template. [GOC:krc, GOC:mtg_sensu]	CRCP	POLR1C	POLR1D	POLR2E	POLR2F	POLR2H	POLR2K	POLR2L	POLR3A	POLR3B	POLR3C	POLR3D	POLR3E	POLR3F	POLR3G	POLR3GL	POLR3H	POLR3K
GOCC_SYMMETRIC_SYNAPSE	> A synapse that lacks an electron dense postsynaptic specialization. In vertebtrates, these occur primarily on dendrite shafts and neuronal cell bodies and involve persynapses containing clusters of predominantly flattened or elongated vesicles and are typcially inhibitory. [GOC:dgh, GOC:ef]	ARFGEF2	IGSF9B	NLGN2	NLGN3	NLGN4X	NLGN4Y	NTSR1	PENK	SEPTIN11	SLC4A8
GOCC_TRICARBOXYLIC_ACID_CYCLE_ENZYME_COMPLEX	> Any of the heteromeric enzymes that act in the TCA cycle. [GOC:mah]	BCKDHA	BCKDHB	BCKDK	DBT	DLD	DLST	FH	KAT2A	MRPS36	OGDH	OGDHL	SUCLA2	SUCLG1	SUCLG2
GOMF_1_PHOSPHATIDYLINOSITOL_3_KINASE_ACTIVITY	> Catalysis of the reaction: 1-phosphatidyl-1D-myo-inositol + ATP = a 1-phosphatidyl-1D-myo-inositol 3-phosphate + ADP + 2 H(+). [EC:2.7.1.137, RHEA:12709]	ATM	PIK3C2A	PIK3C2B	PIK3C2G	PIK3C3	PIK3CA	PIK3CB	PIK3CD	PIK3CG	PIK3R3
GOMF_1_PHOSPHATIDYLINOSITOL_4_KINASE_ACTIVITY	> Catalysis of the reaction: 1-phosphatidyl-1D-myo-inositol + ATP = 1-phosphatidyl-1D-myo-inositol 4-phosphate + ADP + 2 H(+). [EC:2.7.1.67, RHEA:19877]	PI4K2A	PI4K2B	PI4KA	PI4KAP1	PI4KAP2	PI4KB
GOMF_1_PHOSPHATIDYLINOSITOL_4_PHOSPHATE_3_KINASE_ACTIVITY	> Catalysis of the reaction: 1-phosphatidyl-1D-myo-inositol 4-phosphate + ATP = 1-phosphatidyl-1D-myo-inositol 3,4-bisphosphate + ADP + 2 H(+). [EC:2.7.1.154, RHEA:18373]	PIK3C2A	PIK3C2B	PIK3C2G	PIK3CA	PIK3CB	PIK3CD	PIK3CG
GOMF_1_PHOSPHATIDYLINOSITOL_4_PHOSPHATE_5_KINASE_ACTIVITY	> Catalysis of the reaction: 1-phosphatidyl-1D-myo-inositol 4-phosphate + ATP = 1-phosphatidyl-1D-myo-inositol 4,5-bisphosphate + ADP + 2 H(+). [EC:2.7.1.68, RHEA:14425]	PIKFYVE	PIP4K2A	PIP4K2B	PIP4K2C	PIP5K1A	PIP5K1B	PIP5K1C	PIP5KL1
GOMF_3_5_DNA_HELICASE_ACTIVITY	> Catalysis of the reaction: ATP + H2O = ADP + phosphate; drives the unwinding of the DNA helix in the direction 3' to 5'. [GOC:jl]	ASCC3	BLM	DHX9	ERCC3	FANCM	FBH1	HELQ	INO80	MCM2	MCM5	MCM6	MCM7	NAV2	RECQL	RECQL4	RECQL5	WRN
GOMF_5_3_DNA_HELICASE_ACTIVITY	> Catalysis of the reaction: ATP + H2O = ADP + phosphate; drives the unwinding of the DNA helix in the direction 5' to 3'. [GOC:jl]	DNA2	ERCC2	HELB	IGHMBP2	PIF1	RUVBL1	RUVBL2	TWNK
GOMF_ABC_TYPE_GLUTATHIONE_S_CONJUGATE_TRANSPORTER_ACTIVITY	> Catalysis of the reaction: ATP + H2O + glutathione S-conjugate(in) -> ADP + phosphate + glutathione S-conjugate(out). [GOC:jl, PMID:1455517, RHEA:19121]	ABCC1	ABCC10	ABCC11	ABCC3	ABCC4	ABCC6
GOMF_ABC_TYPE_TRANSPORTER_ACTIVITY	> Primary active transporter characterized by two nucleotide-binding domains and two transmembrane domains. Uses the energy generated from ATP hydrolysis to drive the transport of a substance across a membrane. [PMID:26517899]	ABCA3	ABCA8	ABCB1	ABCB11	ABCB6	ABCB9	ABCC1	ABCC10	ABCC11	ABCC2	ABCC3	ABCC4	ABCC6	ABCD1	ABCG1	ABCG2	CD320	LMBRD1	SLC30A3	TAP1	TAP2	TAPBP
GOMF_ABC_TYPE_XENOBIOTIC_TRANSPORTER_ACTIVITY	> Catalysis of the reaction: ATP + H2O + xenobiotic(in) = ADP + phosphate + xenobiotic(out). [EC:7.6.2.2]	ABCA3	ABCA8	ABCB1	ABCB11	ABCC1	ABCC10	ABCC11	ABCC2	ABCC3	ABCC6	ABCG2
GOMF_ACETYL_COA_C_ACETYLTRANSFERASE_ACTIVITY	> Catalysis of the reaction: 2 acetyl-CoA = CoA + acetoacetyl-CoA. [EC:2.3.1.9]	ACAA1	ACAA2	ACAT1	ACAT2	HADHA
GOMF_ACETYL_COA_C_ACYLTRANSFERASE_ACTIVITY	> Catalysis of the reaction: acyl-CoA + acetyl-CoA = CoA + 3-oxoacyl-CoA. [EC:2.3.1.16]	ACAA1	ACAA2	ACAT1	ACAT2	HADHA	HADHB	SCP2
GOMF_ACETYL_COA_HYDROLASE_ACTIVITY	> Catalysis of the reaction: acetyl-CoA + H(2)O = acetate + CoA + H(+). [EC:3.1.2.1, RHEA:20289]	ACAA2	ACOT12	ACOT8	ACOT9	NUDT7
GOMF_ACETYLCHOLINE_BINDING	> Interacting selectively and non-covalently with acetylcholine, an acetic acid ester of the organic base choline that functions as a neurotransmitter, released at the synapses of parasympathetic nerves and at neuromuscular junctions. [GOC:ai]	ACHE	CHRFAM7A	CHRM3	CHRNA1	CHRNA3	CHRNA4	CHRNA7	CHRNB1	CHRNB2	CHRNB3	CHRNB4	CHRND
GOMF_ACID_AMINO_ACID_LIGASE_ACTIVITY	> Catalysis of the ligation of an acid to an amino acid via a carbon-nitrogen bond, with the concomitant hydrolysis of the diphosphate bond in ATP or a similar triphosphate. [GOC:jl, GOC:mah]	CARNS1	FPGS	GCLC	GCLM	GHDC	GSS	PAICS	PPCS	TPGS1	TTL	TTLL1	TTLL11	TTLL13P	TTLL2	TTLL3	TTLL4	TTLL5	TTLL6	TTLL7	TTLL8	TTLL9
GOMF_ACID_PHOSPHATASE_ACTIVITY	> Catalysis of the reaction: an orthophosphoric monoester + H2O = an alcohol + phosphate, with an acid pH optimum. [EC:3.1.3.2]	ACP1	ACP2	ACP3	ACP4	ACP5	ACP6	ACP7	MDP1	MINPP1
GOMF_ACID_THIOL_LIGASE_ACTIVITY	> Catalysis of the joining of an acid and a thiol via a carbon-sulfur bond, with the concomitant hydrolysis of the diphosphate bond in ATP or a similar triphosphate. [EC:6.2.1.-, GOC:mah]	AACS	AASDH	ACSBG1	ACSBG2	ACSF2	ACSF3	ACSL1	ACSL3	ACSL4	ACSL5	ACSL6	ACSM1	ACSM2A	ACSM2B	ACSM3	ACSM4	ACSM5	ACSM6	ACSS1	ACSS2	ACSS3	DIP2A	SLC27A1	SLC27A2	SLC27A3	SLC27A4	SLC27A5	SLC27A6	SUCLA2	SUCLG1	SUCLG2
GOMF_ACTIN_DEPENDENT_ATPASE_ACTIVITY	> Catalysis of the reaction: ATP + H2O = ADP + phosphate. This reaction requires the presence of an actin filament to accelerate release of ADP and phosphate. [GOC:mah]	MYH10	MYH14	MYH6	MYH7	MYH9	MYL6	MYO10	MYO15A	MYO19	MYO1A	MYO1B	MYO1C	MYO1D	MYO1E	MYO1F	MYO1G	MYO1H	MYO3A	MYO5A	MYO5B	MYO5C	MYO6	MYO7A	MYO7B
GOMF_ACYLGLYCEROL_LIPASE_ACTIVITY	> Catalysis of the reaction: H2O + acylglycerol = a fatty acid + glycerol. [EC:3.1.1.23, MetaCyc:3.1.1.23-RXN]	ABHD1	ABHD12	ABHD12B	ABHD15	ABHD16A	ABHD16B	ABHD2	ABHD3	ABHD6	FAAH	LIPE	MGLL	PNLIPRP2
GOMF_ADENYLATE_CYCLASE_ACTIVATOR_ACTIVITY	> Increases the activity of the enzyme that catalyzes the reaction: ATP = 3',5'-cyclic AMP + diphosphate. [GOC:dph, GOC:tb]	CALM1	CALM2	CALM3	GNAS	RAF1
GOMF_ADENYLATE_CYCLASE_ACTIVITY	> Catalysis of the reaction: ATP = 3',5'-cyclic AMP + diphosphate. [EC:4.6.1.1]	ADCY1	ADCY10	ADCY2	ADCY3	ADCY4	ADCY5	ADCY6	ADCY7	ADCY8	ADCY9
GOMF_ADENYLATE_KINASE_ACTIVITY	> Catalysis of the reaction: ATP + AMP = 2 ADP. [EC:2.7.4.3]	AK1	AK2	AK4	AK5	AK6	AK7	AK8	AK9
GOMF_ALDEHYDE_DEHYDROGENASE_NAD_P_PLUS_ACTIVITY	> Catalysis of the reaction: an aldehyde + NAD(P)+ + H2O = an acid + NAD(P)H + H+. [EC:1.2.1.5]	ADH4	ADH5	ALDH1A1	ALDH1A2	ALDH1A3	ALDH1B1	ALDH1L1	ALDH1L2	ALDH2	ALDH3A1	ALDH3A2	ALDH3B1	ALDH3B2	ALDH4A1	ALDH7A1	ALDH9A1
GOMF_AMINOACYLASE_ACTIVITY	> Catalysis of the reaction: an N-acyl-L-amino acid + H2O = a carboxylate + an L-amino acid. [EC:3.5.1.14]	ACY1	ACY3	ASPA	CAT	DARS1	PM20D1
GOMF_AMINOPEPTIDASE_ACTIVITY	> Catalysis of the hydrolysis of a single N-terminal amino acid residue from a polypeptide chain. [https://www.ebi.ac.uk/merops/about/glossary.shtml#AMINOPEPTIDASE, PMID:24157837]	ANPEP	AOPEP	BLMH	CTSH	DNPEP	DPP3	DPP4	DPP7	DPP8	DPP9	ENPEP	ERAP1	ERAP2	F11	JMJD7	KDM8	LAP3	LNPEP	LTA4H	LVRN	METAP1	METAP1D	METAP2	MMP14	MMP15	MMP16	MMP17	NAALADL1	NPEPL1	NPEPPS	NPEPPSP1	PEPD	RNPEP	RNPEPL1	TPP2	TRHDE	XPNPEP1	XPNPEP2	XPNPEP3
GOMF_AMINOPHOSPHOLIPID_FLIPPASE_ACTIVITY	> Enables the transfer of aminophospholipids from the exoplasmic to the cytosolic leaftlet of a membrane, using energy from the hydrolysis of ATP. Aminophospholipids contain phosphoric acid as a mono- or diester and an amino (NH2) group. [GOC:pg]	ATP11A	ATP11C	ATP8A1	ATP8A2	ATP8B1	TMEM30A	TMEM30B
GOMF_AMP_ACTIVATED_PROTEIN_KINASE_ACTIVITY	> Catalysis of the reaction: ATP + a protein = ADP + a phosphoprotein. This reaction requires the presence of AMP. [GOC:mah]	PRKAA1	PRKAA2	PRKAB2	PRKACA	PRKACB	PRKACG
GOMF_ANNEALING_ACTIVITY	> A nucleic acid binding activity that brings together complementary sequences of nucleic acids so that they pair by hydrogen bonds to form a double-stranded polynucleotide. [GOC:mba, Wikipedia:Nucleic_acid_thermodynamics#Annealing]	ANXA1	BLM	DDX3X	EIF4B	EIF4H	FMR1	FXR1	RAD54L	RECQL	RECQL4	SMARCA1	SMARCAL1	ZRANB3
GOMF_ANTIPORTER_ACTIVITY	> Enables the active transport of a solute across a membrane by a mechanism whereby two or more species are transported in opposite directions in a tightly coupled process not directly linked to a form of energy other than chemiosmotic energy. The reaction is: solute A(out) + solute B(in) = solute A(in) + solute B(out). [GOC:mtg_transport, ISBN:0815340729, PMID:10839820]	ATP1A3	CLCN3	CLCN4	CLCN5	CLCN6	CLCN7	LETM1	SLC11A1	SLC19A1	SLC22A4	SLC22A6	SLC22A9	SLC24A1	SLC24A2	SLC24A3	SLC24A4	SLC24A5	SLC25A10	SLC25A11	SLC25A14	SLC25A16	SLC25A30	SLC25A31	SLC25A4	SLC25A5	SLC25A6	SLC26A1	SLC26A10	SLC26A11	SLC26A2	SLC26A3	SLC26A4	SLC26A5	SLC26A6	SLC26A7	SLC26A8	SLC26A9	SLC35A1	SLC35C1	SLC35C2	SLC35D1	SLC35D2	SLC35D3	SLC35E1	SLC35E2A	SLC35E2B	SLC35E3	SLC35E4	SLC37A1	SLC37A2	SLC37A4	SLC38A3	SLC3A2	SLC41A1	SLC47A1	SLC47A2	SLC4A1	SLC4A10	SLC4A11	SLC4A2	SLC4A3	SLC4A5	SLC4A8	SLC4A9	SLC7A11	SLC7A6	SLC8A1	SLC8A2	SLC8A3	SLC8B1	SLC9A1	SLC9A2	SLC9A3	SLC9A4	SLC9A5	SLC9A6	SLC9A7	SLC9A8	SLC9A9	SLC9B1	SLC9B1P1	SLC9B2	SLC9C1	SLC9C2	TMCO3	TMEM241
GOMF_ARACHIDONATE_COA_LIGASE_ACTIVITY	> Catalysis of the reaction: arachidonate + ATP + CoA = AMP + arachidonoyl-CoA + diphosphate + H(+). [RHEA:19713]	ACSBG2	ACSL1	ACSL3	ACSL4	ACSL5	ACSL6	SLC27A1	SLC27A2	SLC27A3	SLC27A4	SLC27A6
GOMF_ARACHIDONIC_ACID_EPOXYGENASE_ACTIVITY	> Catalysis of an NADPH- and oxygen-dependent reaction that converts arachidonic acid to a cis-epoxyeicosatrienoic acid. [http://lipidlibrary.aocs.org/Lipids/eic_hete/index.htm, PMID:10681399, PMID:18952572]	CYP2A13	CYP2A6	CYP2A7	CYP2B6	CYP2C18	CYP2C19	CYP2C8	CYP2C9	CYP2E1	CYP2F1	CYP2G1P	CYP2J2	CYP2S1	CYP4A11	CYP4F12	CYP4F2
GOMF_ARACHIDONIC_ACID_MONOOXYGENASE_ACTIVITY	> Catalysis of the incorporation of one atom from molecular oxygen into arachidonic acid and the reduction of the other atom of oxygen to water. [GOC:mah]	CYP1A1	CYP2A13	CYP2A6	CYP2A7	CYP2B6	CYP2C18	CYP2C19	CYP2C8	CYP2C9	CYP2E1	CYP2F1	CYP2G1P	CYP2J2	CYP2S1	CYP4A11	CYP4A22	CYP4F11	CYP4F12	CYP4F2	CYP4F3
GOMF_ARMADILLO_REPEAT_DOMAIN_BINDING	> Interacting selectively and non-covalently with the armadillo repeat domain of a protein, an approximately 40 amino acid long tandemly repeated sequence motif first identified in the Drosophila segment polarity protein armadillo. Arm-repeat proteins are involved in various processes, including intracellular signalling and cytoskeletal regulation. [GOC:BHF, GOC:mah, GOC:vk, InterPro:IPR000225]	AXIN1	CALCOCO1	CHD8	CNOT1	CTNNBIP1	LEF1	STRN	STRN3	STRN4	TCF7L2
GOMF_ATP_DEPENDENT_PEPTIDASE_ACTIVITY	> Catalysis of the reaction: ATP + H2O = ADP + phosphate, to drive the hydrolysis of peptide bonds. [GOC:mah]	AFG3L2	CLPP	CLPX	LONP1	LONP2	SPG7	YME1L1
GOMF_ATP_GATED_ION_CHANNEL_ACTIVITY	> Enables the transmembrane transfer of an ion by a channel that opens when ATP has been bound by the channel complex or one of its constituent parts. [GOC:bf]	CCDC51	CFTR	P2RX1	P2RX2	P2RX3	P2RX4	P2RX5	P2RX6	P2RX7
GOMF_ATPASE_ACTIVATOR_ACTIVITY	> Binds to and increases the ATP hydrolysis activity of an ATPase. [GOC:ajp]	AHSA1	AHSA2P	ATP1B1	ATP1B2	ATP1B3	ATP4B	DNAJA1	DNAJA2	DNAJB1	DNAJB2	DNAJB4	DNAJB6	DNAJC1	DNAJC10	DNAJC15	DNAJC19	DNAJC24	FXYD2	GTF2H4	HSCB	MYBPC3	NCAPH	RAB3A	RAB4A	TOR1AIP1	TOR1AIP2
GOMF_ATPASE_ACTIVITY	> A molecular function that uses ATP hydrolysis as an energy source, for example to catalyze a reaction or drive transport against a concentration gradient. [GOC:pdt]	ABCA1	ABCA10	ABCA11P	ABCA12	ABCA13	ABCA2	ABCA3	ABCA4	ABCA5	ABCA6	ABCA7	ABCA8	ABCA9	ABCB1	ABCB10	ABCB11	ABCB4	ABCB5	ABCB6	ABCB7	ABCB8	ABCB9	ABCC1	ABCC10	ABCC11	ABCC12	ABCC2	ABCC3	ABCC4	ABCC5	ABCC6	ABCC8	ABCC9	ABCD1	ABCD2	ABCD3	ABCD4	ABCE1	ABCF1	ABCF2	ABCF3	ABCG1	ABCG2	ABCG4	ABCG5	ABCG8	ACIN1	ACSBG1	ACSBG2	ACSF2	ACSF3	ACSL1	ACSL3	ACSL4	ACSL5	ACSL6	ACSM1	ACSM2A	ACSM2B	ACSM3	ACSM4	ACSM5	ACSM6	ACTC1	AFG1L	AFG3L2	AK6	ANXA1	AQR	ASCC3	ATAD1	ATAD2	ATAD2B	ATAD3A	ATAD3B	ATAD3C	ATAD5	ATF7IP	ATP10A	ATP10B	ATP10D	ATP11A	ATP11B	ATP11C	ATP12A	ATP13A1	ATP13A2	ATP13A3	ATP13A4	ATP13A5	ATP1A1	ATP1A2	ATP1A3	ATP1A4	ATP2A1	ATP2A2	ATP2A3	ATP2B1	ATP2C1	ATP2C2	ATP4A	ATP5F1A	ATP5F1B	ATP5F1C	ATP5F1D	ATP5F1E	ATP5F1EP2	ATP6V1A	ATP6V1F	ATP6V1G1	ATP6V1G2	ATP6V1H	ATP7A	ATP7B	ATP8A1	ATP8A2	ATP8B1	ATP8B2	ATP8B3	ATP8B4	ATP9A	ATP9B	ATRX	BCS1L	BLM	BPTF	BRIP1	BTAF1	C10orf88	CARNS1	CCT8	CD320	CDK7	CENPE	CFTR	CHD1	CHD1L	CHD2	CHD3	CHD4	CHD5	CHD6	CHD7	CHD8	CHD9	CHTF18	CHTF8	CLPB	CLPP	CLPX	COQ8B	DDX1	DDX10	DDX11	DDX11L8	DDX12P	DDX17	DDX18	DDX19A	DDX19B	DDX20	DDX21	DDX23	DDX24	DDX25	DDX27	DDX28	DDX31	DDX39A	DDX39B	DDX3X	DDX3Y	DDX4	DDX41	DDX42	DDX43	DDX46	DDX47	DDX49	DDX5	DDX50	DDX51	DDX52	DDX53	DDX54	DDX55	DDX56	DDX58	DDX59	DDX6	DDX60	DDX60L	DHX15	DHX16	DHX29	DHX30	DHX32	DHX33	DHX34	DHX35	DHX36	DHX37	DHX38	DHX40	DHX57	DHX58	DHX8	DHX9	DICER1	DMC1	DNA2	DNAH1	DNAH10	DNAH11	DNAH12	DNAH14	DNAH17	DNAH2	DNAH3	DNAH5	DNAH6	DNAH7	DNAH8	DNAH9	DNHD1	DQX1	DSCC1	DYNC1H1	DYNC2H1	EIF4A1	EIF4A2	EIF4A3	EP400	ERCC2	ERCC3	ERCC6	ERCC6L	ERCC6L2	FANCM	FBH1	FIGN	FIGNL1	FIGNL2	G3BP1	GET3	GTF2F2	HELB	HELLS	HELQ	HELZ	HELZ2	HFM1	HLTF	HSP90AA1	HSPA13	HSPA14	HSPA1A	HSPA1B	HSPA1L	HSPA2	HSPA5	HSPA6	HSPA7	HSPA8	HSPA9	HSPD1	IDE	IFIH1	IGHMBP2	INO80	IQCA1	IQCA1L	KATNA1	KATNAL1	KATNAL2	KIF11	KIF12	KIF13A	KIF13B	KIF14	KIF15	KIF16B	KIF17	KIF18A	KIF18B	KIF19	KIF1A	KIF1B	KIF1C	KIF20A	KIF20B	KIF21A	KIF21B	KIF22	KIF23	KIF25	KIF27	KIF28P	KIF2A	KIF2B	KIF2C	KIF3A	KIF3B	KIF3C	KIF5A	KIF5B	KIF5C	KIF6	KIF7	KIF9	KIFC1	KIFC2	KIFC3	LMBRD1	LONP1	LONP2	MACF1	MCM2	MCM3	MCM4	MCM5	MCM6	MCM7	MCM8	MCM9	MDN1	MFSD2A	MLH1	MLH3	MORC2	MOV10	MOV10L1	MRE11	MSH2	MSH3	MSH4	MSH5	MSH6	MTREX	MYH10	MYH14	MYH3	MYH4	MYH6	MYH7	MYH8	MYH9	MYL6	MYO10	MYO15A	MYO19	MYO1A	MYO1B	MYO1C	MYO1D	MYO1E	MYO1F	MYO1G	MYO1H	MYO3A	MYO5A	MYO5B	MYO5C	MYO6	MYO7A	MYO7B	MYO9B	NAV2	NAV3	NLRP10	NSF	NVL	OLA1	ORC1	PEX1	PEX6	PFN2	PIF1	PMS1	PMS2	PMS2P1	PMS2P11	PMS2P3	PMS2P5	PMS2P6	POLQ	PSMC1	PSMC2	PSMC3	PSMC4	PSMC5	PSMC6	PSMD6	PTPA	RAD17	RAD50	RAD51	RAD51B	RAD51C	RAD51D	RAD54B	RAD54L	RAD54L2	RALBP1	RBBP4	RECQL	RECQL4	RECQL5	RFC1	RFC2	RFC3	RFC4	RFC5	RHOBTB3	RNF213	RTEL1	RUVBL1	RUVBL2	SETX	SHOC1	SHPRH	SKIV2L	SLC27A1	SLC27A2	SLC27A3	SLC27A4	SLC27A5	SLC27A6	SLC30A3	SLFN11	SMARCA1	SMARCA2	SMARCA4	SMARCA5	SMARCAD1	SMARCAL1	SMC6	SMCHD1	SNRNP200	SPAST	SPATA5	SPATA5L1	SPG7	SPO11	SRCAP	SUPV3L1	SWSAP1	TAP1	TAP2	TAPBP	TDRD12	TDRD9	TMEM30A	TMEM30B	TOP2A	TOP2B	TOR1A	TOR1B	TOR2A	TOR3A	TOR4A	TRIP13	TTF2	TWNK	UPF1	VCP	VPS4A	VPS4B	VWA8	WRN	WRNIP1	XRCC2	XRCC3	XRCC5	XRCC6	YME1L1	YTHDC2	ZGRF1	ZNFX1
GOMF_ATPASE_ACTIVITY_COUPLED_TO_TRANSMEMBRANE_MOVEMENT_OF_IONS_ROTATIONAL_MECHANISM	> Enables the transfer of ions from one side of a membrane to the other according to the reaction: ATP + H2O + ion(in) = ADP + phosphate + ion(out), by a rotational mechanism. [GOC:jl]	ATP5F1B	ATP6V0A1	ATP6V0A2	ATP6V0A4	ATP6V0B	ATP6V0C	ATP6V0D1	ATP6V0D2	ATP6V0E1	ATP6V0E2	ATP6V1A	ATP6V1B2	ATP6V1C1	ATP6V1C2	ATP6V1D	ATP6V1E1	ATP6V1E2	ATP6V1F	ATP6V1G1	ATP6V1G3	ATP6V1H	TCIRG1
GOMF_ATPASE_COUPLED_ION_TRANSMEMBRANE_TRANSPORTER_ACTIVITY	> Enables the transfer of an ion from one side of a membrane to the other, driven by the reaction: ATP + H2O = ADP + phosphate. [GOC:jl, GOC:mtg_transport, ISBN:0815340729]	ABCB11	ABCC4	ABCC8	ABCC9	ATP12A	ATP13A1	ATP13A2	ATP1A2	ATP1A4	ATP2A1	ATP2A2	ATP2A3	ATP2B1	ATP2B2	ATP2B3	ATP2B4	ATP2C1	ATP2C2	ATP4A	ATP4B	ATP5F1B	ATP6V0A1	ATP6V0A2	ATP6V0A4	ATP6V0B	ATP6V0C	ATP6V0D1	ATP6V0D2	ATP6V0E1	ATP6V0E2	ATP6V1A	ATP6V1B2	ATP6V1C1	ATP6V1C2	ATP6V1D	ATP6V1E1	ATP6V1E2	ATP6V1F	ATP6V1G1	ATP6V1G3	ATP6V1H	ATP8A1	KCNJ11	KCNJ8	PCYOX1	TCIRG1
GOMF_ATPASE_COUPLED_LIPID_TRANSMEMBRANE_TRANSPORTER_ACTIVITY	> Enables the transfer of a solute or solutes from one side of a membrane to the other according to the reaction: ATP + H2O + lipid(in) = ADP + phosphate + lipid(out). [GOC:BHF, GOC:rl]	ABCA12	ABCB11	ABCC1	ABCC11	ABCC3	ABCG1
GOMF_ATPASE_INHIBITOR_ACTIVITY	> Stops, prevents or reduces the activity of any enzyme that catalyzes the hydrolysis of ATP to ADP and orthophosphate. [GOC:jl]	ATP5IF1	FNIP1	FNIP2	PLN	TSC1
GOMF_ATPASE_REGULATOR_ACTIVITY	> Modulates the rate of ATP hydrolysis by an ATPase. [GOC:dph, GOC:tb]	AHSA1	AHSA2P	ATP1B1	ATP1B2	ATP1B3	ATP4B	ATP5IF1	BAG1	BAG2	BAG3	BAG4	BAG5	BRSK2	DNAJA1	DNAJA2	DNAJB1	DNAJB2	DNAJB4	DNAJB6	DNAJC1	DNAJC10	DNAJC15	DNAJC19	DNAJC24	FNIP1	FNIP2	FXYD2	GRPEL1	GRPEL2	GTF2H4	HSCB	HSPBP1	HSPH1	HYOU1	KATNB1	MYBPC3	NCAPH	PFN1	PLN	RAB3A	RAB4A	SIL1	TOR1AIP1	TOR1AIP2	TSC1
GOMF_BILE_ACID_TRANSMEMBRANE_TRANSPORTER_ACTIVITY	> Enables the transfer of bile acid from one side of a membrane to the other. Bile acids are any of a group of steroid carboxylic acids occurring in bile, where they are present as the sodium salts of their amides with glycine or taurine. [GOC:ai]	ABCB11	ABCC11	ABCC3	AKR1C4	CEACAM1	SLC10A1	SLC10A2	SLC10A3	SLC10A4	SLC10A5	SLC10A6	SLC10A7	SLC51A	SLC51B	SLCO1A2	SLCO1B1	SLCO1B3	SLCO1B7	SLCO1C1	SLCO2B1
GOMF_BUTYRATE_COA_LIGASE_ACTIVITY	> Catalysis of the reaction: ATP + an acid + CoA = AMP + diphosphate + an acyl-CoA. [EC:6.2.1.2, MetaCyc:BUTYRATE--COA-LIGASE-RXN]	AACS	ACSF2	ACSM1	ACSM2A	ACSM2B	ACSM3	ACSM4	ACSM5	ACSM6	ACSS3
GOMF_C_C_CHEMOKINE_BINDING	> Interacting selectively and non-covalently with a C-C chemokine; C-C chemokines do not have an amino acid between the first two cysteines of the characteristic four-cysteine motif. [GOC:ai]	ACKR1	ACKR2	ACKR3	ACKR4	CCR1	CCR10	CCR2	CCR3	CCR4	CCR5	CCR6	CCR7	CCR8	CCR9	CCRL2	CX3CR1	CXCR1	CXCR2	CXCR3	CXCR4	CXCR5	CXCR6	XCR1	ZFP36
GOMF_C_X_C_CHEMOKINE_BINDING	> Interacting selectively and non-covalently with a C-X-C chemokine; C-X-C chemokines have a single amino acid between the first two cysteines of the characteristic four cysteine motif. [GOC:ai]	A2M	ACKR3	CXCR1	CXCR2	HMGB1
GOMF_C_X_C_CHEMOKINE_RECEPTOR_ACTIVITY	> Combining with a C-X-C chemokine and transmitting the signal from one side of the membrane to the other to initiate a change in cell activity. A C-X-C chemokine has a single amino acid between the first two cysteines of the characteristic four cysteine motif. [GOC:signaling, PMID:8662823]	ACKR3	CXCR1	CXCR2	CXCR3	CXCR4	CXCR5	CXCR6	GPR35
GOMF_CALCIUM_DEPENDENT_PHOSPHOLIPID_BINDING	> Interacting selectively and non-covalently with phospholipids, a class of lipids containing phosphoric acid as a mono- or diester, in the presence of calcium. [GOC:jl]	ANXA1	ANXA10	ANXA11	ANXA13	ANXA2	ANXA2P2	ANXA3	ANXA4	ANXA5	ANXA6	ANXA7	ANXA8	ANXA8L1	ANXA9	C2CD5	CPNE1	CPNE2	CPNE3	CPNE4	CPNE5	CPNE6	CPNE7	CPNE8	CPNE9	DOC2A	DOC2B	DYSF	ESYT1	ESYT2	ESYT3	FER1L5	PCLO	PLA2G4A	PLA2G4B	PLA2G4C	PLA2G4D	PLA2G4E	PLA2G4F	RPH3A	SYT1	SYT10	SYT11	SYT12	SYT13	SYT15	SYT17	SYT2	SYT3	SYT4	SYT5	SYT7	SYT8	SYT9	SYTL3
GOMF_CALCIUM_DEPENDENT_PROTEIN_KINASE_ACTIVITY	> Calcium-dependent catalysis of the reaction: a protein + ATP = a phosphoprotein + ADP. [GOC:dph, GOC:tb]	CAMK2A	CAMK4	CCL3	MAPKAPK2	MAPKAPK3	MAPKAPK5	MKNK1	MKNK2	PINK1	PKN1	PKN2	PKN3	PRKCA	PRKCB	PRKCD	PRKCE	PRKCG	PRKCH	PRKCI	PRKCQ	PRKCZ	PRKD1	PRKD2	PRKD3
GOMF_CALCIUM_TRANSMEMBRANE_TRANSPORTER_ACTIVITY_PHOSPHORYLATIVE_MECHANISM	> Enables the transfer of a solute or solutes from one side of a membrane to the other according to the reaction: ATP + H2O + Ca2+(cis) = ADP + phosphate + Ca2+(trans). [EC:7.2.2.10]	ATP2A1	ATP2A2	ATP2A3	ATP2B1	ATP2B2	ATP2B3	ATP2B4	ATP2C1	ATP2C2
GOMF_CALMODULIN_DEPENDENT_PROTEIN_KINASE_ACTIVITY	> Calmodulin-dependent catalysis of the reactions: ATP + a protein serine = ADP + protein serine phosphate; and ATP + a protein threonine = ADP + protein threonine phosphate. [GOC:mah, PMID:11264466]	CAMK1	CAMK1D	CAMK1G	CAMK2A	CAMK2B	CAMK2D	CAMK2G	CAMK4	CAMKK1	CAMKK2	CAMKV	DAPK1	EEF2K	ITPKA	MAPKAPK2	MAPKAPK3	MAPKAPK5	MKNK1	MKNK2	MYLK2	MYLK3	PHKA1	PHKA2	PHKG1	PHKG2	PNCK	PTK2B
GOMF_CAMP_DEPENDENT_PROTEIN_KINASE_ACTIVITY	> cAMP-dependent catalysis of the reaction: ATP + a protein = ADP + a phosphoprotein. [EC:2.7.11.11]	AKAP13	PRKAA1	PRKACA	PRKACB	PRKACG	PRKAG1	PRKX	PRKY
GOMF_CARBOHYDRATE_BINDING	> Interacting selectively and non-covalently with any carbohydrate, which includes monosaccharides, oligosaccharides and polysaccharides as well as substances derived from monosaccharides by reduction of the carbonyl group (alditols), by oxidation of one or more hydroxy groups to afford the corresponding aldehydes, ketones, or carboxylic acids, or by replacement of one or more hydroxy group(s) by a hydrogen atom. Cyclitols are generally not regarded as carbohydrates. [GOC:mah]	ACAN	ACR	ADGRL1	ADGRL2	ADGRL3	AGL	ALDOA	ALDOB	ALKBH3	ALPK1	APCS	ASGR1	ASGR2	ATRN	ATRNL1	BCAN	BSG	C4B	CALR	CALR3	CANX	CD207	CD209	CD22	CD248	CD302	CD33	CD34	CD69	CD72	CD93	CHI3L1	CHI3L2	CHID1	CHODL	CLC	CLEC10A	CLEC11A	CLEC12A	CLEC12B	CLEC14A	CLEC17A	CLEC18A	CLEC18B	CLEC18C	CLEC19A	CLEC1A	CLEC1B	CLEC20A	CLEC2A	CLEC2B	CLEC2D	CLEC2L	CLEC3A	CLEC3B	CLEC4A	CLEC4C	CLEC4D	CLEC4E	CLEC4F	CLEC4G	CLEC4M	CLEC5A	CLEC6A	CLEC7A	CLEC9A	CLECL1	CLN5	CNTN1	COLEC10	COLEC11	COLEC12	CRYBG1	CRYBG2	CRYBG3	DBH	DCDC1	DGCR2	EGLN1	EGLN2	EGLN3	EMC7	ENDOU	ENG	ENPP1	ENPP2	EVA1C	FBP1	FBXO2	FBXO6	FCER2	FCN1	FCN2	FCN3	FREM1	FUOM	G6PD	GAA	GAL3ST3	GALK1	GALM	GALNT1	GALNT10	GALNT11	GALNT12	GALNT13	GALNT14	GALNT15	GALNT16	GALNT17	GALNT18	GALNT2	GALNT3	GALNT4	GALNT5	GALNT6	GALNT7	GALNT8	GALNT9	GALNTL6	GANAB	GANC	GBE1	GCK	GCKR	GNPNAT1	GPCPD1	GPI	GRIFIN	GUSB	GUSBP3	GYS1	H6PD	HK1	HK2	HK3	HKDC1	HLA-DRA	HLA-DRB1	IGF2R	IL2	ITLN1	ITLN2	KLRB1	KLRC1	KLRC2	KLRC3	KLRC4-KLRK1	KLRD1	KLRF1	KLRF2	KLRG1	KLRG2	KLRK1	KRT1	LAYN	LGALS1	LGALS12	LGALS13	LGALS14	LGALS16	LGALS2	LGALS3	LGALS4	LGALS7B	LGALS8	LGALS9	LGALS9B	LGALS9C	LGALSL	LMAN1	LMAN1L	LMAN2	LMAN2L	LOXL2	LY75	MAG	MAN2A1	MAN2A2	MAN2B1	MAN2B2	MAN2C1	MBL2	MGAM	MGAT2	MLEC	MRC1	MRC2	NCAN	NECTIN1	NOMO1	NOMO2	NOMO3	NPTX2	OGFOD1	OGFOD2	OGFOD3	OLR1	OS9	P3H1	P3H2	P3H3	P4HA1	P4HA2	P4HA3	P4HTM	PAM	PFKL	PFKM	PFKP	PHYH	PKD1	PKD1L2	PKD1L3	PLA2R1	PLOD1	PLOD2	PLOD3	PPP1R3A	PPP1R3B	PPP1R3C	PPP1R3D	PPP1R3E	PPP1R3F	PPP1R3G	PRG2	PRG3	PRG4	PRPS2	PTX3	PYGL	REG1A	REG1B	REG3A	REG3G	REG4	RPIA	SELE	SELL	SELP	SFTPA1	SFTPA2	SFTPD	SI	SIGLEC1	SIGLEC10	SIGLEC11	SIGLEC12	SIGLEC14	SIGLEC16	SIGLEC5	SIGLEC6	SIGLEC7	SIGLEC8	SIGLEC9	SLC2A3	SLC2A5	SLC2A8	SORD	STBD1	TALDO1	UAP1	VCAN	VTN	ZG16	ZG16B	ZP3
GOMF_CARBOXYLIC_ACID_BINDING	> Interacting selectively and non-covalently with a carboxylic acid, any organic acid containing one or more carboxyl (COOH) groups or anions (COO-). [GOC:mah, ISBN:0198506732]	AARS1	AARS2	ACACB	ACOX1	ACOX2	ACOX3	ACOXL	ADH5	ADIPOQ	AFM	AFP	AGRN	AGXT	AKR1C1	AKR1C2	AKR1C3	AKR1C4	ALB	ALKBH3	ALOX5AP	APOC1	ASS1	CAD	CASR	CASTOR1	CD22	CD33	CPS1	CRABP1	CRABP2	CYP26A1	CYP26B1	CYP26C1	CYP27C1	CYP2W1	CYP4F11	DBH	DBT	DDAH1	DDAH2	DDC	DHFR	DHFRP1	DPYS	EGLN1	EGLN2	EGLN3	EPDR1	FABP1	FABP2	FABP3	FABP4	FABP5	FCN1	FFAR4	FOLR1	FOLR2	FOLR3	FTCD	FTCDNL1	GAD1	GAD2	GCHFR	GCLC	GLDC	GLRA1	GLRA2	GLRA3	GLRB	GLUD1	GLUD2	GNMT	GOT1	GOT2	GPR143	GPR31	GRIN1	GRIN2B	GRIN3A	GRIN3B	GRM7	GSS	GSTA1	GSTM2	GSTP1	HIF1AN	HLCS	HMGCL	HNF4A	IGF2R	KARS1	LCN12	LRAT	MAG	MCCC1	MTHFS	NAGS	NAPEPLD	NDUFAB1	NME2	NOS1	NOS2	NOS3	NR1H4	NR2F2	OGFOD1	OGFOD2	OGFOD3	OTC	OXER1	P3H1	P3H2	P3H3	P4HA1	P4HA2	P4HA3	P4HTM	PADI4	PAM	PC	PCCA	PCK1	PHYH	PLA2G1B	PLOD1	PLOD2	PLOD3	PMP2	PPARD	PPARG	PRR7	PSAP	PTGDS	PYGL	RARA	RARS1	RTN4R	RXRA	S100A8	S100A9	SCP2	SELE	SELP	SERPINA5	SESN1	SESN2	SESN3	SHMT1	SHMT2	SIGLEC10	SIGLEC11	SIGLEC12	SIGLEC14	SIGLEC16	SIGLEC5	SIGLEC6	SIGLEC7	SIGLEC8	SIGLEC9	SIGLECL1	SLC19A1	SLC1A1	SLC46A1	SRR	ST8SIA2	ST8SIA3	ST8SIA4	STARD5	STX3	TAT	TDO2	TH	THNSL2	TM4SF5	TYMS	UBR1	UBR2	UCP1	UGT1A1	UGT1A3	UGT1A7	UGT1A8	UGT1A9	VDR
GOMF_CARBOXYPEPTIDASE_ACTIVITY	> Catalysis of the hydrolysis of a single C-terminal amino acid residue from a polypeptide chain. [https://www.ebi.ac.uk/merops/about/glossary.shtml#CARBOXYPEPTIDASE]	ACE	ACE2	AGBL1	AGBL2	AGBL3	AGBL4	AGBL5	AGTPBP1	BLMH	CNDP1	CNDP2	CPA1	CPA2	CPA3	CPA4	CPA5	CPA6	CPB1	CPB2	CPD	CPE	CPM	CPN1	CPO	CPQ	CPVL	CPXM1	CPXM2	CPZ	CTSA	CTSZ	FOLH1	FOLH1B	MINDY1	MINDY2	NAALAD2	NAALADL1	PEPD	PRCP	SCPEP1	VASH1	VASH2
GOMF_CERAMIDE_BINDING	> Interacting selectively and non-covalently with any ceramide, a class of lipids that is composed of sphingosine linked to a fatty acid. Ceramides are a major component of cell membranes. [GOC:sart]	CD300LF	CERT1	CLIP3	CLN8	CPTP	EPDR1	GLTP	GLTPD2	LAPTM4B	MAG	PLA2G4A	PLEKHA3	PLEKHA8	PLEKHA8P1	PLTP	PSAP	RTN4R	VDAC1	VDAC2
GOMF_CHONDROITIN_SULFATE_BINDING	> Interacting selectively and non-covalently with chondroitin sulfate, a glycosaminoglycan made up of two alternating monosaccharides: D-glucuronic acid (GlcA) and N-acetyl-D-galactosamine (GalNAc). [GOC:kmv, ISBN:0198506732]	ADGRE2	AGRN	ANXA6	DPYSL3	IMPG1	MDK	PTN	PTPRS	RTN4R	RTN4RL1
GOMF_CYCLIC_NUCLEOTIDE_DEPENDENT_PROTEIN_KINASE_ACTIVITY	> cNMP-dependent catalysis of the reaction: ATP + a protein = ADP + a phosphoprotein. [GOC:mah]	AKAP13	PRKAA1	PRKACA	PRKACB	PRKACG	PRKAG1	PRKG1	PRKG2	PRKX	PRKY
GOMF_CYCLIN_DEPENDENT_PROTEIN_KINASE_ACTIVITY	> Cyclin-dependent catalysis of the phosphorylation of an amino acid residue in a protein, usually according to the reaction: a protein + ATP = a phosphoprotein + ADP. [GOC:pr]	CCND3	CCNK	CDK1	CDK10	CDK11A	CDK11B	CDK12	CDK13	CDK14	CDK15	CDK16	CDK17	CDK18	CDK19	CDK2	CDK20	CDK3	CDK4	CDK5	CDK6	CDK7	CDK8	CDK9	CDKL1	CDKL2	CDKL3	CDKL4	CDKL5	MOK
GOMF_DIACYLGLYCEROL_BINDING	> Interacting selectively and non-covalently with diacylglycerol, a diester of glycerol and two fatty acids. [GOC:ma]	CHPT1	DGKD	FITM1	FITM2	PLTP	RAPGEF2	RASGRP1	RASGRP2	RASGRP3	RASGRP4	UNC13A	UNC13B	UNC13C
GOMF_DICARBOXYLIC_ACID_TRANSMEMBRANE_TRANSPORTER_ACTIVITY	> Enables the transfer of dicarboxylic acids from one side of a membrane to the other. A dicarboxylic acid is an organic acid with two COOH groups. [GOC:ai]	ABCC2	SLC13A2	SLC13A3	SLC13A5	SLC19A1	SLC1A1	SLC1A4	SLC1A5	SLC1A6	SLC25A10	SLC25A11	SLC25A12	SLC25A13	SLC25A14	SLC25A18	SLC25A21	SLC25A22	SLC25A30	SLC26A1	SLC26A10	SLC26A2	SLC26A3	SLC26A4	SLC26A5	SLC26A6	SLC26A7	SLC26A8	SLC26A9	SLC38A7	SLC46A1
GOMF_DNA_CLAMP_LOADER_ACTIVITY	> Catalysis of the reaction: ATP + H2O = ADP + phosphate, to drive the opening of the ring structure of the PCNA complex, or any of the related sliding clamp complexes, and their closing around the DNA duplex. [GOC:mah, GOC:vw, PMID:16082778]	CHTF18	CHTF8	DSCC1	RAD17	RFC1	RFC2	RFC3	RFC4	RFC5
GOMF_DNA_DEPENDENT_ATPASE_ACTIVITY	> Catalysis of the reaction: ATP + H2O = ADP + phosphate; this reaction requires the presence of single- or double-stranded DNA, and it drives another reaction. [GOC:jl]	ATRX	BLM	BPTF	BTAF1	CDK7	CHD6	CHD8	CHTF18	CHTF8	DDX11	DHX36	DMC1	DSCC1	ERCC6	ERCC6L	FBH1	HLTF	IGHMBP2	INO80	MSH2	MSH3	MSH4	MSH5	MSH6	RAD17	RAD51	RAD51B	RAD51C	RAD51D	RAD54B	RAD54L	RBBP4	RFC1	RFC2	RFC3	RFC4	RFC5	SMARCA1	SMARCA2	SMARCA4	SMARCA5	SMARCAD1	SMARCAL1	SPO11	TOP2A	TOP2B	TTF2	XRCC2	XRCC3	XRCC5	XRCC6
GOMF_DNA_HELICASE_ACTIVITY	> Catalysis of the reaction: ATP + H2O = ADP + phosphate; this reaction drives the unwinding of the DNA helix. [EC:3.6.4.12, GOC:jl]	ANXA1	ASCC3	ATRX	BLM	BRIP1	CHD1	CHD1L	CHD2	CHD3	CHD4	CHD5	CHD6	CHD7	CHD8	CHD9	CHTF18	CHTF8	DDX11	DDX11L8	DDX12P	DDX3X	DHX36	DHX9	DNA2	DQX1	DSCC1	ERCC2	ERCC3	ERCC6L	FANCM	FBH1	G3BP1	GTF2F2	HELB	HELQ	HFM1	IGHMBP2	INO80	MCM2	MCM3	MCM4	MCM5	MCM6	MCM7	MCM8	MCM9	MRE11	NAV2	PIF1	POLQ	RAD50	RAD51	RAD54B	RAD54L	RAD54L2	RECQL	RECQL4	RECQL5	RFC2	RFC3	RFC4	RFC5	RTEL1	RUVBL1	RUVBL2	SETX	SMARCAD1	SMC6	SUPV3L1	TWNK	WRN	WRNIP1	XRCC5	XRCC6
GOMF_DNA_POLYMERASE_ACTIVITY	> Catalysis of the reaction: deoxynucleoside triphosphate + DNA(n) = diphosphate + DNA(n+1); the synthesis of DNA from deoxyribonucleotide triphosphates in the presence of a nucleic acid template and a 3'hydroxyl group. [EC:2.7.7.7, GOC:mah]	CHRAC1	DKC1	DNTT	POLA1	POLB	POLD1	POLD3	POLD4	POLE	POLE2	POLE3	POLE4	POLG	POLG2	POLH	POLI	POLK	POLL	POLM	POLN	POLQ	PRIMPOL	PTGES3	REV1	REV3L	TENT4B	TEP1	TERC	TERF1	TERF2	TERT
GOMF_DNA_TRANSLOCASE_ACTIVITY	> Catalysis of the reaction: ATP + H2O = ADP + phosphate, to drive movement along a single- or double-stranded DNA molecule. [GOC:mah, PMID:16428451, PMID:17631491]	ATRX	ERCC6L	FBH1	RAD54B	RAD54L
GOMF_ELECTRON_TRANSFER_ACTIVITY	> Any molecular entity that serves as an electron acceptor and electron donor in an electron transport chain. An electron transport chain is a process in which a series of electron carriers operate together to transfer electrons from donors to any of several different terminal electron acceptors to generate a transmembrane electrochemical gradient. [ISBN:0198506732]	ADH5	AIFM2	AKR1A1	AKR1B1	AKR1C4	AKR7A2	AKR7A3	ALDH2	ALDH4A1	AOC2	AOX1	ASPH	C15orf48	CIAPIN1	COX10	COX11	COX15	COX4I1	COX4I2	COX5A	COX5B	COX6A1	COX6A2	COX6B1	COX6C	COX7A1	COX7A2	COX7A2L	COX7A2P2	COX7B	COX7B2	COX7C	COX8A	COX8C	CYB5A	CYB5B	CYBA	CYBB	CYP19A1	CYP1A2	DEGS1	DHDH	DHRS3	DMGDH	ETFA	ETFB	ETFDH	FDX1	FDX2	GFUS	GLDC	GLRX	GLRX2	GPX2	GSR	HAAO	HSD17B6	IDH3B	IDO1	LOXL2	MAOB	ME1	ME2	MT-CO1	MT-CO2	MT-CO3	MT-CYB	MT-ND1	MT-ND2	MT-ND3	MT-ND4	MT-ND4L	MT-ND5	MT-ND6	MTCO2P12	NCF1	NCF2	NDUFA1	NDUFA10	NDUFA12	NDUFA13	NDUFA2	NDUFA3	NDUFA4	NDUFA4L2	NDUFA5	NDUFA6	NDUFA7	NDUFA8	NDUFA9	NDUFAB1	NDUFAF2	NDUFB1	NDUFB10	NDUFB2	NDUFB3	NDUFB4	NDUFB5	NDUFB6	NDUFB7	NDUFB8	NDUFB9	NDUFC1	NDUFC2	NDUFC2-KCTD14	NDUFS1	NDUFS2	NDUFS3	NDUFS4	NDUFS5	NDUFS6	NDUFS7	NDUFS8	NDUFV1	NDUFV2	NDUFV3	NOX4	NQO2	P4HA2	PHGDH	QDPR	RDH16	SDHA	SDHB	SDHC	SDHD	SRD5A1	STEAP4	SURF1	UQCR10	UQCR11	UQCRC1	UQCRFS1	UQCRFS1P1	UQCRH	UQCRHL	UQCRQ	XDH
GOMF_ENDODEOXYRIBONUCLEASE_ACTIVITY	> Catalysis of the hydrolysis of ester linkages within deoxyribonucleic acid by creating internal breaks. [GOC:mah, ISBN:0198547684]	APEX1	APLF	DCLRE1C	DICER1	DNA2	DNASE1	DNASE1L1	DNASE1L2	DNASE1L3	DNASE2	DNASE2B	ENDOG	ENDOV	ERCC1	ERCC4	ERCC5	EXO1	EXOG	FAN1	FEN1	GEN1	MBD4	MRE11	MUS81	RAD50	RAD51C	RAG1	RBBP8	RPS3	SETMAR	SLX1A	SLX1B	SLX4	SPO11	TATDN1	TATDN2	XRCC1	XRCC3	ZGRF1	ZRANB3
GOMF_ENDORIBONUCLEASE_ACTIVITY	> Catalysis of the hydrolysis of ester linkages within ribonucleic acid by creating internal breaks. [GOC:mah, ISBN:0198547684]	AGO2	AGO3	APEX1	CPSF3	DBR1	DICER1	DROSHA	EDC3	ELAC1	ELAC2	ENDOG	ENDOU	ENDOV	ERN1	ERN2	EXO1	EXOG	FEN1	KHNYN	LACTB2	MRPL44	NOB1	NUDT16	NYNRIN	PIWIL1	PIWIL2	POP1	POP4	POP5	POP7	PRORP	RCL1	RIDA	RNASE1	RNASE2	RNASE4	RNASE8	RNASEH1	RNASEH2A	RNASEK	RNASEL	RNASET2	RPP14	RPP21	RPP25	RPP30	RPP38	RPP40	RPPH1	SLFN13	SLFN14	SMG6	SND1	TSEN2	TSEN34	TSN	TSNAX	YBEY	ZC3H12A	ZC3H12B	ZC3H12C	ZC3H12D
GOMF_EXTRACELLULARLY_ATP_GATED_CATION_CHANNEL_ACTIVITY	> Enables the transmembrane transfer of a cation by a channel that opens when ATP is bound by the channel complex or one of its constituent parts on the extracellular side of the plasma membrane. [GOC:bf, GOC:mah, PMID:9755289]	P2RX1	P2RX2	P2RX3	P2RX4	P2RX5	P2RX6	P2RX7
GOMF_FATTY_ACID_BINDING	> Interacting selectively and non-covalently with fatty acids, aliphatic monocarboxylic acids liberated from naturally occurring fats and oils by hydrolysis. [ISBN:0198506732]	ACOX1	ACOX2	ACOX3	ACOXL	ADH5	AFM	AFP	ALB	ALOX5AP	APOC1	CYP4F11	DBT	FABP1	FABP2	FABP3	FABP4	FABP5	FFAR4	GPR31	GSTA1	GSTM2	GSTP1	HNF4A	NDUFAB1	NME2	OXER1	PMP2	PPARD	PPARG	PRR7	PTGDS	S100A8	S100A9	SCP2	STX3	UCP1	UGT1A8
GOMF_FATTY_ACID_DERIVATIVE_BINDING	> Interacting selectively and non-covalently with fatty acid derivative. [GOC:pr, GOC:TermGenie]	AC098591.2	ACAD9	ACADL	ACADVL	ACBD3	ACBD4	ACBD5	ACBD6	ACBD7	ACOT11	ACOT12	ACOT7	ALDH6A1	DBI	ECI2	GCDH	HMGCL	OXER1	PNPLA3	SCP2	SOAT1	SOAT2
GOMF_FATTY_ACID_LIGASE_ACTIVITY	> Catalysis of the ligation of a fatty acid to an acceptor, coupled to the hydrolysis of ATP. [GOC:cjk, GOC:mah]	ACSBG1	ACSBG2	ACSF2	ACSF3	ACSL1	ACSL3	ACSL4	ACSL5	ACSL6	ACSM1	ACSM2A	ACSM2B	ACSM3	ACSM4	ACSM5	ACSM6	SLC27A1	SLC27A2	SLC27A3	SLC27A4	SLC27A5	SLC27A6
GOMF_FATTY_ACID_OMEGA_HYDROXYLASE_ACTIVITY	> Catalysis of the reaction: an omega-methyl fatty acid + O2 + reduced [NADPH--hemoprotein reductase] = an omega-hydroxy fatty acid + H(+) + H2O + oxidized [NADPH--hemoprotein reductase]. [GOC:krc, RHEA:39023]	CYP2U1	CYP4A11	CYP4A22	CYP4F11	CYP4V2
GOMF_FATTY_ACID_SYNTHASE_ACTIVITY	> Catalysis of the reaction: acetyl-CoA + n malonyl-CoA + 2n NADPH + 2n H+ = long-chain fatty acid + n+1 CoA + n CO2 + 2n NADP+. [EC:2.3.1.85]	ELOVL1	ELOVL2	ELOVL3	ELOVL4	ELOVL5	ELOVL6	ELOVL7	FASN	HTD2	MCAT	OLAH	OXSM
GOMF_FATTY_ACID_TRANSMEMBRANE_TRANSPORTER_ACTIVITY	> Enables the transfer of fatty acids from one side of a membrane to the other. Fatty acids are aliphatic monocarboxylic acids liberated from naturally occurring fats and oils by hydrolysis. [ISBN:0198506732]	CD36	MFSD2A	SLC17A6	SLC17A7	SLC17A8	SLC1A1	SLC1A2	SLC1A3	SLC1A6	SLC1A7	SLC22A9	SLC25A12	SLC25A13	SLC25A18	SLC25A22	SLC27A1	SLC27A2	SLC27A5	SLC38A7	SLC5A8	SLC7A11
GOMF_FOLIC_ACID_BINDING	> Interacting selectively and non-covalently with folic acid, pteroylglutamic acid. Folic acid is widely distributed as a member of the vitamin B complex and is essential for the synthesis of purine and pyrimidines. [GOC:jl, ISBN:0198506732]	DHFR	DHFRP1	FOLR1	FOLR2	FOLR3	FTCD	FTCDNL1	GNMT	MTHFS	SLC19A1	SLC46A1	TYMS
GOMF_FOUR_WAY_JUNCTION_HELICASE_ACTIVITY	> Catalysis of the reaction: ATP + H2O = ADP + phosphate, where this reaction drives the unwinding of the DNA helix of DNA containing four-way junctions, including Holliday junctions. [GOC:al, PMID:22723423, PMID:9442895]	BLM	FANCM	RECQL	RECQL4	RECQL5	WRN
GOMF_G_PROTEIN_COUPLED_RECEPTOR_KINASE_ACTIVITY	> Catalysis of the reaction: ATP + G protein-coupled receptor = ADP + G protein-coupled receptor phosphate. [GOC:dph]	GRK1	GRK2	GRK3	GRK4	GRK5	GRK6	GRK7
GOMF_GABA_RECEPTOR_ACTIVITY	> Combining with gamma-aminobutyric acid (GABA), and transmitting the signal from one side of the membrane to the other to initiate a change in cell activity. (GABA, 4-aminobutyrate) is an amino acid which acts as a neurotransmitter in some organisms. [GOC:jl, GOC:signaling, PMID:10637650]	GABBR1	GABBR2	GABRA1	GABRA2	GABRA3	GABRA4	GABRA5	GABRA6	GABRB1	GABRB2	GABRB3	GABRD	GABRE	GABRG1	GABRG2	GABRG3	GABRP	GABRQ	GABRR1	GABRR2	GABRR3	GPR156
GOMF_GABA_RECEPTOR_BINDING	> Interacting selectively and non-covalently with the gamma-aminobutyric acid (GABA, 4-aminobutyrate) receptor. [GOC:ai]	AKAP5	ARFGEF2	GABARAP	GABARAPL1	GABARAPL2	GABARAPL3	GABRA5	GABRB1	GABRG1	JAKMIP1	LHFPL4	PLCL1	PLCL2	PPP2CA	SHISA7	TRAK1	TRAK2
GOMF_GAMMA_AMINOBUTYRIC_ACID_TRANSMEMBRANE_TRANSPORTER_ACTIVITY	> Enables the transfer of gamma-aminobutyric acid from one side of a membrane to the other. Gamma-aminobutyric acid is 4-aminobutyrate (GABA). [GOC:go_curators, GOC:mtg_transport, ISBN:0198506732, ISBN:0815340729]	SLC32A1	SLC6A1	SLC6A11	SLC6A12	SLC6A13	SLC6A6	SLC9A3R1
GOMF_GANGLIOSIDE_BINDING	> Interacting selectively and non-covalently with a ganglioside, a ceramide oligosaccharide carrying in addition to other sugar residues, one or more sialic acid residues. [GOC:yaf]	CLIP3	EPDR1	MAG	PSAP	RTN4R
GOMF_GLUTATHIONE_DISULFIDE_OXIDOREDUCTASE_ACTIVITY	> Catalysis of the reaction: 2 glutathione + electron acceptor = glutathione disulfide + electron donor. [GOC:mah]	GLRX	GLRX2	GSR	GSTO1	GSTO2
GOMF_GUANYLATE_KINASE_ACTIVITY	> Catalysis of the reaction: ATP + GMP = ADP + GDP. [EC:2.7.4.8]	CARD11	CASK	DLG1	DLG2	GUK1	LRGUK	MAGI3	MPP1	TJP2
GOMF_H3_HISTONE_ACETYLTRANSFERASE_ACTIVITY	> Catalysis of the reaction: acetyl-CoA + histone H3 = CoA + acetyl-histone H3. [EC:2.3.1.48]	BRCA2	BRD1	BRPF1	BRPF3	KAT2A	MCM3AP	MEAF6	PHF14
GOMF_H4_HISTONE_ACETYLTRANSFERASE_ACTIVITY	> Catalysis of the reaction: acetyl-CoA + histone H4 = CoA + acetyl-histone H4. [EC:2.3.1.48]	ATF2	BRCA2	HAT1	KAT2A	KAT8	MSL3	NAA40	NAA50	NAA60	USP22
GOMF_HELICASE_ACTIVITY	> Catalysis of the reaction: ATP + H2O = ADP + phosphate, to drive the unwinding of a DNA or RNA helix. [GOC:jl]	ANXA1	AQR	ASCC3	ATRX	BLM	BRIP1	BTAF1	CHD1	CHD1L	CHD2	CHD3	CHD4	CHD5	CHD6	CHD7	CHD8	CHD9	CHTF18	CHTF8	DDX1	DDX10	DDX11	DDX11L8	DDX12P	DDX17	DDX18	DDX19A	DDX19B	DDX20	DDX21	DDX23	DDX24	DDX25	DDX27	DDX28	DDX31	DDX39A	DDX39B	DDX3X	DDX3Y	DDX4	DDX41	DDX42	DDX43	DDX46	DDX47	DDX49	DDX5	DDX50	DDX51	DDX52	DDX53	DDX54	DDX55	DDX56	DDX58	DDX59	DDX6	DDX60	DDX60L	DHX15	DHX16	DHX29	DHX30	DHX32	DHX33	DHX34	DHX35	DHX36	DHX37	DHX38	DHX40	DHX57	DHX58	DHX8	DHX9	DICER1	DNA2	DQX1	DSCC1	EIF4A1	EIF4A2	EIF4A3	EP400	ERCC2	ERCC3	ERCC6L	ERCC6L2	FANCM	FBH1	G3BP1	GTF2F2	HELB	HELLS	HELQ	HELZ	HELZ2	HFM1	HLTF	IFIH1	IGHMBP2	INO80	MCM2	MCM3	MCM4	MCM5	MCM6	MCM7	MCM8	MCM9	MOV10	MOV10L1	MRE11	MTREX	NAV2	PIF1	POLQ	RAD50	RAD51	RAD54B	RAD54L	RAD54L2	RECQL	RECQL4	RECQL5	RFC2	RFC3	RFC4	RFC5	RTEL1	RUVBL1	RUVBL2	SETX	SHPRH	SKIV2L	SLFN11	SMARCA1	SMARCA2	SMARCA4	SMARCA5	SMARCAD1	SMC6	SNRNP200	SRCAP	SUPV3L1	TDRD12	TDRD9	TTF2	TWNK	UPF1	WRN	WRNIP1	XRCC5	XRCC6	YTHDC2	ZGRF1	ZNFX1
GOMF_HEXOKINASE_ACTIVITY	> Catalysis of the reaction: ATP + D-hexose = ADP + D-hexose 6-phosphate. [EC:2.7.1.1]	GCK	HK1	HK2	HK3	HKDC1
GOMF_HISTONE_ACETYLTRANSFERASE_ACTIVITY_H3_K23_SPECIFIC	> Catalysis of the reaction: acetyl-CoA + histone H3 L-lysine (position 23) = CoA + histone H3 N6-acetyl-L-lysine (position 23). [EC:2.3.1.48]	BRD1	BRPF1	BRPF3	MEAF6	PHF14
GOMF_HYALURONIC_ACID_BINDING	> Interacting selectively and non-covalently with hyaluronic acid, a polymer composed of repeating dimeric units of glucuronic acid and N-acetyl glucosamine. [GOC:jl]	ACAN	BCAN	C1QBP	CD44	CEMIP	HAPLN1	HAPLN2	HAPLN3	HAPLN4	HMMR	HYAL2	IMPG1	IMPG2	LAYN	LYVE1	NCAN	STAB1	STAB2	SUSD5	TNFAIP6	USP17L24	VCAN
GOMF_HYDROLASE_ACTIVITY_ACTING_ON_ACID_ANHYDRIDES	> Catalysis of the hydrolysis of any acid anhydride. [GOC:jl]	ABCA1	ABCA10	ABCA11P	ABCA12	ABCA13	ABCA2	ABCA3	ABCA4	ABCA5	ABCA6	ABCA7	ABCA8	ABCA9	ABCB1	ABCB10	ABCB11	ABCB4	ABCB5	ABCB6	ABCB7	ABCB8	ABCB9	ABCC1	ABCC10	ABCC11	ABCC12	ABCC2	ABCC3	ABCC4	ABCC5	ABCC6	ABCC8	ABCC9	ABCD1	ABCD2	ABCD3	ABCD4	ABCE1	ABCF1	ABCF2	ABCF3	ABCG1	ABCG2	ABCG4	ABCG5	ABCG8	ACIN1	ACSBG1	ACSBG2	ACSF2	ACSF3	ACSL1	ACSL3	ACSL4	ACSL5	ACSL6	ACSM1	ACSM2A	ACSM2B	ACSM3	ACSM4	ACSM5	ACSM6	ACTC1	ACYP1	ACYP2	ADPRM	ADSS1	AFG1L	AFG3L2	AGAP1	AGAP2	AGAP3	AK6	AL353753.1	ALPL	ANXA1	APPBP2	AQR	ARF1	ARF3	ARF4	ARF5	ARF6	ARFRP1	ARHGAP35	ARHGAP5	ARHGDIB	ARL1	ARL2	ARL3	ARL4C	ARL4D	ARL6	ARL8A	ARL8B	ASCC3	ASMTL	ATAD1	ATAD2	ATAD2B	ATAD3A	ATAD3B	ATAD3C	ATAD5	ATCAY	ATF7IP	ATL1	ATL2	ATL3	ATP10A	ATP10B	ATP10D	ATP11A	ATP11B	ATP11C	ATP12A	ATP13A1	ATP13A2	ATP13A3	ATP13A4	ATP13A5	ATP1A1	ATP1A2	ATP1A3	ATP1A4	ATP2A1	ATP2A2	ATP2A3	ATP2B1	ATP2C1	ATP2C2	ATP4A	ATP5F1A	ATP5F1B	ATP5F1C	ATP5F1D	ATP5F1E	ATP5F1EP2	ATP6V1A	ATP6V1F	ATP6V1G1	ATP6V1G2	ATP6V1H	ATP7A	ATP7B	ATP8A1	ATP8A2	ATP8B1	ATP8B2	ATP8B3	ATP8B4	ATP9A	ATP9B	ATRX	BCS1L	BLM	BMS1	BNIP2	BNIPL	BPTF	BRIP1	BTAF1	C10orf88	CANT1	CARNS1	CCDC102A	CCT8	CD320	CDC42	CDK7	CENPE	CFTR	CGN	CGNL1	CHD1	CHD1L	CHD2	CHD3	CHD4	CHD5	CHD6	CHD7	CHD8	CHD9	CHTF18	CHTF8	CLPB	CLPP	CLPX	COQ8B	CPLANE2	DCP2	DCPS	DCTN1	DCTN2	DCTPP1	DDX1	DDX10	DDX11	DDX11L8	DDX12P	DDX17	DDX18	DDX19A	DDX19B	DDX20	DDX21	DDX23	DDX24	DDX25	DDX27	DDX28	DDX31	DDX39A	DDX39B	DDX3X	DDX3Y	DDX4	DDX41	DDX42	DDX43	DDX46	DDX47	DDX49	DDX5	DDX50	DDX51	DDX52	DDX53	DDX54	DDX55	DDX56	DDX58	DDX59	DDX6	DDX60	DDX60L	DHX15	DHX16	DHX29	DHX30	DHX32	DHX33	DHX34	DHX35	DHX36	DHX37	DHX38	DHX40	DHX57	DHX58	DHX8	DHX9	DICER1	DIRAS1	DIRAS2	DIRAS3	DMC1	DNA2	DNAH1	DNAH10	DNAH11	DNAH12	DNAH14	DNAH17	DNAH2	DNAH3	DNAH5	DNAH6	DNAH7	DNAH8	DNAH9	DNAI1	DNAI2	DNAJC27	DNAL1	DNAL4	DNALI1	DNHD1	DNM1	DNM1L	DNM1P34	DNM1P46	DNM2	DNM3	DOLPP1	DQX1	DRG1	DRG2	DSCC1	DUT	DXO	DYNC1H1	DYNC1I1	DYNC1I2	DYNC1LI1	DYNC1LI2	DYNC2H1	DYNC2LI1	DYNLL1	DYNLL2	DYNLRB1	DYNLRB2	DYNLT1	DYNLT2	DYNLT3	EEF1A1	EEF1A1P5	EEF1A2	EEF2	EEFSEC	EFL1	EFTUD2	EIF2S3	EIF2S3B	EIF4A1	EIF4A2	EIF4A3	EIF5B	ENPP1	ENPP2	ENPP3	ENPP4	ENPP5	ENTPD1	ENTPD2	ENTPD3	ENTPD4	ENTPD5	ENTPD6	ENTPD7	ENTPD8	EP400	ERAS	ERCC2	ERCC3	ERCC6	ERCC6L	ERCC6L2	FANCM	FBH1	FHIT	FIGN	FIGNL1	FIGNL2	G3BP1	GARS1	GBP1	GBP2	GBP3	GBP4	GBP5	GBP6	GBP7	GCH1	GEM	GET3	GFM1	GFM2	GIMAP7	GMPS	GNA11	GNA12	GNA13	GNA14	GNA15	GNAI1	GNAI2	GNAI3	GNAL	GNAO1	GNAQ	GNAS	GNAT1	GNAT2	GNAT3	GNAZ	GNB1	GNB2	GNB3	GNB5	GNG10	GNG11	GNG3	GNG5	GNG8	GNGT1	GNGT2	GNL1	GNL2	GPN1	GPN2	GPN3	GPR88	GSPT1	GSPT2	GTF2F2	GTPBP1	GTPBP10	GTPBP2	GTPBP3	GTPBP4	GUF1	HBS1L	HELB	HELLS	HELQ	HELZ	HELZ2	HFM1	HLTF	HRAS	HSP90AA1	HSPA13	HSPA14	HSPA1A	HSPA1B	HSPA1L	HSPA2	HSPA5	HSPA6	HSPA7	HSPA8	HSPA9	HSPD1	IDE	IFIH1	IFT22	IFT27	IGHMBP2	INO80	IQCA1	IQCA1L	IRGC	IRGM	ITPA	KATNA1	KATNAL1	KATNAL2	KIF11	KIF12	KIF13A	KIF13B	KIF14	KIF15	KIF16B	KIF17	KIF18A	KIF18B	KIF19	KIF1A	KIF1B	KIF1C	KIF20A	KIF20B	KIF21A	KIF21B	KIF22	KIF23	KIF24	KIF25	KIF26A	KIF26B	KIF27	KIF28P	KIF2A	KIF2B	KIF2C	KIF3A	KIF3B	KIF3C	KIF4A	KIF4B	KIF5A	KIF5B	KIF5C	KIF6	KIF7	KIF9	KIFC1	KIFC2	KIFC3	KLC1	KRAS	LHPP	LMBRD1	LONP1	LONP2	LRRK2	LSG1	MACF1	MCM2	MCM3	MCM4	MCM5	MCM6	MCM7	MCM8	MCM9	MDN1	MFN1	MFN2	MFSD2A	MLH1	MLH3	MMAA	MMUT	MORC2	MOV10	MOV10L1	MRAS	MRE11	MSH2	MSH3	MSH4	MSH5	MSH6	MTG1	MTG2	MTIF2	MTREX	MX1	MX2	MYH1	MYH10	MYH11	MYH13	MYH14	MYH15	MYH16	MYH2	MYH3	MYH4	MYH6	MYH7	MYH7B	MYH8	MYH9	MYL3	MYL6	MYL6B	MYO10	MYO15A	MYO16	MYO18B	MYO19	MYO1A	MYO1B	MYO1C	MYO1D	MYO1E	MYO1F	MYO1G	MYO1H	MYO3A	MYO3B	MYO5A	MYO5B	MYO5C	MYO6	MYO7A	MYO7B	MYO9A	MYO9B	NAV2	NAV3	NKIRAS1	NKIRAS2	NLRP10	NRAS	NSF	NTPCR	NUDT1	NUDT10	NUDT11	NUDT12	NUDT13	NUDT14	NUDT15	NUDT16	NUDT17	NUDT18	NUDT2	NUDT22	NUDT3	NUDT4	NUDT4B	NUDT5	NUDT6	NUDT7	NUDT9	NUGGC	NVL	OLA1	OPA1	ORC1	PEX1	PEX6	PFN2	PHOSPHO1	PIF1	PIN1	PLPP1	PLPP4	PLPP5	PMS1	PMS2	PMS2P1	PMS2P11	PMS2P3	PMS2P5	PMS2P6	POLQ	PPA1	PPA2	PRUNE1	PRUNE2	PSMC1	PSMC2	PSMC3	PSMC4	PSMC5	PSMC6	PSMD6	PTPA	RAB10	RAB11A	RAB11B	RAB12	RAB13	RAB14	RAB15	RAB17	RAB18	RAB19	RAB1A	RAB1B	RAB1C	RAB20	RAB21	RAB22A	RAB23	RAB24	RAB25	RAB26	RAB27A	RAB27B	RAB28	RAB29	RAB2A	RAB2B	RAB30	RAB31	RAB32	RAB33A	RAB33B	RAB34	RAB35	RAB36	RAB37	RAB38	RAB39A	RAB39B	RAB3A	RAB3B	RAB3C	RAB3D	RAB40A	RAB40AL	RAB40B	RAB40C	RAB41	RAB42	RAB43	RAB44	RAB4A	RAB4B	RAB5A	RAB5B	RAB5C	RAB6A	RAB6B	RAB6C	RAB6D	RAB7A	RAB7B	RAB8A	RAB8B	RAB9A	RAB9B	RABL2A	RABL2B	RABL3	RAC1	RAC2	RAC3	RAD17	RAD50	RAD51	RAD51B	RAD51C	RAD51D	RAD54B	RAD54L	RAD54L2	RALA	RALB	RALBP1	RAN	RAP1A	RAP1B	RAP1BL	RAP1GAP	RAP2A	RAP2B	RAP2C	RASA1	RASD1	RASD2	RASEF	RASL10A	RASL10B	RASL11A	RASL11B	RASL12	RBBP4	RECQL	RECQL4	RECQL5	REM1	REM2	RERG	RERGL	RFC1	RFC2	RFC3	RFC4	RFC5	RGS1	RGS10	RGS11	RGS12	RGS13	RGS14	RGS16	RGS17	RGS18	RGS19	RGS2	RGS20	RGS21	RGS3	RGS4	RGS5	RGS6	RGS7	RGS8	RGS9	RHEB	RHEBL1	RHOA	RHOB	RHOBTB1	RHOBTB2	RHOBTB3	RHOC	RHOD	RHOF	RHOG	RHOH	RHOJ	RHOQ	RHOT1	RHOT2	RHOU	RHOV	RIT1	RIT2	RND1	RND2	RND3	RNF112	RNF213	RNGTT	RRAD	RRAGA	RRAGB	RRAGC	RRAGD	RRAS	RRAS2	RTEL1	RUVBL1	RUVBL2	SAR1A	SAR1B	SEPTIN1	SEPTIN10	SEPTIN11	SEPTIN12	SEPTIN14	SEPTIN2	SEPTIN3	SEPTIN4	SEPTIN5	SEPTIN6	SEPTIN7	SEPTIN8	SEPTIN9	SETX	SHOC1	SHPRH	SKIV2L	SLC25A42	SLC27A1	SLC27A2	SLC27A3	SLC27A4	SLC27A5	SLC27A6	SLC30A3	SLFN11	SMARCA1	SMARCA2	SMARCA4	SMARCA5	SMARCAD1	SMARCAL1	SMC3	SMC6	SMCHD1	SNRNP200	SPAST	SPATA5	SPATA5L1	SPG7	SPO11	SRCAP	SRP54	SRPRA	STARD9	SUPV3L1	SWSAP1	TAP1	TAP2	TAPBP	TBCC	TDRD12	TDRD9	THTPA	TMEM250	TMEM30A	TMEM30B	TOP2A	TOP2B	TOR1A	TOR1B	TOR2A	TOR3A	TOR4A	TPPP	TRIM23	TRIP13	TSR1	TTF2	TUBA1A	TUBA1B	TUBA1C	TUBA3C	TUBA3D	TUBA3E	TUBA4A	TUBA4B	TUBA8	TUBAL3	TUBB	TUBB1	TUBB2A	TUBB2B	TUBB3	TUBB4A	TUBB4B	TUBB6	TUBB8	TUBB8B	TUBD1	TUBE1	TUBG1	TUBG2	TUFM	TWNK	UPF1	VCP	VPS4A	VPS4B	VWA8	WRN	WRNIP1	XRCC2	XRCC3	XRCC5	XRCC6	YME1L1	YTHDC2	ZGRF1	ZNFX1
GOMF_ICOSANOID_BINDING	> Interacting selectively and non-covalently with icosanoids, any C20 polyunsaturated fatty acids or their derivatives, including the leukotrienes and the prostanoids. [ISBN:0198506732]	ALOX5AP	GPR31	OXER1	PPARG	S100A8	S100A9	STX3
GOMF_ICOSATETRAENOIC_ACID_BINDING	> Interacting selectively and non-covalently with icosatetraenoic acid, any straight-chain fatty acid with twenty carbon atoms and four double bonds per molecule. [ISBN:0198506732]	ALOX5AP	FABP3	GPR31	PPARG	S100A8	S100A9	STX3
GOMF_INORGANIC_PHOSPHATE_TRANSMEMBRANE_TRANSPORTER_ACTIVITY	> Enables the transfer of a inorganic phosphate from one side of a membrane to the other, up its concentration gradient. The transporter binds the solute and undergoes a series of conformational changes. Transport works equally well in either direction and is driven by a chemiosmotic source of energy. Secondary active transporters include symporters and antiporters. [GOC:mtg_transport]	ANKH	SLC17A7	SLC20A1	SLC20A2	SLC25A3
GOMF_INOSITOL_HEXAKISPHOSPHATE_5_KINASE_ACTIVITY	> Catalysis of the reaction: ATP + 1D-myo-inositol 1,2,3,4,5,6-hexakisphosphate = ADP + 5-diphospho-1D-myo-inositol (1,2,3,4,6)pentakisphosphate. [MetaCyc:2.7.1.152-RXN, RHEA:12793]	IP6K1	IP6K2	IP6K3	PPIP5K1	PPIP5K2
GOMF_INOSITOL_HEXAKISPHOSPHATE_KINASE_ACTIVITY	> Catalysis of the reaction: ATP + 1D-myo-inositol 1,2,3,4,5,6-hexakisphosphate = ADP + diphospho-1D-myo-inositol-pentakisphosphate. The isomeric configuration of diphospho-1D-myo-inositol-pentakisphosphate (PP-IP5) is unknown. [GOC:elh, GOC:vw, PMID:16429326]	IP6K1	IP6K2	IP6K3	ITPKA	ITPKB	ITPKC	PPIP5K1	PPIP5K2
GOMF_INOSITOL_TRISPHOSPHATE_KINASE_ACTIVITY	> Catalysis of the reaction: inositol trisphosphate + ATP = inositol tetrakisphosphate + ADP. [GOC:ai]	IPMK	ITPK1	ITPKA	ITPKB	ITPKC
GOMF_ION_TRANSMEMBRANE_TRANSPORTER_ACTIVITY_PHOSPHORYLATIVE_MECHANISM	> Enables the transfer of a solute or solutes from one side of a membrane to the other according to the reaction: ATP + H2O = ADP + phosphate, to directly drive the transport of ions across a membrane. The reaction is characterized by the transient formation of a high-energy aspartyl-phosphoryl-enzyme intermediate. [PMID:10322420, PMID:10600683]	ABCB11	ABCC4	ATP12A	ATP2A1	ATP2A2	ATP2A3	ATP2B1	ATP2B2	ATP2B3	ATP2B4	ATP2C1	ATP2C2	ATP4A	ATP4B	ATP6V1E1	ATP6V1E2
GOMF_ISOPEPTIDASE_ACTIVITY	> Catalysis of the hydrolysis of an isopeptide bond. An isopeptide bond is an amide linkage between a carboxyl group of one amino acid and an amino group of another amino acid in which at least one of these groups is not on the a-carbon of one of the amino acids (for example, the link between an epsilon-amino group of a lysine molecule to a carboxyl group on a second amino acid is an isopeptide bond). [GOC:mah, Wikipedia:Isopeptidase]	BRCC3	COPS5	COPS6	DESI1	EIF3F	EIF3H	GGT1	GGT5	MPND	MYSM1	PRPF8	PSMD14	PSMD7	SENP1	SENP2	STAMBP	STAMBPL1	USPL1
GOMF_JUN_KINASE_KINASE_KINASE_ACTIVITY	> Catalysis of the reaction: JNKK + ATP = JNKK phosphate + ADP. This reaction is the phosphorylation and activation of JUN kinase kinases (JNKKs). [GOC:bf]	MAP3K10	MAP3K11	MAP3K12	MAP3K13	MAP3K9	MLKL	RIPK1	RIPK2
GOMF_L_AMINO_ACID_TRANSMEMBRANE_TRANSPORTER_ACTIVITY	> Enables the transfer of an L-amino acid from one side of a membrane to the other. L-amino acids are the L-enantiomers of amino acids. [GOC:ai, GOC:jsg, GOC:mah, GOC:mtg_transport, ISBN:0815340729]	CTNS	OCA2	SFXN1	SLC15A4	SLC17A6	SLC17A7	SLC17A8	SLC1A1	SLC1A2	SLC1A3	SLC1A4	SLC1A5	SLC1A6	SLC1A7	SLC22A2	SLC25A12	SLC25A13	SLC25A15	SLC25A18	SLC25A2	SLC25A22	SLC25A29	SLC25A38	SLC32A1	SLC36A1	SLC36A2	SLC36A3	SLC36A4	SLC38A1	SLC38A2	SLC38A3	SLC38A5	SLC38A6	SLC38A7	SLC38A9	SLC3A1	SLC3A2	SLC43A1	SLC43A2	SLC47A1	SLC66A1	SLC66A1L	SLC6A20	SLC6A5	SLC6A7	SLC6A9	SLC7A1	SLC7A10	SLC7A11	SLC7A13	SLC7A2	SLC7A3	SLC7A5	SLC7A5P1	SLC7A5P2	SLC7A6	SLC7A7	SLC7A8	SLC7A9
GOMF_L_ASCORBIC_ACID_BINDING	> Interacting selectively and non-covalently with L-ascorbic acid, (2R)-2-[(1S)-1,2-dihydroxyethyl]-4-hydroxy-5-oxo-2,5-dihydrofuran-3-olate; L-ascorbic acid is vitamin C and has co-factor and anti-oxidant activities in many species. [GOC:mah]	ALKBH3	DBH	EGLN1	EGLN2	EGLN3	OGFOD1	OGFOD2	OGFOD3	P3H1	P3H2	P3H3	P4HA1	P4HA2	P4HA3	P4HTM	PAM	PHYH	PLOD1	PLOD2	PLOD3
GOMF_L_LACTATE_DEHYDROGENASE_ACTIVITY	> Catalysis of the reaction: (S)-lactate + NAD+ = pyruvate + NADH + H+. [EC:1.1.1.27, RHEA:23444]	LDHA	LDHAL6A	LDHAL6B	LDHB	LDHC
GOMF_LIGASE_ACTIVITY_FORMING_CARBON_CARBON_BONDS	> Catalysis of the joining of two molecules via a carbon-carbon bond, with the concomitant hydrolysis of the diphosphate bond in ATP or a similar triphosphate. [EC:6.4.-.-, GOC:jl, GOC:mah]	ACACA	ACACB	MCCC1	MCCC2	PC	PCCA	PCCB
GOMF_LIGASE_ACTIVITY_FORMING_CARBON_NITROGEN_BONDS	> Catalysis of the joining of two molecules, or two groups within a single molecule, via a carbon-nitrogen bond, with the concomitant hydrolysis of the diphosphate bond in ATP or a similar triphosphate. [GOC:mah]	ADSS1	ADSS2	ASNS	ASNSD1	ASS1	CAD	CARNS1	CPS1	CTPS1	CTPS2	DPH6	FPGS	GART	GATB	GATC	GCLC	GCLM	GHDC	GLUL	GMPS	GSS	HLCS	MCCC1	MTHFD1	MTHFD1L	MTHFS	NADSYN1	NAPRT	PAICS	PFAS	PPCS	QRSL1	RIMKLA	RIMKLB	TPGS1	TTL	TTLL1	TTLL11	TTLL13P	TTLL2	TTLL3	TTLL4	TTLL5	TTLL6	TTLL7	TTLL8	TTLL9
GOMF_LIGASE_ACTIVITY_FORMING_CARBON_OXYGEN_BONDS	> Catalysis of the joining of two molecules via a carbon-oxygen bond, with the concomitant hydrolysis of the diphosphate bond in ATP or a similar triphosphate. [EC:6.1.-.-, GOC:mah]	AARS1	AARS2	AARSD1	CARS1	CARS2	DALRD3	DARS1	DARS2	EARS2	EPRS1	FARS2	FARSA	FARSB	GARS1	HARS1	HARS2	IARS1	IARS2	KARS1	LARS1	LARS2	LRRC47	MARS1	MARS2	NARS1	NARS2	PARS2	QARS1	RARS1	RARS2	SARS1	SARS2	TARS1	TARS2	TARS3	VARS1	VARS2	WARS1	WARS2	YARS1	YARS2
GOMF_LIGASE_ACTIVITY_FORMING_CARBON_SULFUR_BONDS	> Catalysis of the joining of two molecules via a carbon-sulfur bond, with the concomitant hydrolysis of the diphosphate bond in ATP or a similar triphosphate. [EC:6.2.-.-, GOC:mah]	AACS	AASDH	ACSBG1	ACSBG2	ACSF2	ACSF3	ACSL1	ACSL3	ACSL4	ACSL5	ACSL6	ACSM1	ACSM2A	ACSM2B	ACSM3	ACSM4	ACSM5	ACSM6	ACSS1	ACSS2	ACSS3	ATG7	DIP2A	MOCS3	NAE1	SAE1	SLC27A1	SLC27A2	SLC27A3	SLC27A4	SLC27A5	SLC27A6	SUCLA2	SUCLG1	SUCLG2	UBA1	UBA2	UBA3	UBA5	UBA6	UBA7
GOMF_LIGASE_ACTIVITY_FORMING_PHOSPHORIC_ESTER_BONDS	> Catalysis of the joining of two molecules, or two groups within a single molecule, via a phosphoric ester bond, with the concomitant hydrolysis of the diphosphate bond in ATP or a similar triphosphate. [EC:6.5.-.-, GOC:mah]	LIG1	LIG3	LIG4	RTCA	RTCB
GOMF_LONG_CHAIN_FATTY_ACID_BINDING	> Interacting selectively and non-covalently with a long-chain fatty acid. A long-chain fatty acid is a fatty acid with a chain length between C13 and C22. [GOC:pm, PMID:12641450]	ALOX5AP	FABP2	FABP3	FABP4	GPR31	OXER1	PPARD	PPARG	PRR7	S100A8	S100A9	STX3	UCP1
GOMF_LONG_CHAIN_FATTY_ACID_COA_LIGASE_ACTIVITY	> Catalysis of the reaction: ATP + a long-chain fatty acid + CoA = AMP + diphosphate + an acyl-CoA; a long-chain fatty acid is a fatty acid with a chain length between C13 and C22. [RHEA:15421]	ACSBG1	ACSBG2	ACSL1	ACSL3	ACSL4	ACSL5	ACSL6	ACSM1	SLC27A1	SLC27A2	SLC27A3	SLC27A4	SLC27A5	SLC27A6
GOMF_LONG_CHAIN_FATTY_ACID_TRANSPORTER_ACTIVITY	> Enables the transfer of long-chain fatty acids from one side of a membrane to the other. A long-chain fatty acid is a fatty acid with a chain length between C13 and C22. [ISBN:0198506732]	ABCD1	ABCD2	ABCD3	ABCD4	CD36	FABP1	FABP3	FABP4	FABP5	MFSD2A	SLC27A1	SLC27A2	SLC27A3	SLC27A4	SLC27A5	SLC27A6	SLC2A1
GOMF_LONG_CHAIN_FATTY_ACYL_COA_BINDING	> Interacting selectively and non-covalently with a long-chain fatty acyl-CoA, any derivative of coenzyme A in which the sulfhydryl group is in a thioester linkage with a long-chain fatty-acyl group. Long-chain fatty-acyl-CoAs have chain lengths of C13 or more. [GOC:krc, GOC:pm]	AC098591.2	ACOT11	ACOT12	ACOT7	DBI	PNPLA3	SCP2
GOMF_LYSOPHOSPHATIDIC_ACID_ACYLTRANSFERASE_ACTIVITY	> Catalysis of the transfer of acyl groups from an acyl-CoA to lysophosphatidic acid to form phosphatidic acid. [GOC:ab, PMID:16369050]	ABHD4	ABHD5	ABHD8	AGPAT1	AGPAT2	AGPAT3	AGPAT4	AGPAT5	CRLS1	GPAT2	GPAT3	LCLAT1	LPCAT1	LPCAT2	MBOAT2	MBOAT7	PNPLA3	TAZ
GOMF_LYSOPHOSPHATIDIC_ACID_BINDING	> Interacting selectively and non-covalently with lysophosphatidic acid (LPA), a phospholipid derivative that acts as a potent mitogen due to its activation of high-affinity G protein-coupled receptors. [GOC:curators]	CLN6	GAP43	LPAR1	LPAR4	PNPLA3	PPT1	TPP1	VIL1
GOMF_LYSOZYME_ACTIVITY	> Catalysis of the hydrolysis of the beta-(1->4) linkages between N-acetylmuramic acid and N-acetyl-D-glucosamine residues in a peptidoglycan. [EC:3.2.1.17, PMID:22748813]	LYG1	LYG2	LYZ	LYZL1	LYZL2	LYZL4	LYZL6	SPACA5	SPACA5B
GOMF_MALATE_DEHYDROGENASE_ACTIVITY	> Catalysis of the reversible conversion of pyruvate or oxaloacetate to malate. [GOC:mah, ISBN:0582227089]	LIPF	MDH1	MDH1B	MDH2	ME1	ME2	ME3	PHGDH
GOMF_MAP_KINASE_ACTIVITY	> Catalysis of the reaction: protein + ATP = protein phosphate + ADP. This reaction is the phosphorylation of proteins. Mitogen-activated protein kinase; a family of protein kinases that perform a crucial step in relaying signals from the plasma membrane to the nucleus. They are activated by a wide range of proliferation- or differentiation-inducing signals; activation is strong with agonists such as polypeptide growth factors and tumor-promoting phorbol esters, but weak (in most cell backgrounds) by stress stimuli. [GOC:ma, ISBN:0198547684]	MAPK1	MAPK10	MAPK11	MAPK12	MAPK13	MAPK14	MAPK15	MAPK3	MAPK4	MAPK6	MAPK7	MAPK8	MAPK9	NLK
GOMF_MEDIUM_CHAIN_FATTY_ACID_COA_LIGASE_ACTIVITY	> Catalysis of the reaction: ATP + a medium-chain carboxylic acid + CoA = AMP + diphosphate + an acyl-CoA; a medium-chain fatty acid is any fatty acid with a chain length of between C6 and C12. [GOC:mah, RHEA:48340]	ACSF2	ACSM1	ACSM2A	ACSM2B	ACSM3	ACSM4	ACSM5	ACSM6
GOMF_METALLOAMINOPEPTIDASE_ACTIVITY	> Catalysis of the hydrolysis of a single N-terminal amino acid residue from a polypeptide chain by a mechanism in which water acts as a nucleophile, one or two metal ions hold the water molecule in place, and charged amino acid side chains are ligands for the metal ions. [https://www.ebi.ac.uk/merops/about/glossary.shtml#AMINOPEPTIDASE]	ANPEP	AOPEP	DPP3	ENPEP	ERAP1	ERAP2	LAP3	LNPEP	LTA4H	LVRN	METAP1	METAP1D	METAP2	MMP14	MMP15	MMP16	MMP17	NPEPL1	NPEPPS	NPEPPSP1	PEPD	RNPEP	RNPEPL1	TRHDE	XPNPEP1	XPNPEP2	XPNPEP3
GOMF_METALLOCARBOXYPEPTIDASE_ACTIVITY	> Catalysis of the hydrolysis of a single C-terminal amino acid residue from a polypeptide chain by a mechanism in which water acts as a nucleophile, one or two metal ions hold the water molecule in place, and charged amino acid side chains are ligands for the metal ions. [https://www.ebi.ac.uk/merops/about/glossary.shtml#CARBOXYPEPTIDASE]	ACE2	AGBL1	AGBL2	AGBL3	AGBL4	AGBL5	AGTPBP1	CPA1	CPA2	CPA3	CPA4	CPA5	CPA6	CPB1	CPB2	CPD	CPE	CPM	CPN1	CPO	CPXM1	CPXM2	CPZ	FOLH1	FOLH1B	NAALAD2	PEPD	VASH1	VASH2
GOMF_METALLODIPEPTIDASE_ACTIVITY	> Catalysis of the hydrolysis of a dipeptide by a mechanism in which water acts as a nucleophile, one or two metal ions hold the water molecule in place, and charged amino acid side chains are ligands for the metal ions. [GOC:mah, https://www.ebi.ac.uk/merops/about/glossary.shtml#CATTYPE]	ACE	CNDP1	CNDP2	CPQ	DPEP1	DPEP2	DPEP3
GOMF_METALLOENDOPEPTIDASE_ACTIVITY	> Catalysis of the hydrolysis of internal, alpha-peptide bonds in a polypeptide chain by a mechanism in which water acts as a nucleophile, one or two metal ions hold the water molecule in place, and charged amino acid side chains are ligands for the metal ions. [GOC:mah, https://www.ebi.ac.uk/merops/about/glossary.shtml#CATTYPE, https://www.ebi.ac.uk/merops/about/glossary.shtml#ENDOPEPTIDASE]	ADAM10	ADAM11	ADAM12	ADAM15	ADAM17	ADAM18	ADAM19	ADAM2	ADAM20	ADAM21	ADAM22	ADAM23	ADAM28	ADAM29	ADAM30	ADAM32	ADAM33	ADAM7	ADAM8	ADAM9	ADAMDEC1	ADAMTS1	ADAMTS10	ADAMTS12	ADAMTS13	ADAMTS14	ADAMTS15	ADAMTS16	ADAMTS17	ADAMTS18	ADAMTS19	ADAMTS2	ADAMTS20	ADAMTS3	ADAMTS4	ADAMTS5	ADAMTS6	ADAMTS7	ADAMTS8	ADAMTS9	ADAMTSL1	ADAMTSL2	ADAMTSL3	ADAMTSL4	ADAMTSL5	AFG3L2	ASTL	ATP23	BMP1	COPS5	ECE1	ECE2	ECEL1	EEF1AKMT4-ECE2	IDE	KEL	LMLN	LMLN2	MBTPS2	MEP1A	MEP1B	MIPEP	MME	MMEL1	MMP1	MMP10	MMP11	MMP12	MMP13	MMP14	MMP15	MMP16	MMP17	MMP19	MMP2	MMP20	MMP21	MMP23B	MMP24	MMP25	MMP26	MMP27	MMP28	MMP3	MMP7	MMP8	MMP9	NLN	NRDC	OMA1	PAPLN	PAPPA	PHEX	PITRM1	PMPCB	RCE1	SPG7	SPRTN	THOP1	THSD4	TLL1	TLL2	TRABD2A	TRABD2B	YBEY	YME1L1	ZMPSTE24
GOMF_METALLOEXOPEPTIDASE_ACTIVITY	> Catalysis of the hydrolysis of a peptide bond not more than three residues from the N- or C-terminus of a polypeptide chain by a mechanism in which water acts as a nucleophile, one or two metal ions hold the water molecule in place, and charged amino acid side chains are ligands for the metal ions. [GOC:mah, https://www.ebi.ac.uk/merops/about/glossary.shtml]	ACE	ACE2	AGBL1	AGBL2	AGBL3	AGBL4	AGBL5	AGTPBP1	ANPEP	AOPEP	CNDP1	CNDP2	CPA1	CPA2	CPA3	CPA4	CPA5	CPA6	CPB1	CPB2	CPD	CPE	CPM	CPN1	CPO	CPQ	CPXM1	CPXM2	CPZ	DPEP1	DPEP2	DPEP3	DPP3	ENPEP	ERAP1	ERAP2	FOLH1	FOLH1B	LAP3	LNPEP	LTA4H	LVRN	METAP1	METAP1D	METAP2	MMP14	MMP15	MMP16	MMP17	NAALAD2	NPEPL1	NPEPPS	NPEPPSP1	NUDT16	PEPD	RNPEP	RNPEPL1	TRHDE	VASH1	VASH2	XPNPEP1	XPNPEP2	XPNPEP3	ZMPSTE24
GOMF_METALLOPEPTIDASE_ACTIVITY	> Catalysis of the hydrolysis of peptide bonds by a mechanism in which water acts as a nucleophile, one or two metal ions hold the water molecule in place, and charged amino acid side chains are ligands for the metal ions. [GOC:mah, https://www.ebi.ac.uk/merops/about/glossary.shtml#CATTYPE]	ACE	ACE2	ADAM10	ADAM11	ADAM12	ADAM15	ADAM17	ADAM18	ADAM19	ADAM2	ADAM20	ADAM21	ADAM22	ADAM23	ADAM28	ADAM29	ADAM30	ADAM32	ADAM33	ADAM7	ADAM8	ADAM9	ADAMDEC1	ADAMTS1	ADAMTS10	ADAMTS12	ADAMTS13	ADAMTS14	ADAMTS15	ADAMTS16	ADAMTS17	ADAMTS18	ADAMTS19	ADAMTS2	ADAMTS20	ADAMTS3	ADAMTS4	ADAMTS5	ADAMTS6	ADAMTS7	ADAMTS8	ADAMTS9	ADAMTSL1	ADAMTSL2	ADAMTSL3	ADAMTSL4	ADAMTSL5	AFG3L2	AGBL1	AGBL2	AGBL3	AGBL4	AGBL5	AGTPBP1	AMZ1	AMZ2	ANPEP	AOPEP	ASTL	ATP23	BMP1	BRCC3	CHMP1A	CLCA1	CLCA2	CLCA4	CNDP1	CNDP2	COPS5	CPA1	CPA2	CPA3	CPA4	CPA5	CPA6	CPB1	CPB2	CPD	CPE	CPM	CPN1	CPO	CPQ	CPXM1	CPXM2	CPZ	DNPEP	DPEP1	DPEP2	DPEP3	DPP3	ECE1	ECE2	ECEL1	EEF1AKMT4-ECE2	EIF3F	EIF3H	ENPEP	ERAP1	ERAP2	ERMP1	FOLH1	FOLH1B	IDE	KEL	LAP3	LMLN	LMLN2	LNPEP	LTA4H	LVRN	MBTPS2	MEP1A	MEP1B	METAP1	METAP1D	METAP2	MIPEP	MME	MMEL1	MMP1	MMP10	MMP11	MMP12	MMP13	MMP14	MMP15	MMP16	MMP17	MMP19	MMP2	MMP20	MMP21	MMP23B	MMP24	MMP25	MMP26	MMP27	MMP28	MMP3	MMP7	MMP8	MMP9	MPND	MYSM1	NAALAD2	NAALADL1	NLN	NPEPL1	NPEPPS	NPEPPSP1	NRDC	NUDT16	OMA1	PAPLN	PAPPA	PAPPA2	PEPD	PHEX	PITRM1	PMPCB	PSMD14	RCE1	RNPEP	RNPEPL1	SPG7	SPRTN	STAMBP	STAMBPL1	THOP1	THSD4	TLL1	TLL2	TRABD2A	TRABD2B	TRHDE	VASH1	VASH2	XPNPEP1	XPNPEP2	XPNPEP3	YBEY	YME1L1	ZMPSTE24
GOMF_MICROTUBULE_SEVERING_ATPASE_ACTIVITY	> Catalysis of the reaction: ATP + H2O = ADP + phosphate. Catalysis of the severing of a microtubule at a specific spot along its length, coupled to the hydrolysis of ATP. [EC:5.6.1.1, PMID:10910766]	FIGN	FIGNL1	FIGNL2	KATNA1	KATNAL1	KATNAL2	SPAST	VPS4B
GOMF_MITOGEN_ACTIVATED_PROTEIN_KINASE_P38_BINDING	> Interacting selectively and non-covalently with mitogen-activated protein kinase p38, an enzyme that catalyzes the transfer of phosphate from ATP to hydroxyl side chains on proteins in response to mitogen activation. [GOC:curators, PMID:17827184]	DUSP10	MAPK14	NFATC1	PRMT1	TAB1
GOMF_MONOCARBOXYLIC_ACID_BINDING	> Interacting selectively and non-covalently with a monocarboxylic acid, any organic acid containing one carboxyl (COOH) group or anion (COO-). [GOC:mah]	ACACB	ACOX1	ACOX2	ACOX3	ACOXL	ADH5	AFM	AFP	AKR1C1	AKR1C2	AKR1C3	AKR1C4	ALB	ALOX5AP	APOC1	CRABP1	CRABP2	CYP26A1	CYP26B1	CYP26C1	CYP27C1	CYP2W1	CYP4F11	DBT	FABP1	FABP2	FABP3	FABP4	FABP5	FFAR4	GPR31	GSTA1	GSTM2	GSTP1	HLCS	HNF4A	IGF2R	LCN12	LRAT	MCCC1	NAPEPLD	NDUFAB1	NME2	NR1H4	NR2F2	OXER1	PC	PCCA	PLA2G1B	PMP2	PPARD	PPARG	PRR7	PSAP	PTGDS	PYGL	RARA	RXRA	S100A8	S100A9	SCP2	SERPINA5	STARD5	STX3	UCP1	UGT1A1	UGT1A3	UGT1A7	UGT1A8	UGT1A9	VDR
GOMF_MONOCARBOXYLIC_ACID_TRANSMEMBRANE_TRANSPORTER_ACTIVITY	> Enables the transfer of monocarboxylic acids from one side of a membrane to the other. A monocarboxylic acid is an organic acid with one COOH group. [GOC:ai]	ABCB11	ABCC11	ABCC3	ABCG2	AKR1C4	CD36	CEACAM1	MFSD2A	MPC1	MPC1L	MPC2	SLC10A1	SLC10A2	SLC10A3	SLC10A4	SLC10A5	SLC10A6	SLC10A7	SLC16A1	SLC16A11	SLC16A12	SLC16A13	SLC16A14	SLC16A2	SLC16A3	SLC16A4	SLC16A5	SLC16A6	SLC16A7	SLC16A8	SLC16A9	SLC17A6	SLC17A7	SLC17A8	SLC1A1	SLC1A2	SLC1A3	SLC1A6	SLC1A7	SLC22A13	SLC22A9	SLC25A12	SLC25A13	SLC25A18	SLC25A22	SLC26A6	SLC27A1	SLC27A2	SLC27A5	SLC32A1	SLC38A7	SLC51A	SLC51B	SLC5A12	SLC5A6	SLC5A8	SLC6A1	SLC6A11	SLC6A12	SLC6A13	SLC6A6	SLC7A11	SLC9A3R1	SLCO1A2	SLCO1B1	SLCO1B3	SLCO1B7	SLCO1C1	SLCO2B1
GOMF_MYOSIN_BINDING	> Interacting selectively and non-covalently with any part of a myosin complex; myosins are any of a superfamily of molecular motor proteins that bind to actin and use the energy of ATP hydrolysis to generate force and movement along actin filaments. [GOC:mah, http://www.mrc-lmb.cam.ac.uk/myosin/Review/Reviewframeset.html]	ACTA1	ACTC1	AMPD1	ARFGEF1	ARFGEF2	AXL	CALD1	CORO1A	CXCR4	DMD	GCSAM	GIPC1	GSN	HAP1	IQGAP3	KIRREL1	LARP6	LIMCH1	LLGL1	LLGL2	LMTK2	MLPH	MOBP	MYBPC1	MYBPC3	MYH8	MYL2	MYL3	MYL4	MYL9	MYLK2	MYO19	MYOC	MYRIP	NKD2	NPC1L1	NPHS1	PYCARD	RAB10	RAB11A	RAB11B	RAB14	RAB25	RAB27A	RAB27B	RAB39B	RAB3A	RAB3B	RAB3C	RAB3D	RAB6A	RAB6B	RAB8A	RALA	RHOA	SHROOM1	SHROOM4	SLC9A3R1	SPATA6	SPATA6L	SPTBN5	STX1A	STXBP5	STXBP5L	TRAK1	TRAK2	TRIM32	TRIOBP	TRPM7	USH2A	VEZT
GOMF_N_ACYLSPHINGOSINE_AMIDOHYDROLASE_ACTIVITY	> Catalysis of the reaction: N-acylsphingosine + H2O = a fatty acid + sphingosine. [EC:3.5.1.23]	ACER1	ACER2	ACER3	ASAH1	ASAH2	ASAH2B	NAAA
GOMF_NAADP_SENSITIVE_CALCIUM_RELEASE_CHANNEL_ACTIVITY	> Enables the transmembrane transfer of a calcium ion by a channel that opens when nicotinic acid adenine dinucleotide phosphate (NAADP) has been bound by the channel complex or one of its constituent parts. [PMID:19387438, PMID:19557428]	MCOLN1	MCOLN2	MCOLN3	TPCN1	TPCN2
GOMF_NADPLUS_KINASE_ACTIVITY	> Catalysis of the reaction: ATP + NAD(+) = ADP + 2 H(+) + NADP(+). [EC:2.7.1.23, RHEA:18629]	AGK	CERK	CERKL	DGKA	DGKB	DGKD	DGKE	DGKG	DGKH	DGKI	DGKK	DGKQ	DGKZ	NADK	NADK2	SPHK1	SPHK2
GOMF_NON_MEMBRANE_SPANNING_PROTEIN_TYROSINE_KINASE_ACTIVITY	> Catalysis of the reaction: ATP + protein L-tyrosine = ADP + protein L-tyrosine phosphate by a non-membrane spanning protein. [EC:2.7.10.2]	ABL1	ABL2	BAZ1B	BLK	BMX	BTK	CLK1	CSK	DYRK1A	EIF2AK2	FER	FES	FGR	FRK	FYN	HCK	ITK	JAK1	JAK2	JAK3	LCK	LYN	MATK	MELK	PEAK1	PKDCC	PRKCD	PTK2	PTK2B	PTK6	RIPK2	SLA	SRC	SRMS	STK16	STYK1	SYK	TEC	TNK1	TNK2	TXK	TYK2	WEE1	WEE2	YES1	ZAP70
GOMF_NUCLEOBASE_CONTAINING_COMPOUND_KINASE_ACTIVITY	> Catalysis of the transfer of a phosphate group, usually from ATP or GTP, to a nucleobase, nucleoside, nucleotide or polynucleotide substrate. [GOC:jl]	ADK	AK1	AK2	AK3	AK4	AK5	AK6	AK7	AK8	AK9	CARD11	CASK	CLP1	CMPK1	CMPK2	DCK	DGUOK	DLG1	DLG2	DTYMK	GUK1	LRGUK	MAGI3	MPP1	N4BP2	NME1	NME2	NME2P1	NME3	NME4	NME5	NME6	NME7	NME9	NOL9	PNKP	TJP2	TK1	TK2	UCK1	UCK2	UCKL1
GOMF_NUCLEOSIDE_DIPHOSPHATE_KINASE_ACTIVITY	> Catalysis of the reaction: ATP + nucleoside diphosphate = ADP + nucleoside triphosphate. [EC:2.7.4.6]	AK1	AK4	AK5	AK7	AK8	AK9	CMPK1	CMPK2	DTYMK	NME1	NME2	NME2P1	NME3	NME4	NME5	NME6	NME7	NME9
GOMF_NUCLEOSIDE_KINASE_ACTIVITY	> Catalysis of the reaction: ATP + nucleoside = ADP + nucleoside monophosphate. [GOC:ai]	ADK	CMPK1	DCK	DGUOK	TK1	TK2	UCK1	UCK2	UCKL1
GOMF_NUCLEOSIDE_MONOPHOSPHATE_KINASE_ACTIVITY	> Catalysis of the reaction: ATP + nucleoside monophosphate = ADP + nucleoside diphosphate. [GOC:ai, ISBN:0198506732]	AK1	AK2	AK4	AK5	AK6	AK7	AK8	AK9	CARD11	CASK	CMPK1	CMPK2	DLG1	DLG2	DTYMK	GUK1	LRGUK	MAGI3	MPP1	TJP2
GOMF_OXIDATIVE_RNA_DEMETHYLASE_ACTIVITY	> Catalysis of the removal of a methyl group from one or more nucleosides within a RNA molecule involving the oxidation (i.e. electron loss) of one or more atoms. [PMID:12594517, PMID:16482161, PMID:18775698]	ALKBH1	ALKBH3	ALKBH5	FTO	JMJD6
GOMF_OXIDOREDUCTASE_ACTIVITY	> Catalysis of an oxidation-reduction (redox) reaction, a reversible chemical reaction in which the oxidation state of an atom or atoms within a molecule is altered. One substrate acts as a hydrogen or electron donor and becomes oxidized, while the other acts as hydrogen or electron acceptor and becomes reduced. [GOC:go_curators]	AASS	ABCC4	ACAA1	ACAD10	ACAD11	ACAD8	ACAD9	ACADL	ACADM	ACADS	ACADSB	ACADVL	ACOX1	ACOX2	ACOX3	ACOXL	ADH1A	ADH1B	ADH1C	ADH4	ADH5	ADH6	ADH7	ADHFE1	ADI1	ADO	AGMO	AGPS	AIFM1	AIFM2	AIFM3	AKR1A1	AKR1B1	AKR1B10	AKR1B15	AKR1C1	AKR1C2	AKR1C3	AKR1C4	AKR1C8P	AKR1D1	AKR1E2	AKR7A2	AKR7A3	AKR7L	ALDH16A1	ALDH18A1	ALDH1A1	ALDH1A2	ALDH1A3	ALDH1B1	ALDH1L1	ALDH1L2	ALDH2	ALDH3A1	ALDH3A2	ALDH3B1	ALDH3B2	ALDH4A1	ALDH5A1	ALDH6A1	ALDH7A1	ALDH8A1	ALDH9A1	ALKBH1	ALKBH2	ALKBH3	ALKBH4	ALKBH5	ALKBH6	ALKBH7	ALOX12	ALOX12B	ALOX15	ALOX15B	ALOX5	ALOX5AP	ALOXE3	AOC1	AOC2	AOC3	AOX1	APEX1	ASPDH	ASPH	ASPHD1	ASPHD2	BBOX1	BCKDHA	BCKDHB	BCO1	BCO2	BDH1	BDH2	BLVRA	BLVRB	BMP2	C15orf48	CAT	CBR1	CBR3	CBR4	CBS	CBSL	CCS	CDO1	CH25H	CHCHD4	CHDH	CIAPIN1	CLIC2	COQ6	COQ7	COX10	COX11	COX15	COX4I1	COX4I2	COX5A	COX5B	COX6A1	COX6A2	COX6B1	COX6C	COX7A1	COX7A2	COX7A2L	COX7A2P2	COX7B	COX7B2	COX7C	COX8A	COX8C	CP	CPOX	CRAT	CRYL1	CRYM	CRYZ	CRYZL1	CTBP1	CTBP2	CYB561	CYB561A3	CYB561D1	CYB561D2	CYB5A	CYB5B	CYB5R1	CYB5R2	CYB5R3	CYB5R4	CYB5RL	CYBA	CYBB	CYBRD1	CYGB	CYP11A1	CYP11B1	CYP11B2	CYP17A1	CYP19A1	CYP1A1	CYP1A2	CYP1B1	CYP20A1	CYP21A2	CYP24A1	CYP26A1	CYP26B1	CYP26C1	CYP27A1	CYP27B1	CYP27C1	CYP2A13	CYP2A6	CYP2A7	CYP2B6	CYP2C18	CYP2C19	CYP2C8	CYP2C9	CYP2D6	CYP2D7	CYP2E1	CYP2F1	CYP2G1P	CYP2J2	CYP2R1	CYP2S1	CYP2U1	CYP2W1	CYP39A1	CYP3A4	CYP3A43	CYP3A5	CYP3A7	CYP46A1	CYP4A11	CYP4A22	CYP4B1	CYP4F11	CYP4F12	CYP4F2	CYP4F22	CYP4F3	CYP4F8	CYP4V2	CYP4X1	CYP4Z1	CYP4Z2P	CYP51A1	CYP7A1	CYP7B1	CYP8B1	D2HGDH	DAO	DBH	DCT	DCXR	DDO	DECR1	DECR2	DEGS1	DEGS2	DHCR24	DHCR7	DHDH	DHFR	DHFR2	DHFRP1	DHODH	DHRS1	DHRS11	DHRS12	DHRS13	DHRS2	DHRS3	DHRS4	DHRS4L1	DHRS4L2	DHRS7	DHRS7B	DHRS7C	DHRS9	DHRSX	DHTKD1	DIO1	DIO2	DIO3	DLAT	DLD	DMGDH	DNAJC10	DOHH	DPYD	DUOX1	DUOX2	DUS1L	DUS2	DUS3L	DUS4L	EGLN1	EGLN2	EGLN3	EHHADH	ENOX1	ENOX2	EPX	ERO1A	ERO1B	ETFA	ETFB	ETFDH	ETHE1	F8	FA2H	FADS1	FADS2	FADS2B	FADS3	FADS6	FAR1	FAR2	FASN	FAXDC2	FDX1	FDX2	FDXR	FMO1	FMO2	FMO3	FMO4	FMO5	FOXRED1	FOXRED2	FRRS1	FTH1	FTH1P19	FTHL17	FTMT	FTO	FXN	G6PD	GAPDH	GAPDHS	GCDH	GFER	GFOD1	GFOD2	GFUS	GLDC	GLRX	GLRX2	GLRX3	GLRX5	GLUD1	GLUD2	GMPR	GMPR2	GPD1	GPD2	GPHN	GPX1	GPX2	GPX3	GPX4	GPX5	GPX6	GPX7	GPX8	GRHPR	GRXCR1	GSR	GSTA1	GSTK1	GSTM2	GSTO1	GSTO2	GSTP1	GSTT1	GSTZ1	H6PD	HAAO	HADH	HADHA	HADHB	HAO1	HAO2	HBA1	HBA2	HBB	HBD	HBE1	HBG1	HBG2	HBM	HBQ1	HBZ	HEATR4	HEPH	HEPHL1	HGD	HIBADH	HIF1AN	HMGCR	HMOX1	HMOX2	HPD	HPDL	HPGD	HR	HSD11B1	HSD11B1L	HSD11B2	HSD17B1	HSD17B10	HSD17B11	HSD17B12	HSD17B13	HSD17B14	HSD17B2	HSD17B3	HSD17B4	HSD17B6	HSD17B7	HSD17B8	HSD3B1	HSD3B2	HSD3B7	HSDL2	HSPBAP1	HTATIP2	IDH1	IDH2	IDH3A	IDH3B	IDH3G	IDO1	IDO2	IFI30	IL4I1	IMPDH1	IMPDH2	IPCEF1	IVD	IYD	JMJD1C	JMJD4	JMJD6	JMJD7	KCNAB1	KCNAB2	KCNAB3	KDM1A	KDM1B	KDM2A	KDM2B	KDM3A	KDM3B	KDM4A	KDM4B	KDM4C	KDM4D	KDM4E	KDM5A	KDM5B	KDM5C	KDM5D	KDM6A	KDM6B	KDM7A	KDM8	KDSR	KIAA1191	KMO	L2HGDH	LBR	LDHA	LDHAL6A	LDHAL6B	LDHB	LDHC	LDHD	LIPF	LOX	LOXHD1	LOXL1	LOXL2	LOXL3	LOXL4	LPO	LTC4S	MAOA	MAOB	MDH1	MDH1B	MDH2	ME1	ME2	ME3	MECR	MGST1	MGST2	MGST3	MICAL1	MICAL2	MICAL3	MIOX	MMACHC	MOXD1	MOXD2P	MPO	MSMO1	MSRA	MSRB1	MSRB2	MSRB3	MT-CO1	MT-CO2	MT-CO3	MT-CYB	MT-ND1	MT-ND2	MT-ND3	MT-ND4	MT-ND4L	MT-ND5	MT-ND6	MTARC1	MTARC2	MTCO2P12	MTHFD1	MTHFD1L	MTHFD2	MTHFD2L	MTHFR	MTRR	NCF1	NCF2	NCF4	NDOR1	NDUFA1	NDUFA10	NDUFA12	NDUFA13	NDUFA2	NDUFA3	NDUFA4	NDUFA4L2	NDUFA5	NDUFA6	NDUFA7	NDUFA8	NDUFA9	NDUFAB1	NDUFAF2	NDUFAF5	NDUFB1	NDUFB10	NDUFB2	NDUFB3	NDUFB4	NDUFB5	NDUFB6	NDUFB7	NDUFB8	NDUFB9	NDUFC1	NDUFC2	NDUFC2-KCTD14	NDUFS1	NDUFS2	NDUFS3	NDUFS4	NDUFS5	NDUFS6	NDUFS7	NDUFS8	NDUFV1	NDUFV2	NDUFV3	NLRP11	NNT	NOS1	NOS2	NOS3	NOX1	NOX3	NOX4	NOX5	NOXRED1	NQO1	NQO2	NSDHL	NXN	OGDH	OGDHL	OGFOD1	OGFOD2	OGFOD3	OXNAD1	OXR1	P3H1	P3H2	P3H3	P4HA1	P4HA2	P4HA3	P4HB	P4HTM	PAH	PAM	PAOX	PARK7	PCBD1	PCBD2	PCYOX1	PCYOX1L	PDHA1	PDHA2	PDHB	PDHX	PDIA2	PDIA3	PDIA4	PDIA5	PDIA6	PDPR	PECR	PEDS1	PGD	PGK1	PHF2	PHF8	PHGDH	PHYH	PHYHD1	PIPOX	PIR	PLOD1	PLOD2	PLOD3	PNPO	POR	PPOX	PRDX1	PRDX2	PRDX3	PRDX4	PRDX5	PRDX6	PRODH	PRODH2	PRXL2B	PTGES	PTGES2	PTGIS	PTGR1	PTGR2	PTGS1	PTGS2	PXDN	PXDNL	PYCR1	PYCR2	PYCR3	PYROXD1	PYROXD2	QDPR	QSOX1	QSOX2	RDH10	RDH11	RDH12	RDH13	RDH14	RDH16	RDH5	RDH8	RETSAT	RIOX1	RIOX2	RNLS	RPE65	RRM1	RRM2	RRM2B	RSAD1	RSBN1	RSBN1L	RTN4IP1	SARDH	SC5D	SCCPDH	SCD	SCD5	SCO2	SDHA	SDHAF4	SDHB	SDHC	SDHD	SDR16C5	SDR39U1	SDR42E1	SDR42E2	SDR9C7	SELENBP1	SELENOF	SELENOM	SELENON	SELENOT	SESN1	SESN2	SESN3	SH3BGRL3	SLC27A5	SMOX	SNCA	SOD1	SOD2	SOD3	SORD	SPR	SQLE	SQOR	SRD5A1	SRD5A2	SRD5A3	SRXN1	STAB1	STAB2	STEAP1	STEAP2	STEAP3	STEAP4	SUMF1	SUOX	SURF1	TBXAS1	TDH	TDO2	TECR	TECRL	TET1	TET2	TET3	TH	TM7SF2	TMLHE	TMX1	TMX2	TMX3	TP53I3	TPH1	TPH2	TPO	TXN	TXN2	TXNDC12	TXNDC17	TXNDC2	TXNL1	TXNRD1	TXNRD2	TXNRD3	TYR	TYRP1	TYW5	UEVLD	UGDH	UQCR10	UQCR11	UQCRC1	UQCRFS1	UQCRFS1P1	UQCRH	UQCRHL	UQCRQ	UTY	VAT1	VAT1L	VCAM1	VKORC1	VKORC1L1	WDR93	WWOX	XDH	ZADH2
GOMF_OXIDOREDUCTASE_ACTIVITY_ACTING_ON_A_SULFUR_GROUP_OF_DONORS	> Catalysis of an oxidation-reduction (redox) reaction in which a sulfur-containing group acts as a hydrogen or electron donor and reduces a hydrogen or electron acceptor. [GOC:ai]	CCS	CHCHD4	DLD	DNAJC10	ENOX2	ERO1A	ERO1B	GFER	GLRX	GLRX2	GLRX3	GLRX5	GRXCR1	GSR	GSTO1	GSTO2	IFI30	MSRA	MSRB1	MSRB2	MSRB3	NXN	P4HB	PCYOX1	PCYOX1L	PDIA2	PDIA3	PDIA4	PDIA5	PDIA6	PGK1	PRDX3	PTGES2	QSOX1	QSOX2	SCO2	SELENBP1	SELENOT	SESN2	SH3BGRL3	SQOR	SRXN1	STAB1	STAB2	SUMF1	SUOX	TMX1	TMX2	TMX3	TXN	TXN2	TXNDC12	TXNDC17	TXNDC2	TXNL1	TXNRD1	TXNRD2	TXNRD3
GOMF_OXIDOREDUCTASE_ACTIVITY_ACTING_ON_A_SULFUR_GROUP_OF_DONORS_DISULFIDE_AS_ACCEPTOR	> Catalysis of an oxidation-reduction (redox) reaction in which a sulfur-containing group acts as a hydrogen or electron donor and reduces disulfide. [GOC:jl]	DNAJC10	ERO1A	ERO1B	MSRA	MSRB1	MSRB2	MSRB3	TXN2	TXNDC12
GOMF_OXIDOREDUCTASE_ACTIVITY_ACTING_ON_A_SULFUR_GROUP_OF_DONORS_NAD_P_AS_ACCEPTOR	> Catalysis of an oxidation-reduction (redox) reaction in which a sulfur-containing group acts as a hydrogen or electron donor and reduces NAD or NADP. [GOC:jl]	DLD	GSR	NXN	PGK1	PRDX3	SELENOT	TXN	TXNDC17	TXNDC2	TXNRD1	TXNRD2	TXNRD3
GOMF_OXIDOREDUCTASE_ACTIVITY_ACTING_ON_A_SULFUR_GROUP_OF_DONORS_OXYGEN_AS_ACCEPTOR	> Catalysis of an oxidation-reduction (redox) reaction in which a sulfur-containing group acts as a hydrogen or electron donor and reduces oxygen. [GOC:jl]	ERO1B	GFER	P4HB	PCYOX1	PCYOX1L	QSOX1	QSOX2	SELENBP1	SUMF1	SUOX	TMX3
GOMF_OXIDOREDUCTASE_ACTIVITY_ACTING_ON_CH_OH_GROUP_OF_DONORS	> Catalysis of an oxidation-reduction (redox) reaction in which a CH-OH group act as a hydrogen or electron donor and reduces a hydrogen or electron acceptor. [GOC:ai]	ABCC4	ADH1A	ADH1B	ADH1C	ADH4	ADH5	ADH6	ADH7	ADHFE1	AKR1A1	AKR1B1	AKR1B10	AKR1B15	AKR1C1	AKR1C2	AKR1C3	AKR1C4	AKR1D1	AKR1E2	AKR7A2	AKR7A3	ALDH3A1	ALDH3A2	BDH1	BDH2	BMP2	CBR1	CBR3	CBR4	CHDH	CRYL1	CTBP1	CTBP2	CYP4A22	D2HGDH	DCXR	DHDH	DHRS11	DHRS13	DHRS2	DHRS3	DHRS4	DHRS7C	DHRS9	EHHADH	FASN	G6PD	GFUS	GPD1	GPD2	GRHPR	H6PD	HADH	HADHA	HADHB	HAO1	HAO2	HIBADH	HMGCR	HPGD	HSD11B1	HSD11B2	HSD17B1	HSD17B10	HSD17B11	HSD17B12	HSD17B13	HSD17B14	HSD17B2	HSD17B3	HSD17B4	HSD17B6	HSD17B7	HSD17B8	HSD3B1	HSD3B2	HSD3B7	IDH1	IDH2	IDH3A	IDH3B	IDH3G	IMPDH1	IMPDH2	KCNAB1	KCNAB2	KCNAB3	KDSR	L2HGDH	LDHA	LDHAL6A	LDHAL6B	LDHB	LDHC	LDHD	LIPF	MDH1	MDH1B	MDH2	ME1	ME2	ME3	MIOX	NSDHL	PGD	PHGDH	PRXL2B	PTGR1	PTGR2	RDH10	RDH11	RDH12	RDH13	RDH14	RDH16	RDH5	RDH8	SDR16C5	SDR42E1	SDR42E2	SDR9C7	SORD	SPR	SRD5A2	TDH	UEVLD	UGDH	VKORC1	VKORC1L1	ZADH2
GOMF_OXIDOREDUCTASE_ACTIVITY_ACTING_ON_CH_OR_CH2_GROUPS	> Catalysis of an oxidation-reduction (redox) reaction in which a CH2 group acts as a hydrogen or electron donor and reduces a hydrogen or electron acceptor. [GOC:ai]	ACOX2	CYP1A2	CYP2C8	CYP2C9	CYP3A4	RRM1	RRM2	RRM2B	XDH
GOMF_OXIDOREDUCTASE_ACTIVITY_ACTING_ON_METAL_IONS	> Catalysis of an oxidation-reduction in which the oxidation state of metal ion is altered. [GOC:mah]	CP	CYB561	CYB561D2	CYBRD1	ETFDH	FRRS1	FTH1	FTH1P19	FTHL17	FTMT	FXN	HEPH	HEPHL1	MMACHC	MTRR	NOX5	STEAP2	STEAP3	STEAP4
GOMF_OXIDOREDUCTASE_ACTIVITY_ACTING_ON_METAL_IONS_NAD_OR_NADP_AS_ACCEPTOR	> Catalysis of an oxidation-reduction in which the metal ion is reduced and NAD+ or NADP+ acts as an electron acceptor. [GOC:mah]	CYB561	CYBRD1	FRRS1	MMACHC	MTRR	NOX5	STEAP2	STEAP3	STEAP4
GOMF_OXIDOREDUCTASE_ACTIVITY_ACTING_ON_METAL_IONS_OXYGEN_AS_ACCEPTOR	> Catalysis of an oxidation-reduction in which the oxidation state of metal ion is altered and oxygen acts as an electron acceptor. [GOC:mah]	CP	CYB561D2	FTH1	FTH1P19	FTHL17	FTMT	FXN	HEPH	HEPHL1
GOMF_OXIDOREDUCTASE_ACTIVITY_ACTING_ON_NAD_P_H	> Catalysis of an oxidation-reduction (redox) reaction in which NADH or NADPH acts as a hydrogen or electron donor and reduces a hydrogen or electron acceptor. [GOC:ai]	ADH4	AIFM1	AIFM2	AKR1C1	AKR1C2	AKR1C3	AKR1C4	CBR1	CBR4	COX15	CRYZ	CRYZL1	CYB5R1	CYB5R2	CYB5R3	CYB5R4	CYB5RL	CYBA	CYBB	DCXR	DHDH	DHRS4	DLD	DUOX1	DUOX2	FMO5	GMPR	GMPR2	GSR	KMO	MICAL1	MIOX	MT-ND1	MT-ND2	MT-ND3	MT-ND4	MT-ND4L	MT-ND5	MT-ND6	MTRR	NCF1	NCF2	NCF4	NDUFA1	NDUFA10	NDUFA12	NDUFA13	NDUFA2	NDUFA3	NDUFA4	NDUFA5	NDUFA6	NDUFA7	NDUFA8	NDUFA9	NDUFAB1	NDUFAF2	NDUFB1	NDUFB10	NDUFB2	NDUFB3	NDUFB4	NDUFB5	NDUFB6	NDUFB7	NDUFB8	NDUFB9	NDUFC1	NDUFC2	NDUFC2-KCTD14	NDUFS1	NDUFS2	NDUFS3	NDUFS4	NDUFS5	NDUFS6	NDUFS7	NDUFS8	NDUFV1	NDUFV2	NDUFV3	NNT	NOX1	NOX3	NOX4	NOX5	NQO1	NQO2	NXN	PGK1	POR	PRDX3	RNLS	SELENOT	TP53I3	TXN	TXNDC17	TXNDC2	TXNRD1	TXNRD2	TXNRD3	WDR93
GOMF_OXIDOREDUCTASE_ACTIVITY_ACTING_ON_NAD_P_H_HEME_PROTEIN_AS_ACCEPTOR	> Catalysis of an oxidation-reduction (redox) reaction in which NADH or NADPH acts as a hydrogen or electron donor and reduces a heme protein. [GOC:ai]	COX15	CYB5R1	CYB5R2	CYB5R3	CYB5R4	CYB5RL	MTRR	NQO1	POR
GOMF_OXIDOREDUCTASE_ACTIVITY_ACTING_ON_NAD_P_H_OXYGEN_AS_ACCEPTOR	> Catalysis of an oxidation-reduction (redox) reaction in which NADH or NADPH acts as a hydrogen or electron donor and reduces an oxygen molecule. [EC:1.6.3.-]	AIFM1	CYB5R4	CYBA	CYBB	DUOX1	DUOX2	FMO5	KMO	MICAL1	NCF1	NCF2	NCF4	NOX1	NOX3	NOX4	NOX5
GOMF_OXIDOREDUCTASE_ACTIVITY_ACTING_ON_NAD_P_H_QUINONE_OR_SIMILAR_COMPOUND_AS_ACCEPTOR	> Catalysis of an oxidation-reduction (redox) reaction in which NADH or NADPH acts as a hydrogen or electron donor and reduces a quinone or a similar acceptor molecule. [GOC:ai]	ADH4	AIFM2	AKR1C1	AKR1C2	AKR1C3	AKR1C4	CBR1	CBR4	CRYZ	CRYZL1	DCXR	DHRS4	MT-ND1	MT-ND2	MT-ND3	MT-ND4	MT-ND4L	MT-ND5	MT-ND6	NDUFA1	NDUFA10	NDUFA12	NDUFA13	NDUFA2	NDUFA3	NDUFA4	NDUFA5	NDUFA6	NDUFA7	NDUFA8	NDUFA9	NDUFAB1	NDUFAF2	NDUFB1	NDUFB10	NDUFB2	NDUFB3	NDUFB4	NDUFB5	NDUFB6	NDUFB7	NDUFB8	NDUFB9	NDUFC1	NDUFC2	NDUFC2-KCTD14	NDUFS1	NDUFS2	NDUFS3	NDUFS4	NDUFS5	NDUFS6	NDUFS7	NDUFS8	NDUFV1	NDUFV2	NDUFV3	NQO1	NQO2	TP53I3
GOMF_OXIDOREDUCTASE_ACTIVITY_ACTING_ON_OTHER_NITROGENOUS_COMPOUNDS_AS_DONORS	> Catalysis of an oxidation-reduction (redox) reaction in which a nitrogenous group, excluding NH and NH2 groups, acts as a hydrogen or electron donor and reduces a hydrogen or electron acceptor. [GOC:ai]	CBS	CBSL	CYB5B	CYB5R3	GPHN	MTARC1	MTARC2	NQO2
GOMF_OXIDOREDUCTASE_ACTIVITY_ACTING_ON_OTHER_NITROGENOUS_COMPOUNDS_AS_DONORS_CYTOCHROME_AS_ACCEPTOR	> Catalysis of an oxidation-reduction (redox) reaction in which a nitrogenous group, excluding NH and NH2 groups, acts as a hydrogen or electron donor and reduces a cytochrome. [GOC:jl]	CBS	CBSL	CYB5B	CYB5R3	MTARC1
GOMF_OXIDOREDUCTASE_ACTIVITY_ACTING_ON_PEROXIDE_AS_ACCEPTOR	> Catalysis of an oxidation-reduction (redox) reaction in which the peroxide group acts as a hydrogen or electron acceptor. [GOC:ai]	ALOX5AP	CAT	CLIC2	CYGB	DUOX1	DUOX2	EPX	GPX1	GPX2	GPX3	GPX4	GPX5	GPX6	GPX7	GPX8	GSTA1	GSTK1	GSTM2	GSTP1	GSTT1	GSTZ1	HBA1	HBA2	HBB	HBD	HBE1	HBG1	HBG2	HBM	HBQ1	HBZ	IPCEF1	IYD	LOXHD1	LPO	LTC4S	MGST1	MGST2	MGST3	MPO	PARK7	PRDX1	PRDX2	PRDX3	PRDX4	PRDX5	PRDX6	PTGES	PTGS1	PTGS2	PXDN	PXDNL	SESN1	SESN2	SESN3	TPO	TXNDC17
GOMF_OXIDOREDUCTASE_ACTIVITY_ACTING_ON_THE_ALDEHYDE_OR_OXO_GROUP_OF_DONORS	> Catalysis of an oxidation-reduction (redox) reaction in which an aldehyde or ketone (oxo) group acts as a hydrogen or electron donor and reduces a hydrogen or electron acceptor. [GOC:ai]	ADH4	ADH5	ADH7	AKR1B1	AKR1B10	AKR1C3	AKR1C4	ALDH16A1	ALDH18A1	ALDH1A1	ALDH1A2	ALDH1A3	ALDH1B1	ALDH1L1	ALDH1L2	ALDH2	ALDH3A1	ALDH3A2	ALDH3B1	ALDH3B2	ALDH4A1	ALDH5A1	ALDH6A1	ALDH7A1	ALDH8A1	ALDH9A1	AOX1	BCKDHA	BCKDHB	DHTKD1	DLAT	DLD	FAR1	FAR2	FMO5	GAPDH	GAPDHS	HSD17B12	OGDH	OGDHL	PDHA1	PDHA2	PDHB	PDHX
GOMF_OXIDOREDUCTASE_ACTIVITY_ACTING_ON_THE_ALDEHYDE_OR_OXO_GROUP_OF_DONORS_DISULFIDE_AS_ACCEPTOR	> Catalysis of an oxidation-reduction (redox) reaction in which an aldehyde or ketone (oxo) group acts as a hydrogen or electron donor and reduces a disulfide. [GOC:jl]	BCKDHA	BCKDHB	DHTKD1	OGDH	OGDHL	PDHA1	PDHA2	PDHB
GOMF_OXIDOREDUCTASE_ACTIVITY_ACTING_ON_THE_ALDEHYDE_OR_OXO_GROUP_OF_DONORS_NAD_OR_NADP_AS_ACCEPTOR	> Catalysis of an oxidation-reduction (redox) reaction in which an aldehyde or ketone (oxo) group acts as a hydrogen or electron donor and reduces NAD or NADP. [GOC:jl]	ADH4	ADH5	AKR1B1	AKR1B10	AKR1C3	AKR1C4	ALDH16A1	ALDH18A1	ALDH1A1	ALDH1A2	ALDH1A3	ALDH1B1	ALDH1L1	ALDH1L2	ALDH2	ALDH3A1	ALDH3A2	ALDH3B1	ALDH3B2	ALDH4A1	ALDH5A1	ALDH6A1	ALDH7A1	ALDH8A1	ALDH9A1	DLAT	DLD	FAR1	FAR2	GAPDH	GAPDHS	HSD17B12	PDHA1	PDHA2	PDHB	PDHX
GOMF_OXIDOREDUCTASE_ACTIVITY_ACTING_ON_THE_CH_CH_GROUP_OF_DONORS	> Catalysis of an oxidation-reduction (redox) reaction in which a CH-CH group acts as a hydrogen or electron donor and reduces a hydrogen or electron acceptor. [GOC:ai]	ACAA1	ACAD10	ACAD11	ACAD8	ACAD9	ACADL	ACADM	ACADS	ACADSB	ACADVL	ACOX1	ACOX2	ACOX3	ACOXL	AKR1C1	AKR1C2	AKR1C3	AKR1D1	BDH2	BLVRA	BLVRB	COX15	CPOX	CRAT	DECR1	DECR2	DHCR24	DHCR7	DHDH	DHODH	DPYD	DUS1L	DUS2	DUS3L	DUS4L	FASN	GCDH	IVD	LBR	MECR	PECR	PPOX	PTGR1	PTGR2	RETSAT	RSAD1	SDHA	SDHAF4	SDHB	SDHC	SDHD	SRD5A1	SRD5A2	SRD5A3	TBXAS1	TECR	TECRL	TM7SF2	ZADH2
GOMF_OXIDOREDUCTASE_ACTIVITY_ACTING_ON_THE_CH_CH_GROUP_OF_DONORS_NAD_OR_NADP_AS_ACCEPTOR	> Catalysis of an oxidation-reduction (redox) reaction in which a CH-CH group acts as a hydrogen or electron donor and reduces NAD or NADP. [GOC:jl]	AKR1C1	AKR1C2	AKR1C3	AKR1D1	BDH2	BLVRA	BLVRB	DECR1	DECR2	DHCR24	DHCR7	DHDH	DPYD	FASN	LBR	MECR	PECR	PTGR1	PTGR2	SRD5A1	SRD5A2	SRD5A3	TBXAS1	TECR	TM7SF2	ZADH2
GOMF_OXIDOREDUCTASE_ACTIVITY_ACTING_ON_THE_CH_CH_GROUP_OF_DONORS_OXYGEN_AS_ACCEPTOR	> Catalysis of an oxidation-reduction (redox) reaction in which a CH-CH group acts as a hydrogen or electron donor and reduces oxygen. [GOC:jl]	ACAA1	ACADL	ACOX1	ACOX2	ACOX3	ACOXL	CPOX	CRAT	PPOX	RSAD1
GOMF_OXIDOREDUCTASE_ACTIVITY_ACTING_ON_THE_CH_NH2_GROUP_OF_DONORS	> Catalysis of an oxidation-reduction (redox) reaction in which a CH-NH2 group acts as a hydrogen or electron donor and reduces a hydrogen or electron acceptor. [GOC:ai]	AOC1	AOC2	AOC3	ASPDH	DAO	DDO	GLDC	GLUD1	GLUD2	IL4I1	LOX	LOXL1	LOXL2	LOXL3	LOXL4	MAOA	MAOB	PNPO	RNLS	VCAM1
GOMF_OXIDOREDUCTASE_ACTIVITY_ACTING_ON_THE_CH_NH2_GROUP_OF_DONORS_OXYGEN_AS_ACCEPTOR	> Catalysis of an oxidation-reduction (redox) reaction in which a CH-NH2 group acts as a hydrogen or electron donor and reduces an oxygen molecule. [GOC:ai]	AOC1	AOC2	AOC3	DAO	DDO	IL4I1	LOX	LOXL1	LOXL2	LOXL3	LOXL4	MAOA	MAOB	PNPO	RNLS	VCAM1
GOMF_OXIDOREDUCTASE_ACTIVITY_ACTING_ON_THE_CH_NH_GROUP_OF_DONORS	> Catalysis of an oxidation-reduction (redox) reaction in which a CH-NH group acts as a hydrogen or electron donor and reduces a hydrogen or electron acceptor. [GOC:ai]	AASS	AIFM2	ALDH1L1	ALDH1L2	ALDH4A1	BLVRB	CRYM	DHFR	DHFR2	DHFRP1	DMGDH	ETFDH	IL4I1	MTHFD1	MTHFD1L	MTHFD2	MTHFD2L	MTHFR	NOXRED1	PAOX	PIPOX	PRODH	PRODH2	PYCR1	PYCR2	PYCR3	QDPR	SARDH	SMOX
GOMF_OXIDOREDUCTASE_ACTIVITY_ACTING_ON_THE_CH_NH_GROUP_OF_DONORS_NAD_OR_NADP_AS_ACCEPTOR	> Catalysis of an oxidation-reduction (redox) reaction in which a CH-NH group acts as a hydrogen or electron donor and reduces NAD or NADP. [GOC:jl]	AASS	ALDH1L1	ALDH1L2	ALDH4A1	BLVRB	CRYM	DHFR	DHFR2	DHFRP1	MTHFD1	MTHFD1L	MTHFD2	MTHFD2L	MTHFR	NOXRED1	PYCR1	PYCR2	PYCR3	QDPR
GOMF_P_TYPE_SODIUM_POTASSIUM_EXCHANGING_ATPASE_ACTIVITY	> Enables the transfer of a solute or solutes from one side of a membrane to the other according to the reaction: ATP + H2O + Na+(in) + K+(out) = ADP + phosphate + Na+(out) + K+(in). [EC:7.2.2.13]	ATP12A	ATP1A1	ATP1A2	ATP1A3	ATP1A4	ATP4A
GOMF_PEPTIDASE_ACTIVITY	> Catalysis of the hydrolysis of a peptide bond. A peptide bond is a covalent bond formed when the carbon atom from the carboxyl group of one amino acid shares electrons with the nitrogen atom from the amino group of a second amino acid. [GOC:jl, ISBN:0815332181]	ACE	ACE2	ACR	ADAM10	ADAM11	ADAM12	ADAM15	ADAM17	ADAM18	ADAM19	ADAM2	ADAM20	ADAM21	ADAM22	ADAM23	ADAM28	ADAM29	ADAM30	ADAM32	ADAM33	ADAM7	ADAM8	ADAM9	ADAMDEC1	ADAMTS1	ADAMTS10	ADAMTS12	ADAMTS13	ADAMTS14	ADAMTS15	ADAMTS16	ADAMTS17	ADAMTS18	ADAMTS19	ADAMTS2	ADAMTS20	ADAMTS3	ADAMTS4	ADAMTS5	ADAMTS6	ADAMTS7	ADAMTS8	ADAMTS9	ADAMTSL1	ADAMTSL2	ADAMTSL3	ADAMTSL4	ADAMTSL5	ADGB	AFG3L2	AGA	AGBL1	AGBL2	AGBL3	AGBL4	AGBL5	AGTPBP1	ALG13	AMZ1	AMZ2	ANPEP	AOPEP	APEH	APH1B	ASPRV1	ASRGL1	ASTL	ATG4A	ATG4B	ATG4C	ATG4D	ATP23	ATXN3	ATXN3L	AZU1	BACE1	BACE2	BAP1	BLMH	BMP1	BRCC3	C1R	C1RL	C1S	C2	CAPN1	CAPN10	CAPN11	CAPN12	CAPN13	CAPN14	CAPN15	CAPN2	CAPN3	CAPN5	CAPN7	CAPN8	CAPN9	CAPNS1	CAPNS2	CASP1	CASP10	CASP12	CASP14	CASP2	CASP3	CASP4	CASP5	CASP6	CASP7	CASP8	CASP9	CD5L	CELA1	CELA2A	CELA2B	CELA3A	CELA3B	CFAP44	CFB	CFD	CFI	CFLAR	CHMP1A	CLC	CLCA1	CLCA2	CLCA4	CLPP	CLPX	CMA1	CNDP1	CNDP2	COPS2	COPS4	COPS5	COPS6	CORIN	CPA1	CPA2	CPA3	CPA4	CPA5	CPA6	CPB1	CPB2	CPD	CPE	CPM	CPN1	CPNE1	CPO	CPQ	CPS1	CPVL	CPXM1	CPXM2	CPZ	CTRB1	CTRB2	CTRC	CTRL	CTSA	CTSB	CTSC	CTSD	CTSE	CTSF	CTSG	CTSH	CTSK	CTSL	CTSL3P	CTSO	CTSS	CTSV	CTSW	CTSZ	CYLD	DCD	DDI1	DDI2	DESI1	DESI2	DHH	DNPEP	DPEP1	DPEP2	DPEP3	DPP10	DPP3	DPP4	DPP6	DPP7	DPP8	DPP9	ECE1	ECE2	ECEL1	EEF1AKMT4-ECE2	EIF3F	EIF3H	ELANE	ENDOU	ENPEP	ERAP1	ERAP2	ERMP1	ESPL1	F10	F11	F12	F2	F3	F7	F9	FAM111A	FAM111B	FAP	FGL2	FOLH1	FOLH1B	FURIN	GGH	GGT1	GGT3P	GGT5	GGT6	GGT7	GGTLC1	GGTLC2	GGTLC3	GPAA1	GZMA	GZMB	GZMH	GZMK	GZMM	HABP2	HGF	HGFAC	HM13	HMCES	HP	HPN	HPR	HTRA1	HTRA2	HTRA3	HTRA4	IDE	IHH	IMMP1L	IMMP2L	JMJD7	JOSD1	JOSD2	KDM8	KEL	KLK1	KLK10	KLK11	KLK12	KLK13	KLK14	KLK15	KLK2	KLK3	KLK4	KLK5	KLK6	KLK7	KLK8	KLK9	KLKB1	KY	LACTB	LAP3	LGMN	LMLN	LMLN2	LNPEP	LONP1	LONP2	LPA	LPAL2	LTA4H	LTF	LVRN	MALT1	MASP1	MASP2	MBTPS1	MBTPS2	MEP1A	MEP1B	METAP1	METAP1D	METAP2	MINDY1	MINDY2	MINDY3	MINDY4	MINDY4B	MIPEP	MME	MMEL1	MMP1	MMP10	MMP11	MMP12	MMP13	MMP14	MMP15	MMP16	MMP17	MMP19	MMP2	MMP20	MMP21	MMP23B	MMP24	MMP25	MMP26	MMP27	MMP28	MMP3	MMP7	MMP8	MMP9	MPND	MST1	MST1L	MYRF	MYSM1	NAALAD2	NAALADL1	NAPSA	NCSTN	NDEL1	NLN	NPEPL1	NPEPPS	NPEPPSP1	NRDC	NRIP2	NRIP3	NUDT16	NUP98	OMA1	OTUB1	OTUB2	OTUD1	OTUD3	OTUD4	OTUD5	OTUD6A	OTUD6B	OTUD7A	OTUD7B	OTULIN	OVCH1	OVCH2	PAPLN	PAPPA	PAPPA2	PARK7	PARL	PCSK1	PCSK2	PCSK4	PCSK5	PCSK6	PCSK7	PCSK9	PDIA3	PEPD	PGA3	PGA4	PGA5	PGC	PGPEP1	PGPEP1L	PHEX	PIDD1	PIGK	PIK3IP1	PIP	PITRM1	PLAT	PLAU	PLG	PLGLB1	PLGLB2	PM20D1	PM20D2	PMPCB	PRCP	PREP	PREPL	PROC	PROZ	PRPF8	PRSS1	PRSS12	PRSS16	PRSS2	PRSS21	PRSS22	PRSS23	PRSS27	PRSS29P	PRSS3	PRSS33	PRSS36	PRSS37	PRSS38	PRSS3P2	PRSS41	PRSS42P	PRSS45P	PRSS46P	PRSS47	PRSS48	PRSS50	PRSS51	PRSS53	PRSS54	PRSS55	PRSS56	PRSS57	PRSS58	PRSS8	PRTN3	PSEN1	PSEN2	PSMA1	PSMA2	PSMA3	PSMA4	PSMA5	PSMA6	PSMA7	PSMA8	PSMB1	PSMB10	PSMB11	PSMB2	PSMB3	PSMB4	PSMB5	PSMB6	PSMB7	PSMB8	PSMB9	PSMD1	PSMD14	PSMD2	PSMD7	PYCARD	PYDC1	RBP3	RCE1	RELN	REN	RHBDD1	RHBDD2	RHBDD3	RHBDL1	RHBDL2	RHBDL3	RNPEP	RNPEPL1	SCPEP1	SCRN1	SCRN2	SCRN3	SEC11A	SEC11B	SEC11C	SENP1	SENP2	SENP3	SENP5	SENP6	SENP7	SENP8	SFRP1	SHH	SPCS1	SPCS2	SPCS3	SPG7	SPPL2A	SPPL2B	SPPL2C	SPPL3	SPRTN	ST14	STAMBP	STAMBPL1	TANK	TASP1	THOP1	THSD4	TINAG	TLL1	TLL2	TMEM59	TMPRSS11A	TMPRSS11B	TMPRSS11D	TMPRSS11E	TMPRSS11F	TMPRSS12	TMPRSS13	TMPRSS15	TMPRSS2	TMPRSS3	TMPRSS4	TMPRSS5	TMPRSS6	TMPRSS7	TMPRSS9	TNFAIP3	TPP1	TPP2	TPSAB1	TPSB2	TPSD1	TPSG1	TRABD2A	TRABD2B	TRHDE	TYSND1	UCHL1	UCHL3	UCHL5	UFD1	UFSP2	UNC5CL	USP1	USP10	USP11	USP12	USP13	USP14	USP15	USP16	USP17L1	USP17L10	USP17L11	USP17L12	USP17L13	USP17L15	USP17L17	USP17L18	USP17L19	USP17L2	USP17L20	USP17L21	USP17L22	USP17L23	USP17L24	USP17L3	USP17L4	USP17L5	USP17L6P	USP17L7	USP17L8	USP18	USP19	USP2	USP20	USP21	USP22	USP24	USP25	USP26	USP27X	USP28	USP29	USP3	USP30	USP31	USP32	USP33	USP34	USP35	USP36	USP37	USP38	USP4	USP40	USP41	USP42	USP43	USP44	USP45	USP46	USP47	USP48	USP49	USP5	USP50	USP51	USP54	USP6	USP7	USP8	USP9X	USP9Y	USPL1	VASH1	VASH2	VCPIP1	XPNPEP1	XPNPEP2	XPNPEP3	YBEY	YME1L1	YOD1	ZC3H12A	ZMPSTE24	ZRANB1	ZUP1
GOMF_PEPTIDE_ALPHA_N_ACETYLTRANSFERASE_ACTIVITY	> Catalysis of the reaction: acetyl-CoA + peptide = CoA + N-alpha-acetylpeptide. This reaction is the acetylation of the N-terminal amino acid residue of a peptide or protein. [GOC:mah, PMID:30054468]	NAA10	NAA11	NAA15	NAA16	NAA20	NAA25	NAA30	NAA40	NAA50	NAA60	NAA80
GOMF_PEPTIDE_LYSINE_N_ACETYLTRANSFERASE_ACTIVITY	> Catalysis of the reaction: acetyl-CoA + lysine in peptide = CoA + N-acetyl-lysine-peptide. [GOC:dph]	ATAT1	ATF2	BRCA2	BRD1	BRPF1	BRPF3	CDY1	CDY1B	CDY2A	CDY2B	CLOCK	CREBBP	EP300	EPC1	EPC2	ESCO1	GTF2B	GTF3C4	HAT1	KAT14	KAT2A	KAT2B	KAT5	KAT6A	KAT6B	KAT7	KAT8	MCM3AP	MEAF6	MSL3	NAA40	NAA50	NAA60	NCOA1	NCOA3	PHF14	SRCAP	SUPT7L	TADA2A	TADA3	TAF1	TAF10	TAF1L	TAF9	USP22
GOMF_PEPTIDE_N_ACETYLTRANSFERASE_ACTIVITY	> Catalysis of the acetylation of an amino acid residue of a peptide or protein, according to the reaction: acetyl-CoA + peptide = CoA + N-acetylpeptide. [GOC:mah]	ATAT1	ATF2	BRCA2	BRD1	BRPF1	BRPF3	CDY1	CDY1B	CDY2A	CDY2B	CLOCK	CREBBP	EP300	EPC1	EPC2	ESCO1	GTF2B	GTF3C4	HAT1	KAT14	KAT2A	KAT2B	KAT5	KAT6A	KAT6B	KAT7	KAT8	MCM3AP	MEAF6	MSL3	NAA10	NAA11	NAA15	NAA16	NAA20	NAA25	NAA30	NAA40	NAA50	NAA60	NAA80	NCOA1	NCOA3	PHF14	SRCAP	SUPT7L	TADA2A	TADA3	TAF1	TAF10	TAF1L	TAF9	USP22
GOMF_PEROXISOME_PROLIFERATOR_ACTIVATED_RECEPTOR_BINDING	> Interacting selectively and non-covalently with any of the peroxisome proliferator activated receptors, alpha, beta or gamma. [GOC:jl, PMID:12769781]	ASXL1	ASXL2	ASXL3	DUT	HMGA1	IKBKG	MED1	NFATC4	NR0B2	PPARGC1A	PRMT2	TACC1
GOMF_PHOSPHATIDIC_ACID_BINDING	> Interacting selectively and non-covalently with phosphatidic acid, any of a class of glycerol phosphate in which both the remaining hydroxyl groups of the glycerol moiety are esterified with fatty acids. [CHEBI:16337, GOC:jp, ISBN:0198506732]	ATP13A2	COMMD1	GRAMD1B	GSDMD	JPH2	MAPKAP1	MARK1	MICALL1	NRGN	OPA1	PACSIN2	PITPNC1	PITPNM1	PLCD1	PLEKHN1	PLTP	RAPGEF2	RAPGEF6	SESTD1	SMPD3	UQCC3
GOMF_PHOSPHATIDIC_ACID_TRANSFER_ACTIVITY	> Removes a phosphatidic acid from a membrane or a monolayer lipid particle, transports it through the aqueous phase while protected in a hydrophobic pocket, and brings it to an acceptor membrane or lipid particle. Phosphatidic acid refers to a glycophospholipids with, in general, a saturated fatty acid bonded to carbon-1, an unsaturated fatty acid bonded to carbon-2, and a phosphate group bonded to carbon-3. [PMID:23042293]	PITPNC1	PLTP	PRELID1	PRELID2	PRELID3A	PRELID3B	TRIAP1
GOMF_PHOSPHATIDYLINOSITOL_3_KINASE_ACTIVITY	> Catalysis of the reaction: ATP + a phosphatidylinositol = ADP + a phosphatidylinositol 3-phosphate. This reaction is the addition of a phosphate group to phosphatidylinositol or one of its phosphorylated derivatives at the 3' position of the inositol ring. [GOC:bf, PMID:10209156, PMID:9255069]	ATM	IPMK	PIK3C2A	PIK3C2B	PIK3C2G	PIK3C3	PIK3CA	PIK3CB	PIK3CD	PIK3CG	PIK3R3	PIK3R6
GOMF_PHOSPHATIDYLINOSITOL_BISPHOSPHATE_KINASE_ACTIVITY	> Catalysis of the reaction: ATP + a phosphatidylinositol bisphosphate = ADP + a phosphatidylinositol trisphosphate. [GOC:ai]	IPMK	PIK3C2A	PIK3CA	PIK3CB	PIK3CD	PIK3CG	PIK3R6
GOMF_PHOSPHATIDYLINOSITOL_KINASE_ACTIVITY	> Catalysis of the reaction: ATP + a phosphatidylinositol = ADP + a phosphatidylinositol phosphate. [GOC:ai]	ATM	PI4K2A	PI4K2B	PI4KA	PI4KAP1	PI4KAP2	PI4KB	PIK3C2A	PIK3C2B	PIK3C2G	PIK3C3	PIK3CA	PIK3CB	PIK3CD	PIK3CG	PIK3R3	PIKFYVE
GOMF_PHOSPHATIDYLINOSITOL_PHOSPHATE_KINASE_ACTIVITY	> Catalysis of the reaction: ATP + a phosphatidylinositol phosphate = ADP + a phosphatidylinositol bisphosphate. [EC:2.7.1.-, PMID:9759495]	PIK3C2A	PIK3C2B	PIK3C2G	PIK3CA	PIK3CB	PIK3CD	PIK3CG	PIKFYVE	PIP4K2A	PIP4K2B	PIP4K2C	PIP5K1A	PIP5K1B	PIP5K1C	PIP5KL1	PIPSL
[truncated: 256,075 more chars]
