# Supplementary material for: ERα-LBD, an isoform of estrogen receptor alpha, promotes breast cancer proliferation and endocrine resistance
Source: NPJ Breast Cancer. 2022 Aug 23;8:96. doi: 10.1038/s41523-022-00470-6 (PMC9399095; doi:10.1038/s41523-022-00470-6)
Supplement: Supplementary file 7 — Supplementary Data 6 [file 41523_2022_470_MOESM7_ESM.zip › SUPPLEMENTARY DATA 5/Proliferation and Signaling.gmt]

AAAYRNCTG_UNKNOWN	> Genes having at least one occurence of the highly conserved motif M77 AAAYRNCTG in the region spanning up to 4 kb around their transcription start sites. The motif does not match any known transcription factor binding site (v7.4 TRANSFAC).	ABT1	ACVR1	ADAM12	ADD3	ADGRB3	AGGF1	ANKRD12	ANKRD28	AP4S1	APBB2	APOBR	AQP2	ARHGAP44	ARID1A	ARID4A	ARPC2	ARSG	ARX	ASB4	ASPH	ATOH8	ATP1A2	ATP5IF1	ATP5MG	AXDND1	B4GALT6	BAMBI	BCL2L1	BCL9	BMPR1B	BMX	BRSK2	BTBD3	BUB3	C12orf65	C20orf197	C7orf33	CA3	CACNA2D3	CACNB2	CAPN1	CAPZA1	CASQ2	CBX2	CCDC174	CCNJ	CCNY	CDC23	CDH2	CER1	CFAP161	CHRM1	CITED2	CLDN5	CLTC	CLTRN	CMKLR1	CNTLN	CNTN1	COCH	COL12A1	COL1A2	COL4A5	COL4A6	COLCA1	COLEC10	CRAT	CRH	CRKL	CRYGD	CRYGS	CSNK1A1	CSRNP3	CSTF3	CYBRD1	CYRIA	DAAM1	DBNDD2	DCAKD	DDAH2	DDX4	DEF6	DENND4A	DGKB	DHH	DHRS4	DHRS4L2	DIDO1	DMD	DMRT1	DNAJA2	DNAJB3	DNAJB4	DSCAML1	DUSP4	DYNC1I1	DYRK1A	EDA	EFNA1	EGFLAM	EIF5	EMX2	EPC1	EPHA7	ERBB4	ERG28	ERRFI1	ESRP2	ESRRB	ESRRG	EYA1	FAM216B	FAM83F	FCER1A	FGD4	FGF10	FGF12	FGFR1	FGFR1OP2	FIZ1	FKRP	FMNL3	FNDC9	FOXA1	FOXG1	FOXO4	FOXP2	FSIP2	FST	GABRA3	GDNF	GFI1	GGNBP2	GJB4	GLDN	GNAQ	GPR85	GPRC5D	GRIN2B	GSE1	H3-3A	HDAC8	HESX1	HEXIM2	HGF	HIC2	HID1	HIP1R	HOXA10	HOXA5	HOXB8	HPSE2	HSD3B7	ICAM4	ID1	IGF1	IL1RAPL1	INHBC	IP6K2	ITGA10	ITGA8	JADE2	JPH1	JPT1	KANK2	KCNIP2	KCNK5	KCNN3	KCNQ1DN	KITLG	KLF5	KLHDC10	KLHL20	KLHL3	KMT2A	LARS2	LBX2-AS1	LENG9	LHFPL6	LHX9	LIX1	LMO7	LRP5	LRRC4	LRRN4CL	LTBP1	MAML1	MANF	MAP2	MAP3K5	MAP6	MEIS1	MGAT1	MGAT4A	MID1	MOAP1	MPP6	MPPED2	MRPL13	MTA2	MTBP	MYF6	MYH1	MYH10	MYO18A	NAGLU	NAPB	NAV2	NAV3	NCDN	NDNF	NDST4	NDUFS4	NEK1	NEK2	NFATC4	NFYB	NMI	NMT1	NR2F1	NRG1	NTRK2	NUP54	NXPH4	OMA1	OMG	OR2L13	OTX2	PACRG	PART1	PCDH17	PCDH18	PCF11	PCYT1B	PDGFB	PDGFRA	PDLIM2	PDS5B	PDZRN4	PFN2	PHC2	PHEX	PHF1	PHF6	PHOX2B	PLAGL2	PLEC	PLEKHM1	PLP2	PLPP3	PMCH	PMCHL1	PODXL2	POFUT1	POU2AF1	POU4F1	PPP1R9B	PPP2R3A	PPP2R5E	PPP3CA	PRELP	PRKCG	PRKCQ	PRKN	PROK2	PTCHD4	PTH1R	PTPA	PXN	R3HDM1	RAB30	RAB5B	RAB5C	RAPGEF4	RBMS3	RGS17	RNF146	ROBO4	ROR1	RPLP0	RTN1	S1PR2	SCN3B	SCN5A	SCN8A	SCOC	SDCBP	SEMA6D	SEPTIN7	SESN3	SGCD	SH2D6	SHC3	SHCBP1L	SIPA1	SIRPA	SLC26A6	SLC4A1	SLC6A1	SMARCA2	SNX9	SORBS2	SOX12	SOX21	SOX30	SOX5	SPINDOC	SPOCK2	SPTLC2	SRGAP2	SRSF8	SSBP2	ST7L	STAC3	STAG1	STAG2	STC2	STRN3	STRN4	TAS1R2	TEF	TENT4B	TFAP4	TFDP2	TM2D3	TMEM182	TMEM69	TMSB4X	TMSB4XP1	TMSB4XP6	TMSB4XP8	TNFAIP8	TNS1	TNXB	TP53INP2	TRDN	TREML1	TRIM28	TRIM68	TRIM8	TRIML1	TRPS1	TSC22D3	TSPAN7	TSPY26P	TSSK3	TTC17	TUSC2	UBE2W	UBXN10	USP1	VDR	VIP	VKORC1L1	VWA5A	WBP1	WNT2B	WT1	WT1-AS	XRCC1	ZADH2	ZBTB11	ZBTB18	ZFP91	ZFPM2	ZIC1	ZIC4	ZMAT3	ZNF296	ZNF503	ZNF521	ZNF524	ZNF654	ZNF687	ZNF710
AACTTT_UNKNOWN	> Genes having at least one occurence of the highly conserved motif M17 AACTTT in the region spanning up to 4 kb around their transcription start sites. The motif does not match any known transcription factor binding site (v7.4 TRANSFAC).	AAK1	ABCA10	ABCA12	ABCB5	ABCC5	ABCD1	ABCF2	ABHD17B	ABHD4	ABL1	AC141586.1	ACAN	ACBD3	ACBD5	ACKR3	ACMSD	ACOXL	ACSBG1	ACSF2	ACSL4	ACSS2	ACTB	ACTR3	ACVR1C	ADAM17	ADAM23	ADAM9	ADAMTS2	ADAMTS5	ADAMTS6	ADAMTS9	ADAMTSL1	ADAMTSL3	ADCY2	ADCY6	ADCY8	ADD3	ADGRB2	ADGRB3	ADGRD1	ADGRF4	ADGRL2	ADGRV1	ADM	ADNP	ADRA1A	ADRA1B	ADRB2	AFF2	AFF3	AGO2	AGPAT4	AJUBA	AKIRIN2	AKT3	AL162293.1	ALCAM	ALDH1A1	ALDH6A1	ALK	ALX4	AMD1	AMDHD2	AMIGO2	AMMECR1L	AMOTL1	AMY2B	ANGEL1	ANGPT2	ANK3	ANKRD13B	ANKRD30BP2	ANKRD36B	ANKS1A	ANKS1B	ANP32A	ANXA11	ANXA13	AP1AR	AP1S2	APBA1	APBB2	APP	APPBP2	AQP1	ARAP2	ARF3	ARF6	ARFGEF1	ARHGAP21	ARHGAP36	ARHGAP44	ARHGEF11	ARHGEF17	ARHGEF2	ARHGEF7	ARID1A	ARID1B	ARID3B	ARL14EP	ARL3	ARL4A	ARL5B	ARMC4	ARMCX3	ARMT1	ARPC2	ARPP21	ARRDC1-AS1	ARRDC3	ARSJ	ARVCF	ASB4	ASB5	ASB9	ASTN1	ATF3	ATF7	ATL2	ATL3	ATOH1	ATP11C	ATP2B4	ATP5MC3	ATP7A	ATP8A2	ATXN1	ATXN3	ATXN7L1	ATXN7L2	AUTS2	AVPR1B	AXIN2	AXL	AZIN1	B3GLCT	BARHL2	BASP1	BASP1-AS1	BBS12	BCAP31	BCAR3	BCHE	BCL11A	BCL11B	BCL2A1	BCL6	BCL9	BCL9L	BCOR	BCS1L	BDNF	BEGAIN	BEND6	BHLHE22	BHLHE40	BIRC6	BLCAP	BMF	BMI1	BMP1	BMP5	BMPR2	BNC2	BPTF	BRINP3	BRS3	BTBD3	BTC	BTF3P11	BTG1	BTLA	BTRC	BUB3	C11orf87	C14orf178	C15orf54	C17orf102	C1orf122	C1orf198	C1QTNF7	C21orf91	C2orf16	C2orf27A	C6orf62	C9orf85	CA10	CA12	CA13	CA3	CABP1	CABP7	CACNA1D	CACNA1E	CACNA1F	CACNA1G	CACNA1H	CACNA2D3	CACNB1	CACNB2	CACNB3	CACNG2	CACNG3	CACUL1	CADM1	CADPS	CALB1	CALB2	CALD1	CALM1	CALM3	CALN1	CAMK1D	CAMK2A	CAMK2D	CAMKV	CAPN6	CAPS	CARTPT	CASKIN2	CASQ2	CASZ1	CAVIN2	CBFA2T3	CBLB	CBLN4	CBX7	CBX8	CCDC181	CCDC22	CCDC71L	CCDC80	CCDC88A	CCN1	CCN4	CCNB2	CCNC	CCNJL	CCR1	CCSER2	CD274	CD34	CD40LG	CD69	CD72	CDC14B	CDC73	CDCA2	CDCA7	CDH1	CDH10	CDH11	CDH13	CDH5	CDH7	CDH9	CDIN1	CDK12	CDK15	CDK17	CDK18	CDK2AP1	CDK5	CDK6	CDKL5	CDR2L	CDS1	CDYL	CEACAM20	CELF3	CELF4	CEP290	CEP350	CEPT1	CFAP47	CFAP65	CFHR1	CFHR2	CFHR3	CFHR5	CGRRF1	CHCHD7	CHD2	CHD6	CHID1	CHN1	CHN2	CHODL	CHP1	CHRDL1	CHRNA6	CHST1	CHST11	CHST8	CIB1	CIC	CISH	CITED1	CKS1B	CLCN3	CLDN8	CLEC18C	CLEC1B	CLIC4	CLRN3	CLSTN2	CLTA	CLVS1	CMIP	CMTM4	CNKSR2	CNTF	CNTFR	CNTN1	CNTN4	CNTN6	CNTNAP2	CNTNAP5	COG3	COG5	COL13A1	COL19A1	COL1A2	COL25A1	COL27A1	COL3A1	COL4A5	COL4A6	COL9A1	COLEC10	COLEC12	COMMD3	COPG2	CORT	CP	CPA2	CPEB2	CPNE4	CPNE5	CPNE8	CPNE9	CPT1A	CRACDL	CRB3	CREB1	CREB3L2	CREB5	CREBBP	CREBZF	CREM	CRH	CRHBP	CRIM1	CRP	CRTAC1	CRYGC	CRYZL1	CSF3	CSMD3	CSNK1A1L	CSNK2A1	CSNK2A2	CSRNP1	CSRNP3	CTBP2	CTCF	CTDSP1	CTNNA3	CTNNB1	CTNND1	CTNND2	CTSS	CUL1	CUL3	CUX1	CXXC4	CXXC5	CYLD	CYP26A1	CYP26B1	CYRIA	CYSLTR2	CYTH3	DAAM1	DAAM2	DAB1	DACH1	DACH2	DACT1	DARS1	DCAF6	DCAKD	DCN	DCSTAMP	DDIT3	DDR2	DDX17	DDX3X	DDX3Y	DDX46	DEDD	DENND6A	DEPDC7	DGKD	DGKH	DGKI	DHRS3	DHX40	DIABLO	DIAPH1	DIP2B	DIP2C	DIPK2A	DIS3L	DLG2	DLGAP4	DLK1	DLL1	DLX1	DMD	DMRT2	DMRT3	DNAJA1	DNAJA2	DNMT3A	DOCK11	DOCK3	DOCK4	DOCK8-AS1	DOP1A	DPF3	DPYSL3	DRC3	DRD3	DSCAML1	DSPP	DTNA	DTX3L	DUS4L	DUSP10	DYNC1I1	DYRK1A	DZIP1	EBF1	EBF2	ECHDC2	ECT2	EDA	EDEM3	EDIL3	EED	EEF1DP3	EFCAB11	EFHC2	EFNA4	EFNA5	EFNB2	EFNB3	EGF	EGFLAM	EGLN3	EGR2	EGR3	EHBP1	EHD4	EHF	EIF1AX	EIF1AY	EIF2B4	EIF2B5	EIF2S2	EIF3E	EIF3J	EIF4E	EIF4EBP2	EIF4G1	EIF5	EIF5A2	ELAVL2	ELAVL4	ELF4	ELK3	ELMO1	ELMO2	ELOVL4	ELOVL5	EMCN	EMSY	EMX2	ENAH	ENHO	ENO3	ENPP2	ENTR1	EOMES	EPC1	EPHA5	EPHA7	EPHB1	EPHB2	EPHX2	EPN3	EPYC	ERBB2	ERBB4	ERF	ERG	ERLIN1	ERO1A	ESR1	ESRRG	ETF1	ETNK2	ETV1	ETV4	ETV5	ETV6	EVA1C	EVC2	EVX1	EXT1	EXTL2	EYA1	EYA4	F2RL1	FABP4	FAM110D	FAM122A	FAM122B	FAM126A	FAM13C	FAM20B	FAM53B	FAM71D	FAM78A	FAM81A	FAM91A1	FANCB	FARP1	FAT1	FAXDC2	FBXL5	FBXO2	FBXO44	FBXW7	FCGRT	FCHSD2	FDX2	FEZF2	FGF10	FGF12	FGF13	FGF14	FGF16	FGF23	FGF9	FGFR1	FGFR1OP2	FGFR2	FILIP1	FIP1L1	FKBP4	FLI1	FLRT3	FMNL1	FMR1	FOS	FOSB	FOSL1	FOXA1	FOXA2	FOXB1	FOXD3	FOXN3	FOXO1	FOXO3	FOXO4	FOXP2	FOXP3	FRAS1	FRMD5	FST	FUT9	FYCO1	FZD5	FZD7	G3BP1	GABARAP	GABRA1	GABRA3	GABRB1	GABRG1	GALNT14	GALNT4	GANC	GAREM1	GARNL3	GASK1B	GATA1	GC	GCAT	GCG	GCH1	GEM	GFPT2	GFRA1	GHR	GIGYF2	GINM1	GIT1	GJA1	GK	GLDC	GLG1	GLS	GMPPB	GNA13	GNAI1	GNAS	GNB1	GNB4	GNG4	GOLPH3L	GPATCH2	GPBP1	GPC3	GPC4	GPC6	GPHB5	GPR183	GPR22	GPR37	GPR50	GPR52	GPR61	GPR63	GPR65	GPR85	GPRC5B	GPRC5D	GPRIN3	GPX1	GREB1	GRHL2	GRHL3	GRIA3	GRID2	GRIK1	GRIK3	GRIN3A	GRK2	GRK6	GRM1	GRM3	GRPR	GSS	GTF2E2	GUCY2C	GYPC	GYS2	H1-0	H3-3A	HAO1	HAPLN1	HAT1	HBP1	HCCS	HCFC1R1	HCN1	HCN4	HCRTR2	HDAC4	HDGF	HDX	HEBP1	HECTD2	HECTD4	HEMGN	HES1	HES7	HESX1	HIF1A	HIPK1	HLX	HMBOX1	HMGB1	HMGN2	HMGN5	HNF1A	HNRNPR	HNRNPUL1	HOMER1	HOMEZ	HOOK1	HOXA1	HOXA10	HOXA11	HOXA2	HOXA3	HOXA5	HOXA6	HOXA7	HOXB2	HOXB3	HOXB4	HOXB6	HOXB7	HOXB8	HOXB9	HOXC10	HOXC11	HOXC12	HOXC4	HOXC5	HOXC6	HOXC8	HOXD10	HOXD3	HOXD4	HPCAL1	HPSE2	HRH3	HRK	HS2ST1	HS3ST3B1	HS3ST4	HSD17B12	HSD17B14	HSD3B7	HSPB1	HSPG2	HSPH1	HTR2A	HTR2B	HTR2C	ID2	ID3	IER5L	IFNB1	IFNLR1	IFT57	IGF1	IGF1R	IGF2BP1	IGF2R	IGSF21	IGSF6	IKZF2	IKZF3	IL10	IL11	IL16	IL18R1	IL1RAPL1	IL1RAPL2	IL21	IL6ST	IL9	ILDR2	ILRUN	IMPA2	IMPDH1	IMPDH2	INF2	ING1	ING3	ING4	INHBA	INO80D	INPPL1	INTS13	INTS9	INVS	IPO4	IQGAP2	IRAG1	IRF1	IRF2BP1	IRF2BPL	IRS4	IRX3	IRX4	IRX5	IRX6	ISCA2	ISL1	ISYNA1	ITGA1	ITGB4	ITGBL1	ITIH2	ITM2C	ITSN1	JADE1	JADE2	JADE3	JAG1	JARID2	JAZF1	JPH1	JPT1	JUN	JUP	KANK2	KANK4	KANSL1	KAT6A	KCMF1	KCND3	KCNE2	KCNG3	KCNH8	KCNIP1	KCNIP4	KCNJ13	KCNJ2	KCNJ3	KCNJ8	KCNK12	KCNMA1	KCNN2	KCNQ4	KCNS2	KCNS3	KCTD15	KCTD4	KCTD9	KDELR2	KDM2A	KDM3A	KDM3B	KDM6A	KIF3B	KIF5B	KIFAP3	KIRREL3	KIT	KITLG	KIZ	KLF12	KLF14	KLF4	KLF6	KLF8	KLHL3	KLHL32	KLHL36	KMT2A	KMT2C	KMT2D	KMT5A	KNTC1	KPNA6	KRAS	KRIT1	KRT18P55	KRT35	KRT8P41	KRTAP22-1	KYNU	LAMA4	LAMB2	LAMP2	LAMP5	LAPTM4B	LARGE1	LARP1B	LARP4	LASP1	LCE1F	LCOR	LDAH	LDB1	LDB2	LDLRAD3	LEAP2	LEF1	LETM2	LHFPL3	LHX1	LHX2	LHX6	LIN28A	LIN37	LINC00472	LIX1	LMNA	LMO3	LMX1A	LNPEP	LOX	LOXHD1	LRATD2	LRMDA	LRP1	LRP10	LRP1B	LRP6	LRP8	LRR1	LRRC1	LRRC2	LRRC3B	LRRC75A	LRRC8D	LRRFIP2	LRRN1	LRRTM1	LRRTM3	LRRTM4	LSAMP	LSR	LTBP1	LUC7L	LUC7L2	LUC7L3	LUM	LURAP1L	LUZP1	LZTS2	MAB21L1	MACIR	MACO1	MAF	MAFA	MAFB	MAGI1	MAGT1	MALL	MAML3	MAN1A2	MANF	MAP1B	MAP2K6	MAP3K3	MAP3K4	MAP4K3	MAPK10	MAPK11	MAPK3	MARCHF3	MARCHF7	MAST4	MB21D2	MBD5	MBD6	MBNL1	MBNL2	MBOAT2	MC3R	MCF2	MCHR1	MCU	MDFI	MDGA1	MECOM	MECP2	MED12	MED12L	MED13	MED25	MEF2B	MEF2C	MEIS1	MEIS2	MELK	MEP1A	MERTK	MFSD14A	MGLL	MGST1	MID1	MID2	MIDEAS	MIEF1	MIPOL1	MIR137HG	MIR17HG	MIR22HG	MIR9-1HG	MITF	MLEC	MLF2	MLLT10	MLLT3	MLN	MMD	MMP13	MMP16	MMP2	MMP24	MN1	MORF4	MORF4L2	MOS	MOSPD2	MOXD1	MPC2	MPLKIP	MPP2	MPP5	MPP6	MREG	MRFAP1	MRGPRF	MRPL1	MRPL47	MRPS31	MRPS6	MRTFA	MSI2	MSTN	MSX2	MTCH2	MTSS1	MXI1	MYBPC1	MYC	MYCL	MYH1	MYH10	MYL1	MYLIP	MYO18A	MYO1E	MYOD1	MYOZ2	MYT1	NADK2	NAP1L5	NAV3	NBPF11	NCALD	NCAM2	NCDN	NCKAP5	NCOA2	NCOA3	NCOA5	NDNF	NDP	NDST3	NDST4	NDUFA11	NDUFB5	NEBL	NECTIN1	NEFM	NEK6	NELL1	NELL2	NETO1	NETO2	NEUROD1	NEUROD4	NEUROD6	NEUROG1	NF2	NFAT5	NFATC4	NFE2L1	NFIA	NFIB	NFKB2	NFKBIA	NFKBID	NHLH1	NHS	NIPBL	NKAIN3	NKD1	NKX2-1	NKX2-2	NKX6-1	NLGN1	NLGN3	NLK	NMT1	NMT2	NOG	NOL4	NOL4L	NOS1	NOTCH1	NOVA1	NOX3	NPAS2	NPAS3	NPC2	NPHP4	NPSR1	NPTX2	NPTXR	NPVF	NR1D1	NR2E1	NR2F1	NR2F2	NR2F6	NR3C1	NR3C2	NR4A2	NR4A3	NR5A2	NR6A1	NRAS	NRG1	NRK	NRP2	NRSN1	NRSN2	NRXN1	NSD1	NSD2	NSG2	NTN1	NTNG2	NTRK3	NUAK2	NUCB1	NUCB2	NUDT4	NUP54	NUP93	NVL	NXF1	NXF3	NXPH1	NXPH3	NXPH4	OLA1	OLFM1	OLFML3	OLIG3	ONECUT2	OR2S2	OR2W1	ORC4	OSBPL6	OSBPL7	OSBPL9	OSR1	OTC	OTP	OTUB1	OTUD7B	OTX1	OTX2	OVOL2	OXCT1	OXR1	P2RY10	P2RY13	PABPC1	PACSIN2	PAIP1	PARD3	PARP6	PARP9	PATZ1	PAX2	PAX6	PAX7	PAX9	PBX1	PBX3	PBXIP1	PCDH10	PCDH11X	PCDH11Y	PCDH18	PCDH7	PCDH8	PCDH9	PCDHGC3	PCF11	PCGF5	PCK2	PCM1	PCSK1	PCSK5	PCYOX1L	PDCD10	PDCD5	PDE1A	PDE2A	PDE4B	PDE4D	PDE7A	PDE9A	PDGFB	PDIA4	PDLIM3	PDPN	PDS5A	PDS5B	PDYN	PDZRN4	PELO	PEX5L	PFKFB1	PFN1	PFN2	PGRMC1	PGRMC2	PGS1	PHACTR3	PHC2	PHEX	PHF13	PHF20	PHF21A	PHF21B	PHF6	PHF8	PHKA1	PHOX2B	PHYHIP	PIAS1	PIAS2	PIAS3	PICALM	PID1	PIK3R1	PIK3R3	PIKFYVE	PIP4K2A	PITPNC1	PITX2	PITX3	PKD2L2	PKHD1	PKIG	PLA2G4B	PLAG1	PLAGL1	PLCB1	PLCB3	PLCL1	PLEKHA8	PLIN1	PLP1	PLPP3	PLPP6	PLPPR1	PLXDC2	PLXNA2	PLXNC1	PMEPA1	PMF1	PNOC	PNPLA6	POC1B	POSTN	POU2F1	POU3F1	POU3F2	POU3F3	POU3F4	POU4F1	POU4F2	PPARD	PPARGC1A	PPARGC1B	PPFIA2	PPM1A	PPM1E	PPM1J	PPME1	PPP1R12A	PPP1R17	PPP1R1B	PPP1R3B	PPP2CB	PPP2R2A	PPP2R2B	PPP2R3A	PPP2R5B	PPP4R2	PPP4R3A	PPRC1	PRDM1	PRDM12	PRDM13	PRDM16	PRDX4	PRELID2	PREP	PRICKLE1	PRIMA1	PRKAA2	PRKAB2	PRKACB	PRKAG2	PRKAR2B	PRKCG	PRKCI	PRKD2	PRMT3	PRNP	PROK2	PROX1	PRPF3	PRPF31	PRPF38B	PRPF4B	PRPS1	PRR15	PRRC2A	PRRT2	PRRX1	PRRX2	PRSS12	PRSS35	PRUNE2	PSAT1	PSENEN	PSMA8	PSMD11	PSME3IP1	PTBP2	PTCH1	PTCHD1	PTEN	PTGFRN	PTGS2	PTH2R	PTHLH	PTK2	PTMA	PTPRF	PTPRG	PTPRK	PUM3	PURA	PWWP2B	PYGO1	PYGO2	PYM1	QRFP	QRFPR	R3HDM1	RAB11FIP5	RAB1A	RAB23	RAB30	RAB3C	RAB6C	RABGAP1	RABGAP1L	RAD21	RAD23A	RALBP1	RALYL	RAMP2	RANGAP1	RAP1B	RAP2A	RAP2B	RAP2C	RAPGEF4	RAPGEF5	RARB	RASA4	RASSF2	RB1CC1	RBFOX1	RBM14	RBMS1	RBMS3	RBMX	RBP2	RBPMS	RCAN2	RCBTB2	RCOR2	REEP4	REL	RELCH	RELN	REPS1	REPS2	REST	RFC1	RFTN2	RFX3	RFX4	RFX5	RFXANK	RGMA	RGS3	RHOB	RHOBTB1	RHOQ	RIC3	RILPL1	RILPL2	RIMS1	RIT1	RIT2	RMND1	RMND5A	RND2	RNF122	RNF128	RNF13	RNF14	RNF144B	RNF145	RNF152	RNF182	RNF19B	RNF220	RNF38	ROCK2	ROGDI	ROR1	RORA	RORB	RP2	RPL34	RPL34-DT	RPS6KA2	RPS6KA3	RPS6KA5	RRAGD	RREB1	RSPO2	RSPRY1	RSRC2	RTL3	RTL9	RTRAF	RUNX1	RUNX1T1	RXFP1	RYBP	RYR3	SALL1	SALL3	SAMD1	SAP130	SAP30	SAP30L	SASS6	SATB1	SAV1	SCAF4	SCAF8	SCAI	SCARA5	SCG2	SCN1A	SCN4B	SCN5A	SCN8A	SCRT2	SCUBE2	SCUBE3	SDC4	SDCBP	SDF2	SDHAF3	SDHC	SEC24B	SECISBP2	SEL1L	SEL1L3	SELENOF	SELENOP	SEMA3A	SEMA3F	SEMA4C	SEMA5A	SEMA6A	SEMA6D	SENP6	SEPHS1	SERPINC1	SERPIND1	SERPING1	SERPINH1	SERPINI1	SERTAD4	SESN1	SESN2	SESN3	SETD2	SETD7	SEZ6L	SFSWAP	SFXN2	SFXN5	SGCD	SH3BGRL	SH3BGRL3	SH3BP4	SH3BP5	SH3D21	SH3GL2	SH3KBP1	SHANK2	SHC1	SHC3	SHCBP1	SHOX2	SI	SIAH3	SIDT1	SIM1	SIRT6	SIX3	SIX5	SKIDA1	SKIL	SLAIN1	SLC10A1	SLC10A2	SLC12A2	SLC13A4	SLC16A14	SLC16A6	SLC17A4	SLC1A3	SLC22A11	SLC22A12	SLC22A5	SLC24A2	SLC24A3	SLC24A4	SLC25A28	SLC26A3	SLC26A7	SLC2A10	SLC2A12	SLC2A13	SLC2A4	SLC30A7	SLC39A11	SLC39A13	SLC4A10	SLC4A2	SLC4A7	SLC5A3	SLC6A1	SLC6A11	SLC6A15	SLC7A9	SLC9A1	SLCO3A1	SLIT3	SLITRK1	SLITRK2	SLITRK3	SLITRK5	SLITRK6	SLK	SMAD1	SMAD2	SMAD5	SMAD6	SMARCA2	SMOC1	SMPX	SMYD2	SNCA	SNCAIP	SND1-IT1	SNN	SNTB2	SNTG1	SNW1	SNX1	SNX17	SNX21	SNX27	SOAT1	SOBP	SOCS1	SOCS2	SORBS1	SORCS3	SOSTDC1	SOX1	SOX13	SOX14	SOX18	SOX2	SOX21	SOX3	SOX4	SOX5	SOX6	SOX9	SP4	SP7	SPAG9	SPARC	SPARCL1	SPART	SPATA17	SPG21	SPHK1	SPIB	SPINK5	SPP1	SPRY1	SPRY2	SPSB2	SPTB	SPTBN2	SPTSSB	SRBD1	SRC	SREBF1	SREBF2	SREK1	SRGAP1	SRPX2	SRRM4	SRSF1	SRSF2	SRSF6	SSBP2	SSBP3	SSH2	SSR1	SSTR3	ST18	ST3GAL1	ST3GAL2	ST6GALNAC3	ST6GALNAC5	ST8SIA1	ST8SIA2	STAC	STAC2	STAG1	STAG2	STARD13	STAT3	STAU1	STC1	STC2	STEAP2	STEAP3	STEAP4	STIM1	STK3	STK32B	STK38L	STK39	STMN4	STX1A	STX6	STXBP6	SUFU	SUGCT	SUMO2	SUMO4	SUPT6H	SYNE1	SYNE2	SYNPR	SYT6	SYT9	SYTL2	SZRD1	TAB2	TAB3	TAC1	TACR1	TAF10	TAF11	TAF2	TAFA1	TAFA2	TAFA4	TAL1	TAOK3	TAZ	TBC1D8B	TBK1	TBX5	TBXAS1	TCEAL8	TCERG1L	TCF12	TCF4	TCF7L1	TCF7L2	TCP11	TDP1	TDRD3	TEAD1	TEAD2	TECTA	TEF	TENM3-AS1	TENT4B	TENT5C	TFAP2A	TFAP2D	TFAP4	TFDP2	TFPT	TGFB3	TGIF1	TGIF2	TGM4	THBS1	THOC6	THRAP3	TIMM50	TIMP3	TIMP4	TLE1	TLE3	TLE4	TLK1	TLK2	TLR1	TLX3	TM2D2	TMEFF1	TMEFF2	TMEM107	TMEM132E	TMEM145	TMEM182	TMEM196	TMEM229B	TMEM243	TMEM35A	TMEM38A	TMEM47	TMEM52	TMEM65	TMEM74B	TMEM87A	TMEM99	TMSB15A	TMSB4XP1	TMSB4XP4	TMTC2	TMTC3	TNF	TNFAIP8L1	TNFRSF19	TNFRSF21	TNFSF10	TNFSF18	TNIP3	TNNC1	TNPO2	TOB1	TOB2	TOM1	TOM1L2	TOMM22	TOP1	TOX2	TP53	TP63	TPBG	TPM3	TRAF2	TRAF3	TRAF4	TRARG1	TRDN	TREM1	TRERF1	TRHR	TRIB1	TRIM2	TRIM8	TRMT13	TRMT9B	TRPC1	TRPC4	TRPC5	TRPM3	TRPS1	TSC1	TSC22D1	TSC22D4	TSEN54	TSHR	TSHZ2	TSKU	TSPAN2	TSPAN6	TSPAN7	TSPAN9	TTBK2	TTC17	TTC23	TUBA1C	TUBB2B	TXLNG	TXLNGY	TYRO3	U2AF1L4	U2AF2	UAP1	UBA3	UBE2A	UBE2C	UBE2E1	UBE2E2	UBE2F	UBE2L3	UBE2O	UBE2R2	UBN1	UBR1	UBR3	UBR4	UBXN4	UCK2	UGP2	UHRF1BP1	UNC79	UQCRFS1	URI1	USB1	USO1	USP12	USP13	USP25	USP46	UST	UTP18	UTP4	UTY	UVRAG	VANGL1	VAX1	VCAN	VCL	VEGFA	VEGFD	VEZF1	VIM	VIPR2	VIT	VLDLR	VNN2	VSTM2A	VSTM2L	VSX2	WASF2	WASHC4	WASL	WBP1L	WBP4	WDR53	WDR81	WEE1	WNT2	WNT3	WNT7A	WNT8B	WRAP53	WWP2	XBP1	XPO1	XPO4	XPO7	XYLT2	YPEL4	YRDC	ZBTB16	ZBTB18	ZBTB2	ZBTB20	ZBTB3	ZBTB37	ZBTB7B	ZBTB9	ZC2HC1C	ZC3H18	ZC3HC1	ZCCHC3	ZDHHC21	ZDHHC22	ZDHHC5	ZDHHC9	ZEB1	ZEB2	ZFAND3	ZFAND6	ZFHX3	ZFHX4	ZFP36L1	ZFP36L2	ZFPM1	ZFPM2	ZHX2	ZIC1	ZIC3	ZIC4	ZIC5	ZMAT4	ZMYM4	ZNF174	ZNF202	ZNF219	ZNF277	ZNF280C	ZNF322	ZNF362	ZNF431	ZNF436	ZNF436-AS1	ZNF462	ZNF516-DT	ZNF521	ZNF706	ZNF710	ZNF768	ZNF792	ZNF800	ZNF804A	ZNF804B	ZNF827	ZSCAN32
AAGCCAT_MIR135A_MIR135B	> Genes having at least one occurence of the motif AAGCCAT in their 3' untranslated region. The motif represents putative target (that is, seed match) of human mature miRNAs hsa-miR-135a and hsa-miR-135b (v7.1 miRBase).	ABCE1	ACVR1B	ADAMTS9	ADCYAP1	ADO	AEBP2	AGO1	AKR1A1	AKT3	ALPK1	ANGPTL2	ANK3	ANKRD40	ANO4	ANXA7	API5	ARHGAP6	ARHGEF2	ARHGEF4	ARHGEF6	ARHGEF7	ARID5B	ARL6	ATF3	ATG14	ATP1B1	ATP2B2	ATP2B3	ATP2B4	ATP6V1C2	B4GALNT1	B4GALT5	BACE1	BACH1	BCL11A	BCL11B	BCL9L	BMPER	BMPR1A	BMPR2	BRWD1	BSN	BTBD10	BTBD2	BZW1	BZW2	C1orf198	C3orf70	C6orf120	CACNA1D	CACNA1E	CADM4	CALML4	CALN1	CAPN15	CCND2	CCNG2	CCSAP	CD47	CENPB	CHMP4B	CHSY1	CIC	CNTNAP1	COL4A3	CPD	CPLX1	CPLX2	CRAMP1	CREB5	CREG1	CSNK1A1	CSNK1G1	CTTNBP2	CUX2	DAG1	DDX3X	DDX3Y	DGKH	DIP2C	DIRAS2	DIS3L2	DLG2	DLGAP2	DMRT1	DPF1	DRAM2	DTNA	DUSP5	ELK1	ELK3	ELOVL2	ENTPD4	ENTPD7	EPHA3	ESRRA	EVI5	EXTL2	FAM219A	FBXL16	FCHO2	FKBP1A	FNDC5	FOXN3	FOXO1	FRK	FRMD4A	FRMPD4	GABPB2	GABRG1	GAS7	GATA3	GCC2	GGNBP2	GLRB	GOLGA7	GPM6B	GPR3	GPR85	GRK5	GRPEL2	HERC6	HIF1A	HIF1AN	HNRNPA1	HNRNPU	HOXA10	HPS5	IDH3G	IGF2BP1	IGF2BP2	IL6ST	ILRUN	INHBA	JAK2	JAKMIP2	JDP2	JOSD1	KALRN	KCNAB3	KCND1	KCNMA1	KCTD1	KCTD12	KLF4	KMT5C	KPNA3	LCP1	LDLRAD2	LIMK2	LINC00315	LMBRD2	LONRF1	LRRN1	LZTS1	MAN1A1	MAPKBP1	MAT2A	MBD6	MEF2C	MIER3	MKNK1	MOB1B	MON1A	MRAS	MSL2	MSX2	MTDH	MTMR12	MTSS1	MTURN	MTUS1	MYEF2	MYPOP	MYT1L	NAGS	NBEA	NCKIPSD	NCOA1	NDFIP2	NDRG4	NEFM	NEGR1	NEURL1	NR3C2	NUCKS1	NUDT4	NUP153	ORC5	ORMDL2	PAK5	PAPOLA	PARL	PATL1	PCYT1B	PDE4A	PDE7B	PDE8B	PEDS1	PELI1	PELI2	PGGT1B	PHF20	PHLDB2	PHLPP2	PHOSPHO1	PHTF2	PIK3R2	PIM2	PITPNC1	PLCB1	PLCG1	POU2F3	PPP1CC	PPP1R12C	PPP2R5C	PPP6R3	PRKD3	PRUNE2	PSIP1	PTER	PTK2	QKI	RAB1B	RALBP1	RAP2A	RAPGEF6	RARA	RARB	RASAL2	RBAK	RGL1	RGPD5	RHO	RIMS2	RNF138	RNF144A	RNF152	RNF43	ROCK2	RPS29	RPS6KB1	RUNX1	SCN2B	SCRT1	SDCBP	SEC62	SELENOH	SEMA6D	SERTAD2	SETD7	SFSWAP	SGMS1	SHISA6	SHISA7	SIAH1	SIRT1	SKI	SLC24A2	SLC25A5	SLC35F1	SLC39A13	SLC44A1	SLC5A7	SLC9A9	SLITRK6	SMC1A	SMURF2	SNRK	SNTA1	SOCS4	SON	SP1	SP3	SPINK4	SPOCK1	SRGAP3	SSR1	SSR2	ST7L	STAMBP	STAT6	STK35	STMN4	STX6	SYNGAP1	SYT3	TAF4	TBK1	TBL1XR1	TEFM	TENT5A	TGFBR1	THRB	TLK1	TMEM168	TMEM9	TMEM97	TOPORS	TRAPPC8	TRIM23	TRPC1	TRPM7	TSC22D3	TSEN54	UBE3C	UBOX5	USP15	USP42	VGLL4	VLDLR	VNN3	WAC	WAPL	WASHC4	WDR45B	WSCD2	YBX2	YTHDF3	YWHAG	ZBED4	ZBTB44	ZCCHC14	ZDHHC6	ZNF143	ZNF236	ZNF322	ZNF322P1	ZNF362	ZNF385A	ZNF385B	ZNF44	ZNF518A	ZRANB2	ZSWIM4
ABDELMOHSEN_ELAVL4_TARGETS	> Major ELAVL4 [GeneID=1996] associated mRNAs encoding proteins with functions in neuronal physiology.	BCL2	CAB39	CASP3	CDC42	CDH2	DLG4	EIF2AK2	ITGA1	ITGB1	KCNQ2	KMT5A	LEPROTL1	NCAM1	PARP1	RAB10	RHOA
ABRAHAM_ALPC_VS_MULTIPLE_MYELOMA_DN	> Genes down-regulated in immunoglobulin light chain amyloidosis plasma cells (ALPC) compared to multiple myeloma (MM) cells.	CASP3	CCNB1	CD47	CDC37	CDK4	CDK5	CDK9	IL6ST	MYC	PSEN1	PSEN2	PTEN	RELA	TCF3	TGFB1	TP53	TXN	UCHL1	XRCC4	XRCC5
ACAACCT_MIR453	> Genes having at least one occurence of the motif ACAACCT in their 3' untranslated region. The motif represents putative target (that is, seed match) of human mature miRNA hsa-miR-453 (v7.1 miRBase).	AGO1	AMMECR1L	ARID5A	ARPP19	BCL11B	BNC1	BTBD7	CARNMT1	CCDC183	CDK10	CDK13	CNPY3	CREBZF	DDX11	FBXW7	GLRA2	GLS2	HOXA4	HSPD1	IFIT1	ITSN1	KDM6A	LAS1L	MAFG	MANEAL	MBD5	MLLT3	MYC	NCOA1	NHLH2	NIPAL2	NR4A3	NUDT17	PCDH8	PKNOX2	RAP2C	RPS6KB1	SCARF1	SMIM21	SNX27	TAL1	VASP	ZFX
ACOSTA_PROLIFERATION_INDEPENDENT_MYC_TARGETS_DN	> Genes down-regulated in K562 cells (lymphoblast) by MYC [GeneID=4609] in the presence of CKN1B [GeneID=1027].	ACRV1	ACSM3	ADAM8	ADAMTSL4	ADGRE5	ADGRG1	AIF1	AKR1C1	AKR1C2	ALAS2	AMPD3	AQP3	ARFGAP3	ARHGEF2	ARHGEF5	ARL4A	BCAM	BCL2L1	C11orf21	CALB1	CAP1	CAPN1	CARD9	CBFA2T3	CD63	CHPF2	CHST12	CLEC11A	CMTM6	CREM	CSH2	CTSD	DMTN	EPOR	ESR1	ESYT1	FADS1	FAXDC2	FDXR	GABRE	GATA1	GDE1	GTF2F1	GYPB	HBB	HEY1	HMBS	HOXD1	ID1	IRF4	ITFG2	JUNB	KCNH2	KLF6	KRT10	KRT18	KRT8	KYNU	LASP1	LCP2	LMO2	LRP10	LYL1	LYPLA2	MCAM	MCL1	MIA2	MINK1	MINPP1	MPP1	MYC	NAGA	NEU1	NFE2	PEX6	PIM1	POLD4	PTPRC	RAB13	RAB5B	RAC2	RHCE	RHD	RHOC	RHOG	RIT1	S100A11	SAMSN1	SEC14L1	SEC24D	SELENBP1	SERPINH1	SH3BP1	SHANK2	SHC1	SIDT2	SLC10A3	SLC2A3	SLC48A1	SLCO2B1	SNCG	SNPH	ST3GAL2	STAT3	STAT5A	STIMATE	TAX1BP3	TESPA1	TNFAIP8	TNNT1	TOR4A	TRPV2	TWNK	UGP2	USP11	YES1
ACOSTA_PROLIFERATION_INDEPENDENT_MYC_TARGETS_UP	> Genes up-regulated in K562 cells (lymphoblast) by MYC [GeneID=4609] in the presence of CKN1B [GeneID=1027].	AATF	AL109918.1	BLMH	CCNE1	CD320	CLUH	CRYBG2	CSE1L	CTPS1	CUTC	DDX28	DHCR7	DUSP9	EIF3J	EIF4A3	EMC1	EXPH5	FBXO41	GCDH	GCSH	GLB1L2	GLOD4	GLS	GNPDA1	HDHD5	HILPDA	JAG2	KIAA0930	LAS1L	LEPR	LPL	LYPLA1	MAST2	MATK	MPZL1	MRPL4	MTMR4	MTRR	NOLC1	NQO1	NR1D2	NRTN	NUP210	NUP214	ODC1	OPN3	OXCT1	PARP1	PDCD11	PEBP1	PEX5	PRPF19	PSMG1	PTK7	PWP1	RAB3A	RCHY1	REPIN1	RGS14	RGS16	RIOX2	RRP1B	SKP2	SLC17A7	SLC19A2	SLC27A2	SLC29A1	SLC39A4	SLC39A6	SLC5A3	SORD	SPG21	STEAP1	STUB1	TMEM161A	TRIAP1	TSPO	UCK2	URI1	VPS13C	WDR74	XPO6	ZNF395	ZNF460
ACTGCCT_MIR34B	> Genes having at least one occurence of the motif ACTGCCT in their 3' untranslated region. The motif represents putative target (that is, seed match) of human mature miRNA hsa-miR-34b (v7.1 miRBase).	ABCC1	ACACA	ACSL1	ACTL6A	ACTR1A	ADCY2	ADGRL1	ADORA2A	AHCYL2	AKAP1	ALCAM	AMER1	ANGPTL7	ANK2	ANKRD12	ANKS1B	AP1B1	AP2S1	AP3M1	ARHGAP1	ARHGEF10L	ARID1B	ARID2	ARID4B	ARL5B	ARNT2	ARPP21	ARRDC3	ATP11C	ATP1B3	ATXN2L	B4GALT2	BCL9L	BEST1	BOLA2	BRD4	BTG2	CACNA2D2	CALCR	CAPN6	CDK6	CELF2	CELF3	CELSR3	CERS2	CNOT4	CNOT6	CNTNAP1	COL12A1	CPEB3	CREB1	CTNND2	CYRIB	DAAM1	DCAF7	DHX40	DIP2C	DLL1	DMAC2L	EDARADD	ELAVL1	ELF2	ELMOD1	ERGIC1	ERLIN1	ESRRA	ETS1	EVI5L	FAM126B	FAM171A1	FAM219A	FHL2	FLOT2	FOXJ2	FOXN3	FOXP1	FRMD4A	GEMIN8	GLCE	GRID1	GRM1	HMBOX1	HOXB8	HOXC8	HPS1	HTR2C	ICA1	INSM1	IQGAP2	IRF6	ITSN1	JADE2	JAG1	JAKMIP1	JAZF1	KCTD16	KLF12	LMAN2L	LRP6	MAGI1	MAN2A2	MAP1A	MAPK1	MAPK4	MARCHF5	MARCHF6	MAT2A	MECP2	MED13	MET	MIDEAS	MIER2	MITF	MLLT3	MOB1B	MORN4	MOSPD1	MRPL52	MSI1	MTCL1	MTDH	MYB	MYC	MYCBP2	MYRIP	NAA50	NAV1	NAV3	NDST1	NETO1	NEUROD1	NFAT5	NFIX	NOTCH1	NPTX1	NR4A2	NRG1	NSUN5P2	NUFIP2	OCRL	PAK1	PAPOLA	PAPOLG	PCF11	PDGFRA	PHACTR1	PIAS1	PIEZO2	PLEKHA1	PLEKHG5	POU4F1	PPP1CC	PPP1R10	PPP2R5A	PPP6R2	PRR3	PTK7	PTPRG	PURB	RAB10	RAB14	RAB3C	RALA	RALGPS2	RANBP10	RAP1GAP2	RBM12	RBM24	RDX	RIC8B	RIMBP2	RNF4	RPS6KA4	RPS6KB1	SDHC	SENP3	SETD7	SFSWAP	SHISA6	SHISA7	SNTA1	SOGA1	SOX4	SPEG	SPTBN2	ST18	STC1	STIM1	STK39	STRBP	SUCO	SYNGR1	TAOK1	TCF12	TENM1	TESK1	TFDP2	THRB	TMCC3	TMEM87A	TOX	TRIM2	TSPAN32	UHRF2	VAMP2	VAMP3	VEGFA	VEZT	WASF1	XKR6	YTHDF1	YWHAZ	ZMPSTE24	ZMYM3	ZNF148	ZNF207	ZNF282	ZNF3	ZNF580	ZZZ3
ACTGTGA_MIR27A_MIR27B	> Genes having at least one occurence of the motif ACTGTGA in their 3' untranslated region. The motif represents putative target (that is, seed match) of human mature miRNAs hsa-miR-27a and hsa-miR-27b (v7.1 miRBase).	ABCA1	ABCB9	ACOT11	ACVR1	ACVR2A	ADAM19	ADAMTS10	ADCY3	ADCY6	ADGRG6	ADORA2B	AFAP1	AFF4	AGO2	AGPAT4	AGRN	AK2	AKIRIN1	AMMECR1L	ANK1	ANK2	APAF1	APBA2	APPBP2	AQP11	ARFGEF1	ARGLU1	ARHGAP12	ARID2	ARMC8	ARRDC4	ATP11C	ATP2B1	ATP6V1A	ATXN10	B4GALT3	BAG2	BAHD1	BCL3	BCORL1	BEX3	BMI1	BRPF3	BRSK1	BTG2	C1orf21	C1orf52	C6orf120	CA10	CA12	CA7	CAB39	CABLES2	CABP1	CACNA2D3	CACNB2	CADM1	CAMTA1	CAPN3	CAPZA1	CASC3	CBFA2T3	CBFB	CCDC71	CCDC92	CCM2	CCNG1	CCNJ	CCNK	CD28	CD2AP	CDC42	CDH11	CDH24	CDH5	CDIP1	CDK18	CDS1	CEMIP	CHRD	CHST1	CIPC	CIT	CLCN3	CLCN5	CLK1	CNOT7	COLGALT2	CPEB3	CPEB4	CRACDL	CREB1	CREBRF	CSF1	CSNK1G1	CSRNP1	CTDSP2	CYP39A1	DCP2	DCUN1D4	DCX	DIRAS1	DKK2	DLL4	DNAJC13	DNAJC27	DOT1L	DPY19L3	DTNA	DUSP5	DVL2	E2F6	E2F7	EBF3	ECE2	EDAR	EDEM3	EDNRA	EDRF1	EEPD1	EGFR	EHD3	EIF2S2	EIF6	ELFN2	ELL2	ELMO1	EN2	ENAH	EPB41	EPB41L1	EPHB2	EVI5	EYA1	EYA4	FAM126A	FAM126B	FAM133B	FAM13A	FAM184A	FAM193B	FAM222A	FAM78A	FBXO30	FBXO33	FBXW7	FLRT2	FLRT3	FOSB	FOXN3	FOXO1	FOXP2	FOXP4	FRS3	FZD7	GABRB3	GALNT3	GALNT7	GATA2	GATAD2A	GCC2	GFPT2	GLRA2	GLTP	GNG12	GNS	GOLM1	GOSR2	GPAM	GRB2	GREB1L	GREM1	GSPT1	H3-3B	H3-5	HAPLN1	HBEGF	HCN4	HERC2P9	HIP1	HLX	HMGB3	HNRNPF	HOXA10	HOXA13	HOXB3	HOXB8	HOXC6	HYOU1	ID2	IFFO1	ING5	INPP5J	INSR	IRF4	IRS1	ISL1	ITGA5	ITPKC	ITSN2	JMJD1C	KBTBD8	KCNA6	KCNK2	KCTD4	KDM3A	KLHL4	KMT2A	KPNA3	LBH	LIF	LIFR	LIMK1	LITAF	LONRF1	LPAR6	LPCAT1	LSM12	LYPD3	LZTS3	MAN2A1	MANEAL	MAP2K4	MAP2K7	MAPK14	MAPK8IP3	MARCKS	MATN3	MBD2	MBNL2	MDFI	MED13L	MED14	MEIS2	MEPCE	MFSD2A	MICU3	MIER2	MIER3	MIR1915HG	MKNK2	MMD	MOB1B	MOSPD3	MSI1	MTMR10	MTMR4	MTURN	MYT1	N4BP1	NAA15	NAA50	NABP1	NAV2	NCBP3	NCOA1	NCOA5	NCOA7	NDUFS4	NEDD4	NEK2	NEK6	NEO1	NETO1	NEURL4	NEUROD6	NFASC	NFE2L2	NGFR	NHS	NKAIN1	NKAPD1	NOVA1	NPEPPS	NPTX2	NR2F6	NR5A2	NRBF2	NREP	NRIP1	NRK	NRP2	NRXN1	NXF1	NXT2	ORC5	OTULIN	OTX2	PAK6	PANK1	PAPPA	PAQR9	PARD6B	PCDH17	PDE3A	PDE7B	PDGFRA	PDHX	PDIA5	PDLIM5	PDPK1	PDS5B	PEDS1-UBE2V1	PGAP1	PGM2L1	PHB	PHLPP2	PITPNM2	PKIA	PLAG1	PLAGL2	PLEKHH1	PLEKHH2	PLK2	PLPPR5	PLXND1	PNKD	POGLUT1	POM121	POU3F2	PPARA	PPARG	PPM1E	PPME1	PPP1CC	PPP4C	PRICKLE2	PRKX	PRKY	PSMA1	PTGER4	PTPN3	PTPN9	PTPRT	QKI	RAB11FIP1	RAD54B	RARA	RBPMS2	RCAN2	RELN	REPS1	RETREG3	RGL2	RGPD5	RGS1	RGS6	RIMS3	RLIM	RMND5A	RND3	RNF111	RNF139	RNF144A	RNF38	RNFT1	RNGTT	RO60	RPGRIP1L	RPN1	RPS6KA5	RPS6KB1	RUFY3	RUNDC3A	RUNX1	RXRA	RYBP	SAMD10	SATB2	SCAF11	SEMA6A	SEMA6D	SEPTIN3	SERTAD2	SFRP1	SGMS1	SGPP1	SH2D3C	SH3BGRL2	SH3RF1	SIPA1L3	SLC1A2	SLC35F1	SLC38A4	SLC39A11	SLC39A13	SLC6A1	SLC7A11	SLCO5A1	SLITRK1	SMARCA1	SNAP25	SOCS6	SOWAHA	SOX11	SP1	SPATA2	SPRY2	SPTY2D1	SREK1	SRGAP2	SRSF1	SS18L1	ST14	ST6GALNAC3	STAG1	STARD7	STIM2	STIMATE	STK39	STK40	STX16	SUCO	SV2A	SYDE1	SYT1	SZRD1	TAB3	TAPT1	TBX5	TGFBR1	THRB	TLK2	TLNRD1	TMCC1	TMED5	TMEM25	TMEM266	TMEM9B	TMSB10	TMTC2	TMUB1	TRAPPC8	TRIL	TRIM23	TSC1	UBE2F	UBE2N	UBE2NL	UBE2Q1	UBE2V1	UBE2W	UBE4A	UBR1	UBR5	UNC5D	UNKL	URGCP	USP42	USP46	VANGL1	VANGL2	VAV3	VEGFB	VIP	WASHC4	WDTC1	WEE1	WIPF2	WNT3A	WSB1	YPEL3	YWHAB	ZADH2	ZBTB39	ZCCHC24	ZDHHC17	ZFHX4	ZFP36L1	ZHX1	ZKSCAN2	ZNF385A	ZNF800	ZNF827	ZZZ3
ADA2_TARGET_GENES	> Genes containing one or more binding sites for UniProt:Q9NZK5 (ADA2) in their promoter regions (TSS -1000,+100 bp) as identified by GTRD version 20.06 ChIP-seq harmonization.	AAK1	AAR2	ABCB9	ABHD13	ABRAXAS1	AC007773.1	AC009065.4	AC020928.1	AC034243.1	AC073878.1	AC090061.1	AC141586.1	ACAD11	ACBD6	ACOT13	ACP2	ACSF3	ADAP1	ADAP2	ADAT2	ADGRA2	ADPRHL1	AGK	AGO3	AIFM2	AKR1B1	AL035530.2	AL050341.2	AL359317.2	AL390955.2	ALG10	ALG10B	ALG3	ALKBH3	AMDHD1	AMDHD2	AMOTL1	ANAPC5	ANAPC7	ANKRD40	ANTKMT	ANXA2	AP1G1	AP3S2	AP5Z1	APBA3	APEX1	AQR	ARHGAP1	ARL6IP4	ARMC7	ARMH3	ARPC5L	ATG5	ATL2	ATP13A4	ATP5PF	ATPAF1	ATR	AURKAIP1	B3GNT10	B4GALT7	BANF1	BANP	BASP1	BASP1-AS1	BAZ2A	BBS1	BBS10	BCAT2	BCL11A	BCL6	BCL9	BLOC1S6	BMS1	BMS1P4	BMS1P4-AGAP5	BORCS8	BORCS8-MEF2B	BRD2	BRF2	BRI3	BRWD3	C11orf49	C11orf68	C12orf73	C12orf76	C17orf75	C18orf21	C21orf62-AS1	C21orf91	C2CD2L	C3orf38	C4orf48	C8orf33	CABLES2	CACNA1A	CACNG2	CAPNS1	CCAR2	CCDC106	CCDC159	CCDC38	CCDC57	CCDC97	CCKBR	CCNC	CCT4	CDC123	CDC16	CDK5RAP1	CDK5RAP3	CEACAM19	CEBPA	CEBPA-DT	CELF4	CELF5	CENPP	CERNA3	CFAP298	CFAP298-TCP10L	CGGBP1	CHCHD2	CHD2	CLK3	CLOCK	CNBD2	COA5	COA6	COA6-AS1	COG4	COMMD1	COMMD2	COPS2	COPS4	COPS7B	COQ3	COQ4	COX16	CPLX2	CPSF1	CPVL	CSNK1D	CSNK1E	CSTF2T	CTDSP2	CTNNA1	CUEDC2	CUL4A	CWC27	CXXC4	CYREN	DBN1	DCDC1	DCP1A	DCTN1	DDX1	DDX21	DDX39B	DDX39B-AS1	DDX55	DHX33	DHX33-DT	DLGAP4	DMAP1	DNAJC2	DNAJC24	DNAJC25	DNAJC25-GNG10	DNAJC7	DPAGT1	DPH7	DPP9	DPY19L3	DPY19L4	DPYSL2	DRAP1	DRG2	DSTYK	DTD1	DTWD1	DUS1L	E2F3	ECE2	ECHDC1	EDC4	EEF1A1	EEF1D	EEF2	EEFSEC	EFCAB7	EIF1AD	EIF2B1	EIF2D	EIF3D	EIF3F	EIF4A2	EIF4E2	EIF4G1	EIF4G3	ELAPOR1	ELOA	EMC4	EME2	EMG1	ENPP3	ERCC6L2	ERI1	ERP44	EXD2	EXD3	EXOSC3	EXOSC4	FAM118A	FAM120A	FAM126B	FAM168A	FAM207A	FAM220A	FAM227B	FAM228B	FAM98B	FANCC	FANCM	FBXL14	FBXO22	FBXW2	FBXW8	FEM1B	FGFBP3	FKBP3	FLI1	FOXI1	FOXN3	FRA10AC1	FZD1	FZD2	GABPA	GALK2	GALNT16	GAP43	GATA3	GATM	GBA	GEMIN7	GET4	GFM1	GFM2	GGN	GIN1	GLIPR1	GLUD1P2	GLUD1P3	GOLGA3	GOLM2	GPBP1L1	GRAMD1B	GRB2	GRPEL2	GSTCD	GTF2H2C	GTF2H3	GTF2H4	GTF3C3	GTF3C5	GTPBP3	GUCD1	H2AZP3	H2BC4	HAR1A	HASPIN	HDAC8	HELQ	HEMK1	HERC3	HIRA	HMGA2	HMGB1	HMGXB3	HNRNPF	HOXC8	HSPB9	HUS1	IFTAP	IGHMBP2	INO80B	INO80B-WBP1	INTS12	INTS14	INTS5	INVS	IPO4	IPPK	ISM1	ISY1	ISY1-RAB43	ITGAE	ITGB3BP	JMJD4	JPX	JRK	KAT2A	KBTBD4	KCNJ5	KCTD10	KCTD5	KIAA0586	KIAA0825	KIF22	KLHL20	KLK10	KMT2A	KMT2B	KNSTRN	KRR1	LAMP1	LAS1L	LDB2	LETM1	LIAS	LIG4	LINC00461	LINC00476	LINC00667	LINC00853	LINC01410	LINC01547	LINC01715	LMAN2	LOXL1	LOXL1-AS1	LRRC32	LRRC49	LRRC58	LSG1	LSM5	LTN1	LZIC	MAD2L2	MAGI1	MAIP1	MAML2	MAN1A2	MAN2C1	MAP3K10	MARK4	MBTPS2	MCAT	MCEE	MCM3AP	MCM4	MCM7	MCOLN1	MDGA1	MDH1	MECOM	MED18	MED22	MED23	MEIS2	METTL15	METTL9	MFAP2	MFSD11	MFSD12	MINPP1	MIR1538	MIR3928	MIR7-3HG	MITD1	MKNK2	MKRN1	MKRN2	MKRN3	MLEC	MNAT1	MNX1	MNX1-AS1	MPHOSPH10	MPLKIP	MRPL1	MRPL13	MRPL16	MRPL18	MRPL21	MRPL3	MRPL30	MRPL39	MRPL40	MRPL44	MRPL48	MRPL51	MRPL58	MRPS18C	MRPS22	MRPS31	MRPS31P4	MRPS31P5	MRPS34	MSL1	MST1	MTBP	MTCO3P12	MTERF4	MTG1	MTHFD2L	MTIF2	MTMR4	MTMR9	MTOR	MTR	MTRF1	MYBL1	NAA20	NAT8L	NAV3	NCAPD2	NCOA2	NDOR1	NDUFA12	NDUFAF1	NDUFB3	NDUFC2	NDUFC2-KCTD14	NDUFS3	NDUFS7	NELFA	NELFB	NEU3	NFAT5	NFIA	NFKBIL1	NFYB	NIF3L1	NIPBL	NKAP	NKAPD1	NKAPP1	NME1	NME1-NME2	NMNAT1	NOL12	NOL8	NOP16	NOP2	NORAD	NOSIP	NOXA1	NPLOC4	NR1H2	NR1H3	NR2F1	NR2F1-AS1	NR2F2	NREP	NRN1	NSA2	NSFL1C	NSL1	NSUN4	NUDCD3	NUDT5	NUF2	NUMBL	NUP107	NUP153	NUP54	NXN	NXT2	OGFOD2	OPA1	OSGEP	OTUD7B	P3H4	PATJ	PAXBP1	PCED1A	PCID2	PCLAF	PCYT1A	PDCD2	PDCD6	PDCD6IP	PDE6D	PDGFB	PDXK	PEMT	PER1	PEX13	PEX3	PFKM	PGAM5	PGK1	PHB2	PHF20	PHF21A	PHKA2	PIGC	PIGL	PIGQ	PIH1D2	PLEKHA1	PLEKHG3	PLEKHM3	PLPP6	PMS2P4	POC1B	POLR1B	POLR1C	POLR3B	PPID	PPIL3	PPIL6	PPIP5K2	PPP1R11	PPP1R9B	PPP2R2A	PPP2R3C	PRORP	PROX1	PROX1-AS1	PRPF18	PRRG2	PSCA	PSMC2	PSMD11	PSMF1	PSMG3	PSMG3-AS1	PSTK	PTK2B	PTPN21	PUS10	PXK	PYURF	RAB18	RAP2C	RAP2C-AS1	RBBP5	RBBP9	RBM28	RBM3	RESF1	REXO4	RFC4	RFX3	RFXANK	RGS5	RHOXF1P1	RHOXF1P2	RNA5SP283	RNF123	RNF185	RNF220	RNF6	RNFT2	RNPS1	RNU6-1	RNU6ATAC	RNU7-27P	RPL11	RPL13	RPL18	RPL23AP53	RPL27	RPL27A	RPL29	RPL3	RPL31	RPL32	RPL35	RPL37	RPL5	RPL7	RPL8	RPL9	RPS10	RPS10-NUDT3	RPS14	RPS18	RPS2	RPS20	RPS24	RPS3	RPS3A	RPS7	RRP15	RSBN1	RSPH3	RSPO2	RTEL1	RTTN	RUVBL1	SAMD1	SAR1B	SBDS	SBDSP1	SBK1	SCN1B	SCRIB	SCRT1	SDHAF3	SEC11A	SEC13	SEC22B	SELENOH	SEMA3A	SENP1	SF3A3	SF3B6	SH2B1	SH2D2A	SHARPIN	SHOX2	SLC12A5	SLC20A2	SLC24A1	SLC27A5	SLC33A1	SLC35A3	SLC35B1	SLC35C2	SLC39A13	SLC39A3	SLC44A1	SLC4A11	SLC4A1AP	SLF1	SMG7	SMG7-AS1	SMG8	SMIM19	SMIM20	SNAP25-AS1	SNAP47	SNHG15	SNHG6	SNHG9	SNORA78	SNORD43	SNORD55	SNRNP27	SNRPB	SNRPD1	SNRPD3	SNX16	SOX5	SPAG8	SPATA5L1	SPDL1	SPHK2	SPRING1	SREK1IP1	SRSF2	SSBP1	SSBP2	ST6GALNAC6	STARD10	STARD3	STIM2	STK3	STMP1	STOML2	STX16	STX16-NPEPL1	STX18	STX18-AS1	STX6	SUGCT	SUGT1	SUPT7L	SYNPO	TACC3	TACO1	TAF12	TARS2	TATDN3	TBC1D13	TBC1D19	TDP1	TDP2	TECPR1	TEDC1	TEFM	TENM2	TES	TESC	TESC-AS1	TEX38	TGS1	THAP10	THEM4	THUMPD1	TIGD1	TIGD6	TIMM29	TIMM9	TMA16	TMEM101	TMEM128	TMEM129	TMEM132A	TMEM203	TMEM222	TMEM242	TMEM41A	TMEM68	TMEM69	TNPO1	TNPO3	TNRC18	TOP3B	TOR1AIP1	TOR1B	TPI1P2	TRABD	TRDMT1	TRIM35	TRIP4	TRMU	TRUB2	TSEN15	TSEN54	TSPAN10	TSSC4	TTC23L	TTC23L-AS1	TTC26	TTC4	TUBGCP3	TUBGCP4	TUFM	TUT1	TUT7	TVP23B	TXN2	TXNDC9	TYR	TYW5	UBA5	UBE2I	UBE3B	UBIAD1	UNC50	UQCC1	USP30	USPL1	UTP3	VARS2	VCPIP1	VPS13B	VPS13B-DT	VPS16	VPS25	VPS36	VPS45	VPS51	VPS52	VPS9D1	VTI1A	VWA8	VWA8-AS1	WARS1	WDPCP	WDR11	WDR11-AS1	WDR24	WDR25	WDR31	WDR36	WDR83	WDR83OS	WEE2-AS1	WNT2B	WRAP53	WSCD1	YBEY	YEATS2	YEATS2-AS1	YIPF2	YIPF3	YJU2	YWHAE	YY1	ZBTB11	ZBTB11-AS1	ZBTB20	ZBTB20-AS4	ZBTB45	ZBTB46-AS1	ZC3HC1	ZCCHC2	ZDHHC6	ZER1	ZFHX3	ZFHX4	ZFHX4-AS1	ZFP62	ZMPSTE24	ZMYM3	ZNF165	ZNF195	ZNF205	ZNF213-AS1	ZNF276	ZNF302	ZNF384	ZNF391	ZNF396	ZNF408	ZNF410	ZNF461	ZNF462	ZNF490	ZNF517	ZNF549	ZNF561	ZNF561-AS1	ZNF564	ZNF569	ZNF570	ZNF579	ZNF580	ZNF581	ZNF582	ZNF582-AS1	ZNF596	ZNF623	ZNF646	ZNF668	ZNF677	ZNF682	ZNF710	ZNF768	ZNF770	ZNF790	ZNF791	ZNF827	ZNF846	ZNF850	ZSCAN16-AS1	ZSCAN20	ZSCAN22	ZSCAN29	ZSCAN9	ZZZ3
AEBP2_TARGET_GENES	> Genes containing one or more binding sites for UniProt:Q6ZN18 (AEBP2) in their promoter regions (TSS -1000,+100 bp) as identified by GTRD version 20.06 ChIP-seq harmonization.	AAMP	AATF	ABCA11P	ABCA7	ABCB9	ABHD16A	ABHD2	ABLIM1	AC002116.2	AC005759.1	AC005837.1	AC009107.2	AC009121.3	AC009292.1	AC018521.5	AC022098.1	AC023355.1	AC025682.1	AC069224.1	AC096734.2	AC099518.4	AC099778.1	AC124068.2	AC139887.2	ACBD5	ACOT8	ACP6	ACTL6A	ACTR2	ACYP1	ACYP2	ADAMTSL5	ADGRV1	AFF1	AFMID	AGFG2	AGPAT1	AHCYL2	AKAP8L	AKAP9	AKIRIN1	AKR1D1	AKR1E2	AKT1S1	AL132639.2	AL451085.2	ALDH1A2	ALDH2	ALDH4A1	ALDH6A1	ALKBH1	ALKBH6	ALOX12-AS1	AMBRA1	ANAPC13	ANAPC15	ANAPC5	ANAPC7	ANKHD1	ANKHD1-EIF4EBP3	ANKMY2	ANKRD11	ANKRD13A	ANKRD17	ANKZF1	ANP32A	ANP32E	AP001160.1	AP001922.1	AP005329.1	AP1G1	AP2A1	AP3M2	AP5Z1	AQR	ARHGAP19	ARHGAP19-SLIT1	ARID4A	ARIH1	ARL16	ARMC1	ARMH1	ARMH4	ARNTL	ARPC4	ARPC4-TTLL3	ARRDC3-AS1	ARRDC4	ARVCF	ASAH1	ASF1B	ASH1L	ASNS	ATF7	ATF7-NPFF	ATG101	ATG16L2	ATG9A	ATP5F1B	ATP5MC1	ATP5MD	ATP6V1E2	ATP8A1	ATPSCKMT	AVL9	BABAM1	BATF2	BAZ1B	BBX	BCAS3	BCCIP	BCL2L1	BCL6	BET1L	BLOC1S6	BNIP2	BOD1L1	BRAT1	BRIP1	BTN2A2	BZW1	BZW2	C15orf48	C15orf65	C1QTNF6	C21orf58	C21orf91	C4orf47	C5orf22	C6orf226	C6orf62	C9orf16	CA11	CADPS2	CALM3	CALR	CAMTA1	CAMTA1-DT	CAND1	CBR4	CBY1	CCDC124	CCDC192	CCDC61	CCDC77	CCHCR1	CCNB1	CCNB3	CCND3	CCT5	CCT7	CD164	CDC23	CDC25C	CDC40	CDCA2	CDCA3	CDCA7L	CDIPT	CDIPTOSP	CDK1	CDK16	CDK2AP2	CDKL3	CDON	CENPA	CENPE	CENPF	CENPK	CENPM	CENPN	CENPP	CEP131	CEP152	CEP164	CEP41	CEP57	CEP63	CEP89	CFAP20	CFAP221	CFAP298	CFAP43	CHCHD6	CHD1	CHD6	CHEK2	CHMP3	CIC	CKAP5	CKS1B	CLDN7	CLRN3	CMC2	CNEP1R1	CNOT1	CNOT10	COG5	COMMD6	COPE	COPS5	COPS7B	COPZ1	COQ5	COQ7	COQ8A	COX18	COX6B1	CPEB4	CPSF2	CREB3L2	CREBRF	CSNK1G3	CSNK2A1	CSPP1	CTTNBP2NL	CUL2	CWC27	CXCL2	CYB5B	CYB5D2	CYTH2	DANCR	DAP3	DCAF11	DCAF15	DCAF6	DCAF7	DCAKD	DCTN4	DCUN1D3	DDA1	DDIAS	DDOST	DDR1	DDX21	DDX3X	DDX49	DDX6	DECR1	DEDD2	DGAT2	DGCR8	DHCR24	DHCR24-DT	DHFR	DHX38	DHX57	DIAPH1	DISP3	DNAAF3	DNAAF5	DNAJB12	DNAJB5	DNAJB5-DT	DNAJC27-AS1	DNAJC28	DNAJC7	DNM2	DNMT1	DOHH	DOK4	DOLPP1	DPAGT1	DPF2	DPF3	DPH2	DPH3	DPM1	DPP9	DRAM1	DRC3	DROSHA	DSE	DUS4L	DUT	DYRK1A	ECE1	EED	EEF1A1	EEF1AKNMT	EEF1D	EFNA1	EHMT2	EIF2AK3	EIF2AK3-DT	EIF3B	EIF3F	EIF4A1	EIF5	ELP4	EML2	ENO3	EPB41L4A-AS1	ERCC6L2	ERI2	ERI3	ETV2	EVI5L	EWSR1	EXOC4	FAAP24	FAM110A	FAM117A	FAM120AOS	FAM126A	FAM156A	FAM168A	FAM174B	FAM219B	FAM227A	FAM53C	FAM76B	FBXO33	FBXO5	FDFT1	FDPS	FEZ2	FHIT	FIS1	FIZ1	FKBP9	FLAD1	FLCN	FOS	FRAT1	FRAT2	FRMD5	FRMD6	FRYL	FSTL4	FUS	FUT8	GABARAPL1	GALT	GATAD2A	GATAD2B	GBA	GBF1	GCA	GET3	GGCT	GIPC1	GLCCI1	GLRX5	GMDS	GNB2	GNG12-AS1	GOLM2	GOLPH3L	GOLT1B	GPATCH2	GPBP1L1	GPR108	GPR160	GPRC5A	GRIPAP1	GRPEL2	GRPEL2-AS1	GSPT1	GSTO2	GTF3C5	H2AC13	H2AC15	H2AC4	H2AJ	H2AX	H2AZ2	H2BC13	H2BC15	H3C12	H3C6	H4C8	HAT1	HAUS8	HBP1	HDAC1	HDAC2	HDAC2-AS2	HDAC6	HDGFL2	HELQ	HERC3	HEXA	HEXA-AS1	HGS	HHAT	HIBCH	HIGD2A	HINFP	HJURP	HMG20A	HMGB1	HMGCS1	HNRNPC	HNRNPH1	HNRNPK	HNRNPL	HNRNPUL1	HNRNPUL2	HNRNPUL2-BSCL2	HOMEZ	HOXC6	HSCB	HSF2	HSP90B1	HSPA8	HSPB6	HYAL2	HYKK	IBTK	IDH3A	IFIH1	IFIT3	IFT27	IFT52	IGF2BP3	IL23A	IMMP1L	INAVA	ING1	INKA2	INKA2-AS1	INPP5B	IPO13	IQCD	IRGQ	ISL2	ISY1	ISY1-RAB43	JPT1	JUP	KANK3	KAT6B	KAT7	KATNB1	KBTBD2	KCNAB2	KCNIP2-AS1	KCTD9	KDM3A	KDM4A	KDM4B	KHSRP	KIAA0319L	KIF16B	KIF1B	KLF5	KLHDC10	KLHL20	KMT5C	KPNA6	KPNB1	LANCL2	LAPTM4A-DT	LARP4	LENG1	LIMA1	LIN37	LIN52	LIN54	LINC-PINT	LINC00461	LINC00476	LINC00963	LINC01342	LINC01852	LINC01952	LINC02651	LINC02733	LIPE	LIPE-AS1	LMAN2	LNCTAM34A	LRIF1	LRP4-AS1	LRPPRC	LRRC31	LRRC41	LRRC61	LSG1	LSM3	LSM4	LSR	LYRM1	MACO1	MADD	MAEA	MAF1	MAIP1	MALAT1	MALINC1	MALSU1	MAOA	MAP3K13	MAT2A	MAT2B	MBNL1	MBTD1	MCM3	MCM4	MCM7	MEAF6	MED24	MEGF11	MEIS1	MEPCE	METTL17	METTL8	MFSD6	MGRN1	MIA2	MICAL3	MICOS10	MICOS10-NBL1	MIR1289-1	MIR4479	MLEC	MNT	MOCS3	MORN2	MORN4	MOSPD3	MPND	MPV17L2	MPZL1	MROH8	MRPL18	MRPL36	MRPL46	MRPL48	MRPS11	MRPS24	MSANTD4	MSL3	MSMO1	MTERF3	MTFR2	MTMR12	MTMR14	MTMR4	MTO1	MTOR	MVD	MVP	MYL12A	MYL12B	MYLPF	MYO9B	NAB1	NABP1	NACA	NAIF1	NCDN	NCOA2	NDUFAF8	NDUFB1	NDUFB2	NECTIN3	NECTIN3-AS1	NEMP1	NFATC2IP	NFE2L1	NFE2L1-DT	NFKBIB	NFX1	NGDN	NHLRC3	NHP2	NIPAL3	NKAPD1	NLK	NMD3	NMT1	NOCT	NOL6	NOL8	NOP2	NPDC1	NPHP4	NR2F1	NR2F2	NR2F2-AS1	NR4A2	NR6A1	NRL	NRSN2-AS1	NUBP2	NUMB	OGA	OGDH	OGFOD2	ORC6	ORMDL2	OS9	OTUB2	OXA1L	OXNAD1	OXR1	OXSR1	P4HB	PABPN1	PAFAH1B3	PAIP2B	PAN2	PARK7	PARP2	PAXIP1-AS2	PBX1	PCAT7	PCBP1	PCBP1-AS1	PCLAF	PCNT	PCYOX1L	PDCD11	PDE4D	PDE6D	PDK2	PDXDC1	PDXDC2P	PDXDC2P-NPIPB14P	PDXP	PDXP-DT	PER2	PFDN4	PGGT1B	PGP	PGRMC2	PHLDB2	PHPT1	PHRF1	PHTF2	PICK1	PIF1	PIH1D2	PIK3R3	PIP4K2B	PKIA	PKNOX1	PLA2G2A	PLEKHG2	PLEKHG5	PLPBP	PLS1	PMF1	PMF1-BGLAP	PNKD	PNN	POC5	POLG	POLR1A	POLR1B	POLR1G	POLR2A	POLR2I	POLR3A	POR	PPFIBP1	PPIA	PPM1L	PPP1R13L	PPP1R1B	PPP2R5A	PPT2	PPT2-EGFL8	PPWD1	PQBP1	PRADC1	PRCP	PRDX2	PRELID2	PRKACA	PRKCE	PRKCE-AS1	PRKCI	PRKDC	PRMT1	PROSER1	PROSER3	PRR11	PRR14	PRRT1	PSIP1	PSMA3	PSMA3-AS1	PSMC3IP	PTCD3	PTDSS1	PTOV1	PTRH1	PUS1	PWWP2A	PXN-AS1	PYGO2	RAB11B	RAB28	RAB3A	RAB5B	RAB8A	RAD51B	RAG1	RALY	RBBP5	RBBP6	RBCK1	RBKS	RBM15	RBM15-AS1	RBM22	RBM27	RBM42	RBM47	RBM7	RCCD1	RECQL	RFWD3	RFX1	RGMB	RGMB-AS1	RHBDD3	RIBC1	RIOK2	RMI1	RMI2	RMND5A	RMND5B	RNASEK	RNASEK-C17orf49	RNF13	RNF181	RNF34	RNF5	RNFT1	RNFT1-DT	RNU5B-1	RPL18A	RPL19	RPL22	RPL23A	RPL37	RPLP0	RPLP1	RPN2	RPPH1	RPRD1B	RPS12	RPS14	RPS19	RPS6	RRBP1	RSL24D1	RTRAF	RUFY1	RUVBL1	S100A14	SAP30L	SAP30L-AS1	SARNP	SARS2	SART3	SASH1	SATB2	SCAF1	SCAI	SEC24A	SECISBP2L	SEL1L	SELENOW	SEMA4B	SERF2	SERPINB6	SETD9	SFXN5	SGK2	SHARPIN	SHC1	SHKBP1	SIGMAR1	SIRT2	SKA2	SLBP	SLBP-DT	SLC16A5	SLC25A28	SLC25A42	SLC26A2	SLC35E2B	SMARCAL1	SMC1A	SMC3	SMIM7	SNAI3-AS1	SNHG10	SNHG29	SNORA26	SNORD42B	SNORD49B	SNX1	SNX3	SNX8	SOCS5	SP2	SPAG5	SPAG7	SPATA17	SPC24	SPC25	SPG7	SPHK2	SPRED2	SPRYD3	SPSB3	SQSTM1	SREK1	SREK1IP1	SRI	SRRM5	SRSF1	SS18	SSBP1	ST7L	STAP2	STARD3NL	STARD7	STK11IP	STK35	STRIP2	STT3A	STX10	STXBP5-AS1	SUCO	SUMF2	SYNCRIP	SYPL1P2	SYS1	SYS1-DBNDD2	SYVN1	TADA3	TAF15	TAF8	TAFA2	TANGO2	TANK	TANK-AS1	TARDBP	TARS2	TBC1D10B	TBC1D17	TBC1D22A	TBCB	TCAIM	TCF19	TCP11L2	TCTN3	TDRKH	TDRKH-AS1	TEDC1	TENM3	TENM3-AS1	TEPSIN	THAP6	THAP8	TICRR	TIGD5	TIMM17B	TIMM44	TIMM8B	TK1	TLL2	TM9SF4	TMA7	TMBIM6	TMC4	TMCO1	TMEM150B	TMEM160	TMEM161A	TMEM218	TMEM219	TMEM260	TMEM39A	TMEM45A	TMEM53	TMEM60	TMEM62	TMEM69	TMEM94	TMPO	TMPOP2	TNIP1	TNRC6B	TOM1L2	TOP2A	TOP2B	TOX4	TPBG	TPCN1	TPD52	TPX2	TRA2B	TRAF2	TRAF6	TRAFD1	TRAPPC13	TRIM23	TRIM68	TRIM9	TRIP10	TRMT44	TRNAU1AP	TSC22D1	TSEN15	TSPYL1	TSTD1	TTBK2	TTC13	TTC16	TTC41P	TTC7A	TTC9C	TTF2	TTLL5	TTLL7	TUBB	TUBB4B	TULP3	TXNIP	TXNL4B	TYMS	TYMSOS	TYW5	UBA1	UBA52	UBALD2	UBE2B	UBE2C	UBE2D3	UBE2S	UBP1	UCHL3	UEVLD	UFSP2	UIMC1	ULK3	ULK4	UNG	UQCRC2	UQCRH	UROS	USF3	USP15	USP3	USP5	UTP18	UVRAG	UVRAG-DT	VASP	VCP	VDAC1	VDR	VPS35	VPS37C	VPS72	VRK3	WASF1	WASF2	WBP1	WDCP	WDR45	WDR62	WEE2-AS1	WHAMM	WTAP	XPO1	XRCC3	YIF1A	YJU2	YY1AP1	Z83847.1	ZBTB20	ZBTB26	ZBTB3	ZBTB5	ZC2HC1C	ZC3HC1	ZCCHC7	ZCWPW1	ZDHHC2	ZDHHC5	ZDHHC7	ZFAND3	ZFAND6	ZFYVE21	ZKSCAN5	ZMYND8	ZNF106	ZNF12	ZNF207	ZNF219	ZNF267	ZNF273	ZNF410	ZNF414	ZNF431	ZNF436	ZNF473	ZNF526	ZNF555	ZNF564	ZNF574	ZNF576	ZNF629	ZNF678	ZNF680	ZNF687	ZNF687-AS1	ZNF689	ZNF691	ZNF695	ZNF721	ZNF77	ZNF774	ZNF785	ZNF789	ZNF815P	ZNF823	ZNF92	ZSCAN20	ZSWIM3	ZSWIM4	ZWINT	ZZEF1
AFP1_Q6	> Genes having at least one occurence of the transcription factor binding site V$AFP1_Q6 (v7.4 TRANSFAC) in the regions spanning up to 4 kb around their transcription starting sites.	AARS2	ABLIM1	ACVR1B	ADAM11	ADCYAP1	AFF3	AGL	ANKRD28	ANKRD39	ANKS1B	ARHGDIB	ARL3	ARNTL	ASXL2	ATF3	ATP6AP2	ATXN7L1	B3GLCT	BACE2	BARHL1	BBX	BDNF	BRMS1L	BRS3	BTG4	C10orf82	C11orf24	C11orf52	C12orf75	C1orf116	C1QTNF3	C2CD5	C3AR1	C6orf62	CACNA2D3	CALCOCO1	CALD1	CAVIN2	CCDC174	CDAN1	CDC42EP3	CDC42SE1	CDH13	CDIN1	CFB	CHRDL1	CITED1	CNOT2	CNPY2	CNTNAP2	COL8A1	CPN1	CREB5	CRLS1	CTDSPL2	CYP26B1	DCX	DLL4	DLX1	DLX2	DMPK	DMRTA1	DNAJB8	DNAJC11	DPYD	DPYSL2	DPYSL3	DSCAML1	DSG4	DTNA	DTX3	DUSP6	DVL2	ECEL1	ECT2	EDA	EFEMP1	EGFR	ELAVL2	EPB41L3	EPHA7	EPHB2	EPYC	ERG	ESR1	EVA1A	FAM78A	FBLN2	FGF12	FLI1	FOXA1	FOXF2	FOXP1	GPC4	GPX1	GRHL3	GRIN2B	GRPR	GSX1	H3-3B	HABP2	HAS2	HAUS4	HERPUD2	HGF	HOATZ	HOMEZ	HOXA1	HOXA4	HOXC10	HOXC4	HOXC6	HOXD10	HOXD9	HS3ST5	HTR2C	ID2	IL17C	IL1RAPL1	INA	ING4	IRF4	IRX4	IRX6	ITGA11	JARID2	JAZF1	JPH3	KCNMA1	KCNN3	KCTD15	KIF2B	KIRREL3	KIRREL3-AS3	KLF15	KRT84	KRT85	LAMC1	LAMTOR3	LIG3	LINC00173	LMO4	LONRF2	LRFN5	LRMDA	LRRTM3	MAP2K7	MAP4	MAP4K4	MBD1	MCTP2	MEIS2	MINK1	MIR9-1HG	MLLT11	MMP27	MRPL48	MSX2	MTMR4	MYBPC1	MYC	MYO3B	MYOCD	NDUFB8	NHLH2	NIPBL	NKX2-2	NOG	NOL4L	NR0B2	NR2F1	OTP	PACSIN3	PALMD	PART1	PCBP1	PCDHGC3	PCSK2	PDGFRA	PDZRN4	PELI2	PHF21A	PHOX2B	PKP4	PLAGL2	PLEKHA6	PMF1	POFUT1	POLG2	PPM1K	PRDM13	PROX1	PRRX1	PSMA8	PUM2	RAB21	RASL10B	RBFOX1	RBFOX2	RBMS1	ROGDI	RTN4RL1	S1PR1	SATB2	SCAI	SEC16B	SEMA3C	SERPINB2	SERTAD4	SESN3	SFXN2	SHKBP1	SHOX2	SIAH3	SIPA1	SIX1	SLC18A2	SLC4A4	SMC4	SMG1	SOAT1	SOX4	SP4	SPATA7	SPINK6	SPTB	SRSF8	STC1	STEAP1	STX7	SULF1	SULF2	TANK	TBR1	TCEAL7	TECTA	TENM1	TENM3-AS1	TEX15	TIAF1	TMEM178A	TMEM71	TPP1	TRERF1	TTC12	USP26	USP34	UTS2	VAPB	WIPI1	WNK1	WNT7A	XK	XPR1	ZBTB18	ZEB2	ZFHX3	ZFHX4	ZFPM2	ZHX2	ZIC1	ZIC4	ZMYND8	ZNF143	ZNF202	ZNF281	ZNF462	ZNF654
AGARWAL_AKT_PATHWAY_TARGETS	> Angiogenic and metastatic genes changed in RKO cells (colorectal cancer) upon perturbation of key components of AKT pathway.	EGF	MMP2	MMP9	MT-CO2	PLAU	PTGS2	SPP1	TGFA	VEGFA	VEGFB	VEGFC
AGCTCCT_MIR28	> Genes having at least one occurence of the motif AGCTCCT in their 3' untranslated region. The motif represents putative target (that is, seed match) of human mature miRNA hsa-miR-28 (v7.1 miRBase).	ACHE	ADGRL1	AMIGO1	AMPH	ARID1A	ATXN1	BCAM	BIVM	CABP7	CAPN6	CAPRIN1	CCDC71L	CDC42SE1	CLK3	CNTFR	CRIM1	CSF1	CSNK1G1	CYTH2	DDX39A	DMRTC2	DPF1	DYRK1A	EN2	EPHB1	FOXN3	GARRE1	GPM6A	HNRNPK	HOXA1	HTRA2	IKZF4	IQSEC2	KAT6A	KDM5C	LBH	LIF	LRRC14	LSM12	LUZP1	MAP3K3	MAT2A	MAX	MEF2D	METTL17	MORF4L2	MOSMO	MSL2	MTSS1	N4BP1	NAA60	NDE1	NDRG2	NNAT	NR4A3	NRAS	OTUB1	PDZD4	PTPRF	QKI	RAP1B	RCVRN	RHO	RNF165	RREB1	SARM1	SDC1	SEH1L	SETDB1	SH3D21	SMAD3	SP140L	SPRY3	SRF	SRSF5	SSH2	SSRP1	TLN2	TMEM200B	TNFSF12	TRIT1	TRPS1	TXNL1	UNC5A	USP9X	VAMP2	WIPF2	YPEL3	ZC3H12B	ZNF512	ZNF569
AGCYRWTTC_UNKNOWN	> Genes having at least one occurence of the highly conserved motif M135 AGCYRWTTC in the region spanning up to 4 kb around their transcription start sites. The motif does not match any known transcription factor binding site (v7.4 TRANSFAC).	ACVR1	ADGRF3	ALKBH5	ALS2	APOBR	ATP6V1A	BMX	C1QTNF4	CASKIN1	CHMP2A	CLCN5	CLTC	CMKLR1	CPLANE2	CREBZF	CRYGD	CSNK1A1	CTTNBP2NL	DDX25	DHH	DIDO1	DMD	EGFLAM	ELL	FAP	FGF12	FGFR2	FOXA1	FSTL1	GDNF	GGNBP2	GRM3	GSE1	HAPLN1	HIP1R	HOXA2	HOXA6	HOXB8	HSD3B7	HSPB6	IGF1	IKZF2	KDM3B	KIRREL3	KLF10	KMT2A	KPNA4	LAMP5	LGI1	LIF	LMO1	LRMDA	MASP1	MEOX2	MID2	MPP6	MRPS18C	MSTN	MYB	NAA50	NAV2	NDST4	NFAM1	NOL4L	NOTCH4	NR2E1	NUFIP2	NXF3	OMA1	OTX2	PCMTD1	PDC	PDE3B	PDP1	PFN2	PHF1	PIK3R3	PITX2	POLR3C	PPARG	PPP2R5D	PROSER3	PSMA1	PTGDR2	PTH1R	QRFP	RAB5C	RAB8A	RALYL	RNF115	ROBO4	ROGDI	RORC	RPLP0	RTL9	SEC16B	SIRT1	SLCO1C1	SOX21	SPTLC2	ST8SIA1	STC2	STK40	TBR1	TCERG1L	TFAP4	TIAF1	TMEM196	TMEM62	TNR	TSC22D3	UBE2K	UBE2W	WBP2NL	WNT2B	XPNPEP2	XRCC1	ZEB2	ZFHX3	ZFP91	ZMAT3
AGUIRRE_PANCREATIC_CANCER_COPY_NUMBER_UP	> Up-regulated genes whose expression correlates with copy number gains in pancreatic adenocarcinoma cell lines and primary tumor specimens.	AARSD1	ACLY	ACSF2	ACTR10	ADGRA2	ANKRD40	ANXA13	AOC2	AP2S1	AP4M1	AP4S1	AP5M1	ARFRP1	ARHGAP35	ARHGAP5	ARL17A	ARPC1A	ARPC1B	ASH2L	ASL	ASNS	ATP5F1E	ATP5MC1	ATP6V0A1	ATXN7L1	BAG4	BAX	BECN1	BET1	BMP4	BRD9	BRF2	C5AR1	CABYR	CASD1	CASKIN2	CBLL1	CBX1	CDC27	CDKN2A	CELA2B	CEP72	CLTA	CMAS	CNOT3	CNPY3	COA3	COX11	CPSF1	CRCP	CREB3	CYC1	CYHR1	CYP3A5	CYRIB	DBP	DDHD2	DDT	DERL1	DGAT1	DKKL1	DLD	DLGAP5	DMPK	DOCK4	DPF1	DUSP3	EAPP	EEF1D	EHD2	EIF3K	EML2	EPN1	EPN3	EXOC3	EXOC5	EXOSC4	EZH1	FAM117A	FBXO17	FBXO34	FCF1	FIS1	FUT1	G6PC3	GARS1	GFUS	GID8	GIPR	GNB2	GPAA1	GPATCH8	GPER1	GRN	GRWD1	GSDMD	GSTT1	GYS1	HAS2	HGH1	HIF1A	HLF	HNRNPL	ICE1	ID1	INTS1	IRF3	KAT7	KCTD7	KDELR1	KLK13	KPNB1	KRT10	KTN1	LAMA5	LHB	LIG1	LIME1	LMTK2	LPCAT1	LRRC37A	LRRC37A4P	LRRC59	LSM1	LUC7L3	MAD1L1	MAFK	MAP4K1	MAPK1IP1L	MBOAT7	MICALL2	MLX	MPP2	MPP3	MRPL13	MRPS12	MTAP	MTMR6	MYC	MYL10	MYL6	NAPA	NBR1	NDRG1	NDUFS6	NFKBIB	NKIRAS2	NME1	NME2	NMT1	NOSIP	NPAS3	NPC1	NPEPPS	NPR2	NR1H2	NSD3	NSF	NTAQ1	NUBPL	NUCB1	NUDC	NUP62	OPA3	OPLAH	OR7E12P	ORAI2	OSBPL1A	OSBPL2	PAF1	PAK4	PARP4	PCNX4	PCTP	PDCD6	PDK2	PDK4	PHB	PLEKHA4	PLEKHG3	PLOD3	PMS2P1	PNPO	POLR1G	PON2	PON3	PPP1R13L	PPP1R3D	PPP2R5D	PRELID3B	PRKCH	PRKD2	PRMT1	PRPF6	PSMA7	PSMC3IP	PSMD8	PSME3	PTK2	PTOV1-AS2	PVT1	RAB5C	RABGEF1	RASA4	RCN3	RETREG3	RGP1	RIOK3	RMC1	RNF139	RNF38	RNF6	RPL13A	RPL18	RPL27	RPS21	RPS9	RSAD1	RUVBL2	SAMD4A	SARS2	SCFD1	SCRIB	SDHA	SDHAF3	SEM1	SHARPIN	SIRT2	SLC12A9	SLC1A5	SLC25A13	SLC26A4	SLC35B1	SLC39A4	SLC52A2	SLC66A3	SMARCE1	SMURF1	SNAPC1	SNF8	SNRNP70	SNRPD2	SNX11	SNX6	SPAG8	SPAG9	SPATA20	SPOP	SS18L1	STAT5B	STRN4	SYPL1	SYT5	TAF2	TAF4	TAF6	TBC1D31	TCFL5	THEM6	TLN1	TMEM248	TMEM8B	TMEM94	TMUB2	TNXA	TPD52L2	TPM2	TRRAP	TSEN34	TTF2	TUG1	U2AF2	UBE2Z	UCKL1	UPF3A	UTP18	VPS28	WASHC5	WDHD1	WDR3	XYLT2	YTHDF1	ZBTB1	ZC3H3	ZDHHC24	ZKSCAN5	ZNF134	ZNF146	ZNF211	ZNF264	ZNF304	ZNF331	ZNF419	ZNF444	ZNF460	ZNF573	ZNF580	ZNF623	ZNF652	ZNF787	ZNHIT1
AHRR_TARGET_GENES	> Genes containing one or more binding sites for UniProt:A9YTQ3 (AHRR) in their promoter regions (TSS -1000,+100 bp) as identified by GTRD version 20.06 ChIP-seq harmonization.	ABHD11	ABI1	AC004596.1	AC004816.1	AC005746.2	AC007389.1	AC007773.1	AC008429.1	AC008966.1	AC010210.1	AC010359.2	AC010531.6	AC011921.1	AC015712.6	AC021028.1	AC023632.2	AC025048.4	AC027237.3	AC034243.1	AC067945.2	AC079385.1	AC091390.3	AC092115.3	AC099518.4	AC104590.1	AC104596.1	AC106707.1	AC116535.1	AC124068.2	AC124242.1	AC139256.1	ACAN	ACBD5	ACOX1	ACP2	ACSF3	ACTR2	ACTR3BP2	ADAMTS9	ADAP1	ADARB1	ADCK5	ADGRB3	ADGRE2	ADGRF4	ADH5	ADIPOQ	ADK	AGAP1	AGFG2	AGXT	AHCTF1	AHRR	AIFM1	AJUBA	AK2	AKAP10	AKNAD1	AKR1D1	AKR1E2	AKT1	AL024498.1	AL034550.2	AL118516.1	AL121601.1	AL132780.1	AL132780.2	AL133153.2	AL136162.1	AL160314.2	AL353135.1	AL356020.1	AL359317.2	ALCAM	ALG8	ALKBH1	ALKBH5	ALKBH8	AMZ2	ANAPC13	ANAPC2	ANG	ANKFY1	ANKRD12	ANKRD9	AP001107.9	AP002026.1	AP002495.1	AP3M2	AP3S1	AP3S2	AP4E1	AP5B1	APBA2	APBB3	APEH	APMAP	APPBP2	APRT	ARAF	ARFRP1	ARHGAP5	ARHGEF1	ARHGEF9	ARID2	ARL16	ARL3	ARL4A	ARRB1	ARRB2	ARRDC2	ARRDC3	ASAH1	ASAP2	ASCC2	ATF3	ATF7IP	ATG12	ATP1B3	ATP2A2	ATP6V0E2	ATXN1	ATXN2L	ATXN7	ATXN7L1	ATXN7L3	AXDND1	AXIN2	AZIN1	B3GALNT1	B3GAT3	B4GAT1	BAMBI	BATF	BCAS1	BCAS4	BCL2L12	BCL7A	BCORL1	BFSP1	BFSP2	BHLHE40	BICRAL	BLM	BMF	BMI1	BMP4	BMP7	BMPR1A	BMS1P2	BOLA1	BRIP1	BRIX1	BRK1	BRWD1	BRWD1-AS2	BTD	BUD31	C12orf73	C14orf28	C17orf64	C17orf67	C17orf75	C19orf53	C19orf54	C1orf216	C1QBP	C21orf58	C2orf42	C2orf49	C2orf49-DT	C3orf14	C5orf24	C7orf25	C8G	C8orf37	C9orf116	C9orf147	CA13	CA5BP1	CA8	CABP1	CACYBP	CADPS	CAMSAP2	CAND1	CAPZA2	CAT	CAV2	CBLN3	CCDC107	CCDC112	CCDC146	CCDC174	CCDC59	CCDC88C	CCDC97	CCNL1	CCT4	CD22	CD302	CD63	CDC14B	CDC20	CDC42EP3	CDCA2	CDCA7L	CDK20	CDK2AP2	CDKN1A	CDKN1B	CDON	CDS1	CDYL	CDYL-AS1	CEACAMP10	CELSR3	CENPP	CEP112	CEP63	CEP83	CEP83-DT	CFAP251	CFL1	CGRRF1	CHCHD7	CHD1L	CHN2	CHRM1	CHSY1	CIART	CIB2	CIPC	CISD2	CIT	CIZ1	CLDN12	CLK3	CLNS1A	CMTM3	CNBD2	CNN2	CNNM2	CNOT2	CNOT9	COA6	COA6-AS1	COMMD1	COP1	COPS4	COQ4	COQ7	COX16	COX17	CPEB4	CPLANE2	CPSF4	CPT1A	CREBBP	CREBRF	CRNDE	CROCCP2	CRTC2	CRTC3-AS1	CSDE1	CSNK2B	CTDP1	CTNNA1	CTNND2	CTSA	CTTN	CUL1	CUL9	CUTA	CYB561D2	CYCS	CYHR1	CYP1A1	CYP1B1	CYP26A1	CYREN	DCAF11	DCAF4	DCLRE1B	DCLRE1C	DCUN1D4	DDHD1	DDIAS	DDX39B	DDX39B-AS1	DDX3X	DDX43	DECR2	DEK	DENND2C	DEPDC1B	DEPDC4	DGKE	DGLUCY	DHFRP2	DHRS13	DHX15	DHX40	DHX9	DIMT1	DKC1	DM1-AS	DNAJB2	DNAJB4	DNAJB5	DNAJB5-DT	DNAJC2	DNASE1	DNM1	DPP9	DPY19L3	DSTN	DSTYK	DTNA	DTWD1	DTWD2	DTX4	DYNC1I2	DYNC2I2	DYNLL1	DYNLRB1	E2F7	EBAG9	EED	EEF1A1	EEF1D	EFNA3	EGLN3	EHBP1L1	EID2B	EIF1	EIF2B1	EIF2B5	EIF3B	EIF4A1	EIF4G2	ELF2	ELMOD3	ELOC	EMD	EML6	EMSLR	ENPP3	ENY2	EPHA3	EPHB1	EPM2AIP1	EPS8	ERBB2	ERBIN	ERCC6	ERCC6L2	ERLIN2	ERP29	ESCO1	ESPN	ESRP1	ESYT1	EVA1B	EXD2	EXOSC6	EXT1	EXTL3	FAAH	FAH	FAM124A	FAM160A1	FAM160A1-DT	FAM174B	FAM185A	FAM185BP	FAM207A	FAM216A	FAM227B	FAM229B	FAM83B	FAM83H	FANCI	FAS	FASTKD2	FAXDC2	FBL	FBXL12	FBXO27	FBXO31	FBXW5	FCHSD2	FGF11	FGF9	FGFR1OP2	FIS1	FKBP9	FLJ31356	FLJ37453	FOSL2	FOXA3	FOXJ3	FOXN2	FRAT1	FREM2	FRG1BP	FRG1DP	FRG1HP	FTSJ1	FUBP1	FYN	G3BP1	GABPB1	GABPB1-AS1	GAD1	GALNT10	GANAB	GAS2L3	GATA6	GATA6-AS1	GCA	GET4	GGH	GHR	GIPC2	GLB1L2	GLCCI1	GLRX5	GLS	GLUL	GMCL1	GNAQ	GNG12	GOLGA1	GOLGA4	GPALPP1	GPANK1	GPC4	GPN3	GPR137	GPR19	GPRC5C	GPSM2	GRB2	GREB1	GRHL2	GRIA2	GRK6	GRPEL1	GTF2A1	GTF2E1	GTF2H3	GTF3C6	GULP1	GVQW3	GZF1	H2AX	H2BC15	H3-3B	H3C11	H3C12	H3C7	H4C1	HACL1	HARS1	HARS2	HBP1	HCCS	HCG14	HDAC5	HEATR6	HECTD1	HEG1	HELQ	HES1	HEXA	HEXA-AS1	HGS	HIGD1AP5	HIKESHI	HIPK1	HIPK1-AS1	HLA-A	HM13	HMG20A	HMGB1	HMGCL	HMGN3P1	HMGN4	HMGXB3	HNRNPDL	HNRNPH1	HNRNPUL1	HOXA6	HOXC8	HPS3	HS3ST3B1	HSP90B1	HSPA6	HSPB11	HSPBP1	HSPD1	HSPE1	HSPE1-MOB4	HUNK	IARS1	IBA57	IBA57-DT	ICAM5	ID1	ID3	IDH3A	IDI1	IDS	IER2	IFFO2	IFRD1	IGF1R	IL5	IL6R-AS1	IL6ST	ILF2	ILK	ING3	ING5	INHA	INPP4B	INTS13	INTS2	IPO11	IPPK	IQANK1	IRF3	IRX5	ISL2	ITFG2-AS1	ITPR1	JARID2	JMJD6	JPX	JUN	KANSL3	KAT14	KAT2B	KATNBL1	KCNIP2	KCNK2	KCNN4	KCTD21-AS1	KCTD9	KDM3A	KDM5B	KHNYN	KIAA0895LP1	KIAA1958	KIF23	KIF3A	KIFC2	KLC3	KLF10	KLF4	KLF6	KNL1	KNSTRN	KPNB1	KSR2	KXD1	LACTB	LAPTM4B	LARGE1	LARP1	LARP4B	LDAH	LDB1	LGR4	LHFPL6	LHX4	LHX6	LIMA1	LINC-PINT	LINC00240	LINC00265	LINC00461	LINC00475	LINC00476	LINC00511	LINC00637	LINC00869	LINC00886	LINC00963	LINC01132	LINC01135	LINC01185	LINC01237	LINC01275	LINC01484	LINC01547	LINC01569	LINC01623	LINC01719	LINC01918	LINC01962	LINC02112	LINC02268	LINC02453	LINC02518	LINC02569	LINC02585	LINC02598	LINC02762	LINC02846	LMAN1L	LMO7	LPIN3	LPP	LRCH3	LRFN2	LRIG2	LRIG2-DT	LRP12	LRRC27	LRRC37A6P	LRRC58	LSM14B	LTA4H	LYRM2	LYSMD3	MACROD2	MADD	MAFG-DT	MAGED1	MAGOHB	MAML3	MAP1LC3B	MAP1LC3BP1	MAP2K7	MAP3K9	MAPK6	MAPK6-DT	MAPKAPK5	MAPKAPK5-AS1	MARCHF6	MAX	MB21D2	MBLAC1	MBLAC2	MBNL1	MBNL1-AS1	MBTPS1	MCL1	MCM4	MDH1	MDH1B	MEAK7	MED16	MED23	MEIS2	METTL23	METTL25	METTL2A	MFSD1	MFSD4B	MIB2	MIDEAS	MINCR	MIR153-1	MIR193BHG	MIR211	MIR3155A	MIR3178	MIR378D2HG	MIR4251	MIR4448	MIR4521	MIR4664	MIR4734	MIR5087	MIR5093	MIS18BP1	MLF1	MLH1	MOCS2	MORF4L2	MPIG6B	MPLKIP	MRFAP1	MRPL44	MRPL45P2	MRPL53	MRPS15	MRPS18A	MRPS18C	MRPS2	MRPS23	MRRF	MSL2	MST1P2	MT-CYB	MT-ND1	MT-ND2	MT-ND6	MT-RNR2	MT-TA	MT-TC	MT-TD	MT-TE	MT-TI	MT-TL1	MT-TM	MT-TN	MT-TT	MT-TV	MT-TY	MTF1	MYBL1	MYH9	MYNN	MYOF	MYRFL	MZT2A	NAA60	NAAA	NADK	NADK2	NADSYN1	NAMPT	NANS	NCAPG2	NCEH1	NCK2	NCOA3	NDST1-AS1	NDUFA12	NDUFC2	NDUFC2-KCTD14	NDUFV2-AS1	NEAT1	NECTIN4	NEDD1	NEK8	NES	NEURL2	NFE2L1	NFE2L1-DT	NFE2L2	NFYA	NIPA1	NIPSNAP3A	NISCH	NME1	NME1-NME2	NME2	NOB1	NOD1	NOL8	NOM1	NONO	NOTCH2P1	NPRL2	NQO1	NR1H3	NR4A2	NRAV	NRF1	NRK	NRP1	NSD1	NSG2	NSMAF	NSMCE4A	NSUN4	NUDCD1	NUDT17	NUF2	NUFIP1	NUMA1	NUP58	OARD1	ORC2	OS9	OSBPL10	OSBPL6	OTUB1	OVOL1	OXA1L	OXCT1	P2RY6	P4HB	PA2G4	PABPC1	PABPN1	PAFAH1B1	PAFAH2	PANK1	PARD3B	PARD6B	PARL	PARP1	PAXBP1	PCBP2	PCBP3	PCF11	PCNT	PDAP1	PDE11A	PDE4DIPP6	PDP1	PDS5A	PEAK1	PET117	PEX1	PEX13	PEX26	PFAS	PFN2	PGAM1	PGRMC2	PHACTR2	PHF12	PHF3	PHOSPHO1	PIAS3	PIK3R1	PIK3R3	PIPOX	PIR	PKP4-AS1	PLA2G4B	PLAG1	PLCB1	PLCG1	PLD1	PLEC	PLEKHG2	PLEKHO1	PNPLA8	PNPO	PNRC1	POLD4	POLG	POLG2	POLR1A	POLR1E	POLR2L	POLR3B	POLR3E	POLR3G	POLR3K	POP1	POR	PPIA	PPIH	PPIL6	PPM1D	PPOX	PPP1R11	PPP1R12B	PPP1R13B	PPP1R14B	PPP1R14B-AS1	PPP1R15B	PPP1R21	PPP1R21-DT	PPP3R1	PPP4C	PPP4R2	PPP4R3A	PPP4R3B	PPP4R3B-DT	PRANCR	PRCP	PRDM10	PRELP	PRKAB2	PRKCD	PRKRIP1	PRMT5	PRMT6	PRMT9	PROSER2	PRRT1B	PRTFDC1	PSMB4	PSMB6	PSMC2	PSMD6	PSMD9	PSMG3	PSMG3-AS1	PSPC1	PTCD1	PTCD3	PTGES2	PTGES2-AS1	PTGES3	PTK2B	PTMA	PTP4A1	PTPRG-AS1	PTRH2	PUS10	PWP1	PWWP2A	PYCR3	QSOX1	R3HDM2	RAB11A	RAB6C-AS1	RAB8A	RABGAP1L	RABGGTA	RABL3	RAD1	RAD50	RAD51C	RAD9A	RALGAPA2	RANBP2	RAP2C-AS1	RARG	RASA3	RASSF1	RASSF1-AS1	RBBP8	RBBP8NL	RBIS	RBM17	RBM18	RBM28	RBM48	RBPJ	RCC2	RCOR1	RECQL5	RELA	RERG	RETSAT	REV3L	REXO4	RGMB-AS1	RGS20	RGS5	RGS6	RHOA	RHOXF1P1	RIC8A	RIDA	RIN1	RIPK4	RIPOR2	RMRP	RN7SL446P	RNA5S17	RNASE4	RNF121	RNF139	RNF139-AS1	RNF150	RNF224	RNF43	RNF7	RNFT1	RNFT2	RNH1	RNU11	RNU6-1	RNU6-2	RNU6-369P	RNU6-450P	RNU6-8	RNU6-9	RNU7-27P	RNVU1-14	RNVU1-15	RNVU1-2	RNVU1-21	RNVU1-2A	RNVU1-3	RNVU1-30	RNVU1-6	ROCK1P1	RPAP3	RPL18	RPL22	RPL22L1	RPL26L1	RPL30P11	RPRD1B	RPRM	RPS10	RPS10-NUDT3	RPS10P7	RPS12	RPS18	RPS29P16	RPS6KA2	RPS6KA5	RPS6KB1	RPSA	RPSAP31	RRM2B	RRN3	RRP12	RRP8	RSAD1	RSBN1	RSU1	RTBDN	RTEL1	RTF2	RUFY1	RUNX1T1	RYBP	S100PBP	SAAL1	SAC3D1	SALL4	SAMD12	SAMD4A	SAR1B	SAYSD1	SBNO1	SC5D	SCAANT1	SCAND1	SCAP	SCARNA2	SCARNA20	SCGB2B3P	SCIN	SCNN1A	SCYL2	SDCBP	SEC11A	SEC16A	SEC22B	SEC63	SECISBP2L	SECTM1	SELENBP1	SELENOKP3	SEMA4C	SEPHS1	SEPTIN1	SERTAD2	SETD9	SETMAR	SF3B2	SFT2D3	SFXN2	SGF29	SGO2	SIKE1	SIL1	SIPA1L1	SLC16A7	SLC1A5	SLC25A19	SLC25A30	SLC25A45	SLC25A5	SLC25A5-AS1	SLC27A2	SLC27A5	SLC29A2	SLC2A11	SLC2A4RG	SLC30A1	SLC30A6	SLC35A4	SLC38A1	SLC3A2	SLC44A1	SLC6A6	SLC7A1	SLC7A5P2	SLC9A6	SLC9A8	SLFN5	SLIRP	SMAD2	SMAP1	SMAP2	SMARCC2	SMARCD2	SMC2	SMG1P3	SMIM6	SMPD2	SMPD4BP	SMPDL3A	SNAI3-AS1	SNHG10	SNHG17	SNHG7	SNORA17B	SNORA84	SNORD101	SNORD126	SNORD12C	SNRNP25	SNRNP48	SNRPA	SNUPN	SNX11	SNX12	SNX14	SNX16	SNX8	SOCS3	SORBS3	SOS1	SOX6	SP1	SP2-AS1	SP3	SPAG17	SPATA2	SPATS2L	SPG21	SPHK2	SPICE1	SPIN1	SPIRE2	SPRED1	SPRING1	SPRY4-AS1	SRBD1	SRCAP	SRPK1	SRSF1	SS18	SSBP2	SSR4P1	STAG2	STAG3L5P	STAM2	STARD7	STAT1	STAT6	STAU2-AS1	STC2	STIP1	STK32C	STMN3	STON1-GTF2A1L	STRN	STX10	SUGCT	SUN1	SUPT16H	SUPT5H	SUSD6	SV2C	SWT1	SYBU	SYMPK	SYNPR	SYNPR-AS1	SZRD1	TAF13	TAF2	TAS2R1	TBC1D13	TBC1D15	TBC1D19	TBC1D22A	TBC1D25	TBC1D3P1	TBC1D3P1-DHX40P1	TBC1D9B	TBCA	TBX1	TBX2-AS1	TBX3	TCF25	TCP11L2	TCTA	TDRKH	TDRKH-AS1	TEDC1	TENT5A	TFF1	TGFA	TGFB3	TGIF1	THAP12	THAP5	THAP7	THAP7-AS1	THEM4	THOC2	THOC7	TIA1	TIGD2	TIGD6	TIMM8A	TIPIN	TLCD1	TLK2	TM2D3	TMBIM1	TMED10	TMEM106B	TMEM123	TMEM131	TMEM144	TMEM14B	TMEM167B	TMEM177	TMEM18	TMEM185A	TMEM248	TMEM259	TMEM266	TMEM30A	TMEM30A-DT	TMEM39A	TMEM69	TMEM70	TMEM9B	TMEM9B-AS1	TMSB15B	TMTC2	TOP3B	TPH2	TPM4	TPRA1	TPRG1-AS1	TPRN	TRAF3IP2-AS1	TRGC1	TRIB1	TRIM33	TRIM35	TRIM37	TRIM41	TRIM9	TRIP12	TRMT10C	TRMT1L	TRUB2	TSHR	TSPAN15	TSPAN4	TSPEAR	TSPYL2	TSSK3	TTC39A-AS1	TTC39C-AS1	TTC41P	TTC5	TTC9C	TTI1	TTLL12	TTLL4	TTLL9	TUBA1B	TUBA4A	TUBB4B	TUBE1	TUFT1	TXNL1	UBA6	UBA6-AS1	UBE2D3	UBE2F	UBE2F-SCLY	UBE2N	UBE2S	UBE2V2	UBR5	UBR5-AS1	UBTF	UFSP1	UGT1A6	ULBP3	UQCRB	USP1	USP12	USP12-AS2	USP32	USP37	USP38	USPL1	VANGL1	VAPA	VAPB	VDR	VEGFA	VIRMA	VLDLR	VLDLR-AS1	VMP1	VPS26C	VPS33A	VPS37B	VPS45	VPS51	VPS52	VPS53	VTCN1	VTI1A	VTRNA1-2	VTRNA1-3	WBP1L	WDPCP	WDR26	WDR33	WDR36	WDR37	WDR45B	WDR54	WDR59	WDR73	XXYLT1	YARS1	YWHAG	YWHAZ	ZBTB12	ZBTB14	ZC3H10	ZCCHC7	ZDHHC6	ZER1	ZFAS1	ZGPAT	ZHX1	ZHX1-C8orf76	ZIC2	ZKSCAN8	ZMIZ1	ZMYND8	ZNF101	ZNF140	ZNF141	ZNF148	ZNF16	ZNF174	ZNF181	ZNF217	ZNF223	ZNF23	ZNF234	ZNF260	ZNF275	ZNF280D	ZNF295-AS1	ZNF311	ZNF331	ZNF35	ZNF398	ZNF419	ZNF48	ZNF510	ZNF519	ZNF536	ZNF544	ZNF581	ZNF646	ZNF652	ZNF668	ZNF669	ZNF687	ZNF687-AS1	ZNF750	ZNF770	ZNF774	ZNF780A	ZNF860	ZNFX1	ZNRF1	ZSCAN2	ZSCAN25	ZSCAN32	ZSCAN9
AIZARANI_LIVER_C1_NK_NKT_CELLS_1	na	ADGRE5	ADGRG1	AKNA	ALOX5AP	APOBEC3C	APOBEC3G	ARHGAP25	ARHGAP30	ARHGAP45	ARHGAP9	ARHGDIB	ARL4C	ATM	B2M	BCL11B	BIN2	BTG1	BTN3A1	CBLB	CCL5	CCR5	CD2	CD247	CD3D	CD3E	CD3G	CD44	CD48	CD53	CD7	CD8A	CD8B	CD96	CELF2	CLEC2D	CMC1	CNOT6L	CORO1A	CST7	CTSW	CXCR4	CXCR6	CYFIP2	CYTIP	DENND2D	DUSP2	EMB	EOMES	ETS1	EVL	FCMR	FCRL6	FLNA	FYB1	FYN	GCSAM	GIMAP7	GNLY	GZMA	GZMB	GZMH	GZMK	GZMM	HCST	HLA-A	HLA-B	HLA-C	HLA-F	HOPX	IFITM1	IKZF1	IKZF2	IKZF3	IL2RB	IL2RG	IL32	IPCEF1	ISG20	ITGAL	ITGB2	KLRD1	KLRF1	KLRG1	KLRK1	LCK	LCP1	LNPEP	LYST	MAPK1	MBP	MIAT	MLLT6	NKG7	NLRC5	PARP8	PCED1B-AS1	PDE7A	PIK3IP1	PIK3R1	PIP4K2A	PLAAT4	PPP1R18	PPP2R5C	PRDM1	PRF1	PRKACB	PRKCB	PRKCH	PRKCQ	PTP4A2	PTPN22	PTPRC	PTPRCAP	PVRIG	PYHIN1	RAC2	RASAL3	RASSF5	RBM38	RESF1	RGS1	RPL23A	RPL27A	RPL30	RPS27	RPS29	RPS3	RPSA	RUNX3	SASH3	SEMA4D	SH2D1A	SH2D2A	SH3BGRL3	SH3KBP1	SLA	SLAMF6	SLAMF7	SLC38A1	SLFN5	STK10	STK17A	STK4	SYTL3	TBC1D10C	TBX21	TIGIT	TMC8	TMSB4X	TNFRSF1B	TRAC	TRBC1	TRBC2	TRGC1	TXNIP	WIPF1	ZFP36L2
AIZARANI_LIVER_C21_STELLATE_CELLS_1	na	ACTA2	ACTN1	ACTN4	ADAMTS1	ADAMTS2	ADAMTSL2	AEBP1	AGTR1	ALDH1A1	ANK3	ANTXR1	ARID5B	ATN1	BGN	BMP2	BTG2	C11orf96	C1QTNF1	C1R	C1S	C7	CALD1	CAV1	CAVIN1	CAVIN3	CCBE1	CCDC3	CCDC80	CCL2	CCN1	CCN2	CCNI	CD63	CD81	CDC42EP3	CDKN1A	CEBPB	CEBPD	CFH	CH25H	CITED2	CLDN11	COL14A1	COL1A1	COL1A2	COL3A1	COL4A1	COL4A2	COL5A1	COL6A1	COL6A2	COL6A3	COLEC11	CPXM2	CRISPLD2	CRYAB	CSRNP1	CSRP1	CTDSPL	CXCL12	CYBRD1	DCN	DDR2	DEPP1	DKK3	DPT	DPYSL2	DSTN	DYNLL1	EDNRB	EFEMP1	EGR1	EMP1	ENG	EPAS1	FBLN1	FBLN2	FBLN5	FBN1	FHL1	FILIP1L	FOS	FOSB	FSTL1	GEM	GGT5	GLUL	GPC6	GPX3	GSN	H19	HGF	HLA-DRB1	HSPB1	IER3	IFITM2	IFITM3	IGFBP3	IGFBP4	IGFBP5	IGFBP7	IL1RL1	INMT	ITGA8	ITGA9	ITGB1	ITGB5	ITM2C	JUNB	KAZN	KLF4	LAMB1	LAMC1	LAMC3	LGALS1	LGALS3BP	LMNA	LRP1	LTBP4	LUM	MAFF	MAP1B	MARCKS	MASP1	MATN2	MFAP4	MGP	MITF	MKNK2	MMP19	MMP2	MT1M	MXRA7	MYADM	MYC	MYH10	MYL9	MYLK	NEXN	NFIA	NFIX	NR2F1	NR2F2	OLFML3	PALLD	PCDH9	PCOLCE	PDGFRA	PHLDA1	PLCXD3	PRELP	PROS1	PRSS23	PTGDS	PTN	QSOX1	RBMS3	RBP1	RBPMS	RGS16	RGS2	RGS4	RN7SK	RND3	RRAS	SERPINE1	SERPINF1	SFRP1	SLC38A2	SLIT3	SOCS3	SOD3	SPARC	SRPX	SSPN	SYNPO2	TCEAL4	TCF4	THBS1	THBS2	THY1	TIMP1	TIMP2	TIMP3	TIPARP	TMEM204	TNS1	TPM4	TSC22D1	TSC22D2	VCL	VIM	ZFP36	ZFP36L1
AIZARANI_LIVER_C29_MVECS_2	na	A2M	ABI3BP	ABLIM1	ACKR3	ACTN1	ADAMTS1	ADAMTS4	ADAMTS9	ADGRF5	ADGRG1	ADGRL4	AFF1	AHNAK	AIF1L	AKAP12	ANXA1	ANXA2	APOLD1	APP	AQP1	ARHGAP23	ARHGAP31	ARID5B	ARL4A	ASAP1	ATN1	ATP1A1	ATP1B3	AVPI1	B4GALT1	B4GALT5	BGN	BMP4	BMPR2	BMX	C11orf96	C1QTNF1	C7	CALCRL	CAV1	CAV2	CAVIN1	CAVIN2	CCL15-CCL14	CCN1	CCN2	CD151	CD320	CD34	CD55	CD59	CD9	CD93	CDC42EP3	CDH5	CDKN1A	CGNL1	CHSY1	CLDN5	CLEC14A	CLEC3B	CMIP	CNTNAP3B	COL3A1	COL8A1	CPE	CRIM1	CRIP2	CRTAP	CSRP1	CTNNAL1	CYB5R3	CYYR1	DDX21	DKK3	DLC1	DOC2B	DOCK9	DPYSL2	DPYSL3	DSTN	DUSP6	ECE1	EDN1	EFNB2	EHD2	EHD4	ELK3	EMCN	EMP1	ENG	EPAS1	ERG	ESAM	F2R	F8	FAM107A	FBLN2	FGD5	FGF2	FILIP1	FILIP1L	FKBP1A	FLNB	FLOT1	FLT1	FNIP2	FOSB	FOSL1	FOXC1	FXYD6	GALNT15	GARRE1	GJA1	GJA5	GNAI2	GNAS	GNG11	GPM6A	GPRC5A	GPX3	GSN	HBEGF	HEG1	HIF1A	HLA-E	HSP90AB1	HSPB1	HYAL2	ID1	ID3	IFI27	IFI6	IFITM2	IFITM3	IGFBP3	IGFBP4	IGFBP7	IL1R1	IL1RL1	IL33	IL6	INMT	INPP1	INSR	ITGA5	ITM2A	ITM2B	ITPKC	ITPRIP	JAM2	JMJD1C	JUND	KCNN3	KCTD12	KDM6B	KLF2	KLF3	KLF4	LAMB2	LDB2	LIFR	LIMA1	LIMCH1	LMNA	LMO2	LRRC32	LTBP4	LUZP1	MAFF	MAST4	MATN2	MDK	MECOM	MGP	MIDN	MIR22HG	MMRN1	MMRN2	MYADM	MYC	MYCT1	MYO1C	MYOF	NASP	NCOA7	NDRG1	NDRG4	NEDD9	NFATC1	NFATC2	NFIA	NFIB	NIBAN2	NOLC1	NOP56	NOS3	NOTCH4	NPDC1	NR2F1	NR2F2	NRN1	NTS	NUDT10	OAZ2	OMD	PALM	PALMD	PARVA	PDLIM1	PDLIM5	PEA15	PECAM1	PGM5	PKIG	PLEC	PLPP1	PLPP3	PLSCR4	PLTP	PLVAP	PNP	POSTN	PREX2	PRSS23	PTGDS	PTGIS	PTGS1	PTHLH	PTPN12	PTPN14	PTPRB	PTPRG	PTTG1IP	RAMP2	RAMP3	RBMS3	RFK	RFX2	RHOJ	RIPOR1	RNASE1	RPGR	RSPO3	S100A10	S100A16	S1PR1	SASH1	SEC14L1	SELE	SELP	SERPINB6	SERPINB9	SERPINE1	SKI	SLCO2A1	SNTB2	SOCS3	SOX7	SPAG9	SPARCL1	SPRY1	SPRY4	SPTAN1	SPTBN1	SRPX	ST6GALNAC3	STC1	STOM	SULF2	SWAP70	SYNPO	TACC1	TAGLN2	TCF4	TCF7L1	TEK	TFPI	TFPI2	TGFBR3	TGM2	THBD	TIE1	TIMP1	TIMP2	TIMP3	TINAGL1	TLR4	TM4SF1	TMCC3	TMEM47	TMSB10	TMTC1	TNS2	TP53I11	TPM4	TRIOBP	TSC22D1	TSC22D2	TSPAN18	TSPAN7	TTC28	TUBA1A	TUBB4B	TUBB6	UACA	UPP1	VIM	VWF	WARS1	WWTR1	YBX3	YWHAE
AIZARANI_LIVER_C39_EPCAM_POS_BILE_DUCT_CELLS_4	na	ABCB1	ACTG1	ACTN4	ADAM9	AFDN	AHNAK	ALCAM	ALDH3A2	ANKRD1	ANXA2	ANXA4	ANXA5	APLP2	ATF3	ATF4	ATP1A1	BAZ1A	BCL2L1	BICC1	BIRC3	BMP2	C6orf132	CALM2	CCL2	CCL20	CCNL1	CD151	CD24	CD47	CD59	CD63	CDC42EP1	CDH1	CFTR	CHST4	CITED4	CLDN1	CLDN4	CLDN7	COBL	CPM	CREB5	CRIM1	CRYAB	CSF1	CTBP2	CX3CL1	CXCL1	CXCL3	CXCL6	CXCL8	DCDC2	DEFB1	DSG2	DSP	DST	EDN1	EGFR	ELF3	ENAH	EPCAM	EPHA2	EZR	FGFR2	FLNA	FLNB	FSTL3	GADD45A	GDF15	GPRC5B	HBEGF	HDGF	HMGCR	HMGCS1	HSP90AA1	HSP90AB1	HSPA1A	HSPA1B	HSPB1	IFNGR2	IL32	INHBA	IRS2	ITGB1	ITGB8	ITPKC	KDM6B	KLF5	KLF6	KRT18	KRT19	KRT7	KRT8	KRT80	LAD1	LAMB3	LAMC2	LAMP2	LIF	MAFF	MAP4	MCAM	MET	MMP7	MSMO1	MYADM	MYH9	MYO1C	MYO6	NCEH1	NCOA7	NEDD9	NFKB1	NFKB2	NFKBIA	NRG1	NUAK2	OCLN	PDLIM1	PFKP	PHLDA2	PIM3	PKHD1	PKP4	PMEPA1	RAB11FIP1	RAB3IP	RASSF8	RNF19A	RRBP1	RTN4	S100A11	S100A14	S100A6	SAT1	SCARB2	SDC4	SERPINA3	SFRP5	SGMS2	SLC12A2	SLC12A7	SLC3A2	SLC5A1	SLC7A1	SOD2	SORBS2	SOX4	SOX9	SPATS2L	SPINT2	SPSB1	SPTBN1	SQSTM1	SYNE2	SYNJ2	TACSTD2	TENT5A	THBS1	TJP1	TM4SF1	TM4SF4	TNFAIP2	TNFRSF10B	TNFRSF12A	TNFRSF21	TNKS1BP1	TP53BP2	TPM1	TPM4	TRIM47	TRNP1	TRPV6	TUBB6	UBE2B	UCA1	UGCG	VCL	VEGFA	VMP1	WEE1	YWHAE	ZBTB20	ZYX
AKL_HTLV1_INFECTION_DN	> Genes down-regulated in WE17/10 cells (CD4+ [GeneID=920] T lymphocytes) infected by HTLV1 (and thus displaying low CD7 [GeneID=924]) compared to the uninfected (i.e., CD7+) cells.	ADGRE1	ADGRL2	AKAP9	ANXA1	ATP5MG	ATP8A2	CCNC	CD3G	CD86	CD96	CDH1	CDK19	CEP192	COL4A6	CPVL	CTSA	DENND1B	DNAJB6	DNAJC15	DUSP4	DUSP6	ENPP2	FAM3C	FRY	FYN	GNLY	GPR171	GPR65	GZMA	GZMB	HOPX	HTR3A	IGFBP7	IGKC	IL17RB	ITGB1	JUN	KHDRBS3	LANCL1	MAOA	MDFIC	MEF2C	MEIS2	PDE4DIP	PECAM1	PKIA	PMCH	PNISR	PRUNE2	PTGS2	PTPN2	PTPN3	REV3L	RIOX2	RPIA	RWDD1	SDF4	SERINC1	SERP1	STAP1	TCTN3	TMEM45A	TRAV8-3	TSPYL1	TTN	UBE2J1	UFL1	VAPA	YPEL5
AKL_HTLV1_INFECTION_UP	> Genes up-regulated in WE17/10 cells (CD4+ [GeneID=920] T lymphocytes) infected by HTLV1 (and thus displaying low CD7 [GeneID=924]) compared to the uninfected (i.e., CD7+) cells.	ACLY	ADD2	ALDOC	AP2B1	APP	CBX1	CTNNA1	DNAJC7	ECI2	FABP5	GNAI1	GSDME	IDH2	LGALS1	LGALS3	MAP4K4	NET1	NME1	NREP	PKM	RAB4A	S100A10	SAT1	SLC39A7	SOX4	SQOR	VAMP8
ALFANO_MYC_TARGETS	> Genes up-regulated hT-RPE cells (immortalized retinal pigment epithelium) by MYC [GeneID=4609].	AATF	ABCA3	ABCC5	ABCF2-H2BE1	ACKR3	ACTR1A	ADCY3	ADD3	ADM	AFAP1	AGRN	AK4	AKAP1	AKAP12	ANXA1	ANXA7	ARL6IP1	ARPC5	ASB13	ATF7	ATP1B1	ATP8A1	ATP8B1	B4GAT1	BLM	BLMH	BMP4	CACNB2	CAMKK2	CCL2	CCN1	CCNA1	CCNI	CD1D	CD59	CDC42EP3	CDK2AP2	CDKN1C	CDX1	CELSR3	CLCN2	CLCN7	CLK1	COPB1	CPN1	CPNE3	CRIP2	CSE1L	CSRP1	CTH	CTNND1	CTSK	CYTIP	DAB2	DDB2	DDX17	DDX21	DESI1	DHCR7	DKK3	DLST	DNAJB6	DNAJC11	DSG1	DUSP2	E2F5	EBNA1BP2	ECPAS	EEF1A1	EHD1	EIF2B1	EMP1	ENPEP	EPHA1	FAM216A	FARSA	FGA	FILIP1L	FKBP4	FLOT1	FRZB	FYN	GAD2	GAS6	GLDC	GLOD4	GNAI2	GNPDA1	GOSR1	GPD1L	GPR143	GREM1	GSN	HERPUD1	HMGB3	HOXC9	HS3ST1	HSPA1L	ID3	IGFBP1	IMP4	IMPDH1	IRF1	ITGA6	ITGA7	ITGB5	KARS1	KCNH2	KCNN4	KCTD12	KIAA0930	KIF3C	LAPTM4A	LARGE1	LARP1	LASP1	LDLRAD4	LRRC17	LTBP1	LY6E	MAG	MAP1B	MARCKS	MCL1	MDN1	METAP1	MGLL	MMADHC	MME	MMP17	MSTN	MTIF2	MVP	MXI1	MYBL2	MYC	MYCBP	MYL12A	MYL6	MYLK	NBL1	NOP56	NPAS1	NPC2	OXCT1	PAFAH1B3	PAICS	PCCA	PCDH8	PCYT1B	PDCD11	PDIA5	PDLIM4	PES1	PEX5	PGAM2	PHLDA1	PICALM	PLAU	PLAUR	PLEC	PLK4	PNP	PON1	PPAT	PPIF	PPP1R15A	PPP6C	PSMG1	PTPN12	PTPRN2	PXN	PYCR1	PYGB	QDPR	QSOX1	RAB5B	RAP1GAP	RAPGEF2	RASSF4	RBBP7	RBM5	RBP1	RCC1	RER1	RND2	RRP12	RSL1D1	RSL24D1	RUNX3	RUVBL1	S100A10	SDC1	SDC4	SDCBP	SLC12A1	SLC16A1	SLC20A1	SLC39A6	SLPI	SMPD1	SMPD4	SMTN	SNRPD1	SNU13	SOX9	SPARC	STC1	STMN1	STOM	SURF2	SVIL	SYNGR2	TACC2	TARBP1	TATDN2	TCF19	TCF7L2	TCOF1	TFAP4	TGFB1I1	TGFB2	TGM2	TIMP2	TLE5	TOMM40	TP53BP2	TRAP1	TRIP6	TTLL12	TUFM	UBE2K	UCK2	VCL	VCP	WBP1L	XK	ZEB1	ZNF177
ALK_DN.V1_DN	> Genes down-regulated in DAOY cells (medulloblastoma) upon knockdown of ALK [Gene ID=238] gene by RNAi.	ABHD8	ADCY2	ADORA3	AGRP	ANGPTL7	AP1G2	AQP3	ARID3B	ATP2C2	BCO1	CAMK2A	CASQ2	CCDC81	CCR8	CD300C	CEACAM6	CEACAM7	CEP41	CHRM4	CIC	CIDEB	CLCA1	CMKLR1	CNMD	CNTNAP2	COL9A3	CRYAB	CST4	CTF1	CTRC	DIO2	DLGAP2	DNAJA4	DNASE1L2	DOC2A	DOK3	DPEP1	EFHD1	EFNA2	EGFL6	ESRP1	FAM215A	FGL2	FOS	FOXA1	FXYD6	FZD8	GABRG2	GCKR	GPA33	GPR162	GPR45	GPX2	GRB7	GRM2	GSG1	GYPE	HDAC9	HPX	HSPA1L	IFI27	IFI44L	IFI6	IGFBP6	INPP5D	IRF9	ITIH2	KAZN	KCNC3	KCNJ9	KCNN4	KIAA0408	LCN1	LDLRAD4	LGR5	LILRA6	LPA	LPAR2	MAEA	MIA	MIR124-1HG	MTHFR	MX1	MYH1	MYL10	NAT2	NDRG2	NMNAT2	NRDE2	OAS1	OLFM4	OPRD1	OR10J1	OR1D2	P2RX2	PAX1	PCDH8	PENK	PPP2R1A	PRDM14	PRELID3A	PRODH	PROZ	PRPH	PSORS1C1	PTK2B	PTPRF	PTPRZ1	PYY	RBPJL	RHO	RPL23AP7	RTP4	RXRG	SEMA3E	SEMA7A	SERPINF2	SERPINI2	SLA	SLC10A1	SLC28A2	SPTB	ST8SIA3	STUB1	TCP10L3	TEDC2	TEX13A	THSD4	TIAM1	TRIM17	TTC38	UNC93B1	USP46	UTY	VAV1	VAV2	VPS37B	ZBED2	ZFYVE26
AMIT_DELAYED_EARLY_GENES	> Delayed early genes (DEG) which are coordinately down-regulated in multiple epithelial tumor types.	ATF3	BHLHE40	BTG2	CREM	FOSL1	FOSL2	HES1	ID1	JUNB	KLF10	KLF6	MAFF	NAB2	PIAS1	RBMS1	ZFP36	ZFP36L1	ZFP36L2
AMIT_EGF_RESPONSE_120_HELA	> Genes whose expression peaked at 120 min after stimulation of HeLa cells with EGF [GeneID=1950].	AMOTL2	AREG	ARPC4	ARRB1	BCL10	BDNF	BIRC2	CDC27	CDC42EP2	CDKN1A	CEP104	CHST3	CLCF1	CXCL1	CXCL2	CXCL8	CYP1B1	CYTH1	DAG1	DAXX	DUSP4	DUSP6	EPHA2	EPHB4	F3	FOSL1	FOXC2	GADD45A	GDF15	GEM	HBEGF	HNRNPH1	IER5	IL27RA	IRS2	JAG1	JUND	JUP	KDM6B	LAT2	MAFF	MAP2K3	MAP3K14	MATK	MCF2L	MCL1	MTARC2	MVD	NAB2	NAP1L1	NDEL1	OGFR	PLAUR	PUS3	RUNX3	SAT1	SNAI1	SOWAHC	TAGLN	TBL3	TCIM	TGFA	TNFRSF10B	UBXN4	VPS37B	ZFP36L2	ZNF747	ZPR1
AMIT_EGF_RESPONSE_120_MCF10A	> Genes whose expression peaked at 120 min after stimulation of MCF10A cells with EGF [GeneID=1950].	ALDH1A3	AP1S1	APOO	BAX	BCL10	CCL20	CDV3	DUSP6	DYNC1LI1	EIF1	ENC1	EPHA2	EPOR	EREG	FOSL1	GDF15	GPR161	HBEGF	IL1A	IL1B	ING2	LIF	LSM4	MAFF	MRGBP	NAP1L1	NSUN3	PCBD1	PDLIM5	PHLDA3	PLAUR	PTPA	RPS6KA4	SDHAF1	SERPINB2	SH2D3A	SPRY4	TESK1	TRIM21	TXNRD1	YRDC
AMIT_EGF_RESPONSE_20_HELA	> Genes whose expression peaked at 20 min after stimulation of HeLa cells with EGF [GeneID=1950].	BTG2	FOS	GADD45B	JUN	NPIPA1	PILRB	PPP1R15A	PRKAR1B	ROCK2	SNAP25	TXNIP	ZC3H12A
AMIT_EGF_RESPONSE_20_MCF10A	> Genes whose expression peaked at 20 min after stimulation of MCF10A cells with EGF [GeneID=1950].	AQP3	MDFI	MMP14	PHTF1	PSMD13	RAD23B	SCARB2	SCD	SEMA3F	SLC39A7	SRPRA	THBS1
AMIT_EGF_RESPONSE_240_HELA	> Genes whose expression peaked at 240 min after stimulation of HeLa cells with EGF [GeneID=1950].	AKAP12	ARF6	ARHGDIA	ARPC4	BCL3	CAPRIN2	CD55	CDK17	CREM	DKK1	DLGAP4	DNMBP	EHBP1L1	EHD1	ELL2	EPN2	EZR	FARSA	FGF2	FHL3	GFPT2	GJB3	GRAMD2B	IL11	IL7R	ING2	LETM1	LRP8	MAT2A	NDRG1	NUP160	PCDH7	PDLIM5	PLK2	PLPP3	RBMS1	RGS2	RPS6KB2	RYK	SDC4	SH2B3	SHB	SLC7A11	SOX13	SPRED2	SRPRA	SYDE1	TBX3	THBS1	THOC1	TM4SF1	TNFRSF1A	TOP1	TPM4	TUBGCP2	TXNRD1	VAV2	YKT6	ZEB1
AMIT_EGF_RESPONSE_240_MCF10A	> Genes whose expression peaked at 240 min after stimulation of MCF10A cells with EGF [GeneID=1950].	AKAP12	B3GNT2	BMP2	DUSP4	EHD4	GABPB1	GPN2	HERPUD1	INSIG1	ITSN1	MICAL2	PCDH7	PLAU	PTAFR	PTHLH	SLC7A11	SOCS2	STK17A	TGFA	TNFRSF12A	TUBB2A
AMIT_EGF_RESPONSE_40_HELA	> Genes whose expression peaked at 40 min after stimulation of HeLa cells with EGF [GeneID=1950].	ATF3	ATL2	BCL3	BTG2	CAMKMT	CBX4	CCNA1	CCNL1	CDKN2AIP	CEBPB	DUSP1	DUSP2	DUSP5	EGR1	EGR3	HES1	ID1	IER2	IER3	IL6	JUN	JUNB	KCNJ12	KLF2	KLF6	LDLR	MBNL1	MBNL2	NFIB	NR4A1	PALMD	PIAS1	PIP5K1A	PPP1R15A	PTGS2	RNF141	SEC23A	SGK1	SLC2A3	UBE4B	UBR5	ZFP36
AMIT_EGF_RESPONSE_40_MCF10A	> Genes whose expression peaked at 40 min after stimulation of MCF10A cells with EGF [GeneID=1950].	AC037198.1	ADM	BUB1	CCN1	DUSP5	EGR1	EGR3	FOS	GNS	HSDL2	JUN	KLF6	MIS18BP1	NDUFB6	TIMM44	TUFT1	UNC93B1	ZFP36
AMIT_EGF_RESPONSE_480_HELA	> Genes whose expression peaked at 480 min after stimulation of HeLa cells with EGF [GeneID=1950].	ABHD2	ACTC1	ACTN1	AGRN	AMIGO2	ARHGDIA	ARHGEF18	ARHGEF2	B4GALT1	BCAR3	BCL2L1	BIN1	BRD2	BRD3OS	CAMSAP1	CCND1	CCND3	CD44	CDK9	CDV3	CDYL	CEP85	CHST11	COL4A1	COL4A2	CTNNB1	CYB561	DAPK3	DCLK1	DGAT1	DHPS	DIAPH1	DLGAP4	DPAGT1	DUSP4	DUSP7	EFHD2	EGFR	EGLN1	EHD1	ENC1	ERCC1	EXT1	FAM214B	FAM50B	FGFR1	FOXD1	FST	FXR2	GABPB1	GAK	GLRX3	GMDS	GPAA1	GPRC5A	GRAMD1B	HBEGF	HEBP2	HMGA1	HMGXB3	HOMER3	HPCAL1	IGFBP4	IL11	INPP1	ISG20	ITGA2	ITGA5	ITGA6	ITGB5	ITPR3	KRT17	KYAT1	LAMP1	LPCAT4	LTBR	LY6E	MAD1L1	MALL	MAP2K3	MBD1	MBP	MICAL2	MT1F	MT1H	MT1X	MT2A	MTA1	MTAP	MYO9B	NCLN	NEDD9	NET1	NFKB2	NUDT4	OSMR	P3H2	PARVA	PCGF2	PDLIM5	PDLIM7	PGAP6	PHC2	PHLDA2	PICALM	PLAU	PLAUR	PLEC	PLPP3	PMEPA1	PNO1	POM121	PPDPF	PPIAP21	PPIF	PTGS1	PTPRF	PVR	RANGAP1	RELA	RHOC	RHOD	RNF126	RRBP1	RRP1	RRP12	SEPTIN9	SERPINE1	SERPINE2	SERPINH1	SFN	SH2D2A	SLC19A1	SLC1A5	SLC25A37	SLC35F6	SMTN	SNRPF	SORBS3	SPAG7	SPHK1	STC1	SYDE1	TACSTD2	TBC1D2	TGM2	TM4SF1	TMEM158	TNFRSF12A	TNFRSF21	TNS4	TOR4A	TPBG	TRAF4	TRIO	TSPAN14	TUBB2A	TUBB4B	USF2	VASP	XAB2	YJU2	ZFP36L2	ZYX
AMIT_EGF_RESPONSE_480_MCF10A	> Genes whose expression peaked at 480 min after stimulation of MCF10A cells with EGF [GeneID=1950].	APIP	ARL4C	BDKRB1	CABIN1	CHST11	CYP27B1	EGLN1	FOXD1	FST	GFPT1	GIT2	GPR153	GRB10	HPCAL1	ITGA2	LYPD3	MAPK1	MREG	MRM2	NAV3	ODC1	PHLDA2	PLEK2	PMAIP1	POPDC3	PTHLH	RAB22A	RFC1	RHOF	SCG5	SH2D2A	SLC35G2	SMTN	SOX9	SRRD	SSNA1	STC1	SZRD1	TIMM10	TRIB3	UNC119B	VEGFA	VEGFC
AMIT_EGF_RESPONSE_60_HELA	> Genes whose expression peaked at 60 min after stimulation of HeLa cells with EGF [GeneID=1950].	ATG4A	BHLHE40	CCN1	CCN2	CCND1	CITED2	CTC-338M12.4	DCUN1D4	DNAJC24	EXOC5	FOSB	FOSL2	FOXC1	FXR1	GPRC5A	HES1	HSPH1	KCNJ12	KLF10	KLF6	LDLR	LIF	MBNL2	MED20	MOAP1	NAA15	NCKAP1	NKTR	NR4A2	NR4A3	PER1	PKM	PLSCR1	PMAIP1	PTPN11	RHOB	RUNX3	SERPINE1	SLC20A1	SLC2A3	SNAI2	SOD2	TIPARP	TNFAIP2	UGCG	VEGFA	ZFP36L1
AMIT_EGF_RESPONSE_60_MCF10A	> Genes whose expression peaked at 60 min after stimulation of MCF10A cells with EGF [GeneID=1950].	BHLHE40	C11orf68	CALD1	CCN1	CCN2	CXCL2	CXCL8	DAPP1	DLC1	EGR1	GADD45A	GLIPR1	HES1	ID1	IER2	IER3	IL6	INHBA	ITGB6	JUN	JUNB	KLF7	MAGED2	MAP3K14	MGMT	PDLIM5	PLK2	PTGER4	PTGS2	RANBP3	RND3	SLC35D2	SOWAHC	TNFAIP3	TOMM22	TP63	TPM1	TRIB1	ZC3H12A
AMIT_SERUM_RESPONSE_120_MCF10A	> Genes whose expression peaked at 120 min after stimulation of MCF10A cells with serum.	ATP8B1	BCAR3	BMP2	C3orf52	CD55	CDKN1C	CDR2L	CIZ1	CLCF1	CSTF2	CXCL10	DAPP1	DLX2	DUSP10	EDN1	ESRP2	ETS2	EZR	FEM1B	FERMT2	GADD45A	GADD45B	GBP1	GCNT1	ID1	ID2	ID3	IFIT5	IL36G	IRS2	ISOC1	JUNB	KLF10	KLF4	KLF5	KRT10	LIF	MAFF	MAP3K14	MCL1	MNT	MREG	NEDD9	PDLIM5	PDZD2	PIM1	PLAGL2	PLAUR	PPP2R5D	RAP2B	RND3	RYBP	SCHIP1	SERTAD3	SETD3	SIK1	SKIL	SOWAHC	SOX9	SPHK1	STX12	SUN1	TESK1	TRIM21	YRDC
AMIT_SERUM_RESPONSE_20_MCF10A	> Genes whose expression peaked at 20 min after stimulation of MCF10A cells with serum.	ATP8B2	DGKH	DUSP6	EPOR	GLE1	IL22RA1	ITGB1BP1	JUN	PACSIN1	SERPINB13	SLC39A9	SLC5A3	SNCA	SORBS3	SRPRA	UBBP1	WDR74
AMIT_SERUM_RESPONSE_240_MCF10A	> Genes whose expression peaked at 240 min after stimulation of MCF10A cells with serum.	ABLIM3	ADRB2	AKAP12	ALDH1A3	ANGPTL4	ARHGEF3	B3GNT2	B4GALT4	BCL2L1	BLZF1	CD24P4	CDC42EP1	CDH1	CDKN1C	CLDN1	CLTB	DKK1	DSG3	EHD4	EMP1	EZR	FBXL18	FST	GABPB1	GBP1	GLIPR1	GRAMD2B	HERPUD1	ITGA2	ITGA5	ITGB6	KRT6A	KRT6B	LRRC8B	MAP3K11	MRPL33	NECTIN2	OCLNP1	PCDH7	PDLIM5	PGBD5	PHLDA2	PHLDA3	PKP2	PRKAG2	PRSS8	SERPINB2	SERPINE1	TGFA	TGFB1I1	TGM1	THBS1	TIMM44	TJP1	TLR2	TM4SF1	TNFRSF21
AMIT_SERUM_RESPONSE_40_MCF10A	> Genes whose expression peaked at 40 min after stimulation of MCF10A cells with serum.	AC037198.1	ADM	ATF3	CITED2	CLIC4	CXCL2	CXCL3	DCN	DTX2P1-UPK3BP1-PMS2P11	DUSP1	EGR1	FOS	FOSB	FPR1	GLRX3P2	GLUL	GM2A	IL1A	JUN	KLF6	LGMN	MCL1	NAMPT	NR4A1	NR4A2	PVR	RGS2	SLC16A4	TCTN2	TOMM22	TP63	WEE1	ZFP36
AMIT_SERUM_RESPONSE_480_MCF10A	> Genes whose expression peaked at 480 min after stimulation of MCF10A cells with serum.	ACTBP9	ACTN4	ADGRG2	APIP	B4GALT4	CD24P4	CDV3	COPS8	COX10	CYB5R1	FOSL1	GMEB2	HSPBP1	KRT10	KRT6A	MALL	MCM10	MFAP5	MOB3B	MRGBP	MRM2	MT1F	NSMF	OR7E12P	PARG	POLR1G	PTX3	PVR	S100P	SIGMAR1	SLC25A32	SLC26A2	SPRR1A	SPRR1B	SPRR2A	SSNA1	TIMM23	TPM1	ZBTB24
AMIT_SERUM_RESPONSE_60_MCF10A	> Genes whose expression peaked at 60 min after stimulation of MCF10A cells with serum.	BHLHE40	BMP1	C1orf116	CALD1	CCL20	CCN1	CCN2	COBLL1	CXCL8	CYBRD1	DUSP5	EGR1	EGR3	ELL2	EREG	ETS2	FN1	FRMD4B	GAS1	HBEGF	IER2	INHBA	IRS2	ITSN1	KLF7	MAFB	MAGED2	MAP3K8	MBNL2	NR4A2	NUAK2	PCBD1	PDLIM5	PIP5K1A	PLK2	PMAIP1	PNRC1	POT1	PTGER4	PTGS2	PXMP4	RCAN1	RHOB	SCD	SERPINB13	SGK1	SLC35D1	SOX4	STK38L	TCEAL1	TGIF1	TM4SF1	TNC	TNFAIP3	TRIB1	TUFT1	VGLL3	ZC3H12A
ANATOMICAL_STRUCTURE_DEVELOPMENT	> Genes annotated by the GO term GO:0048856. The biological process whose specific outcome is the progression of an anatomical structure from an initial condition to its mature state. This process begins with the formation of the structure and ends with the mature structure, whatever form that may be including its natural destruction. An anatomical structure is any biological entity that occupies space and is distinguished from its surroundings. Anatomical structures can be macroscopic such as a carpel, or microscopic such as an acrosome.	ABLIM1	ACHE	ACIN1	ACTA1	ACTN2	ACVR1	ACVR1B	ACVR2A	ACVRL1	ADAM12	ADAM22	ADAM23	ADAMTS4	ADAP2	ADGRB1	ADGRG1	ADGRV1	ADORA1	ADORA2A	AEBP1	AFF2	AGGF1	AGRN	AHSG	ALAS2	ALDH3A2	ALDH5A1	ALK	ALOX12B	ALPK3	ALS2	ALX1	AMIGO1	AMOT	AMTN	ANG	ANGPTL3	ANGPTL4	ANK1	ANKH	ANKRD7	ANOS1	ANXA2	APAF1	APBA1	APBA2	APLP1	APOA5	APOE	AQP4	ARAP1	ARAP3	ARF6	ARFIP2	ARHGEF2	ARNT2	ARSL	ARTN	ASIC2	ATN1	ATP2A2	ATP2B2	ATP2C1	ATP5IF1	ATP6V0A4	ATP6V1B1	ATXN10	ATXN3	AVIL	AZU1	B3GNT5	BAIAP2	BAX	BCL10	BDNF	BICD1	BLNK	BMP1	BMP10	BMP2	BMP4	BMPR1B	BMX	BNC1	BOC	BPNT1	BPTF	BRAF	BRSK2	BTD	BTG1	BTG4	BTK	C1GALT1	CACNA1H	CACNB2	CALCA	CALML5	CANX	CAP1	CAP2	CAPN3	CARTPT	CASP14	CASQ2	CASR	CBLN1	CBY1	CCDC88A	CCL2	CCL4	CCM2	CCN1	CCN2	CD1D	CD2AP	CD3D	CD3G	CD4	CD40LG	CD79A	CD9	CDC42	CDC42BPB	CDC42EP1	CDC42EP2	CDC42EP4	CDC42EP5	CDH13	CDK5	CDK5R1	CDK6	CDSN	CDX1	CEBPG	CELF3	CELSR1	CENPF	CEP290	CES1P1	CHERP	CHRD	CHRM1	CHRM2	CHRM3	CHRNA1	CHRNA4	CHRNA7	CHUK	CIT	CITED2	CLASP2	CLEC3A	CLEC3B	CLN5	CLN8	CLTCL1	CMKLR1	CNTFR	CNTN4	CNTN6	COL10A1	COL11A1	COL12A1	COL13A1	COL17A1	COL18A1	COL19A1	COL1A1	COL1A2	COL2A1	COL4A2	COL4A3	COL4A4	COL5A2	COL5A3	COL6A3	COL7A1	COL9A1	COL9A2	COMP	CORIN	CPM	CPNE6	CRABP2	CRB1	CRIM1	CRMP1	CRX	CSDE1	CSF1	CSPG5	CSRP3	CST6	CTF1	CTNS	CUL7	CXCL1	CXCL10	CXCL8	CYFIP1	CYP46A1	DCLK1	DCN	DCSTAMP	DCT	DCX	DEAF1	DGCR2	DGCR6	DHCR24	DKK3	DKKL1	DLG1	DLG4	DLL3	DLX2	DLX5	DLX6	DMBT1	DMBX1	DMP1	DMRT1	DMRT2	DNAI2	DNAJC19	DNER	DOC2A	DPYSL2	DPYSL3	DPYSL4	DPYSL5	DRD2	DRP2	DSCAM	DSCAML1	DSP	DSPP	DTX1	DUOX1	DUOX2	DVL1	DVL2	DVL3	DYNLL1	DYRK1A	DYRK3	EBP	ECE2	EDA	EFNA5	EFNB2	EFNB3	EGF	EGFL7	EGR2	EGR3	EHF	EIF2AK3	EIF2B1	EIF2B2	EIF2B3	EIF2B4	EIF2B5	ELF3	ELN	EMCN	EMD	EMP1	EN1	ENC1	ENG	EOMES	EP300	EPGN	EPHB1	EPHB2	EPHB4	ERAP1	ERBB2	ERCC2	ERCC3	EREG	ERVW-1	ESS2	ETS1	ETS2	ETV7	EVC	EVPL	EXT1	EXT2	EXTL1	EYA1	EYA2	EYA3	EYA4	EZH1	F2R	FABP1	FABP5	FABP7	FARP2	FAT1	FBN1	FBN2	FEZ1	FEZ2	FGD1	FGD2	FGD3	FGD4	FGD5	FGD6	FGF1	FGF10	FGF11	FGF12	FGF13	FGF14	FGF16	FGF17	FGF18	FGF19	FGF2	FGF3	FGF5	FGF7	FGF8	FGFR1	FGFR3	FHL3	FKTN	FLI1	FLNA	FLOT2	FOXC1	FOXC2	FOXE1	FOXG1	FOXL2	FOXN1	FOXO3	FOXO4	FOXP2	FRZB	FSCN2	FSHR	FST	FTO	FZD2	FZD5	FZD9	GAA	GATA3	GATA4	GATA6	GCLC	GCLM	GCM1	GCM2	GDA	GDF10	GDF11	GDNF	GFRA3	GHR	GHRHR	GHRL	GHSR	GJB1	GJB5	GLI1	GLI2	GLMN	GLRB	GMFB	GNPAT	GPC3	GPC4	GPR45	GREM1	GRIK1	GSC2	GSS	GSTM3	GSTP1	GUSBP14	GYPC	HAND1	HAND2	HBEGF	HCCS	HCK	HCLS1	HDAC4	HDAC5	HDAC7	HDAC9	HES1	HESX1	HEY1	HEY2	HEYL	HIRA	HMGCR	HNF1B	HOXA11	HOXA13	HOXA4	HOXB13	HOXB5	HOXC11	HOXC13	HOXD13	HPCAL4	HRAS	HSD17B3	HTATIP2	HTT	IER3	IFI16	IFRD1	IGF1	IGF2	IGF2BP2	IGF2BP3	IGFBP3	IGFBP4	IKZF1	IKZF3	IL10	IL12B	IL17F	IL18	IL1RAPL2	IL2	IL20	IL27	IL3	IL31RA	IL4	IL7	INHA	INHBA	IQCB1	IRAG2	IRX4	ITGA11	ITGA2	ITGA7	ITGAX	ITGB1BP2	ITM2B	JAG2	JAK2	JARID2	JRKL	KALRN	KAT6A	KAT8	KCNH1	KCNIP2	KCNMB2	KCNMB4	KCNN3	KCNQ2	KEL	KIAA1217	KIRREL3	KL	KLF10	KLF4	KLK5	KLK7	KLK8	KMT2A	KRT1	KRT10	KRT13	KRT14	KRT15	KRT16	KRT17	KRT18	KRT19	KRT2	KRT3	KRT31	KRT32	KRT34	KRT35	KRT4	KRT5	KRT6A	KRT6B	KRT83	KRT85	KRT9	KRTAP5-9	L1CAM	LAMA2	LAMA3	LAMB1	LAMB3	LAMC1	LAMC2	LARGE1	LARGE2	LBX1	LCK	LDB1	LECT2	LGI1	LHB	LHCGR	LHX1	LHX3	LHX6	LIG1	LIG3	LIMA1	LIMK1	LINC01587	LMO4	LMX1B	LRCH4	LRRC4C	LSAMP	LSR	LST1	LY6H	LYN	LYVE1	LZTR1	MAB21L1	MAB21L2	MAFB	MAL	MAML3	MAP1S	MAP4K1	MAP4K2	MAP7	MAPK12	MAPT	MARK2	MARK4	MAS1	MATK	MATN3	MBNL1	MBP	MCAM	MDGA1	MDGA2	MDK	MEA1	MEF2A	MEF2B	MEF2C	MEF2D	MEPE	MEST	MGP	MKKS	MKX	MLF1	MLXIPL	MMP9	MNX1	MOBP	MOG	MPPED2	MPZL2	MRAS	MRPL40	MRTFB	MSI1	MSTN	MSX1	MSX2	MTM1	MUSK	MYBPC3	MYEF2	MYF5	MYF6	MYH11	MYH3	MYH6	MYH7	MYH9	MYL6	MYL6B	MYLIP	MYO16	MYOC	MYOD1	MYOZ1	NAB2	NAGLU	NAIP	NASP	NAT8	NCKAP1	NCL	NCOA4	NCOA6	NDP	NDUFS4	NDUFV2	NEDD8	NELL1	NEURL1	NEUROD2	NEUROG1	NEUROG3	NF1	NF2	NFAM1	NFE2L1	NHEJ1	NHLH1	NHLH2	NINJ1	NINJ2	NKX2-2	NKX2-6	NKX6-1	NLGN1	NME2	NMUR2	NNAT	NOG	NOTCH1	NOTCH2	NOTCH3	NOTCH4	NOX4	NPAS1	NPAS2	NPHP3	NPPB	NPR1	NPR3	NPTN	NPTX1	NR0B1	NR2C2	NR2E1	NR5A1	NR5A2	NRCAM	NRDC	NRGN	NRL	NRP1	NRP2	NRSN1	NRTN	NRXN1	NRXN3	NSD2	NTF3	NTNG1	NTNG2	NUMBL	ODAM	OLFM1	ONECUT2	OPHN1	OSTF1	OTX2	P2RX5	PAFAH1B1	PAFAH1B3	PAPSS1	PAPSS2	PARD3	PARD6B	PAX1	PAX2	PAX3	PAX4	PAX5	PAX6	PAX7	PAX8	PBX1	PBX3	PBX4	PCDH1	PCDH18	PCDHA1	PCDHA10	PCDHA11	PCDHA2	PCDHA3	PCDHA4	PCDHA5	PCDHA6	PCDHA7	PCDHA8	PCDHAC1	PCDHAC2	PCDHB10	PCDHB11	PCDHB12	PCDHB13	PCDHB14	PCDHB15	PCDHB16	PCDHB17P	PCDHB2	PCDHB3	PCDHB4	PCDHB5	PCDHB6	PCDHB9	PCNT	PCP4	PCSK9	PDGFC	PDPN	PDX1	PES1	PF4	PHGDH	PHLDA3	PHOX2B	PHYH	PICK1	PITPNM1	PITX1	PITX2	PITX3	PKD1	PKD2	PLAC1	PLCE1	PLG	PLOD1	PLP1	PML	PMP22	PNMA1	POSTN	POU1F1	POU2F3	POU3F3	POU4F1	POU4F2	POU5F1	POU6F1	POU6F2	PPARD	PPP1R17	PPP2R5D	PPT1	PRDX1	PRELP	PRKACG	PRKCI	PRKN	PRL	PROK2	PROP1	PROX1	PRPS1	PSPN	PTBP3	PTCH1	PTCH2	PTEN	PTF1A	PTH	PTH1R	PTHLH	PTN	PTPRC	PTPRZ1	PTS	RAB26	RAB3D	RAC1	RAC3	RACGAP1	RAG1	RAPGEFL1	RASA1	RASGRP4	RBM45	RBP2	RCAN1	RCAN3	RET	RHOB	RND1	RNF103	RNH1	ROBO1	ROBO2	ROBO4	RORB	RPL10A	RPS19	RPS6KA3	RPS6KA6	RTN1	RTN4	RTN4RL1	RTN4RL2	RUNX1	RUNX2	S100A7	S100B	S1PR3	SALL1	SART1	SCEL	SCG2	SCIN	SCMH1	SCML1	SCML2	SCN8A	SCRG1	SECTM1	SEMA3B	SEMA4F	SEMA5A	SERF1B	SERPINF1	SERPINI1	SFRP1	SFRP5	SFTPB	SFTPD	SGCA	SGCB	SGCD	SGCE	SGCG	SH3GL1	SH3GL2	SH3GL3	SHC3	SHH	SHOX	SHOX2	SHROOM1	SHROOM2	SHROOM3	SHROOM4	SIAH1	SIM1	SIM2	SIRT2	SIX1	SIX2	SIX3	SIX6	SLC40A1	SLIT1	SLIT2	SLIT3	SMAD2	SMARCA1	SMPD1	SMTN	SMURF1	SNAI2	SNCA	SNRK	SNTG2	SOCS5	SOD1	SOX10	SOX11	SOX13	SOX14	SOX15	SOX3	SOX8	SPARC	SPEG	SPG7	SPHK1	SPI1	SPINK5	SPN	SPOCK1	SPON2	SPP2	SPRR1A	SPRR1B	SPRY2	SRD5A2	SRGN	SRI	SSH1	ST8SIA2	ST8SIA4	STAB1	STAT3	STATH	STK4	STMN3	STS	STX2	SUFU	SVIL	SYK	TAGLN	TAGLN3	TAOK2	TAZ	TBR1	TBX1	TBX10	TBX19	TBX3	TBX4	TBX5	TBX6	TBXT	TCF12	TCF15	TCF21	TCOF1	TDGF1	TEAD4	TENM1	TFAP2A	TFAP2B	TGFB1	TGFB2	TGFB3	TGM3	TGM5	TH	THBS4	THY1	TIE1	TIMELESS	TIMM8A	TINAG	TLE1	TLE2	TLE3	TLE5	TLL1	TMEM176B	TMOD2	TNFRSF11B	TNFSF12	TNFSF13	TNNI3	TPD52	TPP1	TRAPPC2	TRAPPC4	TRIM13	TRIM15	TRIM3	TRPC5	TRPS1	TSHB	TTN	TWIST1	TWIST2	UBB	UBE3A	UFD1	UGCG	UGT8	UNC5C	UPK1A	UPK1B	UPK2	UPK3A	USH2A	UTP11	UTP3	UTRN	VAMP5	VANGL2	VAX2	VCL	VCX3A	VEGFA	VLDLR	VWC2	WAS	WFS1	WHRN	WNT1	WNT11	WNT2B	WNT5A	WNT7A	WNT8B	YWHAG	YWHAH	ZAP70	ZBTB16	ZBTB7B	ZIC1	ZIC2	ZNF141	ZNF384	ZNF675
AP1_Q2_01	> Genes having at least one occurence of the transcription factor binding site V$AP1_Q2_01 (v7.4 TRANSFAC) in the regions spanning up to 4 kb around their transcription starting sites.	ABCA2	ACADVL	ADAM15	ADAMTSL1	ADAMTSL2	ADCY8	ADORA2A	AGPAT4	AIF1L	AKAP1	AKT3	ANK3	AQP5	ARPC5L	ATP1B1	AXIN2	BAG2	BARHL2	BICDL1	BRD2	BRINP1	C11orf49	C1orf210	C2CD2L	C9orf139	CA9	CDKN1A	CHRM1	CILK1	CKMT1B	CLC	CLDN15	CLDN4	CLIC1	CLRN1	CLSTN3	CMAS	CMTM2	CNTF	COBL	COL1A2	COL27A1	COQ8B	CPA6	CRYGS	CXCL14	CYTOR	DDR2	DGKA	DIRAS1	DLG4	DNAH5	DNAJA4	DSG1	DUSP14	DUSP9	DYNC1H1	DYRK1A	DYSF	EEF1A1	EFNA1	EIF4E	EIF4G1	ELAVL2	ELAVL4	ELK3	EN1	ENO2	EPB41L1	EPHB2	EYA1	FAM180A	FAM53B	FAP	FBXO24	FHOD1	FLI1	FLNC	FOSL1	FOXA1	FOXL2	GAB2	GFAP	GGN	GJB3	GPR158	GPR162	GPR3	GPR55	GPR87	GSE1	H3-3B	HBEGF	HCLS1	HCN3	HMCN1	HOMER2	HPSE2	HS3ST3B1	HSPB6	HSPB8	IL11	IL1RN	IL9	IMPDH1	IRAK1	ITPKC	KAZN	KCNH2	KCNK10	KDM3A	KLF12	KLF15	KLF5	KLHL40	KLHL41	KRT16	KRT8	KRTCAP2	LAMA3	LAMB3	LAMC2	LDB3	LIMK2	LMNA	LMOD3	LONRF3	LPP	LRCH4	LTBP3	LUC7L	MAST2	MECP2	METAP1	MGST3	MIDEAS	MITF	MMP1	MMP12	MORF4L2	MPV17	MRGPRF	MYBPH	MYOZ2	NAT9	NCDN	NCOA6	NDEL1	NDRG2	NEBL	NFATC4	NKAPD1	NLGN3	NR0B2	NR1D1	NRAS	NRN1L	NTN4	NUAK1	OLR1	OMG	OR2F1	ORAI1	P2RX6	PADI3	PADI4	PAK6	PCDH9	PCSK1N	PDZD9	PERP	PI15	PIH1D2	PKP3	PLA2G2E	PLCD1	PLEKHH3	POLR1G	PPP1R9B	PPP2CA	PPP2R2C	PROSER3	PRPF38B	PSMD11	PSMD4	PSME4	PTP4A1	PTPRH	PTPRN	RAB30	RAB34	RAP1GAP2	RAP2C	RB1CC1	RBPJ	RBPMS	REXO2	RGS8	RHBDF1	RIMS1	RIN1	RIPK4	RIT1	RNF144B	RNF149	RPL23A	RPS20	RTN3	RTN4	RUNDC3A	S1PR2	SCOC	SEMA3B	SERTAD1	SFXN5	SH3RF2	SHANK2	SKIDA1	SLC26A9	SLC30A3	SLC41A1	SLC4A11	SLC6A14	SLC6A5	SLC9A1	SLC9A8	SLITRK6	SMARCA2	SNCB	SNX10	SQSTM1	SRC	SRGAP2	STARD13	STK40	STN1	STRADB	SYP	SYTL1	TAC1	TCF12	TCF4	TENT5B	TFE3	TINAGL1	TMCC1	TMEM104	TNFRSF12A	TNXB	TRAK2	TRAPPC3	TRIB1	TRIM46	TRIML1	TTC1	TUBB4A	UBALD1	UBE2R2	UBE3A	UCN2	USP13	USP3	VASP	VIT	WASF2	WDFY3	WDFY3-AS2	WNT6	XIRP1	XPO6	XPOT	YPEL5	ZFAND5	ZNF385B
AP4_Q6_01	> Genes having at least one occurence of the transcription factor binding site V$AP4_Q6_01 (v7.4 TRANSFAC) in the regions spanning up to 4 kb around their transcription starting sites.	ABR	ACTA1	ACTB	ACVR1	ADGRL3	AGBL5	AICDA	ALK	ALPK2	ANK1	ANXA8	APOBEC2	ARHGEF2	ASB5	ATF7IP	BACH1	BARX2	BCL2L2	BEST3	BNC2	BRD4	BRINP1	BTBD3	CADM2	CADPS	CBFA2T3	CCDC177	CCDC191	CCL27	CCND2	CCNE2	CD72	CDC42SE1	CDH6	CDK5R2	CDKN1B	CELF3	CHRD	CHRNG	CKM	CLDN15	CLEC14A	CLIP1	CLVS1	CNTN2	CREB3L1	CSF1R	CSMD3	DALRD3	DCAF17	DES	DLG2	DLL4	DMD	DRP2	DVL3	E2F1	EFNA1	EIF4ENIF1	EPHB2	ERF	ETV1	EYA1	FAM98A	FGF12	FGF13	FGF17	FITM1	FNDC5	FRMPD1	GABPB2	GAS7	GFI1	GGNBP2	GIGYF2	GNB3	GOLPH3L	GPR162	GPR37L1	GRIK3	GRIN2B	GRIN2D	GRK5	H2AC7	H2BC3	H3C3	H3C4	HES6	HID1	HJV	HMGN2	HOOK1	HOXA3	HOXC12	HPCA	HSD3B7	HSPB6	HYAL2	IGF1R	IKZF2	ISL1	ITPR3	JPT1	KCNJ2	KCNMB3	KCNN2	KCNQ5	KCNS3	KDM2A	KIRREL2	KLF13	KLHL40	KLK13	KNCN	LGALS1	LINC01089	LNX1	LURAP1L	MAP3K13	MASP1	MBNL2	MCAM	MEF2D	METTL8	MIR22HG	MLIP	MLLT11	MLYCD	MOSPD1	MPPED2	MSS51	MYC	MYCBP	MYCN	MYH3	MYLK	MYO18A	MYO7A	MYPN	NADK2	NAGLU	NANOS1	NDNF	NDST4	NDUFA4L2	NDUFAF3	NEURL1	NEXN-AS1	NHLH2	NOL4	NOSIP	NOTCH1	NUMBL	OR10J1	OR2L13	ORAI3	PAICS	PAX1	PCBP4	PDGFB	PLPP7	PNMA1	POLD4	PPAT	PPP1R17	PPP3CA	PPP3CB	PREX2	PRKCB	PRKCG	PRMT6	PROSER3	PRRG2	PSD	PSIP1	PTH1R	PTPN7	QTRT2	RAB3A	RAB5B	RAPSN	RASGEF1A	RASL12	RBFOX1	RBMS3	RGS12	RGS8	RIN1	RNF121	RNF213	RORC	RPA3	RSRC1	RTKN	RTL9	RUFY1	RXRG	S100A8	SEZ6	SH3BP1	SHOX2	SMARCA1	SORBS1	SOX12	SOX2	SPATS1	SPG21	SPOCK2	SPOP	STIM1	STX17	SUMO2	SVIL	SYNRG	SYT6	SYTL2	TAZ	TFAP4	TGFB3	TGIF1	THPO	TMEM109	TMEM184A	TMOD4	TNNC2	TNNI2	TNNT2	TPPP3	TRIM46	TRIM8	TRIT1	TRPC4	TUBA4A	TUBA4B	TUBB2B	TUBB4A	UBE2D3	USF1	USP54	VEGFA	VWA5A	WBP1L	WDR81	WNT10A	WNT2B	WNT6	YTHDF2	YWHAZ	ZMAT3	ZMIZ1	ZMYND8	ZNF385A	ZNF593	ZNF646	ZNF668	ZRANB1	ZSWIM8
APOPTOTIC_PROGRAM	> Genes annotated by the GO term GO:0008632. The intracellular signaling cascade that results when a cell is triggered to undergo apoptosis.	ACIN1	AIFM1	AIFM3	APAF1	BAD	BAK1	BAX	BBC3	BCL2L1	BCL2L10	BID	BIK	BNIP3	CASP2	CASP3	CASP7	CASP8	CASP8AP2	CASP9	CDIP1	CDKN2A	CECR2	CIDEA	COL4A3	CYCS	DEDD2	DFFA	DFFB	DIABLO	DNM1L	F2	F2R	FOXL2	GPX1	GZMA	GZMB	HIP1	IFI6	IFNB1	IFT57	LCK	MCL1	MOAP1	MTCH1	NDUFA13	NLRC4	PDIA2	PMAIP1	PPT1	PSEN2	SFN	SMAD3	SOD1	STAT1	TNFSF15	TOP2A	TP53	TPD52L1	VCP	VDAC1
APPEL_IMATINIB_RESPONSE	> Genes up-regulated by imatinib [PubChem=5291] during dendritic cell differentiation.	ACP5	APOC1	APOD	APOE	ASAH1	C5AR1	CD163	CD300A	CD68	CTSA	CTSB	CTSD	CTSH	CTSL	CTSZ	ENG	FUCA1	GBA	GM2A	GNS	GUSB	HEXA	HEXB	LAMP1	LAMP2	LILRB3	MSR1	NEU1	OSBPL3	PLD1	PLSCR1	PPARG	RARRES1
APPIERTO_RESPONSE_TO_FENRETINIDE_DN	> Genes down-regulated in A2780 cells (ovarian carcinoma) exposed to fenretinide [PubChem=1744].	ARFGEF2	ARMC9	ASNS	ATP5F1B	ATP5MF	ATP5PO	BANF1	C11orf49	C1orf198	CCNDBP1	COL3A1	CYB5B	DHFR	EGFR	EIF3F	EPC1	FCGR1A	FLI1	FMNL1	H2AZ1	H4C3	HEATR4	IARS2	IFITM2	IFITM3	ISCU	LDHA	MBOAT7	MDH1	MDH2	MON1B	MTX2	NDUFA2	NDUFC1	PGK1	PPIH	PPP1CC	PSAT1	PTCD3	PTMA	RSU1	SERPINB2	SET	SIGMAR1	SLC3A1	SLC4A5	TMSB4X	TRIM28	UBALD2	UGGT2	UQCR10
AR_Q2	> Genes having at least one occurence of the transcription factor binding site V$AR_Q2 (v7.4 TRANSFAC) in the regions spanning up to 4 kb around their transcription starting sites.	ABCG2	ADAM7	ADCYAP1	ADNP	AGER	AMMECR1	AMY2A	ANKS1A	APOLD1	APPBP2	ARMC5	BARHL2	BDNF	C2CD2L	CA11	CAPNS2	CD36	CDC42EP3	CLDN17	CPEB4	CYLD	DAB2	DACH1	DLX3	DMD	ECI1	EIF4EBP1	EIF4ENIF1	ENKD1	ERGIC1	ETV6	FEZF2	FGF14	FGF23	FIP1L1	FOXA1	FOXP2	GANC	GJB1	GRHL2	GRWD1	GSDMA	GSK3B	GSX1	HAPLN1	HECTD4	HIVEP1	HNRNPUL1	HOXA3	HOXB6	HOXC4	HOXC6	IKZF2	IL16	INHBA	ITGA6	KCNA5	KCNJ1	KCNK10	KCNK12	KCTD15	KLF15	LARP4	LINC00114	LINC00472	LRP1	LSM14B	LUC7L	LUC7L3	MAP1B	MAP4K5	MCMBP	MSTN	NCDN	NDP	NFE2	NPHP4	OTP	PAX3	PAX9	PFKFB4	PHOX2B	PIEZO2	PLEKHA6	PPARGC1A	PPP1R2B	PPP2R1B	PSME2	RAB11A	RARB	RBM3	RBMS1	RELCH	RERE	RIMS2	RREB1	RWDD1	SDCBP2	SEC16B	SEMA4C	SESN3	SFXN5	SIX3	SKIL	SLC12A8	SLC18A1	SNAP25	SREK1	STRIP1	SYNCRIP	TFAP2D	TLE3	TMEM86A	TNS2	TRAF6	TRIP11	TSC22D3	TSHZ3	USP54	VCPIP1	WDR47	WNT3	WNT9A	YTHDF3	ZHX2	ZNF423
AREB6_02	> Genes having at least one occurence of the transcription factor binding site V$AREB6_02 (v7.4 TRANSFAC) in the regions spanning up to 4 kb around their transcription starting sites.	ADAM11	ADGRG3	AFF3	AHI1	AMPD1	ANKHD1	ANKHD1-EIF4EBP3	APEH	ARFIP2	ARHGAP44	ARMC8	ARMCX2	ATF2	AXIN2	BCL2L1	BCL6	BMF	BZW2	C6orf62	CADM2	CAMKK1	CAVIN2	CCDC106	CCDC140	CDH13	CHRM1	CLDN7	CNOT9	COL11A2	COX6A2	CPNE1	CRAT	CREBZF	CSF3	CTCF	CTPS2	CYSTM1	DCDC1	DCTN1	DDAH2	DDR1	DDX4	DENND4A	DGKG	DLG2	DLL4	DMD	DMPK	DNAJB5	DNAJC13	DNASE2B	DNMT3A	DOCK4	DRP2	DTNA	EDEM3	EDN1	EFNA1	EGLN3	EHF	EPN2	ERBB3	ERBB4	ETV3	EYA2	FADS3	FAM131A	FAM78A	FAM81A	FBXL19-AS1	FBXO24	FDPS	FLNB	FNBP1L	FOS	FOXA1	FOXL2	FSHB	GABRA3	GABRQ	GADD45A	GDNF	GGN	GJB1	GNA14	GNAT1	GPR158	GPR174	GPR87	GPRIN1	GPX1	GRID2	GRIK3	GRIK4	GUCY1B1	HES7	HMGCS1	HNF1B	HNF4A	HOXD3	HPSE2	HRH3	HYPK	IGF1	IKZF2	IL13RA1	ING3	IP6K2	IRF2BPL	IRX4	ITGA3	JADE1	KBTBD8	KCNG3	KCNH5	KCNIP4	KCNK16	KDM3B	KHDRBS2	KIF13A	LAMC2	LCP1	LGI2	LLGL2	LMNTD2	LMO2	LNX2	LPCAT3	LRCH4	LY6G6C	MAP2K6	MAP3K5	MAP7	MAPK10	MTMR11	MTMR4	MUSK	MYL3	MYO18A	NBEA	NECTIN4	NKX2-1	NOL4	NOVA1	NRF1	NRP2	NRXN3	NTF3	NYAP1	OCLN	OMG	OSR1	OTUD7B	OTX1	PABPN1	PAX3	PCDH1	PCP4	PDE7A	PGM2L1	PIK3R1	PISD	PITX2	PLA2G4D	PLAG1	POLR1D	POU2AF1	POU3F4	POU4F1	PRDM1	PROX1	PRPH	PTF1A	PTPA	RAB5B	RBFOX2	RBM39	RFFL	RGMA	RIMS1	RNASE4	RO60	ROGDI	RRAGC	RTN1	RUNX1T1	S100A1	S100A14	S100A16	SAMD12	SCN5A	SEMA3A	SH2D6	SH3GL2	SH3RF1	SHH	SIAE	SLC12A6	SLC16A8	SLC23A3	SLC6A7	SLC6A9	SMG1	SOSTDC1	SOX10	SOX4	SPA17	SPEG	SPPL3	SPTBN1	SRSF7	STAG1	SYT3	TAB2	TAGLN2	TBX19	TDRD3	TIMM10B	TMEM139	TMEM150A	TMEM151A	TMEM62	TMEM88	TRIB1	TSPAN33	TSPAN8	TUBA1C	TUBA4A	TUBA4B	TXNDC12	UBAP2L	UBE2D1	UBE2E1	UBXN10	UCHL5	UNC45A	USP1	USP2	USP37	USP48	VAT1	VGF	VKORC1L1	WBP2	WDPCP	WFIKKN2	WNT10B	WNT6	WNT9A	WT1	WT1-AS	WWP2	YARS1	ZC3H10	ZFHX3	ZHX2	ZNF277	ZNF296	ZNF467
AREB6_03	> Genes having at least one occurence of the transcription factor binding site V$AREB6_03 (v7.4 TRANSFAC) in the regions spanning up to 4 kb around their transcription starting sites.	ACTA1	ADAM12	ADGRG6	AHR	AJUBA	AKTIP	ALX3	ANKRD13B	AP1S2	APP	ARFIP2	ARHGAP26	ARHGEF38	ARTN	ASIC4	ATF6	ATXN1	BCL7A	BICDL1	BRSK1	C12orf42	CACNB3	CAMTA2	CAVIN2	CBX8	CCDC78	CCKAR	CCL20	CD2AP	CDH3	CDK14	CEL	CHAC1	CHRM1	CHRNB1	CIZ1	CRB3	CRELD1	CRMP1	CTNNBIP1	CTNND1	CUEDC1	CXCR4	CYRIA	DDAH1	DENND4A	DGKA	DGKZ	DIO2	DLG2	DMD	DMXL1	DNAH17	DNMT3A	DNMT3B	DOC2A	DOK7	DSCAM	DSCAML1	DSG2	DST	DSTN	E2F1	EBF1	EHD1	ELL3	ELMO1	ENHO	EPCAM	ERBB3	ERP29	EXTL3	EYA1	FA2H	FAF1	FAM117B	FBXO24	FCMR	FGF8	FGF9	FGR	FITM1	FLNB	FOXA1	FRMD5	FST	FUT8	GHDC	GLI1	GNA12	GNG8	GPD1	GRHL3	HCRTR1	HDAC3	HMCN1	HNF1B	HNF4A	HOXA11	HSP90B1	IGF2	IGF2-AS	IKZF2	IL17C	IL1RAPL1	IL4	IRF6	ITGA6	ITGB4	JAG1	JAKMIP1	JMJD1C	KCNJ11	KCNK16	KHDRBS2	KIF1C	KLHL1	KLHL23	KREMEN2	KRT8	L3MBTL2	LAMC2	LARP1B	LARP4	LIMA1	LIMK2	LLGL2	LMNTD2	LMO3	LPAR1	LRCH4	LRP5	LRRC8D	LRRN1	LSP1	LSR	LYL1	MAB21L1	MACROH2A1	MAPK14	MARCKSL1	MED26	MEGF8	MEIS2	MID1IP1	MINK1	MLLT3	MMP16	MPC2	MRPL14	MRTFA	MTUS1	MYH10	NAT8L	NBEA	NCOR1	NECTIN4	NFE2	NGF	NGFR	NKAIN4	NPEPPS	NPNT	NR4A2	NRF1	NTRK3	NUMBL	OSR1	PAQR5	PARD6A	PCYOX1L	PDE11A	PDE1C	PDGFA	PHACTR3	PHF1	PIM2	PLAGL2	PLCB2	PLEKHH3	PNCK	PNKP	PNOC	POFUT1	POU4F1	POU4F2	PPM1J	PPP1R14C	PPP1R16B	PPTC7	PRMT3	PRR15	PSD3	PYM1	RASSF7	RELL2	REM2	REPIN1	RGMA	RHBDF2	RIMKLA	RIPK4	RNF182	ROCK1	RPS6KB1	S1PR1	SCN3B	SCNN1G	SCUBE2	SEMA3F	SEMA4G	SERF2	SH2D3C	SHKBP1	SIK2	SKAP1	SLC16A6	SLC24A3	SLC30A3	SLC44A1	SLC48A1	SLC7A11	SLC9A7	SMTN	SNAP25	SPEG	SRSF7	SSBP3	SSBP4	SSH3	SSX2IP	STARD13	STRADB	SYT2	SYVN1	TACC2	TEC	TECTA	TEX37	THRA	TIMM10B	TLNRD1	TLX2	TMEM116	TNNI1	TNNT3	TOX2	TRAK2	TSPAN2	TSPAN33	USP15	USP46	VAT1	VGLL4	VSX2	WDR5	WDR6	WWC2-AS2	YIPF6	ZEB1	ZNF462	ZNF503	ZNF710
AREB6_04	> Genes having at least one occurence of the transcription factor binding site V$AREB6_04 (v7.4 TRANSFAC) in the regions spanning up to 4 kb around their transcription starting sites.	AGBL5	AKT2	ANKRD22	APOLD1	ARF6	ARMC8	ARPP19	ASPN	ATOH8	ATP1B4	ATP8B3	BCL11A	BCL9L	BDNF	BMF	BMP4	BRMS1L	C12orf4	CADM2	CCDC148	CCDC91	CCN2	CDC37L1	CDKN2C	CHD6	CHST1	CIITA	CLEC7A	CLIC1	CLMP	CMKLR1	COL8A1	COLCA1	CRYAB	CWF19L2	CYTIP	DCLK2	DDX17	DEF6	DENND2B	DLG2	DMD	DUSP6	EBF2	EDN1	EFNA1	EFNB2	EIF4G1	ELAVL4	ELOVL6	EML3	ERBB3	ERG	ESPNL	ESRRG	FAM180A	FAP	FBLN5	FCHSD2	FES	FEZF2	FGF13	FGF9	FLRT1	FOXA1	FOXA2	FOXN3	FOXP2	FSIP2	FUT8	FZD1	GABRQ	GART	GATA6	GEMIN4	GNB4	GOLM2	H1-2	H2AZ2	HEXIM2	HIP1R	HIVEP3	HMGB1	HNF4A	HNRNPUL1	HOXA11	HOXA2	HOXA6	HOXC10	HPCAL1	HR	HSPB2	HTR2C	IGF1R	IL7R	IRX5	ITGBL1	ITIH2	JADE2	JAKMIP2	JUNB	KCNJ2	KCNK5	KDM3A	KLF12	KLF5	KLF7	KLHL17	KMT2A	KRT83	LAG3	LGI2	LINC00905	LINC01138	LINC02687	LMO4	LMOD1	LRRC8A	LRRN3	LST1	LTA	LTBP1	M6PR	MAFB	MAGOHB	MAP1A	MAPK3	ME1	MEIS2	MIDEAS	MMRN1	MRPL51	MSH5	MXI1	NACA2	NACA4P	NAV3	NDST4	NDUFA4L2	NEDD9	NEUROG1	NF1	NFATC4	NFIX	NFKB1	NIPBL	NMNAT2	NOC2L	NOL4L	NR6A1	NRK	NUP98	NXF3	OLFML3	OMG	OTP	OTUD7B	OTX2	OXSM	PABPC5	PAN3	PATL1	PCBP4	PCDH7	PCF11	PCGF5	PCYT2	PDCD4	PDE3B	PDZRN4	PHEX	PIK3R3	PKP4	PLAGL2	PLEC	POFUT1	POU4F1	PPP1R1B	PPP1R9B	PPP3CB	PRDM1	PRKAG1	PSMA1	PURB	PURG	PXN	RAB35	RACK1	RAD51AP1	RASGRF1	RFX5	RHBDL3	RNF24	ROM1	RORA	RUBCNL	SDK2	SEPTIN4	SERTAD4	SH2B3	SHC3	SKIDA1	SLA2	SLC25A23	SLC30A3	SLC44A1	SLC7A11	SLCO2A1	SLN	SMARCA2	SNAP25	SON	SOSTDC1	SOX10	SOX11	SOX4	SPART	SRSF2	STAG2	STAT6	STX5	SWAP70	SYT16	TAFA1	TAGLN2	TCF4	TFAP2D	TFCP2L1	TGIF1	TJP1	TMC5	TNFRSF17	TRAF3IP3	TRERF1	TRIM14	TRPS1	TSGA10	VAMP4	VAX1	VPS26A	WBP2NL	WDPCP	WNT2	WNT2B	WNT4	WRN	XPO1	ZADH2	ZC3H11A	ZEB2	ZNF436	ZNF503	ZNF521
ARID3B_TARGET_GENES	> Genes containing one or more binding sites for UniProt:Q8IVW6 (ARID3B) in their promoter regions (TSS -1000,+100 bp) as identified by GTRD version 20.06 ChIP-seq harmonization.	ADAMTSL5	ADCY10P1	ADCY2	ANGEL1	AOPEP	AP002748.4	ATG16L2	ATXN2	BCAR3-AS1	BRD1	BRF1	C11orf68	C1orf162	C4BPB	CA11	CCDC181	CCDC39	CCDC39-AS1	CDCA4P2	CDH8	CDK17	CEP192	CEP350	CEP72	CLDN4	COLEC12	CX3CR1	CYB5RL	DCAF8	DMAP1	DNAJC19P1	DPP3	DRAP1	ENTPD8	EXOSC10	FAM120A	FAM13C	FAM230G	FRG1HP	GAL	GDF9	GRM6	H1-10	H3Y1	HIPK1	HNRNPA3P9	HSD17B3	IL9RP4	IQGAP1	ITGA7	ITPRIP	JARID2	KATNBL1P2	KCTD19	KNTC1	KRTAP9-8	LCNL1	LINC00470	LINC00922	LINC02248	LINC02593	LINC02630	LRRC34P1	LRRC74A	MALAT1	MCOLN1	MCUR1	MFSD12	MIR34C	MPPED2	MRPS7	MYC	NBPF1	NCOA6	NUP54	OASL	PARN	PAX6	PFN1P1	PGS1	PHF3	PIM3	PIP5K1B	PPP2R3A	PRF1	PRIM2	PRKCH	PTGER4P2	PTPN2P1	PYGO2	QRFP	RASGRP2	RBM4	RBM4B	RIN1	RN7SKP226	RN7SKP239	SIGLEC30P	SLC35F3-AS1	SLC4A8	SPEF2	STMND1	STX12	TCEAL3	TENM2	TGFB2	TGFB2-AS1	TRAPPC9	TRAV4	UNC5B-AS1	USP48	ZC3H7A	ZMYND19P1	ZNF192P2	ZNF410
ARNT2_TARGET_GENES	> Genes containing one or more binding sites for UniProt:Q9HBZ2 (ARNT2) in their promoter regions (TSS -1000,+100 bp) as identified by GTRD version 20.06 ChIP-seq harmonization.	ABCB8	ABCC10	ABCC3	ABCF2	AC002116.2	AC011921.1	AC036103.1	AC124068.2	ACAD9	ACBD3	ACIN1	ACOX1	ACOX3	ACSS2	ACTR8	AFF1	AHI1	AK3	AL118506.1	AL139021.2	AL157911.1	ALKBH6	ALKBH7	ANKHD1	ANKHD1-EIF4EBP3	ANKRD18A	ANKS1A	AOPEP	AP1S3	AP3M2	AP4M1	APEX1	APPBP2	APTR	AREL1	ARFIP1	ARID2	ARIH2	ARPC5	ARV1	ASCC2	ASCC3	ASH2L	ATAD2B	ATF7	ATF7-NPFF	ATF7IP	ATM	ATP10B	ATP5F1C	ATP5MC2	ATP6V1B2	ATP8B1	AUP1	B3GAT3	B9D1	BBC3	BBOF1	BCAS3	BDNF-AS	BLOC1S3	BRIP1	C11orf1	C11orf72	C12orf29	C12orf45	C12orf76	C14orf119	C16orf72	C19orf47	C19orf48	C1orf43	C2CD3	C6orf99	C8G	CAAP1	CACNA2D4	CALR	CAPN10	CARNMT1	CARS2	CASP9	CATSPERG	CC2D1B	CCDC125	CCDC142	CCDC146	CCDC25	CCM2	CCND2	CCT6B	CCZ1B	CD274	CD44	CD55	CDC7	CDC73	CDCA7L	CDV3	CENPM	CEP131	CEP152	CEP164	CEP350	CEP44	CERT1	CFAP69	CHD8	CHEK1	CIC	CITED2	CKMT2-AS1	CLCN3	CLCN6	CNBD2	CNTLN	CNTROB	COA6	COA6-AS1	COMMD1	COMMD10	COPS7A	COQ10A	COQ5	COQ6	CORO7	COX20	COX6A1	CPLANE2	CPSF2	CREB3	CREBL2	CSF1	CSNK1D	CTDSP2	CTR9	CTU1	CUL5	CYP51A1	CYP51A1-AS1	DAB1	DAG1	DBT	DCAF17	DCP1B	DDX1	DDX21	DDX46	DELE1	DEPDC4	DERL2	DESI2	DHDH	DHPS	DNAJA3	DNAJB1	DNAJC16	DNAJC21	DNAL1	DPCD	DPY19L4	DRAIC	DSE	DTWD1	DTWD2	DUSP10	DUSP19	DXO	DYNLL1	DYRK2	EAF2	EDC3	EDEM2	EEF1AKNMT	EFCAB14	EHBP1	EHD4	EHF	EIF2A	EIF3K	EIF4A1	EIF6	ELL	EMC10	EMC6	EMG1	ENC1	ENKUR	ENPP3	ENTPD3-AS1	EPHA1	ERCC1	ERI2	ETFBKMT	EXOC6B	EXOSC2	FAM117B	FAM185BP	FAM200B	FAM201A	FAM227B	FAM71E1	FAM83C-AS1	FANCE	FARP2	FAS	FAU	FBXL17	FBXL5	FBXO33	FBXO45	FBXO8	FBXW5	FCF1	FDXACB1	FKBP2	FMN1	FRMD5	FUCA1	FUT8	FXR2	G3BP1	G3BP2	GABARAP	GATAD2A	GBF1	GCLC	GCNT3	GMCL1	GNAI3	GNB2	GOSR1	GSE1	GSTCD	GSTZ1	GTF2H4	GTF2IP12	GTF2IRD1P1	GUK1	GYS1	H3P41	H4C1	H4C2	HACD1	HAGH	HARS1	HARS2	HAUS2	HAUS8	HECTD4	HELQ	HEXA	HEXA-AS1	HEXIM1	HMBOX1	HMOX1	HNMT	HNRNPC	HNRNPD	HNRNPD-DT	HNRNPK	HSD17B12	HSPA9	HSPBAP1	HTRA2	HYKK	IFNGR1	IFRD2	ILF3	ILF3-DT	IMPDH2	ING1	INIP	INTS12	INTS5	INTS9	IP6K2	IQCB1	IQCC	IQGAP3	ITFG2	ITFG2-AS1	ITGB1	ITGB1-DT	ITPKA	KBTBD4	KCNK1	KDM4C	KIAA0319L	KIF3A	KIN	KLC4	KLHL20	KLHL7	KLHL7-DT	KNSTRN	KPNA3	KRBA2	KRT8	LDHA	LIN7C	LINC00271	LINC00471	LINC00886	LINC01465	LINC01623	LINC01970	LINC02427	LINC02453	LINC02851	LPCAT3	LRP6	LRRC57	LRRC59	LSM8	MAN2A2	MANCR	MAP4K1	MAPK7	MAST4	MAST4-AS1	MBD2	MCEE	MCFD2	MCM7	MDP1	MED1	MED23	MED29	MEMO1	METTL8	MFSD11	MIPEP	MIPEPP3	MIR194-2HG	MIR4521	MIR4734	MIR5787	MIR6853	MIRLET7I	MIS12	MLF2	MORF4L2	MORF4L2-AS1	MORN1	MPHOSPH10	MPND	MRM1	MRPL16	MRPL18	MRPL19	MRPL2	MRPL21	MRPL32	MRPL35	MRPL49	MRPL57	MRPS15	MRPS18C	MRPS31	MRPS31P4	MRRF	MSH5	MSH5-SAPCD1	MSL2	MSMP	MTERF3	MTFR1L	MTHFR	MVK	MXI1	MYCBP	MYCL	MYG1	MYO10	MYO9B	NABP2	NAPA	NAPRT	NASP	NBN	NCDN	NCL	NDC1	NDUFA3	NDUFB1	NDUFS2	NDUFS3	NDUFV1	NEIL1	NEURL4	NF2	NFYA	NGDN	NGRN	NIPAL1	NOLC1	NOP2	NOP56	NPAT	NPIPB2	NRAV	NRBF2	NSD3	NUP42	NUTF2	NWD1	OARD1	OCEL1	OMA1	OSCAR	OSGEP	PAF1	PAQR4	PARP2	PARP8	PCLAF	PCM1	PCNX4	PFAS	PGAP4	PGK1	PHACTR4	PHB2	PICK1	PIWIL2	PKMYT1	PKP2	PLA2G4C	PLD3	PLEKHA6	PLEKHM3	PLK3	PLPP5	PMM2	PNKP	PNRC2	POC1B	POLG	POLK	POLR1B	PPAN	PPAN-P2RY11	PPME1	PPP1R11	PPP1R12B	PPP2R3B	PRELID1	PRKAR1A	PRPF3	PRPF38B	PRPF4B	PSMA2	PSMA4	PSMB1	PSMB7	PSMD8	PSMD9	PSMF1	PUS1	PWWP2A	PXN-AS1	RAB24	RABGEF1	RABIF	RACK1	RAE1	RALB	RBM18	RBM3	RBM6	RER1	REXO5	RGL1	RHBDD1	RHEBL1	RMI1	RN7SL346P	RN7SL774P	RNF10	RNF20	RNF216	RNU2-2P	RNU6-2	ROPN1L	RPA2	RPL10	RPL24	RPL29	RPL30P11	RPL7L1	RPLP0	RPPH1	RPS15	RPS17	RPS26	RPS27L	RPS3A	RPS6KB1	RPS7	RRS1	RRS1-AS1	RSBN1L	RSRP1	RUFY1	RUVBL2	S100A6	SAE1	SAMD12	SAMD4B	SAR1B	SC5D	SCAI	SCAMP1	SCAMP2	SCYL2	SDCBP2	SDHAF1	SEC24C	SEC31A	SELENOW	SEPTIN4-AS1	SEPTIN7P14	SERP1	SERTAD3	SFXN5	SGF29	SGTB	SH2B1	SH3BGRL2	SIKE1	SKA1	SKA3	SKP1	SLC25A23	SLC25A39	SLC25A42	SLC25A45	SLC26A2	SLC35A3	SLC35C2	SLC35E4	SLC49A4	SLC4A1AP	SLC52A3	SMC3	SMG9	SNHG12	SNHG15	SNORA16A	SNORD95	SNX29	SOCS2	SOD2	SP3	SRRM2	SRRT	SRSF2	SS18	STAP2	STK19	STXBP3	SUPT7L	SURF6	SYF2	SYN2	TARS2	TBL3	TBP	TCP1	TEDC1	TEN1	TEN1-CDK3	TENT4A	THAP2	THNSL1	THUMPD1	TIGD4	TIMM22	TIPARP	TIPARP-AS1	TLN1	TM2D3	TM9SF1	TMED4	TMEM102	TMEM126A	TMEM170A	TMEM191A	TMEM192	TMEM259	TMEM39A	TMEM50A	TMEM70	TMEM9B	TMEM9B-AS1	TMOD3	TOB2	TOMM5	TP53	TPD52	TPD52L2	TRABD2A	TRAPPC1	TRAPPC6A	TRAPPC8	TRIM2	TRIM37	TRIP11	TRMO	TRMT44	TSPAN31	TSPAN8	TSPYL4	TSR1	TTC13	TTC14	TTC17	TTC31	TTC7A	TUBD1	TUBGCP6	TUFM	UBAP2L	UBE2L6	UBLCP1	UGGT1	USE1	USO1	USP42	VAMP1	VARS2	VILL	VIPR1-AS1	VPS26C	VPS39	VRK2	VRK3	VTA1	VTRNA1-2	WASF2	WBP2	WDR41	WDR53	WDR74	WDR89	WIPF2	WRAP53	XPO1	XXYLT1	YBX1	YJU2	YTHDF2	ZBTB26	ZBTB48	ZCCHC2	ZCCHC9	ZFC3H1	ZNF107	ZNF3	ZNF33A	ZNF391	ZNF394	ZNF428	ZNF451	ZNF473	ZNF484	ZNF581	ZNF600	ZNF77	ZNF830	ZSCAN20	ZSWIM4
ASH1L_TARGET_GENES	> Genes containing one or more binding sites for UniProt:Q9NR48 (ASH1L) in their promoter regions (TSS -1000,+100 bp) as identified by GTRD version 20.06 ChIP-seq harmonization.	AAGAB	AAMP	AARS1	ABCA11P	ABCA7	ABCB8	ABHD17B	ABHD2	ABHD8	AC002116.2	AC005759.1	AC005837.1	AC008752.2	AC009107.2	AC009518.1	AC010210.1	AC011476.3	AC015936.1	AC018521.5	AC020915.2	AC025682.1	AC090001.1	AC092338.2	AC096734.2	AC099518.4	AC099520.1	AC124068.2	AC124242.1	AC132192.2	AC132938.3	AC139887.2	ACAP2	ACAT2	ACBD4	ACO2	ACOT8	ACTG1P25	ACTL6A	ACTN1	ACTN1-AS1	ACYP1	ADAD2	ADAMTSL5	ADD1	ADGRD1	ADGRD1-AS1	ADPRHL1	AEN	AFF1	AFMID	AGBL5	AGPAT1	AGPAT5	AHCYL2	AHSA1	AIDA	AK2	AKAP8	AKAP8L	AKIRIN2	AKR1E2	AL118506.1	AL132639.2	AL445231.1	ALDH4A1	ALKBH6	ALKBH7	ALOX12-AS1	ANAPC15	ANAPC5	ANKFY1	ANKHD1	ANKHD1-EIF4EBP3	ANKRD11	ANKRD16	ANKRD23	ANKRD27	ANKRD28	ANKRD39	ANKRD54	ANKZF1	ANP32A	ANP32E	AP001160.1	AP001922.1	AP002449.1	AP002495.1	AP1G1	AP2A1	AP2S1	AP3M2	APC2	APTR	AREL1	ARF3	ARHGAP19	ARHGAP19-SLIT1	ARHGEF10	ARID4A	ARID4B	ARL13B	ARL16	ARL4A	ARL6IP6	ARMC1	ARMH1	ARMH4	ARNTL	ARPC3	ARPC4	ARPC4-TTLL3	ARRDC4	ARVCF	ASAH1	ASPM	ATF7	ATF7-NPFF	ATF7IP2	ATG101	ATG16L2	ATG3	ATG4C	ATG9A	ATP5F1B	ATP5IF1	ATP5MC1	ATP5PD	ATP6AP1	ATP6AP2	ATP8A1	ATP8B3	ATPAF2	ATXN2L	AURKA	BABAM1	BAGE2	BAHD1	BAIAP3	BANP	BAZ1B	BBS12	BBX	BCAS3	BCCIP	BCL2L1	BCL6	BIVM	BLOC1S3	BLZF1	BMT2	BOD1	BORA	BPGM	BRCA1	BRIP1	BROX	BTD	BUB1	BUB3	BX322639.1	BZW1	C10orf143	C16orf72	C17orf58	C19orf81	C1orf109	C1orf216	C1QTNF6	C21orf58	C22orf39	C3orf18	C4orf47	C5orf22	C7orf50	C9orf85	CA11	CABIN1	CACNA1G	CALCOCO1	CALM3	CALN1	CALR	CAMTA1	CAMTA1-DT	CANX	CARS2	CASP8AP2	CAT	CBLN1	CBX3	CBX5	CBX8	CBY1	CCDC130	CCDC137	CCDC144NL	CCDC144NL-AS1	CCDC148	CCDC159	CCDC163	CCDC174	CCDC61	CCDC66	CCDC77	CCHCR1	CCNB1	CCNB1IP1	CCNB2	CCNF	CCNJ	CCNK	CCNL2	CCT3	CCT7	CCZ1	CCZ1B	CD70	CDC23	CDC25C	CDC45	CDCA2	CDCA3	CDCA7	CDCA7L	CDCA8	CDIPT	CDIPTOSP	CDK1	CDK11A	CDK11B	CDK12	CDK16	CDK2AP2	CDKL3	CDKN3	CDON	CDR2	CEBPG	CENPA	CENPE	CENPF	CENPK	CENPM	CENPN	CENPQ	CENPX	CEP131	CEP164	CEP192	CEP295	CEP41	CEP44	CEP68	CEP89	CEP95	CETN2	CETN4P	CFAP20	CFAP221	CFAP43	CGGBP1	CH17-340M24.3	CHAF1A	CHASERR	CHCHD2	CHCHD6	CHD6	CHD9	CHEK2	CHMP4B	CHRNB1	CIC	CIT	CKAP2	CKAP2L	CKAP5	CKS1B	CKS2	CLHC1	CLK3	CLPB	CLSTN3	CLUHP3	CMC2	CNEP1R1	CNNM3	CNOT1	CNOT3	CNPY3	COASY	COL23A1	COMMD6	COPE	COPS3	COPS5	COPS7B	COPZ1	COQ7	COQ8A	COTL1	COX6B1	COX7C	CPEB4	CPSF2	CREB3L3	CREB3L4	CREBRF	CRTC2	CSE1L-AS1	CSPP1	CSTF1	CTPS1	CTTNBP2NL	CUL2	CYB5A	CYB5B	CYB5RL	CYHR1	CYLD	CYP2R1	CYTH2	DAP3	DAPK3	DAZAP2	DCAF11	DCAF15	DCAF4	DCAF7	DCP2	DCTN4	DCUN1D3	DCUN1D4	DDA1	DDIAS	DDIT3	DDOST	DDX19B	DDX23	DDX39A	DDX49	DDX5	DDX50	DDX54	DEDD2	DEF8	DENR	DERL3	DGAT2	DHCR24	DHCR24-DT	DHCR7	DHFR2	DHRS2	DHX38	DICER1	DICER1-AS1	DISP3	DLGAP5	DMXL1	DNAAF3	DNAAF6	DNAI3	DNAJB5	DNAJB5-DT	DNAJC11	DNAJC28	DNM2	DOHH	DOLPP1	DPH2	DRC3	DROSHA	DUSP10	DYNC1I2	DYNLL1	E2F3	EBP	ECT2	EDEM3	EDF1	EED	EEF1AKNMT	EEF1D	EEF1E1	EEF1E1-BLOC1S5	EEFSEC	EFCAB11	EFCAB6	EFNB2	EHD4	EIF2AK3	EIF2AK3-DT	EIF5	ELAC2	ELMO2	ELOC	ELP4	EMC9	EME1	EML2	ENSA	ENTPD1-AS1	EP400P1	EPB41L4A-AS1	ERCC2	ERCC5	ERCC6L2	ERCC8	ERI2	ERI3	ERP44	ERV3-1	ESCO2	ETF1	ETV5	EVI5L	EWSR1	EXOC4	EXOSC1	EZH2	F11R	FAAP24	FADS2	FAHD1	FAM117A	FAM126A	FAM126B	FAM156A	FAM168A	FAM172A	FAM204A	FAM222B	FAM227A	FAM32A	FAM53C	FAM72A	FAM72B	FAM83D	FAR1	FAR1-IT1	FASTKD3	FBH1	FBXL19	FBXO24	FBXO33	FBXO5	FBXO8	FBXW11	FCF1	FCF1P8	FCHO1	FDFT1	FDPS	FEM1A	FEN1	FER	FGD5-AS1	FGD6	FGF7	FHIT	FICD	FKBP14	FKBP8	FLAD1	FLCN	FLJ31104	FMN1	FNBP4	FOS	FOXK2	FRAT1	FRG1	FRG1-DT	FRYL	FTSJ3	FUS	FUT8	FYN	G3BP1	GACAT1	GATAD2A	GATAD2B	GATB	GBAP1	GBF1	GDF11	GGCT	GGPS1	GID4	GIPC1	GLA	GLCCI1	GLO1	GLRX5	GNA12	GNB2	GOLGA3	GOLGB1	GOLPH3L	GOLT1B	GOT1	GPR108	GPR137C	GRIPAP1	GRK4	GSK3B	GSPT1	GTF2A1	GTF2E1	GTF2H4	GTPBP1	GTPBP3	GTPBP6	H2AC11	H2AC12	H2AC15	H2AC4	H2AC7	H2AW	H2AX	H2AZ2	H2BC11	H2BC12	H2BC15	H2BC7	H2BU1	H3-3B	H3C12	H4C11	H4C12	H4C2	H4C3	H4C4	H4C5	H4C8	HACL1	HAGH	HAUS8	HBP1	HDAC4	HDAC4-AS1	HDAC8	HDDC2	HDGFL2	HERC3	HES1	HGS	HIKESHI	HINFP	HINT2	HIRA	HJURP	HLA-F-AS1	HLTF	HMG20A	HMGB1	HMGCS1	HMGN3	HMMR	HNRNPA1	HNRNPA2B1	HNRNPAB	HNRNPC	HNRNPH2	HNRNPK	HNRNPL	HNRNPR	HNRNPUL1	HNRNPUL2	HNRNPUL2-BSCL2	HOMEZ	HRAS	HSCB	HSF2	HSP90B1	HSPA5	HSPA8	HSPB6	HSPBAP1	HYAL2	IARS1	IBTK	ID2	ID2-AS1	IFRD2	IFT27	IFT52	IK	IL10RA	IL23A	IL6ST	ILF2	ILF3	ILF3-DT	IMMP1L	INCENP	ING1	ING4	INPP5B	INTS3	INTS4	INVS	IP6K1	IQCH	IREB2	ISCA2	ISLR2	ISOC2	JMJD6	JPT1	JPT2	JUP	KANK3	KANSL1	KANSL2	KAT6B	KAT7	KATNB1	KBTBD4	KCNAB2	KCNH5	KCNQ1OT1	KCTD10	KCTD2	KCTD7	KCTD9	KDM4A-AS1	KDM4B	KHSRP	KIAA0319L	KIAA0895L	KIF18B	KIF1B	KIF9	KLF10	KLF5	KLF6	KLHDC10	KLHDC9	KLHL18	KLHL25	KLHL28	KLHL6	KMT5C	KPNA2	KPNA4	KPNB1	LAMP1	LAMTOR2	LAMTOR4	LANCL2	LAPTM4A-DT	LARS1	LCA5	LCMT1	LCMT1-AS1	LEMD3	LENG1	LIN37	LINC00240	LINC00431	LINC00476	LINC00595	LINC00642	LINC01257	LINC01287	LINC01511	LINC01572	LINC01756	LINC01952	LINC01971	LINC02210	LINC02210-CRHR1	LIPE-AS1	LLPH	LLPH-DT	LMAN2	LMBR1L	LMCD1	LMCD1-AS1	LMNTD2	LMO4	LNX2	LRCH4	LRP4-AS1	LRPPRC	LRRC28	LRRC29	LRRC41	LRRC45	LRRC74B	LSM4	LTBP4	LTN1	LYPLA2	LYRM1	MACO1	MAEA	MAF1	MAGI3	MANF	MAOA	MAP3K3	MARCHF2	MAT2A	MAU2	MBD6	MBOAT2	MBTD1	MCM3	MCM5	MCPH1-AS1	MDC1	MDH2	MDM1	MED19	MED24	MED29	MED30	MED8	MEIS1	MEIS2	METTL17	METTL23	MFSD12	MGRN1	MIA	MIA-RAB4B	MIA2	MICE	MIR22HG	MIR29B2CHG	MIR301B	MIR3143	MIR3181	MIR4479	MIR4999	MIR5188	MIR638	MLEC	MMAB	MMACHC	MMUT	MORN4	MOSPD3	MPHOSPH8	MPND	MPP2	MPRIP	MPV17L2	MPZL1	MRPL18	MRPL20-AS1	MRPL24	MRPL27	MRPL37	MRPL50	MRPS12	MRPS18B	MRPS30	MRPS30-DT	MSANTD4	MSH2	MSL3	MSMO1	MSTO1	MTCH1	MTERF3	MTFR2	MTHFD2	MTMR12	MTMR4	MTMR9	MTOR	MTR	MTRR	MVD	MVK	MXD4	MYH10	MYL12A	MYLPF	MYO9B	MZT1	NAA60	NABP2	NAIF1	NAP1L4	NARF	NARS1	NBR1	NCDN	NCK2	NCOA2	NDUFA2	NDUFAF2	NDUFAF8	NDUFB1	NDUFB11	NDUFB3	NDUFS3	NDUFS8	NEK10	NEK3	NELFE	NEMP1	NF2	NFATC2IP	NFKBIB	NFYA	NGDN	NIPAL3	NLGN2	NLK	NME7	NOL6	NOP14	NOSIP	NPC2	NPHP4	NR2C2	NR2F2-AS1	NR6A1	NRAV	NRDC	NRL	NSDHL	NSFL1C	NSUN3	NSUN5	NUBP2	NUCB2	NUCKS1	NUDCD2	NUDT13	NUDT16	NUDT2	NUDT21	NUMB	NUP62CL	NUP98	NXT2	OARD1	OGFOD1	OIP5-AS1	OLMALINC	ONECUT2	OR1AB1P	ORC2	ORMDL2	OSBPL9	OSTC	OTUB2	OXLD1	P2RX6P	P4HB	PABPN1	PACSIN2	PAF1	PAIP2B	PAN2	PANK2	PANK2-AS1	PARP16	PARP3	PASK	PAXIP1	PAXIP1-AS2	PAXIP1-DT	PC	PCLAF	PCNT	PCSK4	PDCL	PDE12	PDE6D	PDIA4	PDIA6	PDK2	PDP2	PDXDC1	PDXDC2P	PDXDC2P-NPIPB14P	PDXP	PDXP-DT	PEAK1	PER1	PER2	PET100	PEX1	PFDN4	PGAP2	PGD	PGK1	PGP	PHB	PHF12	PHF5A	PHPT1	PHRF1	PHTF2	PIF1	PIGN	PIN1	PIPOX	PKNOX1	PKP4	PLA2G15	PLA2G4E-AS1	PLAC1	PLCL1	PLEKHA8	PLPBP	PMEL	PMF1	PMF1-BGLAP	PMVK	PNKD	PNN	PNPO	POGLUT2	POLG	POLR1A	POLR1D	POLR1G	POLR2I	POLR3K	PPIA	PPM1B	PPP1R10	PPP1R13L	PPP1R3F	PPP1R7	PPP2R5A	PPP2R5E	PPP5D1	PPP6R3	PPWD1	PQBP1	PRADC1	PRCP	PRDM2	PRKACA	PRKCE	PRKCI	PRMT1	PROSER3	PRPF31	PRPF40A	PRR11	PRR14	PRRG2	PRSS3	PSAT1	PSIP1	PSMA3-AS1	PSMA5	PSMB3	PSMC5	PSMD4	PTBP1	PTCD3	PTDSS1	PTMA	PTP4A2	PTRH1	PWWP2A	PXMP4	PYCR2	QRSL1	R3HDM1	RAB11B	RAB11B-AS1	RAB28	RAB39A	RAB3A	RAB3D	RAB40B	RAB4B	RAB4B-EGLN2	RAB5B	RAB5C	RAB8A	RABL3	RACGAP1	RAD54L	RALB	RALGPS1	RAP2B	RASSF7	RBL2	RBM10	RBM27	RBM3	RBM39	RBM4	RBM42	RBM48	RC3H2	RCL1	RCN2	RECQL	REEP6	RELCH	RERE	RFC1	RFWD3	RFX1	RFX2	RGS9BP	RHBDD3	RHCE	RHPN1	RHPN1-AS1	RIMBP2	RIOK2	RITA1	RMI1	RMND5A	RNASEK	RNASEK-C17orf49	RND1	RNF121	RNF13	RNF167	RNF181	RNF26	RNF34	RNF5	RNF6	RNFT1	RNFT1-DT	RNFT2	RNU2-17P	RNVU1-15	RNVU1-19	RNVU1-26	ROGDI	RP2	RPL18A	RPL19	RPL32	RPL32P3	RPL38	RPL6	RPS11	RPS19	RPS26	RPS27A	RPS3A	RPS7	RRBP1	RRP9	RSBN1L	RTN4	RTN4IP1	RTP4	RTRAF	RUVBL1	SAP130	SAP30L	SAP30L-AS1	SAPCD2	SARNP	SARS2	SBNO1-AS1	SCAI	SCAMP2	SCYL3	SDHD	SELENOO	SELENOW	SEPTIN6	SERTAD1	SERTAD2	SETD3	SETD5	SFPQ	SFXN5	SH3D21	SHARPIN	SHC1	SHKBP1	SIN3A	SIRT2	SKA2	SKIV2L	SLC11A2	SLC17A7	SLC25A11	SLC25A19	SLC25A25	SLC25A28	SLC25A42	SLC25A53	SLC26A2	SLC2A8	SLC35A5	SLC35E2A	SLC35F2	SLC39A1	SLC39A3	SLC43A2	SLC46A3	SLC49A4	SMARCA2	SMARCE1P5	SMC3	SMIM12	SMIM7	SMPD4P1	SMTN	SMUG1	SMYD3	SNAI3-AS1	SNHG10	SNORA13	SNORD59A	SNRNP25	SNRNP40	SNRPB2	SNRPE	SNRPF	SNX11	SNX12	SNX16	SNX32	SOD2	SORT1	SP1	SP2	SP2-AS1	SP3	SPAG7	SPC24	SPC25	SPG7	SPNS1	SPRING1	SPRYD3	SPSB3	SPTLC2	SRGAP2	SRGAP2C	SRI	SRP19	SRP9	SS18	SSBL4P	SSR3	SSR4	SSX1	SSX3	SSX6P	ST3GAL2	ST3GAL3	STAG3L1	STAG3L3	STAP2	STARD3NL	STARD4	STARD7	STAT3	STIP1	STK11	STK11IP	STK35	STK40	STPG1	STRIP1	STT3A	STX4	STXBP5-AS1	STYXL1	SUCO	SUGP1	SUN1	SYF2	SYNGAP1-AS1	SZT2	TADA3	TAF15	TAF2	TAFA2	TANGO2	TARDBP	TARS1	TARS2	TASOR2	TBC1D10B	TBC1D17	TBC1D22B	TBCB	TCAM1P	TCERG1	TCF19	TCP1	TCP11L2	TCTN3	TDP1	TDRKH	TDRKH-AS1	TEDC1	TEPSIN	TESK2	TFPT	THAP8	THUMPD3-AS1	TICRR	TIGD5	TIMM17B	TIMM8B	TK1	TLE6	TM9SF4	TMBIM6	TMEM115	TMEM160	TMEM161A	TMEM167A	TMEM205	TMEM208	TMEM217	TMEM218	TMEM248	TMEM256	TMEM256-PLSCR3	TMEM258	TMEM260	TMEM38A	TMEM45A	TMEM45B	TMEM53	TMEM60	TMEM70	TMEM94	TMEM97	TMPO	TMPOP2	TMTC4	TMX2	TNPO2	TNPO3	TNRC6B	TOGARAM1	TOM1L2	TOMM40	TOMM40L	TOP2A	TOP2B	TP53BP1	TPD52L2	TPI1P2	TPRA1	TPRN	TPST1	TPX2	TRAF2	TRAFD1	TRAPPC6A	TRIM11	TRIM59	TRIM68	TRIOBP	TRIP10	TSACC	TSPAN15	TSPAN31	TSPEAR-AS2	TSPYL6	TTBK2	TTC16	TTC23	TTC41P	TTC9C	TTF2	TTLL5	TTLL7	TUBA5P	TUBB4B	TUBGCP5	TULP3	TXNDC16	TXNIP	TXNL4B	TYK2	UBA1	UBALD2	UBC	UBE2B	UBE2I	UBE2Q1	UBE3B	UBQLN4	UBR2	UFC1	UFD1	UFSP2	UGP2	UIMC1	UNG	UQCRC2	UQCRH	UROS	USF3	USP1	USP15	USP5	UTP18	UVRAG	UVRAG-DT	VARS2	VBP1	VCP	VEZT	VIPAS39	VPS4B	WARS1	WBP1	WBP1L	WDCP	WDR25	WDR36	WDR45	WDR6	WDR62	WDR81	WDR83	WDR83OS	WDR89	WDTC1	WFS1	WHAMM	WRAP53	XAB2	XIST	XPO1	XRCC3	XRCC4	YBX1	YIF1A	YIPF4	YJU2	YPEL1	YPEL2	YWHAQ	YY1AP1	Z83847.1	Z97055.2	ZBED5	ZBED5-AS1	ZBTB18	ZBTB20	ZBTB22	ZBTB3	ZBTB5	ZBTB9	ZC2HC1C	ZCCHC17	ZDHHC13	ZDHHC16	ZDHHC5	ZDHHC9	ZFYVE21	ZKSCAN5	ZMYM2	ZMYM5	ZMYND8	ZNF100	ZNF101	ZNF107	ZNF117	ZNF133	ZNF138	ZNF143	ZNF169	ZNF175	ZNF189	ZNF195	ZNF225	ZNF226	ZNF227	ZNF253	ZNF257	ZNF267	ZNF273	ZNF292	ZNF300	ZNF300P1	ZNF317	ZNF341-AS1	ZNF343	ZNF384	ZNF417	ZNF43	ZNF431	ZNF436	ZNF436-AS1	ZNF493	ZNF519	ZNF526	ZNF552	ZNF555	ZNF556	ZNF564	ZNF574	ZNF597	ZNF611	ZNF622	ZNF626	ZNF654	ZNF66	ZNF675	ZNF678	ZNF680	ZNF687	ZNF687-AS1	ZNF688	ZNF689	ZNF691	ZNF695	ZNF701	ZNF714	ZNF718	ZNF720	ZNF721	ZNF724	ZNF726	ZNF736	ZNF738	ZNF77	ZNF774	ZNF775	ZNF785	ZNF8	ZNF8-ERVK3-1	ZNF837	ZNF92	ZNF93	ZRANB3	ZSCAN20	ZSWIM1	ZSWIM3	ZSWIM4	ZWINT	ZZZ3
ASTIER_INTEGRIN_SIGNALING	> Integrin signaling signature in precursor B leukemia (PBL) cells:  fibronectin (FN1) [GeneID=2335] vs control treatment with poly-L-lysine.	ABCA4	ACACB	ACSL3	C2orf27A	CACTIN	CASP7	CCT4	CD79A	CHRNB4	CMC4	COPS5	CORO1A	DLGAP4	DPF2	EIF2S1	EPB41L1	ETV4	FERMT2	FOS	GAA	GATA2	GDPD5	GFRA2	GJB3	IK	ITGAE	JUND	KIF21B	KRT4	LGALS8	LIMK2	LYPD1	MDN1	MLXIP	MTOR	N4BP2L2	NUP205	NUP88	ODF1	PART1	PIK3C3	PSMC1	RASSF2	RHOA	RRAGD	SBF1	SFTPD	SPRY1	STARD3	TMEM131	TOR1A	TTTY2	U2AF2	USP13	VAV2	VPS45	ZYX
ASTON_MAJOR_DEPRESSIVE_DISORDER_DN	> Genes down-regulated in the temporal cortex samples from patients with major depressive disorder.	AAK1	ABCA2	ABCA8	AC091390.3	ACSM3	ADIPOR2	AMD1	APLP1	APOD	ARHGEF10	ASPA	ATM	BBX	BCAT1	BIN1	BRD2	CACNG3	CADM4	CAP2	CAPN3	CDC42EP1	CDH19	CDK18	CDK8	CDKN1C	CLDND1	CNOT9	CNP	CNTN2	COL16A1	COL4A5	COPA	CRYAB	CRYBG3	CYP19A1	DDX11	DFFA	DICER1	DPH2	DYNC1LI2	EFS	ENOSF1	ENPP2	EP300	EPHA5	ERBB3	EVI2A	FADS1	FAM53B	FGFR2	FOLH1	FRMD4B	GABRB2	GLA	GOLGA2	GPR37	GPRC5B	HSPA2	HTR4	JAM3	KIF13B	KIF1B	KIF2A	KLK6	KLRC1	LAMP2	LDB3	LILRA4	LINC00847	LIPA	LIPE	LITAF	LMO4	LPAR1	LRP8	MAG	MAL	MAN2A1	MAPK8	MAPT	MCM7	MDC1	MOBP	MOG	MTMR2	MX1	MYO1E	MYO9B	MYRF	NAPA	NFASC	NKX2-2	NPC1	NPIPB3	NTRK2	NUP88	OLIG2	P2RX7	PALM2AKAP2	PCBP2	PCSK2	PDE6B	PDE8A	PDK2	PIK3R1	PLAGL2	PLLP	PLP1	PLPBP	PMP22	PPFIBP2	PPP2R3A	PRKCQ	PRPF19	PSEN1	PSMD11	PTK2B	PTP4A2	PWAR5	RALA	RASGRF1	RBM8A	RDX	RNASE1	RNF19B	SCAMP5	SCARB2	SEMA3C	SF1	SLC31A2	SLC4A2	SLF2	SNRPE	SNX19	SORBS2	SOX10	SPOCK1	SPOCK3	SRPK3	SRSF10	SS18	ST18	STIP1	SYNGR2	SYNJ2	TAF11	TF	TIAM1	TMBIM6	TMC6	TMEM63A	TMEM87A	TRIO	TSPYL1	UBE2A	UGT8	UNC13A	VAMP3	WWP1	ZFP36L2	ZKSCAN1
ATF6_TARGET_GENES	> Genes containing one or more binding sites for UniProt:P18850 (ATF6) in their promoter regions (TSS -1000,+100 bp) as identified by GTRD version 20.06 ChIP-seq harmonization.	A2M-AS1	A2ML1	AAAS	AATF	ABCC3	ABCC5	ABCF1	ABCF2	ABHD18	ABHD2	ABHD5	AC005076.1	AC005837.1	AC007906.2	AC008972.2	AC009065.4	AC010531.6	AC025043.1	AC068473.1	AC068888.1	AC091057.1	AC093510.1	AC099778.1	AC104590.1	ACAT2	ACIN1	ACOT7	ACP2	ACTN4	ACTR3	ACTR3C	ACY1	ACYP1	ADGRE2	ADK	ADRM1	AGAP2-AS1	AGBL5	AGBL5-AS1	AGPAT1	AGR2	AGTRAP	AHCTF1	AHDC1	AHR	AJUBA	AKAP9	AL132780.1	AL132780.2	AL160314.2	AL358852.1	AL390719.1	AL391832.2	AL441992.1	AL606760.3	ALG1	ALKBH7	AMN	AMN1	ANAPC5	ANKIB1	ANKRD13C	ANLN	AOAH	AP1G2	AP2A1	AP3M1	APAF1	APBB3	APH1A	ARF3	ARFGEF2	ARHGAP19	ARHGAP19-SLIT1	ARHGAP26	ARHGAP5	ARID4B	ARL14EP	ARMC6	ARSK	ASB16-AS1	ASB7	ASB8	ASIC1	ASXL1	ATF5	ATP6V1F	ATP8B3	AZIN1	B3GALNT2	B9D2	BAG1	BAZ1B	BBIP1	BBS4	BCL2L12	BICRAL	BLM	BLOC1S2	BLOC1S6	BMF	BMP4	BNIP2	BORCS5	BPGM	BRCA1	BRD2	BRD8	BSDC1	BTD	BTNL8	BYSL	C12orf73	C15orf65	C16orf46	C16orf95	C18orf25	C19orf25	C19orf38	C2CD2L	C2CD3	C2orf42	C6orf141	C6orf226	CA5B	CACNA2D4	CALCOCO1	CALM2	CALU	CAPG	CATSPERG	CAV1	CBLL1	CBX5	CBX6	CCDC103	CCDC124	CCDC163	CCDC18	CCNB1IP1	CCNH	CCPG1	CCSER1	CCT2	CCT7	CDC23	CDC42	CDC73	CDCA4	CDK4	CDK5	CDK5RAP1	CDKL3	CDKN1B	CEMP1	CENPK	CENPN	CENPO	CEP104	CEP350	CERT1	CETN3	CFAP94	CFTR	CHCHD5	CHD4	CHEK1	CHP1	CHPF2	CHTOP	CIB1	CIC	CISD3	CKLF	CKLF-CMTM1	CLASP1	CLK1	CLN6	CMBL	CMC1	CMC2	CNPY2	COG3	COPA	COPS7A	COQ8B	COX11	COX15	COX6A1	COX7A2L	COX7C	CPSF4	CREBL2	CRIPT	CROCCP2	CRTC2	CRTC3-AS1	CSNK1G1	CSRNP2	CSRP1	CSTF3	CSTF3-DT	CTDP1	CTDSPL2	CTR9	CUL3	CUL4B	CUL7	CUTC	CXorf65	CYB561A3	CYB5B	CYCS	CZIB	DAGLB	DAXX	DAZAP2	DCAF12	DCAF8	DCBLD1	DCPS	DCXR	DCXR-DT	DDB2	DDIT3	DDX1	DDX55	DDX56	DEDD	DENND4A	DENND5B-AS1	DFFB	DGKA	DGKI	DGLUCY	DHDH	DHRS13	DHX29	DLL3	DMAC2	DMXL2	DNAAF4	DNAAF4-CCPG1	DNAJB1	DNAJB12	DNAJB8	DNAJC14	DNAJC2	DNAJC21	DPAGT1	DPCD	DPP8	DUS2	DXO	E4F1	ECI2	EEA1	EFCAB5	EFHB	EFNA3	EFTUD2	EHBP1	EHD1	EHD4	EHMT2	EIF2AK3	EIF2AK3-DT	EIF2B1	EIF3G	EIF4ENIF1	EMC9	ENSA	EPB41L2	EPOR	EPS8	ERC1	ERCC5	ERCC6L2	ERGIC3	ERRFI1	ESRP1	ESRP2	ESYT1	ESYT2	ETF1	ETFA	ETFRF1	EXD1	EYA3	FAF2	FAM122A	FAM126A	FAM133B	FAM187A	FAM220A	FAM222A-AS1	FAM234B	FASTKD3	FBH1	FBXO24	FBXW11	FBXW7	FCHO2	FCSK	FER	FIS1	FKBP11	FLJ40288	FLNC-AS1	FLOT1	FNBP1P1	FNTB	FOXI1	FSIP1	FUCA1	FUS	G3BP1	G3BP2	GABARAP	GANC	GAS5	GATA2	GATA2-AS1	GAU1	GDF11	GDPGP1	GFM1	GGCT	GGPS1	GHDC	GLE1	GLOD4	GLS2	GLT8D1	GNL1	GPBP1L1	GPI	GPR137C	GPR35	GRHL2	GRHPR	GRK6	GSTA4	GTF2A2	GTF2H3	GTF3C6	GTSE1	GTSE1-DT	H2AC11	H2AC3P	H2AC8	H2BC11	H2BC5	H2BC8	H3-3B	H4-16	H4C1	H4C2	HACL1	HARS1	HARS2	HAUS2	HDAC9	HDGFL2	HECTD4	HEXIM2	HHLA3	HIGD2B	HINFP	HMGB1	HMGCL	HMGCR	HNRNPA0	HNRNPA1	HNRNPD	HOOK1	HOXA10-AS	HOXA11	HOXA11-AS	HOXD3	HSD17B12	HSD17B14	HSP90AB1	HSP90B1	HSPA5	HYPK	IFT122	IGF2BP3	IGFL2	IGSF9	IK	IKBIP	IL23A	IL4I1	ILRUN-AS1	IMMT	ING1	ING4	INIP	INO80	INO80C	INPP5F	INPP5J	IPO8	IPP	IQCG	IQGAP2	IRF2	IRF2-DT	IRF3	IRX3	ISG20L2	ITGB8	ITPKA	ITSN1	IVD	KALRN	KANSL2	KCMF1	KCNIP2	KCTD14	KCTD7	KDM6B	KHDRBS1	KIAA0232	KIAA0319L	KIAA0895L	KIF11	KIF20A	KIF21A	KIFC1	KITLG	KIZ	KLC4	KLHDC4	KLHL26	KLHL32	KMT2B	KNL1	KNSTRN	KPTN	KRIT1	KRT18	LAPTM4A	LAPTM4A-DT	LDHA	LEKR1	LEMD3	LEO1	LIMD1-AS1	LINC00431	LINC00461	LINC00476	LINC00992	LINC01003	LINC01004	LINC01562	LINC01588	LINC02363	LINC02453	LINS1	LITAF	LIX1L	LLPH-DT	LMNA	LNP1	LOH12CR2	LPXN	LRBA	LRCH4	LRP10	LRRC46	LRRC57	LTA4H	LTBR	LUC7L2	LYSMD4	MAD1L1	MAGI3	MAILR	MALAT1	MALINC1	MALSU1	MAN1B1	MAN1B1-DT	MAN2C1	MAP3K3	MARS1	MAST1	MATR3	MAZ	MBD1	MBD4	MBD6	MBLAC2	MBOAT7	MCMBP	MCOLN1	MDM2	MED11	MED20	MED24	MEPCE	MEST	MFNG	MFSD8	MGAT1	MIOS	MIR141	MIR200C	MIR200CHG	MIR3178	MIR3912	MIR3913-1	MIR4512	MIR4638	MIR4757	MIR5088	MIR5188	MIR5580	MKS1	MLEC	MMAB	MMACHC	MORF4L1	MORF4L2	MORF4L2-AS1	MPG	MPHOSPH10	MPZL2	MRM3	MRPL1	MRPL10	MRPL18	MRPL2	MRPL21	MRPL24	MRPL46	MRPS11	MRPS28	MSL1	MSL2	MSMP	MST1P2	MT1X	MTAP	MTERF1	MTMR2	MTMR4	MTREX	MTRR	MVK	MXI1	MYC	MYCBP	MYG1	MYL6	MYL6B	MYO5B	MYO9A	N4BP2L2	NAA25	NAGK	NAIF1	NAPA-AS1	NARS2	NASP	NAT10	NAXE	NBEAL1	NBR1	NCAPG2	NCDN	NCOA7	NCSTN	NDUFA2	NDUFA3	NDUFA5	NDUFAF1	NDUFC1	NEAT1	NEU1	NFKBID	NFYA	NLGN1	NME1	NME1-NME2	NOL3	NOP10	NOP2	NOSIP	NPM1	NPTN	NR1D1	NR1H3	NR1I2	NR2F1	NR2F2	NR4A2	NRSN2	NRSN2-AS1	NSL1	NUFIP2	NUMA1	NUP153	NUP155	NUP160	NUP54	NUP62	NUTM1	NYAP1	OARD1	OIP5-AS1	ORC2	OSCAR	OXA1L	P4HA1	P4HB	PAFAH1B2	PAGR1	PAIP2	PAN2	PANK3	PAPLN	PAQR4	PCAT7	PCBP1	PCBP1-AS1	PCBP2	PCDH1	PCLAF	PCSK4	PDCD6IP	PDCD7	PDIA4	PHC1	PIGF	PIGO	PIK3AP1	PILRA	PINX1	PITRM1	PLA2G4E-AS1	PLCB2	PLCD1	PLEKHA8	PLEKHF2	PLEKHG2	PLEKHG5	PLEKHJ1	PLK4	PLOD3	PLPP6	PLXDC1	PMEL	PNRC2	POC5	POLD1	POLD2	POLDIP3	POLG2	POLK	POLL	POLR1B	POLR2A	POLR3G	POP1	POP7	POT1-AS1	PPIH	PPIL2	PPIL4	PPIP5K2	PPP1R11	PPP1R12A	PPP2R3B	PPT2	PPT2-EGFL8	PPWD1	PRADC1	PRAG1	PRCC	PRDX5	PRIM2	PRMT5	PRMT5-AS1	PRPF38B	PRPF40B	PRR12	PRR13	PRR29-AS1	PRR3	PRRG2	PRRT1	PSEN1	PSMA4	PSMA5	PSMC2	PSMC4	PTBP1	PTCD1	PTGES3	PTMA	PTMS	PTP4A2	PTPN23	PTRHD1	PURA	PURPL	PYM1	RAB21	RAB30	RAB30-DT	RAB40B	RAB5A	RAB5B	RABAC1	RABGEF1	RAD51	RAD51-AS1	RAD52	RAG1	RAMAC	RASA1	RBM19	RBM23	RBM28	RBM39	RBM4	REEP6	RELL1	REXO2	RGMB	RGMB-AS1	RHBDF1	RHOA	RHOF	RIDA	RMND5B	RN7SK	RN7SL442P	RN7SL521P	RNF11	RNF139-AS1	RNF145	RNF181	RNF34	RNF43	RNPS1	RNU12	RNU2-2P	RNU7-27P	ROMO1	RPL27A	RPL31	RPL35A	RPL37	RPL5	RPP25	RPS10	RPS10-NUDT3	RPS14	RPS15	RPS15A	RPS17	RPS19	RPS27L	RPS28	RPS3A	RPS6KA5	RPS9	RRAS	RRNAD1	RRP12	RSL24D1	RSRC1	RSRP1	RSU1	RTTN	S100A14	SACM1L	SARS2	SART1	SCAF11	SCAMP1	SCAMP2	SCAMP5	SCAND1	SCFD1	SDAD1	SDHD	SEC11A	SEC23IP	SEC31A	SEC63	SEH1L	SEL1L3	SENP1	SENP8	SEPTIN5	SERF2	SERINC4	SERP1	SERPINB8	SETD5	SF3A2	SF3B6	SFN	SH2D3C	SH2D6	SH3D21	SHH	SHOC2	SIN3A	SLC15A4	SLC16A6	SLC17A3	SLC22A23	SLC25A25	SLC25A42	SLC26A2	SLC27A5	SLC35A4	SLC35B1	SLC35D2	SLC38A6	SLC3A2	SMAGP	SMARCA5	SMARCC2	SMC6	SMU1	SNAPC5	SNHG1	SNHG12	SNHG15	SNHG16	SNHG4	SNIP1	SNORA16A	SNORA44	SNORA9	SNORD1C	SNORD25	SNORD26	SNORD27	SNRPB	SNRPE	SNUPN	SNX1	SOD2	SPDL1	SPRED1	SREBF1	SRFBP1	SRGAP3	SRSF10	SRSF5	SS18	SSBP1	STARD3NL	STC2	STEAP2	STEAP2-AS1	STIM2	STIM2-AS1	STK19	STT3A	STX12	STX18	STX18-AS1	STXBP4	SUCLG1	SUGP2	SUMF2	SUPT4H1	SYNCRIP	SYNGAP1	SYNGR4	SYS1	SYS1-DBNDD2	SYVN1	SZT2	TAF15	TAF2	TAF7	TAFA2	TAMM41	TAOK2	TARBP2	TARS2	TATDN3	TBC1D22B	TBC1D23	TBC1D4	TBCA	TBCC	TBRG4	TBX3	TBX6	TCF12	TCP1	TCTA	TCTN1	TDRKH	TDRKH-AS1	TECR	TESMIN	TEX45	TFCP2	TFG	THAP8	THAP9-AS1	THSD4	THUMPD3	THUMPD3-AS1	TIA1	TIMELESS	TIMM17A	TIMM44	TJAP1	TK2	TLE3	TLN2	TM9SF1	TMBIM6	TMCO1	TMED1	TMED5	TMEM120A	TMEM138	TMEM143	TMEM19	TMEM198B	TMEM209	TMEM217	TMEM223	TMEM248	TMEM69	TMEM87A	TMEM87B	TMEM91	TMUB2	TNFRSF1A	TNFSF9	TNK2	TNRC6B	TOB2	TOMM22	TOMM40	TOMM70	TOR1AIP1	TPM2	TPM3	TPRG1-AS1	TRAF6	TRIM37	TRIM39	TRIM41	TRIM45	TRIM52	TRIM66	TRIP4	TRMT112	TRMT5	TRMT61B	TROAP	TSEN34	TSFM	TSPAN15	TSPAN31	TSPAN8	TTBK2	TTC37	TTC41P	TUBA1B	TUT1	TXLNA	TXNDC16	TYMS	TYMSOS	TYW1	UBC	UBE2M	UBE2QL1	UEVLD	UFL1	UFL1-AS1	UGP2	UQCC1	USE1	USO1	USP15	USP22	USP54	USPL1	VDAC2	VEGFA	VILL	VPS13B	VPS13B-DT	VPS33B	VTRNA1-1	WARS2	WARS2-AS1	WASHC5	WBP1	WDR12	WDR20	WDR59	WDR6	WDR62	WDR74	WDR83	WDR83OS	WEE2-AS1	WIPI2	WNK1	WNK4	XPO1	XRCC1	XRCC3	YBX3	YOD1	ZBTB37	ZBTB4	ZBTB45	ZC2HC1C	ZC3H10	ZCRB1	ZCWPW1	ZDHHC12	ZFAND2B	ZFP62	ZFP91	ZFP91-CNTF	ZFYVE19	ZNF146	ZNF180	ZNF219	ZNF280D	ZNF281	ZNF3	ZNF335	ZNF341	ZNF358	ZNF384	ZNF398	ZNF446	ZNF48	ZNF557	ZNF565	ZNF580	ZNF584	ZNF622	ZNF668	ZNF710	ZNF770	ZNF865	ZNHIT1	ZNRD1ASP	ZSWIM7	ZYX
ATGTTAA_MIR302C	> Genes having at least one occurence of the motif ATGTTAA in their 3' untranslated region. The motif represents putative target (that is, seed match) of human mature miRNA hsa-miR-302c* (v7.1 miRBase).	ABR	ACACA	ACBD3	ACVR1	ADCY1	ADD3	ADGRL3	AMMECR1	ANKRD12	ARID1B	ARL4A	ASF1A	ATP10A	ATP2C1	ATP6V1A	ATP6V1B2	AZIN1	B3GNT5	B4GALT5	BCL11A	BHLHE40	BMP2	BTAF1	BTBD3	C18orf25	C1QTNF7	CADM2	CAND1	CBLN2	CCNT2	CDK19	CGGBP1	CHD6	CMSS1	CPEB2	CREB5	CREBZF	CREM	CSMD3	CSNK1D	CTNND2	CYFIP2	CYRIA	DAAM1	DACH1	DAZAP1	DCAF7	DDX3X	DDX3Y	DLEU7	DLX1	DMRT2	DNAJB6	EDNRB	EHD3	EIF3J	EIF4A2	EPC2	FAM117A	FAM120A	FBXL3	FBXO21	FBXO33	FCHO2	FGFR2	FKBP4	FMN2	FMR1	FOXA1	FOXG1	FOXP1	FXR1	FZD4	GABPA	GABRA2	GABRB3	GAD1	GAPVD1	GARRE1	GGNBP2	GID4	GOLPH3	GPC4	GPHN	GPRASP2	H3-3B	H3-5	HBEGF	HDHD2	HNRNPA2B1	HNRNPH1	HORMAD1	HOXA13	HOXB3	IL13RA1	IMMT	INTS2	IRS2	KANSL2	KCTD8	KHDRBS2	KHDRBS3	KIF4A	KLHDC10	KLHL24	KMT2E	LATS1	LCA5	LIFR	LRATD2	LRCH2	LRRTM4	LUC7L3	MAF	MAGI1	MAK	MAPRE1	MATR3	MBNL1	MED13	MEIS2	METAP1	MIDEAS	MINDY3	MRFAP1	MTMR6	MYO1B	MYT1	NEUROG2	NFAT5	NFIX	NFYB	NPY2R	NR3C2	NRIP1	NRP2	NUMB	NUP153	OSM	OTX2	PAK5	PANK3	PARP1	PCBP1	PCDH9	PCF11	PCSK6	PDE4D	PDS5A	PHACTR2	PHF14	PHF20L1	PLEKHA5	PLPPR5	POU3F2	PPA2	PPARA	PPARGC1A	PPP1R12A	PPP2R2C	PPP2R5E	PPP3R1	PPP5C	PTP4A2	PTPN3	PTPRE	R3HCC1L	RAB14	RAB7A	RAI1	RAP1B	RBM39	RHEB	RNF11	RNF13	RNF138	RNF6	RTL4	SALL3	SAMD8	SBF2	SENP6	SF3B1	SH3D19	SIPA1L2	SIRT1	SLC30A8	SLC35A1	SMAD4	SNAP91	SNX25	SON	SOX11	SOX3	SP4	SPCS2	SPOP	SPPL2A	SPRY1	SPTY2D1	SRSF2	SRSF5	SSX2IP	ST6GALNAC3	STRN	SUV39H2	TBL1X	TBR1	TEAD1	TLL1	TMEM243	TMEM33	TNFSF11	TNRC6B	TOB1	TPD52	TTC7B	UBA2	UBB	UBE2V2	UBQLN1	UBR3	UNC5D	USP1	USP15	USP33	VCPIP1	VEZF1	VEZT	VPS8	WDTC1	WNT3	YY1	ZBTB18	ZBTB4	ZCCHC24	ZFP36L1	ZFPM2	ZIC3	ZMIZ1	ZMYND19	ZNF319
ATM_DN.V1_DN	> Genes down-regulated in HEK293 cells (kidney fibroblasts) upon knockdown of ATM [Gene ID=472] gene by RNAi.	ABCD1	ACVRL1	ADCY10	ADRB3	AGXT	ALX3	ANGPT4	AP4S1	ARSF	AVPR1B	AZI2	BMPR2	CCL11	CD14	CD69	CEACAM6	CES1P1	CFH	CHIA	CLCN4	CLEC3B	CLEC4E	CRYBA1	CRYGC	CSF2RB	CTRC	CXCL3	CYBB	CYP1A2	CYP2J2	DNAH9	DSG3	EDN3	ELOA2	ENTPD7	EPHA1	F10	FAM215A	FBXO24	FCN1	FCN2	FER	FGFBP1	FMO5	FOXB1	GABRB2	GDNF	GMIP	GPR22	GPR65	GPR68	GPSM2	GRIN2D	GRM8	GTF2A1	H3C2	HAAO	HCRTR1	HHLA2	HMHB1	HS3ST3B1	IFI27	IFNA21	IL1RAPL1	IL21	IMPG2	ITGB4	ITPKA	KCNC4	KCNE1	KCNG1	KCNIP2	KCNQ4	KIR3DL2	LHCGR	LILRA2	LPAR3	LSM5	LY6G6D	MAG	MAGEA4	MDFI	MIA2	MMP27	MRAS	MS4A2	NEUROD1	NLGN3	NNAT	NTRK2	OPCML	PAX1	PCDHB3	PI15	PLA2G3	PLCD1	PLSCR2	PLXNB1	PMEL	PPARGC1A	PPIL2	PRDM11	PRRG2	PRSS21	PRSS50	PTPN11	RAPGEF4	RASSF9	RDX	RETN	RHAG	RNASE2	SAG	SCGB2A1	SEMA3A	SETD4	SLC10A2	SLC17A1	SLC24A2	SMPX	SPAG11A	SPTLC2	SRD5A2	SRPK3	SSX3	ST3GAL1	STK17B	STX2	SULT1E1	TAGLN	TCAP	TEK	TEX14	TFEC	TLL2	TLR7	TMPRSS2	TRPC5	TSPAN32	TXNRD2	WASL	WNT2	XIAP	ZFP36L1	ZNF137P	ZNF208
ATM_DN.V1_UP	> Genes up-regulated in HEK293 cells (kidney fibroblasts) upon knockdown of ATM [Gene ID=472] gene by RNAi.	ABCA8	ABCG5	ACACA	ADAM18	ADARB1	AKAP5	APBA2	ASIC4	BCHE	BCL2L11	BDKRB1	BDNF	BEST1	CA6	CAV3	CCR10	CD19	CD36	CD8A	CEBPE	CHGB	CIITA	CLCN6	CLDN14	CLIC2	CLIC5	CNTFR	COL9A3	CPA3	CRHR1	CRHR2	CSF3R	CST4	CYP24A1	CYP2C9	CYP4F3	DLX6	DNAI1	DYSF	ECM2	EFNA1	ENO3	EPN1	F13A1	FCGR1A	FCGR2A	FGF5	FLT1	FSTL3	GAB2	GAPDHS	GCM1	GDF2	GHRHR	GJB1	GKN1	GLRA2	GPR162	GRIK1	H3C7	H6PD	HCAR3	HPR	HRK	HSD17B3	HSD3B2	ICAM5	IGFBP4	IL2	IL24	ITIH3	KCNJ4	KRT85	LCT	LHB	LHPP	LIM2	LIPE	ME3	MEP1B	MYL2	MYOM1	N6AMT1	NDRG4	NDST4	NFIC	NFKBIL1	NGFR	NPAP1	NPC1L1	NUMB	OCM	OPRPN	P2RY1	PARP3	PARVA	PDE6G	PHKG1	PIDD1	PLTP	PPL	PRODH2	PSG5	PTK2B	QTRT1	RAB3A	RECQL4	REL	RET	RGS12	RPE65	RSPH6A	S100A2	S100A3	SARDH	SIPA1	SLC22A6	SLC5A2	SLC6A1	SLC7A5	SLCO1B3	SNCB	SOX21	SPAG4	SRD5A1	STAG3	SULT1C2	SYN1	TAT	TEKT2	TIAM2	TNNC2	TNNT3	TRAF1	TREM1	TRIM31	TTR	TXK	ULBP2	VAV2	VEGFA	XAF1	XCL1	ZNF214	ZNF215	ZNF324
BACH1_01	> Genes having at least one occurence of the transcription factor binding site V$BACH1_01 (v7.4 TRANSFAC) in the regions spanning up to 4 kb around their transcription starting sites.	ABCA2	ABCD1	ABHD4	ABI3	ACADVL	ACP3	ADAMTSL1	ADGRG1	ADGRG4	ADRA1A	AIF1L	AKAP1	AKT3	ALDOA	ANKRD28	AP2A2	APOBEC1	ATP1B1	BAG2	BCL9L	BDKRB1	BICDL1	BMP2	BNIP3	BRD2	BTK	C11orf49	C19orf33	C9orf139	C9orf16	CA7	CAB39	CACUL1	CAMKK1	CAPN12	CAPN6	CDH23	CDKN1A	CFL2	CHMP4B	CHST1	CIDEC	CLRN1	COL7A1	COQ8B	CSF3	CSMD3	CSRNP1	CTNNAL1	CYTOR	DCTN2	DDIT3	DENND1B	DIAPH1	DIRAS1	DLG4	DNAJC5B	DSC2	DYNC1H1	DYRK1A	DYSF	ECM1	EEF1A1	EEF1A2	EIF3J	EIF4E	EIF4G1	ELAVL2	ELK3	ELL	EML3	EMP3	EN1	ENO1	ENO2	EPHB2	F2RL2	FABP4	FADS3	FAM180A	FAM184A	FAM81A	FAP	FGF12	FOXA1	FOXN1	GABARAPL1	GAPDH	GDNF	GFAP	GIGYF2	GIT1	GKN1	GNAI1	GNGT2	GPR3	GPX1	GRIA1	GSE1	GTF2B	GTPBP2	H3-3B	HBEGF	HCN3	HDAC3	HMGA1	HOXB3	HS3ST3B1	HSPB8	IL11	IL1RN	ITGB4	ITPKC	KBTBD8	KCNA2	KLHL41	KRT16	KRT19	KRT25	KRT8	LAMA3	LAMB3	LAMC1	LAMC2	LINC00649	LINC02694	LMNA	LONRF3	LPP	LRRC15	LRRC8E	LRRTM3	LTB4R2	LUC7L	LY6G6C	MAMDC2	MAP2	MARK1	MAST2	MECP2	MIDEAS	MMP1	MMP3	MNT	MPV17	MRGPRF	MYB	MYBPH	MYH14	NCDN	NDRG2	NEK6	NLK	NR1D1	NR1I3	NRAS	NTN4	NUAK1	OR2F1	OSBP	P2RX6	PADI3	PADI4	PCDH17	PCYT2	PDZD9	PHF23	PHLDA2	PIM1	PKP3	PLEC	PPP1R15A	PPP1R9B	PPP2CA	PROK2	PRSS36	PRX	PSMD11	PSMD12	PSMD4	PSMD7	PSME4	PTPRR	RAB30	RAB34	RAB3D	RAP1GAP2	RB1CC1	RBBP7	RELL2	REXO2	RGS2	RGS8	RIN1	RIPK4	RNF144B	RNF182	ROM1	RPL23A	RPS20	RPS6KA4	RTL9	RTN4	RUNDC3A	S100A10	S1PR2	SCRN1	SEC24D	SERTAD1	SGK1	SH3RF2	SHC3	SKIDA1	SLC24A4	SLC26A1	SLC26A9	SLC4A11	SLC6A5	SNCB	SNPH	SPARC	SQSTM1	SRPK2	SRSF2	SSH2	STRADB	SYN1	SYNGR1	SYP	SYT2	TAC1	TAGLN2	TFE3	TGM3	TIAL1	TLL1	TMEM151A	TNFRSF12A	TNIP3	TNRC6A	TNXB	TPP1	TRAF3	TRAK2	TRAPPC3	TREX1	TRIB1	TRIM47	TRIM8	TSR1	TUBB4A	UBE2C	UBE2E3	UCN2	VIT	VWA7	WASF2	YIF1A	YPEL5	ZFAND5	ZNF436	ZNF771	ZNF827
BACH2_01	> Genes having at least one occurence of the transcription factor binding site V$BACH2_01 (v7.4 TRANSFAC) in the regions spanning up to 4 kb around their transcription starting sites.	ABCD1	ABCF3	ABI3	ACADVL	ACP3	ADGRG1	ADRA1A	AKAP1	AKT3	ALDOA	APOBEC1	ARIH1	ASS1	ATF4	BACH1	BAZ2A	BCL9L	BDKRB1	BICDL1	BLMH	BMP2	BRD2	BTBD11	C1orf220	C8orf86	CA7	CA9	CAB39	CALB2	CAMKK1	CAPN12	CAPN6	CAPNS1	CCDC120	CCL27	CDH23	CDK6	CDKN1A	CHMP4B	CHST1	CHST4	CIDEC	CILK1	CLC	CLDN16	CLIC1	CLRN1	CMAS	COL27A1	COL5A3	COL7A1	COQ8B	CPA6	CRACDL	CRYBA2	CSF3	CSMD3	CSRNP1	CTNNAL1	CYTOR	DCLK1	DDIT3	DDX17	DENND1B	DHRS3	DIRAS1	DLG4	DMD	DNAJC5B	DSC2	DTX2	DUSP14	DYNC1H1	DYSF	EDEM1	EEF1A1	EFNA1	EIF3J	EIF4E	EIF4G1	ELL	EML3	EN1	ENO1	ENO2	EPHB2	F2RL2	FADS3	FAM180A	FBXO24	FGF11	FOXA1	GABARAPL1	GADD45A	GADD45B	GAPDH	GDNF	GFAP	GFI1	GKN1	GNGT2	GPAT3	GPR3	GPX1	GRIA1	HBEGF	HDAC3	HIVEP3	HOXB6	HS3ST2	HS3ST3B1	HSPB8	IL11	ITGB4	ITPKC	KBTBD8	KCNA2	KDM3A	KRT16	LAMA3	LAMC2	LDB3	LEXM	LINC00649	LINC02694	LMNA	LPCAT3	LPP	LRCH4	LRRC15	LRRC8E	LRRN3	LUC7L	LY6G6C	MAMDC2	MAP3K6	MAPRE3	MEPCE	MIDEAS	MKRN4P	MMP1	MMP19	MMP7	MMP9	MNT	MPV17	MYB	MYH14	NCDN	NCS1	NDEL1	NDRG2	NLK	NOL10	NR0B2	NR1D1	NR4A1	NTN4	NUAK1	NUP155	OR2F1	P2RX6	PACSIN3	PADI3	PADI4	PCDH17	PCSK1	PEA15	PHLDA2	PIM1	PKN3	PLEC	PLEKHH3	POLR3E	PPP1R9B	PPP2CA	PRDM1	PRKAR2A	PROK2	PRSS36	PRX	PSMD11	PSMD4	PSME4	PTPRN	PVALB	RAB30	RAB34	RAB3D	RASD1	RELL2	REXO2	RGS2	RHOC	RIMS1	RIN1	RIT1	RNF10	RNF144B	RNF182	RNF34	ROM1	RPL23A	RPLP0	RPS20	RTL9	RTN4	RUNDC3A	S100A2	S1PR2	SAMD12	SCOC	SCRN1	SEC24D	SERTAD1	SFN	SFTPC	SGIP1	SGK1	SHC3	SLC16A6	SLC26A1	SLC26A9	SLC39A13	SLC41A1	SLC4A11	SLC6A5	SLC9A8	SMARCD1	SMS	SNCB	SPATS2	SPTA1	STAT5B	STMN2	STRADB	SYNPO	SYP	SYT2	TAF15	TAGLN2	TENM3-AS1	TENT5B	TFE3	TFIP11	TIAL1	TINAGL1	TMCC1	TNFRSF12A	TNKS2	TNRC6A	TNXB	TRAK2	TRIB1	TRIM9	TRPV3	TUBA1C	TUBB4A	TXLNG	UBALD1	UBE2E3	UBQLN1	UCN2	USP14	USP3	VASP	VDR	XPOT	YPEL5	ZBTB43	ZCWPW1	ZNF23	ZNF827
BACH2_TARGET_GENES	> Genes containing one or more binding sites for UniProt:Q9BYV9 (BACH2) in their promoter regions (TSS -1000,+100 bp) as identified by GTRD version 20.06 ChIP-seq harmonization.	ABCA6	ABCB9	ABCC3	ABCC5-AS1	ABCE1	ABCF3	ABCG1	ABHD12	ABL1	ABLIM1	ABT1	AC005083.1	AC005264.1	AC005532.1	AC005730.2	AC009779.2	AC012184.3	AC012236.1	AC016888.1	AC026725.1	AC036176.1	AC067945.2	AC067968.2	AC078785.1	AC092115.3	AC096734.2	AC096746.1	AC099778.1	AC100858.2	AC100861.1	AC103760.1	AC104590.1	AC104596.1	AC107959.2	AC114296.1	AC127070.1	AC133552.2	AC138627.1	AC139887.2	AC141586.1	AC244502.1	ACAD11	ACADVL	ACE	ACO2	ACOXL	ACP3	ACTB	ACVR1	ACVR2B	ADAM15	ADAM28	ADAM9	ADAT2	ADCY7	ADGRB2	ADGRE3	ADGRG1	ADGRG5	ADPGK	ADRM1	AFF1	AFG3L2	AGA	AGR2	AHCYL1	AHNAK	AIDA	AIM2	AK5	AKAP13	AKIRIN2	AKNA	AKT1S1	AL008729.1	AL118516.1	AL139353.2	AL358852.1	AL391832.2	AL451085.2	ALDH3A2	ALDH4A1	ALDH5A1	ALDOA	ALG13	ALG2	ALG3	ALG8	ALOX12-AS1	ALOX12P2	ALYREF	AMBP	AMPD2	AMPD3	AMZ2	ANAPC10	ANAPC11	ANAPC15	ANAPC2	ANAPC7	ANGEL2	ANKRD13A	ANKRD28	ANKRD40	ANP32E	ANTKMT	AOPEP	AP000845.1	AP002478.1	AP002852.1	AP1B1	AP1G1	AP2B1	AP3M2	AP3S2	AP4B1	APBB1IP	APOA1-AS	APOBEC3A	APOBEC3B	APOBR	APOL2	APONP	APRT	APTX	ARAP1	ARF4	ARF4-AS1	ARHGAP12	ARHGAP15	ARHGAP17	ARHGAP24	ARHGAP25	ARHGAP31-AS1	ARHGAP44	ARHGDIB	ARHGEF3	ARHGEF7	ARID1B	ARID5B	ARL2	ARL2-SNX15	ARL8B	ARMCX3	ARMH3	ARRDC1	ARRDC3	ARRDC3-AS1	ARSB	ASAH1	ASAP2	ASB16-AS1	ASB9	ASCC2	ASH2L	ASPSCR1	ATAD2B	ATF5	ATF6B	ATF7	ATF7IP	ATG101	ATG16L1	ATG4B	ATG4C	ATG5	ATP10D	ATP2A2	ATP2B4	ATP2C1	ATP5MC2	ATP6V0A1	ATP6V1E2	ATP6V1G1P6	ATP6V1G2	ATP6V1G2-DDX39B	ATP8A1	ATPAF1	ATXN1L	AURKAP1	AUTS2	B3GALNT2	B4GALNT1	B4GALT3	B4GALT5	B4GALT6	BABAM1	BACH1	BACH2	BAIAP2	BAIAP2-DT	BANK1	BANP	BATF2	BAZ2A	BCAR3	BCAS2	BCKDHA	BCKDHB	BCL2A1	BCL2L13	BCL3	BCL6	BEND6	BEST3	BET1	BIN1	BIRC3	BLMH	BLNK	BLOC1S2	BLOC1S5	BLOC1S5-TXNDC5	BLZF1	BMF	BNIP1	BNIP3P11	BOD1	BPNT1	BRCA1	BRD2	BRF1	BRF2	BRINP2	BRMS1	BSCL2	BSG	BTBD19	BTBD7	BTBD9	BTK	BTLA	BTN2A2	BTN3A2	BTRC	BUD13P1	C11orf71	C12orf4	C12orf57	C14orf93	C15orf62	C16orf87	C16orf91	C19orf12	C1GALT1	C1orf198	C1orf216	C22orf39	C2CD2L	C2CD4A	C2orf91	C3orf86	C4orf36	C6orf52	C6orf99	C8orf37	C9orf147	CACFD1	CACNA1D	CAMP	CAND1	CANX	CAPN14	CARD8	CARD8-AS1	CASC15	CASC3	CASP4	CASP8	CATIP	CATSPERG	CBR1	CBR3	CBR3-AS1	CBX3	CBX6	CCDC102B	CCDC12	CCDC121	CCDC134	CCDC14	CCDC150	CCDC174	CCDC186	CCDC40	CCDC50	CCDC59	CCDC66	CCL3	CCL3L3	CCL4	CCNA2	CCNB3	CCNC	CCNI	CCNL1	CCR1	CCR7	CCSER2	CCT4	CCT5	CCT6B	CD1C	CD1D	CD200R1L	CD28	CD36	CD44	CD53	CD58	CD63	CD68	CD69	CD72	CD79A	CD80	CD81	CD84	CDC42SE2	CDCA7	CDK11B	CDK14	CDK19	CDK5RAP2	CDK7	CDKL1	CDON	CDV3	CEACAM21	CEBPB	CEBPB-AS1	CELF2	CENPE	CENPN-AS1	CENPP	CENPW	CEP128	CEP250	CEP70	CERNA3	CFDP1	CFLAR	CHCHD2P1	CHD1	CHD1L	CHFR	CHMP3	CHMP7	CHN1	CHRNA6	CIAO3	CIBAR1	CIITA	CKAP2	CLASP1	CLCC1	CLCF1	CLCN7	CLDN15	CLEC2D	CLEC7A	CLECL1	CLIC1	CLIP1	CLIP4	CLK1	CLN3	CLN8	CLPB	CLTC	COA1	COL9A2	COMMD1	COMMD10	COMMD6	COPE	COPS3	COPS4	COPS5	COQ8A	COQ8B	CORO1A	CORO2B	CORO7	COX20	CPEB4	CPED1	CPNE8	CPSF2	CREB5	CREBZF	CREM	CRIM1	CRK	CRLF2	CRTAP	CRYGS	CRYM-AS1	CSE1L	CSE1L-AS1	CSF1R	CSH2	CSHL1	CSPP1	CST7	CSTF2T	CTC-338M12.4	CUEDC1	CUEDC2	CWC25	CWC27	CXCR3	CXCR5	CXXC1	CYB561	CYB561D2	CYB5R1	CYB5R4	CYBC1	CYTH1	CYYR1-AS1	DAAM1	DAB2	DANCR	DAP3	DARS1-AS1	DAXX	DCAF6	DCLRE1B	DCP1A	DDB2	DDHD1	DDR1	DDX18	DDX19A	DDX27	DDX49	DDX59	DEDD	DEDD2	DENND3	DENR	DGAT2L6	DGCR6L	DGKA	DGKD	DGKG	DGKZ	DGLUCY	DHDDS	DHFR	DHFR2	DHX58	DHX8	DIPK1A	DIS3L	DLG1	DLG4	DLGAP1-AS1	DLGAP1-AS2	DLL4	DNAAF3	DNAI1	DNAJB2	DNAJC14	DNAJC2	DNASE1L3	DNHD1	DNMT1	DNPH1	DOC2A	DOC2GP	DOCK10	DOHH	DOK1	DPAGT1	DPH3	DRAXIN	DSE	DST	DTNB-AS1	DUSP22	DYNC1LI1	DYNLRB2	DZANK1	E2F6	ECE1	ECE2	ECPAS	EDDM3DP	EEA1	EEF1A1	EFCAB7	EGR4	EHD1	EHD3	EHMT1	EIF1AY	EIF2B3	EIF3A	EIF3B	EIF4A1	EIF5	EIF5B	ELF1	ELL	ELMO1	EMC4	EML3	EMP1	ENDOU	ENO3	ENTPD4	EPC1	EPHB4	EPM2AIP1	EPN2-AS1	EPOR	ERAP2	ERCC1	ETFBKMT	ETV2	ETV5	ETV6	EVI2B	EVL	EWSR1	EXOC7	EXOSC4	EXOSC5	EZR	FAM117A	FAM122C	FAM160A2	FAM160B1	FAM168B	FAM189A2	FAM210A	FAM219A	FAM228B	FAM53C	FAM83G	FAM98B	FAM98C	FANCI	FAS	FAT2	FAU	FBN1	FBRS	FBXL14	FBXL17	FBXL5	FBXO10	FBXO16	FBXO24	FBXO25	FBXO33	FBXO45	FBXW9	FCMR	FCRL1	FCRL2	FCRL4	FCRLA	FCRLB	FECH	FERMT3	FGD3	FGD6	FGF11	FGFR1	FGL2	FJX1	FLCN	FLI1	FNDC3A	FNTB	FOS	FOSL2	FOXA1	FOXN3	FOXN3-AS1	FOXP4	FOXP4-AS1	FPR1	FPR2	FRAT2	FRG1HP	FSD2	FTSJ3	FTX	G3BP1	G6PC3	GAB1	GABARAPL1	GADD45A	GALC	GALNT3	GAPDH	GAR1	GAR1-DT	GARS1	GARS1-DT	GASAL1	GATA2	GATAD2A	GBA	GBP2	GCLM	GCNT3	GCSAM	GDF15	GDI2	GEMIN8P4	GFM1	GH2	GHITM	GIHCG	GIN1	GINM1	GIPR	GLA	GLB1L	GLIPR1	GLIPR1L2	GLRX	GLS	GLS2	GMFB	GNB2	GNB5	GNL1	GNPDA1	GOLGA7	GORASP1	GOT2	GOT2P7	GPAM	GPATCH2	GPCPD1	GPER1	GPI	GPN1	GPNMB	GPR107	GPR108	GPR132	GPR146	GPR183	GPR35	GRHPR	GRK6	GRPEL2-AS1	GSAP	GSR	GSTA4	GSTO1	GSTP1	GTDC1	GTF2A1	GTF2H1	GTF2IP20	GTF2IRD1P1	GTPBP10	GTPBP4	GTSE1	GTSE1-DT	GUCD1	GUSB	GUSBP11	GVQW3	H1-1	H1-3	H2AC10P	H2AC12	H2AC13	H2AC17	H2AC20	H2AC4	H2AC6	H2AC8	H2AJ	H2BC10	H2BC11	H2BC12	H2BC13	H2BC17	H2BC21	H2BC3	H2BC4	H2BC7	H3C12	H3P1	H4-16	H4C8	HACD3	HAUS2	HAVCR2	HBS1L	HCG14	HCG27	HDAC10	HDAC7	HEATR5A	HECTD1	HECTD4	HECW2	HELB	HELZ2	HEMGN	HEPH	HERPUD1	HJURP	HJV	HLA-DMA	HLA-DMB	HLA-DPB1	HMBS	HMGA1	HMGN2P7	HMGN5	HNF4A-AS1	HNRNPA2B1	HNRNPH2	HOMER1	HOMER2	HOXA7	HOXB3	HPCAL1	HPS4	HRK	HSD17B4	HSD17B6	HSD52	HSF2BP	HSP90AB1	HSPA13	HSPA9	HTATIP2	HTATSF1P2	HTT	HUWE1	HYAL2	ICAM1	IDH1	IDH3B	IDS	IFI16	IFI30	IFIT2	IFRD1	IFT74	IGF2BP3	IGKC	IGKV1D-8	IGKV1OR2-108	IGKV5-2	IGLJ1	IGLV3-10	IGLV3-16	IGLV3-25	IGLV3-27	IGLV3-4	IGLV7-43	IGLV7-46	IGLVI-68	IGLVIV-59	IGSF9B	IKBKE	IKBKG	IL12A	IL12RB1	IL15RA	IL16	IL18RAP	IL1R1	IL1RAP	IL21R	IL2RA	IL6	IL6ST	IL7R	ILF2	INO80	INPP5D	INPPL1	INSIG2	INTS6	INTS9	INTU	IPCEF1	IPPK	IQGAP2	IRAG2	IRF2BP2	IRF5	IRF8	ISCA1	ISG20	IST1	ITGAL	ITGAX	ITGB1	ITGB3BP	ITGB7	ITPR1	IVNS1ABP	JADE2	JAG1	JAKMIP2	JAZF1-AS1	JMJD1C	JPT1	JSRP1	KATNB1	KATNBL1	KBTBD11-OT1	KBTBD2	KCMF1	KCNA2	KCNK10	KCNK6	KCNN3	KCTD12	KCTD15	KCTD20	KCTD21-AS1	KCTD9	KDM2A	KDM2B	KDM3A	KDM6B	KDSR	KEAP1	KHDC4	KIAA0319	KIAA1143	KIAA1958	KIF15	KIF26A	KIR3DX1	KLC1	KLHDC4	KLHL12	KLHL14	KLHL35	KLHL6	KLHL7	KLHL7-DT	KMO	KNSTRN	KNTC1	KPNA2	KPNA6	KPNB1	KRTAP4-2	L3HYPDH	L3MBTL2-AS1	LACC1	LANCL2	LAPTM4B	LARP1	LARP4	LASP1	LBR	LCP1	LDHB	LDLRAD4	LDLRAP1	LGALS8	LGALS8-AS1	LIMA1	LIME1	LIMS1	LIN54	LINC-PINT	LINC00265	LINC00332	LINC00426	LINC00431	LINC00528	LINC00535	LINC00630	LINC00667	LINC00702	LINC00877	LINC00886	LINC00887	LINC01010	LINC01058	LINC01089	LINC01094	LINC01132	LINC01184	LINC01215	LINC01270	LINC01275	LINC01287	LINC01342	LINC01353	LINC01358	LINC01409	LINC01431	LINC01480	LINC01483	LINC01484	LINC01504	LINC01506	LINC01562	LINC01567	LINC01585	LINC01588	LINC01629	LINC01655	LINC01754	LINC01765	LINC01812	LINC01814	LINC01852	LINC01879	LINC01888	LINC01991	LINC02090	LINC02099	LINC02100	LINC02132	LINC02159	LINC02265	LINC02288	LINC02391	LINC02422	LINC02532	LINC02541	LINC02550	LINC02608	LINC02642	LINC02683	LINC02694	LINC02709	LINC02846	LINC02863	LITAF	LLGL2	LMBR1	LMBRD2	LMTK2	LNC-LBCS	LONRF1	LOXL2	LPP	LPXN	LRCH1	LRCH4	LRIG1	LRP1	LRP1B	LRPPRC	LRRC37B	LRRC4	LRRC57	LRRC8B	LRRFIP2	LRRK2	LRRK2-DT	LTBP3	LTBP4	LUCAT1	LY9	LY96	LYN	LYST	LZTFL1	MACC1	MACO1	MAD1L1	MAFG	MAILR	MALAT1	MALT1	MAN1A2	MANEAL	MAP1LC3B2	MAP2K5	MAP3K8	MAP4K2	MAP4K3-DT	MAPK10	MAPK1IP1L	MAPK6	MAPKAPK3	MAPRE2	MARCHF1	MARCHF6	MARCHF8	MARVELD1	MAT2A	MBIP	MBP	MCCC1	MCFD2P1	MCM5	MCM9	MCMBP	MCPH1	MCPH1-AS1	MDC1	MDM2	MDS2	MED15	MED20	MED27	MED8	MED9	MEF2C	MELTF	MEPCE	MESD	METTL25	METTL3	METTL7A	METTL9	MEX3B	MFAP3L	MFSD11	MGAT4B	MGAT5	MGLL	MGME1	MGST3	MICU3	MIDN	MILR1	MIOS	MIOS-DT	MIR106B	MIR155HG	MIR181A1HG	MIR193BHG	MIR22HG	MIR29B2CHG	MIR3124	MIR3142HG	MIR3143	MIR325HG	MIR3621	MIR3662	MIR3926-2	MIR4281	MIR4434	MIR4435-1	MIR4435-2	MIR4435-2HG	MIR4439	MIR4458HG	MIR4638	MIR4710	MIR4727	MIR5087	MIR5188	MIR5194	MIR5696	MIR5787	MIR6774	MKLN1	MLKL	MLLT1	MME	MMP9	MNS1	MNT	MOB3A	MON1B	MOSPD3	MPC2	MPEG1	MPZ	MRO	MROH8	MRPL17	MRPL32	MRPL46	MRPL47	MRPL49	MRPS11	MRPS21	MRPS22	MRPS23	MRTFA	MS4A1	MS4A14	MS4A7	MSANTD3	MSH3	MSH6	MSR1	MSRB1	MT2A	MTAP	MTHFD1L	MTHFD2L	MTMR2	MTMR4	MTND5P23	MTTP	MUC12-AS1	MX1	MXI1	MYB	MYG1	MYG1-AS1	MYH11	MYL6B	NAA35	NANOS3	NAP1L2	NAP1L4	NAT10	NBEAP2	NBR1	NCBP2	NCBP2AS2	NCF2	NCKAP1L	NCKIPSD	NCLN	NCOA4	NCOR1	NDRG4	NDUFA6-DT	NDUFAF6	NDUFAF8	NDUFB1	NDUFB5	NDUFB9	NDUFS2	NDUFS6	NEAT1	NECAP1	NEDD4L	NEDD9	NELFA	NELFE	NEPRO	NEUROG2-AS1	NFE2L1	NFE2L2	NFE2L3	NFIC	NFKBIA	NFKBIL1	NFKBIZ	NGLY1	NIBAN2	NINJ2	NIPAL3	NIT2	NKIRAS1	NLRP1	NME7	NMI	NMRAL2P	NOCT	NOL11	NOL8	NORAD	NPLOC4	NPM1P20	NPPC	NQO1	NQO2	NR2C1	NR3C2	NR6A1	NRAS	NRDC	NRROS	NSMAF	NSMCE3	NT5C3A	NUBPL	NUDT5	NUF2	NUMBL	NUP133	NUP153-AS1	NUP210	NUP35	NUP37	NUSAP1	NXF1	NXPE3	OAS1	OAT	ODR4	OGDH	OGFOD2	OGT	OIP5	OPN3	ORC3	OSBPL10	OSBPL2	OSER1	OSER1-DT	OSGIN1	OTUD4	OTUD6B	OTUD6B-AS1	OXNAD1	OXR1	OXSM	P2RX6	P2RY6	P4HTM	PACSIN1	PADI4	PAFAH1B1	PALLD	PARN	PARP12	PARP14	PARPBP	PARVB	PCBP1-AS1	PCDHGC3	PCED1B	PCED1B-AS1	PCGF5	PCMT1	PCNP	PCSK7	PCYOX1L	PCYT1A	PDCD1LG2	PDCL	PDGFD	PDGFRB	PDXK	PDZRN4	PEF1	PEF1-AS1	PER1	PEX3	PFDN4	PFKM	PGAP1	PGD	PGK1	PHF11	PHF23	PHF5A	PHIP	PHKB	PHTF1	PHTF2	PI4KA	PIAS2	PIGB	PIGX	PIK3CD	PIK3CD-AS2	PIK3CG	PIK3R1	PIK3R5	PIKFYVE	PIP4K2C	PIP5K1B	PIR	PISD	PKD1L2	PKHD1L1	PLA2G6	PLA2R1	PLAA	PLCXD2	PLD3	PLEK	PLEKHA2	PLEKHB2	PLEKHG1	PLEKHG5	PLEKHM1	PLK1	PLK3	PLPP3	PLXDC1	PLXNC1	PLXND1	PNKD	POC5	POLB	POLDIP3	POLH	POLM	POLR1A	POLR1G	POLR2A	POLR3F	POP1	POP4	POT1	POT1-AS1	POU2AF1	POU2F1	POU6F1	PPCDC	PPIG	PPIP5K2	PPP1R13L	PPP1R14B	PPP1R14B-AS1	PPP1R15A	PPP1R3E	PPP2R3C	PPP2R5B	PPP2R5C	PRDM1	PRDM10	PRDM15	PRDM2	PRDX1	PRH1	PRICKLE1	PRIM1	PRKAB1	PRKAG2	PRKAR2B	PRKCI	PRKD2	PRKY	PRORP	PRPF19	PRPF40B	PRPSAP1	PRR14	PRR29-AS1	PRR3	PRR4	PRR5	PRR5-ARHGAP8	PRR5L	PRR7	PRR7-AS1	PRXL2C	PSAP	PSD3	PSMA1	PSMA4	PSMA5	PSMA6	PSMB4	PSMB5	PSMB6	PSMB7	PSMC1	PSMC2	PSMC3	PSMC5	PSMD14	PSMD4	PSMD5	PSMD9	PTGES3	PTK2	PTK7	PTMA	PTOV1	PTOV1-AS1	PTP4A1	PTP4A2	PTPN18	PTPN23	PTPN6	PTPRG	PURB	PURG	PXN-AS1	PXT1	PYGO2	PYHIN1	PYM1	RAB30	RAB30-DT	RAB35	RAB40C	RAB5IF	RABAC1	RABEP2	RABGAP1L	RABGGTB	RAC3	RACGAP1	RACK1	RAD51AP1	RAD9A	RANBP2	RARS2	RASAL3	RASGRP2	RASSF2	RASSF6	RBBP5	RBKS	RBM25	RBM27	RBM28	RBM47	RBM4B	RBM7	RBPJ	RCBTB1	RCBTB2	RDH13	RECQL5	RELA	REPS1	RERE	RERE-AS1	RESF1	REX1BD	RFESD	RFFL	RFPL1S	RGS1	RGS20	RGS3	RGS5	RHBDD3	RHBDF2	RHCE	RHEB	RHOF	RHOG	RHOH	RHOQ	RHOXF1-AS1	RIDA	RIOK2	RLIM	RMC1	RMI2	RN7SK	RN7SKP110	RN7SKP123	RN7SKP175	RN7SL328P	RN7SL371P	RNA5SP122	RNA5SP95	RNASEK	RNASEK-C17orf49	RND1	RNF10	RNF11	RNF145	RNF149	RNF40	RNMT	RNPEPL1	RNU1-19P	RNU4-75P	RNU5A-8P	RNU5D-1	RNU6-1300P	RNU6-535P	RNU6-918P	RNU6ATAC16P	RNU7-1	RNU7-27P	ROCK2	ROM1	RPAP3	RPL13A	RPL27	RPL27A	RPL32P3	RPLP0	RPN2	RPP14	RPRD1B	RPS19	RPS20	RPS26	RPS3AP18	RPS6KA1	RPS6KB2-AS1	RPS8	RPSA	RPUSD2	RRM1	RRM2	RSAD2	RSL24D1P11	RSRC1	RTCA	RTCA-AS1	RTF2	RTN4	RTN4RL2	RUBCN	RUBCNL	RUFY1	RUNX1	S100A2	S100Z	S1PR2	SAMD11	SAMD13	SAMSN1	SAP30BP	SARAF	SATB1	SCAF11	SCAF4	SCAND1	SCFD2	SCIMP	SDCBP2-AS1	SDHAF3	SDS	SEC14L1	SEC22C	SEC24A	SEC24C	SEC61B	SEL1L3	SELENOK	SEM1	SEMA3F	SEMA4B	SEMA4D	SENCR	SEPTIN7P13	SEPTIN9	SET	SETD1A	SETD7	SETX	SF3B5	SF3B6	SFXN5	SGK3	SGMS1	SH2B3	SH3BP5L	SH3TC1	SHC1	SHKBP1	SHLD1	SHLD2	SIAH2	SIKE1	SIX4	SKIL	SKIV2L	SKP1	SKP2	SLA	SLA2	SLC12A6	SLC12A8	SLC16A3	SLC1A1	SLC1A4	SLC1A5	SLC22A23	SLC25A15	SLC25A16	SLC25A22	SLC25A39	SLC25A45	SLC26A1	SLC26A11	SLC2A5	SLC35E1	SLC36A4	SLC38A6	SLC38A9	SLC39A8	SLC3A2	SLC41A2	SLC45A4	SLC6A6	SLC7A11	SLC7A7	SLCO2B1	SLCO3A1	SLFN13	SLMAP	SLTM	SLX4IP	SMAD1	SMAP2	SMARCA2	SMARCAD1	SMIM14	SMIM20	SMIM9	SNAP29	SNAPC5	SND1	SNHG20	SNHG29	SNORA26	SNORA33	SNORD100	SNORD12	SNORD12B	SNORD54	SNORD55	SNRPCP2	SNRPD3	SNRPEP5	SNTG2	SNX24	SNX25P1	SNX5	SNX8	SOD1	SOGA1	SORBS3	SORL1	SOS1	SP140	SPAG1	SPAG5	SPAG5-AS1	SPART	SPATA13	SPATA17	SPATA2	SPATA24	SPATA4	SPECC1	SPHK1	SPINT1	SPPL2A	SPRED2	SPRTN	SPRY4	SPRY4-AS1	SPRYD4	SPTY2D1	SQSTM1	SRC	SRD5A3	SREK1IP1	SRGAP1	SRGN	SRI	SRPK1	SRSF10	SRSF2	SRSF3P2	SRXN1	SS18	SS18L1	SS18L2	SSNA1	ST3GAL1	ST3GAL6	ST6GAL1	STARD10	STAT1	STAT3	STAT4	STIM1	STK16	STK17A	STK17B	STRN4	STS	STXBP1	STXBP5L	STYK1	SUFU	SULT1A1	SULT1A2	SUN1	SUPT3H	SUPT4H1	SVIL	SYK	SYMPK	SYNE2	SYNRG	SYT17	SYTL1	SYTL3	SYVN1	SZT2	TAB2	TACC1	TADA1	TAF11	TAF1D	TAF6L	TARBP1	TAS2R14	TATDN1	TATDN3	TAX1BP1-AS1	TBC1D1	TBC1D15	TBC1D17	TBC1D19	TBC1D22A	TBCD	TBILA	TBK1	TBL1X	TBL1XR1	TBX20	TBXAS1	TCF3	TCF4	TCF7	TCL6	TCP11L1	TCTN1	TDP1	TEC	TENT4A	TEPSIN	TEX19	TEX38	TFAP4	TFE3	TFEB	TFIP11	TG	TGFBR2	TGIF1	THAP2	THAP4	THOC1	THRB-AS1	THUMPD3-AS1	TIMMDC1	TIMMDC1-DT	TJP2	TK2	TLK2	TLN2	TLR1	TLR10	TLR4	TLR6	TM2D2	TM7SF3	TMCC2	TMED4	TMED5	TMEM102	TMEM123	TMEM130	TMEM132B	TMEM140	TMEM156	TMEM18	TMEM198B	TMEM209	TMEM218	TMEM243	TMEM245	TMEM248	TMEM259	TMEM37	TMEM41B	TMEM94	TMEM97P1	TMSB4X	TMUB2	TMX3	TNFAIP8	TNFRSF10A	TNFRSF17	TNFSF14	TNFSF18	TNFSF8	TNFSF9	TNIP2	TNKS	TNPO1	TNS3	TOMM40L	TOMM5	TOMM6	TOR3A	TPCN2	TPGS1	TPM4	TPR	TPRG1	TPT1	TPT1-AS1	TRABD	TRAJ5	TRAJ61	TRAJ7	TRANK1	TRAPPC2	TRAV36DV7	TRBV29-1	TRERF1	TREX1	TRIB3	TRIM2	TRIM22	TRIM27	TRIM37	TRIM38	TRIM41	TRIM69	TRIM8	TRIP10	TRIP6	TRMT1	TRMT112	TRMT5	TRMT61B	TRPC1	TRPV2	TSC1	TSC22D1	TSC22D2	TSG101	TSPAN10	TSPAN13	TSPYL1	TTC1	TTC21A	TTC22	TTC28-AS1	TTC3P1	TTI1	TTN-AS1	TUBA1B	TUBA1C	TUBA4A	TUBB3	TUBB4A	TUBGCP3	TUT7	TVP23A	TWF1	TXLNB	TXLNGY	TXN	TXNIP	TXNL1	TXNRD1	U2SURP	UBA5	UBA6	UBA6-AS1	UBAC2	UBALD2	UBAP2	UBC	UBE2A	UBE2K	UBE2Q2	UBE2Q2P2	UBE2V1	UBE4A	UBQLN1	UBQLN2	UBXN2A	UCHL1-AS1	UCHL3	UGT8	UHRF2	UIMC1	ULK4	UMODL1	UNC45A	UNC79	UNC93B5	UNKL	UNQ6494	UQCRC2	USP10	USP14	USP31	USP32	USP36	USP38	USP48	USP49	USP7	UST-AS2	UTP25	VAV1	VCP	VCPKMT	VDR	VEGFA	VEZT	VIM	VMP1	VNN1	VPS13C	VPS25	VPS35L	VTRNA1-1	VTRNA1-3	VWA5A	VWA7	WDFY4	WDR1	WDR19	WDR41	WDR53	WDR74	WDR81	WIPF1	WNK2	XPNPEP1	XPO5	XPOT	XXYLT1-AS2	YBX3	YES1	YPEL5	YTHDF2	YWHAG	YY1AP1	Z95115.1	ZBED5	ZBP1	ZBTB10	ZBTB18	ZBTB26	ZBTB32	ZBTB38	ZBTB5	ZC2HC1C	ZC3H11A	ZC3H12D	ZC3H14	ZC3H3	ZC3HAV1	ZCCHC7	ZCCHC8	ZCWPW1	ZEB2	ZEB2-AS1	ZFAND2A	ZFAND2A-DT	ZFAND5	ZFP36L1	ZFYVE16	ZFYVE26	ZHX2	ZMIZ1	ZNF131	ZNF175	ZNF18	ZNF184	ZNF202	ZNF219	ZNF222	ZNF233	ZNF260	ZNF3	ZNF326	ZNF335	ZNF350	ZNF426	ZNF426-DT	ZNF43	ZNF451-AS1	ZNF460	ZNF484	ZNF516	ZNF580	ZNF581	ZNF583	ZNF587B	ZNF593	ZNF613	ZNF621	ZNF667-AS1	ZNF699	ZNF700	ZNF740	ZNF770	ZNF771	ZNF821	ZNF830	ZNF839	ZNRD2	ZNRD2-AS1	ZRSR2	ZSCAN16-AS1	ZSCAN31
BAELDE_DIABETIC_NEPHROPATHY_UP	> Genes up-regulated in glomeruli of kidneys from patients with diabetic nephropathy (type 2 diabetes mellitus).	AANAT	ACSM2A	ACVRL1	ACY1	ADAMTSL2	ADGRF5	ADGRG1	AKR1A1	AKR1C3	ALDH4A1	AOC1	AQP1	ARHGEF15	ASS1	ATP10B	BAX	BBOX1	BPHL	C4A	CAPN3	CCDC69	CCL3	CCND1	CD24P4	CD34	CLEC3B	CLU	CRHBP	CRIP1	CTSH	CYP4F2	DPEP1	EML1	ENG	ENO1	FAM53B	FBP1	FTL	FXYD2	GAS2L1	GAS6	GDPD5	GGT1	GPLD1	HBB	HLA-DRB1	HPN	HYAL1	HYAL2	ICAM2	ID1	IGFBP5	IMPA2	INPP5K	ITFG2	ITM2A	JADE3	LTK	LYZ	MAP4	MIA2	MT1G	MT2A	MT3	MYC	NOTCH4	PDE2A	PECAM1	PLPP3	PPM1F	PTGIS	PTPRB	PTPRM	RAMP2	RBPMS	SEMA6A	SLC22A6	SLC6A7	SLCO2A1	SPG7	STARD8	TEK	TIE1	TLE2	UGT1A10	UGT2B7	UNC5B	VAT1	ZCCHC24
BALDWIN_PRKCI_TARGETS_UP	> Genes up-regulated in U87MG cells (glioblastoma multiforme) after knockdown of PRKCI [GeneID=5584] by RNAi.	ADA	AQP9	ATP2B4	ATP6V1G1	CBX6	CCN3	CCN5	CGB3	EIF1AX	EIF4EBP2	FOSL2	GMFB	GPRC5A	HFE	IFITM1	MAZ	MEF2A	MPDZ	MPP5	MTCL1	NEK9	NUDT3	OXTR	PAK2	RHOB	SDC2	SELENOP	SEPTIN11	SLC11A2	SLC35A5	SLC4A7	SLK	TDO2	TFDP2	TGOLN2	TMEM106C	TRIB2	TRIM56	TSPAN6	ZBTB20
BARIS_THYROID_CANCER_DN	> Genes down-regulated in oncocytic follicular carcinoma (FTC) vs mitochondrial-rich papillary carcinoma (PTC) types of thyroid cancer.	ABCC3	ACY1	ANXA4	ATF1	BGN	CALM2	CCND1	CCND2	CD2	CD40LG	CD44	CDH3	COL8A1	CSNK2B	CTNNA1	CYTH1	DUSP6	ERBB2	EVPL	FGB	FGFR4	FNTA	GATA3	GLG1	GRB7	HDGF	IGF1R	IL13RA1	INPP5D	IRF1	KLF5	KLHL9	LLGL1	LMO7	MMP2	NEDD8	OSBPL1A	PKN3	RAB8A	RAD50	RAF1	RB1	RECQL	RPL13A	SEPTIN2	SMARCA5	SNRPF	SP110	SRPRA	TGFB1	TIMP1	TJP2	TNFSF10	TNFSF13	TOP2B	UBA1	UBE2C	USP1	VCL
BARX1_TARGET_GENES	> Genes containing one or more binding sites for UniProt:Q9HBU1 (BARX1) in their promoter regions (TSS -1000,+100 bp) as identified by GTRD version 20.06 ChIP-seq harmonization.	A2ML1	AAAS	AASDH	AATF	ABCA7	ABCC10	ABCF1	ABCF2	ABHD11	ABHD17B	ABHD2	AC002115.1	AC005759.1	AC005837.1	AC006262.1	AC008735.3	AC009061.2	AC009065.4	AC009292.1	AC018521.5	AC025043.1	AC036103.1	AC051619.4	AC090515.2	AC091390.3	AC096746.1	AC104109.2	AC106779.1	AC116535.1	AC124068.2	AC138627.1	ACLY	ACP6	ACSL1	ACTL6A	ACTN4	ADAMTSL5	ADGRE2	ADIPOR1	ADK	ADM	AFG1L	AGAP2-AS1	AGL	AIFM1	AK2	AKR1A1	AL132639.2	AL136162.1	AL441992.1	ALCAM	ALDH4A1	ALDOA	ALG5	ALKBH2	AMN1	ANAPC15	ANAPC16	ANAPC5	ANGEL1	ANGEL2	ANKHD1	ANKHD1-EIF4EBP3	ANKMY2	ANKRD24	ANKRD27	ANP32A	ANXA2R	AP001625.3	AP1M1	AP1M2	AP2B1	AP3B1	AP4M1	AQR	ARAP1	AREG	ARF6	ARFIP2	ARHGAP11A	ARHGAP19	ARHGAP19-SLIT1	ARID4B	ARL1	ARL16	ARL4A	ARL6IP1	ARMC8	ARMH1	ARMT1	ARNT	ARPC5L	ARRDC4	ASB16-AS1	ASCC1	ASTE1	ASXL1	ATF2	ATF3	ATF5	ATF7IP	ATG13	ATG4C	ATL2	ATP5F1A	ATP5F1B	ATP5MC3	ATP5PF	ATP5PO	ATP6V0D1	B3GALNT2	B4GALT3	B9D1	BANP	BCL2L14	BCL6	BDNF-AS	BLCAP	BLOC1S1	BLOC1S3	BNIP1	BORA	BORCS5	BRF1	BRK1	BRPF1	BSCL2	BSDC1	BTBD10	BTF3	BTF3-DT	BTF3L4	BTN2A1	BTN3A1	BUB1B	BUB3	BZW1	BZW2	C11orf71	C12orf60	C14orf119	C15orf40	C17orf100	C18orf32	C19orf38	C1orf109	C5orf15	C6orf52	C8orf37	C9orf43	C9orf64	C9orf85	CACTIN	CAGE1	CALR	CAPZA2	CARD8	CASZ1	CBX8	CCDC124	CCDC125	CCDC127	CCDC134	CCDC146	CCDC15	CCDC163	CCDC186	CCDC191	CCDC192	CCDC25	CCDC30	CCDC9	CCNL1	CCT3	CCT6A	CD164	CD320	CDC20	CDC26	CDC37	CDC40	CDC45	CDCA2	CDCA5	CDCA7L	CDCA8	CDH17	CDIPT	CDIPTOSP	CDK12	CDK13	CDK5	CDKL3	CDKN1A	CDKN2C	CDKN3	CENPA	CENPBD1P1	CENPE	CENPF	CENPN	CENPQ	CENPU	CEP120	CEP131	CEP350	CEP41	CEP44	CEP89	CFAP69	CFLAR	CHD4	CHM	CIPC	CISD3	CIT	CKAP5	CKS1B	CKS2	CLASP1	CLCN3	CLINT1	CLN3	CLPTM1	CLRN3	CLUAP1	CMC2	CMSS1	CNEP1R1	CNOT1	COA1	COG3	COL17A1	COLGALT1	COMMD6	COPG1	COPS5	COX6C	COX7A2L	CPSF2	CRELD1	CRIPT	CROCCP2	CRYM-AS1	CSNK1G1	CSNK2B	CSPP1	CTDSPL2	CYRIB	CYTH2	DCAF12	DCAF15	DCAF7	DCLRE1A	DCP1A	DCP1B	DCTPP1	DDA1	DDIAS	DDIT4	DDX20	DDX39B	DDX39B-AS1	DDX46	DDX59	DEPDC1B	DEPDC4	DERL2	DHX16	DHX34	DHX8	DIAPH1	DIAPH1-AS1	DLGAP5	DMAP1	DMXL2	DNAH2	DNAJC14	DNAJC19	DNAJC27	DNAJC27-AS1	DNM1L	DNM1P35	DNM2	DNMBP	DNMT1	DOHH	DOLPP1	DPH5	DPM3	DRAIC	DRC3	DTWD1	DUS2	DUS4L	DUSP12	DUT	DXO	E2F6	EDC3	EEPD1	EFCAB5	EFHC1	EFNA3	EFNA4	EHF	EID1	EIF1	EIF2B2	EIF2B5	EIF3D	EIF3F	EIF4A2	EIF4G2	EIF5A2	EIF6	ELL3	ELOF1	ELP2	EMC10	EME1	EMP1	ENC1	ENSA	EPB41L5	ERAP1	ERCC1	ERH	ERP29	ETFBKMT	EVI5L	EWSR1	EXO1	EXOC6B	EXOC8	EXOSC8	FAAP24	FADS1	FAM114A2	FAM118B	FAM122A	FAM126B	FAM13B	FAM185BP	FAM214B	FAM220A	FAM227B	FAM47E	FAM47E-STBD1	FAM53C	FAM71E1	FAM83C-AS1	FAM83D	FANCC	FASTKD5	FAU	FBXL12	FBXL18	FBXO15	FBXO16	FBXO33	FBXO8	FBXW7	FGD5-AS1	FGFR1OP2	FGFR4	FIBP	FITM2	FKBP11	FKBP2	FKBPL	FLAD1	FLCN	FLJ20021	FLOT1	FOXA3	FOXP2	FRAT1	FUS	FUZ	FXYD5	GAB1	GABPA	GALM	GAPDHP25	GAR1	GAR1-DT	GART	GATAD2A	GCLC	GCN1	GDAP1	GDF9	GEMIN5	GFM1	GGPS1	GHDC	GIN1	GINS1	GIPC1	GIPR	GIT2	GLRX	GLUD1P2	GMNN	GNL1	GNS	GON4L	GPANK1	GPATCH2	GPR108	GPR19	GPR63	GPRC5D-AS1	GRB2	GRHPR	GRK6	GSPT1	GTF2B	GTF2H4	GTF3C2	H2AC11	H2AC13	H2AW	H2AX	H2AZ1	H2AZ1-DT	H2BC11	H2BC13	H2BC9	H2BU1	H3C1	H3C4	H3C7	H4C2	H4C8	HARBI1	HASPIN	HAUS4	HAUS5	HAX1	HBP1	HBS1L	HDAC5	HDGF	HECTD1	HELQ	HEXA	HEXA-AS1	HGS	HIBCH	HIF1AN	HIRIP3	HIVEP1	HJURP	HLA-E	HMGB1	HMGB2	HMGCS1	HNRNPAB	HNRNPC	HNRNPL	HNRNPUL2	HNRNPUL2-BSCL2	HOXA-AS3	HSD11B1L	HSD17B4	HSDL2	HSP90B1	HTD2	HTT	HTT-AS	HYAL2	IDI1	IER2	IER3-AS1	IER5	IFNAR1	IFRD2	IFT52	IGFL2-AS1	IK	IKZF4	IL4I1	ILF2	ILF3	ILF3-DT	INCENP	INKA2	INO80C	INO80E	INTS10	INTS13	INTS2	IP6K1	IQCD	IQGAP3	IRF2BP1	ISOC2	ITFG2	ITFG2-AS1	ITGA6-AS1	ITGA7	ITGAE	ITGB8	ITPA	ITPRIP	IWS1	JARID2	JPT1	JUP	KANK1	KANSL3	KAT6B	KAZALD1	KBTBD4	KCNIP2	KCNIP2-AS1	KCTD21	KCTD7	KCTD9	KDM4B	KDM4C	KDSR	KHDRBS1	KHSRP	KIF18A	KIF3B	KIF9	KIFC1	KITLG	KLHDC10	KLHL18	KLHL20	KLHL26	KPNA2	KPNA6	KRT8	L3MBTL2	LACTB	LAMA3	LAMP1	LARS2	LBR	LDLR	LEKR1	LENG8	LENG8-AS1	LGALS8	LGALS8-AS1	LIMA1	LINC00513	LINC00649	LINC01023	LINC01089	LINC01132	LINC01715	LINC01952	LINC02313	LINC02363	LINC02541	LINC02832	LINC02889	LMAN2L	LMBRD1	LMO7	LOH12CR2	LRP10	LRP4-AS1	LRP6	LRPPRC	LRR1	LRRC23	LRRC29	LRRC41	LSM4	LTA4H	LZIC	MAF1	MAGI1	MAN1B1	MAN1B1-DT	MAP3K7	MAP3K8	MAP4	MAPK7	MAPKBP1	MARS2	MAVS	MBLAC2	MBOAT7	MBTD1	MCCC1	MCM7	MCTP2	MCTS1	MDM4	MED17	MED18	MED31	MED8	MEMO1	MEST	METTL15	METTL16	METTL2B	METTL4	METTL7B	MEX3C	MFAP3	MFSD11	MGAT1	MIA2	MICOS13	MIEF2	MINDY2	MIR320A	MIR3678	MIR4453HG	MIR4512	MIR4519	MIR4999	MIR638	MIR762HG	MIR933	MIRLET7I	MIS12	MIS18BP1	MKKS	MLKL	MMAB	MMACHC	MMUT	MOK	MOSPD3	MPLKIP	MPV17L2	MROH8	MRPL1	MRPL13	MRPL15	MRPL24	MRPL27	MRPL32	MRPL43	MRPL45	MRPL45P2	MRPL49	MRPL54	MRPS15	MRPS18C	MRTFA	MSL2	MST1	MST1P2	MTARC2	MTBP	MTF2	MTHFD2	MTMR10	MTMR12	MTOR	MTX3	MVB12A	MVK	MXD3	MXI1	MYCBP2	MYG1	MZF1	MZT1	NAA15	NAPRT	NARS1	NASP	NCAPD3	NCK1	NCK1-DT	NCL	NCOA3	NCOR1	NDC1	NDC80	NDUFA11	NDUFA2	NDUFA3	NDUFA4	NDUFA6	NDUFA6-DT	NDUFB1	NDUFB3	NDUFC1	NDUFS3	NEAT1	NEK2	NEU1	NFATC2IP	NFATC4	NFE2L1	NFE2L1-DT	NFYA	NGRN	NHLRC2	NHLRC3	NIF3L1	NIFK-AS1	NIT2	NKAPD1	NLK	NMNAT1	NOCT	NOP16	NOSIP	NPTN	NR2C2	NR6A1	NT5C3A	NUBP2	NUCKS1	NUF2	NUP62	NUP88	NUP93	NXN	OARD1	OASL	OAZ2	OGA	OLMALINC	OPA3	ORC2	ORMDL1	OS9	OSBPL10	OSBPL11	OSCAR	OSTC	OXSR1	PABPN1	PAK4	PARK7	PARL	PBX3	PCBP1	PCBP1-AS1	PCGF1	PCK2	PCLAF	PCM1	PCSK9	PDCD4	PDE11A	PDE12	PDE4A	PET100	PEX12	PEX5	PFKM	PGS1	PHF20	PHF23	PHRF1	PIF1	PIGF	PIGM	PIGN	PIGO	PIH1D2	PIK3R3	PISD	PITRM1	PKIA	PLAC8	PLK1	PLK2	PLK3	PLSCR4	PMEL	PMF1	PMF1-BGLAP	PMS1	PMS2P4	PNRC2	POC1A	POC5	POLE3	POLG	POLM	POLR1G	POLR2A	POLR2H	POLR2M	POLR3A	POLR3D	POLR3G	POMP	POP1	PPIL2	PPIL3	PPIP5K2	PPOX	PPP1R13L	PPP1R15A	PPP1R37	PPP1R3F	PPP2CA	PPP3CA	PPP4R3B	PPP4R3B-DT	PPP6R1	PRCC	PRCP	PRDX1	PRELID3BP5	PRH1	PRKACA	PRKAG1	PRKCI	PRKRIP1	PRORSD1P	PROSER1	PRPF31	PRPF4	PRR13P5	PRR15L	PRR3	PRR4	PRRG2	PSMA2	PSMA4	PSMB1	PSMB10	PSMC3	PSMC3IP	PSMD3	PSMD4	PSMD7	PSMD8	PSME2	PSORS1C1	PSPH	PTPRK	PUS1	PWWP2A	QPCTL	QRICH1	QTRT2	R3HDM2	RAB11B	RAB11B-AS1	RAB3A	RAB4B	RAB4B-EGLN2	RAB5B	RAB5IF	RABGAP1L	RABGAP1L-DT	RABIF	RAD51AP2	RAD52	RAPGEF6	RBAK	RBAK-RBAKDN	RBFA	RBM15	RBM15-AS1	RBM27	RBM6	RBM7	RBMS2	RBPJ	RELCH	RFC3	RFX1	RGL2	RGS16	RGS5	RGS9BP	RHBDD3	RHOQP1	RIC8B	RIDA	RIOK1	RMND1	RN7SL521P	RN7SL688P	RNF123	RNF139	RNF139-AS1	RNF181	RNF31	RNGTT	RNH1	RNPEP	RNPS1	RNU1-117P	RNU4-2	RNU6-1276P	RNU6-1301P	RNVU1-14	RPAIN	RPAP3	RPL10	RPL13A	RPL22L1	RPL23	RPL27	RPL30	RPL30P11	RPL35	RPL36	RPL5	RPL7L1P8	RPL7P30	RPN2	RPP14	RPRD2	RPS25	RPS29	RPS3	RPS6	RPS8	RPSAP31	RPUSD3	RPUSD4	RRM2	RRP15	RSBN1	RSL24D1	RSPH1	RSRC1	RSU1	RTN4	RTRAF	RUVBL1	RWDD1	S100A11	S100PBP	SAE1	SAMD1	SAMD4B	SAR1A	SBDSP1	SBNO1	SCAF1	SCAMP1	SCAMP2	SCP2	SCYL2	SCYL3	SDE2	SDHA	SECISBP2L	SEH1L	SENP1	SERP1	SETD1A	SETD5	SFSWAP	SGF29	SGO1	SGO1-AS1	SH2B3	SH2D3C	SH3RF2	SHARPIN	SHC1	SHC4	SIKE1	SIN3A	SIRT4	SIRT6	SLC11A2	SLC16A1	SLC16A1-AS1	SLC25A42	SLC26A2	SLC27A5	SLC2A1	SLC30A5	SLC30A9	SLC37A1	SLC39A6	SLC39A9	SLC4A2	SLC50A1	SLC52A3	SLX4IP	SMAD7	SMARCAD1	SMC3	SMC5-AS1	SMG5	SMG9	SMIM31	SNAP23	SNAPC5	SND1	SNED1-AS1	SNORA21	SNORD12	SNORD15A	SNORD16	SNORD18A	SNORD59A	SNORD84	SNRNP35	SNRPD2	SON	SOX2-OT	SP1	SP2	SP4	SPAG5	SPAG5-AS1	SPAG7	SPATA17	SPC25	SPECC1	SPNS1	SPRED2	SPRTN	SPRY4	SPRYD4	SPSB3	SPTLC2	SRP54	SRP54-AS1	SRRM2	SRRM2-AS1	SRRT	SRSF2	SSBP1	ST13	ST3GAL4	STAG3L4	STARD10	STARD4	STARD5	STIM2	STIM2-AS1	STK19	STK35	STX12	STX3	STYX	SUB1	SUCLG1	SUGCT	SUN1	SUPT16H	SYMPK	SYNCRIP	SYNGR4	SYVN1	SZT2	TAB1	TAF10	TAF12	TAF15	TAGLN2	TAMM41	TANC1	TAOK3	TARDBP	TARS1	TAS2R14	TAX1BP1	TBP	TBX3	TCP11L2	TDRKH	TDRKH-AS1	TEDC1	TEF	TEX2	TFPT	TGDS	THAP2	THAP7	THAP7-AS1	THBS4	THRAP3	THUMPD3-AS1	TIAL1	TICRR	TIMM10B	TIMM21	TIMM22	TIMM50	TIPARP	TIPARP-AS1	TIPRL	TJP3	TMA16	TMC3-AS1	TMED1	TMED2	TMED4	TMEM102	TMEM106C	TMEM116	TMEM126A	TMEM134	TMEM143	TMEM160	TMEM165	TMEM170A	TMEM18	TMEM192	TMEM198B	TMEM202-AS1	TMEM208	TMEM218	TMEM39B	TMEM53	TMEM79	TMEM87B	TMUB2	TMX4	TNFSF9	TNKS1BP1	TNPO3	TOM1L2	TOMM22	TOMM40L	TOP2A	TPCN1	TPI1P2	TPK1	TPX2	TRA2A	TRAPPC4	TRAPPC6A	TRAPPC9	TRIM37	TRIP10	TSACC	TSEN34	TSPAN31	TSPAN8	TSSC4	TTC25	TTC9C	TTLL13P	TUBA1B	TUBA1C	TUBGCP6	TUFT1	TULP3	TUT7	TWNK	TXK	TXN2	TXNDC12	TXNL4A	TYK2	TYW1B	UBALD2	UBE2B	UBE2C	UBE2D3	UBE2D3-AS1	UBE2H	UBE2Z	UBL3	UBL5	UBN2	UBOX5	UBP1	UBXN7	UFD1	UGP2	UGT2B7	UNC13D	UNC45A	UPP1	UQCRH	UQCRQ	USP30	USP35	USP36	USP53	USPL1	UTP18	UTP3	UVSSA	VAMP1	VAPA	VARS2	VCL	VMAC	VPS18	VPS26B	VPS39	VPS4B	VTI1A	VTRNA1-2	WASF1	WASF2	WBP11	WDCP	WDR37	WDR43	WDR55	WDR5B	WDR5B-DT	WDR74	WEE2-AS1	WWP1	WWP2	XAB2	XPNPEP3	XPO1	XPOT	XRCC2	YARS1	YEATS4	YWHAQ	ZBTB22	ZBTB3	ZBTB40	ZBTB41	ZBTB45	ZC3H4	ZDHHC12	ZDHHC17	ZDHHC5	ZDHHC6	ZFC3H1	ZFPL1	ZFYVE27	ZHX1	ZHX1-C8orf76	ZNF106	ZNF131	ZNF181	ZNF184	ZNF2	ZNF398	ZNF444	ZNF446	ZNF48	ZNF484	ZNF514	ZNF56	ZNF57	ZNF584	ZNF627	ZNF672	ZNF684	ZNF709	ZNF747	ZNF770	ZNF775	ZNF785	ZNF786	ZNF823	ZNF860	ZNRD2	ZNRD2-AS1	ZSCAN20	ZSWIM4	ZWINT
BARX2_TARGET_GENES	> Genes containing one or more binding sites for UniProt:Q9UMQ3 (BARX2) in their promoter regions (TSS -1000,+100 bp) as identified by GTRD version 20.06 ChIP-seq harmonization.	AADACP1	AARS2	AASDHPPT	AASS	ABCA7	ABCB8	ABHD17B	ABHD2	ABT1	AC002116.2	AC004816.1	AC005670.1	AC005759.1	AC005837.1	AC006116.7	AC010210.1	AC011346.1	AC013400.1	AC016876.1	AC018521.5	AC020915.2	AC025682.1	AC026979.2	AC051619.4	AC090001.1	AC091057.1	AC092338.2	AC093510.1	AC099518.4	AC132192.2	ACAA1	ACAA2	ACAT2	ACBD4	ACKR2	ACOT8	ACTG1P25	ACTL6A	ACTN1	ACTN1-AS1	ACTR1B	ACYP1	ADAL	ADAMTSL4-AS1	ADAMTSL5	ADAP1	ADPGK-AS1	AEN	AFMID	AGL	AGPAT1	AIDA	AIMP1	AK2	AKAP8L	AKR1D1	AKR1E2	AKTIP	AL049869.2	AL132780.1	ALDH4A1	ALDH6A1	ALDOA	ALG1	ALG11	ALG2	ALG8	ALKBH6	ALKBH7	AMBRA1	AMN1	ANAPC15	ANAPC5	ANAPC7	ANKHD1	ANKHD1-EIF4EBP3	ANKMY2	ANKRD11	ANKRD27	ANKRD49	ANKRD54	ANKS3	ANKZF1	ANP32A	ANP32E	AOPEP	AP000787.1	AP000845.1	AP001160.1	AP001462.1	AP002449.1	AP2A1	AP3M2	AP4B1	AP4M1	APOA2	APOL2	APTR	ARAF	AREL1	ARHGAP1	ARHGAP19	ARHGAP19-SLIT1	ARHGAP26	ARHGEF9	ARID4A	ARL13B	ARL16	ARL6IP1	ARMC1	ARMCX5	ARMCX5-GPRASP2	ARMH1	ARMH4	ARNTL	ARPP19	ARRDC4	ARSK	ASB16-AS1	ASPM	ATF7	ATF7-NPFF	ATF7IP2	ATG3	ATG9A	ATM	ATP5MC1	ATP5MG	ATP5PB	ATP7B	ATPSCKMT	AURKB	AVL9	BABAM1	BAG4	BAG6	BAIAP3	BANF1	BBX	BCAS3	BCAT1	BCKDHB	BDNF-AS	BEST3	BIVM	BLM	BLOC1S1	BLOC1S3	BORA	BORCS8	BORCS8-MEF2B	BPGM	BPNT2	BRD2	BRIP1	BROX	BRPF3	BSCL2	BTBD10	BTD	BTN2A1	BTN2A2	BTN2A3P	BTN3A2	BUB1	BUB3	BUD31	BZW2	C10orf143	C12orf4	C12orf60	C12orf65	C12orf66	C12orf75	C14orf28	C14orf93	C16orf71	C16orf72	C19orf44	C19orf54	C1orf109	C1orf174	C1orf226	C1QTNF6	C2CD3	C2CD5	C2orf42	C2orf49	C2orf92	C4orf33	C5orf22	C7orf50	C8orf37	C9orf85	CA5BP1	CAB39L	CACNB2	CACTIN	CALM3	CALR3	CALU	CAMTA1	CAMTA1-DT	CAND1	CANX	CAPN10	CAPZA1	CARF	CAT	CATIP-AS1	CBX5	CCDC115	CCDC12	CCDC146	CCDC148	CCDC159	CCDC18-AS1	CCDC189	CCDC191	CCDC192	CCDC28A	CCDC28A-AS1	CCDC30	CCDC47	CCDC51	CCDC59	CCDC61	CCDC66	CCDC77	CCHCR1	CCNB1	CCNB2	CCNG1	CCNG2	CCT2	CCT3	CCT5	CCT6B	CCT7	CCT8	CD2BP2	CD2BP2-DT	CDC14B	CDC20	CDC23	CDC25A	CDC25C	CDC42EP4	CDC45	CDCA3	CDCA8	CDK1	CDK16	CDK19	CDK5RAP2	CDR2	CENPA	CENPF	CENPH	CENPI	CENPK	CENPL	CENPM	CENPN	CENPP	CENPQ	CENPX	CEP164	CEP192	CEP20	CEP350	CEP41	CEP44	CEP68	CEP89	CETN2	CFAP43	CGGBP1	CHAF1A	CHCHD2	CHCHD3	CHCHD6	CHD6	CHEK2	CHRNB1	CIC	CIDEB	CKAP2	CKAP5	CKS1B	CKS2	CLDN4	CLIC1	CLK3	CMC2	CNEP1R1	CNNM2	CNOT1	CNOT3	COG8	COP1	COPE	COPS3	COPS7B	COPZ1	COQ10B	COQ7	COQ8A	COX14	COX16	COX6B1	COX8A	CPEB4	CPOX	CPSF4	CRAMP1	CREB3L2	CREB3L3	CREB3L4	CREBRF	CRTC3-AS1	CS	CSE1L-AS1	CSNK1G3	CSTF3	CTNNA1	CTNND1	CTNS	CTR9	CTSD	CYB5A	CYB5B	CYB5RL	CYCS	CYLD	CYP2R1	CYP4F12	CYTH2	DACT3	DACT3-AS1	DAPK3	DARS2	DAZAP2	DBP	DBT	DCAF15	DCAF7	DCAKD	DCLRE1B	DCLRE1C	DCP1B	DCP2	DCTN2	DCTN4	DCTN5	DCTN6	DDOST	DDX18	DDX19B	DDX27	DDX39A	DDX41	DDX42	DDX46	DDX49	DDX50	DEDD2	DELE1	DERL3	DESI1	DGKA	DHODH	DHRS7B	DHX38	DIAPH1	DIAPH1-AS1	DIAPH3	DIMT1	DLAT	DLGAP4	DLGAP5	DMAC2	DMAP1	DMRT2	DMXL1	DNAAF3	DNAH6	DNAI3	DNAJB4	DNAJB5	DNAJB5-DT	DNAJB9	DNAJC28	DNM2	DOCK4	DOCK7	DOLPP1	DPH1	DPH2	DPH3	DRC3	DROSHA	DUSP16	DUSP19	DYM	DYNC2I2	DYNLL1	DYNLT2	DZANK1	EBP	ECD	ECI1	ECSIT	ECT2	EDC3	EDEM3	EEF1AKNMT	EFCAB11	EFCAB6	EHBP1	EHD4	EIF1AD	EIF2AK3	EIF2AK3-DT	EIF2B2	EIF2B3	EIF3E	EIF3F	EIF3K	EIF4A1	EIF5	EIF5A	ELAC2	ELK1	ELMO2	ELOC	ELOVL5	ELP4	EMC1-AS1	EMC9	ENKUR	ENO1	ENPP4	ENSA	ENTR1	EPM2AIP1	EPOR	ERAL1	ERAP1	ERBB2	ERCC2	ERCC6	ERCC6L2	ERH	ERI2	ERI3	ERMARD	ESCO2	ESS2	ETFA	ETFBKMT	ETV5	EVI5L	EXOC2	EXOC4	EXOSC1	EXOSC2	EXOSC8	F11R	FAAP24	FADS2	FADS2B	FAM111A-DT	FAM111B	FAM117A	FAM120AOS	FAM126A	FAM149B1	FAM161A	FAM174B	FAM177A1	FAM185BP	FAM204A	FAM222B	FAM228B	FAM229B	FAM53C	FAM72A	FAM76A	FAM81A	FAM83D	FAN1	FANCG	FBXL20	FBXO16	FBXO38	FBXO45	FBXO5	FCF1	FDFT1	FDPS	FDXR	FEN1	FGD5-AS1	FH	FHIT	FICD	FIZ1	FKBP14	FKBP3	FKBPL	FLAD1	FMN1	FNBP1P1	FNTB	FOSB	FOXRED1	FRG1	FRMD5	FRYL	FTO	FUT8	FUZ	FXR2	FYN	G3BP1	G3BP2	GALNT9	GANC	GAR1	GAR1-DT	GARNL3	GART	GATAD2A	GATAD2B	GATB	GBA	GBF1	GCA	GCDH	GCSH	GDAP2	GET3	GFI1B	GGCT	GGCX	GHDC	GINS1	GIPC1	GLA	GLCCI1	GLO1	GLRX5	GNA12	GOLGB1	GOLPH3L	GOLT1B	GORASP1	GOSR2	GOT1	GPAA1	GPATCH3	GPHN	GPR108	GPRC5C	GRK6	GRPEL2-AS1	GSK3B	GSTA4	GSTO2	GTF2B	GTF2IP13	GTF3C5	GTPBP3	GUSB	GYS1	H1-12P	H2AC11	H2AC12	H2AC13	H2AC14	H2AC15	H2AC20	H2AC5P	H2AC6	H2AC7	H2AJ	H2AW	H2AX	H2AZ2	H2BC11	H2BC12	H2BC13	H2BC14	H2BC15	H2BC18	H2BC21	H2BC3	H2BC4	H2BC7	H2BU1	H3-3B	H3C1	H3C10	H3C11	HACL1	HADH	HAGH	HAUS2	HAX1	HBP1	HCG25	HCG27	HDAC1	HDAC6	HDGFL2	HEMK1	HEXA	HEXA-AS1	HEXIM1	HEXIM2	HFM1	HGS	HHIP	HIGD1A	HIGD1AP5	HINFP	HINT2	HLA-A	HLA-C	HLA-E	HLA-F	HLA-F-AS1	HMGB1	HMGB2	HMGCR	HMGCS1	HMGN5	HMGXB4	HNRNPA1	HNRNPAB	HNRNPC	HNRNPH2	HNRNPK	HNRNPR	HNRNPUL1	HOMEZ	HOXA-AS2	HOXB-AS3	HOXB3	HS2ST1	HS3ST3B1	HSCB	HSD17B12	HSF2	HSPA2	HSPA5	HSPA9	HSPB6	HTD2	HUWE1	HYKK	IARS1	IDH1	IDI1	IFI6	IFRD1	IFT122	IFT172	IFT27	IFTAP	IGFLR1	IK	IKZF4	IL17RD	IL23A	ILF2	ILVBL	IMMP1L	IMP3	IMP4	IMPDH2	INCENP	ING1	INO80	INPP5B	INTS3	INTS4	IP6K2	IPO11	IQCC	IQCD	IQCN	IRGQ	ISG20L2	ISOC2	ISY1	ISY1-RAB43	ITFG2	ITFG2-AS1	ITGA7	IVD	JPT1	JUP	KANK3	KANSL2	KANSL3	KANTR	KAT6B	KAT7	KBTBD2	KBTBD3	KBTBD4	KBTBD8	KCNAB2	KCNIP2-AS1	KCTD10	KCTD16	KDM4A	KDM4B	KDM8	KIAA0895L	KIAA1191	KIF14	KIF23	KIF2A	KIF2C	KIF9	KIFAP3	KIFBP	KIFC1	KLHDC10	KLHL18	KMT5A	KMT5C	KPNA2	KPNB1	KRTAP4-17P	L3MBTL2	LACTB	LAMTOR4	LAPTM4A-DT	LARP7	LAS1L	LCA5	LCMT2	LENG1	LETMD1	LGR5	LIMA1	LIN37	LIN52	LIN54	LIN7C	LINC-PINT	LINC00167	LINC00476	LINC00513	LINC00944	LINC00963	LINC01004	LINC01089	LINC01140	LINC01232	LINC01572	LINC01635	LINC01719	LINC01843	LINC01952	LINC01970	LINC02313	LIPE	LIPE-AS1	LMAN2	LMBR1L	LMCD1	LMCD1-AS1	LPP	LPXN	LRP4-AS1	LRP6	LRRC28	LRRC40	LRRC45	LRRC46	LRRC57	LRTOMT	LSM1	LSM14A	LSM5	LTN1	LYRM7	LZTFL1	MACO1	MAFTRR	MAGT1	MAIP1	MANF	MAP3K7CL	MAP3K9	MAP4K1	MAPK14	MAT2B	MBD4	MBTD1	MCCC1	MCCC2	MCM5	MCM6	MCM7	MDC1	MDFI	MDH1	MDM1	MED24	MED28	MED29	MED30	MEF2C	METTL14	METTL14-DT	METTL15	METTL25	METTL2B	METTL3	MFN1	MGAT2	MIB2	MICA	MICAL3	MICE	MIEF2	MIIP	MIR22HG	MIR3181	MIR4479	MIR548AW	MIS18BP1	MKNK1	MKS1	MLEC	MLH1	MLST8	MMAB	MMUT	MNS1	MON1B	MORF4L2	MORF4L2-AS1	MORN4	MOSPD3	MPHOSPH9	MPP2	MPP7-DT	MPV17L2	MRE11	MRM1	MROH8	MRPL16	MRPL18	MRPL32	MRPL33	MRPL37	MRPL4	MRPL43	MRPL46	MRPL48	MRPL9	MRPS11	MRPS12	MRPS15	MRPS22	MRPS23	MRPS30	MRPS30-DT	MRPS31P4	MRTFA	MSANTD4	MSH5	MSH5-SAPCD1	MSL3	MSMO1	MST1	MSTO1	MSX2	MTF1	MTFR1	MTFR2	MTHFD1	MTHFD2	MTMR12	MTMR4	MTOR	MTR	MTRR	MTUS1	MUL1	MVB12A	MVD	MVK	MXD1	MYH10	MYH9	MYLPF	MYO15B	MYO1E	MYO9A	MZT1	NAA60	NABP2	NACA	NAGPA	NAIF1	NAP1L4	NBR1	NCAPD3	NCK1	NCK1-DT	NCLN	NCOA2	NDUFA13	NDUFA2	NDUFA5	NDUFA6	NDUFA6-DT	NDUFAF8	NDUFB11	NDUFS3	NDUFS8	NECAP1	NEK10	NEK2	NEMP1	NEU1	NF2	NFATC2IP	NFE2L1	NFE2L1-DT	NFKBIB	NFX1	NFYA	NFYC	NGDN	NHP2	NID2	NIP7	NIPAL3	NKIRAS2	NKTR	NME1	NMT1	NNT	NOL6	NOL8	NOLC1	NONO	NOP2	NPAT	NPHP4	NR1H2	NR2C2	NRAV	NRDC	NRXN3	NSDHL	NSL1	NUBP2	NUBPL	NUDT16	NUDT2	NUDT21	NUMA1	NUMB	NUP155	NUP43	NUP88	NUP98	OARD1	OAZ3	ODR4	OGA	OGDH	OGFOD1	OIP5-AS1	ORC2	ORC3	ORC6	ORMDL2	OS9	OSBP	OSCP1	OTUD5	OXNAD1	OXSR1	P4HA2-AS1	P4HB	PABPN1	PACSIN2	PAF1	PAFAH2	PAIP2B	PAK4	PALB2	PAN2	PANK1	PANK2	PANK2-AS1	PANK3	PARP3	PBXIP1	PC	PCAT7	PCBP1	PCBP1-AS1	PCBP2	PCDHGC3	PCF11	PCLAF	PCYOX1L	PDAP1	PDCL	PDE4D	PDE6D	PDK2	PDP2	PDXP	PDXP-DT	PDZD7	PEF1	PEF1-AS1	PER1	PET100	PEX1	PEX13	PEX14	PEX16	PFDN1	PFDN6	PFKM	PGAP2	PGD	PGP	PHB	PHPT1	PHTF2	PICK1	PIF1	PIK3IP1	PIKFYVE	PIN4	PIP4P1	PISD	PITX2	PJA2	PKP4	PLA2G15	PLA2G4E-AS1	PLA2G6	PLCXD2	PLEKHG2	PLEKHG3	PLEKHH1	PLK3	PLK4	PLPBP	PMF1	PMF1-BGLAP	PMPCA	PNO1	PNP	PNPLA8	PNPO	POC1B	POC1B-GALNT4	POC5	POGLUT2	POLR1B	POLR2H	POLR2I	POLR3A	POLR3F	POLR3GL	POP5	PPFIBP1	PPME1	PPP1R12B	PPP1R21	PPP1R21-DT	PPP1R37	PPP2R1A	PPP2R3C	PPP2R5A	PPP2R5D	PPP2R5E	PPP3CA	PPP6R3	PPWD1	PQBP1	PRADC1	PRC1	PRDM10	PRDM4	PRMT1	PRMT5	PRORP	PROSER3	PRPF19	PRPF31	PRPF8	PRR13	PRR14	PSAT1	PSMA1	PSMA2	PSMA3	PSMA3-AS1	PSMA5	PSMB10	PSMB3	PSMB7	PSMC2	PSMD3	PSMD4	PSME3	PSME3IP1	PTBP1	PTCD1	PTK2B	PTMA	PTPN4	PTRH1	PUM3	PUS10	PWWP2A	PXN-AS1	PYM1	QARS1	QRICH1	QRSL1	QTRT1	QTRT2	R3HDM1	RAB11A	RAB11B	RAB11B-AS1	RAB29	RAB2B	RAB39A	RAB3A	RAB3D	RAB4B	RAB5B	RAB7A	RAB8A	RAB8B	RAD51AP1	RAD51B	RAD52	RAD54B	RAD54L	RAD9B	RALB	RARS2	RASAL2-AS1	RBBP4	RBBP5	RBKS	RBL2	RBM10	RBM14	RBM14-RBM4	RBM15	RBM15-AS1	RBM26	RBM26-AS1	RBM27	RBM3	RBM42	RBM48	RBSN	RCCD1	RECQL	RELL1	REXO4	REXO5	RFWD3	RFX1	RFX5	RFXANK	RGS20	RGS9BP	RHCE	RHOF	RIF1	RING1	RITA1	RLF	RLN2	RMI1	RMND5A	RN7SK	RNF123	RNF13	RNF167	RNF181	RNF26	RNF34	RNF40	RNF5	RNF6	RNF8	RNFT2	RNU5E-1	RPA2	RPAIN	RPGRIP1L	RPL13A	RPL18A	RPL22	RPL23A	RPL24	RPL34	RPL34-DT	RPL41	RPL5	RPL7L1	RPLP0	RPLP1	RPN2	RPP14	RPS10	RPS10-NUDT3	RPS15A	RPS18	RPS19BP1	RPS2	RPS25	RPS26	RPS4X	RPS6KA5	RPS9	RPUSD3	RRM2	RRP9	RSBN1L	RSPH4A	RSPRY1	RTN4IP1	RTRAF	RUVBL1	RUVBL2	RWDD1	S100PBP	SAAL1	SAE1	SAMD13	SAMM50	SARNP	SARS2	SATB1	SC5D	SCAI	SCAMP2	SCAND2P	SCLT1	SCP2	SCYL3	SDAD1	SDF2L1	SEC1P	SEC22C	SEC23B	SEC61B	SEC61G	SEL1L	SELENOF	SELENOI	SEMA4F	SENP1	SEPTIN7P2	SERTAD1	SESN2	SESN3	SET	SETD5	SETDB2	SF1	SF3B5	SF3B6	SFPQ	SFSWAP	SFT2D1	SFXN3	SFXN5	SGO2	SH3RF2	SHC1	SHKBP1	SHPK	SIN3A	SIRT2	SIVA1	SLBP	SLBP-DT	SLC11A2	SLC12A6	SLC12A9	SLC19A2	SLC25A11	SLC25A19	SLC25A25	SLC25A28	SLC25A35	SLC25A36	SLC25A42	SLC26A2	SLC2A8	SLC30A9	SLC35B1	SLC39A1	SLC39A3	SLC39A9	SLC4A1AP	SLC52A3	SLU7	SMC3	SMG8	SMIM7	SMTN	SMU1	SNAI3-AS1	SNAPC3	SNHG10	SNHG9	SNORA78	SNORD13	SNORD45B	SNRNP40	SNRPA	SNRPA1	SNRPB2	SNRPF	SNUPN	SNX12	SOD2	SON	SORT1	SP110	SP2	SP2-AS1	SP3	SPAG5	SPAG5-AS1	SPAG7	SPAST	SPATS2L	SPC24	SPC25	SPG7	SPRED2	SPRING1	SPRYD3	SPSB3	SPTLC2	SRF	SRGAP2	SRP9	SRPRA	SRRM5	SRSF6	SSR3	ST7L	STAG3L5P	STAG3L5P-PVRIG2P-PILRB	STAP2	STARD3NL	STARD4	STAT2	STAT3	STAT6	STIL	STIP1	STK40	STPG1	STRADB	STT3B	STX18	STX18-AS1	STX3	STXBP5-AS1	SUCLG1	SUCO	SUDS3	SUPT4H1	SUPT7L	SWT1	SYMPK	SYNGAP1-AS1	SYNGR4	SYVN1	TAF13	TAF3	TAOK3	TARBP2	TARS1	TARS2	TATDN3	TBCB	TBCK	TCEA1	TCERG1	TCF19	TCF3	TCOF1	TCP1	TCP11L1	TCTN3	TDP1	TDRKH	TDRKH-AS1	TEF	TEPSIN	TESK2	TFCP2	TFDP2	TFIP11	TFPT	THAP1	THAP5	THOC1	THUMPD3-AS1	TICRR	TIMM10	TIMM17A	TIMM17B	TIMM44	TIMM50	TIPIN	TK1	TLE3	TLE4	TLE6	TMA16	TMA7	TMBIM4	TMBIM6	TMED10	TMEM126A	TMEM134	TMEM143	TMEM160	TMEM161A	TMEM167B	TMEM184C	TMEM205	TMEM218	TMEM256	TMEM256-PLSCR3	TMEM258	TMEM259	TMEM39A	TMEM53	TMEM60	TMEM67	TMEM70	TMEM87A	TMEM94	TMEM97	TMOD3	TMPO	TMPOP2	TMUB2	TNFAIP8	TNFSF4	TNPO2	TNPO3	TNRC18	TNRC6B	TOM1L2	TOMM22	TOMM40	TOMM7	TOP2A	TOP2B	TOX4	TP53BP1	TPCN1	TPD52L2	TPGS1	TPI1P2	TPR	TPRA1	TPX2	TRAF2	TRAFD1	TRAIP	TRAM1L1	TRAPPC4	TRAPPC6A	TRIM26	TRIM35	TRIM45	TRIM68	TRIP10	TRIP11	TRMT1L	TRMT44	TROAP	TSACC	TSPAN31	TSPEAR-AS2	TSR2	TSSK6	TTBK2	TTC16	TTC21A	TTC32	TTC33	TTC37	TTF2	TTI2	TTLL5	TUBA5P	TUBB	TUBB4B	TWNK	TXNDC12	TXNDC16	TXNIP	TXNL4B	TYK2	TYSND1	TYW1	TYW1B	TYW5	U2SURP	UBAP1	UBAP2L	UBB	UBC	UBE2C	UBE2F	UBE2F-SCLY	UBE2I	UBE2S	UBE2T	UBE3B	UBE4A	UBP1	UBR4	UCP2	UFD1	UGP2	ULK4	UNG	UPP1	UQCC1	UQCRFS1	USF3	USP1	USP30	USP36	USP5	UTP11	UTP18	UTP20	UTP6	UVRAG	UVRAG-DT	VAMP1	VAMP4	VASH2	VCP	VPS26B	VPS26C	VPS29	VPS35	VPS4B	VPS52	VTA1	VTRNA1-2	WARS2	WARS2-AS1	WAS	WASF2	WBP1	WBP11	WBP1L	WBP2	WDCP	WDPCP	WDR13	WDR3	WDR36	WDR37	WDR44	WDR45	WDR46	WDR59	WDR6	WDR75	WDR77	WDR81	WDR83	WDR83OS	WDR89	WDR92	WHAMM	WIPF2	WRAP53	WWOX	XAB2	XPNPEP1	XPO1	XPO6	XRCC3	XRCC6	YARS1	YIF1A	YIPF4	YIPF5	YJU2	YPEL5	YWHAQ	Z95115.1	Z97055.2	ZBTB11	ZBTB22	ZBTB5	ZBTB9	ZC2HC1C	ZCCHC17	ZDHHC16	ZDHHC9	ZFAND6	ZFP90	ZFP91	ZFP91-CNTF	ZFYVE16	ZFYVE21	ZGRF1	ZKSCAN5	ZMAT2	ZMYND8	ZNF101	ZNF131	ZNF133	ZNF138	ZNF141	ZNF143	ZNF195	ZNF212	ZNF213-AS1	ZNF263	ZNF267	ZNF273	ZNF277	ZNF281	ZNF302	ZNF322	ZNF343	ZNF397	ZNF408	ZNF426	ZNF426-DT	ZNF431	ZNF44	ZNF441	ZNF442	ZNF443	ZNF519	ZNF524	ZNF526	ZNF555	ZNF563	ZNF564	ZNF57	ZNF574	ZNF576	ZNF584	ZNF597	ZNF627	ZNF654	ZNF672	ZNF678	ZNF680	ZNF687	ZNF687-AS1	ZNF688	ZNF689	ZNF691	ZNF695	ZNF714	ZNF718	ZNF726	ZNF731P	ZNF75D	ZNF77	ZNF774	ZNF785	ZNF799	ZNF8	ZNF8-ERVK3-1	ZNF823	ZNF830	ZNF837	ZNF846	ZNF92	ZNHIT3	ZNHIT6	ZNRD2	ZNRD2-AS1	ZRANB2	ZRANB2-AS2	ZRANB3	ZSCAN2	ZSCAN20	ZSCAN5A	ZSWIM1	ZSWIM3	ZSWIM4	ZSWIM8	ZWINT
BASAKI_YBX1_TARGETS_DN	> Genes down-regulated in SKOC-3 cells (ovarian cancer) after YB-1 (YBX1) [GeneID=4904] knockdown by RNAi.	ABCA5	ABRAXAS1	AC008393.1	ACER3	ACSM3	ADM	AK4	ALDH1A2	ALDOC	ALG13	AMN1	AMY1A	ANKRD29	ANKRD36B	ANKRD50	ANTXR1	APOOL	ARHGAP18	ARL14	ARL17B	ARRB1	ARSD	ASMTL	ASPH	ASS1	ATM	ATP2C1	ATP7A	ATRX	BAZ2B	BBX	BCKDHA	BDH2	BHLHE40	BICD1	BNC2	BPTF	BRWD1	BST2	BTG1	BTN3A2	BTN3A3	C11orf58	C14orf28	C2orf88	C5orf24	C8orf44	CA12	CAMK2N1	CARD8	CASZ1	CAT	CCDC50	CD302	CD55	CDH1	CDK12	CDK19	CERS6	CGNL1	CHASERR	CHD2	CHGA	CKB	CLINT1	CNIH1	CNTNAP3	COBLL1	CPM	CRIPT	CRYBG1	CRYM	CRYZL2P	CTBS	CUEDC1	CUL4B	CXADR	CYS1	DBP	DCAF16	DDIT4	DEPTOR	DHRS3	DMXL1	DMXL2	DNAH12	DNAJC3	DPP4	DPY19L4	DUSP5	DUSP6	DYNC2H1	DYNC2LI1	EEF1A1	EEF2K	EGR1	EIF5	ESR1	ETV5	FAM107B	FAM110C	FAM13A	FAM162A	FAM189A1	FAM214A	FAM228B	FAM3C	FAM43A	FAM83A	FLOT2	FLRT3	FOS	FRRS1	FSBP	FUT11	GABARAPL1	GAL3ST1	GALK2	GALNT14	GALNT3	GAS2L3	GBE1	GBP5	GDF15	GDPD1	GLCCI1	GLRX	GOLGA2P5	GOLGA8A	GPD1L	GPN2	GRB14	GRB7	GSTM3	H19	H2AC18	H3-3B	H6PD	HDAC4	HECW2	HELZ	HES1	HEY1	HGD	HINT3	HK2	HLA-DMA	HLA-E	HTRA1	IDO1	IER2	IER5L	IFI16	IFI27	IFITM1	IL6ST	IRF2BP2	ISG20	JAK3	JUNB	KANSL1L	KCNK3	KCNK5	KCTD6	KDM4B	KLHDC10	KLHL24	KRCC1	LAMB1	LAMP2	LCN2	LGALS8	LINC02683	LMAN1	LMBRD2	LSM8	MAFF	MALAT1	MALL	MARCKSL1	MAST4	MBOAT2	MCL1	MED6	MEGF9	MEIS1	MEIS2	MET	MGAT4A	MIB1	MIGA1	MINDY2	MKLN1	MMAA	MMP1	MMP24OS	MMP7	MPZL2	MRAP2	MRPL19	MSI2	MTDH	MUC1	MXI1	MYEF2	MZF1	N4BP2L2	NADSYN1	NAP1L1	NAV1	NBN	NCALD	NCBP3	NDRG1	NDUFS1	NEAT1	NEBL	NET1	NFKBIZ	NKTR	NREP	NT5DC1	NT5E	P4HA1	P4HTM	PABPC1	PAPSS2	PARP8	PAXBP1	PCSK6	PDCD4	PDE9A	PDK1	PDK3	PDS5B	PFKFB3	PGK1	PGPEP1	PIAS1	PIGP	PIK3R1	PITPNC1	PKD2	PLCG2	PLEKHA1	PLOD2	PNISR	PNP	PPP1R9A	PRKAB1	PRKD1	PROS1	PRUNE2	PSD3	PTEN	PTER	PTGS1	PTP4A1	RAB3IP	RABL3	RAD51-AS1	RALGPS2	RAP1GAP	RBM39	RBM47	RBMXL1	RDH10	RESF1	RFX3	RICTOR	RNASET2	RNU6-1016P	RPL31	RPL37	RRAGD	RSF1	RSL1D1	RUFY3	RXFP1	SALL1	SAT1	SBF2	SCAMP1	SCD	SCIN	SEC62	SECISBP2L	SELENOP	SEMA4B	SEPTIN6	SERPINA1	SERPINB1	SEZ6L2	SF1	SF3B1	SGK2	SH3PXD2A	SINHCAF	SKIL	SLC1A1	SLC20A1	SLC22A18	SLC25A27	SLC25A3	SLC25A36	SLC27A1	SLC2A10	SLC30A1	SLC3A1	SLC40A1	SLC44A1	SLC45A3	SLC6A12	SLC7A11	SLC9A1	SLC9A7	SLPI	SMCHD1	SMIM6	SMOC2	SMPDL3A	SNHG14	SNTB1	SPART	SPATA20	SPP1	SPRY1	SPRY2	SRSF7	SSBP4	ST3GAL6	ST6GALNAC4	STC1	STMN3	STOX1	SULT1C2	SYTL2	TARS3	TCIRG1	TENT4B	TFDP2	TFPI	THBD	TM2D3	TM4SF4	TM7SF2	TM9SF3	TMC5	TMED4	TMEM106B	TMEM37	TMEM47	TMOD1	TNFRSF11A	TNFSF10	TP53INP1	TPCN1	TPD52	TRAPPC6A	TRIM13	TRPC6	TSC22D3	TSPAN1	TSPAN6	TTC3	TTLL3	UBXN4	UCP2	UGT1A10	VAC14-AS1	VAV3	VEGFA	VLDLR	VMP1	VPS13A	VPS13B	WIPF2	WSB1	XIST	XRN1	YIPF6	YPEL5	ZBTB18	ZBTB20	ZC3H11A	ZMYM2	ZNF207	ZNF226	ZNF253	ZNF320	ZNF350	ZNF397	ZNF614	ZNF615	ZNF626	ZNF770	ZNF780B
BASAKI_YBX1_TARGETS_UP	> Genes up-regulated in SKOC-3 cells (ovarian cancer) after YB-1 (YBX1) [GeneID=4904] knockdown by RNAi.	ACTR1A	ADRB2	AFAP1L1	AHSA1	AJUBA	ALYREF	ANLN	ANXA3	ANXA8	AREG	ARPC5L	ASF1B	ASPM	ATL3	AURKA	AURKB	AXL	BDNF	BIRC5	BORA	BUB1	BUB1B	C11orf24	C3orf14	C6orf99	CACYBP	CAD	CAMTA1	CAV1	CAVIN1	CBWD1	CCM2	CCN1	CCN2	CCNA2	CCNB1	CCNB2	CCND3	CDA	CDC20	CDC42EP3	CDC6	CDCA3	CDCA8	CDK1	CDK2	CDK2AP2	CDKN3	CENPA	CENPI	CENPM	CENPN	CENPO	CENPU	CENPW	CEP55	CHAF1A	CHEK1	CHORDC1	CNOT9	COMMD4	COTL1	COX20	CREBZF	CREM	CRIM1-DT	CSTF3	CTH	CTPS1	CYTH3	DAZAP1	DCUN1D5	DDB2	DDX11	DDX39A	DEPDC1	DEPDC1B	DHFR	DHRS11	DHX9	DIAPH3	DKK1	DKK3	DLC1	DNAJC9	DPAGT1	DPYSL3	DR1	DTL	DTYMK	E2F7	EHD2	EHD4	EMP2	EPHA2	ESPL1	FAM83D	FANCI	FBN1	FEN1	FGF2	FGFBP1	FLNA	FLNB	FOLR3	FOXE1	FRMD6	GALNT2	GART	GINS1	GINS2	GLI2	GLRX2	GLS	GSTP1	GTSE1	H2AZ2	HAT1	HINT1	HJURP	HMGB2	HTATIP2	IFRD2	ILF2	IMMP1L	IRAK1	JPT1	KIF20A	KIF22	KIF23	KIF2C	KIF4A	KLC1	KNSTRN	KPNA2	KRT10	KRT80	L1CAM	LAMC2	LARP6	LINC01224	LINC02274	LMNB2	LRR1	MAD2L1	MAP1B	MARS1	MCM10	MCM2	MCM3	MCM4	MCM5	MCM7	MDC1	MED8	MELK	MIR221	MIS18A	MISP	MKI67	MT1F	MT1G	MT1X	MT2A	MTCL1	MTHFD1	MYBL1	MYO19	NCAPD2	NDC80	NDUFS6	NEK2	NFKBIA	NID2	NMU	NPFFR2	NSD2	NTN4	NUDT5	NUF2	NUP50	NUP93	OIP5	ORC6	OSMR	PBK	PDCD2	PDLIM7	PEX13	PGAM5	PHF19	PHLDB2	PINK1	PLAC8	PLCB4	PLK1	PLK2	PMEPA1	POLA2	POLR2L	PRC1	PRELID1	PRKDC	PROSER2	PRPF3	PRSS23	PSMB6	PSMC3IP	PSMD2	PTTG1	RAD51	RANGAP1	RBM19	RBPMS	RFC2	RFC3	RFC5	RFLNB	RHEBP1	RHOD	RND3	RNF26	RNMT	RRAD	RRAS	RRS1	RUSC1	S100A11P1	S100A2	S100A3	SAC3D1	SAE1	SAR1B	SCO1	SFN	SH3BP4	SHCBP1	SIVA1	SKA2	SLC1A5	SLC38A10	SLC39A4	SLC3A2	SLC52A2	SLC7A5	SMAD7	SMC2	SMG5	SMPD4	SNAI2	SNRPA1	SNX5	SPC24	SPDL1	TCP11L1	THBS1	TIMP2	TK1	TNFRSF12A	TNFRSF21	TOMM5	TPM4	TPRKB	TPX2	TRIP13	TSC22D2	TSEN15	TUBA1A	TUBA4A	TUBB2A	TUBB4B	TUBB6	TUFT1	TXNIP	TYMS	UBE2C	UCA1	UHRF1	UNG	WDHD1	WDR1	WDR4	WDR77	WNT10A	WWC1	YWHAH	ZNF185	ZNF367	ZNF599	ZNF71	ZWILCH	ZWINT
BASSO_B_LYMPHOCYTE_NETWORK	> Genes which comprise the top 1% of highly interconnected genes (major hubs) that account for most of gene interactions in the reconstructed regulatory networks from expression profiles in B lymphocytes.	AFG3L2	AHNAK	AHSA1	AIMP2	ANXA6	ARVCF	ASNS	BHLHE40	BIN1	BLMH	BUD31	BYSL	CASP4	CCNA2	CCNB1	CCND2	CD44	CDK1	CRIP1	CSE1L	CTNNA1	CTPS1	CTSH	CYC1	CYCS	CYLD	DBF4	DDB2	DESI1	EBNA1BP2	EEF1E1	EIF2S1	EIF4G1	ELOC	EMG1	EPOR	ETHE1	FAM98A	FCMR	FEN1	GABARAP	GARS1	GSAP	H2AC18	HCP5	HDDC2	HHEX	HLA-E	HNRNPAB	HPRT1	HSPA9	HSPE1	IFITM1	IL27RA	ITM2A	ITPR1	ITPR2	LAPTM5	LGALS1	LGALS9	LITAF	LORICRIN	LSM3	MAD2L1	MAP1B	MDFIC	MRPL12	MRPL3	MRPS12	MVP	MYL12A	N4BP2L1	N4BP2L2	NDRG1	NDUFAB1	NISCH	NME1	NOP16	OGA	ORC5	P2RY10	PAICS	PCNA	PES1	PLCB2	PMS2P1	POLD2	POLR2F	POLR2H	PRDX3	PRDX4	PRKCB	PRSS53	PSMA3	PSMB2	PSMB5	PSMB7	PSMD1	PSMD14	PSMD2	QPCT	RBM5	RCC1	RFC4	RIPOR2	RPS26	RUVBL2	S100A4	SAR1A	SAT1	SECISBP2L	SEM1	SERBP1	SLC25A4	SLC39A14	SLC46A3	SLC4A3	SLC7A5	SNRPF	SP100	SPG11	SRGN	SRSF1	SSBP1	SSRP1	SUN2	TCP1	TEP1	TGOLN2	TIMM17A	TNFRSF1B	TOMM40	TPP1	TPX2	TRIP13	TUBG1	UBE2S	UCHL1	UCK2	USP4	WDR18	XPOT	ZBTB20	ZMYND11	ZNF593	ZYX
BASSO_CD40_SIGNALING_DN	> Gene down-regulated by CD40 [GeneID=958] signaling in Ramos cells (EBV negative Burkitt lymphoma).	AIF1	ALDH5A1	AQP3	ARHGEF18	ARL4C	BCL6	BICD2	BIK	BLNK	BMP7	BORCS8-MEF2B	BTG2	CAMP	CD27	CD38	CDH17	CNR1	CRYZ	CSF2RB	CTDSP2	GCNT1	GPER1	GRAP	GSDME	HDAC9	HMCES	ID1	ID3	IGFBP6	IRS1	ISG20	ITGB7	JCHAIN	KCNN3	LMO3	LTB	METTL7A	NCF1	NCF4	NINJ1	NPAS1	ORAI2	PALM2AKAP2	PNOC	POU2AF1	PRKAR2B	PTP4A2	PTPN18	PTPN22	RAPGEF2	RAPGEF5	RASGRP2	RERE	RIMS3	RNF187	RUNX1T1	SH2B2	SLC2A5	SLC39A7	ST3GAL6	ST6GAL1	SYK	TCF3	TRAC	TRIB2	TSPO	TTC9	TUBB2A	UBE2J1	USP6	VNN2
BASSO_CD40_SIGNALING_UP	> Gene up-regulated by CD40 [GeneID=958] signaling in Ramos cells (EBV negative Burkitt lymphoma).	ADAM8	ARHGEF2	ARID5B	BATF	BCL2	BCL2A1	CAPG	CCL22	CCL3	CCL4	CCR7	CD40	CD44	CD58	CD74	CD83	CFLAR	CHD1	CR2	CXCR5	DDIT4	DTX2	DUSP2	EHD1	ELL2	ELOA	FCMR	GADD45B	GPR183	HLA-DMA	HLA-DPB1	HLA-DQA1	HLA-DQB1	HLA-DRB1	HLA-DRB4	HLA-F	HSP90B1	HTR3A	ICAM1	ICOSLG	IER3	IFI30	IGHG1	IL1B	IRF4	IRF5	IRF9	JUNB	KCNN4	KRT7	LAPTM5	LGALS1	LHFPL2	LITAF	LRRC32	LTA	LYN	MAP3K8	MAPKAPK2	MEF2C	MTMR4	MYB	NCF2	NCKAP1L	NEFM	NFKB2	NFKBIA	NFKBIE	PHACTR1	PIK3CD	PLEK	PLXNC1	PTK2B	PTP4A3	PTPRE	RAB27A	RAC2	RGS1	RNF115	RXRA	SH2B3	SIK1	SLAMF1	SNN	SRGN	STAT1	STAT5A	STK10	SYNGR2	TAP1	TCFL5	TMC6	TMSB4X	TNF	TNFAIP2	TNFAIP3	TNFAIP8	TNFSF9	TRAF1	TRIP10	UNC119	VOPP1	ZFP36L1
BDP1_TARGET_GENES	> Genes containing one or more binding sites for UniProt:A6H8Y1 (BDP1) in their promoter regions (TSS -1000,+100 bp) as identified by GTRD version 20.06 ChIP-seq harmonization.	A4GALT	AATF	ABCA7	ABHD12	ABLIM1	AC005695.1	AC007098.1	AC009275.1	AC013460.1	AC026979.2	AC087294.1	AC099506.1	AC124068.2	ACOX2	ACSL6	ACTB	ADAD2	ADAM33	ADCY4	ADCY5	ADGRD1	ADGRE5	ADGRL1	ADGRV1	AEBP1	AFAP1-AS1	AGBL5	AGBL5-AS1	AGFG2	AJUBA	AKAP10	AKAP9	AKT2	AL050403.1	AL132780.1	AL132780.2	AL138826.1	AL139353.2	ALAD	ALG2	ALOXE3	AMBRA1	ANG	ANK3	ANKDD1A	ANKRD11	ANKRD13C	ANKRD29	ANKRD49	ANO2	ANO7L1	ANXA11	ANXA9	AP001107.9	AP001189.1	AP3D1	AP3S1	APC2	APRT	ARAP1	ARHGAP22	ARHGAP44	ARHGEF7	ARID3A	ARL10	ARL5C	ARMC2	ARPP19	ASB3	ATG12	ATG5	ATP2A2	ATP2B2	ATP5PO	ATP6V0D1	ATPAF2	AUP1	AURKA	AXDND1	B3GALT4	B4GALT7	B4GAT1	BBC3	BBS9	BCAR3	BCAT1	BCL2L13	BCYRN1	BDKRB1	BEX4	BIK	BMF	BOD1	BRD3OS	BRD9	BSCL2	BX284668.2	C10orf90	C12orf54	C1orf109	C1orf159	C2CD2L	C2orf42	C8G	CA3	CABIN1	CACNA1D	CAD	CALML4	CAMK2G	CAPN8	CARF	CASC8	CATSPER2P1	CBX7	CBY2	CCDC107	CCDC144NL-AS1	CCDC157	CCDC174	CCDC184	CCDC59	CCR1	CCT8	CD151	CD79B	CD81	CD83P1	CDA	CDC42SE1	CDCA3	CDHR2	CDK5RAP2	CDKL4	CECR2	CELF3	CEP131	CEP135	CEP162	CEP192	CEP72	CERT1	CFAP61	CFAP99	CGB1	CGB2	CHD1L	CHD3	CHD4	CHFR	CHRNA2	CLBA1	CLSTN3	CLUHP3	CNBD2	CNTN2	COA7	COG2	COG4	COL1A1	COL7A1	COMMD9	COMTD1	COPZ2	CORIN	CORO6	COX19	COX6CP7	CP	CPHL1P	CPPED1	CPSF4	CPT1B	CRHBP	CRLS1	CRNKL1	CROCC	CRYBG3	CRYZ	CSMD1	CSTF1	CTC1	CTDSP2	CWC15	CWC25	CXXC1	CYB561A3	CYBRD1	CYP11A1	CYP1B1	CYP4F3	CYTH1	DCAF10	DCAF15	DCAF4	DCTN5	DCTN6	DCUN1D2	DDR1	DDX19A	DDX24	DDX52	DENND2C	DGCR2	DGCR8	DGKA	DHFRP1	DHX57	DIAPH1	DIP2A	DIP2C	DIS3L2	DKFZP434H168	DKK3	DMBX1	DMKN	DMTN	DNAH11	DNAJB12	DNAJB6P1	DNAJC4	DNAJC7	DNHD1	DNM2	DOT1L	DPF1	DPF2	DPH1	DPP3P2	DPP8	DPP9	DUOXA1	DVL2	DYM	EDC4	EEF1GP7	EHD4-AS1	EIF2B3	EIF3E	EIF4A1	EIF4G1	ENGASE	ENOSF1	EP400	EPB41L3	EPS8	ERBB2	ERBB3	ERCC6L	ERLEC1	ERVV-1	ESD	ETNK2	EXD2	EXOC2	EXTL1	FAAHP1	FAF2	FAIM2	FAM174B	FAM177A1	FAM214B	FAN1	FASN	FBRS	FBXL13	FBXL17	FBXO15	FBXO31	FBXO38	FBXO44	FBXW5	FCRL6	FDX1P2	FEM1A	FGD4	FHL1	FJX1	FLI1	FLII	FLJ42969	FMC1	FNDC3B	FOSL2	FOXO1	FOXRED1	FRMPD2	FRY	FTH1P6	FTSJ3	GAB1	GABARAPL1	GABPB2	GABRA4	GALNS	GAPDHP30	GAPVD1	GCAT	GCN1	GGA3	GHET1	GINS3	GLB1	GLRX	GLUL	GLYCTK	GLYCTK-AS1	GMNN	GNE	GNG3	GPT2	GRAMD2A	GRAP2	GRB10	GRB2	GREB1	GRHL1	GRN	GRSF1	GSAP	GSTA4	GSTM5	GUCY2GP	GYPC	GZF1	H1-7	H1-8	H2AZP6	H3C9P	H3P2	HBS1L	HCG14	HCG20	HDAC7	HDAC9	HDC	HEATR5A	HEXD	HGD	HGF	HGS	HIGD1AP3	HIPK2	HJV	HMGN1P24	HMGN2	HMGN4	HMGXB4	HMSD	HNRNPA1P3	HOXA7	HSBP1	HSD17B7	HSF1	HSP90AB1	HSP90B1	HTR1A	HTRA2	IAH1	ICAM5	ID1	ID2-AS1	IDE	IFRD2	IFT80	IGFBP2	IKZF4	IL17RE	IL2RA	ILF2	IMPDH1	IMPDH2	INPP5F	INSYN2B	INTS1	INTS2	IQCK	IQCN	IRF8	ITGAE	ITGB5	ITPA	JMJD1C-AS1	KAT14	KCNK6	KDM2B	KDM4D	KDM8	KIAA0895L	KLHDC8B	KMT2A	KNL1	KRAS	KRT19	KRT7	KRTAP16-1	KRTAP4-11	KYAT1	LACTB	LAD1	LAMA5	LARP4P	LASP1	LDC1P	LGALS3BP	LIF-AS1	LIMD1-AS1	LINC00029	LINC00200	LINC00240	LINC00317	LINC00352	LINC00461	LINC00608	LINC00635	LINC00663	LINC00667	LINC00907	LINC01013	LINC01556	LINC01615	LINC01623	LINC01729	LINC01962	LINC01980	LINC02024	LINC02136	LINC02181	LINC02428	LINC02453	LINC02473	LINC02609	LINC02684	LINC02709	LINC02723	LINC02739	LMNA	LOXL1-AS1	LPAR6	LRPPRC	LRRC17	LRRC32	LRRC37A9P	LRRC41	LRRC77P	LRRK1	LRRTM3	LTA4H	LTBP3	LTBR	LYSMD1	MACF1	MACROD1	MAD2L1BP	MALAT1	MAN2A1-DT	MAN2B2	MAP11	MAP1LC3BP1	MAP3K19	MAPKAPK5	MARK2	MAST2	MAU2	MCRIP2	MDH1	MDM2	MECOM-AS1	MED16	MEN1	METTL25	METTL26	MFAP2	MGA	MGRN1	MICAL2	MICB	MIDEAS	MIF	MIR154	MIR190B	MIR222	MIR3908	MIR3929	MIR4274	MIR4515	MIR4521	MIR4762	MIR616	MIR6500	MIR892C	MIS12	MISP3	MKS1	MLST8	MORN2	MPHOSPH8	MPHOSPH9	MPP3	MPRIP	MROH8	MRPS15	MRPS23	MRPS25	MRPS27	MRPS33	MRPS35	MTCO3P12	MTND2P40	MTND3P1	MVB12A	MXD1	MYDGF	MYG1	MYLK3	MYO3A	MYOM2	MYORG	NAP1L4	NAV2	NBR1	NCOA6	NDFIP1	NDUFA3	NDUFB10	NDUFB3	NDUFS7	NECAP1	NENFP1	NF1	NFASC	NIBAN3	NIPA2	NIPAL1	NISCH	NMNAT2	NOD2	NOL7	NPEPL1	NR1H3	NR2F2-AS1	NRBP1	NRP1	NT5C	NT5C2	NT5DC4	NXF3	OGFOD2	OGFOD3	OGG1	OR1E3	OR4C10P	OR9N1P	OSTCP2	P3R3URF	P3R3URF-PIK3R3	PACC1	PACSIN3	PALB2	PANK4	PARP2	PCLAF	PCP4L1	PDE3B	PDE4B	PDE6B	PDZD4	PEBP4	PER3	PET117	PEX13	PEX16	PGAM2	PHF21A	PHKA2	PIGG	PITPNM2	PKD1	PLA2G2C	PLCE1-AS2	PLEKHG2	PLEKHG3	PLOD3	PLXDC1	POC1B	POGLUT2	POLE	POLG	POLK	POLM	POLR3E	POMT1	PON3	PPEF1	PPL	PPM1F	PPP1CA	PPP1R12C	PPP1R3E	PPP2CA	PPP3CA	PPP6R3	PRDM7	PRKCZ	PRMT5	PRNP	PRPF31	PRPF8	PSD4	PSMA1	PSMC5	PSMD3	PSME2	PSME2P6	PSORS1C1	PTCD1	PTDSS2	PTGER4	PTK7	PTPN9	PTPRVP	PUS10	PXDN	PXMP2	QTRT2	R3HDM4	RAB11A	RAB25	RAB26	RAB5IF	RABAC1	RAC1	RACK1	RAD1P1	RADX	RAF1	RALB	RANBP10	RANBP17	RAPH1	RASAL2	RASAL2-AS1	RBM24	RBM42	RBM43P1	RBM5	RBMX2P4	RBSN	RCN1	RDH8	RERGL	RFC4	RFX2	RHBDD1	RHOA-IT1	RHOBTB3	RHOJ	RIF1	RIN1	RIPOR3	RMRP	RN7SK	RN7SKP178	RN7SL1	RN7SL2	RN7SL40P	RN7SL459P	RN7SL531P	RN7SL783P	RN7SL794P	RNA5SP145	RNA5SP206	RNA5SP221	RNA5SP440	RNA5SP46	RNA5SP531	RNA5SP67	RNASE11	RNASE4	RNASEH2B-AS1	RNF11P2	RNF207	RNF227	RNU6-1	RNU6-1102P	RNU6-2	RNU6-244P	RNU6-7	RNU6-8	RNU6-855P	RNU6-9	RNU6-992P	RNU6ATAC	RNY1	RNY3	RNY4	RPA2	RPH3A	RPL18A	RPL22	RPL32P20	RPL36AP40	RPPH1	RPS10	RPS10-NUDT3	RPS14P7	RPS2	RPS26P41	RPS29	RPS5	RPUSD2	RSRC1	RTKN2	RUFY1	RUFY1-AS1	RUNX2	S100A1	S100A13	S100A5	S100PBP	S100Z	SACM1L	SAFB2	SAMD12	SAR1B	SCLY	SCNM1	SEM1	SEMA4G	SEMA5B	SEPTIN8	SF3A1	SFTA2	SHF	SHMT2	SIPA1L1	SIPA1L2	SKOR1	SLC12A5	SLC12A8	SLC25A3	SLC25A6P6	SLC27A4	SLC2A14	SLC38A5	SLC66A2	SLC6A2	SLCO3A1	SMAD4	SMARCAL1	SMC4	SMG6	SMIM19	SMU1	SNHG14	SNHG32	SNHG9	SNORA78	SNORD115-7	SNORD21	SNORD48	SNORD96A	SNRPB2	SNX1	SNX18	SNX24	SNX29	SNX8	SORCS3	SOS1	SOX6	SPACA6	SPINK2	SPON1-AS1	SPTLC1	SRL	SRPK2	SRPRA	ST7L	STAR	STARD3	STAT2	STAU1	STK25	STPG4	STRN4	STX17	STX1A	SUMO2P6	SUN1	SYNJ2BP-COX16	TAF1D	TAF3	TAGLN3	TANGO2	TANGO6	TAOK3	TARS3	TBC1D1	TBC1D14	TBXAS1	TCEA1	TCEA2	TCF25	TCF7L2	TCOF1	TCP11L2	TEX2	TFPT	TFR2	TGFB3	THAP4	TIA1	TMA7	TMEM11	TMEM132B	TMEM167B	TMEM25	TMEM259	TMEM63C	TMEM94	TMPRSS6	TNFRSF25	TNFSF15	TNK2-AS1	TNS2	TOMM7	TP73	TPD52	TPM3P4	TPM4	TPRG1	TRAF2	TRAJ45	TRAJ57	TRAPPC2	TRBV22OR9-2	TRIM41	TRIM60P19	TRO	TRPM3	TRPV3	TSNAXIP1	TSR2	TTYH1	TUBA1A	TUBA8	TUG1	TXNIP	TYW3	U2SURP	UBAP2L	UBE2I	UBE3D	USP30	USP49	USP53	VAMP4	VASP	VAV1	VIPR1	VN1R67P	VOPP1	VPS11	VPS13D	VPS28	VPS72	VTRNA1-1	VTRNA1-2	VTRNA1-3	VTRNA2-1	VWA7	WARS1	WASF4P	WBP2	WBP4	WDPCP	WDR25	WIPI1	WIZ	WRAP53	WRNIP1	WSB2	XIST	XRCC3	XXYLT1	YARS1	YPEL3	ZADH2	ZAR1L	ZBED3	ZBED3-AS1	ZBTB38	ZCCHC2	ZDHHC1	ZDHHC16	ZEB2	ZFP36L1	ZFP64	ZFYVE21	ZFYVE28	ZHX3	ZMYM3	ZNF213-AS1	ZNF225	ZNF292	ZNF320	ZNF418	ZNF432	ZNF532	ZNF56	ZNF568	ZNF578	ZNF587B	ZNF668	ZNF69	ZNF839	ZNHIT3
BEGUM_TARGETS_OF_PAX3_FOXO1_FUSION_DN	> Genes down-regulated in SaOS-2 cells (osteosarcoma) upon expression of PAX3-FOXO1 [GeneID=5077;2308] fusion protein off an adenoviral vector.	AJAP1	BCL2L1	BIN1	BMP1	BMP4	CARD10	CD70	CFD	COL5A1	CPEB1	DGKD	DHRS3	DKK3	EPHA2	EPHB2	F2RL1	FLNB	GADD45B	GCNT1	ID1	IL11	ITGA3	ITGB4	JAG2	KCNG1	KIT	KLF10	LBH	MAFB	MYC	PDLIM4	RREB1	SEMA3B	SERPINE1	SH3BP4	SMAD6	SOX9	STEAP3	THBS2	TIMP3	TNC	TNFRSF12A	TPD52L1	VDR	VEGFA	WNT11
BENPORATH_EED_TARGETS	> Set 'Eed targets': genes identified by ChIP on chip as targets of the Polycomb protein EED [GeneID=8726] in human embryonic stem cells.	AATF	ABCA8	ABCC8	ABHD15	ABTB2	AC025171.2	ACP7	ACVR1C	ACYP2	ADAMTS15	ADAMTS18	ADAMTS5	ADAP2	ADARB2	ADCY4	ADCY8	ADCYAP1	ADGRG6	ADGRL3	ADM	ADRA1A	ADRA2A	ADRB1	ADRB3	AFF2	AHR	ALKAL1	ALOX15	ALOX5	ALX1	ALX3	ALX4	AMOT	ANKRD13C	ANKRD18A	ANKRD18B	ANKRD19P	ANKRD20A1	ANKRD20A2P	ANKRD20A5P	ANKRD20A8P	ANKRD27	ANKRD9	ANOS1	ANXA2R	AP000708.1	APBB1IP	APOO	AQP5	ARHGAP20	ARID1A	ARID3C	ARL9	ARNTL	ASAH1	ASCL1	ASCL2	ASTN1	ASTN2	ASXL1	ATAD3B	ATF3	ATOH1	ATOH8	ATP1B3	AUTS2	B4GALNT1	B4GALNT2	B4GALT6	BACH2	BAIAP2	BAIAP2-DT	BARHL1	BARHL2	BARX1	BARX2	BATF3	BCL2	BCL2L10	BHLHE22	BHLHE23	BHLHE41	BMI1	BMP3	BMP6	BMP8A	BMPR1B	BNC1	BRINP2	BRINP3	BTG2	BTG4	BVES	C11orf87	C17orf100	C17orf102	C1orf122	C1orf194	C2CD4A	C5orf38	C7orf57	CA10	CA3	CACNA1B	CACNA1D	CACNA1E	CACNA1G	CALCA	CALCR	CAMK2B	CAMK2N1	CASZ1	CBLN1	CBLN4	CBR3	CBX8	CCBE1	CCDC140	CCDC170	CCN2	CD34	CD44	CD70	CD8A	CDC7	CDH23	CDH7	CDK5R2	CDKN2C	CDT1	CDX2	CEBPD	CEMIP	CENPL	CFAP299	CFAP91	CFTR	CGB7	CGB8	CH25H	CHN2	CHODL	CHRD	CHRDL2	CHST8	CIDEA	CITED1	CLCN5	CLEC14A	CLIC5	CLIP4	CLSTN2	CLTRN	CMTM2	CNNM1	CNNM2	CNRIP1	CNTFR	COCH	COL12A1	COL19A1	COL24A1	COL25A1	COL27A1	COL2A1	COL4A5	COL4A6	COL9A2	COLEC12	COLGALT2	COMP	CORO6	CRACDL	CREG2	CRHBP	CRHR1	CRLF1	CRTAC1	CRYBA2	CRYBG1	CSMD1	CSMD3	CSNK1E	CTCF	CTNND2	CTSD	CUEDC1	CUL4A	CXCL12	CXCL14	CXCL16	CXorf58	CYP1B1	CYP24A1	CYP26A1	CYP26B1	CYP26C1	CYP27B1	DACH1	DACH2	DARS2	DCC	DCHS2	DCLK1	DCLK2	DDAH1	DENND3	DGKG	DGKI	DHH	DHRS13	DIO3	DKK1	DKK2	DLGAP5	DLK1	DLL4	DLX1	DLX2	DLX3	DLX4	DLX5	DMRT1	DMRT2	DMRT3	DMRTC1	DNAJC22	DOCK11	DOK6	DPF3	DPY19L2	DPY19L2P2	DRD4	DRD5	DSC3	DSCAML1	DSP	DUOX1	DUOX2	DUOXA1	DUOXA2	DUSP4	EBF1	ECEL1	EDEM2	EEF1D	EEF2	EFNA1	EFNA3	EGFL6	EGFR	EGR3	EGR4	ELAPOR1	ELAVL1	ELAVL2	ELMOD1	ELOVL2	EML5	EMX2	EN1	EN2	EOMES	EPAS1	EPB41L4A	EPB41L4A-DT	EPB41L4B	EPHA5	EPHB1	EPHB3	EPHX3	EPS8	ERBB4	ERICH5	ESAM	ESPN	ESX1	ESYT3	ETV7	EVA1C	EVX1	EYA2	EYA4	F2R	FAM163A	FAM168B	FAM43B	FAM81A	FAM89A	FARSA	FBLN7	FBN2	FBP1	FBXL14	FBXL8	FBXO3	FBXO39	FERD3L	FEV	FEZ1	FEZF2	FFAR4	FGF10	FGF20	FGF3	FGF5	FGF9	FIGLA	FLI1	FLRT2	FNDC1	FOS	FOXA2	FOXB1	FOXC1	FOXD2	FOXD3	FOXD4L1	FOXD4L3	FOXD4L4	FOXE1	FOXF1	FOXF2	FOXG1	FOXJ1	FOXL1	FOXL2	FOXQ1	FRMD3	FRMPD4	FUCA2	FUT4	FUZ	FZD1	FZD10	FZD2	FZD8	GABRA2	GABRA4	GABRB2	GAD1	GAD2	GADD45G	GALNT10	GALNT18	GALR2	GATA2	GATA3	GATA3-AS1	GATA4	GATA6	GBX2	GCM2	GDA	GDF6	GDF7	GDNF	GFI1	GFRA1	GHR	GHSR	GIMAP5	GINS1	GJB2	GJD2	GLIPR2	GNA14	GPAT3	GPC5	GPM6B	GPR101	GPR12	GPR50	GPR6	GPR88	GREB1L	GRIA2	GRID1	GRIK1	GRIK3	GRIN3A	GRK5	GRM3	GRM7	GSC	GSC2	GSDME	GSTA4	GSX1	GSX2	GUCY1A1	GUCY2D	H1-0	H2AC11	H2AC12	H2AC13	H2AC15	H2AC16	H2AC17	H2AC18	H2AX	H2BC12	H2BC13	H2BC17	H3C1	H3C10	H3C11	H3C12	H3C2	H3C3	H3C4	H3C6	H3C7	H3C8	H4-16	H4C1	H4C11	H4C12	H4C13	H4C14	H4C2	H4C3	H4C4	H4C5	H4C6	H4C8	H4C9	HAND1	HAND2	HAP1	HBA1	HBA2	HCG9	HES2	HES7	HEY1	HHAT	HHEX	HHIP	HHLA3	HIC1	HLA-A	HLA-B	HLA-C	HLA-G	HLF	HLX	HMX2	HMX3	HNF1B	HNRNPM	HOPX	HOXA1	HOXA10	HOXA13	HOXA2	HOXA3	HOXA4	HOXA6	HOXA7	HOXA9	HOXB1	HOXB13	HOXB2	HOXB3	HOXB6	HOXB7	HOXB8	HOXC11	HOXC12	HOXC13	HOXC4	HOXC5	HOXC6	HOXC8	HOXC9	HOXD1	HOXD11	HOXD12	HOXD13	HOXD3	HOXD4	HOXD8	HOXD9	HPCAL4	HPSE2	HRK	HS3ST3B1	HS6ST1P1	HS6ST3	HSF4	HSPA1A	HSPA1B	HSPA1L	HSPA6	HTR1A	HTR1B	HTR1E	HTR2C	HTR7	HTRA1	HYOU1	ICAM5	IER5L	IGF2	IGF2-AS	IGFBP3	IGFBP7	IGSF21	IKZF3	IL1RAPL2	IL20RA	IL7	ILDR2	INA	INHBB	INPP4A	INSM2	INSRR	INTS4P1	INTU	IRAK3	IRX3	IRX4	IRX5	ISL1	ISL2	ITGA4	ITPKA	JMJD1C	JUN	KAZALD1	KCNA1	KCNA3	KCNAB1	KCNC2	KCNC4	KCND3	KCNH1	KCNH3	KCNJ2	KCNJ6	KCNK12	KCNK13	KCNK17	KCNK2	KCNK4	KCNMA1	KCNQ1	KCNQ3	KCNQ5	KCNV1	KIRREL3	KL	KLF4	KLHL35	KLK4	KY	LAMP5	LAYN	LBX1	LCORL	LGALS3	LGR5	LHFPL3	LHX2	LHX4	LHX5	LHX6	LHX8	LINC02875	LMO1	LMX1B	LONRF3	LOX	LPL	LRATD1	LRCH2	LRFN2	LRFN5	LRP2	LRRC47	LRRC71	LRRTM1	LTBP2	LTK	LYPD1	LYSMD2	MAB21L1	MAB21L2	MAF	MAFB	MAGI2	MAL	MAP3K3	MAP3K5	MAP7D2	MAPK4	MAPT	MCHR2	MCOLN3	MDGA1	MED11	MED31	MEGF11	MEOX2	MESP1	METRNL	MGARP	MICB	MID1	MIR137HG	MKX	MLLT3	MLNR	MMD2	MNX1	MOB2	MORF4L2	MOXD1	MPHOSPH6	MRPS18B	MSC	MSX1	MSX2	MT1A	MT1B	MT1DP	MT1H	MT1JP	MT1M	MT1P3	MT1X	MTSS1	MYB	MYF6	MYO5B	MYOD1	NAGS	NAV2	NBPF11	NCAM1	NDUFA13	NDUFA4L2	NEFL	NEFM	NELL1	NEURL1	NEUROD1	NEUROD2	NEUROG1	NEUROG2	NEUROG3	NFIX	NGB	NINL	NKAIN2	NKPD1	NKX2-1	NKX2-2	NKX2-3	NKX2-5	NKX2-8	NKX3-1	NKX3-2	NKX6-1	NKX6-2	NOG	NOL4	NPAS1	NPAS4	NPNT	NPPC	NPR3	NPTX1	NPTX2	NPY1R	NR2E1	NR2F2	NR4A3	NRCAM	NRG1	NRG2	NRIP3	NRN1	NT5C1A	NTN1	NTN4	NTNG2	NTRK1	NTRK2	NXPH4	OAF	OCA2	OGFRL1	OLFML2B	OLIG1	OLIG2	OLIG3	ONECUT1	ONECUT2	OPRD1	OR8A1	OSR1	OTOP1	OTOP2	OTOP3	OTP	OTUD6B	OTX1	OTX2	OXCT2	P2RX5	PABPC1L2A	PAPOLA	PAPPA	PARD3	PARM1	PARP12	PAX1	PAX2	PAX3	PAX6	PAX7	PAX8	PAX9	PCDH10	PCDH17	PCDH8	PCID2	PCSK1N	PDE10A	PDE4DIP	PDE8A	PDGFRA	PDX1	PDZD2	PENK	PGM5	PGR	PHF3	PHOX2A	PHOX2B	PIGZ	PIP5K1B	PIR	PITX1	PITX2	PITX3	PKNOX2	PKP1	PLA2G7	PLCB1	PLEC	PLEKHJ1	PLPPR1	PLXNA2	PLXNC1	PLXND1	PMP22	PNRC2	PODN	POLE	POLR2I	POU3F1	POU3F2	POU3F4	POU4F1	POU4F2	POU4F3	PPM1E	PPP1R10	PPP1R14C	PRAC1	PRDM12	PRDM13	PRDM14	PRELID1	PRICKLE1	PRKCB	PRKCE	PRKG1	PRLHR	PROK2	PSD2	PTAR1	PTF1A	PTGDR	PTGER2	PTGER3	PTGER4	PTGFR	PTH2	PTHLH	PTPRT	PTPRU	PXMP2	PYY	QRFPR	RAB24	RAB32	RAB6C	RAI2	RASGRF1	RASGRP1	RASL10A	RASSF5	RAX	RBM24	RBP4	RELN	REPS2	RFX6	RGCC	RGS10	RGS20	RGS6	RGS9BP	RIMBP3	RIMBP3B	RIMBP3C	RIMKLA	RIN3	RIPK3	RNF128	RNF152	ROBO3	RPRML	RPS6KA6	RSL1D1	RSPO1	RSPO2	RSPO3	RTL4	RTN4RL2	RUNX2	RYR3	SATB2-AS1	SCD5	SCIN	SCN4B	SCNN1G	SCRN1	SCTR	SCUBE3	SDC2	SELENOS	SEMA6D	SERTM1	SETD7	SF3A2	SFRP1	SFRP4	SFRP5	SGPP2	SHC4	SHH	SHISA2	SHISA6	SHOX	SHOX2	SHQ1	SHROOM1	SIDT1	SIM1	SIM2	SIX1	SIX2	SIX3	SIX5	SIX6	SLC10A4	SLC18A3	SLC1A2	SLC1A4	SLC22A3	SLC24A4	SLC25A33	SLC26A4	SLC27A2	SLC30A2	SLC30A3	SLC30A4	SLC32A1	SLC35D3	SLC35F3	SLC6A1	SLC6A10P	SLC6A3	SLC6A5	SLC8A3	SLC9A2	SLC9A3	SLCO2A1	SLCO4A1	SLCO5A1	SLFN11	SLIT1	SLIT2	SLITRK1	SLITRK3	SLITRK4	SNAP91	SOD3	SORCS1	SORCS2	SORCS3	SOX1	SOX14	SOX17	SOX21	SOX3	SOX5	SOX7	SPAG6	SPOCK3	SPON1	SRD5A2	SRRM2	SSTR1	SSTR2	ST8SIA1	ST8SIA2	ST8SIA5	STC2	STEAP4	STK17A	STK32B	STMN2	STXBP6	SUSD4	SV2B	SYT10	SYT12	TAC1	TAFA4	TAL1	TAP1	TBCB	TBL3	TBR1	TBX1	TBX2	TBX20	TBX21	TBX22	TBX3	TBX5	TBXT	TCEA3	TCEAL8	TCF15	TCF21	TET2	TFAP2B	TFAP2D	TFAP2E	TGFA	TGFB2	THBD	TIGD5	TLL1	TLX1	TLX2	TLX3	TM6SF1	TMEFF2	TMEM106C	TMEM132E	TMEM26	TMEM30B	TMEM59L	TMEM65	TMEM88	TMOD2	TNFRSF11A	TNFRSF25	TP73	TPPP3	TRADD	TRH	TRHDE	TRHDE-AS1	TRIM36	TRIM67	TRIM7	TRIM9	TRMO	TRPA1	TRPC5	TSLP	TSPAN6	TSSK6	TTPA	TTYH1	TUBA4A	TUBA4B	TWIST1	U2AF2	UAP1L1	UBE2K	UCN	UCP1	ULBP1	ULBP2	UNC5C	UPF3A	UQCR10	URI1	USH1G	VASH1	VAX1	VAX2	VDR	VGF	VGLL2	VIPR2	VSIG2	VSTM4	VSX1	VSX2	VWA3B	WASL	WLS	WNT1	WNT10A	WNT10B	WNT11	WNT16	WNT2	WNT3A	WNT6	WNT7A	WRAP73	WT1	WT1-AS	YAF2	YRDC	ZADH2	ZBTB16	ZBTB7A	ZCCHC14	ZCCHC2	ZEB2	ZFHX3	ZFYVE28	ZIC1	ZIC2	ZIC4	ZMAT5	ZMYND15	ZNF335	ZNF365	ZNF436	ZNF436-AS1	ZNF503	ZNF517	ZNF711
BENPORATH_ES_1	> Set 'ES exp1': genes overexpressed in human embryonic stem cells according to 5 or more out of 20 profiling studies.	AASS	ABCE1	ABHD17B	ACTA1	ACTC1	ACTN3	ADA2	ADAM23	ADD2	ADGRG2	AEN	AKIRIN1	ALPL	AMD1	ANGEL2	ANOS1	AP1M2	ARL5B	ATP1A2	AURKB	AUTS2	AZIN1	BCL2L12	BIRC5	BMPR1A	BOP1	BRIX1	BRWD1	BUB1	BUB1B	BUB3	C1QBP	CACHD1	CAMKV	CAPRIN2	CASP3	CBS	CBX5	CCAR1	CCNA2	CCNB1	CD24	CDC20	CDC25A	CDC6	CDCA5	CDK1	CDT1	CEBPZ	CER1	CHAF1A	CHEK1	CHEK2	CHST7	CKMT1A	CLDN6	CNMD	CNTNAP2	COBL	COCH	CRABP1	CRABP2	CRMP1	CSE1L	CTSC	CXADR	CYP26A1	CYP2S1	DBNDD1	DCLK1	DDIAS	DDX18	DDX21	DEK	DHFR	DIAPH2	DIDO1	DLG3	DLGAP5	DMKN	DNA2	DNAJB6	DNMT3A	DNMT3B	DPPA4	DSCC1	DSG2	ECT2	EGLN3	ELOVL6	EPB41L4B	EPCAM	EPHA1	EPRS1	ERBB2	ERCC6L	ESF1	ESRP1	ETV1	ETV4	EXOSC5	EXOSC9	FABP5	FANCL	FEN1	FGF13	FGF2	FGFR1	FKBP5	FOXD3	FOXO1	FRAT2	FUBP1	FXR1	FZD5	FZD7	G3BP1	G3BP2	GABRA5	GABRB3	GAD1	GAL	GART	GDF3	GINS2	GINS4	GJA1	GLDC	GMNN	GNL3	GNPTAB	GPC4	GPM6B	GPR176	GPR19	GPRC5B	HAS3	HELLS	HESX1	HMGA1	HMGB3	HMMR	HNRNPAB	HOMER1	HPS3	HSPA4	HSPA8	HSPD1	ICE2	IDO1	IFITM1	IGF2BP2	IGF2BP3	ILF3	INTS13	ITPR3	JADE1	JARID2	KAT7	KCNS3	KIF2C	KIF4A	KIF5C	KIFC2	KLHL7	KLKB1	KPNA2	KRT8	L1TD1	LARGE2	LARP7	LCK	LEFTY1	LGALS8	LGR4	LIN28A	LRIG1	LRP8	LRRN1	LSR	LYPLA1	M6PR	MAD2L2	MAK16	MAL2	MAN2A1	MAP7	MARS1	MAT2A	MCM10	MCM2	MCM3	MCM4	MCM5	MCM6	MCM7	MDN1	MED14	MFGE8	MGME1	MGST1	MICB	MIR124-1HG	MIS18A	MIS18BP1	MRE11	MRS2	MSH2	MSH6	MTA3	MTF2	MTHFD1	MTHFD2	MYO19	NAA15	NANOG	NASP	NCAPG2	NCAPH	NDC1	NDUFAF4	NFE2L3	NFYB	NLGN4X	NLN	NMRK2	NMU	NOC3L	NODAL	NOL11	NOLC1	NOP16	NOP56	NPM1	NPM3	NTHL1	NTS	NUDT1	NUDT15	NUDT21	NUP107	NUP37	OAZ2	OIP5	OLFM1	ORC1	PAICS	PAK1	PAK1IP1	PARP1	PARPBP	PASK	PCDH1	PDCD2	PDK1	PFAS	PIK3CB	PIM2	PIMREG	PIPOX	PITPNC1	PLAAT3	PLCB3	PLPP1	PMAIP1	PNISR	PNN	PODXL	POLE2	POLR3G	POU5F1	PPM1B	PPP2R1B	PPP2R2B	PRDM14	PRIM1	PRIM2	PRKD3	PRKX	PRMT3	PROM1	PRPF40A	PRPS1	PSIP1	PTPN2	PTPRZ1	PTTG1	PUS1	PUS7	PYCR2	RAB3B	RABGAP1L	RAD51AP1	RAD54B	RAP1GAP2	RARRES2	RBBP8	RCC1L	RCC2	RFC3	RFC4	RNF138	ROBO1	RPS24	RRAS2	RRM2	RRP15	RUVBL1	SALL1	SALL2	SALL4	SCGB3A2	SCNN1A	SEMA6A	SEPHS1	SERBP1	SFRP1	SFRP2	SINHCAF	SIRT1	SLC13A3	SLC16A1	SLC29A1	SLC38A1	SLC39A10	SLC6A8	SLC7A3	SMS	SNRPA	SNRPN	SORL1	SOX2	SPC25	SPRY4	SRA1	SRSF1	SRSF7	SSB	ST6GAL1	SYNGR3	TCF7L1	TDGF1	TDRP	TEAD4	TENT5B	TERF1	TFAM	THEMIS2	TIA1	TMEFF1	TMEM177	TMPO	TMX1	TNNT1	TNPO3	TRIM22	TRIM24	TTLL12	TUBB2B	TUBB4B	UGP2	UNG	USO1	USP44	USP9X	UTF1	VRTN	VSNL1	WDHD1	WDR12	ZGRF1	ZIC2	ZIC3	ZNF195	ZNF267	ZNF398	ZNF589	ZNF770	ZSCAN10
BENPORATH_ES_CORE_NINE_CORRELATED	> Breast cancer compendium: 100 transcription regulators showing most correlated expression with the 9 'embryonic stem cell' transcription factors that are preferentially and coordinately overexpressed in the high-grade, ER-negative breast cancer tumors.	ATF4	BCL11A	BCL11B	CALR	CBFB	CEBPB	CEBPG	CREB3L2	DEK	DMRT1	DR1	E2F1	E2F3	E2F8	EED	ELF4	ELF5	EN1	ETV6	ETV7	EZH2	FOXC1	FOXG1	FOXK2	FOXM1	GATA6	GATAD2A	GTF2H4	GTF3C2	HDAC2	HIF1A	HIVEP1	HMGA1	HMGB2	HMGB3	HSF1	HTATIP2	ID4	ILF2	ILF3	IRF1	KDM1A	KLF11	KLF5	LMO4	MAFG	MDFI	MED8	MLXIP	MSL3	MYBBP1A	MYBL1	MYBL2	MYC	NFE2L3	NFIB	NFIL3	NFKBIE	NMI	NSD2	PAX6	PLAGL2	PNRC1	POLR1E	RBL1	RELB	RUNX3	SAP30	SIX3	SMARCA4	SOX10	SOX11	SOX4	SOX9	SPIB	SRF	SSRP1	STAT1	SUPT5H	TAF2	TBPL1	TBX19	TCF20	TCF7L1	TEAD4	TFAP2C	TFCP2L1	TFDP1	TFDP2	TGIF2	TLE1	TRIP13	VGLL1	VGLL4	WDHD1	WWTR1	YBX1	YEATS2	ZBTB5	ZIC1
BENPORATH_MYC_MAX_TARGETS	> Set 'Myc targets2': targets of c-Myc [GeneID=4609] and Max [GeneID=4149] identified by ChIP on chip in a Burkitt's lymphoma cell line; overlap set.	ABCB10	ABCB6	ABCC4	ABCE1	ABI3	ABT1	ACAD8	ACOX3	ACSS2	ACTR3	ADAM22	ADGRE5	AGPS	AHCYL1	AIFM1	AIMP2	AKAP10	AKAP9	AKR7A2	ALDH18A1	ALKBH1	ALOXE3	AMD1	AMMECR1	ANAPC10	AP4B1	AP4E1	AP4M1	AP4S1	APBA3	APPL1	ARFIP2	ARFRP1	ARHGEF16	ARHGEF7	ARID4A	ARL1	ARL6IP5	ARPC4	ARPP19	ARRB2	ASAH1	ASB1	ASH2L	ATF4	ATF6	ATG12	ATM	ATP5F1B	ATP5F1C	ATP5F1E	ATP5MC2	ATP6V1D	ATXN10	AZIN1	BARD1	BAZ1B	BCKDHA	BCKDHB	BIRC6	BLK	BLZF1	BTBD1	BTN2A1	BUD23	CACNB1	CACNG3	CACYBP	CAD	CALM2	CALR	CAPZA1	CBWD1	CBX5	CCDC6	CCT7	CCT8	CD164	CD2AP	CD79B	CDC16	CDC25B	CDC6	CDK16	CDK6	CDKL3	CDKN1B	CEBPZ	CEP83	CEPT1	CH25H	CHD1L	CIAO1	CIB1	CIR1	CISH	CKS2	CLCN2	CLCN3	CLCN6	CLN3	CMAHP	CNDP2	CNOT2	CNOT4	CNOT9	CNPY2	CNTN2	COG5	COIL	COPS2	COPS3	CORO1C	COX15	COX7A2L	COX7C	CPSF1	CR2	CRADD	CREB1	CREBL2	CSDE1	CSF2RB	CSTF3	CTSC	CUL5	CUTA	CWC27	CXXC1	CYB561D2	CYBA	CYTH2	CYTIP	DAP3	DAXX	DBI	DBP	DCAF11	DCAF8	DCTN3	DCTN4	DDB1	DDX1	DDX10	DDX17	DDX3X	DDX41	DDX5	DDX58	DEF6	DEGS1	DGCR6	DIABLO	DLEU1	DLEU2	DMAC2L	DMAP1	DMTF1	DNAI1	DNAJA2	DPAGT1	DPF1	DPM1	DPM2	DPYSL3	DRG1	DYNC1LI1	EEA1	EEF1AKNMT	EEF1E1	EFTUD2	EIF2S1	EIF2S3	EIF3I	EIF3K	EIF4E2	EIF4H	ELL	ELOA	ELOVL1	ENO2	ENTPD7	EPC1	EPM2A	ERCC6	ERLIN1	ERO1A	ETF1	ETFA	EXO1	FABP5	FADS3	FANCF	FBXO5	FKBP11	FKBP2	FLOT2	FRY	FTH1	FTSJ1	FXR2	FZD5	GABARAP	GABPA	GAK	GALC	GATB	GCFC2	GCLC	GDAP1	GDE1	GEMIN2	GGH	GINS1	GINS2	GLRA3	GLT8D1	GMDS	GMIP	GNA12	GNB1L	GNL1	GNPAT	GNS	GOLGA5	GPN3	GPR132	GPSM3	GRK4	GSTO1	GTF3C4	GTF3C5	H2AC11	H2AC13	H2AC14	H2AC15	H2AC17	H2AC18	H2AC6	H2AX	H2AZ1	H2BC10	H2BC11	H2BC14	H2BC15	H2BC21	H2BC4	H2BC6	H2BC7	H2BC8	H2BC9	H2BS1	H4C13	H4C2	H4C9	H6PD	HADHB	HARS1	HAX1	HCFC2	HDAC6	HEBP1	HERC1	HLA-A	HLA-F	HMG20A	HMMR	HNRNPA1	HNRNPL	HNRNPUL1	HOOK2	HS3ST2	HSD17B7	HSF2BP	HSP90B1	HSPA14	HSPA2	HSPA9	HSPE1	HTRA2	IDH3B	IER2	IER5	IFI30	IFNAR1	IFNGR1	IGBP1	IL17C	ILK	ING1	IPO5	IRF3	ITGB3BP	IVNS1ABP	JARID2	JMJD7-PLA2G4B	JRKL	KCNH4	KDM5A	KDM5C	KEAP1	KHK	KHSRP	KIF11	KIF15	KIF20A	KIF20B	KPNA3	LAGE3	LAMP1	LAMTOR5	LANCL1	LATS1	LDHA	LIPT1	LNPEP	LSM1	LSM8	LSP1	LSR	LTA4H	LY86	LZTFL1	LZTR1	M6PR	MACROH2A1	MAD2L1	MADD	MAEA	MAFF	MAGEF1	MAGOH	MAML1	MAN2A1	MANF	MAP2K5	MAP2K7	MAP3K20	MAP3K5	MAP4K5	MAPK7	MAPRE1	MAPRE2	MARS1	MAT2A	MAT2B	MBD4	MBNL1	MCCC2	MCM3	MCM5	MDH1	MED17	MED20	METTL1	MFAP1	MFNG	MGAT2	MKLN1	MKNK1	MKRN1	MLX	MMP15	MMP8	MOCS2	MOCS3	MPC1	MPHOSPH6	MPP6	MRPL40	MRTO4	MSH2	MST1R	MT2A	MT3	MTF1	MTF2	MTHFD1	MTOR	MYBBP1A	MYCBP	NACA	NAGA	NAGPA	NBR1	NBR2	NCAPG	NCBP1	NCBP2	NCL	NDUFA1	NDUFA2	NDUFA6	NDUFB1	NDUFB2	NDUFB3	NDUFB4	NDUFB5	NDUFB6	NDUFS1	NDUFS6	NDUFV1	NFAT5	NFKBIB	NFS1	NGB	NME1	NOL7	NPRL2	NR1D1	NR6A1	NUBP1	NUBP2	NUDT6	NUFIP1	NUP153	NUP54	NUP62	NUP88	NXT1	OAZ1	OCIAD1	OGA	P3H1	PA2G4	PARG	PCF11	PCM1	PCMT1	PCNA	PCNP	PCYT1A	PDCD10	PDE4C	PDE6D	PDK1	PDK2	PDK3	PER1	PEX11B	PEX16	PEX3	PEX6	PFKFB4	PFN1	PHB2	PIAS1	PIAS3	PIGF	PIGP	PKM	PKN2	PLA2G15	PLA2G6	PLOD3	PMM2	PMPCB	PMS1	PMS2P3	PMVK	PNO1	POLD4	POLE3	POLH	POLR1B	POLR1C	POLR1D	POLR1H	POLR3A	POLR3G	POLR3K	POMT2	POU2F1	PPA1	PPIA	PPME1	PPP1CB	PPP1R12A	PPP1R7	PPP2CA	PPP2R1B	PPP3CA	PPP6C	PPT2	PRDX5	PREP	PRKAB1	PRKAB2	PRKAG1	PRKCSH	PRKDC	PRKRA	PRMT5	PRPS2	PRPSAP1	PRR3	PSMA1	PSMA5	PSMB1	PSMB5	PSMB7	PSMC4	PSMC5	PSMD10	PSMD14	PSMD3	PSMD5	PSMD7	PSMD8	PSME3	PSMG1	PTDSS1	PTGES3	PTOV1	PTP4A1	PTPA	PTPN1	PTPN6	PTPRF	PUDP	PWP1	PYCR1	PYCR2	RAB11A	RAB1A	RAB3A	RAB3GAP2	RAB5IF	RAB8A	RABGEF1	RAC2	RAD50	RAD51AP1	RAD54L	RAD9A	RANBP3	RAP2B	RAPGEF6	RASA1	RASSF1	RBBP8	RBL1	RBM15B	RBM39	RBM4	RCL1	RECQL	RECQL5	RFX5	RGL2	RGS16	RHEB	RIDA	RIPK2	RIPPLY3	RLN1	RNASET2	RNF141	RNF4	RNF7	RNFT1	RNPS1	RPL13	RPL15	RPL18	RPL19	RPL27	RPL27A	RPL31	RPL32	RPL35	RPL37	RPL5	RPL8	RPL9	RPLP1	RPS13	RPS17	RPS19	RPS20	RPS21	RPS25	RPS26	RPS27A	RPS27L	RPS29	RPS5	RPS6	RPS6KA2	RPS6KA5	RPS6KB1	RRAGA	RRAS	RRP9	RSL24D1	RXRB	RXYLT1	SAE1	SAP18	SAP30	SARS1	SAV1	SCAMP3	SCAND1	SCD	SCLY	SCML2	SCO1	SDF2	SDF2L1	SEC61B	SEC62	SERF1B	SERP1	SERTAD1	SGPL1	SH2D3C	SHPK	SIGMAR1	SLC12A2	SLC1A4	SLC22A3	SLC22A4	SLC25A11	SLC25A40	SLC26A4	SLC2A4	SLC31A1	SLC39A6	SLC39A7	SLC39A8	SLC43A1	SLC5A6	SLC7A1	SMAD3	SMC1A	SNAPC1	SNAPC3	SNRPA	SNRPD3	SNX15	SNX3	SNX5	SOD1	SOX12	SP4	SPAG5	SPAG6	SPIB	SPTLC2	SQSTM1	SRD5A1	SREBF2	SRI	SRP54	SRP68	SRPRA	SRSF11	SRSF2	SRSF5	SRSF7	SSB	ST6GALNAC4	STK26	STOM	STUB1	STX10	STX16	STX7	STYXL1	SUCLG1	SUGT1	SUPT16H	SUPT5H	SYK	SYPL1	TAGLN2	TCF12	TESK2	TGIF2	THAP12	THRAP3	TIMM17A	TIMM22	TIMM23B	TIMM44	TIMM8B	TIMM9	TLE3	TLL2	TMED10	TMEM187	TMF1	TMOD2	TMPO	TMSB4X	TNFAIP1	TNFRSF21	TOPBP1	TP53	TPP2	TPR	TPT1	TRAP1	TRAPPC3	TRIB1	TRIM24	TRIM25	TRIM33	TRIM44	TRIP13	TRMT13	TRMT6	TSC2	TSEN34	TSPY1	TTC33	TTC4	TUBA1B	TUBG1	TULP3	TYK2	U2AF1	UBE2D3	UBE2G2	UBE2K	UBL3	UBQLN1	UBXN1	UBXN8	UCHL1	ULBP1	UQCR10	UQCRC2	USO1	USP1	USP11	USP4	USPL1	UXT	VAMP1	VAPA	VASP	VCP	VDAC2	VGF	VPS29	VPS52	WDR4	WDR46	XK	XRCC6	YBX3	YIF1A	YWHAH	YY1	ZDHHC3	ZFPL1	ZKSCAN5	ZKSCAN8	ZMPSTE24	ZNF12	ZNF134	ZNF136	ZNF142	ZNF174	ZNF225	ZNF274	ZNF286A	ZNF35	ZNF410	ZNF593	ZNF7	ZNF85	ZPR1
BENPORATH_NANOG_TARGETS	> Set 'Nanog targets': genes upregulated and identified by ChIP on chip as Nanog [GeneID=79923] transcription factor targets in human embryonic stem cells.	AASDH	ABCB7	ABCF2	ABHD11	ABHD2	ABRACL	ACADM	ACAT2	ACO2	ACOT8	ACSL4	ACTR1A	ACTR1B	ADAL	ADAR	ADD3	ADO	AHSA1	AJUBA	AK3	AK4	AKIRIN1	AKIRIN2	ALCAM	ALG9	ALKBH1	ALKBH7	AMIGO2	AMOTL1	ANGPT1	ANKMY2	ANKRD1	ANKRD49	ANO8	ANP32A	ANP32B	ANXA1	AP1G1	AP1S2	AP2A1	AP3B1	APEX2	APH1A	APLP2	APOA2	APOB	APOM	AQP2	ARF3	ARF4	ARHGAP1	ARHGAP11A	ARID1B	ARID5B	ARIH1	ARMC6	ARMCX1	ASAH1	ASB1	ASCC2	ASXL1	ATAD2	ATF4	ATG13	ATG4C	ATP11C	ATP5IF1	ATP5PB	ATP6V1A	ATP6V1G1	AURKA	AVL9	AXIN2	B2M	B3GALT4	B4GALT6	BAG5	BAG6	BAMBI	BCAT1	BCKDHA	BCL9	BCL9L	BCLAF1	BLCAP	BMP2	BMP7	BNIP1	BRK1	BSCL2	BUB1B	BUB3	BZW2	C11orf1	C12orf60	C16orf72	C19orf54	C1orf21	C1orf54	C20orf194	C20orf96	CA2	CA4	CAAP1	CABLES1	CACHD1	CACNA1A	CACNA2D1	CALB1	CALD1	CALM2	CALR	CAND1	CAPZA2	CARS2	CASP9	CAV1	CAVIN3	CBX3	CBX5	CCDC12	CCDC174	CCDC93	CCN1	CCN2	CCT6B	CCT7	CDC123	CDC14B	CDC16	CDC42EP4	CDC45	CDC7	CDH1	CDH2	CDK1	CDK14	CDK16	CDK17	CDK6	CDS2	CDYL	CEBPZ	CELF2	CEP20	CEP95	CEPT1	CER1	CETN3	CFAP298	CFAP36	CFL1	CHCHD5	CHD2	CHST4	CIAO2A	CIBAR1	CISD1	CITED2	CKS2	CLDN6	CLIC1	CLIC4	CLMP	CLN3	CNBP	CNMD	CNN2	CNN3	CNOT8	CNTNAP3	COA8	COG7	COL12A1	COL4A5	COL4A6	COL7A1	COMMD3	COMMD7	COPE	COTL1	COX6A1	CPT1A	CRYZ	CS	CSNK1E	CSTF1	CSTF3	CTSV	CXADR	CYB5B	CYLD	CYP1B1	CYP2R1	CYP2S1	DARS2	DCAF11	DCAF13	DCAKD	DCLRE1C	DCTN5	DCUN1D5	DCX	DDA1	DDIAS	DDX17	DDX18	DDX20	DDX23	DDX39A	DDX41	DDX49	DDX5	DESI2	DHCR7	DHDDS	DHRS3	DHX38	DIDO1	DKK1	DLGAP5	DMXL1	DNAJB14	DNAJC16	DNAJC2	DNAJC8	DNAJC9	DNM2	DPAGT1	DPCD	DPH6	DPM1	DPPA4	DPYSL2	DPYSL3	DRAM2	DSCC1	DTNA	DTX2	DUSP12	DUSP6	DVL2	DYM	E2F3	ECPAS	EEF1E1	EEF2	EGLN3	EHBP1	EHD4	EIF2A	EIF2AK3	EIF3D	EIF3F	EIF4B	EIF4ENIF1	EIF4G2	EIPR1	ELL2	ELP6	EMC7	EMC9	ENPP2	ENSA	ENTPD1	EOMES	EPHA1	EPM2AIP1	EPS15L1	ERBB2	ERCC1	ERH	ETNK1	EXD2	EXOC4	EXOSC5	EXOSC9	EXPH5	EXTL2	F11R	FAM124A	FAM131B	FAM20C	FAM72B	FANCA	FANCF	FANCL	FARSA	FAT1	FAXDC2	FBLN1	FBXL14	FBXO31	FBXW11	FDPS	FEM1A	FEM1C	FERMT1	FEZ1	FGF2	FGFR1	FGFR2	FHIT	FKBP1B	FOXJ2	FOXN3	FOXO1	FOXO3	FRAT2	FUS	FXR1	FXYD5	FZD10	FZD2	FZD7	FZD8	GALK2	GANC	GART	GAS2L1	GATA6	GATAD1	GBF1	GDE1	GDF3	GGA1	GJA1	GLA	GLG1	GLIPR2	GLUD1	GNA13	GNAI1	GNG10	GNG12	GNPTAB	GOLGA2P10	GOLGA4	GOLIM4	GORASP2	GPC4	GPC6	GPN1	GPR108	GRHL2	GRIPAP1	GRK3	GRPEL2	GSK3A	GSPT2	GSTCD	GSTT2	GTF2E1	GTF2H2	GTF3C4	GTPBP1	GTPBP3	GXYLT1	GYPC	H2AC18	H2AJ	H2AW	H2AX	H2AZ1	H2BC5	H4C3	HAS2	HBP1	HCFC1R1	HECTD2	HELLS	HESX1	HEXIM2	HEY2	HHEX	HIGD2A	HLTF	HMBOX1	HMG20A	HMGN4	HNRNPA1	HNRNPA2B1	HNRNPH2	HNRNPUL1	HOXB5	HSD17B12	HSPA4	HSPA5	HSPBAP1	ICMT	ID1	ID2	IDH3A	IER5L	IFI16	IFT27	IFT52	IGDCC4	IGF2BP3	IGFBP2	IGFBP3	IGFLR1	IL1RAPL1	ILF2	ILF3	INF2	ING1	ING4	INO80C	INPP4A	INTS12	IQCK	IRX2	ISCU	ISOC2	ITGB1	IWS1	JADE1	JARID2	JOSD1	JPT1	JUN	JUP	KANK1	KAT6A	KATNB1	KATNBL1	KCNN2	KCTD15	KCTD2	KDELR3	KDM2A	KDM3A	KDR	KHDRBS1	KHSRP	KIAA1143	KIAA1217	KIF15	KIF26A	KIF9	KLF5	KLF7	KLHL18	KLHL4	KLHL5	KNTC1	KPNA3	KRR1	KRT18	LAMA4	LARGE1	LARP7	LARS1	LCMT2	LEFTY1	LEFTY2	LEPROTL1	LHPP	LIN37	LINC00337	LINGO1	LMCD1	LRAT	LRFN3	LRIG3	LRP2	LRP3	LRRC49	LRRN1	LSM3	LSM5	LYPD1	MAN2C1	MAP1LC3B	MAP3K11	MAP3K12	MAPK14	MAPK8	MARCHF7	MARVELD2	MAT2B	MBOAT2	MCC	MCTS1	MDH1	MED12	MED23	MED25	MEF2A	METTL7A	METTL8	MICA	MICB	MINDY2	MKKS	MKRN1	MLH1	MLLT10	MMP2	MMP9	MOB3B	MOBP	MORF4L1	MORF4L2	MOV10	MPDZ	MPP6	MPV17L2	MRAP2	MRE11	MRPL27	MRPL37	MSC	MSH2	MSL3	MTFR2	MTM1	MTMR1	MUS81	MYEF2	MYO3A	MZT2A	NAA30	NAA38	NAALAD2	NADSYN1	NANOG	NAP1L2	NAXD	NBR1	NCAPD2	NCOR1	NDUFA13	NDUFAF7	NDUFB3	NDUFS2	NEBL	NEDD4L	NEMF	NFAT5	NFE2L3	NFS1	NIF3L1	NIP7	NKTR	NME7	NMT1	NMU	NOC3L	NODAL	NOL6	NOLC1	NOP16	NPAS2	NSD3	NSMCE3	NSUN3	NT5C2	NUCKS1	NUDT5	NUP54	NUSAP1	NVL	OAZ2	OBI1	OBSL1	ODF2L	OGA	OIP5	OLFML3	ORC1	ORC6	OSBPL1A	OSGEP	OSR1	OTUB1	OTUD7B	OXA1L	P4HA1	PALB2	PAPSS2	PARG	PARP8	PBDC1	PBX1	PCBP1	PCLAF	PCNA	PCNX3	PDCL	PDHB	PDPN	PEA15	PERP	PEX1	PEX2	PGAP3	PHF23	PHF8	PHGDH	PHTF2	PICALM	PIGL	PIH1D1	PIK3R2	PIM2	PIP4P1	PIPOX	PITX2	PKIB	PKIG	PKMYT1	PLEKHA3	PLEKHG3	PLIN2	PLPP1	PMEL	PNISR	PNMA1	PNP	PODXL	POLL	POLR1A	POLR3D	POLR3G	POU2F1	POU4F1	POU5F1	PPFIBP1	PPIL3	PPP1R16B	PPP1R2	PPP2R1A	PPP2R1B	PPP2R3A	PPP2R3C	PPP2R5C	PRCP	PRDM14	PREPL	PRNP	PRORP	PRPF19	PRPF31	PRPF38A	PRPF39	PRR11	PRSS8	PSEN2	PSENEN	PSMA1	PSMB1	PSMB4	PSMB5	PSMC2	PSMD14	PSMD9	PSME3IP1	PTCD3	PTN	PTPN1	PTPN2	PWP1	QARS1	R3HDM1	RAB15	RAB17	RAB25	RAB38	RAB3GAP2	RAB5A	RAB5B	RABL3	RAD23A	RAD54B	RAI1	RANBP10	RANGAP1	RAP1A	RARB	RASA1	RASGRF2	RASL11B	RBBP4	RBFOX2	RBM14	RBM22	RBM39	RBM4	RBM7	RBP1	RBPMS	RESF1	REST	RETREG3	RFX1	RGS10	RIC8B	RIF1	RIPK1	RNF121	RNF2	RNF24	RNF25	RNF31	ROMO1	ROR1	RPL17	RPL21	RPL32	RPLP1	RPP25	RPRD1A	RPS13	RPS18	RPS26	RPS27A	RPS3A	RRN3	RRS1	RSPRY1	RSRC2	RUNX1T1	RYR3	S100A11	SALL1	SALL2	SALL3	SARAF	SART3	SASH1	SAT2	SAV1	SC5D	SCAF1	SCAF4	SCG5	SCGB3A2	SCNM1	SCNN1A	SDC4	SEC22B	SEC22C	SEC24A	SECISBP2	SELENOP	SEMA3C	SEMA4F	SENP2	SEPTIN6	SERINC3	SERP1	SERPINA1	SERPINH1	SET	SF3B1	SF3B5	SFI1	SFRP1	SFRP2	SFT2D3	SGK1	SGK3	SGMS1	SHISA6	SHLD2	SIN3B	SKA2	SKIL	SLAIN2	SLC1A1	SLC30A7	SLC36A4	SLC39A9	SLC40A1	SLC44A1	SLC49A4	SLC4A1AP	SLC7A11	SLC7A5	SLC7A5P1	SLC7A5P2	SLIRP	SLX1B	SMAD3	SMARCAD1	SMDT1	SMG5	SMIM3	SMIM7	SNRNP70	SNRPA	SNRPE	SNRPN	SNUPN	SNX1	SON	SORBS1	SOX2	SP2	SPAG9	SPARC	SPART	SPIRE2	SPRED1	SPRY1	SRSF4	SS18L2	SSBP2	SSBP3	ST3GAL2	STAT3	STC1	STK11IP	STK36	STRN	STXBP2	SUFU	SUGP2	SULF1	SUMO1	SUPT4H1	SUPT7L	TAF12	TAF4B	TAL1	TALDO1	TARBP2	TBC1D10B	TBCC	TBK1	TBL1X	TBL1XR1	TBP	TCAF1	TCEAL8	TCEANC2	TCERG1	TCF20	TCF7L1	TCF7L2	TDGF1	TDRP	TERF1	TFB2M	TFPT	THAP1	THAP8	THBS2	TIA1	TIAL1	TIAM1	TIMM23B	TIMP4	TLCD1	TLE2	TLE3	TMED10	TMEM108	TMEM109	TMEM123	TMEM135	TMEM160	TMEM170A	TMEM205	TMEM208	TMEM245	TMEM259	TMEM43	TMEM59	TMEM60	TMEM63A	TMEM87A	TMSB10	TNC	TNFRSF12A	TNPO1	TNRC6A	TOMM40L	TOP2A	TPX2	TRAF7	TRIM16	TRIM22	TRIM24	TRIML2	TRIP10	TRIP4	TRPC4AP	TSC22D1	TSC22D2	TSPAN6	TTC31	TTF1	TTF2	TUBG1	TXNDC5	TXNRD1	TYW3	UBALD1	UBALD2	UBAP2	UBC	UBE2D3	UBE2S	UBE2T	UBE2W	UBP1	UBQLN4	UBR5	UFD1	UFM1	UIMC1	UNC5D	UQCR10	URM1	USP10	USP16	USP3	USP44	USP7	UTP14A	UXS1	VAPB	VCAN	VCPKMT	VIM	VIPAS39	VLDLR	VOPP1	VPS35	VPS52	VRK2	VRK3	VRTN	VWA5A	WARS1	WBP11	WBP1L	WDCP	WDHD1	WDR20	WDR36	WDR6	WDR62	WDR77	WDR81	WDTC1	WEE1	WWC3	XAB2	YAP1	YJU2	ZC2HC1A	ZCCHC3	ZCRB1	ZEB2	ZFAND6	ZFP36L1	ZFP42	ZIC1	ZIC2	ZIC3	ZIK1	ZNF112	ZNF174	ZNF185	ZNF202	ZNF217	ZNF226	ZNF281	ZNF286A	ZNF300	ZNF331	ZNF398	ZNF436-AS1	ZNF473	ZNF516	ZNF521	ZNF551	ZNF664	ZNF684	ZNF701	ZNF770	ZNRF2	ZSCAN10	ZSCAN32
BENPORATH_SOX2_TARGETS	> Set 'Sox2 targets': genes upregulated and identified by ChIP on chip as SOX2 [GeneID=6657] transcription factor targets in human embryonic stem cells.	AAMDC	AASDH	ABCB7	ABCF2	ABHD11	ABLIM1	ABTB2	ACIN1	ACO2	ACOT8	ACOX1	ACTR1A	ADAR	ADD3	ADGRL1	AGO2	AJUBA	AK3	AKIRIN1	AKIRIN2	AKT1S1	ALCAM	ALDH7A1	ALPL	AMOTL1	ANKHD1	ANKRD1	ANO8	ANP32A	ANP32B	AP2A1	AP3B1	AP5M1	APEX1	APH1A	APP	AQP2	ARF3	ARF4	ARFGEF1	ARHGAP1	ARHGAP11A	ARID1B	ARID4B	ARID5B	ARIH1	ARL4D	ARMC6	ARRDC3	ATAD2	ATF3	ATF4	ATP5PB	ATP6V1G1	AUH	AVEN	B3GALT4	B4GALT6	BAMBI	BCAT1	BCKDHA	BCL9	BCLAF1	BDH2	BMP2	BMP7	BTF3L4	BTG1	BUB1B	BUB3	C12orf60	C14orf119	C19orf54	C1orf174	C1orf21	C1orf54	C20orf194	C20orf96	CA2	CA4	CABLES1	CACHD1	CACNA1A	CACNA2D1	CALM2	CALR	CAPRIN1	CAPZA2	CASP9	CAVIN3	CBX3	CBX5	CBY1	CCDC93	CCN1	CCN2	CCND1	CDC14B	CDC42BPA	CDC45	CDC7	CDH2	CDH3	CDK1	CDK12	CDK14	CDK16	CDK17	CDK6	CDYL	CEP131	CEP41	CEP89	CEP95	CER1	CETN3	CFAP20	CFL1	CIAO2A	CISD1	CLIC4	CLN3	CLP1	CNOT8	COA7	COL12A1	COMMD3	COMMD7	COPB1	COPS7A	CPT1A	CREB3L4	CRIM1	CSNK1E	CTH	CXCL5	CYB5R2	DARS2	DCAF11	DCAKD	DDA1	DDX17	DDX21	DDX39A	DDX5	DGLUCY	DHDDS	DHRS3	DHX38	DIAPH3	DIDO1	DKK1	DNAJC16	DNAJC2	DNM2	DPAGT1	DPH6	DPP3	DPPA4	DPYSL2	DPYSL3	DSCC1	DTNA	DUSP12	DUSP6	DVL2	E2F3	EAPP	ECPAS	EEF2	EGLN3	EGR3	EIF3F	EIF4G2	ELAVL2	ELP6	EMC9	ENPP2	ENSA	EOMES	EPHA1	EPM2AIP1	ERBB2	ERRFI1	ETHE1	EXOC5	EXOSC5	EXOSC9	EXPH5	FAM124A	FAM168A	FAM76B	FAM98A	FANCC	FANCF	FARSA	FAXDC2	FBXL14	FBXL19	FBXO11	FBXO16	FBXW11	FEM1A	FEZ1	FGF2	FGFR1	FGFR2	FICD	FIP1L1	FOXJ2	FOXN3	FOXO1	FOXP1	FRAT2	FTL	FUS	FXYD5	FZD1	FZD10	FZD2	FZD3	FZD7	G3BP1	GADD45G	GBF1	GDAP1	GET3	GGA1	GGPS1	GJA1	GNA13	GNAI1	GNG10	GNPTAB	GPC6	GRHL2	GRID2	GRK3	GRK6	GSK3A	GSK3B	GSPT2	GTPBP3	GUCD1	GXYLT1	H2AC18	H2AJ	H2AW	H2AX	H2BC21	H3-3B	H4C3	HAS2	HBP1	HDAC2	HDAC9	HDGFL2	HECTD2	HELLS	HEPH	HESX1	HEXIM2	HHEX	HIF1AN	HIKESHI	HLTF	HMBOX1	HMG20A	HMOX1	HNRNPA1	HNRNPA2B1	HNRNPC	HNRNPK	HNRNPL	HNRNPUL1	HSD17B12	HSP90AB1	HSP90B1	HSPA13	HUWE1	ICMT	ID1	IDH3G	IER5L	IFI16	IGF2BP3	IGFBP2	IK	ILF2	ILF3	ING4	INHBA	INO80C	INO80D	IRX2	IWS1	JADE1	JARID2	JPT1	JUP	KANK1	KAT6A	KATNBL1	KCNMB4	KCNN2	KDM3A	KDR	KIAA0319L	KIAA1143	KIF11	KIF15	KIF20B	KIF26A	KIF2C	KIFBP	KLF5	KLHL5	KNTC1	KPNA3	LAMA4	LAMTOR2	LARGE1	LARP7	LASP1	LEFTY1	LEFTY2	LHPP	LINC00337	LINGO1	LOXL2	LRAT	LRFN3	LRP2	LRRN1	LSG1	LSM3	LSM4	LYPD1	MAGED2	MAN2C1	MAP3K11	MAP3K12	MAPRE2	MAST1	MAT2B	MCTS1	MDC1	MED12	MED17	MED25	MEX3C	MINDY2	MKKS	MLH1	MLLT10	MOBP	MORF4L1	MORF4L2	MOSPD3	MPND	MRPL15	MRPL43	MRPL47	MRPS11	MRPS18B	MRPS23	MRPS27	MRPS31	MSC	MSL3	MTF2	MTM1	MTSS1	MUS81	MYNN	MYO9A	NAA30	NAA38	NAALAD2	NANOG	NAXD	NBAS	NBR1	NCBP1	NCDN	NDUFA11	NDUFA2	NDUFB5	NDUFB8	NEBL	NEDD4L	NEMF	NFE2L3	NIP7	NIT1	NKIRAS1	NKTR	NME7	NMU	NOC3L	NOL6	NOTCH1	NSD3	NSUN3	NUCKS1	NUDT4	NUFIP2	NUP160	NUSAP1	OARD1	OAZ2	OBI1	OBSL1	ODF2L	OGA	OGT	OIP5	OLFML3	ORC1	ORC6	OSBPL1A	OSGEP	OXA1L	PAK1	PARG	PAXBP1	PCBP1	PCF11	PCNX3	PCSK5	PDCL	PDPN	PER2	PGAP3	PGM2L1	PHAX	PHF23	PHF8	PIF1	PIH1D1	PIK3R3	PIN4	PIP4P1	PIP5K1C	PIPOX	PITX2	PLEKHA3	PLEKHG3	PLIN2	PLPP1	PLPP5	PNISR	PNMA1	PNP	POLDIP3	POLE3	POLR3E	POLR3G	POU2F1	POU5F1	PPM1B	PPM1N	PPP1R10	PPP1R11	PPP1R15A	PPP1R2	PPP2R1A	PPP2R1B	PPP2R3A	PPP2R3C	PPP2R5C	PRCC	PRDM14	PRDX1	PRKAR1A	PRKRIP1	PRNP	PRORP	PRPF19	PRPF38A	PRPSAP1	PRR11	PRSS8	PSEN2	PSMB1	PSMC2	PSMG2	PTN	PTPN2	PTPN3	PUM1	PWP1	RAB15	RAB17	RAB25	RAB3GAP2	RAB4B	RAB5A	RAD23A	RAD54B	RANBP10	RASA1	RASGRF2	RASL11B	RBBP9	RBM22	RBM23	RBM39	RBPMS	RCOR3	RDH10	RDH11	RESF1	REST	RETREG3	RFX1	RGS10	RIC8B	RIF1	RIPK1	RMI1	RNF14	RNF24	RNF31	ROR1	RPL15	RPL30	RPL36A	RPL7	RPL9	RPLP1	RPS18	RPS26	RPS29	RPS3A	RRN3	RRS1	RSF1	RSRC2	RTN2	SALL1	SAP30	SASH1	SAT1	SAV1	SC5D	SCAF1	SCAF4	SCG3	SCNM1	SCNN1A	SDCCAG8	SDE2	SDHD	SEMA6A	SENP2	SEPTIN6	SERPINA1	SET	SF3B5	SFPQ	SFRP1	SFRP2	SFXN1	SGK3	SGMS1	SGTA	SH3GL3	SINHCAF	SKA2	SKIL	SLC38A2	SLC39A1	SLC3A2	SLC44A1	SLC7A11	SLC7A5	SLC7A5P1	SLC7A5P2	SMAD3	SMARCAD1	SMG7	SMIM3	SNAPC1	SNAPC3	SNRPA	SNRPD3	SNRPN	SNX1	SORT1	SOX2	SP2	SPAG9	SPCS2	SPIRE1	SPRED1	SRSF4	SRSF7	SSBP3	SSR4	ST3GAL2	STAP2	STAT3	STC1	STXBP2	SUFU	SUGP2	SULF1	SUSD6	TAF12	TAF15	TAL1	TALDO1	TARBP2	TBC1D10B	TBC1D17	TBL1XR1	TBP	TCAF1	TCF20	TCF7L1	TCF7L2	TDGF1	TDRP	TEAD2	TGIF2	THBS2	THOP1	TIA1	TIAL1	TIMM23B	TIMM8B	TIMM9	TIMP4	TIPIN	TJP3	TLE1	TLE2	TLE3	TMEM108	TMEM109	TMEM123	TMEM160	TMEM170A	TMEM245	TMEM63A	TMSB10	TNC	TNFAIP2	TNRC6A	TOP2A	TP73-AS1	TPM3	TRA2A	TRIM16	TRIM22	TRIM24	TRIML2	TRIR	TRIT1	TRPC4AP	TSC22D1	TSTD2	TTF2	TUBB	TUBG1	TXNDC12	TXNRD1	UBALD2	UBC	UBE2C	UBE2D3	UBE2T	UBE2W	UBP1	UBQLN4	UBR1	UBR5	UFD1	UFM1	UGT8	UIMC1	UQCR10	URM1	USO1	USP25	USP44	USP49	USP7	VASH2	VASP	VAT1	VCAN	VCPKMT	VIM	VPS35	VPS52	VRTN	VWA5A	WBP11	WDFY2	WDR36	WDR77	WDR81	XAB2	XRRA1	YJU2	ZC4H2	ZCCHC14	ZCCHC3	ZCRB1	ZEB2	ZFP36L1	ZFYVE19	ZIC1	ZIC2	ZIC3	ZIK1	ZNF140	ZNF217	ZNF281	ZNF286A	ZNF300	ZNF331	ZNF335	ZNF428	ZNF516	ZNF646	ZNF664	ZNF668	ZNF677	ZNF701	ZNF770	ZSCAN2
BENPORATH_SUZ12_TARGETS	> Set 'Suz12 targets': genes identified by ChIP on chip as targets of the Polycomb protein SUZ12 [GeneID=23512] in human embryonic stem cells.	ABCC6	ABCC8	ABCG4	ABHD6	ABTB2	AC025171.2	ACADL	ACAN	ACSS1	ADAM12	ADAMTS15	ADAMTS18	ADAMTS5	ADAMTSL3	ADAP2	ADARB2	ADCY4	ADCY8	ADCYAP1	ADGRA2	ADGRB2	ADGRL3	ADM	ADRA1A	ADRA2A	ADRB1	ADRB3	AFF2	AJUBA	AKR7A2	ALDH1L1	ALKAL1	ALOX15	ALOX5	ALOXE3	ALX1	ALX3	ALX4	AMER2	AMMECR1	AMN	AMOT	ANKRD11	ANKRD18A	ANKRD18B	ANKRD19P	ANKRD20A1	ANKRD20A11P	ANKRD20A2P	ANKRD20A5P	ANKRD20A8P	ANKRD27	ANOS1	ANXA2R	AP000708.1	APBB1IP	APCDD1L	AQP5	ARHGAP20	ARHGAP6	ARHGEF7	ARL5C	ARL9	ASCL1	ASCL2	ASCL4	ASIC2	ASTN1	ASTN2	ATF3	ATOH1	ATOH8	B4GALNT1	B4GALNT2	BARHL1	BARHL2	BARX1	BARX2	BATF3	BCL2	BHLHE22	BHLHE23	BHLHE41	BHMT	BMI1	BMP3	BMP8A	BMX	BNC1	BRINP2	BRINP3	BTG2	C11orf87	C17orf102	C1orf115	C1orf122	C1orf194	C2CD4A	C5orf38	CA10	CA3	CACNA1A	CACNA1B	CACNA1D	CACNA1E	CACNA1G	CACNB4	CADM3	CALCA	CAMK2N1	CASZ1	CAV2	CBLN1	CBLN4	CBR3	CBX8	CCBE1	CCDC140	CCNA1	CD34	CD38	CD44	CD70	CD8A	CD99	CDC20B	CDH11	CDH13	CDH23	CDH6	CDH7	CDK16	CDK5R2	CDKN2C	CDX2	CDX4	CEBPD	CELF3	CEMIP	CFAP299	CFAP91	CFTR	CGB7	CGB8	CH25H	CHODL	CHRD	CHRDL2	CHRNA3	CHST8	CIDEA	CITED1	CLCN5	CLEC14A	CLEC4G	CLIC6	CLSTN2	CLTRN	CMTM2	CNNM1	CNRIP1	CNTFR	COCH	COL24A1	COL25A1	COL27A1	COL2A1	COL4A5	COL4A6	COL9A2	COLEC12	COLGALT2	COMMD3	COMP	CORO6	CRABP1	CRACDL	CRHBP	CRHR1	CRIP1	CRLF1	CRMP1	CRTAC1	CRYBA2	CSF1	CSMD1	CSMD3	CTNND2	CTPS2	CUZD1	CWH43	CXCL1	CXCL14	CXCL16	CYFIP1	CYP1B1	CYP24A1	CYP26A1	CYP26B1	CYP26C1	CYP27B1	CYP2J2	CYP4X1	DACH1	DACH2	DBX2	DCC	DCHS2	DCLK2	DDAH1	DGCR6	DGKG	DGKI	DHH	DIO3	DKK1	DKK2	DLC1	DLL4	DLX1	DLX2	DLX3	DLX4	DMRT1	DMRT2	DMRT3	DNAJC22	DNER	DNM1P46	DOK6	DPF3	DPP6	DPPA3P1	DPY19L2	DPY19L2P2	DPYSL5	DRD5	DSC3	DSCAML1	DUOX1	DUOX2	DUOXA1	DUOXA2	DUSP4	DUSP6	E2F4	EBF3	ECEL1	EDN3	EFNA1	EFNA3	EFNB1	EGFL6	EGFLAM	EGR2	EGR3	EGR4	EIF4E3	ELAPOR1	ELAVL3	ELF4	ELMOD1	EML5	EMX1	EMX2	EN1	EN2	EOMES	EPAS1	EPB41L4A	EPB41L4A-DT	EPHA10	EPHA4	EPHA5	EPHB1	EPHB3	EPS8	ERBB4	ERG	ERICH5	ESAM	ESPN	ESX1	ESYT3	ETFA	EVA1C	EYA2	F2R	FAM163A	FAM24B	FAM43B	FAM81A	FAM89A	FBLN7	FBN1	FBN2	FBP1	FBXL8	FBXO3	FBXO39	FEV	FEZ1	FEZF2	FFAR4	FGF13	FGF20	FGF3	FGF5	FGF9	FIGLA	FLI1	FLRT2	FLT3	FOXA1	FOXA2	FOXB1	FOXD2	FOXD3	FOXD4L1	FOXD4L3	FOXD4L4	FOXE1	FOXE3	FOXF1	FOXG1	FOXJ1	FOXL1	FOXL2	FOXO4	FRMD3	FRMPD1	FRMPD4	FUT4	FZD10	FZD2	GABBR2	GABRA2	GABRA4	GAD2	GADD45G	GALNT18	GALR2	GAS7	GATA2	GATA3	GATA3-AS1	GATA4	GATA5	GATA6	GATM	GBX2	GDA	GDF6	GDF7	GDNF	GFI1	GFRA1	GFRA2	GGN	GHR	GHSR	GIMAP5	GIPC2	GJB2	GJD2	GNA14	GNAS	GNG12	GPAT3	GPC3	GPC4	GPC5	GPM6B	GPR101	GPR12	GPR137B	GPR158	GPR27	GPR50	GPR83	GPR88	GREB1L	GRIA2	GRID1	GRIK1	GRIK3	GRIN2B	GRIN2D	GRIN3A	GRK3	GRM7	GSC	GSC2	GSTM3	GSX1	GSX2	GUCY1A1	GUCY1A2	GUCY2D	HAND2	HAP1	HBA1	HBA2	HCN4	HES2	HES7	HEY1	HHAT	HHEX	HHIP	HLF	HLX	HMX2	HMX3	HNF1B	HOPX	HOXB1	HOXB13	HOXB2	HOXB3	HOXB6	HOXB7	HOXB8	HOXC11	HOXC12	HOXC13	HOXC4	HOXC5	HOXC6	HOXC8	HOXC9	HOXD1	HOXD11	HOXD12	HOXD13	HOXD3	HOXD4	HOXD8	HOXD9	HPCAL1	HPCAL4	HPSE2	HRK	HS3ST2	HS3ST3B1	HS3ST4	HS6ST1P1	HS6ST3	HSF4	HSPA4L	HSPA6	HTR1A	HTR2C	HTR6	HTR7	HTRA1	HTRA4	ICAM4	ICAM5	IER5L	IGF2	IGF2-AS	IGFBP5	IGSF21	IHH	IKZF3	IL15RA	IL17RA	IL1RAPL1	IL1RAPL2	IL7	ILDR2	IMPDH1	INA	INSM1	INSM2	INSRR	IRS4	IRX1	IRX3	IRX4	IRX5	ISL1	ISL2	ISM2	ITGA11	ITGA4	ITPKA	ITPKB	JUN	KAZALD1	KCNA1	KCNA3	KCNA5	KCNAB1	KCNC2	KCNC4	KCND3	KCNH1	KCNH3	KCNIP4	KCNJ2	KCNJ3	KCNJ5	KCNJ6	KCNK12	KCNK13	KCNK2	KCNK4	KCNMA1	KCNQ3	KCNV1	KCTD3	KIRREL3	KL	KLF14	KLF4	KLHDC1	KLHL35	KY	LAMA3	LAMP5	LAYN	LBH	LBX1	LCORL	LEF1	LETM2	LGALS3	LGI3	LGR5	LHX2	LHX4	LHX5	LHX6	LHX8	LINC01138	LINC02875	LIPG	LMX1B	LONRF3	LOX	LPL	LRATD1	LRCH2	LRFN5	LRP2	LRRC3B	LRRC71	LRRC8C	LRRTM1	LTBP2	LTK	LYPD1	LYSMD2	MAB21L1	MAB21L2	MAF	MAFB	MAL	MAP6	MAP7D2	MAPK11	MAPK4	MAPK8IP2	MAPT	MCOLN3	MECOM	MEGF11	MESP1	METRNL	MFSD4A	MGARP	MGAT5B	MGLL	MID1	MIR137HG	MKX	MLLT3	MLNR	MNX1	MSC	MSX1	MT1A	MT1B	MT1DP	MT1H	MT1JP	MT1M	MT1P3	MT1X	MTM1	MYF6	MYO5B	MYOD1	NAGS	NAV2	NBL1	NBPF11	NBPF3	NCAM1	NDNF	NDP	NDRG1	NDUFA4L2	NEFH	NEFL	NEFM	NELL1	NEUROD1	NEUROD2	NEUROG1	NEUROG2	NEUROG3	NEXMIF	NFIA	NFIC	NFIX	NGB	NGF	NGFR	NHS	NIBAN1	NID2	NIN	NKD1	NKX2-1	NKX2-2	NKX2-3	NKX2-8	NKX3-1	NKX3-2	NKX6-1	NKX6-2	NOG	NOL4	NOS1	NOTCH2	NOTCH2NLA	NOXO1	NPAS1	NPAS2	NPAS4	NPHS2	NPNT	NPR3	NPTX1	NPY1R	NPY5R	NR0B1	NR2F2	NR4A3	NRCAM	NRG1	NRG2	NRK	NRP1	NT5C1A	NTN1	NTNG2	NTRK1	NTRK2	NTRK3	OAF	OCA2	OLFML2B	OLIG1	OLIG2	ONECUT1	ONECUT2	OPRD1	OPRK1	OSR1	OSR2	OTOP1	OTOP2	OTOP3	OTP	OTX1	OTX2	OVOL1	OXCT2	PABPC1L2A	PAPPA	PAQR5	PARD3	PARM1	PAX1	PAX2	PAX3	PAX5	PAX6	PAX7	PAX8	PAX9	PCDH11X	PCDH11Y	PCDH17	PCDH8	PCSK1N	PCSK9	PDE4DIP	PDE8B	PDGFRA	PDX1	PDZD2	PENK	PGM5	PGR	PHLDB1	PHOX2A	PHOX2B	PHYHIPL	PIGV	PIGZ	PIP5K1B	PIR	PITX1	PITX2	PITX3	PKNOX2	PKP1	PLCB1	PLEC	PLPPR1	PLPPR4	PLS3	PLXNA2	PMP22	PODN	POLE	POMC	POU3F1	POU3F4	POU4F1	POU4F2	POU4F3	PPM1E	PPP1R13B	PRAC1	PRDM12	PRICKLE1	PRKCE	PRKCH	PRKG1	PRLHR	PRMT8	PROK2	PTCHD1	PTF1A	PTGDR	PTGER2	PTGER3	PTGER4	PTGFR	PTH2	PTHLH	PTPRT	PTPRU	PXMP2	PYCARD	PYY	QRFPR	RAB31	RAB33A	RAB40B	RAB6C	RAB9B	RAI2	RAPGEF4	RARRES1	RASEF	RASGRF1	RASGRF2	RASGRP1	RASL10A	RASSF5	RAX	RBBP7	RBP4	RBP7	RCSD1	RDH10	REPS2	RFTN1	RGCC	RGS10	RGS20	RGS9BP	RHOB	RIMBP3	RIMBP3B	RIMBP3C	RIMKLA	RIN3	RIPK3	RIPK4	RIPOR1	RNF121	RNF128	ROBO3	RORB	RPRML	RPS6KA6	RSPO1	RSPO2	RTL4	RTN4RL2	RXRG	RYR3	SATB2-AS1	SCARF2	SCD5	SCN4B	SCNN1G	SCP2	SCTR	SDC2	SDR16C5	SECTM1	SEMA4F	SEMA6D	SERTM1	SETD7	SFRP1	SFRP5	SFT2D2	SGPP2	SHC4	SHH	SHISA2	SHISA6	SHISAL2A	SHOX	SHOX2	SIAH3	SIDT1	SIM2	SIX1	SIX2	SIX3	SIX5	SIX6	SLC10A4	SLC12A5	SLC18A3	SLC1A2	SLC1A4	SLC24A4	SLC26A4	SLC27A2	SLC30A10	SLC30A2	SLC30A3	SLC30A4	SLC32A1	SLC35F3	SLC40A1	SLC46A2	SLC5A5	SLC66A1	SLC6A1	SLC6A11	SLC6A2	SLC6A20	SLC6A3	SLC6A5	SLC8A3	SLC9A2	SLC9A3	SLCO2A1	SLCO4A1	SLCO5A1	SLFN11	SLIT1	SLIT2	SLITRK1	SLITRK2	SLITRK3	SLITRK4	SLITRK5	SMAD6	SMIM14	SNX7	SORCS1	SORCS3	SOX1	SOX10	SOX14	SOX17	SOX21	SOX3	SOX7	SOX9	SPAG6	SPATA18	SPOCK2	SPOCK3	SPON1	SPON2	SPTB	SQOR	SRD5A2	SRPX2	SSTR1	SSTR2	ST3GAL1	ST3GAL6	ST8SIA1	ST8SIA2	ST8SIA4	STK32B	STMN2	STXBP6	SUSD4	SV2B	SYT10	SYT12	SYT6	SYTL4	TACR1	TACSTD2	TAFA4	TAL1	TBC1D1	TBL1X	TBR1	TBX1	TBX2	TBX21	TBX22	TBX3	TBX5	TCEA3	TCEAL1	TCEAL2	TCEAL3	TCEAL6	TENT5C	TET2	TFAP2C	TFAP2E	THBD	THSD1	TLL1	TLL2	TLX1	TLX2	TMEFF2	TMEM132E	TMEM163	TMEM164	TMEM255A	TMEM26	TMEM30B	TMEM54	TMEM59L	TMEM88	TMOD2	TMSB15B	TNFRSF11A	TNFRSF1B	TNFRSF9	TOX2	TP73	TPPP3	TRADD	TRH	TRHDE	TRHDE-AS1	TRIM36	TRIM67	TRIM9	TRPA1	TRPC5	TRPC6	TSC22D3	TSLP	TSPAN6	TTYH1	TUBA4A	TUBA4B	TUBA8	UCN	UCP1	UNC5B	UNC5C	UPB1	USH1G	USP3	VASH1	VAX1	VAX2	VDR	VIPR2	VSIG2	VSX1	VSX2	VWA3B	WLS	WNT1	WNT10A	WNT10B	WNT11	WNT16	WNT2	WNT3	WNT3A	WNT6	WNT7A	WRAP73	WT1	WT1-AS	XYLT1	YRDC	ZADH2	ZAR1	ZBTB16	ZCCHC12	ZEB2	ZFHX3	ZFYVE28	ZIC1	ZIC4	ZMYND11	ZMYND15	ZNF287	ZNF365	ZNF436	ZNF436-AS1	ZNF503	ZNF703	ZNF711
BERNARD_PPAPDC1B_TARGETS_DN	> Genes down-regulated in ZR-75-1 cells (breast cancer, amplified 8p11-12 region) upon knockdown of PPAPDC1B [GeneID=84513] by RNAi.	AC067852.2	ACOT6	ADD3	AP3M2	ARHGAP45	CALM1	CISH	DPY19L3	FAM66D	FAR2	FBXO32	FEZ2	FGFR2	GATAD2A	GLDC	GPR153	GSTM4	HDAC4	HIP1	IFT122	IGFBP5	IL6ST	ITGAL	KCNK5	KIF5C	MACC1	MAPKAPK3	MT1X	MXI1	NAV1	NSD3	NSF	PLCE1	PLPP5	PPARA	PRLR	PROSER2	PRR7	PTPRG	RAP1GAP	RARA	RCAN1	RHOF	SCAMP1	SEL1L3	SERPINA1	SH3BGRL2	SH3BP2	SPRED2	STC1	STC2	SUSD4	SYT13	TBC1D2	TFF3	THBS1	TMCC1	ZMIZ1	ZNF703
BERNARD_PPAPDC1B_TARGETS_UP	> Genes up-regulated in ZR-75-1 cells (breast cancer, amplified 8p11-12 region) upon knockdown of PPAPDC1B [GeneID=84513] by RNAi.	AGPAT3	ANKRD44	ANP32A	ARPC3	BLOC1S6	CCDC90B	CCSER2	CNOT2	COX7B	COX7C	DENND1B	DUSP22	ENSA	FRMD4A	GPATCH2	GPS1	H1-2	KLHL2	KLHL41	KYNU	LZIC	MYO7A	NPEPPS	PENK	RABL6	RSL24D1	SCFD1	SMPD1	SNX13	SYNJ2BP	TRRAP	TULP3	U2SURP	VPS53	WBP4	ZBTB38	ZMAT3
BERTUCCI_INVASIVE_CARCINOMA_DUCTAL_VS_LOBULAR_UP	> Genes up-regulated in the invasive ductal carcinoma (IDC) compared to the invasive lobular carcinoma (ILC), the two major pathological types of breast cancer.	CDH1	DHCR7	DOCK3	ERBB2	FAAP20	FKBP4	GRB7	HELZ	HSPA8	JAK2	MIEN1	MMP24	MYBPC2	NRGN	RPIA	SCARB1	SLF1	STUB1	TFAP2A	TLCD5	UBE2L3	UST	VPS37C	YWHAB
BHAT_ESR1_TARGETS_NOT_VIA_AKT1_DN	> Genes bound by ESR1 [GeneID=2099] and down-regulated by estradiol [PubChem=5757] in MCF-7 cells (breast cancer).	ALAD	ANK3	ARID5B	ARMC7	ATP1B1	ATP8B2	ATXN1	BCL2L1	BTG2	CAMK2G	CD55	CDH3	CDK6	CDYL2	CFAP206	CGN	CHRM3	CHST15	CLDN9	CPEB4	CRACDL	CREB3L2	CYB5D2	DBP	DDIT4	DLL1	EDN2	EFNA1	EFNB2	ENPP1	EPHA4	ESR1	EXT1	FRMD6	GATA3	GTF2IRD1	HBP1	IGSF3	INSIG2	KCTD18	KLF9	KYNU	LAMB1	LRATD2	MAP3K5	MEF2D	NPAS3	NRP1	OSBPL10	PBX1	PDK4	PLEKHF1	PPARG	PSD3	PTPN21	PTPRK	RERE	RGL1	RNF144B	RNF43	RXRA	S1PR3	SASH1	SEMA3E	SHROOM3	SLC16A5	SLC22A23	SLC29A3	SLITRK6	SMAD3	SNTB2	SPATA7	SPTSSB	SUSD6	SYTL2	TCF7L2	TGFB2	TLE1	TNFRSF19	TNS3	TRAM2	TSC22D3	TUFT1	UBE2H	UGT1A6	YPEL2	ZFYVE1	ZKSCAN1
BHAT_ESR1_TARGETS_NOT_VIA_AKT1_UP	> Genes bound by ESR1 [GeneID=2099] and up-regulated by estradiol [PubChem=5757] in MCF-7 cells (breast cancer).	A4GALT	ACIN1	ACSS1	ADAMTSL5	ADCY9	AHCTF1	ALPL	AMZ1	AP1B1	ARHGEF18	ASB13	ATP6V1C2	AUNIP	AXIN1	B4GALT1	BCL11B	BHLHE40	C16orf74	C1QTNF6	CA12	CAMTA1	CARD19	CBFA2T3	CCDC3	CCM2L	CCND1	CDC6	CDK5R1	CELSR2	CHD9	CHST8	CHSY1	CISH	CNKSR3	COLGALT1	CXXC5	CYP1B1	CYP4F11	CYP4F22	DEGS2	DEPTOR	DHRS2	DHRS3	DOK7	E2F2	E2F6	FAM102A	FARP1	FCMR	FGFRL1	FHL2	FKBP4	FLNB	FOXC1	FRK	GAB2	GFOD1	GINS3	GNL2	GPATCH4	GPR68	GPRIN1	GREB1	GSG1L	HCK	HK2	HPDL	HR	IER5L	IFRD1	IGFBP4	IL20	INO80B	ISG20L2	KAZN	KCNK6	KDM4B	KHK	KLK10	KRT15	LETM1	LHX4	LHX6	LMO1	LONRF2	LRG1	LRIG1	MAG	MANEAL	MAT2A	MCM10	MED24	MFSD2A	MLPH	MORC4	MPPED2	MREG	MSMB	MYB	MYBBP1A	MYEOV	NCOR2	NCS1	NEIL2	NIP7	NMRK1	NOL6	NOLC1	NT5DC3	NUDCD1	NXNL2	NXT1	OLFML3	OSGIN1	OVOL2	P2RY2	PADI3	PDLIM3	PDZK1	PGBD5	PGR	PHLDA2	PIP4K2A	PITX1	PKIB	PLEKHH1	PMM2	POLR1B	POP1	PPARGC1B	PPRC1	PRR5	PRSS23	PTGES	PTH1R	RAB3IL1	RAPGEFL1	RARA	RCL1	REEP1	RET	RIMS4	RPP40	RPUSD1	RRP12	SCNN1A	SCNN1B	SEC14L2	SEMA3B	SH2B2	SH2D2A	SHB	SIAH2	SIN3B	SLC1A4	SLC22A5	SLC25A19	SLC29A1	SLC2A1	SLC2A8	SLC47A1	SLC7A5	SLC9A3R1	SMOX	SMTNL2	SNAPC4	SNX24	SOX3	SOX8	SPATS2L	SPINK4	SRM	STC2	SULT2B1	SUSD3	SVIL	SYBU	SYNDIG1	SYTL4	TBKBP1	TENT5C	TFF2	TGIF2	TGM2	TH	THOC5	TIAM1	TIPARP	TJP3	TMEM104	TMEM51	TMPRSS3	TPD52L1	TRIM47	TRMT61A	TSEN54	TSKU	TUBB2B	UBIAD1	UHRF1	UNC119	UNC5A	UST	VWF	WDR46	WFS1	WWC1	XBP1	XRCC3	ZNF185	ZNF703
BHAT_ESR1_TARGETS_VIA_AKT1_DN	> Genes bound by ESR1 [GeneID=2099] and down-regulated by estradiol [PubChem=5757] in MCF-7 cells (breast cancer) expressing constitutevly active form of AKT1 [GeneID=207].	ABCC5	AFAP1L2	ALAD	ARID5B	ATP1B1	ATP8B2	BCAR3	BCL2L1	BLNK	CDH3	CDK6	CDYL2	CFAP206	CGN	CHST15	CLDN9	CPEB4	CREB3L2	DBP	DLL1	EDN2	EFNA1	EFNB2	EHF	EPS8	ESR1	FAXDC2	GABBR2	GALNT10	GPD2	GRHL1	GTF2IRD1	HBP1	IGSF3	IL1R1	INSIG2	KIAA0513	KLF9	LAMB1	LETMD1	LMBRD1	LRATD2	MEF2D	MKX	NPAS3	NRP1	PDK4	PLEKHF1	PLPP3	PPL	PSCA	PSD3	PTPN14	PTPN21	RAB18	RARG	RBL2	RNF144B	S1PR3	SASH1	SEMA3E	SHROOM3	SLC16A5	SLC22A23	SLC29A3	SNTB2	SPATA7	ST8SIA4	SYTL2	TGFB2	TLE1	TNC	TRIM45	TRIM52	UBE2H	VPS9D1	YPEL2	YPEL3	ZDHHC7	ZKSCAN1	ZMYND8	ZNF277
BHAT_ESR1_TARGETS_VIA_AKT1_UP	> Genes bound by ESR1 [GeneID=2099] and up-regulated by estradiol [PubChem=5757] in MCF-7 cells (breast cancer) expressing constitutevly active form of AKT1 [GeneID=207].	A4GALT	AATF	ACIN1	ADAMTSL5	ADAP1	ADARB1	ADCY3	ADCY9	AKNA	ALDH3B1	ALPL	AMZ1	AP1B1	ARAP3	ARHGEF18	ARMC6	ASB13	ATF3	ATP6V1C2	ATRIP	AXIN1	B4GALT1	BCL11B	BEGAIN	BHLHE40	BRD9	BRINP2	C16orf74	C1orf159	C1QTNF6	C5AR2	CA12	CALM1	CAMTA1	CARD19	CBFA2T3	CCDC3	CCM2L	CCND1	CCNP	CDC34	CDC42EP1	CDC6	CELSR2	CERS1	CHD9	CHST8	CLUH	CNKSR3	CTSD	CXXC5	CYP1B1	CYP26A1	CYP4F11	CYP4F22	DEGS2	DHRS2	DHRS3	DOK7	DUSP2	E2F2	EFHD2	EIF2S1	EIF3B	FAAP100	FAM102A	FAM207A	FARP1	FCHO1	FCMR	FGFRL1	FHL2	FKBP4	FLAD1	FLNB	FOS	FUT4	GAB2	GADD45B	GADD45G	GATAD2A	GDF15	GFOD1	GINS2	GLA	GNL2	GPATCH4	GPR37L1	GPRIN1	GREB1	GSG1L	HCK	HDAC4	HK2	HLA-DRB1	HOMER3	HPCAL1	HPDL	HR	HROB	HSD11B2	HSPB8	IER3	IER5L	IFRD1	IGFBP4	IL20	IMP4	INO80B	ISG20L2	JADE2	KAZN	KCNK15	KCNK6	KDM4B	KHK	KLC1	KLK10	KRT13	KRT15	LETM1	LHX4	LMO1	LONRF2	LRFN4	LRG1	LRIG1	LTBP3	MAG	MANEAL	MAPT	MAT2A	MCM7	MCRIP2	MED24	MFSD2A	MLPH	MPPED2	MRPS17	MSMB	MTFP1	MYB	MYBBP1A	MYEOV	NADSYN1	NCOR2	NCS1	NEIL2	NIP7	NMRK1	NOD2	NOL6	NOLC1	NOP14	NT5DC3	NUDC	NUDCD1	NXT1	OLFML3	OSGIN1	OVOL2	PA2G4	PADI3	PAK4	PAM16	PARP12	PCYT2	PDLIM3	PDZK1	PGR	PIP4K2A	PITX1	PKIB	PLEKHH1	PMM2	PODXL	POLR1B	POP1	PPARGC1B	PPIF	PPRC1	PRKAG2	PRR5	PTGES	PTH1R	PTRH2	QSOX2	RAB11FIP3	RAPGEFL1	RARA	RCL1	RECQL4	REEP1	RET	RGS16	RIMS4	RNF144A	RPP40	RRP12	RTKN	RUVBL1	SBNO2	SCARB1	SCNN1A	SCNN1B	SEC14L2	SEMA3B	SEPTIN9	SH2B2	SH2D2A	SHB	SIAH2	SIN3B	SLC10A3	SLC1A4	SLC22A5	SLC25A25	SLC29A1	SLC2A1	SLC2A8	SLC6A6	SLC7A2	SLC7A5	SLC7A6	SLC9A3R1	SMTNL2	SNX24	SPINK4	SRM	STC2	STK24	STX1A	SULT2B1	SUSD3	SVIL	SYBU	SYNDIG1	SYT12	TBC1D16	TBKBP1	TBX2	TENT5C	TFF2	TGIF2	TGM2	TH	THOC5	TIAM1	TIPARP	TJP3	TMEM104	TMEM120B	TMEM51	TOE1	TOMM40	TPBG	TPD52L1	TRIM47	TRMT61A	TSKU	TUBA3C	TUBB2B	TWNK	UBALD1	UBIAD1	UBQLN4	UHRF1	UNC119	UNC5A	UST	VGF	VWF	WDR46	WFS1	WNT4	WWC1	XBP1	XRCC3	ZFP36L1	ZNF185	ZNF703
BILBAN_B_CLL_LPL_DN	> Genes down-regulated in B-CLL (B-cell chronic leukemia) samples expressing high levels of LPL [GeneID=4023] compared with those expressing low levels of the gene.	ACAP2	ANXA1	ARGLU1	ARHGEF6	BIN2	CAPN3	CCNL1	CNTNAP2	DUSP1	DUSP22	EIF4A1	FCRL2	FGL2	FNBP4	FOS	FYN	GLRX	GOLGA8IP	H2BC8	HMGB2	HOMER3	ID2	IER3	JUNB	KLF4	KLRK1	MARCKS	MNDA	MS4A6A	MSL1	PMAIP1	PNISR	PRNP	RGS2	SAT1	SFPQ	SORL1	SRSF7	SUGP2	SULT1A2	TCF7	ZBTB20
BILBAN_B_CLL_LPL_UP	> Genes up-regulated in B-CLL (B-cell chronic leukemia) samples expressing high levels of LPL [GeneID=4023] compared with those expressing low levels of the gene.	ABCA6	AGPAT5	AKAP12	ARMCX2	ATOX1	ATP6V0A2	AZIN1	BACH2	BCL10	BCL7A	BNIP3L	CCR7	CEACAM1	CPT1A	CREB3L2	CYP51A1	DIP2C	DIPK1A	DMD	DNMBP	ELMO1	FBXW11	FCER2	FLNB	FRY	GPR18	GSDME	HEATR1	HLA-DQA1	IGHD	IGKV1D-17	IGSF3	IRF4	JADE3	KANK2	KIAA0040	KLK2	LPL	MFAP1	MYBL2	NSF	OAS1	OAS2	PEG10	PIM1	PNMA2	RRBP1	SEPTIN10	SERINC5	SGCE	SIAH1	SIT1	SLC23A2	SLC39A14	SOWAHC	ST6GAL1	ST6GALNAC4	TBC1D1	TLR7	TMEM140	TOP1	TRRAP	WSB2	ZFP64
BILD_MYC_ONCOGENIC_SIGNATURE	> Genes selected in supervised analyses to discriminate cells expressing c-Myc [GeneID=4609] from control cells expressing GFP.	ABCC3	ABL2	ACSS2	ADAM8	ADAMTS15	ADGRF1	AGPAT5	AHNAK	AIMP2	AKAP12	ALDH1B1	ALG3	ALS2CL	ANAPC1	ANGEL1	ARNTL	ARNTL2	ATIC	ATP2B4	BCS1L	BEND3	BID	BOP1	C12orf66	C19orf48	C20orf27	CCDC137	CCDC78	CCDC86	CCNG2	CDCA8	CDK2	CDK4	CFLAR	CGN	CHRNB1	CIART	COL1A1	COL5A1	COL8A2	CYTH2	DAB2	DCAF4	DDAH2	DDX10	DDX18	DDX28	DGKA	DHODH	DHRS1	DKC1	DPH1	DTX2P1-UPK3BP1-PMS2P11	DUOX1	DUSP2	DUSP22	EEF1AKMT4	EMP1	EPS8L1	ERBB3	ERCC1	ERVMER34-1	EXOSC5	FAM168A	FAM193B	FAM86B3P	FAM86C1P	FARP1	FARSA	FARSB	FCHSD1	FGD6	FGFBP1	FLAD1	GEMIN5	GNL3	GOLGA2	GPATCH4	GPD1L	GPRC5A	H2AC6	HK2-DT	HS6ST2	HSPA1A	HSPA6	HSPD1	IMP4	INTS6L	IPO4	IRF9	KCNQ5	KHNYN	KRTAP2-3	LAMC2	LBHD1	LINC00173	LSG1	LTBP2	MAP3K6	MCOLN2	MCRIP2	MEAK7	MEG3	METTL1	MICAL1	MKNK1	MON1A	MRTO4	MST1R	MTMR11	MYBBP1A	MYC	NCL	NCR3LG1	NEU3	NFKB2	NGFR	NIT1	NLE1	NLRP1	NOL6	NOLC1	NOP16	NOP2	NOP56	NPM1	NRP1	NTF4	NUFIP1	OR2A4	OSBP2	PA2G4	PAICS	PC	PCOLCE2	PCYOX1L	PDLIM7	PDP1	PES1	PFKM	PHB	PHF1	PLAU	PLD6	PLEC	PLEKHG2	PLEKHG3	PMM2	PNPT1	PRR5	PTRH2	RABEPK	RCL1	RHBDF1	RNF213	RPP40	RRP9	RUNX1	SCFD2	SERPINB1	SESTD1	SFXN4	SLC12A8	SLC19A1	SLC29A2	SLC6A15	SLC6A8	SLITRK6	SMTN	SMURF1	SNHG16	SNORD30	SORD	SORL1	SPTAN1	SRM	SSH3	STMN3	SUPV3L1	TAF4B	TCOF1	TFB2M	TGM1	TGM2	TINF2	TMEM97	TNFAIP2	TRIOBP	TRMT1	TTLL12	TUBA1A	TWNK	UBALD1	UBE2D4	UBIAD1	UTP14A	UTP14C	UTP20	UTP25	UTP4	VAMP1	VMP1	WDR12	WDR74	WSB1	XPO5	YPEL3	ZBED2	ZNF667
BIOCARTA_41BB_PATHWAY	> The 4-1BB-dependent immune response	ATF2	CHUK	IFNG	IKBKB	IL2	IL4	JUN	MAP3K1	MAP3K5	MAP4K5	MAPK14	MAPK8	NFKB1	NFKBIA	RELA	TNFRSF9	TNFSF9	TRAF2
BIOCARTA_ACH_PATHWAY	> Role of nicotinic acetylcholine receptors in the regulation of apoptosis	AKT1	BAD	CHRNB1	CHRNG	FASLG	FOXO3	MUSK	PIK3CA	PIK3CG	PIK3R1	PTK2B	RAPSN	TERT	YWHAH
BIOCARTA_ACTINY_PATHWAY	> Y branching of actin filaments	ABI2	ACTA1	NCK1	NCKAP1	NTRK1	PIR	PSMA7	RAC1	WASF1	WASF2	WASF3	WASL
BIOCARTA_AGPCR_PATHWAY	> Attenuation of GPCR Signaling	ARRB1	GNAS	GRK4	PRKACB	PRKACG	PRKAR1A	PRKAR1B	PRKAR2A	PRKAR2B	PRKCA	PRKCB
BIOCARTA_AGR_PATHWAY	> Agrin in Postsynaptic Differentiation	ACTA1	AGRN	ARHGEF6	CDC42	CHRM1	CHRNA1	CTTN	DAG1	DMD	DVL1	EGFR	GIT2	ITGB1	JUN	LAMA2	LAMA3	LAMA4	MAPK1	MAPK3	MAPK8	MUSK	NRG1	NRG2	NRG3	PAK1	PAK2	PAK3	PAK4	PAK5	RAC1	RAPSN	SP1	UTRN
BIOCARTA_AKAP13_PATHWAY	> Rho-Selective Guanine Exchange Factor AKAP13 Mediates Stress Fiber Formation	AKAP13	GNA12	LPAR1	LPAR2	LPAR3	PRKACB	PRKACG	PRKAG1	PRKAR2A	PRKAR2B	RHOA
BIOCARTA_AKAPCENTROSOME_PATHWAY	> Protein Kinase A at the Centrosome	AKAP9	CDK1	MAP2	NUP85	PCNT	PKN1	PPP2CA	PRKACB	PRKACG	PRKAG1	PRKAR2A	PRKAR2B	PRKCE	RHOA
BIOCARTA_AKT_PATHWAY	> AKT Signaling Pathway	AKT1	BAD	CASP9	CHUK	FASLG	FOXO1	FOXO3	FOXO4	GH1	GHR	HSP90AA1	IKBKB	IKBKG	NFKB1	NFKBIA	PDPK1	PIK3CA	PIK3CG	PIK3R1	PPP2CA	RELA	YWHAH
BIOCARTA_ALK_PATHWAY	> ALK in cardiac myocytes	ACVR1	APC	ATF2	AXIN1	BMP10	BMP2	BMP4	BMP5	BMP7	BMPR1A	BMPR2	CHRD	CTNNB1	DVL1	FZD1	GATA4	GSK3B	HNF1A	MAP3K7	MEF2C	MYL2	NKX2-5	NOG	NPPA	NPPB	RFC1	SMAD1	SMAD4	SMAD5	SMAD6	TGFB1	TGFB2	TGFB3	TGFBR1	TGFBR2	TGFBR3	WNT1
BIOCARTA_ARAP_PATHWAY	> ADP-Ribosylation Factor	ARAP1	ARAP2	ARF1	ARFGAP1	ARFGAP3	ARFGEF1	ARFGEF2	ASAP1	ASAP2	CLTB	COPA	CYTH1	CYTH2	CYTH3	CYTH4	GBF1	GPLD1
BIOCARTA_ARF_PATHWAY	> Tumor Suppressor Arf Inhibits Ribosomal Biogenesis	ABL1	CDKN2A	E2F1	MDM2	MYC	PIK3CA	PIK3CG	PIK3R1	POLR1A	POLR1B	POLR1C	POLR1D	RAC1	RB1	TBX2	TP53	TWIST1
BIOCARTA_AT1R_PATHWAY	> Angiotensin II mediated activation of JNK Pathway via Pyk2 dependent signaling	AGT	AGTR1	ATF2	CALM1	CALM2	CALM3	EGFR	ELK1	GNAQ	GRB2	HRAS	JUN	MAP2K1	MAP2K2	MAP2K4	MAP3K1	MAPK1	MAPK3	MAPK8	PAK1	PRKCA	PRKCB	PTK2B	RAC1	RAF1	SHC1	SOS1
BIOCARTA_ATM_PATHWAY	> ATM Signaling Pathway	ABL1	ATM	BRCA1	CDKN1A	CHEK1	CHEK2	GADD45A	JUN	MAPK8	MDM2	MRE11	NBN	NFKB1	NFKBIA	RAD50	RAD51	RBBP8	RELA	TP53	TP73
BIOCARTA_ATRBRCA_PATHWAY	> Role of BRCA1,  BRCA2 and ATR in Cancer Susceptibility	ATM	ATR	BRCA1	BRCA2	CHEK1	CHEK2	FANCA	FANCC	FANCD2	FANCE	FANCF	FANCG	HUS1	MRE11	NBN	RAD1	RAD17	RAD50	RAD51	RAD9A	TP53	TREX1
BIOCARTA_BARRESTIN_PATHWAY	> b-arrestins in GPCR Desensitization	ADCY1	AP2A1	AP2M1	ARRB1	DNM1	GNAS	GRK2	KCNA1	KCNA2	KCNA3	PLCB1	PPARA
BIOCARTA_BARRESTIN_SRC_PATHWAY	> Roles of b-arrestin-dependent Recruitment of Src Kinases in GPCR Signaling	ADCY1	ARRB1	DNM1	FGR	GNAS	GRK2	HCK	HRAS	KCNA1	KCNA2	KCNA3	MAP2K1	MAP2K2	MAPK1	MAPK3	PLCB1	RAF1
BIOCARTA_BCELLSURVIVAL_PATHWAY	> B Cell Survival Pathway	AKT1	BIRC5	CASP3	CASP7	CCT4	DPF2	FOS	ITGB1	JUND	MTOR	PIK3CA	PIK3CG	PIK3R1	XIAP	ZBTB7A
BIOCARTA_BCR_PATHWAY	> BCR Signaling Pathway	BTK	CALM1	CALM2	CALM3	CD79A	CD79B	ELK1	FOS	GRB2	HRAS	JUN	LYN	MAP2K1	MAP3K1	MAPK14	MAPK3	MAPK8	NFATC1	NFATC2	NFATC3	NFATC4	PLCG1	PPP3CA	PPP3CB	PPP3CC	PRKCA	PRKCB	RAC1	RAF1	SHC1	SOS1	SYK	VAV1
BIOCARTA_BIOPEPTIDES_PATHWAY	> Bioactive Peptide Induced Signaling Pathway	AGT	AGTR2	CALM1	CALM2	CALM3	CDK5	F2	FYN	GNA11	GRB2	HRAS	JAK2	KNG1	MAP2K1	MAP2K2	MAPK1	MAPK14	MAPK3	MAPK8	PLCG1	PRKCA	PRKCB	PTK2B	RAF1	SHC1	SOS1	STAT1	STAT3	STAT5A
BIOCARTA_BLYMPHOCYTE_PATHWAY	> B Lymphocyte Cell Surface Molecules	CD40	CD80	CR1	CR2	FCGR2B	HLA-DRA	HLA-DRB1	HLA-DRB3	HLA-DRB4	HLA-DRB5	ICAM1	ITGAL	ITGB2	PTPRC
BIOCARTA_CALCINEURIN_PATHWAY	> Effects of calcineurin in Keratinocyte Differentiation	CALM1	CALM2	CALM3	CDKN1A	GNAQ	MARCKS	NFATC1	NFATC2	NFATC3	NFATC4	PLCG1	PPP3CA	PPP3CB	PPP3CC	PRKCA	PRKCB	SP1	SP3
BIOCARTA_CARDIACEGF_PATHWAY	> Role of EGF Receptor Transactivation by GPCRs in Cardiac Hypertrophy	ADAM12	AGT	AGTR2	EDN1	EDNRA	EDNRB	EGF	EGFR	FOS	HRAS	JUN	MYC	NFKB1	PLCG1	PRKCA	PRKCB	RELA	RHOA
BIOCARTA_CBL_PATHWAY	> CBL mediated ligand-induced downregulation of EGF receptors	CBL	CSF1R	EGF	EGFR	GRB2	MET	PDGFRA	PRKCA	PRKCB	SH3GLB1	SH3GLB2	SH3KBP1
BIOCARTA_CCR3_PATHWAY	> CCR3 signaling in Eosinophils	CCL11	CCR3	GNAQ	GNAS	HRAS	LIMK1	MAP2K1	MAPK1	MAPK3	MYL2	NOX1	PIK3C2G	PLCB1	PPP1R12B	PRKCA	PRKCB	RAF1	RHOA	ROCK2
BIOCARTA_CCR5_PATHWAY	> Pertussis toxin-insensitive CCR5 Signaling in Macrophage	CALM1	CALM2	CALM3	CCL2	CCL4	CCR5	CXCL12	CXCR4	FOS	GNAQ	JUN	MAPK14	MAPK8	PLCG1	PRKCA	PRKCB	PTK2B
BIOCARTA_CD40_PATHWAY	> CD40L Signaling Pathway	CD40	CD40LG	CHUK	DUSP1	ELP1	IKBKB	IKBKG	MAP3K1	MAP3K14	NFKB1	NFKBIA	RELA	TNFAIP3	TRAF3	TRAF6
BIOCARTA_CDC25_PATHWAY	> cdc25 and chk1 Regulatory Pathway in response to DNA damage	ATM	CDC25A	CDC25B	CDC25C	CDK1	CHEK1	MYT1	WEE1	YWHAH
BIOCARTA_CDC42RAC_PATHWAY	> Role of PI3K subunit p85 in regulation of Actin Organization and Cell Migration	CDC42	PAK1	PDGFRA	PIK3CA	PIK3R1	RAC1	RHOA	WASL
BIOCARTA_CDK5_PATHWAY	> Phosphorylation of MEK1 by cdk5/p35 down regulates the MAP kinase pathway	CDK5	CDK5R1	DPM2	EGR1	HRAS	KLK2	MAP2K1	MAP2K2	MAPK1	MAPK3	NGF	NGFR	RAF1
BIOCARTA_CDMAC_PATHWAY	> Cadmium induces DNA synthesis and proliferation in macrophages	CUZD1	FOS	HRAS	JUN	MAP2K1	MAPK1	MAPK3	MYC	NFKB1	NFKBIA	PLCB1	PRKCA	PRKCB	RAF1	RELA	TNF
BIOCARTA_CELL2CELL_PATHWAY	> Cell to Cell Adhesion Signaling	ACTN1	ACTN2	ACTN3	BCAR1	CSK	CTNNA1	CTNNA2	CTNNA3	CTNNB1	LRRTM2	PECAM1	VCL
BIOCARTA_CERAMIDE_PATHWAY	> Ceramide Signaling Pathway	AIFM1	BAD	BAX	BCL2	CASP8	FADD	MAP2K1	MAP2K4	MAP3K1	MAPK1	MAPK3	MAPK8	NFKB1	NSMAF	RAF1	RELA	RIPK1	SMPD1	TNFRSF1A	TRADD	TRAF2
BIOCARTA_CFTR_PATHWAY	> Cystic fibrosis transmembrane conductance regulator (CFTR) and beta 2 adrenergic receptor (b2AR) pathway	ADCY1	ADRB2	CFTR	EZR	PRKACB	PRKACG	PRKAR1A	PRKAR1B	PRKAR2A	PRKAR2B	SLC9A3R1
BIOCARTA_CHEMICAL_PATHWAY	> Apoptotic Signaling in Response to DNA Damage	AKT1	APAF1	ATM	BAD	BAX	BCL2	BID	CASP3	CASP6	CASP7	CASP9	EIF2S1	PARP1	PRKCA	PRKCB	STAT1	TLN1	TP53
BIOCARTA_CK1_PATHWAY	> Regulation of ck1/cdk5 by type 1 glutamate receptors	CDK5	CDK5R1	CSNK1D	DRD1	DRD2	GRM1	PLCB1	PPP1R1B	PPP2CA	PPP3CA	PRKACB	PRKACG	PRKAR1A	PRKAR1B	PRKAR2A	PRKAR2B
BIOCARTA_CREB_PATHWAY	> Transcription factor CREB and its extracellular signals	ADCY1	AKT1	CREB1	GRB2	HRAS	MAPK1	MAPK14	MAPK3	PIK3CA	PIK3R1	PRKACB	PRKACG	PRKAR1A	PRKAR1B	PRKAR2A	PRKAR2B	PRKCA	PRKCB	RAC1	RPS6KA1	RPS6KA5	SOS1
BIOCARTA_CSK_PATHWAY	> Activation of Csk by cAMP-dependent Protein Kinase Inhibits Signaling through the T Cell Receptor	ADCY1	CD247	CD3D	CD3E	CD3G	CD4	CREBBP	CSK	HLA-DRA	HLA-DRB1	HLA-DRB3	HLA-DRB4	HLA-DRB5	LCK	PRKACB	PRKACG	PRKAR1A	PRKAR1B	PRKAR2A	PRKAR2B	PTPRC	ZAP70
BIOCARTA_CTCF_PATHWAY	> CTCF: First Multivalent Nuclear Factor	CD79A	CD79B	CDKN1B	CDKN2A	CTCF	MDM2	MTOR	MYC	PIK3CA	PIK3CG	PIK3R1	PPP2CA	PTEN	RPS6KB1	SMAD1	SMAD4	SMAD5	TGFB1	TGFB2	TGFB3	TGFBR1	TGFBR2	TGFBR3	TP53
BIOCARTA_CTLA4_PATHWAY	> The Co-Stimulatory Signal During T-cell Activation	CD247	CD28	CD3D	CD3E	CD3G	CD80	CD86	CTLA4	GRB2	HLA-DRA	HLA-DRB1	HLA-DRB3	HLA-DRB4	HLA-DRB5	ICOS	ICOSLG	IL2	ITK	LCK	PIK3CA	PIK3R1	PTPN11
BIOCARTA_CXCR4_PATHWAY	> CXCR4 Signaling Pathway	BCAR1	CRK	CXCL12	CXCR4	GNAQ	HRAS	MAP2K1	MAPK1	MAPK3	NFKB1	PIK3C2G	PIK3CA	PIK3R1	PLCG1	PRKCA	PRKCB	PTK2B	RAF1	RELA
BIOCARTA_D4GDI_PATHWAY	> D4-GDI Signaling Pathway	APAF1	ARHGAP5	ARHGDIB	CASP1	CASP10	CASP3	CASP8	CASP9	GZMB	JUN	PARP1	PRF1
BIOCARTA_DEATH_PATHWAY	> Induction of apoptosis through DR3 and DR4/5 Death Receptors	APAF1	BCL2	BID	BIRC2	BIRC3	CASP10	CASP3	CASP6	CASP7	CASP8	CASP9	CFLAR	CHUK	DFFA	DFFB	FADD	GAS2	LMNA	MAP3K14	NFKB1	NFKBIA	RELA	RIPK1	SPTAN1	TNFRSF25	TNFSF10	TRADD	TRAF2	XIAP
BIOCARTA_DNAFRAGMENT_PATHWAY	> Apoptotic DNA fragmentation and tissue homeostasis	CASP3	CASP7	DFFA	DFFB	ENDOG	GZMB	HMGB1	HMGB2	TOP2A	TOP2B
BIOCARTA_DREAM_PATHWAY	> Repression of Pain Sensation by the Transcriptional Regulator DREAM	CREB1	CREM	FOS	JUN	KCNIP3	MAPK3	OPRK1	PRKACB	PRKACG	PRKAR1A	PRKAR1B	PRKAR2A	PRKAR2B
BIOCARTA_ECM_PATHWAY	> Erk and PI-3 Kinase Are Necessary for Collagen Binding in Corneal Epithelia	ARHGAP5	DIAPH1	FYN	GSN	HRAS	ITGB1	MAP2K1	MAPK1	MAPK3	MYL2	PFN1	PIK3CA	PIK3CG	PIK3R1	RAF1	RHOA	ROCK1	SHC1	TLN1
BIOCARTA_EDG1_PATHWAY	> Phospholipids as signalling intermediaries	ADCY1	AKT1	ASAH1	ITGAV	ITGB3	MAPK1	MAPK3	PDGFA	PDGFRA	PIK3CA	PIK3CG	PIK3R1	PLCB1	PRKCA	PRKCB	RAC1	RHOA	S1PR1	SMPD1	SMPD2	SPHK1	SPHKAP
BIOCARTA_EEA1_PATHWAY	> The role of FYVE-finger proteins in vesicle transport	EEA1	EGF	EGFR	HGS	RAB5A	TF	TFRC
BIOCARTA_EGF_PATHWAY	> EGF Signaling Pathway	CSNK2A1	EGF	EGFR	ELK1	FOS	GRB2	HRAS	JAK1	JUN	MAP2K1	MAP2K4	MAP3K1	MAPK3	MAPK8	PIK3CA	PIK3R1	PLCG1	PRKCA	PRKCB	RAF1	RASA1	SHC1	SOS1	SRF	STAT1	STAT3	STAT5A
BIOCARTA_EGFR_SMRTE_PATHWAY	> Map Kinase Inactivation of SMRT Corepressor	EGF	EGFR	MAP2K1	MAP3K1	MAPK14	NCOR2	RARA	RXRA	THRA	THRB	ZBTB16
BIOCARTA_EIF4_PATHWAY	> Regulation of eIF4e and p70 S6 Kinase	AKT1	EIF4A1	EIF4A2	EIF4E	EIF4EBP1	EIF4G1	EIF4G2	EIF4G3	GHR	IRS1	MAPK1	MAPK14	MAPK3	MKNK1	MTOR	PABPC1	PDK2	PDPK1	PIK3CA	PIK3R1	PRKCA	PRKCB	PTEN	RPS6KB1
BIOCARTA_EPHA4_PATHWAY	> Eph Kinases and ephrins support platelet aggregation	ACTA1	EPHA4	EPHB1	FYN	ITGB1	LYN	RAP1B	SELP
BIOCARTA_EPO_PATHWAY	> EPO Signaling Pathway	CSNK2A1	ELK1	EPO	EPOR	FOS	GRB2	HRAS	JAK2	JUN	MAP2K1	MAPK3	MAPK8	PLCG1	PTPN6	RAF1	SHC1	SOS1	STAT5A	STAT5B
BIOCARTA_ERBB3_PATHWAY	> Neuroregulin receptor degredation protein-1 Controls ErbB3 receptor recycling	EGF	EGFR	ERBB3	NRG1	UBE2D1
BIOCARTA_ERBB4_PATHWAY	> g-Secretase mediated ErbB4 Signaling Pathway	ADAM17	ERBB4	NRG2	NRG3	PRKCA	PRKCB	PSEN1
BIOCARTA_ERK5_PATHWAY	> Role of Erk5 in Neuronal Survival	AKT1	CREB1	GRB2	HRAS	MAPK1	MAPK3	MAPK7	NTRK1	PIK3CA	PIK3CG	PIK3R1	PLCG1	RPS6KA1	SHC1
BIOCARTA_ERK_PATHWAY	> Erk1/Erk2 Mapk Signaling pathway	DPM2	EGFR	ELK1	GNAS	GRB2	HRAS	IGF1R	ITGB1	KLK2	MAP2K1	MAP2K2	MAPK1	MAPK3	MKNK1	MKNK2	MYC	NGF	NGFR	PDGFRA	PPP2CA	PTPRR	RAF1	RPS6KA1	RPS6KA5	SHC1	SOS1	STAT3
BIOCARTA_ETS_PATHWAY	> METS affect on Macrophage Differentiation	CSF1	CSF1R	DDX20	E2F1	E2F4	ETS1	ETS2	ETV3	FOS	HDAC2	HDAC5	HRAS	JUN	NCOR2	RBL1	SIN3A	SIN3B
BIOCARTA_FAS_PATHWAY	> FAS signaling pathway ( CD95 )	ARHGDIB	CASP10	CASP3	CASP6	CASP7	CASP8	CFLAR	DAXX	DFFA	DFFB	FADD	FAF1	FAS	FASLG	JUN	LMNA	LMNB1	LMNB2	MAP2K4	MAP3K1	MAP3K7	MAPK8	PAK1	PAK2	PARP1	PRKDC	PTPN13	RB1	RIPK2	SPTAN1
BIOCARTA_FCER1_PATHWAY	> Fc Epsilon Receptor I Signaling in Mast Cells	BTK	CALM1	CALM2	CALM3	ELK1	FCER1A	FCER1G	FOS	GRB2	HRAS	JUN	LYN	MAP2K1	MAP2K4	MAP2K7	MAP3K1	MAPK1	MAPK3	MAPK8	MS4A2	NFATC1	NFATC2	NFATC3	NFATC4	PAK2	PIK3CA	PIK3CG	PIK3R1	PLA2G4A	PLCG1	PPP3CA	PPP3CB	PPP3CC	PRKCB	RAF1	SHC1	SOS1	SYK	VAV1
BIOCARTA_FMLP_PATHWAY	> fMLP induced chemokine gene expression in HMC-1 cells	CALM1	CALM2	CALM3	CAMK1	CAMK1G	ELK1	FPR1	GNA15	HRAS	MAP2K1	MAP2K2	MAP2K3	MAP2K6	MAP3K1	MAPK1	MAPK14	MAPK3	NCF1	NCF2	NFATC1	NFATC2	NFATC3	NFATC4	NFKB1	NFKBIA	PAK1	PIK3C2G	PLCB1	PPP3CA	PPP3CB	PPP3CC	RAC1	RAF1	RELA
BIOCARTA_G1_PATHWAY	> Cell Cycle: G1/S Check Point	ABL1	ATM	ATR	CCNA1	CCND1	CCNE1	CDC25A	CDK1	CDK2	CDK4	CDK6	CDKN1A	CDKN1B	CDKN2A	CDKN2B	DHFR	E2F1	GSK3B	HDAC1	RB1	SKP2	SMAD3	SMAD4	TFDP1	TGFB1	TGFB2	TGFB3	TP53
BIOCARTA_G2_PATHWAY	> Cell Cycle: G2/M Checkpoint	ATM	ATR	BRCA1	CCNB1	CDC25A	CDC25B	CDC25C	CDC34	CDK1	CDKN1A	CDKN2D	CHEK1	CHEK2	EP300	GADD45A	MDM2	MYT1	PLK1	PRKDC	RPS6KA1	TP53	WEE1	YWHAH	YWHAQ
BIOCARTA_GATA3_PATHWAY	> GATA3 participate in activating the Th2 cytokine genes expression	GATA3	IL13	IL4	IL5	MAP2K3	MAPK14	NFATC1	NFATC2	PRKACB	PRKACG	PRKAR1A	PRKAR1B	PRKAR2A	PRKAR2B
BIOCARTA_GCR_PATHWAY	> Corticosteroids and cardioprotection	ADRB2	AKT1	ANXA1	CALM1	CALM2	CALM3	CORIN	GNAS	HSP90AA1	NFKB1	NOS3	NPPA	NR3C1	PIK3CA	PIK3CG	PIK3R1	RELA
BIOCARTA_GH_PATHWAY	> Growth Hormone Signaling Pathway	GH1	GHR	GRB2	HNF1A	HRAS	INSR	IRS1	JAK2	MAP2K1	MAPK1	MAPK3	PIK3CA	PIK3CG	PIK3R1	PLCG1	PRKCA	PRKCB	PTPN6	RAF1	RPS6KA1	SHC1	SLC2A4	SOCS1	SOS1	SRF	STAT5A	STAT5B
BIOCARTA_GLEEVEC_PATHWAY	> Inhibition of Cellular Proliferation by Gleevec	AKT1	BAD	BCR	CRKL	FOS	GRB2	HRAS	JAK2	JUN	MAP2K1	MAP2K4	MAP3K1	MAPK3	MAPK8	MYC	PIK3CA	PIK3CG	PIK3R1	RAF1	SOS1	STAT1	STAT5A	STAT5B
BIOCARTA_GPCR_PATHWAY	> Signaling Pathway from G-Protein Families	ADCY1	CALM1	CALM2	CALM3	CREB1	ELK1	FOS	GNAQ	HRAS	JUN	MAP2K1	MAPK3	NFATC1	NFATC2	NFATC3	NFATC4	PLCG1	PPP3CA	PPP3CB	PPP3CC	PRKACB	PRKACG	PRKAR1A	PRKAR1B	PRKAR2A	PRKAR2B	PRKCA	PRKCB	RAF1	RPS6KA3
BIOCARTA_GSK3_PATHWAY	> Inactivation of Gsk3 by AKT causes accumulation of b-catenin in Alveolar Macrophages	AKT1	APC	AXIN1	CCND1	CTNNB1	DVL1	EIF2AK2	FZD1	GJA1	GSK3B	LBP	LEF1	MYD88	NFKB1	PDPK1	PIK3CA	PIK3R1	PPP2CA	RELA	WNT1
BIOCARTA_HBX_PATHWAY	> Calcium Signaling by HBx of Hepatitis B virus	CREB1	GRB2	HRAS	LAMTOR5	PTK2B	SHC1	SOS1
BIOCARTA_HCMV_PATHWAY	> Human Cytomegalovirus and Map Kinase Pathways	AKT1	CREB1	MAP2K1	MAP2K2	MAP2K3	MAP2K6	MAP3K1	MAPK1	MAPK14	MAPK3	NFKB1	PIK3CA	PIK3CG	PIK3R1	RB1	RELA	SP1
BIOCARTA_HDAC_PATHWAY	> Control of skeletal myogenesis by HDAC & calcium/calmodulin-dependent kinase (CaMK)	AKT1	AVP	CABIN1	CALM1	CALM2	CALM3	CAMK1	CAMK1G	HDAC5	IGF1	IGF1R	INSR	MAP2K6	MAPK14	MAPK7	MYOD1	NFATC1	NFATC2	PIK3CA	PIK3CG	PIK3R1	PPP3CA	PPP3CB	PPP3CC	YWHAH
BIOCARTA_HER2_PATHWAY	> Role of ERBB2 in Signal Transduction and Oncology	CARM1	EGFR	EP300	ERBB2	ERBB3	ERBB4	ESR1	GRB2	GRIP1	HRAS	IL6	IL6R	IL6ST	MAP2K1	MAPK1	MAPK3	PIK3CA	PIK3CG	PIK3R1	RAF1	SHC1	SOS1	STAT3
BIOCARTA_HIF_PATHWAY	> Hypoxia-Inducible Factor in the Cardiovascular System	ARNT	ASPH	COPS5	CREB1	EDN1	EP300	EPO	HIF1A	HSP90AA1	JUN	LDHA	NOS3	P4HB	VEGFA	VHL
BIOCARTA_HIVNEF_PATHWAY	> HIV-I Nef: negative effector of Fas and TNF	ACTG1	APAF1	ARHGDIB	BAG4	BCL2	BID	BIRC2	BIRC3	CASP2	CASP3	CASP6	CASP7	CASP8	CASP9	CDK11A	CDK11B	CFLAR	CHUK	CRADD	DAXX	DFFA	DFFB	FADD	FAS	FASLG	GSN	LMNA	LMNB1	LMNB2	MAP2K7	MAP3K1	MAP3K14	MAP3K5	MAPK8	MDM2	NFKB1	NFKBIA	NUMA1	PAK2	PARP1	PRKCD	PRKDC	PSEN1	PSEN2	RASA1	RB1	RELA	RIPK1	SPTAN1	TNF	TNFRSF1A	TNFRSF1B	TRADD	TRAF1	TRAF2	XIAP
BIOCARTA_HSP27_PATHWAY	> Stress Induction of HSP Regulation	ACTA1	APAF1	BCL2	CASP3	CASP9	DAXX	FAS	FASLG	HSPB1	HSPB2	IL1A	MAPKAPK2	MAPKAPK3	TNF
BIOCARTA_IFNA_PATHWAY	> IFN alpha signaling pathway	IFNA1	IFNAR1	IFNAR2	IFNB1	IRF9	JAK1	STAT1	STAT2	TYK2
BIOCARTA_IFNG_PATHWAY	> IFN gamma signaling pathway	IFNG	IFNGR1	IFNGR2	JAK1	JAK2	STAT1
BIOCARTA_IGF1_PATHWAY	> IGF-1 Signaling Pathway	CSNK2A1	ELK1	FOS	GRB2	HRAS	IGF1	IGF1R	IRS1	JUN	MAP2K1	MAPK3	MAPK8	PIK3CA	PIK3CG	PIK3R1	PTPN11	RAF1	RASA1	SHC1	SOS1	SRF
BIOCARTA_IGF1MTOR_PATHWAY	> Skeletal muscle hypertrophy is regulated via AKT/mTOR pathway	AKT1	EIF2B5	EIF2S1	EIF2S2	EIF2S3	EIF4E	EIF4EBP1	GSK3B	IGF1	IGF1R	INPPL1	MTOR	PDK2	PDPK1	PIK3CA	PIK3R1	PPP2CA	PTEN	RPS6KB1
BIOCARTA_IGF1R_PATHWAY	> Multiple antiapoptotic pathways from IGF-1R signaling lead to BAD phosphorylation	ADCY1	AKT1	BAD	GRB2	HRAS	IGF1R	IRS1	MAP2K1	MAPK1	MAPK3	PIK3CA	PIK3R1	PRKACB	PRKACG	PRKAR1A	PRKAR1B	PRKAR2A	PRKAR2B	RAF1	RPS6KA1	SHC1	SOS1	YWHAH
BIOCARTA_IL10_PATHWAY	> IL-10 Anti-inflammatory Signaling Pathway	BLVRA	BLVRB	HMOX1	IL10	IL10RA	IL10RB	IL1A	IL6	JAK1	STAT1	STAT3	STAT5A	TNF
BIOCARTA_IL12_PATHWAY	> IL12 and Stat4 Dependent Signaling Pathway in Th1 Development	CCR5	CD247	CD3D	CD3E	CD3G	CXCR3	ETV5	IFNG	IL12RB1	IL12RB2	IL18	IL18R1	JAK2	JUN	MAP2K6	MAPK14	MAPK8	STAT4	TYK2
BIOCARTA_IL17_PATHWAY	> IL 17 Signaling Pathway	CD2	CD247	CD34	CD3D	CD3E	CD3G	CD4	CD58	CD8A	CSF3	CXCL8	IL17A	IL3	IL6	KITLG
BIOCARTA_IL1R_PATHWAY	> Signal transduction through IL1R	CHUK	IFNA1	IFNB1	IKBKB	IL1A	IL1B	IL1R1	IL1RAP	IL1RN	IL6	IRAK1	IRAK2	IRAK3	JUN	MAP2K3	MAP2K6	MAP3K1	MAP3K14	MAP3K7	MAPK14	MAPK8	MYD88	NFKB1	NFKBIA	RELA	TAB1	TGFB1	TGFB2	TGFB3	TNF	TRAF6
BIOCARTA_IL22BP_PATHWAY	> IL22 Soluble Receptor Signaling Pathway	JAK1	JAK2	JAK3	SOCS3	STAT1	STAT3	STAT5A	STAT5B	TYK2
BIOCARTA_IL2_PATHWAY	> IL 2 signaling pathway	CSNK2A1	ELK1	FOS	GRB2	HRAS	IL2	IL2RA	IL2RB	IL2RG	JAK1	JAK3	JUN	LCK	MAP2K1	MAPK3	MAPK8	RAF1	SHC1	SOS1	STAT5A	STAT5B	SYK
BIOCARTA_IL2RB_PATHWAY	> IL-2 Receptor Beta Chain in T cell Activation	AKT1	BAD	BCL2	CBL	CFLAR	CRKL	E2F1	FAS	FASLG	FOS	GRB2	HRAS	IKZF3	IL2RA	IL2RB	IL2RG	IRS1	JAK1	JAK3	MAPK1	MAPK3	MYC	NMI	PIK3CA	PIK3CG	PIK3R1	PPIA	PTPN6	RAF1	RPS6KB1	SHC1	SOCS1	SOCS3	SOS1	STAT5A	STAT5B	SYK
BIOCARTA_IL3_PATHWAY	> IL 3 signaling pathway	CSF2RB	FOS	GRB2	HRAS	IL3	IL3RA	JAK2	MAP2K1	MAPK3	PTPN6	RAF1	SHC1	SOS1	STAT5A	STAT5B
BIOCARTA_IL4_PATHWAY	> IL 4 signaling pathway	AKT1	GRB2	IL2RG	IL4	IL4R	IRS1	JAK1	JAK3	RPS6KB1	SHC1	STAT6
BIOCARTA_IL5_PATHWAY	> IL 5 Signaling Pathway	CCL11	CCR3	CD4	HLA-DRA	HLA-DRB1	HLA-DRB3	HLA-DRB4	HLA-DRB5	IL1B	IL4	IL5	IL5RA	IL6
BIOCARTA_IL6_PATHWAY	> IL 6 signaling pathway	CEBPB	CSNK2A1	ELK1	FOS	GRB2	HRAS	IL6	IL6R	IL6ST	JAK1	JAK2	JAK3	JUN	MAP2K1	MAPK3	PTPN11	RAF1	SHC1	SOS1	SRF	STAT3
BIOCARTA_IL7_PATHWAY	> IL-7 Signal Transduction	BCL2	CREBBP	EP300	FYN	IL7	IL7R	JAK1	JAK3	LCK	NMI	PIK3CA	PIK3CG	PIK3R1	PTK2B	STAT5A	STAT5B
BIOCARTA_INSULIN_PATHWAY	> Insulin Signaling Pathway	CSNK2A1	ELK1	FOS	GRB2	HRAS	INSR	IRS1	JUN	MAP2K1	MAPK3	MAPK8	PIK3CA	PIK3CG	PIK3R1	PTPN11	RAF1	RASA1	SHC1	SLC2A4	SOS1	SRF
BIOCARTA_INTEGRIN_PATHWAY	> Integrin Signaling Pathway	ACTA1	ACTN1	ACTN2	ACTN3	BCAR1	BCR	CAPN1	CAPNS1	CAPNS2	CAV1	CRKL	CSK	FYN	GRB2	HRAS	ITGB1	JUN	MAP2K1	MAP2K2	MAPK1	MAPK3	MAPK8	PPP1R12B	RAF1	RAP1A	RAPGEF1	RHOA	ROCK1	SHC1	SOS1	TLN1	TNS1	VCL	ZYX
BIOCARTA_ION_PATHWAY	> Ion Channel and Phorbal Esters Signaling Pathway	P2RY2	PLCG1	PRKCA	PRKCB	PTK2B
BIOCARTA_KERATINOCYTE_PATHWAY	> Keratinocyte Differentiation	BCL2	CEBPA	CHUK	DAXX	EGF	EGFR	ETS1	ETS2	FAS	FASLG	FOS	HOXA7	HRAS	IKBKB	JUN	MAP2K1	MAP2K3	MAP2K4	MAP2K6	MAP2K7	MAP3K1	MAP3K14	MAP3K5	MAPK1	MAPK13	MAPK14	MAPK3	MAPK8	NFKB1	NFKBIA	PPP2CA	PRKCA	PRKCB	PRKCD	PRKCE	PRKCG	PRKCH	PRKCQ	RAF1	RELA	RIPK1	SP1	TNF	TNFRSF1A	TNFRSF1B	TRAF2
BIOCARTA_LAIR_PATHWAY	> Cells and Molecules involved in local acute inflammatory response	C3	C5	C6	C7	CXCL8	ICAM1	IL1A	IL6	ITGA4	ITGAL	ITGB1	ITGB2	KNG1	SELP	SELPLG	TNF	VCAM1
BIOCARTA_LEPTIN_PATHWAY	> Reversal of Insulin Resistance by Leptin	ACACA	CPT1A	LEP	LEPR	PRKAA1	PRKAA2	PRKAB1	PRKAB2	PRKAG1	PRKAG2	PRKAG3
BIOCARTA_LONGEVITY_PATHWAY	> The IGF-1 Receptor and Longevity	AKT1	CAT	FOXO3	GH1	GHR	HRAS	IGF1	IGF1R	PIK3CA	PIK3CG	PIK3R1	SHC1	SOD1	SOD2	SOD3
BIOCARTA_MAL_PATHWAY	> Role of MAL in Rho-Mediated Activation of SRF	ACTA1	CDC42	DIAPH1	HNF1A	HRAS	LIMK1	MAL	MAP2K1	MAP2K2	MAP3K1	MAP4K2	MAPK1	MAPK3	MAPK8	RAC1	RAF1	RHOA	ROCK1	SRF
BIOCARTA_MAPK_PATHWAY	> MAPKinase Signaling Pathway	ATF2	CEBPA	CHUK	CREB1	DAXX	ELK1	FOS	GRB2	HRAS	IKBKB	JUN	MAP2K1	MAP2K2	MAP2K3	MAP2K4	MAP2K5	MAP2K6	MAP2K7	MAP3K1	MAP3K10	MAP3K11	MAP3K12	MAP3K13	MAP3K14	MAP3K2	MAP3K3	MAP3K4	MAP3K5	MAP3K6	MAP3K7	MAP3K8	MAP3K9	MAP4K1	MAP4K2	MAP4K3	MAP4K4	MAP4K5	MAPK1	MAPK10	MAPK11	MAPK12	MAPK13	MAPK14	MAPK3	MAPK4	MAPK6	MAPK7	MAPK8	MAPK9	MAPKAPK2	MAPKAPK3	MAPKAPK5	MAX	MKNK1	MKNK2	MYC	NFKB1	NFKBIA	PAK1	PAK2	RAC1	RAF1	RAPGEF2	RELA	RIPK1	RPS6KA1	RPS6KA2	RPS6KA3	RPS6KA4	RPS6KA5	RPS6KB1	RPS6KB2	SHC1	SP1	STAT1	TGFB1	TGFB2	TGFB3	TGFBR1	TRADD	TRAF2
BIOCARTA_MCALPAIN_PATHWAY	> mCalpain and friends in Cell motility	ACTA1	CAPN1	CAPN2	CAPNS1	CAPNS2	CXCR3	EGF	EGFR	EZR	HRAS	ITGB1	MYL2	PRKACB	PRKACG	PRKAR1A	PRKAR1B	PRKAR2A	PRKAR2B	TLN1
BIOCARTA_MET_PATHWAY	> Signaling of Hepatocyte Growth Factor Receptor	ACTA1	CRK	CRKL	DOCK1	ELK1	FOS	GAB1	GRB2	HGF	HRAS	ITGB1	JUN	MAP2K1	MAP2K2	MAP4K1	MAPK1	MAPK3	MAPK8	MET	PAK1	PIK3CA	PIK3CG	PIK3R1	PTEN	PTK2B	PTPN11	RAF1	RAP1A	RAP1B	RAPGEF1	RASA1	SOS1	STAT3
BIOCARTA_MITOCHONDRIA_PATHWAY	> Role of Mitochondria in Apoptotic Signaling	AIFM1	APAF1	BAK1	BAX	BCL2	BID	BIK	BIRC2	BIRC3	CASP3	CASP6	CASP7	CASP8	CASP9	DFFA	DFFB	DIABLO	ENDOG	XIAP
BIOCARTA_MPR_PATHWAY	> How Progesterone Initiates the Oocyte Maturation	ACTA1	ADCY1	CAP1	CCNB1	CDC25C	CDK1	HRAS	MAPK1	MAPK3	MYT1	PAQR5	PAQR7	PGR	PIN1	PRKACB	PRKACG	PRKAR1A	PRKAR1B	PRKAR2A	PRKAR2B	RPS6KA1
BIOCARTA_MSP_PATHWAY	> Msp/Ron Receptor Signaling Pathway	CCL2	CSF1	IL1B	MST1	MST1R	TNF
BIOCARTA_MTOR_PATHWAY	> mTOR Signaling Pathway	AKT1	EIF3A	EIF4A1	EIF4A2	EIF4E	EIF4EBP1	EIF4G1	EIF4G2	EIF4G3	MKNK1	MTOR	PDK2	PDPK1	PIK3CA	PIK3R1	PPP2CA	PTEN	RHEB	RPS6KB1	SHLD2P3	TSC1	TSC2
BIOCARTA_NDKDYNAMIN_PATHWAY	> Endocytotic role of NDK, Phosphins and Dynamin	AP2A1	AP2M1	CALM1	CALM2	CALM3	DNM1	EPN1	EPS15	NME1	NME1-NME2	NME2	PICALM	PPP3CA	PPP3CB	PPP3CC	SYNJ1	SYNJ2
BIOCARTA_NFKB_PATHWAY	> NF-kB Signaling Pathway	CHUK	FADD	IKBKB	IKBKG	IL1A	IL1R1	MAP3K1	MAP3K14	MAP3K7	MYD88	NFKB1	NFKBIA	RELA	RIPK1	TAB1	TNF	TNFAIP3	TNFRSF1A	TNFRSF1B	TRADD	TRAF6
BIOCARTA_NGF_PATHWAY	> Nerve growth factor pathway (NGF)	CSNK2A1	DPM2	ELK1	FOS	GRB2	HRAS	JUN	KLK2	MAP2K1	MAPK3	MAPK8	NGF	NGFR	PIK3CA	PIK3CG	PIK3R1	PLCG1	RAF1	SHC1	SOS1
BIOCARTA_NKCELLS_PATHWAY	> Ras-Independent pathway in NK cell-mediated cytotoxicity	B2M	HLA-A	IL18	ITGB1	KLRC1	KLRC2	KLRC3	KLRC4	KLRD1	LAT	MAP2K1	MAPK3	PAK1	PIK3CA	PIK3R1	PTK2B	PTPN6	RAC1	SYK	VAV1
BIOCARTA_NO1_PATHWAY	> Actions of Nitric Oxide in the Heart	ACTA1	AKT1	BDKRB2	CALM1	CALM2	CALM3	CAV1	CHRM1	CHRNA1	FLT1	FLT4	HSP90AA1	KDR	KNG1	NOS3	PDE2A	PDE3A	PDE3B	PRKACB	PRKACG	PRKAR1A	PRKAR1B	PRKAR2A	PRKAR2B	RYR2	SLC7A1	TNNI1	VEGFA
BIOCARTA_NO2IL12_PATHWAY	> NO2-dependent IL 12 Pathway in NK cells	CCR5	CD2	CD247	CD3D	CD3E	CD3G	CD4	CXCR3	IFNG	IL12RB1	IL12RB2	JAK2	NOS2	STAT4	TYK2
BIOCARTA_NOS1_PATHWAY	> Nitric Oxide Signaling Pathway	CALM1	CALM2	CALM3	DLG4	GRIN1	GRIN2A	GRIN2B	GRIN2C	GRIN2D	NOS1	PPP3CA	PPP3CB	PPP3CC	PRKACB	PRKACG	PRKAR1A	PRKAR1B	PRKAR2A	PRKAR2B	PRKCA	PRKCB
BIOCARTA_NOTCH_PATHWAY	> Proteolysis and Signaling Pathway of Notch	ADAM17	DLL1	FURIN	NOTCH1	PSEN1	RBPJ
BIOCARTA_NTHI_PATHWAY	> NFkB activation by Nontypeable Hemophilus influenzae	CHUK	CREBBP	CXCL8	DUSP1	EP300	IKBKB	IL1B	MAP2K3	MAP2K6	MAP3K14	MAP3K7	MAPK11	MAPK14	MYD88	NFKB1	NFKBIA	NR3C1	RELA	SMAD3	SMAD4	TGFBR1	TGFBR2	TNF
BIOCARTA_P27_PATHWAY	> Regulation of p27 Phosphorylation during Cell Cycle Progression	CCNE1	CDK2	CDKN1B	CKS1B	CUL1	E2F1	NEDD8	RB1	RBX1	SKP1	SKP2	TFDP1	UBE2M
BIOCARTA_P38MAPK_PATHWAY	> p38 MAPK Signaling Pathway	ATF2	CDC42	CREB1	DAXX	DDIT3	ELK1	GRB2	HMGN1	HRAS	HSPB1	HSPB2	MAP2K4	MAP2K6	MAP3K1	MAP3K5	MAP3K7	MAP3K9	MAPK14	MAPKAPK2	MAPKAPK5	MAX	MKNK1	MYC	PLA2G4A	RAC1	RAPGEF2	RIPK1	RPS6KA5	SHC1	STAT1	TGFB1	TGFB2	TGFB3	TGFBR1	TRADD	TRAF2
BIOCARTA_P53_PATHWAY	> p53 Signaling Pathway	APAF1	ATM	BAX	BCL2	CCND1	CCNE1	CDK2	CDK4	CDKN1A	E2F1	GADD45A	MDM2	PCNA	RB1	TIMP3	TP53
BIOCARTA_P53HYPOXIA_PATHWAY	> Hypoxia and p53 in the Cardiovascular system	ABCB1	AKT1	ATM	BAX	CDKN1A	DNAJB1	EP300	FHL2	GADD45A	HIC1	HIF1A	HSP90AA1	HSPA1A	IGFBP3	MAPK8	MDM2	NFKBIB	NQO1	RPA1	TAF1	TP53
BIOCARTA_PAR1_PATHWAY	> Thrombin signaling and protease-activated receptors	ADCY1	ARHGEF1	F2	F2R	F2RL3	GNA12	GNA13	GNAQ	MAP3K7	PIK3CA	PIK3CG	PIK3R1	PLCB1	PPP1R12B	PRKCA	PRKCB	PTK2B	RHOA	ROCK1
BIOCARTA_PDGF_PATHWAY	> PDGF Signaling Pathway	CSNK2A1	ELK1	FOS	GRB2	HRAS	JAK1	JUN	MAP2K1	MAP2K4	MAP3K1	MAPK3	MAPK8	PDGFA	PDGFRA	PIK3CA	PIK3CG	PIK3R1	PLCG1	PRKCA	PRKCB	RAF1	RASA1	SHC1	SOS1	SRF	STAT1	STAT3	STAT5A
BIOCARTA_PITX2_PATHWAY	> Multi-step Regulation of Transcription by Pitx2	APC	AXIN1	CREBBP	CTNNB1	DVL1	EP300	FZD1	GSK3B	HDAC1	KAT5	LDB1	LEF1	MED1	PITX2	TRRAP	WNT1
BIOCARTA_PLC_PATHWAY	> Phospholipase C Signaling Pathway	AKT1	PIK3CA	PIK3CG	PIK3R1	PLCB1	PLCG1	PRKCA	PRKCB	VAV1
BIOCARTA_PLCD_PATHWAY	> Phospholipase C d1 in phospholipid associated cell signaling	ADRA1B	PLCD1	PRKCA	PRKCB	TGM2
BIOCARTA_PLK3_PATHWAY	> Regulation of cell cycle progression by Plk3	ATM	ATR	CDC25C	CHEK1	CHEK2	PLK3	TP53	YWHAH
BIOCARTA_PPARA_PATHWAY	> Mechanism of Gene Regulation by Peroxisome Proliferators via PPARa(alpha)	ACOX1	APOA1	APOA2	CITED2	CREBBP	DUSP1	DUT	EHHADH	EP300	FABP1	HSD17B4	HSP90AA1	HSPA1A	JUN	LPL	MAPK1	MAPK3	ME1	MED1	MRPL11	MYC	NCOA1	NCOR1	NCOR2	NFKBIA	NOS2	NR0B2	NR1H3	NRIP1	PDGFA	PIK3CA	PIK3CG	PIK3R1	PPARA	PPARGC1A	PRKACB	PRKACG	PRKAR1A	PRKAR1B	PRKAR2A	PRKAR2B	PRKCA	PRKCB	PTGS2	RB1	RELA	RXRA	SP1	SRA1	STAT5A	STAT5B	TNF
BIOCARTA_PS1_PATHWAY	> Presenilin action in Notch and Wnt signaling	ADAM17	APC	AXIN1	BTRC	CTNNB1	DLL1	DVL1	FZD1	GSK3B	HNF1A	NOTCH1	PSEN1	RBPJ	WNT1
BIOCARTA_PTC1_PATHWAY	> Sonic Hedgehog (SHH) Receptor Ptc1 Regulates cell cycle	CCNB1	CCNH	CDC25A	CDC25B	CDC25C	CDK1	CDK7	MNAT1	PTCH1	SHH	XPO1
BIOCARTA_PTEN_PATHWAY	> PTEN dependent cell cycle arrest and apoptosis	AKT1	BCAR1	CDKN1B	EGFR	FASLG	FOXO3	GRB2	ILK	ITGB1	MAPK1	MAPK3	PDK2	PDPK1	PIK3CA	PIK3R1	PTEN	SHC1	SOS1
BIOCARTA_PYK2_PATHWAY	> Links between Pyk2 and Map Kinases	BCAR1	CALM1	CALM2	CALM3	CRKL	GNAQ	GRB2	HRAS	JUN	MAP2K1	MAP2K2	MAP2K3	MAP2K4	MAP3K1	MAPK1	MAPK14	MAPK3	MAPK8	PAK1	PLCG1	PRKCA	PRKCB	PTK2B	RAC1	RAF1	SHC1	SOS1
BIOCARTA_RAB_PATHWAY	> Rab GTPases Mark Targets In The Endocytotic Machinery	ACTA1	RAB11A	RAB1A	RAB27A	RAB2A	RAB3A	RAB4A	RAB5A	RAB6A	RAB6C	RAB7A	RAB8A	RAB9A
BIOCARTA_RAC1_PATHWAY	> Rac 1 cell motility signaling pathway	ARFIP2	CDK5	CDK5R1	CHN1	LIMK1	MAP3K1	MYL2	NCF2	PAK1	PDGFRA	PIK3CA	PIK3CG	PIK3R1	PLD1	PPP1R12B	RAC1	RALBP1	RPS6KB1	TRIO	VAV1	WASF1
BIOCARTA_RACCYCD_PATHWAY	> Influence of Ras and Rho proteins on G1 to S Transition	AKT1	CCND1	CCNE1	CDK2	CDK4	CDK6	CDKN1A	CDKN1B	CHUK	E2F1	HRAS	IKBKB	IKBKG	MAPK1	MAPK3	NFKB1	NFKBIA	PAK1	PIK3CA	PIK3R1	RAC1	RAF1	RB1	RELA	RHOA	TFDP1
BIOCARTA_RANKL_PATHWAY	> Bone Remodelling	EIF2AK2	FOS	FOSL1	FOSL2	IFNAR1	IFNAR2	IFNB1	IRF9	MAPK8	NFKB1	RELA	TNFRSF11A	TNFSF11	TRAF6
BIOCARTA_RANMS_PATHWAY	> Role of Ran in mitotic spindle regulation	AURKA	KIF15	KPNA2	KPNB1	NUMA1	RAN	RANBP1	RANGAP1	RCC1	TPX2
BIOCARTA_RAS_PATHWAY	> Ras Signaling Pathway	AKT1	BAD	CASP9	CDC42	CHUK	ELK1	FOXO4	HRAS	MAP2K1	MAPK3	NFKB1	PIK3CA	PIK3CG	PIK3R1	PLD1	RAC1	RAF1	RALA	RALBP1	RALGDS	RELA	RHOA
BIOCARTA_RB_PATHWAY	> RB Tumor Suppressor/Checkpoint Signaling in response to DNA damage	ATM	CDC25A	CDC25B	CDC25C	CDK1	CDK2	CDK4	CHEK1	MYT1	RB1	TP53	WEE1	YWHAH
BIOCARTA_REELIN_PATHWAY	> Reelin Signaling Pathway	CDK5	CDK5R1	DAB1	FYN	LRP8	RELN	VLDLR
BIOCARTA_RHO_PATHWAY	> Rho cell motility signaling pathway	ARHGAP1	ARHGAP4	ARHGAP5	ARHGAP6	ARHGEF1	ARHGEF11	ARHGEF5	BAIAP2	DIAPH1	GSN	LIMK1	MYL2	OPHN1	PFN1	PIP5K1A	PIP5K1B	PPP1R12B	RHOA	ROCK1	TLN1	VCL
BIOCARTA_RHODOPSIN_PATHWAY	> Visual Signal Transduction	GRK1	GUCA1A	PDE6A	PDE6B	PDE6G	RCVRN	RHO	SAG	SLC25A18	SLC25A22
BIOCARTA_SALMONELLA_PATHWAY	> How does salmonella hijack a cell	ACTA1	CDC42	RAC1	WASF1	WASL
BIOCARTA_SHH_PATHWAY	> Sonic Hedgehog (Shh) Pathway	DYRK1A	DYRK1B	GLI1	GLI2	GLI3	GSK3B	PRKACB	PRKACG	PRKAR1A	PRKAR1B	PRKAR2A	PRKAR2B	PTCH1	SHH	SMO	SUFU
BIOCARTA_SODD_PATHWAY	> SODD/TNFR1 Signaling Pathway	BAG4	BIRC3	CASP8	FADD	RIPK1	TNF	TNFRSF1A	TNFRSF1B	TRADD	TRAF2
BIOCARTA_SPPA_PATHWAY	> Aspirin Blocks Signaling Pathway Involved in Platelet Activation	F2	F2R	F2RL3	HRAS	ITGB1	MAP2K1	MAPK1	MAPK3	PLA2G4A	PLCB1	PRKCA	PRKCB	PTGS1	RAF1	SYK	TBXAS1
BIOCARTA_SPRY_PATHWAY	> Sprouty regulation of tyrosine kinase signals	CBL	EGF	EGFR	GRB2	HRAS	MAP2K1	MAPK1	MAPK3	PTPRB	RAF1	RASA1	SHC1	SOS1	SPRY1	SPRY2	SPRY3	SPRY4
BIOCARTA_STAT3_PATHWAY	> Stat3 Signaling Pathway	JAK1	JAK2	JAK3	MAPK1	MAPK3	MTOR	STAT3	TYK2
BIOCARTA_STRESS_PATHWAY	> TNF/Stress Related Signaling	ATF1	CASP2	CHUK	CRADD	IKBKB	IKBKG	JUN	MAP2K3	MAP2K4	MAP2K6	MAP3K1	MAP3K14	MAP4K2	MAPK14	MAPK8	NFKB1	NFKBIA	RELA	RIPK1	TANK	TNF	TNFRSF1A	TRADD	TRAF2
BIOCARTA_TALL1_PATHWAY	> TACI and BCMA stimulation of B cell immune responses.	CHUK	MAP3K14	MAPK14	MAPK8	NFKB1	RELA	TNFRSF13C	TNFRSF17	TNFSF12	TNFSF12-TNFSF13	TNFSF13	TNFSF13B	TRAF2	TRAF3	TRAF6
BIOCARTA_TCR_PATHWAY	> T Cell Receptor Signaling Pathway	CALM1	CALM2	CALM3	CD247	CD3D	CD3E	CD3G	ELK1	FOS	FYN	GRB2	HRAS	JUN	LAT	LCK	MAP2K1	MAP2K4	MAP3K1	MAPK3	MAPK8	NFATC1	NFATC2	NFATC3	NFATC4	NFKB1	NFKBIA	PIK3CA	PIK3CG	PIK3R1	PLCG1	PPP3CA	PPP3CB	PPP3CC	PRKCA	PRKCB	PTPN7	RAC1	RAF1	RASA1	RELA	SHC1	SOS1	VAV1	ZAP70
BIOCARTA_TEL_PATHWAY	> Telomeres, Telomerase, Cellular Aging, and  Immortality	AKT1	BCL2	EGFR	HSP90AA1	IGF1R	KRAS	MYC	PPP2CA	PRKCA	RB1	TEP1	TERF1	TERT	TNKS	TP53	XRCC5	XRCC6
BIOCARTA_TERT_PATHWAY	> Overview of telomerase protein component gene hTert Transcriptional Regulation	HDAC1	MAX	MYC	MZF1	SP1	SP3	TP53	WT1
BIOCARTA_TFF_PATHWAY	> Trefoil Factors Initiate  Mucosal Healing	AKT1	APAF1	BAD	CASP9	CTNNB1	EGFR	ERBB2	GH1	GHR	GRB2	HRAS	ITGB1	MAPK1	MAPK3	MUC2	PIK3CA	PIK3CG	PIK3R1	RHOA	SHC1	SOS1	TFF1	TFF2	TFF3
BIOCARTA_TGFB_PATHWAY	> TGF beta signaling pathway	APC	CDH1	CREBBP	EP300	MAP2K1	MAP3K7	MAPK3	SKIL	SMAD2	SMAD3	SMAD4	SMAD7	TAB1	TGFB1	TGFB2	TGFB3	TGFBR1	TGFBR2	ZFYVE9
BIOCARTA_TID_PATHWAY	> Chaperones modulate interferon Signaling Pathway	DNAJA3	HSPA1A	IFNG	IFNGR1	IFNGR2	IKBKB	JAK2	LIN7A	NFKB1	NFKBIA	RB1	RELA	TAX1BP3	TNF	TNFRSF1A	TNFRSF1B	TP53	USH1C	WT1
BIOCARTA_TNFR1_PATHWAY	> TNFR1 Signaling Pathway	ARHGDIB	BAG4	CASP2	CASP3	CASP8	CRADD	DFFA	DFFB	FADD	JUN	LMNA	LMNB1	LMNB2	MADD	MAP2K4	MAP3K1	MAP3K7	MAPK8	PAK1	PAK2	PARP1	PRKDC	RB1	RIPK1	SPTAN1	TNF	TNFRSF1A	TRADD	TRAF2
BIOCARTA_TNFR2_PATHWAY	> TNFR2 Signaling Pathway	CHUK	DUSP1	ELP1	IKBKB	IKBKG	MAP3K1	MAP3K14	NFKB1	NFKBIA	RELA	RIPK1	TANK	TNFAIP3	TNFRSF1B	TRAF1	TRAF2	TRAF3
BIOCARTA_TOLL_PATHWAY	> Toll-Like Receptor Pathway	CHUK	EIF2AK2	ELK1	FOS	IKBKB	IKBKG	JUN	MAP2K3	MAP2K4	MAP2K6	MAP3K1	MAP3K14	MAP3K7	MAPK14	MAPK8	MYD88	NFKB1	NFKBIA	PGLYRP1	PPARA	RELA	TAB1	TLR3	TLR7	TRAF6
BIOCARTA_TPO_PATHWAY	> TPO Signaling Pathway	CSNK2A1	FOS	GRB2	HRAS	JAK2	JUN	MAP2K1	MAPK3	MPL	PIK3CA	PIK3CG	PIK3R1	PLCG1	PRKCA	PRKCB	RAF1	RASA1	SHC1	SOS1	STAT1	STAT3	STAT5A	STAT5B	THPO
BIOCARTA_TRKA_PATHWAY	> Trka Receptor Signaling Pathway	AKT1	DPM2	GRB2	HRAS	KLK2	NGF	NTRK1	PIK3CA	PIK3R1	PLCG1	PRKCA	PRKCB	SHC1	SOS1
BIOCARTA_TUBBY_PATHWAY	> G-Protein Signaling Through Tubby Proteins	CHRM1	GNAQ	HTR2C	PLCB1	TUB
BIOCARTA_VIP_PATHWAY	> Neuropeptides VIP and PACAP inhibit the apoptosis of activated T cells	CALM1	CALM2	CALM3	CHUK	EGR2	EGR3	GNAQ	MAP3K1	MYC	NFATC1	NFATC2	NFKB1	NFKBIA	PLCG1	PPP3CA	PPP3CB	PPP3CC	PRKACB	PRKACG	PRKAR1A	PRKAR1B	PRKAR2A	PRKAR2B	RELA	VIP	VIPR2
BIOCARTA_WNT_PATHWAY	> WNT Signaling Pathway	APC	AXIN1	BTRC	CCND1	CREBBP	CSNK2A1	CTBP1	CTNNB1	DVL1	FRAT1	FZD1	GSK3B	HDAC1	HNF1A	MAP3K7	MYC	NLK	PPARD	PPP2CA	SMAD4	TAB1	TLE1	WIF1	WNT1
BIOPOLYMER_CATABOLIC_PROCESS	> Genes annotated by the GO term GO:0043285. The chemical reactions and pathways resulting in the breakdown of biopolymers, long, repeating chains of monomers found in nature e.g. polysaccharides and proteins.	ABCE1	AIFM1	AMFR	ANAPC10	ANAPC2	ANAPC4	ANAPC5	ARIH1	AUH	BAX	BNIP3	BTRC	CDC20	CDC23	CDKN2A	CECR2	CHIT1	CIDEA	CPA2	CYCS	DERL1	DERL2	DFFA	DFFB	ECPAS	EDEM1	EGLN2	ERCC1	ERCC2	ERCC3	ERCC4	ERCC5	ERN2	FAF1	FBXL4	FBXO22	FBXO7	FOXL2	FZR1	GAA	GSPT1	HGS	HNRNPD	HSPA1B	INS	ISG20	MDM2	MDM4	MGAM	MTOR	NEDD8	NPLOC4	NTHL1	PABPC4	PCNP	POP1	PPP1R8	PPT1	PRKCG	PRKN	PRSS2	PSMC5	PSMD14	PYGB	RNASE2	RNASE3	RNASE6	RNASEH1	RNASEH2A	RNASET2	RNF11	RNF144B	RNF217	SELENOS	SIAH1	SIAH2	SMG1	SMG5	SMG6	SMG7	SMURF1	SMURF2	SOD1	SQSTM1	STUB1	SYVN1	TPD52L1	TSG101	UBB	UBE2A	UBE2B	UBE2C	UBE2D1	UBE2D2	UBE2D3	UBE2E1	UBE2G1	UBE2G2	UBE2H	UBE2I	UBE2K	UBE2L3	UBE2N	UBE2V2	UBE3A	UBE4A	UBE4B	UBR3	UBR5	UFD1	UHRF2	UPF2	USE1	USP33	VCP	XRN2	ZFP36
BIOSYNTHETIC_PROCESS	> Genes annotated by the GO term GO:0009058. The energy-requiring part of metabolism in which simpler substances are transformed into more complex ones, as in growth and other biosynthetic processes.	A4GNT	AARS1	ABCA1	ABCF1	ADCY7	ADK	ADM	ADORA2A	ADSS2	AGO1	AGPAT1	AGPAT2	AGPS	AIMP1	AIPL1	AK5	AKR1D1	AKT1	ALAD	ALAS1	ALAS2	ALDH18A1	ALDH9A1	ALG1	ALG12	ALG2	ALG5	ALG6	ALG8	ALK	ANG	AP3D1	APBB1	APOA1	APOA2	ARPP19	ASMT	ASMTL	ATF4	ATG7	AZU1	B3GALNT1	B3GALT2	B3GALT4	B3GALT5	B3GALT6	B3GAT2	B3GNT5	B3GNT8	B4GALT1	B4GALT7	BACE2	BBOX1	BCAT1	BCL10	BCL3	BMP6	BOLL	BRCA1	CD276	CD28	CD37	CD74	CD81	CDO1	CEBPG	CERS1	CERS5	CHM	CHPT1	CHST11	CHST12	CHST13	CHST15	CHST3	CHST6	CHST7	CHST8	CHST9	CMPK1	CNBP	COASY	COG2	COG3	COG7	COPS5	COQ2	COQ3	COQ7	COX10	COX15	CPOX	CSGALNACT1	CSGALNACT2	CTPS1	CYP11A1	CYP11B2	CYP19A1	CYP27B1	CYP39A1	CYP7B1	DARS1	DAZ1	DAZL	DCT	DDAH2	DDX25	DEFB103A	DEGS1	DGAT2	DGKE	DHCR24	DHCR7	DHPS	DHRS9	DMD	DOLPP1	DPH1	DPH3	DPM1	DPM2	DPM3	DYRK2	EBI3	EEF1A1	EEF2K	EGFR	EIF1	EIF1AX	EIF1B	EIF2A	EIF2AK1	EIF2AK3	EIF2AK4	EIF2B1	EIF2B2	EIF2B3	EIF2B4	EIF2B5	EIF2S3	EIF3A	EIF3B	EIF3C	EIF3D	EIF3E	EIF3F	EIF3G	EIF3H	EIF3I	EIF3J	EIF4A2	EIF4A3	EIF4B	EIF4G2	EIF4G3	EIF4H	EIF5	EIF5A	ELANE	EREG	ETF1	ETNK1	EXT1	EXT2	FADS1	FADS2	FARS2	FARSB	FDPS	FDXR	FECH	FNTA	FNTB	FOXP3	FURIN	FUT1	FUT10	FUT2	FUT4	FUT5	FUT6	FUT7	FUT8	FUT9	GAL3ST1	GALNT1	GALNT2	GALNT5	GALNT6	GALNT7	GAMT	GATB	GATM	GBGT1	GCH1	GCHFR	GCK	GCLC	GCLM	GCNT1	GCNT2	GCNT3	GCNT4	GFUS	GHRL	GHSR	GLA	GLCE	GLMN	GMDS	GMPS	GPAA1	GPAT4	GPR143	GRM8	GUK1	GYG2	GYPC	GYS2	HAS1	HBS1L	HPGD	HPRT1	HS3ST3B1	HS3ST5	HS6ST1	HSD11B2	HSD3B1	HSD3B7	HSP90AA1	HSP90AB1	HSPB1	IDI1	IFNL1	IGF2BP2	IL10	IL12B	IL17A	IL17F	IL18	IL27	IL4	IL6	IL9	IMPA1	INHA	INHBA	INHBB	IRF4	KARS1	KEL	KRT7	LALBA	LARGE1	LCAT	LDLR	LIPA	LIPC	LPCAT1	LRP2	LTA4H	LTB	MAGT1	MAN1A2	MAN1C1	MARS2	MAST2	MAT2B	MCAT	ME1	METAP1	MGAT4A	MGAT4B	MIF	MOCS2	MOGS	MPDU1	MRPL10	MRPL23	MRPL3	MRPL41	MRPL51	MRPL52	MRPL55	MRPS24	MRPS7	MTIF2	MTIF3	MTRF1	MVK	NACA	NANP	NDST1	NDUFA13	NECAB3	NFE2L1	NLRP12	NOD1	NOS2P1	NPC1L1	NQO1	NR0B1	NR5A1	NSDHL	OAZ1	OCA2	OGT	OXER1	OXSM	PABPC4	PAH	PAICS	PAIP1	PAIP2	PAIP2B	PCYT1B	PCYT2	PDSS1	PDSS2	PDZD3	PEMT	PEX7	PFKFB1	PGGT1B	PGS1	PI4K2A	PI4KA	PI4KB	PIGA	PIGB	PIGC	PIGF	PIGG	PIGH	PIGK	PIGO	PIGS	PIGT	PIGU	PIGV	PIGY	PIGZ	PIK3C2A	PLCE1	PLOD1	PMM2	PNPLA3	POFUT1	POMGNT1	POMT1	PPARGC1A	PPAT	PPOX	PRG3	PTGDS	PTGES3	PTGS1	PTPRC	PTS	PYCR1	RARS1	RIDA	RPL11	RPL13	RPL14	RPL15	RPL18	RPL18A	RPL19	RPL21	RPL22	RPL23A	RPL24	RPL26	RPL27A	RPL28	RPL29	RPL3	RPL30	RPL31	RPL34	RPL35	RPL37	RPL38	RPL39	RPL3L	RPL4	RPL41	RPL5	RPL6	RPL7	RPL7A	RPL8	RPL9	RPN1	RPS10	RPS11	RPS12	RPS17	RPS19	RPS2	RPS27	RPS3	RPS3A	RPS4Y1	RPS5	RPS6KB2	RPS9	RRBP1	SAMD4A	SARS2	SCP2	SDF2	SDHAF3	SEPSECS	SERP1	SFTPD	SGMS1	SGMS2	SIGIRR	SLC25A10	SLC5A7	SOD1	SPN	SPR	ST6GALNAC6	ST8SIA1	ST8SIA2	ST8SIA3	ST8SIA4	ST8SIA5	STT3A	STT3B	SULT1A2	TFCP2L1	TGFB2	TLR1	TLR3	TLR4	TLR6	TLR7	TLR8	TLR9	TM4SF4	TM4SF5	TNFRSF8	TNIP1	TRAK1	TRNAU1AP	TSC1	TSFM	TSPAN7	TSPAN8	TSPO	TUFM	TUSC3	TYMS	TYR	UAP1	UCN2	UGCG	UGDH	UMPS	UPF1	UROS	VPS9D1	WARS1	XYLT1	YARS1	YBX2
BLALOCK_ALZHEIMERS_DISEASE_DN	> Genes down-regulated in brain from patients with Alzheimer's disease.	AASDHPPT	ABAT	ABCB1	ABCC4	ABCE1	ABHD14A	ABHD6	ACAD8	ACAT1	ACHE	ACO2	ACOT13	ACOT2	ACOT7	ACP1	ACSL3	ACTL6B	ACTN1	ACTR10	ACTR1A	ACTR1B	ACTR2	ACTR3	ACTR3B	ACYP2	ADAM17	ADAM23	ADCY2	ADCY9	ADGRB2	ADGRB3	ADGRL2	ADGRL3	ADH5	ADI1	ADIPOR1	ADK	ADORA2B	AGAP2	AHSA1	AK5	AKAP11	AKAP12	AKTIP	ALDH2	ALDH5A1	ALDOC	ALG8	ALOX5AP	AMFR	AMY1A	ANAPC13	ANK3	ANO3	ANOS1	ANXA7	AP2B1	AP2M1	AP2S1	AP3B2	AP3S1	AP4S1	APBA2	APC	APEX1	APLP2	APP	ARCN1	ARF1	ARF3	ARF4	ARF5	ARFGEF2	ARHGEF3	ARHGEF4	ARHGEF9	ARIH2	ARL1	ARL4C	ARMCX1	ARNT2	ARPC1A	ARPC2	ARPC3	ARPC5	ARPC5L	ARPP19	ASAH1	ASF1A	ASH2L	ASIC2	ASMTL	ASPH	ASTN1	ATIC	ATP13A2	ATP1A2	ATP1B1	ATP2A2	ATP2B1	ATP2B2	ATP2C1	ATP5F1A	ATP5F1B	ATP5F1C	ATP5F1E	ATP5IF1	ATP5MC3	ATP5MF	ATP5MG	ATP5MPL	ATP5PB	ATP5PD	ATP5PF	ATP5PO	ATP6AP1	ATP6AP2	ATP6V0C	ATP6V1A	ATP6V1C1	ATP6V1D	ATP6V1E1	ATP6V1F	ATP6V1G2	ATP6V1H	ATP8A2	ATR	ATRN	ATRX	ATXN1	ATXN10	AUH	AXL	AZIN1	B2M	B3GALT2	B4GALNT1	B4GALT6	BABAM2	BAG5	BAG6	BCAN	BCAP29	BCAS2	BCL11A	BCL11B	BCL7B	BECN1	BET1	BEX1	BEX3	BHLHE40	BLZF1	BNIP3	BNIP3L	BRINP1	BSCL2	BSG	BSN	BTN2A1	C11orf58	C17orf75	C1orf21	C3orf14	C6orf120	C9orf16	CA11	CAB39	CABP1	CACNB2	CACNG3	CACYBP	CALM1	CALM3	CAMK1G	CAMK2A	CAMKK2	CAND1	CAP1	CAP2	CAPNS1	CASD1	CASP8AP2	CCDC6	CCDC92	CCK	CCN3	CCNA1	CCND2	CCNG2	CCNH	CCNL1	CCPG1	CCT2	CCT3	CCT4	CCT5	CCZ1	CD200	CD59	CDC27	CDC40	CDC42	CDC5L	CDH10	CDH11	CDH18	CDH8	CDK14	CDK16	CDK17	CDK5	CDK5R1	CDK7	CDKN2D	CDO1	CDS2	CEPT1	CHCHD2	CHGA	CHL1	CHMP2A	CHN1	CHP1	CHRDL1	CISD1	CKB	CKMT1B	CKS2	CLASP2	CLDN10	CLIC2	CLIP1	CLIP3	CLTC	CNKSR2	CNNM1	CNOT7	CNPY2	CNR1	CNTNAP2	COA3	COL4A1	COL5A2	COMMD3	COPA	COPS4	COPS5	COPS7A	COPS8	COX11	COX4I1	COX5A	COX5B	COX6A1	COX6B1	COX6C	COX7A2	COX7A2L	COX7B	COX7C	COX8A	CPNE6	CPSF6	CRH	CRIM1	CRMP1	CRNKL1	CRYM	CRYZ	CS	CSE1L	CSNK1G3	CSNK2A1	CSPG5	CTNNA2	CUL1	CUL2	CUTA	CXCL14	CYC1	CYCS	CYP26B1	DARS1	DCAF6	DCTN2	DCTN6	DDN	DDOST	DDT	DDX1	DDX47	DDX5	DEAF1	DEGS1	DENND4A	DGKB	DGUOK	DHCR7	DIMT1	DIO2	DIPK1A	DIRAS2	DIRAS3	DLAT	DLD	DLG2	DLGAP1	DLGAP2	DMD	DMTN	DMXL2	DNAJA1	DNAJB9	DNAJC12	DNAJC6	DNAJC8	DNM1L	DOCK3	DRAP1	DSC2	DUSP5	DUSP6	DYNC1H1	DYNC1I1	DYNC1I2	DYNC1LI1	DYNC2LI1	DYNLL1	DYNLRB1	DYNLT3	DZIP1	EBP	ECH1	ECT2	EDN3	EEF1E1	EFNB2	EID1	EIF1B	EIF2AK1	EIF2B1	EIF2B3	EIF2S1	EIF3D	EIF3K	EIF5	EIF6	ELAVL4	ELMO1	ELMO2	ELOVL2	ELOVL4	ENC1	ENO2	ENOPH1	ENSA	ENTPD3	ENY2	EPCAM	EPHA4	EPHA7	EPHB2	EPS15	ERGIC2	ESD	ETFA	ETS2	EXOC1	F8	F8A1	FABP3	FABP7	FAIM2	FAM106A	FAM162A	FAM216A	FAM32A	FARS2	FBXL2	FBXO21	FBXO3	FBXW7	FCER1G	FCGR1A	FECH	FERMT2	FGF13	FGFR3	FH	FHIT	FHL1	FIBP	FKBP1B	FKBP3	FLRT2	FN1	FOXG1	FRG1CP	FSD1	FUCA1	FXYD6	FXYD7	G3BP2	GAA	GABBR1	GABBR2	GABRA2	GABRB3	GAD1	GAD2	GADD45GIP1	GALC	GAP43	GAPDH	GASK1B	GCH1	GET1	GET3	GGCX	GHITM	GLO1	GLOD4	GLRB	GLRX	GLS	GLT8D1	GLUD1	GLUL	GMPR2	GNA14	GNAL	GNAO1	GNAS	GNB1	GNG3	GOLGA8A	GOLT1B	GORASP2	GOT1	GOT2	GPAA1	GPC5	GPI	GPM6A	GPR22	GRIA1	GRIA2	GRIA3	GRIN2A	GRPEL1	GSPT2	GSTA4	GSTM3	GSTO1	GTF2A2	GUCY1B1	GUK1	H2AZ2	HADH	HBA1	HBB	HCCS	HDGFL3	HERC1	HERC2	HEXB	HEY1	HIGD1A	HINT1	HLA-B	HLA-G	HLTF	HMG20A	HMGN4	HNRNPC	HNRNPD	HNRNPDL	HNRNPK	HNRNPR	HOPX	HPCA	HPCAL4	HPRT1	HS3ST2	HSD17B12	HSF2	HSP90AA1	HSP90AB1	HSPA13	HSPA14	HSPA4L	HSPA5	HSPA8	HSPA9	HSPB11	HSPD1	HSPE1	HSPH1	HTR1E	HTR2A	HTRA2	HYOU1	IARS1	IDH3B	IDS	IFIT1	IFNGR2	IFRD1	IGF1	ILF3	IMP4	INA	IPO5	IPO7	ISCU	ITGB1BP1	ITM2B	ITPKA	ITPR1	ITSN2	JAK2	JPH3	KALRN	KATNB1	KCNAB1	KCNAB2	KCND2	KCNF1	KCNIP1	KCNJ3	KCNK1	KCNN2	KCNQ2	KDELR2	KHDRBS1	KIDINS220	KIF1B	KIF2A	KIF3C	KIF5C	KIFAP3	KIFBP	KIT	KL	KLC1	KPNA2	KPNA3	KPNB1	L1CAM	LAMTOR2	LAMTOR3	LAMTOR5	LANCL1	LAPTM4B	LARGE1	LDB2	LDHA	LDOC1	LETMD1	LGALS8	LHX2	LMO4	LRP12	LRP1B	LRP8	LRPPRC	LRRC8B	LRRN3	LSM3	LSM4	LSM5	LTN1	LXN	LZTS1	MACROH2A1	MAGED1	MAGEL2	MAN1A1	MAOA	MAP1A	MAP2K1	MAP2K4	MAP4K3	MAPK1	MAPK14	MAPK8IP1	MAPK9	MAPRE3	MARS1	MATK	MATR3	MCCC1	MCCC2	MCM4	MCTS1	MDH1	MDH2	ME1	ME3	MECR	MED17	MED6	MEF2A	MEF2C	MEG3	MEMO1	MET	METAP1	METTL5	MFF	MFN1	MGA	MGLL	MGST3	MICU1	MKKS	MLF2	MLLT11	MMD	MNDA	MOAP1	MOB4	MOCS2	MOXD1	MPP1	MPPED1	MPV17	MRPL13	MRPL15	MRPL16	MRPL18	MRPL19	MRPL20	MRPL22	MRPL3	MRPL57	MRPS10	MRPS15	MRPS28	MSH2	MTCH2	MTERF3	MTF2	MTHFD1	MTMR1	MTMR4	MTMR9	MTX2	MXD1	MYL12A	MYL12B	MYT1L	NAA35	NAE1	NAP1L2	NARS1	NCAN	NCBP2	NDEL1	NDFIP1	NDRG4	NDUFA10	NDUFA2	NDUFA3	NDUFA4	NDUFA5	NDUFA7	NDUFA8	NDUFAB1	NDUFB1	NDUFB11	NDUFB2	NDUFB3	NDUFB4	NDUFB5	NDUFB8	NDUFC2	NDUFS2	NDUFS3	NDUFS4	NDUFV2	NECAP1	NEDD8	NEFH	NEFL	NEFM	NELL1	NELL2	NETO2	NEUROD1	NEUROD6	NF2	NFU1	NFYC	NIF3L1	NIPSNAP1	NIPSNAP2	NIT2	NME1	NME2	NMNAT2	NNAT	NNT	NOLC1	NOS1AP	NPAS2	NPEPPS	NPTN	NPY	NQO1	NR2C1	NREP	NRGN	NRIP1	NRN1	NRSN2	NRXN1	NSFL1C	NT5E	NUDT11	NUFIP1	NUMB	NUP153	OAT	OAZ2	OGA	OGT	OLFM1	OMG	OPA1	ORC3	ORC5	OSBPL10	OXCT1	OXR1	P4HA1	P4HTM	PAFAH1B1	PAIP1	PAK3	PAK6	PALM2AKAP2	PAM	PANK4	PANX1	PAPSS1	PARP1	PCCA	PCCB	PCDH11X	PCDH7	PCDHA9	PCLO	PCMT1	PCNA	PCNT	PCP4	PCSK1	PCSK2	PDCD2	PDCD5	PDE2A	PDE4B	PDE4D	PDE4DIP	PDHA1	PDHB	PDHX	PDIA6	PDS5B	PEG10	PEG3	PENK	PEX1	PEX11B	PEX19	PEX3	PEX7	PFDN1	PFDN2	PFDN4	PFKM	PFN2	PGAM1	PGK1	PGM1	PGRMC1	PGS1	PHTF1	PI4KA	PIAS1	PIGK	PIGP	PIK3R4	PINK1	PIP5K1B	PIP5K1C	PITPNA	PITPNB	PITRM1	PJA1	PKNOX2	PLCB1	PLCL2	PLK2	PMPCB	PNMA2	PNN	POLR2B	POLR2G	POLR2J4	POLR2K	PON2	POP7	PPA1	PPIA	PPID	PPP1R11	PPP1R12A	PPP1R2	PPP1R7	PPP2CA	PPP2R2B	PPP2R5C	PPP2R5E	PPP3CA	PPP3CB	PPP3R1	PPT1	PRAF2	PRDX2	PRDX3	PRDX4	PREP	PREPL	PRKAR1A	PRKAR1B	PRKAR2B	PRKCB	PRKCI	PRMT1	PRPF19	PRPS1	PSAT1	PSD3	PSMA1	PSMA5	PSMA7	PSMB2	PSMB3	PSMB4	PSMB5	PSMB6	PSMC2	PSMC6	PSMD1	PSMD10	PSMD11	PSMD12	PSMD14	PSMD6	PSME3	PSMG1	PSMG2	PSPC1	PTDSS1	PTEN	PTGER4	PTGES2	PTGES3	PTH2R	PTK2B	PTN	PTPRE	PTPRN2	PTPRR	PTPRT	PTRH2	PTS	PTX3	PUM2	QPCT	R3HDM1	RAB11A	RAB2A	RAB3A	RAB6A	RAB7A	RABEPK	RAD23B	RAD51C	RALB	RANBP2	RANBP9	RAP1GDS1	RAPGEF4	RAPGEFL1	RASA4	RASAL1	RB1CC1	RBBP7	RBMX	RBX1	RCAN2	RCHY1	RCN2	RCOR1	RDH11	RECQL	REEP2	REEP5	RFC5	RFPL1S	RFPL3S	RFX5	RGS14	RGS2	RGS20	RGS4	RGS7	RHEBP1	RIDA	RIMS2	RIPOR2	RIT2	RNASET2	RNF11	RNF14	RNF38	RNF5	RNF6	RNMT	ROBO1	ROCK2	RPE	RPL14	RPL15	RPL31	RPL35A	RPL38	RPL6	RPN2	RPP30	RPRM	RPS21	RPS26	RRAGA	RSU1	RTL8A	RTL8C	RTN1	RTN2	RTN3	RTN4	RUNDC3A	RUNX1T1	RUSC1	RXYLT1	S1PR1	SACS	SAMM50	SAP18	SAT1	SC5D	SCAMP1	SCAPER	SCCPDH	SCFD1	SCG3	SCG5	SCHIP1	SCN1A	SCN2A	SCN3A	SCN3B	SCP2	SCRG1	SDHA	SDHB	SDHD	SEC13	SEC23B	SEC23IP	SEC31A	SEC61A2	SELENOF	SELENOT	SEM1	SEPTIN6	SERGEF	SERINC3	SERPINI1	SEZ6L	SFPQ	SH3BGRL	SH3GLB2	SH3YL1	SHANK1	SHANK2	SHC3	SIRT3	SKAP2	SLC12A5	SLC1A1	SLC1A4	SLC25A11	SLC25A12	SLC25A14	SLC25A3	SLC25A32	SLC25A5	SLC25A6	SLC30A9	SLC35A1	SLC35B1	SLC4A3	SLC6A1	SLC9A6	SLCO1C1	SLIT2	SMAP1	SMARCA2	SMYD2	SNAP25	SNAPC5	SNCA	SNCG	SNN	SNRK	SNRNP27	SNRPA1	SNRPD2	SNRPN	SNTG1	SNU13	SNX10	SNX3	SNX4	SOCS2	SON	SORBS2	SORCS3	SPCS1	SPG21	SPINT2	SRD5A1	SRP19	SRP54	SRP72	SRPK2	SRPRA	SRSF2	SRSF3	SRSF5	SSB	SSBP1	SSR1	SST	ST6GALNAC5	STAM	STAMBP	STAT1	STK24	STMN2	STMN3	STOML1	STS	STX1A	STXBP1	STXBP5L	SUB1	SUCLA2	SULT4A1	SUMO1	SUMO2	SUPT4H1	SUPT7L	SV2A	SV2B	SYN1	SYN2	SYNCRIP	SYNGR1	SYNGR3	SYNJ1	SYT1	SYT5	TAC1	TACC2	TACO1	TAF9	TAGLN3	TARBP1	TASP1	TBCA	TBK1	TBPL1	TCEAL1	TCEAL2	TCERG1	TDP2	TENM1	TERF2IP	TFDP1	TFRC	THOC5	THY1	THYN1	TIGAR	TIMM17A	TIMM23	TLE5	TLK1	TM2D1	TM2D3	TM6SF1	TMBIM6	TMED2	TMEFF1	TMEM126B	TMEM147	TMEM14A	TMEM208	TMEM50A	TMOD1	TMSB10	TNFRSF21	TOMM20	TOMM70	TOP1	TOR1A	TOX	TOX3	TPBG	TPD52L1	TPGS2	TPI1	TRIB1	TRIM32	TRIM36	TRIM37	TRMT11	TRO	TRPC1	TRRAP	TSG101	TSNAX	TSPAN13	TSPAN3	TSPAN7	TSPOAP1	TSPYL1	TTC1	TTC3	TUBB2A	TUBB4B	TUBG2	TUFM	TXN	TXNDC9	UAP1	UBA3	UBC	UBE2A	UBE2B	UBE2D3	UBE2E3	UBE2G1	UBE2M	UBE2N	UBE2V1	UBL3	UBL5	UBP1	UBXN4	UCHL1	UCHL3	UGGT2	UGP2	ULK2	UQCC1	UQCR10	UQCR11	UQCRC1	UQCRC2	UQCRH	UQCRQ	UROS	USE1	USO1	USP10	USP14	USP15	USP25	USP33	USP6	USP9X	USP9Y	UTP18	UTP25	UXS1	VAMP1	VAMP2	VAMP7	VARS1	VBP1	VCP	VDAC1	VDAC3	VEGFA	VIP	VLDLR	VMP1	VPS33B	VPS41	VSNL1	VWF	WASF1	WASHC3	WBP11	WBP4	WDHD1	WDR12	WDR61	WDR7	WFDC1	WIF1	XK	XPO7	YIPF3	YME1L1	YPEL5	YWHAB	YWHAH	YWHAZ	ZC3H15	ZFR	ZMAT3	ZMYM4	ZNF142	ZNF184	ZNF204P	ZNF207	ZNF706	ZNF75D	ZNHIT3	ZW10
BLALOCK_ALZHEIMERS_DISEASE_INCIPIENT_DN	> Genes down-regulated in patients at the incipient stage of Alzheimer's disease.	ACAD8	ACTN1	ACTR1B	ADGRB2	AHSA1	ALDH2	ALOX5AP	AP3S1	APC	ARCN1	ARF3	ARHGEF4	ASPH	ATIC	ATP2A2	B4GALNT1	C9orf16	CACYBP	CAMKK2	CCNL1	CCT2	CCT3	CCT4	CCT5	CD59	CDC27	CDK7	CEPT1	CKS2	CLDN10	CLIC2	CLIP3	COL4A1	COL5A2	COPS5	COX7A2L	COX7C	CRH	CSNK1G3	CSNK2A1	CUL2	DDN	DDX5	DEAF1	DENND4A	DIPK1A	DLGAP2	DNAJA1	DNAJC8	DRAP1	ECH1	EIF2B1	EIF2B3	ELMO2	FAIM2	FCER1G	FHL1	FKBP1B	FSD1	GABRB3	GET1	GLRX	GLUL	GNAS	GNB1	GPR22	GRPEL1	GTF2A2	HADH	HLA-G	HSP90AA1	HSP90AB1	HSPA5	HSPH1	IPO7	KCNIP1	KIDINS220	KIF1B	KIF5C	LAMTOR2	LGALS8	MAOA	MAP2K4	MARS1	MED17	MEF2A	MFN1	MGA	MGLL	MKKS	MPV17	MRPL15	MXD1	NDUFB3	NDUFB8	NEDD8	NELL1	NSFL1C	OPA1	ORC5	PAFAH1B1	PAK3	PALM2AKAP2	PANX1	PARP1	PCNT	PCP4	PDHA1	PDHX	PDIA6	PFDN2	PGS1	PIP5K1C	PPA1	PPP3CA	PPP3R1	PSMC2	PTPRR	RAD51C	RANBP2	RAPGEFL1	RB1CC1	REEP5	RGS14	RGS20	RGS4	RIMS2	ROBO1	ROCK2	RPE	RPL14	RPL38	RPL6	RPN2	RSU1	SAT1	SCN3A	SDHA	SEC23B	SEC31A	SLC25A6	SNU13	SST	SUPT7L	TAC1	TENM1	TFDP1	TMEM147	TMOD1	TOP1	TOX3	TRO	TSPOAP1	TTC3	TUBG2	UBP1	UROS	USP15	USP6	UTP18	VAMP1	WFDC1	ZFR	ZMAT3	ZNF207	ZW10
BLALOCK_ALZHEIMERS_DISEASE_INCIPIENT_UP	> Genes up-regulated in patients at the incipient stage of Alzheimer's disease.	ACTR8	ADCY7	ADD3	ADGRA3	AGFG2	AGO1	AGTR1	AKAP13	AKAP9	ALMS1	ANGPT1	ANGPTL2	ANP32B	APLNR	APOC1	APOC4	APOL2	APP	ARFGAP1	ARFGAP2	ARHGAP17	ARHGEF15	ARID1A	ARID4A	ARPC1B	ASCL1	ATG3	ATP10D	ATP8B1	BGN	BRAP	BRD1	BRS3	C5	CALML4	CASP6	CAST	CCDC59	CD44	CD58	CDC14A	CDC42EP4	CDC5L	CDK2AP1	CEBPA	CEP350	CFLAR	CHD2	CLDN18	CLDN5	CLIC1	CLU	CNPY3	COG4	COL8A2	COTL1	CPM	CPNE3	CPQ	CPSF1	CPT2	CR1	CRYBG1	CSDE1	CSF1	CSNK2A2	CTDSP1	CTDSP2	CTPS2	CTRC	CTSL	CTSS	CUL4A	CYP11A1	CYP39A1	CYP4F3	DAO	DAPK2	DARS1	DBF4	DCN	DGCR6	DICER1	DIP2A	DLX4	DMC1	EDNRA	EFEMP1	EFEMP2	EIF2AK2	EIF5B	EMID1	ENAH	ENOSF1	EP300	EPS8	ERAL1	ERAP1	ERBIN	ERF	ERLIN2	ESS2	EWSR1	F2R	FADS1	FAM3A	FAXDC2	FBN1	FBN2	FBXW4	FBXW4P1	FGFR3	FGL1	FLII	FLNC	FNBP1	FUT2	FYN	FZR1	GABRQ	GAMT	GBP1	GDF1	GGCX	GIPC1	GJA1	GLI2	GMPR	GNAI3	GNAZ	GOLGA4	GOSR2	GPR107	GPSM3	GRM6	GSK3B	GTF2H1	GTF2H3	GTF2I	H2AJ	H2AZ2	H3-3B	HAO2	HERC5	HLA-DPA1	HMGB3	HNRNPUL1	HOXB5	HOXC4	HS2ST1	ID4	IFNA5	IFNG	IFT74	IKZF4	IL10RA	IL10RB	IL13RA1	IL17RA	IL18	IL2RG	IL6R	INPP5K	IPP	ISLR	ITGA1	ITGA6	ITGA7	ITPRID2	JAK3	JRK	JUND	KAT2B	KCNJ14	KCNK10	KDSR	KLF2	KLHL20	KTN1	LAMA2	LAMA4	LAMC1	LARP7	LEF1	LIMK2	LPAR4	LSM5	LUC7L3	MAB21L2	MALT1	MARCHF6	MATN2	MBP	MDM1	MED1	MET	MFAP1	MLANA	MR1	MRM3	MT1F	MYO10	MYO1A	NAMPT	NAP1L1	NBAS	NCAPD2	NCAPG	NCOA3	NDST1	NEBL	NEK7	NFIC	NKTR	NMB	NONO	NOTCH4	NPAS3	NSDHL	NT5C	NUCKS1	NUMA1	NUP98	OASL	OFD1P6Y	OGG1	OS9	OSBPL11	PABPC3	PAH	PBRM1	PC	PCDH11X	PDCL	PDE4C	PDGFB	PDSS1	PER1	PGAP6	PGLS	PGM3	PHF20	PI4K2A	PI4KB	PIBF1	PLAG1	PLD2	PLOD2	PLXNB2	PML	POLH	POLR1B	PPIG	PPP1R13L	PRCP	PRDX6	PRKAR2A	PRL	PRPF40A	PRPF4B	PSG3	PSMC3IP	PTBP3	PTGIS	PTGS1	PTH1R	PXN	QARS1	QKI	RAB1B	RAB2A	RABEP1	RAD1	RBBP5	RBBP6	RBCK1	RBL1	RBM8A	RBPJ	RGS9	RHBDD3	RHOQ	RNASEH2A	RNASET2	RNGTT	RPL13	RUNX2	RXRB	S100A4	SAP30BP	SCLY	SEC63	SEMA3B	SERTAD3	SFN	SFRP1	SGK1	SGK2	SLAMF1	SLC12A3	SLC14A1	SLC19A1	SLC35A3	SLC35C1	SLC35F2	SMARCC1	SMARCC2	SMC1A	SNHG20	SNRK	SNX11	SNX16	SP3	SPAG1	SPIB	SREBF1	SRPK2	SSH1	SSH3	SSPN	SSR2	ST6GALNAC4	STAG2	SYCP2	SYF2	SYNC	TACC1	TAOK2	TASOR	TAX1BP3	TBC1D5	TBXA2R	TCF3	TCN2	TCOF1	TENT5A	TEX264	TGFBR3	THOC2	TLR1	TM7SF3	TNC	TNFRSF11B	TNFRSF9	TNS3	TNXA	TOPORS	TP53AIP1	TPD52	TRIM38	TRIM44	TRMT1L	TSC22D4	TSPAN31	TSR3	TTN	TUBD1	UGT1A10	UROD	USH1C	USP1	USP19	VCAN	VRK3	WAS	WWP2	WWTR1	YES1	ZBTB10	ZC3H7B	ZFP36L2	ZHX3	ZMYM2	ZMYM5	ZNF136	ZNF160	ZNF24	ZNF253	ZNF254	ZNF268	ZNF32	ZNF350	ZNF43	ZNF444	ZNF544	ZNF7	ZNF83	ZNF84
BLALOCK_ALZHEIMERS_DISEASE_UP	> Genes up-regulated in brain from patients with Alzheimer's disease.	A4GNT	AAR2	AATK	ABCA2	ABCB6	ABCC10	ABCD4	ABL1	ABLIM1	ACAA1	ACADS	ACKR3	ACOX3	ACRV1	ACSL1	ACTL6A	ACTR8	ACVR1B	ADAM21	ADAMDEC1	ADAMTS9	ADAP1	ADARB2	ADCY2	ADCY3	ADCY7	ADD3	ADGRA3	ADGRG1	ADGRG2	ADH1B	ADIPOQ	AEBP1	AFF1	AFM	AGFG2	AGO1	AGPAT2	AGRN	AGTR1	AHCTF1	AK1	AK2	AKAP1	AKAP13	AKAP8L	AKAP9	AKR1C1	AKR1C3	AKT3	ALDH1A2	ALDH3A2	ALMS1	AMOTL2	AMPD3	ANAPC2	ANG	ANGPT1	ANGPTL2	ANP32B	ANXA1	ANXA2	AOC2	AOPEP	AP1B1	AP3S2	AP5S1	APBA3	APLNR	APOBEC1	APOC1	APOC4	APOL2	APP	APTX	AQP1	AQP6	ARAP1	ARAP2	ARFGAP1	ARFGAP2	ARG2	ARHGAP1	ARHGAP17	ARHGAP26	ARHGAP6	ARHGEF10	ARHGEF15	ARHGEF16	ARHGEF18	ARID1A	ARID4A	ARIH2	ARMC8	ARPC1B	ASAH1	ASAP3	ASB1	ASB9	ASCL1	ATF5	ATG3	ATG4B	ATP10D	ATP6V0E1	ATP6V1D	ATP7A	ATP8B1	AVEN	AVPR1A	AZGP1	B4GALT2	BACH2	BAD	BAG1	BANP	BAZ1A	BAZ2A	BAZ2B	BCAM	BCAN	BCAT2	BCL2	BCL6	BEST1	BFAR	BGLAP	BGN	BHMT2	BIN1	BIN3	BIRC2	BMP10	BMP2K	BMPR1A	BRAP	BRCA1	BRD1	BRD2	BRD3	BRD4	BRPF1	BRS3	BTG2	BTG3	BTN3A3	BTNL3	BTRC	C12orf4	C15orf39	C1R	C1S	C21orf62	C21orf91	C3orf18	C4A	C5	C7	CA1	CACFD1	CACNA1A	CACNA1G	CALD1	CALML4	CANT1	CAPN15	CAPN3	CARM1	CASC3	CASK	CASKIN2	CASP3	CASP4	CASP6	CASP9	CAST	CAVIN1	CBFB	CBLB	CCDC22	CCDC59	CCDC69	CCDC9	CCHCR1	CCND3	CCNI	CCR10	CCZ1	CD163	CD164	CD1D	CD22	CD248	CD2BP2	CD37	CD44	CD58	CD84	CD86	CDC14A	CDC16	CDC25B	CDC34	CDC42EP4	CDC5L	CDC6	CDH4	CDIP1	CDIPT	CDK10	CDK11B	CDK12	CDK13	CDK2	CDK2AP1	CDKN1C	CDKN2C	CDR2L	CEBPA	CENPB	CEP350	CFAP410	CFHR2	CFLAR	CGGBP1	CH25H	CHD1	CHD2	CHFR	CHMP1A	CHRNA10	CHRNA6	CHST3	CIB1	CIZ1	CKAP4	CLASRP	CLDN18	CLDN5	CLEC2B	CLEC2D	CLEC4M	CLEC7A	CLIC1	CLIP2	CLU	CMTM6	CNOT2	CNP	CNPY3	COASY	COG2	COG4	COL18A1	COL1A2	COL21A1	COL4A3	COL4A5	COL6A2	COL6A3	COL7A1	COL8A2	COLGALT2	COMT	COPB1	COQ7	COQ8A	COTL1	CP	CPM	CPNE3	CPQ	CPSF1	CPT1B	CPT2	CR1	CRADD	CREB3	CREBBP	CRHBP	CRKL	CRLF1	CRYBG1	CSDE1	CSF1	CSK	CSNK1A1	CSNK1E	CSNK2A2	CSRP2	CTAGE1	CTBP1	CTBP2	CTBS	CTDSP1	CTDSP2	CTDSPL	CTNNA1	CTNNBL1	CTNS	CTPS2	CTRC	CTRL	CTSB	CTSH	CTSL	CTSS	CUL4A	CUL5	CUX1	CXCL2	CXXC1	CYHR1	CYP11A1	CYP2C9	CYP39A1	CYP3A4	CYP4F3	CYTH1	DAAM1	DAAM2	DAG1	DAO	DAPK2	DAPK3	DARS1	DAZ1	DAZAP1	DAZAP2	DBF4	DCAF7	DCLRE1C	DCN	DCP1A	DDR1	DDR2	DDX18	DDX21	DDX27	DDX39A	DDX42	DDX6	DEFA4	DENND2B	DESI2	DGCR6	DGKG	DHFR	DHODH	DHRS9	DIAPH2	DICER1	DIP2A	DLEU1	DLG5	DLX4	DMC1	DMD	DMPK	DMWD	DNAJB2	DNAJC4	DONSON	DPAGT1	DPH1	DPH5	DPYSL3	DRD2	DSC3	DSE	DSP	DST	DTNA	DUSP22	DUSP9	DUT	DYNLT1	ECE1	ECI1	ECM2	EDAR	EDF1	EDNRA	EEF1A1	EEF1AKNMT	EEF1D	EEF1G	EFEMP1	EFEMP2	EFNA1	EFS	EGF	EGFR	EGLN2	EHD1	EIF2AK2	EIF2B5	EIF3B	EIF4B	EIF5	EIF5B	ELAC1	ELF2	ELF3	ELF4	ELK1	ELOVL6	ELSPBP1	EMID1	EML2	EMP1	ENAH	ENGASE	ENOSF1	ENTR1	EP300	EP400	EPOR	EPRS1	EPS8	ERAL1	ERAP1	ERBB4	ERBIN	ERCC6	ERF	ERLIN2	ERP44	ESS2	ETV7	EVI2A	EVI2B	EWSR1	EXOSC2	EXOSC8	EXPH5	F2R	FA2H	FADS1	FADS3	FAHD2A	FAM107A	FAM189A2	FAM193A	FAM3A	FAM50A	FANCE	FAXDC2	FBLN1	FBN1	FBN2	FBXL5	FBXL7	FBXO11	FBXO2	FBXO9	FBXW4	FBXW4P1	FDFT1	FDPS	FEZ1	FEZ2	FGF1	FGFR1	FGFR3	FGL1	FICD	FKBP8	FLII	FLNA	FLNC	FMO2	FNBP1	FOLH1	FOXJ2	FOXN3	FOXO1	FOXO3	FRAT1	FSTL3	FTH1	FTL	FUT2	FXR1	FYCO1	FYN	FZD10	FZR1	G6PC2	G6PD	GAB2	GABRQ	GADD45B	GADD45G	GAGE1	GAK	GAL3ST1	GALNT1	GALNT10	GALNT6	GALNT8	GAMT	GAS1	GAS2L1	GAST	GBP1	GBP2	GCC1	GCFC2	GCLC	GDF1	GDF9	GEM	GFAP	GFPT2	GGA1	GGCX	GGPS1	GGT1	GIMAP5	GIPC1	GJA1	GJB1	GLCE	GLI2	GLRA3	GMEB2	GMFB	GMNN	GMPR	GMPS	GNA12	GNAI3	GNAZ	GNG12	GOLGA1	GOLGA3	GOLGA4	GOLGB1	GOLIM4	GOSR1	GOSR2	GPC4	GPM6B	GPR1	GPR107	GPR162	GPR4	GPR65	GPRC5B	GPSM3	GPX3	GRB10	GRK5	GRK6	GRM6	GSK3B	GSTM4	GSTM5	GSTT2	GTF2H1	GTF2H3	GTF2I	GTF3C1	GTF3C2	GTPBP1	GTPBP3	GTPBP6	GTPBP8	GTSE1	GUSB	GUSBP14	GYPB	H1-10	H1-2	H2AC18	H2AJ	H2AZ2	H2BC21	H2BC5	H3-3A	H3-3B	H4C8	HADHA	HAO2	HAPLN2	HBEGF	HBP1	HDAC1	HDAC4	HDAC7	HDGF	HELZ	HEPH	HERC5	HES1	HFE	HGF	HIP1R	HIPK2	HLA-DPA1	HLA-DRB4	HLA-E	HLCS	HMBS	HMCES	HMG20B	HMGB3	HMGCL	HMGN3	HMGXB4	HMOX1	HNRNPA1	HNRNPH3	HNRNPM	HNRNPUL1	HOMER3	HOXB5	HOXC4	HRH4	HS1BP3	HS2ST1	HSBP1	HSD17B7	HSP90AA1	HSPB2	HSPB8	HSPBAP1	HTATIP2	HTN1	HTRA2	ICAM1	ID3	ID4	IDH2	IER2	IFI16	IFIT5	IFITM2	IFNA5	IFNA7	IFNG	IFRD1	IFRD2	IFT74	IGF1R	IGFBP5	IGSF6	IKZF4	IL10RA	IL10RB	IL13RA1	IL15	IL17RA	IL18	IL1R1	IL1RAPL1	IL22RA1	IL2RG	IL6	IL6R	IL6ST	ILKAP	ING2	ING3	ING4	INPP1	INPP5K	INPPL1	INSIG1	INSR	IPP	IQGAP1	IQGAP2	IRAK1	IRAK4	IRF3	IRF7	IRS2	ISLR	ITGA1	ITGA10	ITGA6	ITGA7	ITGB1BP1	ITGB4	ITGB5	ITGB8	ITIH4	ITPK1	ITPKB	ITPKC	ITPRID2	ITSN1	JADE1	JAK3	JMJD6	JPT2	JRK	JUN	JUND	KAT2B	KAT6A	KAT6B	KBTBD2	KCNJ14	KCNJ15	KCNK10	KCNK5	KCNMB4	KCNN3	KDM2A	KDM3A	KDM5A	KDM6A	KDSR	KHDRBS1	KHSRP	KIF13B	KIF14	KIF2C	KIF3B	KIF5B	KITLG	KLF1	KLF2	KLF5	KLF7	KLF9	KLHL20	KLK13	KMT2A	KPNA1	KPNA6	KPNB1	KTN1	LAMA2	LAMA4	LAMC1	LAMP1	LARP4	LARP7	LAT2	LATS1	LDLR	LDLRAD4	LDLRAP1	LEF1	LGALS14	LGALS3BP	LGALS9	LGR5	LHX3	LIFR	LILRA2	LILRA4	LIMD1	LIMK2	LIPG	LITAF	LLGL2	LMBR1L	LMNA	LMNB1	LONP1	LPAR4	LPIN1	LPL	LPP	LRCH4	LRP10	LRP4	LRP6	LRRC1	LRRFIP1	LRRFIP2	LSM14A	LSM5	LSS	LTBP2	LTBP3	LUC7L2	LUC7L3	LYST	LZTR1	MAB21L2	MACF1	MACROD1	MADCAM1	MAFB	MAFF	MAFG	MAGEB2	MALT1	MAN1B1	MAN2A2	MAN2B1	MAP2K2	MAP2K3	MAP2K7	MAP3K11	MAP3K14	MAP3K3	MAP4	MAP7	MAPK1	MAPK12	MAPKAPK2	MARCHF6	MARK3	MASP1	MAST2	MAT2A	MATN2	MAX	MAZ	MB	MBD3	MBP	MC1R	MCL1	MCM7	MDM1	MED1	MED13	MED22	MED24	MED6	MET	METTL7A	MFAP1	MGAT1	MGC16275	MICB	MITF	MKNK2	MKRN1	MKRN4P	MLANA	MLC1	MMP12	MMP16	MMP2	MOB1A	MOCOS	MPHOSPH8	MPST	MPV17	MR1	MRAS	MRC2	MRGBP	MRM3	MRPL57	MSH4	MSX1	MT1F	MT1H	MT1X	MT2A	MTA1	MTF1	MTHFS	MTIF2	MTMR11	MTUS1	MUC1	MUTYH	MVK	MX2	MXD4	MXI1	MYBL1	MYBPC1	MYCN	MYLK	MYO10	MYO15B	MYO1A	MYO1C	MYO1E	MYO5C	MYO6	MYO9B	MYOM1	MYOT	MYRF	MZF1	N4BP1	NAA10	NADK	NAGA	NAIP	NAMPT	NAP1L1	NAP1L4	NAV2	NBAS	NCAM1	NCAPD2	NCAPG	NCK1	NCOA3	NCOR2	NCSTN	NDE1	NDST1	NEBL	NEIL1	NEK1	NEK7	NEK9	NELFA	NEU3	NFASC	NFATC1	NFATC3	NFE2L1	NFE2L3	NFIB	NFIC	NFKB1	NFKBIA	NFX1	NGDN	NID1	NIPBL	NKIRAS2	NKTR	NMB	NME3	NME4	NNMT	NOCT	NOLC1	NONO	NOP14	NOP2	NOP53	NOP56	NOSIP	NOTCH4	NPAS3	NPC1	NPEPPS	NPRL3	NQO1	NR1D1	NR2F1	NR2F6	NR4A3	NRP2	NRXN2	NSDHL	NSUN5P1	NT5C	NTRK3	NUCKS1	NUDC	NUFIP1	NUMA1	NUMB	NUP160	NUP205	NUP214	NUP43	NUP98	NYX	OASL	ODC1	OFD1	OFD1P6Y	OGDH	OGG1	OR2C1	OR7E2P	OS9	OSBPL11	OSER1	OSGIN2	PABPC1	PABPC3	PABPN1	PACSIN2	PAH	PAK2	PAK4	PALLD	PAPPA2	PARD3	PATZ1	PAWR	PAX6	PBRM1	PBX2P1	PBXIP1	PC	PCDH11X	PCDH17	PCDH9	PCM1	PCSK5	PDCD4	PDCL	PDE4C	PDE4D	PDGFB	PDGFRB	PDIA4	PDLIM2	PDLIM3	PDLIM4	PDPN	PDSS1	PDSS2	PEBP1	PECAM1	PELP1	PER1	PER2	PFKFB3	PGAP6	PGC	PGLS	PGM3	PHC2	PHF1	PHF10	PHF20	PHF21A	PHKA2	PHLDA2	PHLDA3	PI4K2A	PI4KB	PIAS4	PIBF1	PICK1	PIDD1	PIGA	PIK3C2B	PIK3C3	PILRA	PIM1	PIN4	PIP4K2A	PIP5K1A	PITPNC1	PKD1	PKN1	PLA2G5	PLA2G6	PLAAT4	PLAG1	PLAGL1	PLAGL2	PLCE1	PLCG2	PLCL1	PLD2	PLEC	PLEKHA5	PLG	PLIN3	PLOD1	PLOD2	PLOD3	PLSCR3	PLXNB2	PML	PNISR	PNPLA6	POGZ	POLH	POLR1B	POLR1C	POLR1D	POLR2H	POLR2M	POLR3C	POLRMT	POM121L9P	POP5	POU4F2	PPARD	PPDPF	PPFIA1	PPFIBP2	PPIG	PPM1B	PPM1D	PPM1F	PPP1CC	PPP1R13L	PPP1R14B	PPP1R15A	PPP1R1A	PPP1R9A	PPP2R1B	PPP2R5D	PPP6R3	PPT2	PRAME	PRCP	PRDM2	PRDX3	PRDX6	PRELP	PRKAR2A	PRKD2	PRKX	PRL	PRLR	PRMT2	PROX1	PRPF40A	PRPF4B	PRPF6	PRPF8	PRRX1	PSD4	PSG3	PSKH1	PSMC3IP	PSME4	PSMF1	PTBP1	PTBP3	PTCH1	PTCRA	PTDSS2	PTGDR2	PTGIS	PTGS1	PTH1R	PTMA	PTP4A2	PTP4A3	PTPA	PTPRF	PTPRH	PTPRK	PTTG1IP	PUM1	PURA	PXN	PYGM	PZP	QARS1	QKI	R3HDM1	RAB11B	RAB13	RAB1B	RAB22A	RAB2A	RAB31	RAB3GAP1	RABEP1	RABGAP1	RAC1	RAD1	RAD51AP1	RALA	RALBP1	RALGDS	RALGPS1	RALY	RAMP1	RANBP3	RANGAP1	RARB	RARRES2	RASA4	RASGRP3	RASL12	RBBP5	RBBP6	RBCK1	RBL1	RBM10	RBM15	RBM3	RBM38	RBM4B	RBM6	RBM8A	RBMS1	RBMS2	RBMS3	RBMX2	RBPJ	RBPMS	RC3H2	RCC1L	REC8	REG3A	REPIN1	RER1	REST	RFNG	RFX4	RGN	RGS12	RGS16	RGS9	RHBDD3	RHOBTB3	RHOQ	RIMS2	RIN3	RLN1	RNASEH2A	RNASET2	RNF19A	RNF216	RNF24	RNF8	RNGTT	RNPEPL1	RNU6-879P	RO60	ROCK1	ROS1	RP2	RPGRIP1	RPL10	RPL13	RPL13A	RPL18	RPL28	RPL31	RPL37A	RPL39	RPL4	RPL5	RPLP2	RPS19	RPS28	RPS4X	RPS6KA1	RPS6KA5	RRAGC	RRAGD	RRBP1	RREB1	RRP7BP	RSF1	RUFY1	RUNX2	RXRB	RXRG	RYBP	RYK	S100A11P1	S100A12	S100A4	SAE1	SALL2	SAP30	SAP30BP	SART1	SAV1	SCAF4	SCAMP2	SCAMP3	SCARB1	SCLY	SCRIB	SEC11A	SEC14L2	SEC22A	SEC24A	SEC24C	SEC62	SEC63	SECTM1	SELENOP	SELL	SEMA3B	SEMA3C	SEMA3F	SEMA4C	SEMA4F	SEMA4G	SENP3	SEPHS1	SEPTIN2	SEPTIN6	SEPTIN9	SERPINA3	SERPINA4	SERPINB4	SERPING1	SERPINI2	SERTAD2	SERTAD3	SET	SETD2	SF3A2	SF3A3	SF3B3	SFN	SFRP1	SFRP4	SFSWAP	SFTPC	SFXN3	SGK1	SGK2	SGPL1	SGTA	SH3BP2	SHC1	SHMT2	SINHCAF	SIRT2	SIRT6	SIRT7	SLAMF1	SLC11A1	SLC12A3	SLC12A7	SLC12A9	SLC13A1	SLC14A1	SLC19A1	SLC1A7	SLC22A14	SLC25A1	SLC25A21	SLC25A40	SLC26A2	SLC29A2	SLC2A1	SLC2A4RG	SLC2A9	SLC33A1	SLC35A2	SLC35A3	SLC35C1	SLC35F2	SLC38A1	SLC4A4	SLC4A7	SLC6A8	SLC7A5	SLC7A6	SLCO3A1	SLK	SMAD1	SMAD2	SMAD4	SMAD5	SMARCC1	SMARCC2	SMARCD1	SMC1A	SMC4	SMOX	SNAI2	SNAPC1	SNAPC2	SNED1	SNHG14	SNHG20	SNRK	SNRNP35	SNRNP70	SNTA1	SNX11	SNX16	SNX6	SOD2	SORBS1	SORD	SOX12	SOX13	SOX2	SOX9	SP100	SP110	SP3	SPAG1	SPAG6	SPAG9	SPARC	SPEN	SPHK1	SPIB	SPOP	SPSB1	SPSB3	SPTLC2	SREBF1	SREBF2	SRPK2	SRPX	SRRM2	SRRT	SSH1	SSH3	SSPN	SSR2	ST18	ST3GAL4	ST6GALNAC4	ST8SIA1	STAG1	STAG2	STAG3L1	STARD3	STAT6	STAU1	STIM1	STK10	STK11	STK38L	STOM	STX5	SUMO3	SUN2	SUPT20H	SUV39H2	SYCP2	SYF2	SYNC	SYNM	TACC1	TAF11	TAF15	TAF5	TAGLN	TAOK2	TAP1	TAPBP	TAS2R16	TASOR	TAT	TAX1BP3	TAZ	TBC1D2	TBC1D5	TBL1X	TBX6	TBXA2R	TCF20	TCF3	TCF7	TCF7L1	TCF7L2	TCN2	TCOF1	TENT5A	TES	TEX264	TF	TFAP2A	TFE3	TFEB	TFEC	TGFB1	TGFB1I1	TGFB2	TGFBR3	TGIF1	TGIF2	THOC1	THOC2	THRA	TIAF1	TIMELESS	TIMM44	TIPARP	TJAP1	TJP2	TLE3	TLE4	TLL1	TLR1	TM7SF3	TMBIM1	TMBIM6	TMC6	TMEM265	TMPRSS3	TNC	TNFAIP3	TNFAIP8	TNFRSF10B	TNFRSF11B	TNFRSF1A	TNFRSF9	TNFSF10	TNIP1	TNN	TNPO1	TNPO3	TNS3	TNXA	TOB2	TOM1	TOP3A	TOPORS	TP53	TP53AIP1	TP53TG5	TPD52	TPD52L1	TPD52L2	TPI1	TPMT	TPRA1	TPT1	TPTE	TRAK2	TRAM1	TRBC1	TREX1	TREX2	TRIB3	TRIM10	TRIM14	TRIM24	TRIM26	TRIM38	TRIM44	TRIM49	TRIM68	TRIOBP	TRIP10	TRIP4	TRMT1L	TRPS1	TRPV1	TSC22D4	TSPAN2	TSPAN31	TSPAN32	TSPAN5	TSPAN6	TSPO	TSR3	TTF1	TTLL3	TTN	TUBA1A	TUBA3C	TUBA8	TUBD1	TULP3	TXLNA	TXNIP	TYK2	TYMP	U2AF2	UBAP2	UBE2C	UBE2D4	UBE2L3	UBE3B	UBFD1	UBN1	UBXN1	UGCG	UGT1A10	ULK2	UNG	UPF1	UPF3A	UROD	USF2	USH1C	USP1	USP10	USP13	USP19	USP22	USP3	USP33	USP4	USP47	USP48	USP7	USPL1	UST	UTP14C	UVRAG	VAMP3	VAT1	VCAM1	VCAN	VEGFC	VEZF1	VGLL4	VPS11	VRK2	VRK3	WAS	WASF2	WDR45	WDR6	WFDC2	WFS1	WHRN	WIPF2	WIPI2	WNK1	WNT7B	WRN	WWC3	WWOX	WWP2	WWTR1	YES1	YY1	ZBTB10	ZBTB16	ZBTB17	ZBTB20	ZC3H4	ZC3H7B	ZC3HAV1	ZDHHC11	ZFAND3	ZFHX3	ZFHX4	ZFP36	ZFP36L1	ZFP36L2	ZFPL1	ZHX3	ZIC1	ZMIZ1	ZMYM2	ZMYM4	ZMYM5	ZNF12	ZNF131	ZNF133	ZNF136	ZNF137P	ZNF148	ZNF160	ZNF175	ZNF180	ZNF195	ZNF202	ZNF211	ZNF232	ZNF236	ZNF24	ZNF253	ZNF254	ZNF264	ZNF268	ZNF274	ZNF277	ZNF32	ZNF337	ZNF350	ZNF358	ZNF410	ZNF43	ZNF444	ZNF473	ZNF514	ZNF544	ZNF7	ZNF83	ZNF84	ZP3	ZRSR2
BLANCO_MELO_BRONCHIAL_EPITHELIAL_CELLS_INFLUENZA_A_INFECTION_UP	> Genes up-regulated oninfection of normal human bronchial epithelial cells by Influenza A (MOI: 3, 12hpi)	AOC2	ARL5B	ARRDC3	ASXL2	ATP5F1E	ATP6V1FNB	BATF2	BEND3P3	BICC1	BIRC3	C1S	CCL5	CD109	CD83	CDYL2	CLDN16	COL6A1	CRYBG3	CSF1	CXCL10	CXCL11	DDI2	DDIT3	DHX58	DPP4	DTX3L	EDIL3	EGFR	EIF2AK2	EPSTI1	ERN1	ETV3	EXOC6B	FSD1L	GBP1	GTF3C4	GULP1	H2BC8	HACD2	HELZ2	HEPHL1	HERC5	HERC6	HLA-F	HSPA6	ICAM1	ID2	IFI35	IGF2R	IL6	IL7R	IPO11	IRF9	ITGA7	ITGAV	ITPR1	KBTBD8	KIF17	LIFR	LIMCH1	LINC01089	LNPEP	MAFB	MAN1A2	MAN2A1	MAPK8IP2	MED13	MIB1	NBEAL1	NEU3	NIPAL1	NLRC5	NOMO2	NOMO3	NR1D1	NR1D2	OLFM2	PARP9	PLAT	POSTN	PTGS1	PTX3	PWWP3B	PYGM	RAD54L2	RALGAPA2	RESF1	RGS16	RNASE7	ROCK2	SAMHD1	SDK1	SEC24A	SEL1L	SERPINB10	SERPINB4	SHISAL1	SIRPB1	SLC30A1	SLC5A3	SLFN5	SMG1P1	TAP1	TFRC	THBS1	TLN2	TMEM140	TMEM47	TNF	TNFAIP3	TRAF1	TRANK1	TRIM25	TTBK2	UBXN7	UGDH	ULBP1	USP18	VWA7	WFDC2	XAF1	XIST	ZBED6	ZBTB10	ZBTB21	ZKSCAN1	ZKSCAN8	ZNF441	ZNF551	ZNF674-AS1	ZNF699	ZNF736	ZNF778	ZNF844	ZNFX1	ZPLD1
BLUM_RESPONSE_TO_SALIRASIB_DN	> Selected genes down-regulated in response to the Ras inhibitor salirasib [PubChem=5469318] in a panel of cancer cell lines with constantly active HRAS [GeneID=3265].	ABCC6	ABCD3	ACACA	ACLY	ADCY9	AKR1C1	ANKH	ANP32A	APC	ARPP19	ATP5MC3	ATP5MF	AURKA	AURKB	B4GALT5	B4GAT1	BARD1	BFSP1	BRCA1	BRD3OS	BUB1	BUB1B	CARHSP1	CASP8AP2	CBFB	CBX1	CBX3	CCL2	CCNA2	CCNB2	CCND3	CCNE2	CCNF	CD37	CDC20	CDC25A	CDC25B	CDC25C	CDC45	CDC6	CDC7	CDK1	CDK2	CDK2AP1	CDKN2C	CDKN3	CEMIP2	CENPA	CENPF	CHAF1A	CHAF1B	CHEK1	CHN1	CHST12	CKB	CKS2	CNN3	COCH	COL1A1	CPS1	CRABP2	CRIP2	CSE1L	CYB5A	CYP1B1	DBP	DBR1	DCK	DDR2	DDX23	DDX39A	DEK	DGCR2	DHCR24	DHFR	DHX15	DHX9	DNMT1	DPYSL3	DTYMK	DUT	E2F1	EBP	ENC1	ENO1	ESPL1	EWSR1	EXO1	EZH2	F2R	FANCA	FASN	FBXO5	FEN1	FKBP3	FNTB	FOS	FOSB	FOXG1	FZD2	GALNT1	GALNT2	GAMT	GINS2	GMNN	GPSM2	GREM1	GTF2I	GTF3C2	GUCY1B1	H2AZ1	H2AZ2	HDAC1	HIRIP3	HLTF	HMG20B	HMGB1	HMGB3	HMMR	HNRNPA2B1	HNRNPM	HNRNPR	HS3ST3A1	HSP90AA1	HSPA14	HSPA2	HSPB1	ID1	ID2	INCENP	IQGAP2	IRS1	ISYNA1	ITGB1BP1	ITGB3BP	JPT1	JUNB	KIF11	KIF15	KIF20A	KIF20B	KIF22	KIF23	KIF2C	KIF4A	KPNA2	KPNB1	LDHA	LIG1	LMNA	LPCAT3	LSM5	LTBP3	MACROH2A1	MAD2L1	MAPRE2	MATN2	MCCC2	MCM2	MCM3	MCM5	MCM6	MED14	MEIS2	MEST	MID1	MIPEP	MKI67	MOK	MRE11	MRPL23	MSH2	MSH6	MTF2	MTHFD1	MYBL2	MYCBP	MYLK	NARF	NASP	NCAPG	NDC80	NDUFA2	NDUFB3	NEK2	NFYB	NME4	NNAT	NPAT	NPEPPS	NPTX1	NR2F1	NR4A2	NRIP1	NTHL1	NUP107	NUP50	NUSAP1	OAZ2	OPN3	ORC1	ORC6	PACSIN2	PAFAH1B3	PARP1	PBK	PCNA	PDCD2	PDE4A	PDGFRB	PFKFB3	PGAM1	PIAS3	PIK3R3	PKM	PLK1	PLK4	PLOD2	PLS3	POLA1	POLA2	POLD1	POLE	POLE2	PRC1	PRDX3	PRIM1	PRKDC	PRPS1	PRSS23	PSMC3IP	PTPN4	PTTG1	PTTG3P	PXMP2	RAB40B	RAB4A	RAD51	RAD51AP1	RANBP1	RBBP7	RBM14	RBX1	RECQL4	RFC2	RFC3	RFC4	RFC5	RFX5	RGS2	RGS4	RGS5	RIPK4	RNASEH2A	RPA1	RPA3	RRM1	RRM2	SCG5	SDC1	SEMA5A	SEPTIN9	SETMAR	SFPQ	SGPP1	SHMT1	SIM2	SKAP1	SKP2	SLC25A10	SLC27A2	SLC39A8	SLC9A3R1	SMARCE1	SMC1A	SMC2	SMC4	SNRPA1	SNRPD1	SNRPF	SOX11	SOX4	SOX9	SPAG5	SPANXA1	SRP9	SRRT	SRSF1	SRSF10	SRSF2	SRSF3	SRSF6	SRSF7	STIL	STMN1	SUV39H1	SYNCRIP	TACC3	TCF4	TECR	TFDP1	TFE3	TIA1	TIMELESS	TK1	TLE2	TMPO	TNS3	TOP2A	TOP2B	TOPBP1	TPI1	TPX2	TRA2B	TRIP13	TROAP	TSPAN7	TTK	TUBA1A	TUBB	TUBB2A	TUBB4B	TUBG1	TWSG1	TYMS	UBE2C	UBE2E3	UBE2N	UPK1B	USP1	USP13	VAMP1	VAV3	VDAC3	VRK1	WWTR1	YWHAQ	ZBTB33	ZNF107	ZNF443	ZWINT
BLUM_RESPONSE_TO_SALIRASIB_UP	> Selected genes up-regulated in response to the Ras inhibitor salirasib [PubChem=5469318] in a panel of cancer cell lines with constantly active HRAS [GeneID=3265].	AARS1	ACBD3	ACVR1	ADPRM	ANK2	ANXA7	AP3S2	APBA3	ARF4	ARHGEF2	ASNS	ATF3	ATF4	ATF5	ATF6	AVEN	AZI2	BACH1	BAK1	BCAT1	BCL2L1	BIRC2	BLVRB	BTG1	BUD31	CALU	CANX	CARS1	CASP4	CBLB	CBS	CBX4	CCNB1IP1	CD55	CDK13	CDK7	CDKN1A	CEBPG	CHIC2	CLASRP	CNIH1	COG5	COPA	COPG1	COX10	COX7A2L	CREB3	CSNK1A1	CSNK1G1	CSRNP2	CSTA	CTH	CTSD	CTSL	CXCL3	DAP3	DCTD	DDX10	DNAJA3	DNAJB9	DNAJC1	DPAGT1	DUS4L	ECH1	EEF2	EGR1	EIF1	EIF1B	EIF2S2	EIF3H	EIF4EBP1	EIF5	ELL2	ENTPD6	EPRS1	ERCC1	ERP29	ESRRA	FAM3A	FEM1B	FOSL1	FOXO3	FST	GADD45A	GALE	GARS1	GFPT1	GHITM	GLG1	GOLGA4	GOLGA5	GOLGB1	GOSR2	GOT1	GTPBP2	HMGCL	HOXA1	HSP90B1	HSPA13	HSPA9	HYOU1	IARS1	IFRD1	IL12A	IL6	INPP1	ISG20	KCMF1	KLF11	KPNA4	KPNA5	KRT34	LAPTM4A	LIPT1	LRP1	MAFF	MAFG	MAP1LC3B	MAPK6	MARS1	MDM4	MGAT1	MKNK2	MMP1	MMP10	MTHFD2	MTIF2	MYG1	MYO5A	NAMPT	NAPG	NARS1	NDEL1	NFKBIA	NGF	NINJ1	NIT1	NOP53	NPC1	NSMAF	NUPR1	OGT	P4HB	PEA15	PFDN2	PHGDH	PJA1	PKD1	PMS2	POLI	PPIE	PPP1R11	PPP1R15A	PPP2R5B	PSAT1	PSEN1	PSMD8	PTP4A2	PTX3	QSOX1	RAB22A	RAB32	RAB33A	RAB5A	RAD23A	RAD50	RALA	RELA	RELB	RIOK3	RNF13	RNF14	RNF7	ROBO3	RPL12	RRAGC	RRN3	RSL24D1	RTCA	SARS1	SCAMP2	SCFD1	SEC63	SEL1L	SEPHS2	SERP1	SERPINB8	SEZ6L2	SGPL1	SHMT2	SIAH1	SIAH2	SKIV2L	SLC1A5	SLC33A1	SLC35A2	SNORD52	SPHK1	SQSTM1	SSR3	STAM2	STC2	STK19	STX4	STX5	SUCO	SUPV3L1	SURF1	TARS1	TBCE	TBL1X	TCEA1	TESK1	TIMM44	TIMM9	TIMP1	TMBIM6	TMED3	TNFAIP3	TNFRSF10B	TOM1	TOM1L1	TP53	TP53BP2	TRIB3	TSG101	TSSC4	UBE2H	UBXN1	ULBP1	UNG	USP25	USP3	VIM	VPS28	WARS1	XIAP	XPC	XPOT	YIF1A	YKT6	ZFPL1	ZNF593	ZPR1	ZYX
BOHN_PRIMARY_IMMUNODEFICIENCY_SYNDROM_DN	> Genes down-regulated in B lymphocytes from patients with primary immunodefiency syndrom.	ASAH1	ATP6V0D1	BMP2K	CDKN2A	CHFR	CHI3L2	CTSH	DPYD	DUSP1	DYRK2	F13A1	GALNT10	HCK	HES1	INPP5D	KDM4B	KMO	LST1	LTB	MOXD1	NEDD9	NIPA2	PKIG	PLSCR1	RABEP2	RRAGC	SLC12A8	SMCO4	SNRPN	SORL1	SUSD6	TFEB	TLR7	TNFSF10	TOP1	TUBB6	VCL	VPREB3
BOHN_PRIMARY_IMMUNODEFICIENCY_SYNDROM_UP	> Genes up-regulated in B lymphocytes from patients with primary immunodefiency syndrom.	APOBEC3G	ASPM	ATF4	ATF5	BLM	CALU	CANX	CD86	CDKN1B	CENPE	DENND2D	DLG1	DLGAP5	EXPH5	FERMT2	GLDC	HAX1	HILPDA	HOMER3	IL32	KLK1	MKI67	MLEC	MORF4L2	NLRP1	NMD3	NT5DC2	NUSAP1	OAT	P2RX5	RORA	RPL14	RPS5	RPSA	SELPLG	SEPTIN10	SHMT2	SMC2	SRSF3	SSR2	TAGLN2	TIAM1	TMOD1	TOP2A	TXN	UBE2C
BONOME_OVARIAN_CANCER_POOR_SURVIVAL_DN	> Top highly correlated genes negatively associated with poor survival of patients with suboptimally debulked ovarian tumors.	ACOT7	ASPSCR1	BOP1	CLN6	COLGALT1	DNASE2	EHMT2	FCHO1	GRK6	H2BC3	HDHD3	HNRNPU	IL18BP	KRT8P11	LPAR2	MTAP	PAOX	PPAN	PRKD3	SRRT	SS18	TWNK
BONOME_OVARIAN_CANCER_POOR_SURVIVAL_UP	> Top highly correlated genes positively associated with poor survival of patients with suboptimally debulked ovarian tumors.	ARHGAP6	CCPG1	CERK	EFEMP1	EID1	FAT4	GULP1	HERC1	IGFBP5	ITM2B	KCNAB1	KL	LEPR	LIMCH1	PDE8A	PEX3	PSD3	RAB2A	RB1CC1	RECK	REV3L	RUNX1T1	SEC63	SIRT1	SRSF11	TAX1BP1	THSD7A	TSPAN7	TTC37	UBL3	ZBTB16
BONOME_OVARIAN_CANCER_SURVIVAL_OPTIMAL_DEBULKING	> Genes whose expression in optimally debulked ovarian tumors is associated with survival prognosis.	AASS	ABCA6	ACKR4	ACOT13	ACTR5	ADCK2	ADCY1	AKR1B10	ALDH6A1	ANKRD55	ANXA1	ANXA9	APBB2	AQP3	ARF5	ARHGAP24	ARNT	ARPC2	ATG2B	ATP6V1H	BAG1	BBOF1	BBS9	BHMT2	BTBD1	BTN2A1	C4orf19	C6	CA5B	CAMSAP1	CCDC170	CCDC181	CCND3	CCT5	CDK19	CEMIP	CFB	CFI	CHD1L	CHRNA1	CIB1	CILP	CKLF	CLDN10	CLIC1	CLTA	CMTM6	COL4A6	COQ2	COX6CP1	CP	CRY2	CSRNP2	CUX1	CYB5R1	CYLD	DAAM1	DACH1	DHPS	DNMBP	DNPH1	DOK5	DOP1A	DPPA4	DSTNP2	ECEL1	EFS	EIF2S1	ELOVL1	EMC1	ENDOD1	ENDOU	ENSA	EXD2	EYA4	FBXL18	FKBPL	FLG	FLOT1	FOXN3	FYN	GAA	GADD45GIP1	GFRA1	GGA2	GGT1	GH2	GMPR	GOSR1	GPR39	GSE1	GSN	HOXA9	HOXD1	HYMAI	ICAM3	IFI16	IQGAP1	IQGAP2	IRF2BP1	IRGQ	ISCA1	ISG20	ITSN1	JMJD6	KCNK5	KDM6B	LEFTY2	LRP4	LRP6	LY6E	MAD2L1BP	MARK4	MATN1	MCTP1	MCTS1	MCUB	MED13L	MFSD9	MPP5	MSANTD2	MTMR9	MTUS2	MYL12B	MYO15B	NCOA1	NDRG3	NDUFA1	NDUFB2	NDUFB3	NDUFS6	NEDD8	NFS1	NKIRAS2	NR2F2	NSD1	NSG1	NTNG1	OPA1	OPTN	OTUD3	PCK2	PCM1	PCNX1	PCNX4	PCSK5	PCTP	PDCD1LG2	PDE3B	PDIA5	PDZK1	PELO	PFAS	PGAP3	PHACTR2	PHC1	PLAAT4	PLAGL1	PLSCR1	PLXNB1	PSD3	RAB11A	RALGAPA1	RBX1	RGPD5	RGS14	RGS3	RHOBTB3	RNF5	RRN3P1	RUNX1	SACS	SAMD4A	SAT1	SCAF4	SEC61B	SH3GL1	SIM2	SIRT3	SIRT5	SLC14A1	SLC15A1	SLC16A10	SLC19A2	SLC29A3	SLC3A1	SLCO1A2	SNAP29	SNRPD3	SON	SOX11	SOX14	SP100	SP4	SPATA2	SPR	SPTLC2	STC2	STK19	STK32B	SV2C	SYNJ2BP	SYT1	TAGLN2	TBC1D13	TCF3	TDP2	TECPR2	TKTL1	TLE2	TM2D3	TM4SF1	TMED3	TMEM8B	TPSAB1	TRAPPC10	TRIL	TRPC6	TSPO	TUBB4A	UBB	URI1	VAMP8	VPS41	WASF1	WDR83OS	YIPF2	ZBED4	ZFAND6	ZFP69B	ZFYVE26	ZFYVE9	ZHX3	ZMIZ1	ZMYM2	ZNF354A	ZNF529	ZNF780B	ZNF84
BONOME_OVARIAN_CANCER_SURVIVAL_SUBOPTIMAL_DEBULKING	> Genes whose expression in suboptimally debulked ovarian tumors is associated with survival prognosis.	AAAS	ABCA8	ABCG2	ACO1	ACOT7	ACSL3	ADAM15	ADAM8	ADAMTS7	ADAMTS8	ADAMTSL3	ADCY9	ADGRF5	ADO	ADRA1A	AGTR1	AKAP10	AKAP7	ALOX5	AMH	AMIGO2	ANAPC13	ANG	ANKRA2	ANXA6	AP1G2	AP1M2	APC	APEX2	ARHGAP35	ARHGAP6	ARHGEF1	ARHGEF10	ARHGEF2	ARMC6	ARMC8	ASAH1	ASB6	ASPSCR1	ATP6V1C1	ATP8B4	ATXN2L	AVPR2	AZI2	BAIAP2	BAMBI	BCAT2	BICD1	BNIP3L	BOP1	BST1	BTF3	BYSL	C7	CALCOCO2	CAMK2A	CAMK2N1	CAV1	CAV2	CAVIN1	CBX6	CC2D1A	CCDC106	CCDC22	CCDC40	CCDC69	CCNH	CCPG1	CCSER2	CD164	CD302	CDC40	CDC42EP4	CDHR5	CDK11B	CDK14	CDK16	CDK18	CDK19	CDK2	CDK3	CDK5RAP2	CDKN2D	CDR2	CDYL	CERK	CGREF1	CHAF1A	CHST8	CILP	CLCF1	CLN6	CNGB1	COL13A1	COL15A1	COL21A1	COLGALT1	COPS8	COX5AP1	CPQ	CPSF1	CR1	CREB3L2	CREBBP	CRTAP	CRTC3	CSF1	CSGALNACT2	CYRIA	DAG1	DBNDD1	DCAF11	DCAF15	DCHS1	DCN	DDX11	DDX52	DEDD	DEF6	DENND4A	DHX29	DHX9	DIMT1	DKC1	DKK2	DLAT	DLG3	DNAJB4	DNAJB9	DNASE1L2	DNASE2	DST	DTNB	DUS1L	DUSP7	ECE1	ECM2	EDEM3	EDNRA	EFEMP1	EHMT2	EID1	EIF2AK3	ELL	ENPP2	EOGT	EPB41L3	EPN1	EPS8	ERLIN2	ESPL1	ESRRA	EXOC7	F2R	F8	FAAP100	FAM106A	FAM172A	FAM83E	FARSA	FAT4	FBXL5	FBXO38	FCHO1	FEZ1	FGF8	FILIP1L	FKBP14	FKBP8	FNDC3A	FOXC2	FOXO3	FRMD4A	FUBP3	FUT4	FZR1	G3BP2	GALK1	GAS2L1	GATM	GCDH	GIPC2	GLS	GMIP	GNAI1	GNE	GOSR2	GPR39	GPR68	GPRASP1	GRK6	GRM4	GSTM5	GTF3C2	GULP1	H2BC10	H2BC3	H2BC6	H2BC7	H2BC9	HAUS5	HDAC4	HDHD3	HEPH	HERC1	HHLA2	HMGA1	HMGB3	HMGCR	HNRNPA1	HNRNPH1	HNRNPU	HOMER3	HOOK2	HOXD3	IBTK	ICMT	IFNAR2	IGF2	IGFBP3	IGFBP4	IGFBP5	IGHE	IKBKB	IKBKE	IL18BP	IL6ST	ILRUN	IPO4	IQCE	IRAK3	IRS1	ITGB4	ITM2A	ITM2B	JAM2	JAM3	JRKL	KAT2B	KCNAB1	KCNK12	KCNQ1	KDELR3	KDR	KL	KLK5	KRI1	KRT10	KRT13	KRT19P2	KRT8P11	LAD1	LARP6	LEFTY2	LEPR	LIMCH1	LMOD1	LPAR1	LPAR2	LRFN4	LRRC8E	LRRFIP2	MAN2A1	MAOA	MAOB	MAP2K3	MAP3K5	MAP4K2	MAPK8IP1	MAPK8IP3	MAPKAPK3	MAST3	MATK	MAU2	MECP2	MEF2C	MEOX2	MERTK	METTL3	MICB	MINDY2	MMUT	MORC3	MRPS27	MRTFB	MSH5	MTAP	MTARC2	MYBL2	MYH14	MYO9B	MYOF	NADK	NAT8B	NBEAL2	NBL1	NBR2	NDN	NEUROG3	NHLRC2	NID1	NKX2-8	NMT2	NR2F1	NR2F2	NT5E	NTRK1	OBSL1	ODF2	OGFR	OTUB1	OXLD1	PACSIN3	PAM	PAOX	PAPSS2	PATJ	PAX8	PBX2P1	PCDH17	PCDHA9	PCGF3	PDCD5	PDE1A	PDE4A	PDE8A	PDGFD	PDGFRA	PDS5B	PDSS2	PDZRN3	PEG3	PEX3	PHACTR2	PHF14	PIK3R1	PIK3R2	PITX3	PJA2	PKP3	PLPP3	PNISR	POLD1	POLR2M	PPAN	PPP3CA	PPP3CB	PRKACA	PRKAR1A	PRKD3	PSD3	PSD4	PTGER3	PTPRD	PTPRN2	PTPRS	RAB2A	RAB6A	RAD17	RAD54L	RAI14	RANBP2	RANBP3	RAP2A	RAPGEF1	RARB	RARG	RARRES1	RARRES2	RASA1	RB1	RB1CC1	RCC1	RECK	REEP5	REV3L	REXO4	RHOBTB3	RHOT1	RNASEH2B	RND1	RPAP2	RPS6KA2	RRP1	RUNX1T1	SBF1	SCAMP1	SCAPER	SDC2	SEC23IP	SEC63	SELENOP	SEMA3C	SEMA3F	SEPTIN7	SERPINB7	SESN1	SETD2	SFI1	SH2D3A	SIPA1	SIRT1	SIRT7	SIX1	SLC12A4	SLC24A3	SLC25A10	SLC30A5	SLC35C1	SLC47A1	SMAGP	SMPDL3B	SNAI2	SNCAIP	SNORA77	SNX2	SNX3	SOCS2	SPARCL1	SPART	SPATA7	SPDEF	SPI1	SPOCK1	SPOP	SPRED2	SRRT	SRSF11	SS18	SSX2IP	ST13	STAT2	STAT5B	STK32C	STK39	STK4	STOM	STXBP2	SUGP1	SUGP2	SYK	SYNE1	TADA2A	TAX1BP1	TCF15	TELO2	TFAM	TFPI	TGFB1I1	THAP10	THSD7A	TIAM1	TICAM1	TLE3	TLE4	TM2D1	TMED7	TMEM168	TMEM223	TMEM47	TNFRSF25	TNKS	TNNI2	TNPO1	TNPO2	TRAF3	TREX2	TRMT1	TRMT2A	TRMT61A	TRPC1	TSPAN7	TTC37	TWF2	TWNK	TYMP	U2AF2	UBE2B	UBL3	UPF1	VAC14	VAV1	VAV2	VCX	VPREB1	VPS13C	WAS	WBP4	WDR77	WFS1	WIZ	WNT5A	YIPF2	YIPF6	YTHDC2	ZBTB16	ZCCHC24	ZEB1	ZER1	ZFPL1	ZFYVE16	ZNF16	ZNF235	ZNF444	ZNF518A	ZNF696	ZNF839
BOQUEST_STEM_CELL_CULTURED_VS_FRESH_UP	> Genes up-regulated in cultured stromal stem cells from adipose tissue, compared to the freshly isolated cells.	A2M	ABCA6	ABCC4	ABI3BP	ACACB	ACAN	ACKR3	ACLY	ACSL5	ACTC1	ADAM10	ADAM12	ADAM22	ADAMTSL3	ADGRG2	ADH1B	ADH1C	AEBP1	AGTR1	AIMP2	AKAP13	AKR1C1	ALCAM	ANG	ANGPTL2	ANGPTL4	ANK2	ANKRD36B	ANO1	AOC3	AP2S1	APOC1	APOE	APOL3	APOLD1	ARHGAP6	ARHGDIB	ASNS	ASPA	ASPM	ATF3	ATF5	ATP8A1	ATP8B4	BAX	BCHE	BHLHE40	BMP2	BST2	BTG2	C1QTNF3	C6	CALU	CAPN6	CBS	CCL2	CCL3	CCL8	CCNL1	CD302	CD34	CD44	CD83	CD9	CDC42EP3	CDH2	CDK1	CDK7	CDKN1C	CDO1	CELF2	CEMIP	CEP55	CES1	CFH	CFHR2	CFI	CHI3L1	CHRDL1	CILP	CLEC2B	CLEC3B	CLIC2	CLIC3	CLK1	CLMN	COCH	COL11A1	COL14A1	COL15A1	COL18A1	COL4A5	COLEC12	COMP	CPE	CPQ	CRIP1	CRLF1	CTSK	CTSS	CXCL1	CXCL10	CXCL2	CXCL3	CXCL8	CYLD	CYP1B1	CYP26B1	CYP4B1	DCLK1	DCN	DCX	DDAH1	DEPP1	DKK1	DKK2	DLGAP5	DNAJB1	DNM1	DOK5	DSP	DUSP1	ECM2	EDNRB	EGFR	EGR1	EIF1	EIF2S2	EIF5	ELOVL2	EMC1	EMP2	ENG	ENPEP	EPHA3	ERAP1	ESR1	ETS2	F10	FAM117A	FAM13A	FAXDC2	FGF2	FGL2	FHL2	FLNC	FMO1	FMO2	FMO3	FN1	FOXD1	FOXO1	FRMD4B	FRZB	FXYD1	G6PD	GADD45B	GADD45G	GAS7	GBP2	GDF10	GDF15	GEM	GFPT1	GGT5	GLIPR1	GLS	GPC3	GPNMB	GPRC5A	GPX3	GREM1	GREM2	GSDME	GSN	GUCY1A1	GUCY1B1	HAPLN1	HBA1	HBEGF	HLA-DPA1	HLF	HNRNPM	HSPA1A	HSPA1B	HSPA6	HSPB7	IARS1	ID1	IER5	IFI44	IFIH1	IFITM1	IGF1	IGSF3	IL15RA	IL33	IL6R	ING1	INHBA	IRF1	ITGA4	ITM2A	JUN	JUNB	JUND	KCNAB1	KCNK2	KCNS3	KIF13B	KLF11	KLF4	KLF6	KLF9	KLHL24	KRT18	KRT7	LIMCH1	LINC01140	LMO3	LMO7	LOX	LOXL2	LPL	LRP1B	LRRC8B	LTBP4	MAF	MAFB	MAN1A1	MAN1C1	MAOA	MAP3K8	MARK1	MARS1	MATN2	MCFD2	ME1	MEAK7	MELK	MET	METTL7A	MFAP4	MGP	MICAL2	MITF	MMP1	MOCOS	MOXD1	MT-ND4	MT1M	MTSS1	MTUS1	MX1	MX2	MYBL1	MYC	MYLIP	MYO10	N4BP2L1	NACC2	NAMPT	NAP1L1	NDRG2	NEK7	NELL2	NFIB	NFKBIA	NINJ2	NOVA1	NOX4	NPR3	NPY1R	NQO1	NR1H3	NRIP1	NTRK2	OASL	OLFML2A	OMD	OXTR	PAPPA	PAPSS2	PCLAF	PDK4	PDLIM5	PEG3	PELI1	PER2	PER3	PFKFB3	PGK1	PGM3	PIK3IP1	PIK3R1	PLBD1	PLTP	PLXDC1	PMAIP1	PODXL	POPDC3	PPARG	PPP1R12B	PPP1R15A	PPP1R3C	PRELP	PRG4	PRKAR2B	PRKD1	PSAT1	PTGDS	PTGER2	PTPRD	RABGAP1	RABGAP1L	RAI14	RAI2	RAP1GDS1	RASL12	REL	RGS16	RGS2	RGS4	RGS5	RHOB	RHOBTB1	RND1	RORA	RPL26L1	RPS6KA2	RPS6KA5	RRAD	RRM2	RUNX1T1	SAMHD1	SCG5	SCRG1	SEL1L3	SELENBP1	SELENOP	SEMA3G	SEPTIN11	SERPINA3	SERPINE1	SERPINE2	SERPINF1	SHMT2	SLC16A3	SLC19A2	SLC1A1	SLC1A4	SLC2A3	SLC31A1	SLC38A1	SLC43A1	SLC43A3	SLC5A3	SLC7A1	SLC7A11	SLC7A5	SOBP	SOD2	SORBS1	SOX4	SPATA6	SPRY1	SPRY2	SPTBN1	SPTLC2	SRD5A1	SRGN	SRPX	SRPX2	SRSF7	SSPN	STC2	STEAP4	SULF1	SYNC	SYNM	SYNPO	TCIM	TENM1	TENM3	TFPI	TGFB2	TGFBR3	TGM2	THBS1	TIGAR	TIMP4	TLR3	TMEM100	TMEM135	TMEM176A	TMPO	TNFAIP3	TNFAIP6	TNFRSF11B	TNFSF10	TNMD	TOP2A	TP53BP2	TPD52L1	TPGS2	TPM2	TPM4	TPST2	TPX2	TRIB1	TRIB3	TRPC4	TSC22D3	TSPAN8	TXNIP	TXNRD1	UCHL1	VCAM1	WARS1	WNT5A	WSB2	YARS1	ZBTB10	ZBTB16	ZBTB20	ZC3HAV1	ZFP36
BOQUEST_STEM_CELL_UP	> Genes up-regulated in freshly isolated CD31- [GeneID=5175] (stromal stem cells from adipose tissue) versus the CD31+ (non-stem) counterparts.	ABCA6	ABCA8	ABI3BP	ACKR4	ACOX2	ADCY7	ADH1B	ADH1C	AEBP1	AGL	AKR1C1	ALDH1A1	ANG	ANGPT1	ANK2	ANPEP	AOX1	APOD	APOE	ASPA	ATP1A2	ATP8B4	AXL	BASP1	BBS9	BHLHE41	BHMT2	BICC1	BMPR1A	C1R	C1S	C3	C5orf15	C6	C7	CAPN6	CCN5	CD302	CD44	CDH11	CDKN2C	CDO1	CEBPB	CELF2	CES1	CFB	CFD	CFH	CHL1	CHRDL1	CILP	COL14A1	COL16A1	COL1A1	COL1A2	COL3A1	COL5A1	COL5A2	COL6A1	COL6A2	COL6A3	COLEC12	CRABP2	CRIP1	CRISPLD2	CRYAB	CTSK	CXCL12	CXCL14	CYBRD1	DCLK1	DCN	DCX	DDR2	DIPK1A	DKK2	DPT	DSE	DZIP1	ECM2	EFEMP1	EFS	EGFR	ELOVL2	EMP3	F10	F3	FAP	FAT1	FBLN1	FBLN5	FBN1	FEZ1	FGF7	FLRT2	FMO1	FMOD	FST	FXYD1	FZD7	GALNT12	GAS1	GAS7	GDF10	GFPT2	GLT8D2	GPC3	GPC4	GPNMB	GRIA3	GSN	GSTM3	GSTM5	HAS1	HDAC4	HNMT	HOXC6	HSPB8	HTRA1	IGF1	IGFBP3	IGFBP6	INHBA	IRS1	IRS2	ISLR	ITGA8	ITGBL1	KCND2	KCNK1	KIAA0930	LAMA2	LIF	LINC01140	LOX	LPAR1	LRP1	LRP1B	LRRC17	LSP1P5	LTBP2	LUM	MAFB	MAN1C1	MBP	MEG3	MEIS1	MEIS2	MEST	MFAP2	MFAP4	MFAP5	MGP	MITF	MME	MMP2	MRC2	MSC	MXRA5	MXRA8	MYH11	MYOC	NBPF10	NET1	NIBAN1	NOTCH2	NOVA1	NPY1R	NT5E	NTRK2	OGN	OGT	OLFML1	OLFML2B	OLFML3	OMD	OSR2	PAMR1	PCDH9	PCOLCE	PCOLCE2	PDE4DIP	PDGFD	PDGFRA	PDGFRL	PDLIM3	PEG10	PHLDA2	PID1	PLA2G2A	PLA2G4A	PLAGL1	PLBD1	PLN	PLP1	PLTP	PPL	PRELP	PRR16	PRRX1	PTGDS	PTGFR	PTGIS	PTPN13	PTPRD	PTPRG	PTX3	RCN3	RECK	RERGL	RHOBTB3	ROBO1	ROR1	S100A4	SCARA3	SCRN1	SDC2	SEMA3C	SERPINA3	SERPINA5	SERPINE2	SERPINF1	SETBP1	SFRP4	SGCD	SGCE	SHOX2	SLC22A3	SLC2A10	SLC39A14	SLC5A3	SLIT2	SLIT3	SOX9	SPOCK1	SPON2	SRPX	SSPN	STEAP1	SUSD5	SVEP1	SYNE3	TENM1	TGFB2	THBS2	TIMP1	TMED3	TMEM176B	TMEM45A	TNC	TNFAIP6	TNXA	TRO	TSPAN8	TWIST1	UGDH	UST	VCAN	VEGFD	WDR41	WNT5A
BOSCO_EPITHELIAL_DIFFERENTIATION_MODULE	> Genes representing epithelial differentiation module in sputum during asthma exacerbations.	A2ML1	ADGRF1	ANXA9	CEACAM5	CEACAM6	CEACAM7	CLCA4	CLDN7	DENND2C	DUOX2	ECM1	ELF3	EMP2	F3	FAM3D	FBXW10	GABRP	GPRC5A	H19	HSPB8	IGHA1	IGHD	IGHM	IGKC	IGLJ3	IL36A	KRT13	KRT16	KRT17	KRT18	KRT3	KRT4	KRT78	LCN2	LMO7	MAL	MUC1	MUC16	MUC21	MUC4	NCCRP1	NDRG2	PARD6B	PPL	PSCA	PTPN3	RDH10	RHCG	SCEL	SERPINB2	SLC6A14	SPINK5	SPNS2	SPRR1A	SPRR1B	SPRR2A	SPRR3	TACSTD2	TGM3	TM4SF1	TMPRSS11A	TMPRSS11B	TMPRSS11D	TMPRSS11E	TMPRSS2	TMPRSS4	TRIM16	TRIM16L	TSPAN6
BOSCO_INTERFERON_INDUCED_ANTIVIRAL_MODULE	> Genes representing interferon-induced antiviral module in sputum during asthma exacerbations.	AC025171.1	APOBEC3G	APOL1	APOL6	ARAP2	AVPR2	CCL2	CD274	CD40	CD80	CDK1	CGAS	CMTR1	CYP24A1	DDX60	DHX58	EIF2AK2	EPSTI1	GBP4	GBP7	GCH1	GOLGA4	HERC5	IFI35	IFI44	IFI44L	IFI6	IFIH1	IFIT1	IFIT3	IFIT5	IFITM3	IRF7	ITGA4	KPTN	LAMP3	LAT	LILRB1	LINC01128	LRRC37A11P	MIA3	MOV10	MS4A6A	MX1	MYO1G	NCOA7	NOD1	NUB1	OAS2	OAS3	OASL	P2RY14	PANK2	PARP12	PML	PNPT1	PRAF2	PTPN2	RIN2	RSAD2	SAMD9L	SDC3	SLAMF7	SLC25A28	SLC39A8	ST3GAL5	STAT2	TDRD7	TMEM106A	TMEM176A	TNFSF10	TNIP3	TRAFD1	TRIM22	TTYH2	UBE2Z	XAF1	ZBP1
BOSCO_TH1_CYTOTOXIC_MODULE	> Genes representing Th1 / cytotoxic module in sputum during asthma exacerbations.	ABCB1	ACOD1	ADAM19	ADAM3A	ADORA3	ANKRD22	ANXA2R	APOL3	ARNT2	ATF5	BATF2	BCL2	BCL2L14	CALHM6	CCL7	CCL8	CCR5	CD163L1	CD28	CD300E	CD38	CD5	CDC7	CDK6	CEMIP	CERS4	CH25H	CMKLR1	CMPK2	CRABP1	CTLA4	CXCL10	CXCL11	CXCL9	DNA2	DPCD	ENPP2	F13A1	F2R	FAM20A	FBXO39	FCGR2B	FFAR3	FUT2	GAS6	GBP6	GIMAP4	GIMAP5	GIMAP7	GIMAP8	GNLY	GPR171	GZMB	GZMK	HAMP	HAPLN3	HERC6	HESX1	HS3ST3B1	IDO1	IFNB1	IFNG	IL10	IL12RB2	IL15	IL15RA	IL21	IL2RA	IL4I1	IRF4	ISG15	ITGA9	KLHDC1	KLRD1	KNL1	LILRB5	MERTK	MKI67	MS4A6E	MYBL1	NKG7	OR2A5	OR5D14	OR6K6	P2RX5	PLEKHO1	PRF1	PRKCA	PRKCQ	PTGER2	RGL1	RHBDF2	RNASE2	RRM2	RTP4	RUNX3	SAMD3	SDS	SH2D1A	SLA2	SLAMF1	SMOX	SOCS1	SSTR2	STAB1	STAT4	STRIP2	TMEM229B	TNFSF18	TRAT1	TSHZ3	TXK	TYMS	USP18
BOWIE_RESPONSE_TO_EXTRACELLULAR_MATRIX	> Genes up-regulated by growing HMEC-E6 cells (mammary epithelial cells damaged by expression of HPV-16 E6 [GeneID=1489078]) in extracellular matrix (ECM).	IFI16	IFI35	IFI6	IFIT1	IFIT2	IFIT3	IFITM1	IFNGR1	IRF1	IRF7	ISG15	MX1	OAS1	PSMB10	PSMB8	PSMB9	STAT1
BOWIE_RESPONSE_TO_TAMOXIFEN	> Genes up-regulated  by tamoxifen [PubChem=5376] in HMEC-E6 cells (mammary epithelial cells damaged by expression of HPV-16 E6 [GeneID=1489078]).	CCL5	IFI16	IFI27	IFI35	IFI6	IFIT1	IFIT2	IFIT3	IFITM1	IFNGR1	IRF1	IRF7	IRF9	ISG15	MX1	OAS1	OAS2	STAT1
BOYAULT_LIVER_CANCER_SUBCLASS_G123_DN	> Down-regulated genes in hepatocellular  carcinoma (HCC) subclass G123, defined by unsupervised clustering.	ACAA1	ACAA2	ACADL	ACSM5	ALAS1	ASPA	CBR4	CFI	CUX2	DCXR	DMD	ECHDC2	ECM2	EPHX2	ETFDH	ETNK2	EXPH5	F8	FAS	FGA	FYN	GABARAPL1	GABARAPL3	GCDH	GOT2	GRHPR	HADH	HAO1	HPD	HYAL1	ITIH4	MAT1A	MLYCD	MSRA	MTHFD1	NR1I2	PCK2	PRODH2	PROZ	PSD3	RCL1	RGN	RIDA	SEC14L2	SLC16A2	SLC25A15	SLC27A5	SLC28A1	SLC4A4	SLC6A12	ST3GAL6
BOYAULT_LIVER_CANCER_SUBCLASS_G123_UP	> Up-regulated genes in hepatocellular  carcinoma (HCC) subclass G123, defined by unsupervised clustering.	ACLY	ATAD2	BARD1	CACYBP	CAPRIN1	CBX1	CCNB2	CCT3	CD24P2	CD24P4	CKAP4	CPD	CPSF6	DUSP12	ENAH	FABP5	GINS1	HAT1	ISG20L2	KIF20A	KPNA2	LARP4B	MAP4K3	MRPL9	NT5DC2	PEG10	PLCB1	PNMA1	POGK	PON2	PRKCI	PRKDC	RBM3	RFC4	SAC3D1	SGCE	SHC1	SMC4	SNRPB	SNRPD1	SNRPE	SUCO	TMPO	TUFT1	UBAP2L	VIL1
BOYAULT_LIVER_CANCER_SUBCLASS_G12_DN	> Down-regulated genes in hepatocellular carcinoma (HCC) subclass G12, defined by unsupervised clustering	ABCG2	ACSL5	ADI1	ALDH1L1	FAH	FAM13A	GCKR	GSTA3	HGD	HHLA3	HLF	PIK3C2G	QDPR	RUNDC3B	TSKU
BOYAULT_LIVER_CANCER_SUBCLASS_G12_UP	> Up-regulated genes in hepatocellular carcinoma (HCC) subclass G12, defined by unsupervised clustering	AFP	ARF1	ATRN	CAMSAP2	CEBPA	CHKA	CREB3L2	EFNA1	FBXW2	FGFR4	GORASP2	H1-0	HSPA14	LPGAT1	MFF	MKKS	MYH4	NCK2	NUAK1	PIGC	PRCC	RAP2A	RBM34	RCOR3	RPS6KC1	SCAMP3	SLC29A1	SMYD3	SUN1	SYNJ2	TMEM106B	TMEM183A	TMEM260	TOR3A	TTC13	TUG1	UXS1	WDR26	YY1AP1	ZNF281
BOYAULT_LIVER_CANCER_SUBCLASS_G1_DN	> Down-regulated genes in hepatocellular carcinoma (HCC) subclass G1, defined by unsupervised clustering	ABCB1	ABHD2	ACYP2	AK2	ALDH1A1	BLCAP	BTN3A2	BTN3A3	CDC14B	COQ9	CRYBG1	CTBS	CTSB	CYP4F11	CYP7B1	DGLUCY	GADD45A	GBE1	GCHFR	GCLC	GCLM	GLRX	HMOX2	HSD17B10	KAT2B	KLF9	LAP3	MBNL2	MPDZ	PRSS53	SDHB	SLC16A1	SLC39A8	SPSB1	TLR3	TMED5	TRIM2	VKORC1	ZNF330	ZNF593
BOYAULT_LIVER_CANCER_SUBCLASS_G1_UP	> Up-regulated genes in hepatocellular carcinoma (HCC) subclass G1, defined by unsupervised clustering	ABCC10	ABHD3	ADAR	ADGRG1	AHNAK	AHSA2P	ARHGEF3	ARID3A	ATP2B1	ATP5MC2	B4GALT3	BRD3	C2CD5	CACNA1D	CCZ1	CDK19	CLDN7	CRNKL1	CTNND2	CXADR	DCPS	DDR1	DENND2B	DHRS7	DNAJC9	EDEM3	ELP1	EPHB4	EXOC2	F11R	FAM168B	FNBP1	HIC2	HNRNPA0	HOOK2	IDUA	IGF2	INPP5A	KCTD3	KDM5B	KLHL23	LAD1	LBR	LLGL2	LMNA	MAP4K4	MAPK13	MARCHF3	MATN2	MEX3D	MGP	MMP11	MPZL1	MYO5C	MYRF	NAP1L1	NBPF10	NCOA3	NREP	NRXN3	NTAN1	NUP133	PAIP1	PDCD4	PDGFA	PEG3	PIAS4	PLPP2	PLXNA2	POGZ	PRPF4B	PRR15L	PRRC2C	RABGAP1	RABIF	RBFOX2	RBM8A	RO60	RPA1	RPL17	RPLP0	RPS19	S100A14	SAYSD1	SEPHS1	SETDB1	SFI1	SMARCA1	SMARCC1	SMG7	SOX13	SOX9	SPINT1	SPINT2	SREBF2	SREK1IP1	ST14	STT3A	TAX1BP3	TIA1	TJP3	TLR5	TMEM63A	TNFSF4	TPR	TRIOBP	TTC3	TTLL4	UBAP2	UBXN7	ZNF143	ZNF165	ZNF468	ZNF551	ZNF83	ZSCAN18
BOYAULT_LIVER_CANCER_SUBCLASS_G2	> Genes in hepatocellular carcinoma (HCC) subclass G2, defined by unsupervised clustering.	ALDOC	AMIGO2	ARHGEF40	CD58	CNPY2	DEGS1	ENPP2	EPHA1	FHOD3	HIP1	INHBB	INTS7	ITGA5	KIF14	KLHL7	MCTP1	MEIS2	MLLT11	MOAP1	MOSPD1	NAV3	PAN2	RPN2	RRAS2	SAP130	SATB2	SDF2L1	SLC2A6
BOYAULT_LIVER_CANCER_SUBCLASS_G23_DN	> Down-regulated genes in hepatocellular carcinoma (HCC) subclass G23, defined by unsupervised clustering.	ACO1	CDO1	COBLL1	N4BP2L1	PDE2A	PTH1R	RAMP3	SERPINF2	SORD	STARD5
BOYAULT_LIVER_CANCER_SUBCLASS_G23_UP	> Up-regulated genes in hepatocellular carcinoma (HCC) subclass G23, defined by unsupervised clustering.	ABCG1	ARFGEF2	ARPC1A	BUB1B	CCNE2	CENPA	CENPU	COCH	DBF4	DDOST	DLGAP5	DNAJC6	ECT2	FEN1	H2AZ1	HLTF	IARS1	IGF2BP3	KIAA0100	KIF4A	MAPK1	MCM2	MCM3	MCM6	MEMO1	MKI67	NARF	NDUFA4L2	NEK2	NPC1	OIP5	PKM	PTH2R	RRAGD	RRM1	SFN	SLBP	SLC26A2	SLC38A1	SLC39A6	SLC50A1	SMC2	SUZ12	TFPI	TFRC	TMEM251	TUBG1	TWF1	TYMS	UBE2S	UPF3B	USP1	XK
BOYAULT_LIVER_CANCER_SUBCLASS_G3_DN	> Down-regulated genes in hepatocellular carcinoma (HCC) subclass G3, defined by unsupervised clustering.	ACADVL	ACAT1	ALAD	ALDH5A1	APLNR	ASGR2	CA5A	CD302	CFH	COL18A1	COX7A1	CPB2	CPN2	CRYL1	CYP27A1	DHTKD1	ECHS1	F7	FMO4	FXYD6	GAMT	GGCX	GIMAP5	GPLD1	IFIT1	KNG1	MASP1	MAT2A	MGMT	MTARC2	PCSK6	PIK3R1	PON1	PRG2	RARRES2	SARDH	SELENBP1	SERPINF1	SERPING1	SLC25A20	SLC2A2	SLC38A3	SMARCA2	SORBS2	TF	TMEM176B	TMEM204	TMPRSS6	TNS2	TNXA	TST	TTC38	ZCCHC24
BOYAULT_LIVER_CANCER_SUBCLASS_G3_UP	> Up-regulated genes in hepatocellular carcinoma (HCC) subclass G3, defined by unsupervised clustering.	ACACA	ACTL6A	ADSL	AGA	AIMP1	ANP32E	ARPC4	ARPP19	ASAP1	ATIC	BOP1	BRD7	BUB1	C5orf22	CANT1	CASC3	CBX3	CCDC86	CCNA2	CCT2	CCT4	CCT5	CDC6	CENPM	CEP55	CKLF	CLIC1	COIL	COPS5	CSDE1	CSNK1D	CYB5B	DHX15	DKC1	DNAJC10	DR1	DUSP3	EBNA1BP2	EIF2S1	EIF3B	EIF3H	EIF4A3	ELOC	EMC1	EML4	ENO1	ENOPH1	EZH2	FAM50A	FANCI	FNBP1L	FTH1	FXR1	G6PD	GLA	GMFB	GNB1	GNL3	GOLT1B	GPN1	GTF3C3	H2BC21	HGS	HJURP	HMMR	HNRNPR	IPO5	IPO7	ITGB1BP1	JPT1	KDM3A	KIF1B	KIF2A	KIF2C	KLC1	KPNB1	LANCL1	LPCAT1	LRP12	LRRC59	MAD2L1	MAPRE1	MARCKS	MED1	MED24	MELK	MMD	MPV17	MPZL2	MRPL42	MRTO4	NARS1	NCAPD2	NCAPG	NDC1	NDC80	NDRG1	NGRN	NLE1	NME1	NME2	NOL11	NPEPPS	NRAS	NSF	NTAQ1	NUP107	NUP155	NUP37	PAK1IP1	PAPOLA	PDCD2	PFN2	PGD	PGK1	PHB	PHLDA2	PIGF	PLEKHF2	PLOD2	POLR2K	PPP1CC	PPP2R3C	PRIM1	PRKAR1A	PRMT5	PSMC4	PSMC6	PSMD11	PSMD14	PSME3	PTBP2	PTGES3	PTP4A2	PUS7	PWP1	RAD21	RAD51AP1	RBBP4	RBM28	RFC3	RIT1	RPL8	RPRD1A	SAP30BP	SEC61G	SLC16A3	SLC38A6	SLC52A2	SLC7A1	SMAD2	SMC1A	SMG8	SNRPA1	SNRPD2	SNX7	SRI	SRM	STMN1	SUB1	TACC3	TAF2	TBL1XR1	TDG	TGIF1	TIPIN	TMEM185B	TMX1	TOPBP1	TPD52	TPD52L2	TPRKB	TRIM31	TRIP13	TSN	TTK	TXN	UBE2V2	UBR5	UCK2	UGCG	USP14	USP3	UTP18	VMP1	WASHC5	WDR12	WDR45B	XPO1	ZWILCH
BOYAULT_LIVER_CANCER_SUBCLASS_G56_DN	> Down-regulated genes in hepatocellular carcinoma (HCC) subclass G56, defined by unsupervised clustering.	AGPAT2	BHLHE40	CCN2	F2RL1	HPS5	IER3	IL4R	LGALS3BP	MAFF	NAV2	NCALD	PLD1	QSOX1	RAB27A	THBS2	TRIB1	VNN3
BOYAULT_LIVER_CANCER_SUBCLASS_G56_UP	> Up-regulated genes in hepatocellular carcinoma (HCC) subclass G56, defined by unsupervised clustering.	CPPED1	DPP4	DUT	GLUL	LAMA3	NEDD4	REG3A	RHBG	SMYD2	SPARCL1	TBX3
BOYAULT_LIVER_CANCER_SUBCLASS_G5_DN	> Down-regulated genes in hepatocellular carcinoma (HCC) subclass G5, defined by unsupervised clustering.	ARHGDIB	ARL4C	BCL3	CELF2	CLEC2B	CYBA	DAB2	EMP3	EZR	HLA-DPA1	HLA-DPB1	HMGN3	ICAM1	IFI16	IFI44	IL10RA	LAPTM5	PELI1	PTGER4	RAB31	S100A11	SEL1L3	SIRPA	SIRPAP1	STAT1	TGM2	THEMIS2	WIPF1
BOYAULT_LIVER_CANCER_SUBCLASS_G6_DN	> Down-regulated genes in hepatocellular carcinoma (HCC) subclass G6, defined by unsupervised clustering.	AGO2	CDH1	CMTM6	GATA6	HES1	INPP1	LDLR	LSR	NUP98	OSBPL9	RAB27A	RFTN1	RRBP1	SDC4	SLC20A1	SYT17	TNFSF10	TNS1	TRIM15
BOYAULT_LIVER_CANCER_SUBCLASS_G6_UP	> Up-regulated genes in hepatocellular carcinoma (HCC) subclass G6, defined by unsupervised clustering.	ACSL6	ACSS3	ACTN2	AP3S1	ASPSCR1	ATP6V0E2	BCAP31	BMP4	BPNT2	C1orf112	C1QTNF3	CBR1	CCDC170	CEMIP2	COL7A1	CRYZ	CTNNA2	CTNNBL1	DYNC1I1	EFR3A	FBXL5	FHIT	GALNT1	GGH	GREB1	HEXA	HSDL2	ITPR2	LEF1	LGALS8	LPIN1	MARCHF8	MERTK	MLEC	MME	NEK3	NPR2	PANX1	PARVB	PREB	RAB4A	REG1A	RHOBTB1	RNF43	SAMM50	SEPTIN4	SIAH2	SLC13A3	SLC22A11	SLC22A4	SLC5A6	SLC6A2	SULT4A1	TBCA	TCEAL1	THSD1	TIMM17A	TMCC1	TRIB2	TTC9	UGGT1	VSNL1	VSTM4	WASHC3	YPEL1	ZBTB18
BRCA2_TARGET_GENES	> Genes containing one or more binding sites for UniProt:P51587 (BRCA2) in their promoter regions (TSS -1000,+100 bp) as identified by GTRD version 20.06 ChIP-seq harmonization.	AAGAB	AASDHPPT	ABHD16A	ABLIM1	AC004816.1	AC005324.3	AC005498.3	AC005759.1	AC007216.4	AC008972.2	AC009065.4	AC010210.1	AC023355.1	AC069224.1	AC072061.1	AC090200.1	AC091057.1	AC092287.1	AC096734.2	AC100861.1	AC124068.2	AC138627.1	ACAA1	ACD	ACIN1	ACOT9	ACOX2	ACP2	ACP6	ADD3-AS1	ADGRF5	ADGRG1	ADGRV1	ADNP	ADRA1D	ADRM1	AFF1	AGBL5	AGBL5-AS1	AHI1	AHNAK	AK1	AK2	AK6	AKAP1	AKAP8L	AKIRIN1	AKR1A1	AKT1S1	AKT2	AL121821.2	AL132639.2	AL157911.1	ALDH4A1	ALG1	ALG13	ALOX12-AS1	ALPK2	AMOTL2	ANAPC13	ANKMY2	ANKRD10	ANKRD12	ANKRD13A	ANKRD17	ANO10	ANP32E	ANXA8	AP001922.1	AP002478.1	AP005329.1	AP3S1	AP4M1	APMAP	APTX	AQP7	ARAP1	ARF4	ARF4-AS1	ARFRP1	ARHGAP27	ARHGEF17	ARHGEF37	ARID1A	ARID4B	ARL6IP6	ARMH3	ARPC4	ARPC4-TTLL3	ARPC5	ARPC5L	ARRB2	ARRDC1	ASAH1	ASH1L	ASPM	ATAD5	ATF7	ATF7-NPFF	ATG101	ATG12	ATG16L2	ATM	ATP13A4	ATP5F1E	ATP5MG	ATP5PD	ATP6V0C	ATP6V0E1	ATP6V1C1	ATP6V1H	ATP8A1	ATPSCKMT	ATRAID	ATRNL1	ATXN2L	B3GALT4	B3GALT6	BAZ2A	BBIP1	BBS4	BCAR3	BCCIP	BCKDHA	BCL2L12	BCL2L13	BCL6	BCL9	BLM	BLNK	BLOC1S6	BNIP1	BOLA1	BORCS7	BRAT1	BRF2	BSCL2	BTAF1	BTBD10	BTBD8	BZW1	BZW2	C10orf88B	C11orf1	C11orf68	C14orf93	C16orf72	C17orf80	C18orf32	C19orf25	C19orf44	C20orf194	C21orf91	C4orf47	C5orf15	C5orf34	C6orf226	C6orf62	C8orf74	C8orf82	C9orf16	CA13	CACNB3	CAGE1	CALD1	CALM3	CALR3	CAPN10	CAPN6	CAPS2	CASP8	CASZ1	CATSPER1	CBLL1	CBY1	CCAR2	CCDC14	CCDC171	CCDC82	CCDC85C	CCDC88A	CCDC88B	CCDC9	CCNA1	CCNB3	CCND1	CCND2	CCND3	CCNT2	CCT5	CCZ1B	CD151	CD164	CD9	CDC40	CDC42SE1	CDC45	CDC7	CDCA7L	CDIPT	CDIPTOSP	CDK13	CDK16	CDK5	CDKL3	CDKN2C	CDON	CDV3	CELSR3	CENPE	CENPJ	CENPN	CENPP	CENPU	CEP192	CEP250	CEP55	CEP57L1	CEP63	CEP72	CEP95	CES2	CFAP221	CFAP298	CFAP298-TCP10L	CFAP36	CFAP77	CFB	CHCHD1	CHCHD2	CHD6	CHD8	CHID1	CHMP2A	CHMP4A	CHPF	CHRAC1	CHST11	CIC	CIP2A	CIRBP	CITED1	CIZ1	CLASP1	CLCA2	CLN6	CLN8	CMC2	CNOT10	CNOT6	CNOT9	COG2	COMMD6	COMTD1	COPS4	COPS5	COPS8	COQ10B	COQ6	COQ8B	COX18	COX20	CPE	CPEB3	CPEB4	CPNE1	CPSF2	CPSF3	CREB1	CREB3L4	CREBRF	CRTC3-AS1	CRY1	CRYZL1	CSMD2	CSNK1A1	CSNK2A1	CSPP1	CSTA	CSTB	CTC-338M12.4	CTNNBIP1	CTSB	CTU1	CUL2	CUL4B	CUL9	CWC27	CWF19L2	CXorf56	CXXC5	CYP51A1	CYP51A1-AS1	CYREN	CYTH1	DAP3	DAW1	DAXX	DBT	DCAF11	DCAF8	DCUN1D3	DDAH2	DDIAS	DDX11	DDX11-AS1	DDX19B	DDX5	DDX54	DDX59	DENND2B	DGAT2	DIAPH1	DIS3L	DISP3	DKK1	DLGAP5	DLST	DMAP1	DMXL1	DNAAF3	DNAJA1	DNAJB11	DNAJC14	DNAJC28	DNAJC5	DNM1	DNMT1	DOCK4	DOHH	DOT1L	DPH3	DPM1	DPP9	DRAIC	DRAM1	DRAP1	DRG2	DTWD2	DUBR	DUS4L	DUSP23	DUT	DVL2	DZIP1L	DZIP3	E2F6	EBAG9	ECE1	EDC4	EED	EEF1A1	EEF1D	EEF2K	EEF2KMT	EGLN2	EHD2	EID1	EIF1	EIF1B	EIF1B-AS1	EIF2A	EIF2AK3	EIF2AK3-DT	EIF2AK4	EIF2D	EIF3B	EIF4A1	EIF4ENIF1	EIF4G3	ELAVL1	ELAVL2	ELF1	ELL	ELOVL1	ELP2	ELP3	EMC3	EMC3-AS1	EMG1	ENDOV	ENO3	ENPP2	EPB41L4A-AS1	EPG5	EPHB2	EPHX1	EPN1	EPS15	ERCC5	ERCC6L2	ERI2	ESRRG	ESYT1	ESYT2	ETV2	EWSR1	EXOSC5	EXOSC6	F3	FABP3	FABP5P3	FAIM2	FAM104A	FAM110A	FAM120C	FAM133B	FAM156A	FAM157A	FAM161B	FAM162A	FAM182B	FAM185A	FAM198B-AS1	FAM20B	FAM21EP	FAM227A	FAM228B	FAM229B	FAM53C	FAM83E	FAM86DP	FAM86FP	FAM86JP	FANCI	FARS2	FASTK	FBXL14	FBXO15	FBXO24	FBXO33	FBXW7	FCHO1	FCHO2	FCHSD2	FER	FGFR1OP2	FIRRE	FKBP8	FLCN	FLOT1	FMC1-LUC7L2	FOS	FOSL1	FOSL2	FRAT1	FRAT2	FRMD5	FRMD6	FSIP1	FSTL3	FUS	FUT10	FUZ	FYTTD1	FZR1	GABARAPL1	GABPB2	GALE	GALNT10	GALT	GANC	GATC	GBAP1	GCA	GCLC	GDF15	GDF5	GDF9	GET3	GFPT2	GGPS1	GHR	GINS2	GIPC1	GLCCI1	GLI3	GNAL	GNAS	GNB2	GNG3	GNL1	GOLGA3	GPAT4	GPATCH2	GPI	GPR108	GPR173	GPR180	GPS2	GRAMD2B	GRB7	GRIPAP1	GRPEL2	GRPEL2-AS1	GSPT1	GSTO2	GTF3C2	GTF3C3	H1-4	H2AC20	H2AC21	H2BC17	H2BC21	H2BC6	H4C11	H4C4	HACD2	HADHA	HADHB	HAGHL	HAP1	HAUS8	HDAC1	HDAC2	HDAC2-AS2	HDLBP	HECTD4	HELLS	HERC4	HEY1	HGSNAT	HINT2	HINT3	HMGA2-AS1	HMGB1	HMGCL	HMGCR	HMOX2	HNRNPH3	HNRNPL	HSD17B8	HSPA1A	HSPA8	HTR5A	HYAL2	HYOU1	IBA57	IBA57-DT	IDH1	IDI1	IER2	IER3-AS1	IFI16	IFIH1	IFRD1	IFT122	IFT46	IFT52	IFT74	IL23A	IL6ST	INAVA	INKA2	INKA2-AS1	INO80C	INTS10	INTS13	IQCH	IRF3	ISG20	ISLR2	IST1	ITFG2	ITFG2-AS1	ITGB1BP1	ITPRIPL2	ITSN1	JMJD1C	JMJD4	JMJD7	JMJD7-PLA2G4B	JRKL	JUN	JUP	KANSL1	KANSL3	KBTBD3	KCNAB2	KCNIP2-AS1	KCTD2	KDM4C	KDSR	KIAA0100	KIAA0586	KIAA0753	KIAA2013	KLHL22	KLHL28	KMT5A	KRT5	KRT7	KRT7-AS	KRT86	KTN1	KTN1-AS1	LARP4	LATS2	LGALS1	LGMN	LIN54	LINC00167	LINC00271	LINC00449	LINC00476	LINC00869	LINC00870	LINC00882	LINC00910	LINC00941	LINC01004	LINC01135	LINC01184	LINC01315	LINC01358	LINC01719	LINC01852	LINC02018	LINC02029	LINC02236	LINC02354	LINC02453	LINC02614	LINC02867	LIPE	LIPE-AS1	LIPT1	LNCOC1	LNPEP	LPAR5	LRATD2	LRCH4	LRPPRC	LRRC14	LRRC41	LRRC47	LRSAM1	LSG1	LSR	LTBP4	LUARIS	LYRM1	LYRM4	MAD1L1	MADD	MAF	MAGIX	MAGOH	MAGOHB	MAN2A2	MANBA	MAOA	MAP3K14-AS1	MAP3K9	MAP7D1	MAPK11	MARCHF10	MARF1	MAST4	MAST4-AS1	MAT1A	MAT2A	MBNL1	MBNL3	MBTD1	MCFD2	MCL1	MCM4	MCM7	MCRIP2	MCTP2	MDK	MDM2	MDP1	MEAK7	MED18	MED19	MED24	MED26	MEIG1	MEIS1	MEIS1-AS3	MEIS2	MEMO1	MFN1	MFSD4B	MGRN1	MIA2	MIA3	MIB1	MIB2	MICAL3	MICALL1	MICB	MICOS10	MICOS10-NBL1	MIR100HG	MIR210HG	MIR3189	MIR4530	MIR4733	MIR4757	MIR5087	MIR7-3HG	MITD1	MLEC	MLST8	MMP14	MMP25-AS1	MNT	MOB4	MOCS3	MORN2	MORN5	MPHOSPH6	MPND	MRE11	MROH8	MRPL12	MRPL13	MRPL30	MRPL43	MRPL45P2	MRPL46	MRPL53	MRPS11	MRPS24	MRPS27	MRPS36	MSTO2P	MSX1	MTAP	MTBP	MTCH1	MTDH	MTERF3	MTMR14	MTMR4	MTO1	MTPN	MYG1	MYH9	MYL12A	MYL12B	MYL6	MYLK-AS1	MYO9B	MYORG	MYT1	N4BP1	NAB1	NANOS3	NBDY	NBL1	NBPF1	NBPF11	NBPF12	NBPF3	NCAPD3	NCOA2	NDE1	NDOR1	NDST2	NDUFA6	NDUFA6-DT	NDUFA9	NDUFAF1	NDUFB1	NDUFB2	NDUFB5	NDUFB8	NDUFV2-AS1	NDUFV3	NECAB3	NECTIN3	NECTIN3-AS1	NEU3	NF1	NFKB2	NFKBID	NFXL1	NGEF	NKAP	NLGN2	NMRAL1	NOCT	NOL8	NOLC1	NOP56	NPAT	NPB	NR1H3	NR6A1	NRM	NRSN2-AS1	NT5C3A	NT5DC3	NUDCD1	NUDT16	NUDT9	NUF2	NUMA1	NUMBL	NUS1	NXN	OGA	OGG1	OPA1	OSBP	OTUB1	OXNAD1	OXR1	PA2G4	PACSIN2	PADI1	PAFAH1B3	PAICS	PAN2	PAPPA-AS2	PARD6A	PARK7	PAXIP1	PAXIP1-DT	PCBP2	PCDH7	PCDH9-AS3	PCGF1	PCLAF	PCNX4	PCSK4	PCSK7	PCYOX1L	PDE2A	PDE4DIP	PDIK1L	PDP1	PDXDC1	PDXDC2P	PDXDC2P-NPIPB14P	PEF1	PEF1-AS1	PER2	PFDN4	PGGT1B	PGM3	PHB2	PHF1	PHF11	PHF12	PHIP	PHKA2	PHLDB1	PHLDB2	PHRF1	PI4KA	PICALM	PIF1	PIGL	PIK3CB	PIK3R1	PIK3R3	PIKFYVE	PIP4K2B	PIP5K1A	PIPOX	PISD	PJA2	PKIA	PKM	PKNOX1	PLCD3	PLEKHA8	PLEKHB2	PLEKHG5	PLPP6	PLS1	PLXNA3	PLXNB1	PMF1	PMM1	PMS1	PMVK	PNISR	PNMA1	PNN	PNPLA6	POC1A	POGZ	POLB	POLD1	POLDIP3	POLG	POLG2	POLR1A	POLR1B	POLR1G	POLR2A	POLR2H	POLR2L	POLR3E	POM121C	PON2	POR	PPAT	PPFIA3	PPFIBP1	PPIA	PPIB	PPM1L	PPOX	PPP1CA	PPP1R13L	PPP1R3F	PPP6R1	PPT2	PPT2-EGFL8	PQBP1	PRCP	PRDM1	PRDM10	PRDX2	PRKAG2	PRKCA	PRKCE	PRKCI	PRKG1-AS1	PRKRIP1	PRLR	PRMT1	PRMT5-AS1	PRPF40A	PRR3	PRRC2A	PRRT1	PRRT2	PSIP1	PSMA6	PSMA7	PSMB9	PSMD7	PSMD8	PTCD2	PTCD3	PTDSS1	PTGER4	PTOV1	PTOV1-AS1	PTP4A2	PTPRE	PYGO2	QPCTL	QRICH1	R3HCC1	R3HCC1L	RAB14	RAB26	RAB28	RAB3A	RAB4B	RAB4B-EGLN2	RACK1	RAD17	RAD23A	RAET1K	RALY	RANBP10	RAP2B	RARA	RARG	RAVER1	RBBP6	RBM12	RBM23	RBPJ	RCL1	REEP3	REEP6	RERE	REXO2	RFX5	RGS5	RGS9	RHBDD3	RHOF	RIBC1	RIOK1	RIT1	RITA1	RMND5A	RMND5B	RN7SL473P	RNA5SP354	RNASEH2B	RNASEH2C	RNASEK	RNASEK-C17orf49	RNF14	RNF213-AS1	RNF214	RNFT1	RNFT1-DT	RNPS1	RNU11	RNU12	RNU4-2	RNU5A-1	RNU5D-1	RNU5E-1	RNU5E-4P	RNVU1-21	RNVU1-22	RNVU1-24	RNVU1-26	RNVU1-27	RNVU1-28	RNVU1-2A	RNVU1-30	RNVU1-34	ROBO1	ROBO4	RPA3	RPL12	RPL13	RPL19	RPL22	RPL23A	RPL35	RPL38	RPL39	RPLP0P2	RPLP1	RPN2	RPRD1B	RPS17	RPS24	RPS27	RPS28	RPS6	RPS6KC1	RSL1D1	RSPH3	RTKN2	RTN4	RTN4RL2	RUBCN	RUSC1	RUSC2	RWDD2A	S100A10	S100A4	SAC3D1	SAMM50	SAP30BP	SAR1B	SCAMP3	SCARB1	SCG5	SCNN1A	SCO1	SCUBE1-AS1	SDF4	SECISBP2	SELENOH	SELENOW	SEMA6A	SEPTIN11	SEPTIN2	SEPTIN4-AS1	SEPTIN6	SEPTIN9	SERP1	SESN1	SETDB2	SF3B6	SGK1	SGK3	SGO1	SGO1-AS1	SGO2	SH3BGRL3	SHANK2	SHC4	SHISA4	SHROOM1	SIAE	SIDT2	SIGMAR1	SIRT2	SLBP	SLBP-DT	SLC12A2	SLC22A4	SLC25A16	SLC25A26	SLC25A45	SLC26A6	SLC27A5	SLC35E2A	SLC35E2B	SLC35F2	SLC39A6	SLC3A2	SLC41A2	SLC41A3	SLC5A6	SLC66A3	SLC6A15	SLC7A8	SLFN12	SLFN5	SMAGP	SMARCAL1	SMARCAL1-AS1	SMARCD2	SMC1A	SMC3	SMG1	SNAP29	SNAP47	SNHG25	SNHG29	SNORD104	SNORD118	SNORD13	SNORD42B	SNORD49A	SNORD95	SNRNP35	SNRNP70	SNRPD2	SNX8	SOCS5	SOD1	SOD2	SOX12	SP3	SPAG5	SPART	SPATA17	SPATA24	SPATA2L	SPATA7	SPIN2B	SPRED2	SPTLC2	SREK1	SREK1IP1	SRI	SRP14-AS1	SRP54	SRP54-AS1	SRPK1	SRPK2	SRXN1	SS18	SS18L1	SSB	SSR3	SSRP1	ST7-OT4	STAG3L2	STAG3L3	STAP2	STARD13	STARD3NL	STAT2	STAT5A	STK35	STN1	STRIP2	STUB1	STX16	STX16-NPEPL1	SUCLA2	SUCLA2-AS1	SUCO	SUPT4H1	SUZ12P1	SYAP1	SYN1	SYNCRIP	SYNE1	SYS1	SYS1-DBNDD2	SYT7	SYTL1	SYVN1	TACC1	TACO1	TADA3	TAF12	TAF15	TAF8	TAF9	TAFA2	TARDBP	TARS2	TAX1BP1	TAX1BP1-AS1	TBC1D17	TBCCD1	TBK1	TBX3	TCAIM	TCAM1P	TCEA1	TCF12	TCF4	TCP11L2	TDGF1P2	TENM3	TENM3-AS1	TENT2	TENT5B	TFAP2A-AS1	TFE3	TFEB	THAP7	THAP7-AS1	THEM6	THOC6	THUMPD3-AS1	TIGD5	TIMM17B	TIMM21	TIMM9	TJP2	TJP3	TLCD2	TLR3	TM4SF1-AS1	TM7SF2	TM9SF2	TMBIM1	TMEM170A	TMEM19	TMEM198	TMEM198B	TMEM203	TMEM219	TMEM230	TMEM250	TMEM253	TMEM256	TMEM256-PLSCR3	TMEM260	TMEM263	TMEM40	TMEM87A	TMEM9B	TMEM9B-AS1	TNC	TNFRSF10A	TNK2	TOB2	TOGARAM1	TOM1L1	TOR1AIP1	TOX4	TP53I3	TP73	TPBG	TPM1	TPM3P9	TPRA1	TPRKB	TPX2	TRAK1	TRAPPC13	TREX1	TRIM23	TRIM29	TRIM69	TRIP4	TRIQK	TSC1	TSEN34	TSFM	TSG101	TSGA10	TSLP	TSNAX	TSNAXIP1	TSPAN1	TSPAN10	TSPAN4	TTC30B	TTC7A	TTC9C	TTI2	TTLL13P	TTLL7	TUBB4BP7	TUBE1	TUFT1	TUT7	TVP23B	TWF1	TWNK	TXLNA	TXNDC17	TYMS	TYMSOS	TYW1	UBA1	UBA3	UBAC2	UBB	UBE2A	UBE2B	UBE2D3	UBR2	UCHL3	UFD1	UFL1	UFL1-AS1	UFSP2	UIMC1	ULK4	UNC5B	UPP1	UQCRBP2	UQCRC2	UQCRH	UQCRQ	UROS	USE1	USF1	USP15	USP3	USP37	UTP18	VBP1	VDR	VILL	VPS26B	VPS37C	VPS45	VPS72	VPS8	VSIG10L	VWA7	WASF1	WASF2	WASH3P	WASHC2A	WASL	WASL-DT	WDR12	WDR24	WDR37	WDR4	WDR44	WDR5	WDR5-DT	WDR5B	WDR73	WRAP53	WTAP	WWOX	XKR6	XXYLT1	YWHAQ	YY1AP1	ZBTB1	ZBTB12	ZBTB22	ZC3H10	ZCCHC24	ZDHHC2	ZDHHC5	ZDHHC9	ZFAND3	ZFP91	ZFP91-CNTF	ZNF101	ZNF146	ZNF219	ZNF263	ZNF274	ZNF277	ZNF282	ZNF286A	ZNF286B	ZNF3	ZNF30	ZNF30-AS1	ZNF300	ZNF311	ZNF33A	ZNF33B	ZNF383	ZNF41	ZNF410	ZNF449	ZNF45	ZNF451-AS1	ZNF470	ZNF513	ZNF518A	ZNF564	ZNF565	ZNF584	ZNF600	ZNF609	ZNF639	ZNF703	ZNF75D	ZNF761	ZNF774	ZNF815P	ZNF821	ZNF845	ZNF846	ZNF865	ZSCAN16-AS1
BREUHAHN_GROWTH_FACTOR_SIGNALING_IN_LIVER_CANCER	> Growth factor signaling components up-regulated  in hepatocellular carcinoma (HCC).	AXIN1	AXIN2	CTNNB1	DACT1	EGFR	ERBB2	FZD7	HGF	IGF2	MET	PIN1	TGFA	TGFB1	TGFBR1	TGFBR2
BROWNE_HCMV_INFECTION_14HR_DN	> Genes down-regulated in primary fibroblast cell culture after infection with HCMV (AD169 strain) at 14 h time point that were not down-regulated at the previous time point, 12 h.	ABCA2	ABCC1	ACAT2	ACKR3	ACOX1	ADA	ADD1	ADD3	ADGRL2	ADH1C	AGFG1	AGGF1	AHNAK2	AKAP13	ALMS1	AMOT	ANXA2	AP3S2	AP4M1	APOBEC3B	APPBP2	AQP4	ARHGEF17	ASL	ATG5	ATP2A2	AXL	BAX	BCKDHB	BLK	BLVRB	BMX	BTN3A2	BTN3A3	BUB1B	CA5A	CAND2	CAP2	CASP1	CCDC22	CCL2	CCNB2	CDC14B	CDC25B	CDH13	CDH6	CEBPD	CENPE	CEP290	CHEK2	CHML	CIT	CLDN4	CLUAP1	CMAHP	CPSF1	CRADD	CRYBG1	CXCL13	CYP1B1	CZIB	DDX17	DELE1	DENND2B	DENND3	DESI1	DHFR	DIAPH2	DKK1	DMAC2L	DST	DTNA	DTYMK	DYNC1I2	DYNC2LI1	DYRK4	EEA1	EGFR	EIF3A	EIF3J	EPPIN	ERBB2	ERCC2	ERCC6	ERG28	ERLIN2	ETFB	ETV1	EXT1	FAH	FARS2	FAS	FGF13	FGF2	FGF7	FOXF2	FSCN2	G0S2	GALE	GAS1	GINS1	GJA4	GLOD4	GLRX	GLT8D1	GNG11	GPSM2	GRK5	GSTT2	GSTT4	H2AC13	H4C3	H4C9	HAS2	HIC1	HIPK2	HLA-DOA	HMBS	HMMR	HNRNPDL	HNRNPU	HOXA11	HOXB1	HSPA4	HSPB3	IL12B	INPP4B	IRF2	IRS1	ITGA2	ITGA3	ITPKA	JADE2	JCAD	LAMC2	LDLR	LIMK2	LMNA	LPAR1	LPXN	MAGEA10	MAP2K5	MARCKS	ME3	MECOM	MET	MGMT	MICAL2	MIPEP	MLH1	MMP16	MMP3	MNAT1	MPI	MRPS31	MT1A	MT1E	MT1F	MTCP1	MTIF2	MVP	MYO10	MYO1B	N4BP3	NDC80	NDUFAF1	NDUFB7	NDUFS2	NEK1	NEUROD1	NIPAL3	NIPBL	NIT1	NLGN4Y	NLRP1	NNMT	NORAD	NOTCH2	NPTX1	NR1D2	NR1H3	NUMA1	OCA2	OLFM4	PAPSS2	PARP4	PCLAF	PDE1C	PDE4DIP	PDE5A	PDGFRA	PDPN	PEX6	PIGCP1	PIK3CD	PLA2G5	PLAU	PLAUR	PLCD1	PLEC	PLPP3	PRKAB2	PRKCE	PRRX1	PRSS12	PSMB10	PSMD4	PSMG1	PTGER1	RAB1A	RAB27B	RAD50	RASA2	RBM10	RBMS3	RBPMS	REV3L	RGS20	RHOBTB3	RIOX2	RIPOR2	RORC	RRAS	RRAS2	RUFY3	S100A3	SERPINE1	SGCB	SGCD	SGSM3	SIPA1	SIRPA	SKIV2L	SLC10A2	SLC14A2	SLC16A2	SLC24A1	SLC25A12	SLC6A15	SLITRK5	SMAD3	SMAD6	SMARCE1	SMS	SOCS1	SPAG9	SPN	SPTB	STAMBP	STC2	STON1	SYNE1	SYNJ2	TAF1B	TCF7L2	TERT	THBS1	THPO	TIA1	TIAL1	TJP1	TK1	TM7SF2	TMCO6	TOX	TP53I3	TPM2	TRAF3IP2	TRAF3IP3	TRAK1	TRIO	TTF2	TUBA3C	TULP3	UBL3	UNC93A	VAMP4	VEGFC	VPS41	WNT5A	WWP2	XRCC1	ZCCHC24	ZFP36L1	ZFP36L2	ZFR	ZKSCAN1	ZNF135	ZNF205	ZNF7	ZNRF4
BROWNE_HCMV_INFECTION_18HR_DN	> Genes down-regulated in primary fibroblast cell culture after infection with HCMV (AD169 strain) at 18 h time point that were not down-regulated at the previous time point, 16 h.	ABCA8	ACOX2	ACSM3	ACTA1	ADAM12	ADD3	ADH1A	ALDH3B1	ALDH7A1	ALDOB	ANGPT1	ANGPTL2	ANXA2	APRT	ARHGAP1	ASL	AXL	B2M	BTBD2	CA12	CACNA1A	CARM1	CAVIN1	CBFA2T3	CCDC85B	CCDC88C	CD44	CD5L	CDC42EP2	CDH6	CEMIP	CEP250	CGB3	CIRBP	CLIP3	COL3A1	COL6A1	COL6A2	CRHBP	CTIF	CTSO	CZIB	DDT	DEFA1	DENND3	DHFR	DHRS12	DMAC2L	DST	DUSP1	EMILIN1	EPHB6	EPHX1	EPPIN	EPX	ERVK-28	ETV6	EXT1	FADS1	FAH	FGF13	FGF8	FKBP8	FYN	GAS2	GAS6	GATD3A	GLI3	GNB3	GNG11	GP9	GPR171	GPR176	GREM1	GSTA4	GSTT2	GUCY1A2	HOXB1	HSD17B2	ID1	ID2	IFNG	IGF2	IGHV4-34	INSIG1	IRS1	ITGAM	KCNF1	KCNK2	L3MBTL1	LINC00461	LINC01565	LOXL1	LPCAT4	LRRC17	LRRC32	MAP2K5	MAZ	MEGF8	MSC	MT3	MYC	MYLK	NDUFB7	NIPAL3	NME3	NUMA1	OBSL1	OCA2	OGG1	OPLAH	P2RY10	PAMR1	PCGF2	PCYT2	PDGFRB	PDPN	PLCD1	PLXNA3	PLXNB1	PLXND1	PMS2P1	PNLIP	PNOC	POLD4	PRKACG	PRKCB	PSG6	PSMB10	PTEN	PTGER1	PTGIS	PTPRD	RAB3B	RAC2	RAD23A	RASA4	RBMS3	RBPMS	RDH5	RECK	RFX1	RIN2	RPS6KA2	RRAS	S100A1	SEMA5A	SFPQ	SGCD	SHH	SLC22A18	SLC9A3	SNX17	SOCS1	SRI	SSPN	SURF1	TBCD	TEAD1	TGFB1I1	THBS1	THBS3	TKT	TNFRSF11B	TNIP1	TNS2	TPM4	TRAK1	TRIOBP	TTLL1	UGT2B7	UROS	VAMP4	VAMP5	VASH1-AS1	VCAN	VDR	WNT6	WWP2	YLPM1	ZFPL1	ZFR2	ZNF688
BROWNE_HCMV_INFECTION_24HR_UP	> Genes up-regulated in primary fibroblast cell culture after infection with HCMV (AD169 strain) at 24 h time point that were not up-regulated at the previous time point, 20 h.	ABAT	ABHD2	ABLIM1	ADARB1	ADGRG2	ADGRL1	AGL	AGO2	AK4	ALDH1A3	APEX2	ATP1B2	ATP6V0A1	ATP8A1	BAZ1A	BHLHE40	BID	BLMH	BRINP1	BRMS1	CAMK2G	CD83	CDC5L	CDK2	CHKA	CHRNA5	CLPTM1	CLTB	COIL	CREM	CSPG5	CTDP1	CXADR	CXCL2	CXCL8	DTNB	E2F3	E2F5	EEF1A2	EPCAM	EPHB2	ETV5	F2RL1	FGF9	FKBP1A	FKBP4	FOXA1	FZD5	GAL	GLS2	GORASP1	GPR18	GRPEL1	GYG2	HLTF	HTR7	ICAM1	IFI6	IL17RA	IPO13	KBTBD11	KEAP1	KHDC4	KMT2B	KNG1	LRP8	MAP3K9	MASP2	MCM5	MCM7	ME2	MED22	MERTK	METTL3	MSI1	MTF2	MYOZ3	N4BP1	NELFA	NEO1	NFATC2IP	NFKBIA	NPTXR	NR4A3	NUP98	OCLNP1	OLFM1	PAK2	PARP2	PCGF3	PDIA4	PDYN	PHF8	PLEK	PLXNA2	POU2F1	PPM1G	PPP3R1	PRIM1	PSMD3	RAB27A	RAB33A	RAB5C	RAB6B	RALGAPA1P1	RASGRP1	RORA	RRM2	RXYLT1	SEC23B	SF1	SH3GL3	SLC17A7	SLC25A4	SLC29A1	SNRPA1	SNRPB	SPR	SS18L1	ST7	STAT5B	SYNGR2	SYNGR3	TACR3	TAF5L	TBXA2R	TERF1	TESK1	TFF3	TGIF2	TMEM109	TMEM265	TNFRSF17	TOMM40	TRAF3IP1	TRIP10	TSC22D4	TSFM	TSPAN9	TSPYL5	UCP2	UNC13B	WNT11	ZHX2	ZNF195	ZNF536
BROWNE_HCMV_INFECTION_2HR_DN	> Genes down-regulated in primary fibroblast cell culture point after infection with HCMV (AD169 strain) at 2 h time point that were not down-regulated at the previous time point, 1 h.	ABCC1	ANXA2	AXL	BIRC5	CDC42EP2	CDKN1B	CENPA	CENPE	CENPF	COL13A1	CYP2J2	DGKE	DST	DUSP6	ERCC6	F3	GCDH	H1-2	IFIT2	IGFBP5	ITGA2	ITGA3	ITGA6	KIF23	KRT19	LPXN	MAB21L1	MMP3	MYC	NAP1L1	NPTX1	PAK2	PLAUR	PRIM2	PTPRR	RAB3B	RAD23A	SERPINE1	SGK1	SNAI2	STIP1	TCP11L1	TK1	TNP2	TPM2	TTC9	UBE2C	YLPM1
BROWNE_HCMV_INFECTION_48HR_DN	> Genes down-regulated in primary fibroblast cell culture after infection with HCMV (AD169 strain) at 48 h time point that were not down-regulated at the previous time point, 24 h.	ABCA4	ABCA6	ABCB6	ACACB	ACADVL	ACHE	ACP3	ACTG1	ACTR1B	ACY1	ADAMTS2	ADCYAP1R1	ADD1	AGTR2	AKR7A3	AKT3	AL109918.1	ALDH6A1	ALMS1	ANG	ANK1	ANXA2	AOX1	AP4M1	APRT	AR	ARHGAP6	ARHGEF11	ASPH	ATG13	ATG5	ATP2C1	ATP2C2	ATRX	ATXN3	BCHE	BCKDK	BICRAL	BRSK2	BSCL2	BTBD2	BTN3A2	C1orf21	C2orf27A	C3AR1	C8G	CA12	CACNA1A	CACNA1C	CALR	CAMP	CAPNS1	CAVIN1	CBY1	CCDC22	CCDC85B	CCL23	CCL27	CCND1	CD151	CD1E	CDC14B	CDC40	CDC42EP2	CDH16	CDH6	CDR1	CEL	CELF2	CEP162	CEP170B	CETN2	CFH	CHEK2	CHML	CHST3	CLCA1	COL11A1	COL16A1	COL6A1	COL6A2	CORO1A	CPSF1	CPSF6	CRABP2	CRHR2	CRMP1	CSH1	CSRP2	CTBS	CUBN	CXCL12	CXCL13	CXCL6	CXCR2	DCTN1	DDIT3	DDR2	DENND2B	DGCR6	DHFR	DHRS1	DLGAP1	DLGAP4	DMAC2L	DMXL1	DOK1	DPP4	DTNA	DUSP1	DUSP9	DYNC1I2	DYRK2	DYRK4	ECM2	EEA1	EFEMP1	EFEMP2	EIF2AK1	EML2	EMP3	EMX2	EN2	ENPP1	ENPP2	EP400	EPAS1	EPB42	ERBB2	ERLIN2	ESM1	ETV1	FADS1	FADS2	FADS3	FAM168B	FAM214B	FAP	FARP2	FBLN5	FCMR	FGF13	FGFR1	FKBP8	FKBP9	FLNA	FLT3LG	FN1	FOLR2	FOXI1	FOXO3	FPR2	FRMPD4	FZD2	GABPB1	GABRA1	GALE	GAMT	GCDH	GDF10	GDF11	GFAP	GHRHR	GJA1	GJC1	GLB1L2	GOLGA2	GOLIM4	GPR12	GRM8	GZMK	H2AC16	H4C9	HAS2	HBB	HBZ	HMBS	HNRNPU	HOXD3	HRAS	HSPA4	HSPB6	HSPG2	HYAL1	IDUA	IFI35	IFITM2	IFNG	IFT20	IFT88	IGF2R	IGFBP3	IGFBP4	IGFBP5	IGFBP6	IGHV1-2	INHBA	INSL3	IPO8	IQSEC3	ITGA3	ITGA4	ITGB2	ITPKA	JCAD	JUN	JUND	KAT6B	KCNK3	KLHL9	KRT5	LAMA2	LAMB1	LAMC2	LGALS3BP	LHCGR	LIMK2	LIMS1	LIPA	LMO7	LMOD1	LOX	LOXL2	LPIN1	LPP	LTBP2	LY6E	LYRM9	LZTS3	MAGEA10	MAGEA12	MAN2B2	MANBA	MAP1B	MAP2	MAP2K5	MAP2K6	MAPK11	MAPK14	MAS1	MASP1	MATN2	MAZ	MBOAT7	MDFIC	MEIS3P1	MGRN1	MICAL2	MLH1	MLN	MMP16	MMP3	MOCS3	MOXD1	MPG	MSC	MT1G	MTA1	MTMR11	MTR	MUC1	MUC6	MVD	MYB	MYBPC3	MYF5	MYH11	MYL9	NAP1L1	NAP1L3	NCK1	NCR1	NDUFA6	NEK1	NEK7	NFASC	NFATC4	NFIB	NGF	NISCH	NIT1	NKTR	NMNAT2	NORAD	NPIPB3	NR1H3	NTRK2	OCA2	OLFML2A	OPN1SW	OPRD1	OPRK1	OR1E1	OR2H2	OSMR	P2RY10	PAH	PAX2	PAX4	PBX1	PCDH1	PCF11	PCGF2	PCK1	PCSK7	PDGFRL	PDIA5	PEMT	PER2	PHF20	PIGCP1	PIK3R3	PIP	PIR	PKMYT1	PLA2G6	PLAUR	PLCD1	PLP1	PLXNC1	PMS2	PNOC	PON1	POSTN	PPARG	PPP2R3A	PPP6R2	PRAF2	PRAMEF1	PRKAA1	PRKD3	PRMT2	PRR3	PRRG2	PRUNE2	PSCA	PSG11	PSG3	PSG4	PSMB8	PTGDR2	PTGER1	PTGIR	PTP4A1	PTPN11	PTPN21	PTPRD	PTPRO	PVALB	PYGM	PYY	RAB2A	RAB3B	RAB5B	RAD52	RAG2	RAI14	RAP2A	RASA4	RBM15B	RBMS1P1	RBPMS	RCAN2	REEP5	RENBP	RER1	RFX1	RHOQ	RIF1	RIOX2	RNF10	RNF19B	RNF216P1	RNF41	RNH1	ROM1	ROS1	RPL23	RRAS2	RS1	RUFY3	RUNX1T1	S100A13	SAA4	SAMD14	SDC1	SDC2	SEC16A	SELENOP	SERPINB10	SERPINB7	SERPINH1	SGCD	SGSM3	SH2D1A	SH3BP2	SHC2	SIGLEC6	SIX1	SKAP1	SLC12A1	SLC13A3	SLC16A5	SLC16A7	SLC22A18	SLC6A3	SLC7A1	SLC7A7	SLCO2A1	SNED1	SNX29	SOCS3	SPG7	SPP1	SPPL2B	SPRYD7	SPTB	SRI	SSPN	SSX2	STAT1	STK17A	STK25	SULF1	SVEP1	SYCP1	TAF1	TAGLN	TBC1D9B	TBCD	TCF3	TCTA	TDRD3	TEP1	TGFB1I1	TGFBI	THBS2	THBS3	TJP1	TK2	TMCO6	TMEM109	TNFSF11	TOX4	TPM4	TRAF3IP3	TRAK1	TRAPPC6A	TRIO	TRPC2	TSPAN31	TSPAN6	TTC30A	TTN-AS1	TULP3	UBA7	UBE2I	UBE2L3	UBE3A	UCKL1	UCP3	VAPB	VASH1-AS1	VDAC1P3	VDR	VPS39	VRK2	WIPI1	WSCD1	XRCC1	XYLT1	YIPF3	YTHDC1	ZFHX3	ZFP36	ZFP36L2	ZFPL1	ZHX3	ZNF135	ZNF710-AS1	ZNF749	ZNRF4	ZSCAN12	ZSCAN26	ZYX
BROWNE_HCMV_INFECTION_8HR_DN	> Genes down-regulated in primary fibroblast cell culture point after infection with HCMV (AD169 strain) at 8 h time point that were not down-regulated at the previous time point, 6 h.	AHDC1	ANKMY2	ATAD2B	BMP4	CDC42EP3	CEBPD	CMAHP	DST	ERCC6	FEM1B	FZD2	GINS1	GZMK	H4C12	HOXA11	ITGA3	KIF2C	KRT34	LINC00847	LPXN	LRP8	MAGEA10	MIR3648-1	MRPS31	MSC	MYC	NAV3	PIM1	PLAU	PLEKHO2	PLIN2	POLR1F	PTGER1	RIPOR2	SACS	SMAD3	SPN	TFCP2	TMEM30B	TPX2	TRIB2	TWIST1	VDR	VWA5A	XPC	ZIC1	ZNF623	ZNF7
BROWNE_HCMV_INFECTION_8HR_UP	> Genes up-regulated in primary fibroblast cell culture point after infection with HCMV (AD169 strain) at 8 h time point that were not up-regulated at the previous time point, 6 h.	ABCA6	ABCC5	AC110619.1	ACSM1	AKAP8L	AMD1	AOC2	APOE	BLNK	BTF3P12	CALM1	CBX4	CCNE1	CDR2	COL21A1	CRKL	CRY1	CSPG5	CXCL10	DBF4	DDAH1	DDX3X	DLG1	DNAJA1	DNAJB1	DPAGT1	DPT	DUSP8	EFNB2	EIF5	ELANE	ERF	FGF18	FNBP4	FOS	GABPA	GALNT3	GDF11	GK	GNA13	GNB3	GNS	GPX3	GRIA1	HSPA12A	HSPA13	HSPA1A	ICAM1	IGFBP2	IRF4	ISG20	KHDC4	KITLG	KPNA5	LYZ	MARK2	MAX	MX2	N4BP2L1	NASP	NPTX2	NR4A3	OAS1	OAS2	OCLNP1	PAGE1	PCDHGA12	PIM2	PLA2G4A	PLAAT4	PLCL1	PPFIA1	PROX1	PTPN11	PTPN21	RAB5A	RAP2A	RB1	RBBP5	RBBP6	RBM38	RCC1	RHO	RHOB	RSL1D1	RSRP1	SAMHD1	SEC24A	SFPQ	SNHG3	SOD2	SPOCK1	SSX2	STAT5B	TFRC	TGFBR1	TLL2	TNFAIP6	TNFSF10	TSFM	UBE2G1	WASL	WNT2	ZNF264	ZNF35
BRUECKNER_TARGETS_OF_MIRLET7A3_UP	> Genes up-regulated in A549 cells (lung cancer) expressing MIRLET7A3 [GeneID=406883] microRNA off a plasmid vector.	ABLIM1	ACOX2	ACYP1	ADCK2	AKAP12	ANXA11	ARHGAP26	ATP1B3	B4GALT5	BCHE	BTG1	C7orf50	CD55	CDK6	CHGB	CLDND2	COL4A4	COX7C	CPEB4	CTH	CXADR	CYP1B1	CYP24A1	CYSTM1	DAPK1	DKK1	DUSP5	EFNA1	EHBP1	ELF3	ERRFI1	ETNK1	ETV4	EVA1C	FAM107B	FAT1	FERMT1	FGB	FGG	FGL1	FOXA1	FOXC1	GABARAPL1	GFOD1	GJA1	GLIS3	GLMN	GLRX	IPO7	KLF4	KMO	KRAS	KRT85	KRT9	LAMB3	LDHAL6A	LGR4	LRATD2	LRP11	LYST	MAGEA2	MAGEA6	MFSD12	NDRG1	NFE2L2	NOTCH3	OS9	OSGIN2	PCNA	PERP	PGD	PHACTR2	PIR	PITPNC1	PLA2G4A	POLB	PON2	PPTC7	PRDX1	PTPN12	PTS	RAB3D	RBM24	REG3G	RGCC	RHOV	SAMD8	SAT1	SDHA	SEC11C	SH3BP5	SLC12A2	SLC23A2	SLC38A2	SMOC1	SULT2B1	TBC1D15	TBC1D31	TESC	TFPI	THSD4	THSD7A	TMEM230	TXNRD1	USP32	USP9X	VCAN	VDAC2	WWC1	XBP1
BUCASAS_PBMC_FLUARIX_FLUVIRIN_CAUCASIAN_MALE_AGE_18_40YO_HIGH_RESPONDERS_1DY_3DY_POSITIVE_PREDICTIVE_OF_TITER	> Genes positively correlated with titer response index in peripheral blood mononuclear cell in Caucasian male adults (18-40) (high responders) after exposure to Fluarix/Fluvirin , time point 1D and 3DY. Comment: Signature predictive of titer response index (TRI). Day 1 and day 3 values averaged.	CD74	HLA-E	IRF9	SPI1	STAT1	TNFSF13B
BUCASAS_PBMC_FLUARIX_FLUVIRIN_CAUCASIAN_MALE_AGE_18_40YO_HIGH_RESPONDERS_1DY_TOP_FUNCTIONAL_NETWORK_POSITIVE	> Genes positively correlated with a functional network in peripheral blood mononuclear cell in Caucasian male adults (18-40) (high responders) after exposure to Fluarix/Fluvirin , time point 1D. Comment: Top functional network for genes preferentially upregulated in the high responder group	CD27	CORO1A	CSF2RA	DAPP1	FCGR1A	HLA-G	IRF9	ISG15	LILRB1	LILRB3	PIGR	PNPT1	PRKD2	RBCK1	SNRNP70	STAT1	STAT2	TAPBP	TNFSF14
BUCASAS_PBMC_FLUARIX_FLUVIRIN_CAUCASIAN_MALE_AGE_18_40YO_LOW_RESPONDERS_1DY_POSITIVE_PREDICTIVE_OF_TITER	> Genes positively correlated with titer response index in peripheral blood mononuclear cell in Caucasian male adults (18-40) (low responders) after exposure to Fluarix/Fluvirin , time point 1D. Comment: Signature predictive of titer response index (TRI). Day 1 and day 3 values averaged.	E2F2	ITGB1	PRDX2	PRDX3	PTEN
BUSSLINGER_DUODENAL_IMMUNE_CELLS	na	AAK1	ABCB1	ABHD14A	ABHD17A	ABI3	ABRACL	ACAP1	ACTB	ACTG1	ACTR2	ACTR3	ADAM8	ADAR	ADCY7	ADD1	ADGRE5	AIP	AKAP13	AKNA	ALOX5AP	ANAPC16	ANKRD12	ANKRD13D	ANKRD44	ANXA1	ANXA6	AOAH	APBA2	APBB1	APBB1IP	APOBEC3C	APOBEC3G	APOBR	ARAP2	ARF6	ARGLU1	ARHGAP25	ARHGAP30	ARHGAP4	ARHGAP45	ARHGAP9	ARHGDIA	ARHGDIB	ARHGEF1	ARHGEF3	ARHGEF6	ARID1A	ARID2	ARL2BP	ARL4C	ARL6IP5	ARPC1B	ARPC2	ARPC3	ARPC4	ARPC5	ARRB2	ASB2	ASXL2	ATF7IP	ATM	ATP2A3	ATP2B4	ATP5MC2	ATP6AP2	ATP6V0E1	ATP6V1E1	ATP8A1	ATXN2L	AUTS2	B2M	BCL11B	BCL2	BCLAF1	BIN1	BIN2	BPTF	BRD2	BRK1	BTF3	BTG1	BTN3A1	BUB3	BZW1	C12orf57	C19orf53	C21orf91	C9orf16	C9orf78	CALHM2	CALM1	CAP1	CAPG	CAPZA1	CAPZB	CARD11	CARD8	CBFB	CCDC69	CCL4	CCL5	CCND2	CCND3	CCNI	CCNL1	CCR5	CCR6	CCR9	CCT2	CCT4	CD101	CD160	CD2	CD244	CD247	CD300A	CD37	CD3D	CD3E	CD3G	CD4	CD44	CD47	CD48	CD5	CD52	CD53	CD6	CD69	CD7	CD81	CD84	CD8A	CD8B	CD9	CD96	CDC42	CDC42EP3	CDC42SE1	CDC42SE2	CDK6	CDV3	CELF1	CELF2	CEP85L	CFL1	CHD2	CHD3	CHD4	CHST11	CHST12	CHSY1	CHURC1	CIB1	CISH	CITED2	CKLF	CLDND1	CLEC2B	CLEC2D	CLIC1	CLK1	CMTM3	CMTM6	CMTM7	CNN2	CNOT6L	CNPY3	CNTRL	COMMD6	CORO1A	COTL1	CPA3	CREBBP	CREM	CRIP1	CRLF3	CSRNP1	CST7	CSTB	CTBP1	CTDNEP1	CTSC	CTSW	CXCR3	CXCR4	CYB561D2	CYBA	CYFIP2	CYLD	CYRIB	CYTH4	CYTIP	DAD1	DAXX	DAZAP2	DCP2	DDIT4	DDX17	DDX21	DDX24	DDX3Y	DDX5	DDX6	DEF6	DEK	DENND1C	DENND2D	DHRS7	DIAPH1	DNAJA1	DNAJB1	DNAJC8	DNMT1	DOCK10	DOCK11	DOCK2	DOCK8	DRAP1	DUSP1	DUSP2	EEF1A1	EEF1D	EEF1G	EID1	EIF1	EIF3F	EIF3G	EIF4A2	EIF4B	EIF4E3	EIF4G2	EIF4H	ELF1	ELK4	ELOVL5	EMB	EMP3	ENSA	ENTPD1	EPS15	ESYT1	ESYT2	ETS1	EVI2A	EVI2B	EVL	FAM102A	FAM78A	FAM89B	FAU	FBXW7	FCER1G	FCMR	FDFT1	FERMT3	FKBP11	FKBP1A	FLNA	FLOT2	FLT3LG	FMNL1	FNBP1	FOS	FOSB	FOXO1	FURIN	FUS	FXYD5	FYB1	FYN	GABARAP	GATA3	GATAD2B	GIMAP1	GIMAP2	GIMAP4	GIMAP6	GIMAP7	GIT2	GLCCI1	GLIPR1	GLIPR2	GMFG	GNAI2	GNAI3	GNAS	GNB1	GNG2	GNLY	GNPTAB	GPR171	GPR82	GPSM3	GRAMD1A	GRK2	GRK6	GSE1	GVINP1	GYG1	GYPC	GZMA	GZMB	GZMM	H1-10	H3-3B	HCLS1	HCP5	HCST	HECA	HEG1	HELZ	HERC1	HIC1	HIPK1	HLA-A	HLA-B	HLA-C	HLA-DPA1	HLA-DPB1	HLA-E	HLA-F	HMGN1	HMGN4	HMOX2	HNRNPA2B1	HNRNPC	HNRNPD	HNRNPDL	HNRNPH1	HNRNPK	HOPX	HP1BP3	HSP90AA1	HSPA8	ICAM3	ID2	IDI1	IDS	IFI16	IFITM1	IFITM2	IKZF1	IKZF3	IL10RA	IL16	IL18RAP	IL2RB	IL2RG	IL32	IL7R	INPP4A	INPP5D	INSIG1	IQGAP1	IRF1	ITGA1	ITGA4	ITGAE	ITGAL	ITGB2	ITGB7	ITK	ITM2A	ITM2B	ITM2C	ITSN2	JADE1	JADE2	JAK1	JAK3	JAML	JUN	JUNB	JUND	KAT6A	KCNAB2	KDM2A	KIF21B	KIT	KLC1	KLF12	KLF13	KLF6	KLRB1	KLRD1	KMT2A	KMT2E	KPNB1	LAIR1	LAPTM5	LAT	LBH	LBHD1	LCK	LCP1	LCP2	LDHB	LDLR	LDLRAD4	LEPROTL1	LGALS1	LIMD2	LIMS1	LINC00674	LINC02591	LITAF	LPIN1	LPXN	LRRFIP1	LSM2	LSP1	LSS	LTB	LY6E	MACF1	MAP2K1	MAP4K1	MAPK1	MAPK1IP1L	MAPRE2	MATR3	MBD2	MBNL1	MBNL3	MBP	MCL1	MDFIC	MDM4	MEA1	MECP2	METTL9	MIAT	MIR23AHG	MKNK1	MLLT6	MOB3A	MORF4L1	MS4A2	MSH3	MSN	MYADM	MYBL1	MYCBP2	MYH9	MYL12A	MYL12B	MYL6	MYO1F	MYO1G	MYO5A	MYO9B	NAP1L1	NBEAL2	NCKAP1L	NCL	NEDD9	NENF	NFATC2	NFATC3	NFKBIA	NIN	NKG7	NKTR	NLRC3	NLRC5	NMUR1	NOP53	NPM1	NR3C1	NR4A2	NUCB2	NUCKS1	NUP210	NXF1	OAZ1	OGA	OGT	OSBPL8	OST4	OSTF1	OSTM1	OXNAD1	PAG1	PAIP2	PARP8	PARVG	PAXX	PBXIP1	PCBP1	PCED1B	PCM1	PCNX1	PDCD4	PDE4D	PDE7A	PELO	PFDN5	PFN1	PGC	PGK1	PHF1	PHF20	PHTF2	PIK3CD	PIK3IP1	PIM1	PIP4K2A	PITPNC1	PKM	PKN1	PLAAT4	PLCB2	PLEK	PLEKHA2	PLEKHF1	PLEKHO1	PLP2	PLXDC1	PNRC1	POLR2K	POLR3GL	POU2F2	PPIA	PPIG	PPM1K	PPP1CA	PPP1R12A	PPP1R15A	PPP1R16B	PPP1R18	PPP2R5C	PPP3CA	PPP6R1	PPT1	PRDM2	PREX1	PRF1	PRKACB	PRKAR1A	PRKCB	PRKCH	PRKCQ	PRKDC	PRPF38B	PRRC2C	PSD4	PSIP1	PSMA5	PSMB10	PSMB4	PSMB8-AS1	PSMB9	PSME1	PSTPIP1	PTBP3	PTGDS	PTGER2	PTGER4	PTK2B	PTMA	PTP4A2	PTPN2	PTPN22	PTPN4	PTPN6	PTPN7	PTPRC	PTPRCAP	PVRIG	QRICH1	RAB27A	RAB3GAP2	RAB8B	RAC2	RACK1	RALGDS	RAP1A	RAP1B	RAPGEF1	RAPGEF6	RASAL3	RASGRP1	RASSF5	RBL2	RBM26	RBM3	RBM39	RBMS1	RBX1	RESF1	REST	RFLNB	RGS1	RGS10	RGS14	RGS19	RGS2	RHOA	RHOG	RHOH	RIN3	RNASEH2B	RNASET2	RNF139	RNF149	RNF166	RNF167	RNF4	RNF44	ROCK1	RORA	RPL10	RPL10A	RPL11	RPL12	RPL13	RPL13AP3	RPL14	RPL15	RPL17	RPL18	RPL18A	RPL19	RPL22	RPL23	RPL23A	RPL24	RPL26	RPL27	RPL27A	RPL28	RPL29	RPL3	RPL30	RPL31	RPL32	RPL34	RPL35	RPL35A	RPL36	RPL37	RPL37A	RPL38	RPL39	RPL4	RPL41	RPL5	RPL6	RPL7	RPL9	RPLP0	RPLP1	RPLP2	RPS10	RPS11	RPS12	RPS13	RPS14	RPS15	RPS15A	RPS16	RPS18	RPS19	RPS2	RPS20	RPS21	RPS23	RPS25	RPS27	RPS27A	RPS28	RPS29	RPS3	RPS3A	RPS4X	RPS4Y1	RPS5	RPS6	RPS6KA3	RPS7	RPS9	RSU1	RUNX3	S100A4	SACS	SAMD9	SAMD9L	SAMSN1	SAP18	SAR1A	SARAF	SASH3	SBNO1	SCAMP3	SCML4	SEC62	SELENOH	SELENOT	SELPLG	SEMA4D	SEPTIN1	SEPTIN6	SEPTIN7	SEPTIN9	SERF2	SERINC1	SERP1	SET	SETX	SF1	SF3B4	SFMBT2	SFPQ	SH2B3	SH2D2A	SH2D3C	SH3BGRL	SH3BGRL3	SH3BP1	SH3KBP1	SHFL	SHISA5	SIGIRR	SIPA1	SIRPG	SIRT2	SIT1	SKAP1	SKAP2	SKP1	SLA	SLA2	SLAMF7	SLC12A6	SLC16A7	SLC2A3	SLC38A1	SLC38A2	SLC44A2	SLC66A3	SLC7A5P2	SLC7A6	SLC9A3R1	SLFN5	SMAP2	SMARCA2	SMDT1	SMURF2	SNHG1	SNRNP200	SNRNP70	SNRPB	SNRPB2	SNTB2	SNX17	SON	SP110	SPCS3	SPN	SPOCK2	SPRY1	SRGN	SRPRA	SRSF2	SRSF3	SRSF5	SRSF7	SSBP4	SSH1	SSR2	ST3GAL1	ST3GAL5	STAT3	STAT4	STK10	STK17A	STK17B	STK4	STN1	STOM	STX16	SUB1	SUMO2	SUN2	SUSD3	SYNE1	SYNE2	SYNRG	SYTL3	TAB2	TACC1	TAF7	TAGAP	TAOK1	TAPBP	TBC1D10C	TBC1D2B	TBCB	TBCC	TCF7	TCIRG1	TERF2IP	TES	TGFBR1	TGFBR2	TGOLN2	THEMIS	TIGIT	TLE5	TLN1	TMA7	TMC6	TMC8	TMEM123	TMEM245	TMEM50A	TMIGD2	TMSB10	TMSB4X	TNF	TNFAIP3	TNFRSF18	TNFSF12	TNK2	TNRC6B	TNRC6C	TOMM7	TOP2B	TOR1AIP1	TPM3	TPM4	TPP1	TPSB2	TPT1	TRA2B	TRADD	TRAF3IP3	TRAM1	TRAPPC1	TRAT1	TRG-AS1	TRIB2	TRIM22	TRIP12	TRIR	TRMT112	TSC22D3	TSC22D4	TSEN54	TSPAN14	TSPYL2	TTC1	TTC39C	TUBA1A	TUBB	TXLNGY	TXNIP	TYK2	TYROBP	UBA52	UBAC2	UBASH3B	UBB	UBC	UBE2D2	UBE2D3	UBE2I	UBL5	UCP2	UGP2	UHMK1	UNC13D	USP20	USP47	UTRN	VAMP2	VAV1	VEGFB	VIM	WAC	WAS	WDR1	WDR26	WDR82	WIPF1	WNK1	WTAP	XCL1	XPO6	XRCC6	YBX1	YME1L1	YPEL5	YWHAB	YWHAZ	ZAP70	ZBTB4	ZC3HAV1	ZFP36	ZFP36L1	ZFP36L2	ZNF207	ZNF217	ZNF292	ZNF609	ZNF652	ZNF655	ZYX
BUSSLINGER_GASTRIC_IMMUNE_CELLS	na	AAK1	ABCB1	ABHD17A	ABHD3	ABI1	ABI3	ABRACL	AC010186.2	ACAP1	ACAP2	ACSL4	ACTB	ACTR2	ACTR3	ADA2	ADAM19	ADAM8	ADAR	ADARB1	ADCY7	ADD1	ADGRE5	AGFG1	AGGF1	AHNAK	AHR	AIDA	AIP	AKAP10	AKAP11	AKAP13	AKAP9	AKIRIN1	AKNA	AKTIP	ALOX5AP	ANAPC16	ANKLE2	ANKRD10	ANKRD11	ANKRD28	ANKRD44	ANKRD49	ANP32B	ANP32E	ANTXR2	ANXA1	ANXA6	AOAH	AP1M1	AP1S2	AP3M1	AP4B1	APBA2	APBB1IP	APMAP	APOBEC3C	APOBEC3F	APOBEC3G	APOBR	ARAP2	ARF6	ARHGAP15	ARHGAP25	ARHGAP30	ARHGAP35	ARHGAP4	ARHGAP45	ARHGAP9	ARHGDIB	ARHGEF1	ARHGEF3	ARHGEF6	ARID1A	ARID2	ARID4A	ARID4B	ARID5A	ARIH1	ARL4C	ARL6IP5	ARNTL	ARPC1B	ARPC2	ARPC3	ARPC5	ARPP19	ARRB2	ASAP1	ASB2	ASCC3	ASF1A	ASH1L	ASXL2	ATF2	ATF7IP	ATM	ATP11B	ATP1B3	ATP2B4	ATP5MG	ATP6AP2	ATP6V0E1	ATP6V0E2	ATP8A1	ATP8B2	ATR	ATRX	ATXN1	ATXN2L	ATXN7	AUTS2	AZIN1	B2M	BATF	BAZ1A	BAZ1B	BBX	BCL11B	BCL2	BCLAF1	BDP1	BHLHE40	BICD2	BIN1	BIN2	BIRC2	BIRC3	BIRC6	BOD1L1	BPTF	BRWD1	BST2	BTAF1	BTBD1	BTF3	BTG1	BTG2	BTN3A1	BTN3A2	BUB3	BZW1	C12orf57	C16orf54	C19orf12	C21orf91	C4orf3	C6orf62	C9orf16	C9orf78	CAB39	CACYBP	CALCOCO2	CALM1	CALM3	CAP1	CAPN2	CAPZA1	CAPZB	CARD11	CARD8	CASP1	CASP8	CBFB	CBL	CBLB	CBX3	CBX7	CCDC69	CCDC85B	CCDC88A	CCDC88B	CCDC88C	CCL20	CCL4	CCL5	CCND2	CCND3	CCNDBP1	CCNH	CCNI	CCNL1	CCNT2	CCR2	CCR5	CCR6	CCSER2	CCT4	CD101	CD2	CD244	CD247	CD27	CD37	CD3D	CD3E	CD3G	CD4	CD44	CD47	CD48	CD5	CD52	CD53	CD6	CD69	CD7	CD81	CD84	CD8A	CD8B	CD96	CDC14A	CDC16	CDC42	CDC42EP3	CDC42SE2	CDK13	CDK17	CDKN1B	CDV3	CELF1	CELF2	CENPC	CEP350	CEP85L	CERK	CFL1	CGGBP1	CHASERR	CHD1	CHD2	CHD3	CHST11	CHST12	CHSY1	CIAO1	CIDEB	CISH	CITED2	CKAP2	CKLF	CLDND1	CLEC2B	CLEC2D	CLIC5	CLIP1	CLK1	CLSTN3	CMTM3	CNBP	CNN2	CNOT1	CNOT2	CNOT6L	CNTRL	COMMD6	COMMD8	COPB1	CORO1A	COTL1	CPA3	CRBN	CREB1	CREBBP	CREBRF	CREM	CRLF3	CRTAM	CRYBG1	CSDE1	CSF1	CSGALNACT2	CSK	CSNK1G2	CST7	CTBP1	CTCF	CTLA4	CTSS	CTSW	CUL3	CXCL13	CXCR3	CXCR4	CXCR6	CYBA	CYBC1	CYFIP2	CYLD	CYRIB	CYTH1	CYTH4	CYTIP	DARS1	DAXX	DAZAP2	DCAF5	DCP1A	DCP2	DDIT4	DDX17	DDX24	DDX3X	DDX3Y	DDX5	DDX58	DDX6	DEF6	DEGS1	DEK	DENND1B	DENND1C	DENND2D	DENND4A	DENND4B	DERL1	DGKA	DGKE	DHRS7	DHX9	DIAPH1	DICER1	DIP2A	DMTF1	DNAJB14	DNAJB6	DNMT1	DNTTIP2	DOCK10	DOCK11	DOCK2	DOCK8	DOCK9	DOK2	DPP8	DR1	DRAP1	DSTYK	DUSP1	DUSP2	DUSP4	DUSP6	DYNC1H1	DYRK1A	DYRK2	DZIP3	EDEM1	EEF1A1	EEF1B2	EEF1D	EEF1G	EFR3A	EHD1	EID1	EIF1	EIF3F	EIF3H	EIF4A2	EIF4B	EIF4E3	EIF4EBP2	EIF4G2	EIF5	ELF1	ELK4	ELL	ELMO2	ELOVL5	ELP1	EMB	EML3	EML4	EMP3	ENO1	EP300	EP400	EPC1	EPG5	EPS15	ERAP1	ERAP2	ERBIN	ESYT1	ESYT2	ETS1	EVI2A	EVI2B	EVL	F2R	FAM102A	FAM111A	FAM13B	FAM160B1	FAM214A	FAM53B	FAM78A	FAM89B	FAS	FASLG	FAU	FBRS	FBXL20	FBXL3	FBXO11	FBXW2	FCER1G	FCMR	FCRL6	FERMT3	FGD3	FGFR1OP2	FHOD1	FKBP11	FKBP5	FLI1	FLNA	FLOT2	FLT3LG	FMNL1	FMNL3	FMR1	FNBP1	FNBP4	FNTA	FOSB	FOXJ3	FOXN2	FOXO1	FRYL	FUS	FXYD5	FYB1	FYN	FYTTD1	G3BP2	GAB3	GABPA	GAPDH	GAPVD1	GATA2	GATA3	GATAD2B	GBP2	GBP3	GBP5	GDI1	GFI1	GFOD1	GGA2	GGNBP2	GIMAP1	GIMAP2	GIMAP4	GIMAP6	GIMAP7	GIMAP8	GIT2	GLCCI1	GLG1	GLIPR1	GLIPR2	GLO1	GLS	GMFG	GMIP	GNA13	GNAI2	GNAI3	GNAS	GNB1	GNG2	GNLY	GNPTAB	GOLGA7	GPATCH8	GPBP1	GPCPD1	GPR155	GPR171	GPR183	GPR65	GPRIN3	GPSM3	GRAMD1A	GRAP2	GRB2	GRK2	GRK6	GSTK1	GVINP1	GYG1	GYPC	GZMA	GZMB	GZMH	GZMK	GZMM	H2AZ2	H3-3B	HAUS6	HCLS1	HCP5	HCST	HECA	HECTD4	HEG1	HELZ	HERC1	HERPUD2	HIC1	HINT1	HIPK1	HIVEP2	HIVEP3	HLA-A	HLA-B	HLA-C	HLA-DPA1	HLA-DPB1	HLA-E	HLA-F	HLA-H	HMGB1	HMGN1	HMGN4	HNRNPA2B1	HNRNPA3	HNRNPDL	HNRNPH1	HNRNPH3	HNRNPLL	HNRNPU	HOPX	HOXB2	HSPA8	HTR7	HUWE1	ICAM3	ICE1	ICOS	ID2	IDI1	IDS	IER5	IFFO1	IFI16	IFI27L2	IFI44	IFITM1	IFITM2	IFNAR2	IFNG	IGFLR1	IK	IKZF1	IKZF3	IL10RA	IL16	IL17A	IL17RA	IL18R1	IL18RAP	IL27RA	IL2RB	IL2RG	IL32	IL7R	INO80D	INPP4A	INPP4B	INPP5D	INTS6L	IPCEF1	IQGAP1	IRAK4	IRF1	IRF1-AS1	ISCU	ITGA1	ITGA4	ITGAE	ITGAL	ITGB1BP1	ITGB2	ITGB7	ITK	ITM2A	ITM2B	ITM2C	ITPKB	ITPR1	ITPR2	ITSN2	IVNS1ABP	JADE1	JADE2	JAK1	JAK3	JAML	JARID2	JCHAIN	JMJD1C	JMY	JUNB	JUND	KANSL1	KAT2B	KAT6A	KAT6B	KBTBD2	KCMF1	KCNAB2	KDM2A	KDM5A	KHDRBS1	KIAA0040	KIAA1109	KIAA2026	KIDINS220	KIF21B	KIF2A	KIT	KLC1	KLF12	KLF13	KLF6	KLHL28	KLRB1	KLRC1	KLRC2	KLRD1	KMT2A	KMT2C	KMT2D	KMT2E	KPNA4	KPNA6	KPNB1	KRI1	KTN1	LAG3	LAIR1	LANCL1	LAPTM5	LASP1	LAT	LATS1	LAX1	LBH	LBR	LCK	LCP1	LCP2	LDHA	LDHB	LDLRAD4	LEPROTL1	LGALS1	LIMD2	LIMS1	LINC-PINT	LINC00426	LINC00674	LINC00857	LINC02591	LNPEP	LONP2	LPGAT1	LPIN1	LPIN2	LPXN	LRBA	LRRFIP1	LRRN3	LSM14A	LSP1	LTB	LUZP1	LY6E	LY9	LYSMD2	LYST	MACF1	MAF	MALT1	MAN1A1	MAN1A2	MAN1C1	MAN2A2	MAP1LC3B	MAP2K1	MAP3K2	MAP4K1	MAP7D1	MAP7D3	MAPK1	MAPK1IP1L	MAPRE1	MAPRE2	MARCHF6	MARCHF7	MARK3	MAST3	MAT2B	MATK	MATR3	MBD2	MBNL1	MBP	MCL1	MCMBP	MDFIC	MDM4	MEAF6	MECP2	MED1	MED13	MEF2D	METTL23	METTL9	MFNG	MFSD10	MGAT1	MGAT4A	MIAT	MICAL1	MICB	MIER1	MIR23AHG	MIS18BP1	MLLT6	MOB3A	MPHOSPH8	MR1	MRFAP1L1	MRPS6	MS4A2	MSN	MTDH	MTMR9	MTR	MVB12B	MXD4	MXRA7	MYBL1	MYCBP2	MYH9	MYL12A	MYL12B	MYLIP	MYO1F	MYO1G	MYO5A	MYO7A	MYO9B	MYSM1	N4BP1	N4BP2L2	NAA38	NABP1	NAP1L1	NAP1L4	NBEAL2	NCKAP1L	NCOA1	NCOA3	NCOR1	NDST2	NEDD9	NEK7	NEK9	NEMF	NFAT5	NFATC2	NFATC2IP	NFATC3	NFKBIA	NGLY1	NIBAN1	NIN	NIPBL	NKG7	NLRC3	NLRC5	NLRP1	NMRK1	NONO	NOP53	NOTCH1	NOTCH2	NPAT	NPM1	NR3C1	NR4A2	NRDC	NSD1	NSMAF	NUDT21	NUFIP2	NUMA1	NUP153	NUP210	NUP98	NXPE3	OAS2	OAZ1	ODC1	OFD1	OGA	OGG1	OGT	OSBPL8	OST4	OSTF1	OSTM1	OTUD4	OTUD5	OXNAD1	P2RX5	PACS1	PAFAH1B1	PAG1	PAIP2	PAK2	PAPOLA	PAPOLG	PARP1	PARP14	PARP8	PARP9	PARVG	PAXX	PBXIP1	PCBP1	PCED1B	PCF11	PCGF5	PCM1	PCNP	PCNX1	PCNX2	PDCD1	PDCD4	PDE4B	PDE4DIP	PDE7A	PDLIM2	PDS5A	PDS5B	PECAM1	PELO	PFDN5	PFN1	PGGHG	PGK1	PHC3	PHF11	PHF19	PHF20	PHF20L1	PHF3	PHIP	PHLDA1	PHTF2	PICALM	PIEZO1	PIK3CD	PIK3IP1	PIK3R1	PIK3R5	PIKFYVE	PIM1	PIM2	PIP4K2A	PITPNC1	PLAAT4	PLCB2	PLCG1	PLEKHA2	PLEKHF1	PLEKHO1	PLEKHO2	PLP2	PLXDC1	PNISR	PNN	PNRC1	POLR2B	POLR3GL	POU2F2	PPHLN1	PPIA	PPIG	PPM1A	PPM1B	PPM1K	PPM1M	PPP1CC	PPP1R12A	PPP1R15A	PPP1R15B	PPP1R16B	PPP1R18	PPP2R2B	PPP2R5C	PPP2R5E	PPP3CB	PPP3CC	PPP4R3A	PPP4R3B	PPP6R1	PPT1	PRDM1	PRDM2	PREX1	PRF1	PRKACB	PRKAR1A	PRKCB	PRKCH	PRKCQ	PRKCQ-AS1	PRKD2	PRKD3	PRKY	PRMT2	PRNP	PRPF38B	PRPF40A	PRPF4B	PRPF8	PSD4	PSIP1	PSMA3-AS1	PSMA7	PSMB10	PSMB4	PSMB8	PSMB8-AS1	PSMB9	PSME1	PSME2	PSTPIP1	PTAR1	PTBP3	PTDSS1	PTGDR	PTGER2	PTGER4	PTGES3	PTK2B	PTMA	PTP4A2	PTPN1	PTPN11	PTPN2	PTPN22	PTPN4	PTPN6	PTPN7	PTPRA	PTPRC	PTPRCAP	PTPRE	PTPRJ	PUM2	PVRIG	PYHIN1	QKI	RAB21	RAB27A	RAB29	RAB3GAP2	RAB8B	RABGAP1L	RAC2	RACK1	RAD21	RALGAPA1	RALGAPB	RALGDS	RANBP2	RANBP9	RAP1A	RAP1B	RAP1GDS1	RAPGEF1	RAPGEF6	RASA1	RASA2	RASAL3	RASGRP1	RASGRP2	RASSF2	RASSF5	RB1CC1	RBBP6	RBL2	RBM12	RBM26	RBM27	RBM33	RBM38	RBM39	RBMS1	RBPJ	RCSD1	RESF1	REST	RETREG1	REV3L	RFLNB	RFTN1	RFX5	RFX7	RGCC	RGS1	RGS10	RGS14	RGS16	RGS19	RGS2	RHEB	RHOA	RHOG	RHOH	RICTOR	RIF1	RIPOR2	RNF114	RNF125	RNF139	RNF149	RNF166	RNF167	RNF19A	RNF213	RNF216	RNF38	RNF4	RNF44	RO60	ROCK1	RORA	RPA1	RPA2	RPL10	RPL10A	RPL13	RPL13A	RPL14	RPL15	RPL17	RPL19	RPL23	RPL23A	RPL24	RPL26	RPL27	RPL27A	RPL28	RPL30	RPL31	RPL32	RPL34	RPL35A	RPL36AL	RPL37	RPL37A	RPL38	RPL39	RPL4	RPL41	RPL5	RPL6	RPL7	RPL7A	RPL9	RPLP1	RPLP2	RPS11	RPS12	RPS13	RPS14	RPS15	RPS15A	RPS16	RPS18	RPS19	RPS2	RPS20	RPS23	RPS25	RPS27	RPS27A	RPS29	RPS3	RPS3A	RPS4X	RPS6KA3	RPS6KA5	RPS7	RSF1	RSRC2	RUNX2	RUNX3	S100A10	S100A4	SACM1L	SACS	SAMD3	SAMD9	SAMD9L	SAMSN1	SARAF	SASH3	SBNO1	SBNO2	SCAF11	SCAF8	SCML4	SECISBP2	SEL1L3	SELENOF	SELENOT	SELPLG	SEMA4D	SENP6	SENP7	SEPTIN1	SEPTIN2	SEPTIN6	SEPTIN7	SEPTIN9	SERINC1	SERPINB9	SERTAD2	SESN3	SET	SETD2	SETD5	SETX	SF1	SF3A1	SF3B1	SF3B3	SFMBT2	SH2B3	SH2D1A	SH2D2A	SH2D3C	SH3BGRL	SH3BGRL3	SH3BP1	SH3KBP1	SHFL	SHISA5	SIGIRR	SIGLEC17P	SIK3	SIN3A	SIPA1	SIRPG	SIT1	SKAP1	SKI	SLA	SLA2	SLAIN2	SLAMF1	SLAMF6	SLAMF7	SLC16A7	SLC18A2	SLC20A1	SLC26A2	SLC2A1	SLC2A3	SLC2A4RG	SLC38A1	SLC4A7	SLC5A3	SLC66A3	SLC7A5P2	SLC7A6	SLC9A3R1	SLF1	SLF2	SLFN11	SLFN5	SLK	SMAD7	SMAP2	SMARCA2	SMARCA5	SMARCE1	SMC3	SMC5	SMCHD1	SMG1	SMURF2	SNHG1	SNHG5	SNHG6	SNRK	SNRNP200	SNTB2	SNX3	SON	SORL1	SOS1	SP110	SP140	SP3	SPATA13	SPCS3	SPEF2	SPEN	SPG11	SPN	SPOCK2	SPTAN1	SRGAP3	SRGN	SRPRA	SRSF10	SRSF2	SRSF5	SRSF7	SSB	SSBP4	SSH1	SSH2	ST3GAL1	ST3GAL5	ST8SIA4	STAG2	STAT1	STAT3	STAT4	STAT5A	STAT5B	STIM1	STIM2	STING1	STK10	STK17A	STK17B	STK24	STK4	STMN3	STN1	STOM	STT3B	STX16	STYX	SUB1	SUN2	SURF4	SUSD3	SUSD6	SUZ12	SYNE1	SYNRG	SYTL3	TAB2	TACC1	TAF7	TAGAP	TANK	TAOK1	TAOK3	TAP1	TAP2	TAPBP	TASOR	TBC1D1	TBC1D10C	TBC1D20	TBC1D2B	TBC1D4	TBCB	TBCC	TBCD	TBK1	TBL1XR1	TBRG1	TC2N	TCF7	TCP1	TDP2	TERF2IP	TESPA1	TGFB1	TGFBR1	TGFBR2	TGFBR3	TGOLN2	THAP12	THEMIS	THRAP3	TIAL1	TIGIT	TINF2	TLE5	TLK1	TLN1	TMA7	TMC6	TMC8	TMED5	TMEM109	TMEM123	TMEM131L	TMEM35B	TMEM43	TMEM50A	TMF1	TMSB10	TMSB4X	TNF	TNFAIP3	TNFAIP8	TNFRSF1B	TNFRSF25	TNFSF12	TNFSF14	TNK2	TNRC6B	TNRC6C	TOMM7	TOP2B	TOR1A	TOR1AIP1	TOX	TPM3	TPP1	TPR	TPSAB1	TPSB2	TPT1	TRA2B	TRAF1	TRAF3IP3	TRAF5	TRAM1	TRANK1	TRAPPC10	TRAPPC8	TRERF1	TRG-AS1	TRIB2	TRIM14	TRIM22	TRIM33	TRIM38	TRIP12	TRMT112	TRPS1	TRPV2	TSC22D3	TSC22D4	TSEN54	TSPAN14	TSPAN32	TSPAN5	TSPYL2	TTC14	TTC39C	TTN	TUBA1A	TUBA4A	TUBB	TUT4	TWF2	TXNIP	TYROBP	TYW3	U2SURP	UBA2	UBA52	UBASH3A	UBASH3B	UBC	UBE2D2	UBE2D3	UBE2I	UBE2L6	UBE3A	UBLCP1	UBR1	UBR2	UBR4	UBR5	UBTF	UBXN4	UCP2	UGP2	UHMK1	UNC13D	URI1	USF2	USP1	USP15	USP20	USP24	USP25	USP34	USP42	USP47	USP9X	UTRN	VAMP1	VAV1	VAV3	VEZF1	VIM	VMA21	VOPP1	VPS11	VPS13B	VPS13C	VPS26A	VSIR	VWA5A	WAC	WAPL	WAS	WDR1	WDR26	WDR82	WIPF1	WNK1	WWC3	XCL2	XIAP	XPO1	XPO4	XPO6	XRCC5	XRCC6	XRN1	XRN2	YBX1	YME1L1	YPEL3	YPEL5	YTHDC1	YTHDC2	YWHAB	YWHAQ	YWHAZ	ZAP70	ZBED5	ZBTB1	ZBTB38	ZBTB4	ZBTB44	ZC3H11A	ZC3H6	ZC3HAV1	ZDHHC18	ZEB1	ZEB2	ZFAND5	ZFC3H1	ZFP36	ZFP36L1	ZFP36L2	ZFR	ZFYVE28	ZMAT3	ZMYM5	ZNF148	ZNF217	ZNF276	ZNF292	ZNF609	ZNF638	ZNF644	ZNF652	ZNF655	ZNF683	ZNF721	ZNF800	ZNF831	ZNFX1	ZNRF1	ZYX
CACTTTG_MIR520G_MIR520H	> Genes having at least one occurence of the motif CACTTTG in their 3' untranslated region. The motif represents putative target (that is, seed match) of human mature miRNAs hsa-miR-520g and hsa-miR-520h (v7.1 miRBase).	ABCA1	ABHD2	ADGRB2	AFF4	AFG1L	AHCTF1	AJUBA	APBB2	ARAP2	ARID4B	ARL4C	ARMC8	ATP2B2	ATXN1	AZIN1	BMT2	BRD1	C16orf72	CA10	CACUL1	CALU	CAMK2N1	CASP8	CBX2	CCDC73	CCND2	CCNJ	CDKN1A	CELSR2	CELSR3	CEP57	CFL2	CHD9	CHUK	CIC	CKS1B	CMPK1	CNR1	CREBRF	CSMD3	CUL3	DAPK2	DBN1	DCAF8	DDX11	DHDDS	DMD	DMTF1	DNAJB5	DNAJB6	DNM2	DPYSL5	DYRK1A	E2F1	EBF3	EFL1	EFNB1	EIF4E	EIF4G2	EMSY	ENC1	EPAS1	EPHA5	EPHB2	ERI3	ETF1	ETS1	FAM13B	FAM83D	FASTK	FBN2	FLRT2	FLRT3	FNDC3A	FOXO1	FURIN	GBF1	GOLGA7	GREB1L	GRHL2	GRM7	GTF2IRD2	GTF2IRD2B	HIF1A	HMGB3	HOMEZ	IGF2BP1	ITPRID2	JAZF1	KHDRBS1	KLF12	KMT5B	KPNA1	KPNA3	KRT81	LAMTOR5	LHX8	LIMK1	LINGO1	LUC7L3	MACF1	MAF1	MAGI2	MAP3K14	MAP3K9	MAPK9	MAPRE1	MARK4	MAT2A	MEF2D	MIEN1	MIPOL1	MKNK1	MSANTD4	MYCBP	MYCN	NAA30	NBEA	NCOA3	NELL1	NEUROG2	NHLH1	NIN	NLK	NPAS2	NPAS3	NR4A2	NR4A3	NSD2	OGA	OTUD4	PAFAH1B2	PAPOLG	PCDHA1	PCDHA10	PCDHA11	PCDHA12	PCDHA13	PCDHA2	PCDHA3	PCDHA4	PCDHA5	PCDHA6	PCDHA7	PCDHA8	PCDHA9	PCDHAC1	PCDHAC2	PCYT1B	PFN2	PITX1	PLAGL2	PLCB1	PLEKHM1	PLOD2	POU4F2	PPP3CA	PPP6C	PRICKLE2	PRKAR2A	PRRX1	PTK2B	PTPN13	RABGAP1	REM2	RFX4	RHO	RHOV	RNF145	RSPO2	RUNX1	RUNX2	SALL1	SATB2	SEMA4C	SENP1	SERINC1	SET	SINHCAF	SKI	SLC1A2	SLC2A3	SLC2A4RG	SLC30A3	SLC39A14	SLC6A9	SLF2	SMAD6	SMAD7	SMOC2	SOCS6	SORL1	SPRED1	SPRY4	SS18L1	SUMF1	TBC1D9	TBKBP1	TBL1X	TBX3	TCERG1	TFEB	TGOLN2	THRA	TLE4	TMEM168	TMTC2	TMUB2	TNFAIP1	TNFSF11	TNFSF12	TNKS1BP1	TNRC6A	TP53INP1	TP53INP2	TRIM13	TRIM33	TRPC5	TRPS1	TTN	UBE2W	UNKL	USP12	USP37	USP9X	VEGFA	VLDLR	VPS26A	WDR1	YPEL2	ZBTB1	ZBTB6	ZBTB7A	ZC2HC1C	ZDHHC9	ZFAND3	ZFP91	ZNF280B	ZNF362
CAFFAREL_RESPONSE_TO_THC_UP	> Genes up-regulated in EVSA-T cells (breast cancer) treated THC (delta-9-tetrahydrocannabinol) [PubChem=6610319].	ASNS	CDKN1B	CENPL	CPEB4	EXOC2	FNTA	FTMT	H2AC6	HERPUD1	IMPA1	IPO7	KCMF1	MCCC1	MYC	NEAT1	NUCB2	PNISR	RAB5A	RPS2	SEC31A	SERINC1	SHMT2	SLC3A2	TFRC	TGFB3	UBR4	USP3	VEGFA	YY1AP1	ZFP36L1	ZNF451	ZRANB2
CAGCTG_AP4_Q5	> Genes having at least one occurence of the highly conserved motif M15 CAGCTG sites. The motif matches transcription factor binding site V$AP4_Q5 (v7.4 TRANSFAC).	AAK1	AARSD1	ABCB9	ABCE1	ABHD16A	ABHD4	ABI2	ABL1	ABLIM1	ABR	ABTB2	ACE	ACMSD	ACSL4	ACTA1	ACTB	ACTC1	ACTG2	ACTN3	ACVR1	ADAMTS2	ADAMTS4	ADAMTS8	ADAMTSL2	ADCY4	ADCY8	ADGRB3	ADGRG4	ADGRL3	ADO	ADRA2C	AFF4	AFG3L1P	AGAP2	AGBL5	AICDA	AIF1L	AKAP9	AKR7A2	AKT1	AKT2	ALDH1A1	ALK	ALPK2	ALS2	AMER1	AMOT	AMPH	ANAPC10	ANGEL1	ANGPT1	ANGPT4	ANGPTL2	ANK1	ANK2	ANKRD1	ANKRD12	ANKRD20A11P	ANKZF1	ANP32A	ANXA6	ANXA8	AP1S2	AP3D1	AP5M1	APBA1	APBA2	APBB2	APBB3	APLN	APOA5	APOBEC2	APOD	APOLD1	APOO	APP	APPBP2	AQP2	AQP5	ARF4	ARFGEF1	ARHGAP24	ARHGAP33	ARHGAP44	ARHGAP45	ARHGAP8	ARHGEF2	ARHGEF5	ARHGEF6	ARID1A	ARL6IP5	ARMC5	ARMC8	ARNT	ARPP21	ART1	ASB14	ASB16	ASB2	ASB5	ASIC2	ASPA	ASS1	ATF7IP	ATG9A	ATOH8	ATP13A4	ATP1A2	ATP1B2	ATP1B4	ATP2B3	ATP4A	ATP5PD	ATP6V0D1	ATP6V1A	ATP6V1C1	ATP6V1D	ATP6V1E2	ATXN7L2	AZIN1	B3GALNT2	B3GALT2	BACE2	BACH1	BACH2	BAHD1	BAIAP2	BAP1	BARX2	BAZ2A	BCAS3	BCL11B	BCL2L2	BCL6	BCL6B	BCL7A	BCL9L	BEND4	BEST2	BEST3	BEX2	BFSP2	BICRA	BMF	BMP1	BMP6	BMPR2	BMT2	BNC2	BNIP2	BNIP3	BORCS5	BRD4	BRINP1	BRINP3	BRSK2	BSCL2	BTBD11	BTBD3	BTF3P11	BTG1	BTG2	C11orf52	C11orf87	C12orf4	C1orf116	C1QTNF1	C21orf62	C2orf16	C2orf27A	C6orf47	C6orf62	C7	C7orf33	C9orf16	CA11	CA3	CABP1	CACNA1G	CACNA1H	CACNA1S	CACNA2D3	CACNB1	CACNB2	CACNG2	CADM2	CADPS	CALCA	CALCOCO1	CALM2	CALM3	CAMK2G	CAMKV	CAPZA3	CARMIL3	CASK	CASKIN1	CASKIN2	CAST	CATSPER2	CAV3	CAVIN2	CBFA2T2	CBFA2T3	CBX6	CCDC102A	CCDC138	CCDC177	CCDC186	CCDC191	CCDC26	CCDC43	CCDC65	CCDC71	CCDC78	CCDC85B	CCL27	CCL4	CCND2	CCNE2	CCNJ	CD247	CD276	CD47	CD72	CD79B	CD9	CD99L2	CDC25B	CDC42EP3	CDC42SE1	CDCA3	CDH13	CDH3	CDH6	CDHR5	CDK18	CDK2	CDK2AP1	CDK5	CDK5R2	CDKL5	CDKN1B	CDKN2C	CDKN3	CDO1	CDX1	CELA3A	CELF3	CEP95	CERKL	CFAP57	CFAP65	CHAC1	CHAT	CHD4	CHFR	CHID1	CHPF	CHRD	CHRNA1	CHRNE	CHRNG	CIBAR2	CILP	CITED2	CKM	CLDN15	CLDN2	CLEC14A	CLEC4D	CLIP1	CLPS	CLSTN2	CLVS1	CMKLR1	CMTM5	CNIH2	CNNM2	CNP	CNTD1	CNTN2	CNTN4	CNTN6	CNTNAP5	COA3	COL22A1	COL2A1	COL5A3	COL7A1	COLEC12	COMMD3	CORO2B	COX6A2	CPA6	CPEB3	CPEB4	CPS1	CRACR2A	CRB1	CRCT1	CREB3L1	CREM	CRHBP	CRIP2	CRYAB	CSDE1	CSF1R	CSMD3	CSNK1G2	CSRNP3	CTSD	CTXN1	CUL7	CUTA	CXCR5	CXorf58	CXXC4	CYP2F1	CYP46A1	CYP8B1	CYTH3	DAAM1	DACT1	DALRD3	DAO	DBH	DBNDD1	DCAF17	DCLRE1A	DCTN1	DCX	DDIT4	DDIT4L	DDR1	DDX17	DDX5	DENR	DEPTOR	DERL3	DES	DHRS3	DLC1	DLEU1	DLEU2	DLG2	DLGAP1	DLL1	DLL3	DLL4	DLX1	DMC1	DMD	DMPK	DMTF1	DNAJA1	DNAJB5	DNAJC1	DNHD1	DOC2A	DOCK4	DOCK6	DOCK9	DOK3	DOK7	DPCD	DPF2	DPH1	DPP3	DPP9	DRG1	DRP2	DSCAM	DTNA	DTX3	DUSP1	DUSP26	DUSP4	DVL3	DYNLRB2	DYSF	E2F1	E2F3	EBNA1BP2	EDC4	EDF1	EDN3	EFNA1	EFS	EGR1	EGR2	EIF2S1	EIF4ENIF1	EIF4G2	ELAVL2	ELAVL3	ELF4	ELL	ELL3	ELN	ELP4	EMILIN3	EMP3	EN1	ENO3	EOMES	EPHA2	EPHB2	EPN2	EPN3	EPOR	ERBB3	ERF	ERH	ERLIN2	ERN1	ERP27	ESCO1	ESR1	ESRRA	ESRRB	ESRRG	ETF1	ETS1	ETV1	ETV5	EXOC5	EXOC6	EXTL1	EXTL3	EYA1	EYA2	EYA3	F11R	FAAP100	FAM110A	FAM120B	FAM131A	FAM178B	FAM193A	FAM193B	FAM217B	FAM222A	FAM50A	FAM98A	FBXL21P	FBXO24	FBXO36	FBXO40	FBXO5	FCER1G	FCGBP	FCRLA	FCRLB	FER1L6-AS1	FES	FEZF2	FGF1	FGF12	FGF13	FGF14	FGF17	FGF21	FGF7	FGF8	FGR	FHL3	FILIP1	FIS1	FITM1	FLNC	FLRT3	FMO5	FNDC5	FNDC8	FOXA1	FOXD3	FOXN2	FOXO4	FOXP1	FOXS1	FRAS1	FREM1	FRMD5	FXR1	FXYD3	FZD9	GAB2	GABPB2	GABRA3	GADD45G	GAP43	GAS7	GATA1	GATA3	GCAT	GDNF	GEM	GFI1	GGNBP2	GHR	GIGYF2	GJC2	GNB2	GNB3	GNG3	GNG8	GOLGA2P11	GOLGA7	GOLM2	GOLPH3L	GPBP1	GPD1	GPM6B	GPR1	GPR162	GPR17	GPR174	GPR21	GPR34	GPR37L1	GPR61	GPR62	GPX1	GREB1L	GRHL3	GRIK3	GRIN2B	GRIN2D	GRK2	GRK5	GRPR	GSDMA	GSK3B	GTPBP2	GZMB	H1-0	H2AC7	H2AZ1	H2BC3	H2BC7	H3C3	H3C4	HAPLN2	HCFC2	HDAC11	HDAC4	HDAC9	HECTD2	HES6	HHATL	HHEX	HID1	HIF1A	HIGD1B	HIP1	HIP1R	HIVEP3	HJV	HMGA2	HMGN2	HMOX1	HNRNPDL	HOOK1	HOXA3	HOXA5	HOXA6	HOXB1	HOXB5	HOXC12	HOXC4	HOXC6	HOXD10	HOXD3	HPCA	HPSE2	HRAS	HRC	HS3ST4	HSD11B1	HSD17B8	HSD3B7	HSH2D	HSPA5	HSPB2	HSPB3	HSPB6	HTR2C	HTR3A	HTR5A	HYAL2	ID1	ID3	IDH2	IER5L	IFNL2	IFNL3	IGF1	IGF1R	IGFBP3	IGFBP6	IKZF2	IL10	IL11	IL11RA	IL17B	IL1RAPL2	IL24	IL34	IMMP1L	IMPDH1	IMPG1	INA	INF2	INHA	INKA1	INPPL1	INSR	IP6K3	IPCEF1	IQCD	IRAG1	IRF2BPL	IRX4	ISL1	ITGA3	ITGA6	ITGB1BP2	ITGB8	ITPR3	ITSN1	IZUMO4	JAG1	JAKMIP2	JAKMIP3	JMJD1C	JPH1	JPT1	KCNA2	KCNE4	KCNH2	KCNIP2	KCNIP3	KCNJ13	KCNJ16	KCNJ2	KCNK5	KCNMA1	KCNMB1	KCNMB3	KCNN2	KCNN3	KCNQ1DN	KCNQ4	KCNQ5	KCNS2	KCNS3	KCTD8	KDM2A	KDM4C	KIF1B	KIF4A	KIF7	KIFC3	KIRREL2	KLF10	KLF12	KLF13	KLF5	KLF8	KLHDC2	KLHDC7A	KLHL1	KLHL40	KLHL41	KLK1	KLK13	KLK2	KMT2A	KNCN	KRT19	KRTCAP2	KSR2	L1CAM	LAMA5	LAMB2	LARP4	LAT	LAYN	LBX1	LBX2-AS1	LCK	LDB3	LDLRAD3	LDLRAD4	LEF1	LEMD2	LENG9	LGALS1	LGI1	LGI3	LGI4	LGSN	LHFPL1	LHFPL2	LHX2	LHX3	LIMK2	LINC00299	LINC00303	LINC00482	LINC00487	LINC00670	LINC01089	LINC01138	LINC01567	LINC01931	LINC02872	LINC02875	LMF1	LMF2	LMO4	LMOD3	LNX1	LNX2	LONRF1	LOXL1	LOXL4	LRBA	LRCH1	LRCH4	LRFN5	LRP1	LRP5	LRRK1	LRRN1	LRRN2	LRRN3	LRRN4CL	LRRTM1	LRRTM3	LRTM1	LSP1	LTA	LTBP1	LUC7L	LUC7L3	LURAP1L	LY6G6E	LZTS2	MACROD1	MAF	MAGED1	MAGI1	MAN1A1	MAN1C1	MAN2B1	MANBA	MAP1A	MAP2K5	MAP2K6	MAP3K13	MAP3K3	MAP3K5	MAP3K8	MAPK4	MAPK8IP1	MAPRE3	MARCHF1	MARCHF5	MARK2	MASP1	MAST1	MATN1	MBNL1	MBNL2	MBP	MCAM	MCF2	MCOLN1	MDK	MDM2	MED13	MEF2C	MEF2D	MEGF10	MEGF8	MEIS2	METTL7B	METTL8	MFNG	MFRP	MFSD2A	MGLL	MID1	MID2	MINDY1	MIR1-1HG	MIR1-1HG-AS1	MIR137HG	MIR22HG	MIR9-1HG	MITF	MKRN4P	MLIP	MLLT11	MLYCD	MMRN2	MOB3C	MOG	MORC3	MOS	MOSMO	MOSPD1	MPPED2	MPRIP	MRGPRF	MRPL14	MRPS6	MSS51	MSTN	MT1E	MTIF2	MTMR10	MTMR4	MTSS1	MUC15	MUSK	MXI1	MYADM	MYBL2	MYBPC1	MYBPH	MYC	MYCBP	MYCLP1	MYCN	MYF5	MYH13	MYH3	MYH4	MYL3	MYL6B	MYLK	MYLPF	MYO18A	MYO18B	MYO1C	MYO1F	MYO7A	MYOT	MYOZ1	MYOZ2	MYOZ3	MYPN	MYT1	NAA50	NACA	NADK2	NAGLU	NANOS1	NAP1L5	NAPB	NAPEPLD	NAT9	NAV1	NAV3	NBEA	NCAPH2	NCDN	NCF4	NCKAP5	NDNF	NDRG1	NDST2	NDST4	NDUFA4	NDUFA4L2	NDUFAF3	NDUFC1	NEB	NECTIN3	NEDD4	NEDD4L	NES	NEURL1	NEUROD2	NEUROG3	NEXN-AS1	NFIX	NGF	NHLH2	NHLRC2	NID2	NIPBL	NKD1	NKX2-2	NLGN3	NNAT	NOL4	NOL4L	NOL9	NOSIP	NOTCH1	NOVA1	NPHP4	NPPA	NR2E1	NR3C2	NR4A1	NR4A3	NR5A1	NRBF2	NRG2	NRK	NRP2	NSG2	NTF3	NTF4	NTNG2	NTS	NUDT18	NUDT22	NUMBL	NUTF2	NXPH3	NXPH4	OBSCN	OGFOD2	OGG1	OLFML1	OMA1	OMG	ONECUT2	OPCML	OR2L13	ORMDL3	OSBPL10	OSR1	OTUD7A	P2RX4	P2RX5	P2RY4	P3H3	PABPC5	PACSIN3	PADI2	PAICS	PAK3	PAK5	PAK6	PALMD	PAM	PARP12	PARP6	PARP8	PASK	PATL1	PAX1	PAX2	PBXIP1	PCBP2	PCBP4	PCDH18	PCDH9	PCF11	PCNX1	PCYT1B	PDAP1	PDE10A	PDE1A	PDE3A	PDE7A	PDGFB	PDHA2	PDK2	PDLIM2	PDLIM4	PDZD11	PEG10	PEPD	PEX7	PGF	PHF1	PHF23	PHF7	PHKA1	PHLDB1	PI4KB	PICALM	PIGN	PIK3AP1	PIK3CG	PITX3	PJA2	PKD2L1	PLAAT3	PLAC1	PLCB2	PLCZ1	PLEC	PLEKHA4	PLEKHA6	PLN	PLP1	PLPP7	PLS3	PLXNB3	PMEL	PML	PMP22	PNMA1	PNOC	PODN	POLD4	POLL	POLR1D	POLR3GL	POU4F1	PPAT	PPM1A	PPM1E	PPM1J	PPP1R16B	PPP1R17	PPP1R3D	PPP1R7	PPP1R9B	PPP2R3A	PPP2R5C	PPP2R5E	PPP3CA	PPP3CB	PRDM13	PRDM8	PREX2	PRICKLE1	PRICKLE2	PRKAA2	PRKACA	PRKACG	PRKAG3	PRKCB	PRKCG	PRKCQ	PRMT6	PROK2	PROSER3	PRPF39	PRR11	PRR14L	PRR30	PRR35	PRRG2	PSD	PSD2	PSIP1	PSMD3	PTCH2	PTCHD1	PTGDS	PTGFRN	PTGIR	PTH1R	PTK2	PTK7	PTP4A3	PTPN1	PTPN6	PTPRS	PURA	PVALB	PYGM	QTRT2	RAB24	RAB26	RAB27A	RAB30	RAB33A	RAB3A	RAB3C	RAB5B	RABAC1	RAD51AP1	RAD51B	RAD51D	RAG1	RAI1	RAMP2	RAP2B	RAPSN	RARA	RASGEF1A	RASGRF2	RASL10A	RASL10B	RASL12	RASSF1	RASSF2	RBBP7	RBFOX1	RBFOX2	RBM14	RBM15B	RBMS3	RCAN1	RCOR2	RCSD1	RDH10	REEP1	REEP6	RELA	RENBP	REPS1	REPS2	RERG	RESF1	RETNLB	RFX8	RGR	RGS12	RGS6	RGS7	RGS8	RHBDF1	RHOBTB2	RHOD	RIBC2	RIMS1	RIN1	RIPOR1	RIT1	RNF111	RNF121	RNF13	RNF14	RNF166	RNF19B	RNF213	RNF216	ROBO4	ROCK1	RORC	RPA3	RPL23AP32	RPL28	RPS6KB1	RPUSD4	RRAD	RRAGD	RSPO2	RSRC1	RTKN	RTL9	RTN2	RTRAF	RUFY1	RUFY4	RUNDC1	RUNX1	RUNX1T1	RUNX3	RUSC1-AS1	RXRG	RYK	RYR1	S100A2	S100A3	S100A8	SALL1	SAMD1	SBSN	SCAMP5	SCAP	SCFD1	SCN3B	SCN4A	SCN5A	SCRN1	SCT	SCUBE3	SELPLG	SEMA4A	SEMA6D	SEMA7A	SEPTIN3	SEPTIN4	SEPTIN7	SERF2	SERPINE1	SET	SEZ6	SGCG	SGIP1	SGK2	SGMS2	SH2B3	SH2D6	SH3BGRL3	SH3BP1	SHISA4	SHISA6	SHOX2	SIX5	SKA2	SKIDA1	SLC12A2	SLC12A8	SLC18A3	SLC1A4	SLC1A7	SLC22A17	SLC24A3	SLC25A26	SLC25A41	SLC26A10	SLC29A4	SLC30A8	SLC35A4	SLC35C2	SLC38A3	SLC39A9	SLC43A3	SLC44A1	SLC44A2	SLC4A1	SLC4A2	SLC5A10	SLC5A7	SLC66A1	SLC6A14	SLC7A11	SLC8A3	SLF2	SLITRK5	SLITRK6	SMAP2	SMARCA1	SMARCA2	SMARCA5	SMARCAL1	SMC1B	SMG5	SMIM43	SMYD1	SNCG	SNN	SNPH	SOBP	SORBS1	SORBS3	SOST	SOWAHA	SOX10	SOX12	SOX2	SOX4	SOX5	SPAG6	SPATA6	SPCS1	SPECC1	SPEG	SPG21	SPIB	SPIN2A	SPINK5	SPOCK2	SPOP	SPPL3	SPRED1	SPRY4	SPTAN1	SPTBN1	SPTY2D1	SRC	SRCIN1	SRD5A3	SRF	SRP54	SRPK3	SRPX	SRRM3	SSC4D	SSX2IP	ST8SIA4	STAC3	STAR	STARD13	STAT2	STAT3	STAT5A	STAT5B	STIM1	STMN2	STOML2	STXBP6	SULT2B1	SUMO2	SUMO4	SUPT16H	SUPT5H	SUV39H2	SV2A	SVIL	SYNC	SYNPO2L	SYNRG	SYT16	SYT17	SYT6	SYTL1	SYTL2	SYVN1	TACC1	TAL2	TAPT1	TAPT1-AS1	TAS1R1	TAZ	TBC1D2B	TBCC	TBR1	TBX3	TBX6	TCF12	TCF21	TCF4	TCF7	TEAD2	TEF	TENM3-AS1	TENT5C	TEX35	TFAP2C	TFAP4	TFDP2	TGFB2	TGFB3	TGFBR2	TGIF1	TGIF2	THPO	TIAF1	TIMP4	TINAGL1	TLE4	TLNRD1	TMEM100	TMEM104	TMEM105	TMEM109	TMEM125	TMEM126B	TMEM17	TMEM178A	TMEM182	TMEM184A	TMEM25	TMEM255A	TMEM35A	TMEM79	TMEM86A	TMEM8B	TMF1	TMOD3	TMOD4	TMUB2	TNFRSF19	TNFSF4	TNKS1BP1	TNNC1	TNNC2	TNNI2	TNNT1	TNNT2	TNNT3	TNRC6C	TNS1	TOB1	TOLLIP	TONSL	TOR1AIP1	TP53BP1	TP53INP2	TPCN1	TPI1	TPM2	TPM3	TPMT	TPPP3	TRAF3	TRAF4	TRAM1	TRAPPC3	TRERF1	TRIM39	TRIM46	TRIM54	TRIM62	TRIM8	TRIP11	TRIP4	TRIT1	TRMT10A	TRPC4	TRPM4	TRPT1	TRPV1	TSC22D3	TSC22D4	TSEN54	TSPAN33	TTLL7	TUBA1A	TUBA4A	TUBA4B	TUBA8	TUBB2B	TUBB4A	TUBG2	TUG1	TUSC2	TXN	TXNDC12	UBALD2	UBE2B	UBE2D3	UBE2H	UBE2K	UBE2O	UBE2W	UBR5	UBTF	UFM1	UGT1A7	UNC119	UNC13B	UNC45B	USF1	USO1	USP1	USP13	USP3	USP32	USP32P2	USP49	USP5	USP54	VAMP1	VAMP3	VAMP8	VAT1	VEGFA	VEZF1	VGF	VGLL3	VPS18	VPS45	VSTM2A	VWA5A	VXN	WBP1L	WBP2NL	WBP4	WDFY1	WDPCP	WDR25	WDR81	WDR83	WDR83OS	WDTC1	WNK2	WNK4	WNT10A	WNT10B	WNT2	WNT2B	WNT4	WNT6	WNT7B	WNT8B	WNT9A	WWC2-AS2	XBP1	XCL2	XIRP1	XPNPEP1	XPR1	YARS1	YBX2	YPEL5	YTHDF2	YWHAZ	YY1AP1	ZBTB16	ZBTB18	ZBTB20	ZBTB25	ZBTB33	ZCCHC24	ZEB2	ZFAND3	ZFP36L1	ZFYVE1	ZFYVE26	ZMAT3	ZMIZ1	ZMYM2	ZMYM4	ZMYND8	ZNF133	ZNF232	ZNF267	ZNF277	ZNF326	ZNF384	ZNF385A	ZNF398	ZNF503	ZNF513	ZNF521	ZNF593	ZNF646	ZNF668	ZNF703	ZNF710	ZNF777	ZRANB1	ZSWIM8
CAGGTA_AREB6_01	> Genes having at least one occurence of the highly conserved motif M76 CAGGTA sites. The motif matches transcription factor binding site V$AREB6_01 (v7.4 TRANSFAC).	ABLIM3	AC141586.1	ACKR1	ACKR3	ACSL5	ACTA1	ADAMTS15	ADAMTS19	ADAMTS4	ADAMTSL1	ADRB2	AGBL5	AGER	AGPS	AGR2	AHCTF1	AICDA	ALDH1A2	ALDH3B1	ALDH4A1	ALG10	ALS2	ANAPC16	ANKMY2	ANKRD36B	ANP32A	ANTKMT	AOC2	APLN	ARAP1	ARAP2	ARHGAP44	ARID4A	ARL4C	ARNTL	ART3	ASB9	ASCL1	ASTN1	ATL3	ATP13A4	ATP1A3	ATP6V0A4	ATRAID	ATXN7L1	AVPI1	AVPR2	AXDND1	AXIN2	BBX	BCL11A	BCL11B	BCL6	BCL9L	BDNF	BEST3	BEST4	BMI1	BMP4	BMP6	BMP7	BRINP3	BRPF1	BSCL2	BTBD11	BTG4	BTK	BUB3	BZW2	C12orf65	C1orf116	C6orf136	C8orf82	CABCOCO1	CABP2	CABP4	CABP7	CACNA1D	CACNA1G	CACNA2D3	CACNB1	CACNB2	CADM2	CALM2	CAMK2A	CAPN1	CAPN6	CAPZA1	CASK	CAST	CBLN1	CBY1	CCDC102A	CCDC112	CCDC120	CCDC14	CCDC7	CCER1	CCIN	CCN5	CCR3	CD37	CD40	CD72	CD74	CDH16	CDH24	CDH6	CDK2AP1	CDK6	CDKL5	CDKN2C	CDR1	CELF4	CEP120	CER1	CERCAM	CFAP161	CFAP70	CHL1	CHN2	CHPF	CHRM1	CHST1	CHST11	CHST9	CHSY1	CIC	CIPC	CKMT1B	CLCN3	CLCN5	CLDN17	CLSTN3	CMTM4	CNOT7	CNTN6	CNTNAP4	COL2A1	CORO1A	CREB5	CRLF1	CRTAM	CRTC1	CSAD	CSF2	CSF3	CSMD3	CSRNP3	CSRP3	CTF1	CUTA	CXCR4	CYB5R3	CYLD	CYP26B1	CYP3A4	CYP3A7	CYRIA	DACH2	DARS2	DBI	DBNDD2	DCLK1	DCTN1	DCX	DDX17	DENND2B	DHH	DHRS3	DIAPH1	DICER1	DIO2	DISP2	DLG2	DMD	DNAJB5	DNAJC22	DNAJC5B	DOCK9	DOLPP1	DPYSL3	DSG3	DTNB	DUSP13	DUSP7	E2F8	EDC4	EED	EFEMP1	EGF	EGFLAM	EGLN3	EGR2	EGR3	EIF4G1	EIF5	ELAVL4	ELL	ELOC	EMX2	ENHO	ENOX1	ENPP6	EPB41L1	EPB42	EPHA7	EPHB2	EPS8L1	ERBIN	ERG28	ERRFI1	ESCO1	ESR2	ESRP2	ESRRG	ETV5	EVC2	EVX1	EXOC3L2	FAM106A	FAM117A	FAM122B	FAM126A	FAM131A	FAM193A	FAM193B	FAM72A	FAM81A	FAM83H	FBRS	FBXL19-AS1	FBXW11	FDPS	FERD3L	FGF11	FGF13	FGF20	FGF9	FHIT	FKBP3	FKRP	FLOT1	FN1	FNBP1L	FOXA1	FOXB1	FOXD3	FOXG1	FOXN3	FOXP1	FOXP2	FOXP3	FRY	FSIP2	FXYD2	GABRA1	GABRA6	GAP43	GATA1	GATA2	GCC2-AS1	GCG	GDPD2	GGA2	GGNBP2	GMPR2	GNG3	GNL3LP1	GNRH1	GPC3	GPC4	GPM6A	GPR119	GPR152	GPR173	GPR21	GPR22	GPR85	GPRC5C	GREB1	GRHL2	GRID2	GRM2	GSKIP	H1-2	H1-3	H2AC7	H2BC10	H2BC3	H2BC7	H3C3	H3C4	H3C8	HAS2	HCN4	HDAC4	HDDC3	HEBP1	HEPH	HERC4	HFM1	HGF	HIC1	HIVEP1	HIVEP2	HMGA2	HMGN2	HMGN5	HNF1A	HNRNPH1	HOATZ	HOXA13	HOXA3	HOXB4	HOXC10	HOXC4	HOXC6	HOXD4	HOXD8	HPSE2	HTR1F	ICA1L	ICMT	ID4	IER3	IFT52	IGF1	IGFBP5	IGSF10	IGSF9B	IL13RA1	IL17F	IL1R2	IL1RN	IL2	IL22	IL23A	IL27	INCA1	ING2	IRS1	ITGB3BP	ITGB6	ITGB8	ITIH6	ITPKB	ITPR3	JADE2	JAG1	JARID2	JUP	KCNA1	KCNAB1	KCND3	KCNE5	KCNH5	KCNJ14	KCNJ15	KCNJ2	KCNK1	KCNS3	KCNT2	KCTD5	KCTD6	KDM6A	KHDRBS2	KIF13A	KIF1C	KIF7	KLF10	KLF14	KLF5	KRT2	KRT8	LAMA3	LAMB3	LAMP5	LAMTOR1	LAMTOR3	LAS1L	LAT	LBX1	LCE5A	LDB2	LDOC1	LEAP2	LGSN	LHX5	LHX6	LINC00649	LINC01101	LIX1L	LMO3	LMTK2	LMX1A	LOXL4	LPAR1	LRATD2	LRFN5	LRIT3	LRMDA	LRP2BP	LRRC74A	LRRFIP2	LRRN1	LRRTM3	LSR	LUC7L3	LYNX1	LYPD3	LYPLA2	LZIC	LZTS2	MAEA	MAMDC2	MAML3	MANF	MAP2K7	MAP3K5	MAP4K4	MBD5	MBD6	MBNL1	MDFI	MED27	MGAT2	MGLL	MIA	MIA2	MIR137HG	MIR503HG	MLLT10	MLLT6	MMP14	MOV10	MPC2	MRPS34	MSI1	MSRB3	MSS51	MSTN	MSX1	MTMR10	MYB	MYH14	MYH7	MYO1E	MYOF	MYOZ3	MYRF	NAALADL2	NACC1	NAT8L	NBEA	NCAM1	NDP	NDRG3	NDRG4	NDUFS2	NECTIN4	NEDD4L	NEDD8	NEK10	NELL2	NEUROD1	NEUROG1	NFE2	NFIA	NFIB	NFIX	NKX2-5	NKX2-8	NMBR	NMNAT1	NOL4	NOSIP	NOTCH1	NPAS3	NPHP4	NPR3	NR1D1	NR3C2	NRG1	NRGN	NRK	NRXN2	NRXN3	NSMF	NSUN5P1	NT5DC3	NTF4	NTN5	NTNG2	NTPCR	NUMA1	NUP54	OFCC1	ORAI3	ORMDL2	OSBPL11	OSBPL6	OTOP3	OVOL1	OVOL2	OXR1	PACRG	PACS1	PAFAH1B3	PAK6	PBX1	PCDH10	PDE4B	PDE4D	PDGFA	PDGFB	PDGFC	PDGFRA	PDHA2	PDLIM4	PGAP6	PGGHG	PGRMC1	PHACTR3	PHC1	PHETA1	PHF12	PHF21B	PIAS1	PIK3CG	PILRB	PITX2	PKHD1	PLA2G2F	PLA2G4B	PLAGL1	PLCB1	PLEKHG6	PLXNB3	PMS2P5	PNMA5	PNOC	PNPO	POM121L1P	POMZP3	PORCN	PPARGC1B	PPIA	PPM1B	PPP2R2A	PPP2R2B	PPP4R1	PPP4R3A	PPTC7	PPY2P	PRDM12	PRDM13	PREX2	PRKACA	PRKACB	PRKCZ	PRKN	PRLHR	PROX1	PRPF38B	PRR15	PRRG2	PRSS41	PSD	PSORS1C2	PTCH1	PTCHD1	PTGES3	PTGFRN	PTHLH	PTK2B	PTK7	PTMS	PTN	PTP4A1	PTPN2	PTPRF	PTPRR	PURA	PURG	PVALB	PWWP3B	PXN	PXYLP1	PYY2	R3HCC1L	RAB1A	RAB2A	RAB2B	RAB43	RAB8B	RABEPK	RABGAP1L	RABL6	RAPGEFL1	RARA	RB1CC1	RBFOX2	RBM15B	RBM47	REEP1	REPIN1	REPS2	RGS22	RLIM	RNASE11	RNF19B	RNF43	RPL24	RPL36AL	RPRD2	RPS6KA3	RPS6KL1	RRM1	RSKR	RUFY4	RUSC1-AS1	RYR2	S100A10	S100A14	S100A2	S1PR1	SAP130	SARNP	SCAMP3	SECISBP2	SEL1L3	SELENOO	SEMA3F	SEMA5A	SEMA7A	SENP1	SEPTIN4	SEZ6	SF1	SFRP1	SGK3	SH2D1A	SH3BP1	SH3D21	SH3KBP1	SHISA6	SHISA7	SIPA1	SIRPA	SIX4	SKIDA1	SLAIN1	SLC17A3	SLC18A1	SLC25A28	SLC26A1	SLC26A7	SLC26A9	SLC30A3	SLC34A3	SLC37A4	SLC38A1	SLC39A5	SLC3A2	SLC44A1	SLC44A3	SLC4A10	SLC5A1	SLC5A6	SLC8A3	SLC9A7	SLITRK4	SMARCA1	SMO	SMURF2	SND1-IT1	SNW1	SNX13	SOBP	SOCS2	SOST	SOX12	SOX3	SOX5	SP7	SP8	SPDEF	SPRY2	SRCIN1	SRGAP1	SRPK2	SRSF2	ST6GALNAC3	ST7L	STAG2	STAG3L4	STC1	STIM2	STK35	STOML2	STRIP1	STRN4	STX5	SULT1E1	SYT5	TACC1	TACR1	TAFA1	TBC1D14	TBC1D5	TBCC	TBRG1	TBX19	TBX6	TCEAL3	TCF12	TEAD3	TECTA	TET1	TEX2	TFAP2A	TGFB2	TGFB3	TGFBI	TGIF2	TJP2	TLK2	TLX1	TMEM161B	TMEM184B	TMEM191A	TMEM256	TMEM33	TMEM38A	TMPRSS2	TMTC4	TNFRSF19	TNKS2	TOMM20	TRA2A	TRAF3IP2	TRIAP1	TRIM52	TRPM7	TRPS1	TRPV6	TSPAN6	TSPEAR	TTC39B	TUG1	TXNIP	TYRO3	UBA1	UBE2D3	UBE2Z	UBE4B	UBXN10	UCHL1	UCKL1	ULK1	UMOD	UNC45A	UNC50	UQCR10	USO1	USP2	USP25	USP51	VAMP8	VPS37A	VSNL1	VTCN1	VWA7	WDPCP	WDR6	WNK3	WRN	WWC1	XIAP	XYLT2	ZADH2	ZBTB18	ZBTB5	ZC3H18	ZDHHC5	ZDHHC8	ZEB1	ZEB2	ZER1	ZFHX4	ZIC1	ZIC4	ZNF362	ZNF366	ZNF395	ZNF503	ZNF593	ZNF746	ZNF827	ZNRF1	ZSWIM8
CAGTGTT_MIR141_MIR200A	> Genes having at least one occurence of the motif CAGTGTT in their 3' untranslated region. The motif represents putative target (that is, seed match) of human mature miRNAs hsa-miR-141 and hsa-miR-200a (v7.1 miRBase).	ACACA	ACOT7	ACVR2A	AGFG2	AK4	AMPD2	ANKFY1	ANP32E	APBB2	ARHGEF18	ARNTL	ARPC5	ASTN1	ASXL1	ATAT1	ATF5	ATL1	ATP1B1	ATP2A2	ATP6V1A	ATP6V1B2	ATXN1	ATXN7	B3GNT2	BACE1	BAHD1	BAP1	BHLHE40	BICD2	BRD3	C16orf87	C1orf21	C2orf42	CALCR	CALU	CAMSAP2	CBL	CCDC177	CCNE2	CD47	CDC14A	CDC25A	CDC42BPB	CDK13	CDK17	CDV3	CELF6	CEP120	CFAP20DC	CHD9	CHP1	CLASP2	CNP	CNR1	CPD	CREBRF	CSF3	CSNK1A1	CSNK1G3	CSNK2A1	CTNNA1	CTNND2	CUL3	CXCL12	CYP26B1	DCUN1D3	DDX5	DEK	DIP2B	DIXDC1	DLC1	DMWD	DMXL1	DNAJC13	DOLPP1	DR1	DRD2	DUSP3	E2F3	ELAVL2	ELF2	ELMOD1	EPHA2	EPHA7	EPN1	ERC2	ERRFI1	ESRRG	EVI5L	EXOC5	FAM168B	FBXL2	FGFR2	FKBP5	FOXA1	FOXN3	FOXP1	FRMD4A	FRMD6	FUS	GATA6	GLRX	GPC2	GPM6B	GRB2	GRIN3A	H2AZ1	HDAC4	HIC2	HIPK1	HLF	HMG20A	HNRNPF	HOXA11	HOXB4	HOXB5	HOXC13	IGF2BP2	IKZF5	INO80D	IRF2BPL	IRS2	ITSN1	JAZF1	JUN	KALRN	KCNJ2	KHDRBS2	KIAA0408	KIF1C	KIF3A	KLHL18	KPNA3	LENG8	LHX6	LPP	LRATD2	LRRC8A	LUC7L3	LYPLA1	MAP2K4	MAP7D1	MARCHF7	MBD5	MBNL1	MDGA1	MDM1	MECP2	MED13L	MIB1	MINDY3	MMP16	MOB3B	MTPN	MTSS1	MYH10	MYRIP	MYT1L	NAMPT	NFASC	NMNAT2	NR2C2	NRP1	NRP2	NRXN1	NSD2	NUDCD1	OGT	OLFM1	OLIG3	OSBPL11	PAFAH1B2	PAPPA	PCDH8	PCDH9	PCGF3	PCNX2	PDCD4	PDS5B	PDZD2	PEX5	PGRMC2	PHLPP1	PHLPP2	PHYHIPL	PITPNB	PITX2	PLAG1	PLAGL2	POU4F1	PPM1E	PPP1R15B	PPP2CA	PPP2R2A	PPT2	PRELID3B	PRKACB	PSEN1	PTGES3	PTP4A1	PTPRG	QKI	RAB38	RABGAP1	RAD23B	RAP2C	RARB	RBM33	RBM7	RBMS1	RMND5A	RNF145	RNF44	RNFT1	RPH3AL	RTF1	RTN4RL1	RUNX1	SCN2B	SEC11A	SEMA6A	SEPTIN7	SERF2	SFPQ	SIAH1	SIK1	SIM2	SIPA1L2	SIRT1	SLC16A7	SLC17A6	SLC1A1	SLC20A1	SLC23A2	SLC25A3	SLC39A9	SLC6A9	SNAP91	SNX27	SOBP	SON	SOX11	SOX5	SP4	SPAG9	SPRYD3	SRC	ST3GAL3	STAT4	STAT5A	STAT5B	STEAP2	STIMATE	STK35	STRN	STX2	STXBP1	STXBP5	SUPT6H	SYT4	TAF12	TBL1XR1	TCERG1	TCF12	TENT5C	TFAP2C	TFRC	TGFB2	THRB	TIAL1	TM9SF4	TMEFF1	TMEM135	TNKS2	TNRC6B	TNS3	TOP1	TP53INP1	TRAM1	TRHDE	TSC1	TSHZ3	TTBK2	TTR	TTYH2	TULP4	UBE3A	USP9X	VPS26B	VSIG8	WAPL	WDFY3	WDR26	WDR44	WIPF1	WSB1	XKR7	YAF2	YPEL5	YTHDC1	YTHDF2	YTHDF3	YWHAG	ZBTB18	ZCCHC24	ZCCHC3	ZEB2	ZFR	ZNF609	ZNF644
CAIRO_HEPATOBLASTOMA_CLASSES_DN	> Genes down-regulated in robust Cluster 2 (rC2) of hepatoblastoma samples compared to those in the robust Cluster 1 (rC1).	AADAC	ABCA2	ABCA6	ABHD6	AC245407.2	ACSL5	ADH1A	ADH1B	ADH1C	ADH6	ADIPOR2	ADIRF	AFM	ALAS1	ALDH2	ALDH3A2	AMOTL2	ANXA10	ANXA4	AOX1	APCS	APOC4	AQP9	AR	ARL6IP5	ASPA	ATN1	ATP10A	B2M	BCL6	BHLHE40	BLCAP	BLNK	BLOC1S1	BSCL2	C1QTNF3	C1R	C1S	C7	C8A	CAMK1D	CAPN2	CASP4	CAT	CD59	CD5L	CD81	CDC42EP3	COL18A1	COPZ2	CSRP2	CTSF	CTSO	CTXND1	CX3CR1	CYLD	CYP1A1	CYP2B6	CYP2C9	CYP2E1	DAO	DAPK1	DBP	DCN	DEPDC5	DKK3	DNASE1L3	ECM1	EGR1	EMCN	ENG	ENPEP	FABP3	FAM189A2	FAS	FAT4	FMO3	FMO4	FRY	GABARAPL1	GAS6	GATM	GC	GFOD1	GHR	GIMAP5	GLUL	GLYAT	GPR171	HCP5	HDAC9	HGD	HIVEP2	HOMER2	HPD	HSD11B1	HSD17B6	HSPB6	HTRA1	IGF1	IL1R1	IL2RB	IL6ST	ITGA8	ITIH4	ITIH5	ITM2A	JADE2	KANK2	KANK3	KCNK1	KDM2A	KHK	KIAA0040	KLRB1	KLRK1	LAMA2	LAMA3	LCK	LDB2	LIMS2	LMOD1	LPXN	MAN1C1	MAP3K14	MAP3K5	MAST4	MFAP3L	MICU1	MMRN2	MTMR11	MYCL	MYL12B	MYLK	MYRIP	NAP1L1	NAXD	NBL1	NFKBIA	NR1D2	NTF3	P4HTM	PACRG	PALM2AKAP2	PAMR1	PDE2A	PEA15	PEBP1	PHYH	PLA2G4C	PLXNB2	PON1	PREB	PRKCH	PSME2	PTPRB	RAB33A	RAMP3	RARB	RARRES2	RASGRF1	RBP1	RCAN1	RPS27L	RRAS	SERPING1	SGCB	SGPL1	SHB	SLC10A1	SLC27A5	SLC30A1	SLC4A4	SLC6A1	SLCO1B1	SLCO1B3	SMAD3	SMAD7	SNED1	SNRK	SPON1	SPTBN1	SRA1	ST3GAL5	SULT1B1	SVEP1	SYNPO	TBC1D2B	TFAP2A	TJP1	TK2	TNS2	TRADD	TRAK1	TRANK1	TRIM22	TSC22D1	TSC22D3	TST	TTC9	TUT7	UBA7	UGT2B4	UQCRQ	VEGFD	VSTM4	WASHC3	WFDC1	ZBTB18	ZBTB20	ZCCHC24	ZEB1	ZNF710-AS1	ZNF862	ZSWIM8
CAIRO_HEPATOBLASTOMA_CLASSES_UP	> Genes up-regulated in robust Cluster 2 (rC2) of hepatoblastoma samples compared to those in the robust Cluster 1 (rC1).	AAMP	AARS1	AARSD1	AATF	ABCF2	ACKR3	ACLY	ACP1	ACSL3	ACTR3B	ADSL	AFP	AGBL5	AGFG1	AGPAT5	AGPS	AHCY	AK4	ALDH18A1	AMD1	ANGEL1	AP1G2	AP2B1	APEX1	APRT	ARFGEF1	ARID3A	ARMC9	ASPM	ATIC	ATP2B1	ATP5MC2	ATP6AP1	ATP6V1H	AURKA	AURKB	B9D1	BCCIP	BFAR	BIRC5	BLMH	BOP1	BORA	BRCA2	BSG	BUB1	BUB1B	BUB3	BYSL	BZW2	C1orf109	C1QBP	C20orf27	C8orf33	CAD	CALU	CANX	CAPRIN1	CBX3	CCDC47	CCDC88A	CCNA2	CCNB1	CCNB1IP1	CCNB2	CCNE1	CCNF	CCT2	CCT3	CCT4	CCT5	CCT6A	CCT7	CD164	CDC20	CDC25A	CDC25C	CDC27	CDC6	CDCA4	CDCA8	CDK1	CDK4	CDKAL1	CDKN3	CDT1	CENPA	CENPF	CENPI	CENPN	CENPQ	CEP57	CERS6	CHAF1A	CHCHD2	CHD7	CHEK1	CHEK2	CIAO1	CIAPIN1	CIZ1	CKAP5	CKLF	CKS2	CLIC1	CLNS1A	CNOT6	COG5	COIL	COMMD8	COPS5	CPNE1	CPSF1	CPSF6	CREB3L2	CRELD1	CSE1L	CSNK2A1	CSNK2B	CTSV	CYC1	DARS1	DAZAP1	DBF4	DCP2	DDC	DDOST	DDX1	DDX10	DDX18	DDX27	DDX39A	DDX41	DDX42	DDX56	DGKD	DGUOK	DKC1	DLGAP5	DLST	DMAC2	DNAAF5	DNAJC10	DNAJC4	DNAJC7	DNAJC9	DNMT1	DNMT3A	DOP1B	DPH5	DTL	DTYMK	DUSP9	E2F5	ECPAS	ECT2	EEF1B2	EEF1D	EEF1E1	EIF2B4	EIF2S2	EIF3B	EIF3E	EIF3F	EIF3H	EIF3L	EIF3M	EIF4A1	EIF4A3	EIF4B	EIF4E2	EIF5B	EMG1	ENO1	ENOPH1	ENY2	EPCAM	EPRS1	ERGIC3	ESF1	EXOSC2	EXOSC4	EZH2	FAM136A	FAM216A	FANCA	FANCI	FARSA	FASTKD1	FBL	FBXO5	FKBP10	FKBP1B	FNTA	FOCAD	FXN	FXR1	GART	GCFC2	GCN1	GCSH	GGCT	GINS1	GINS2	GINS4	GLDC	GMPR2	GNL3	GPN1	GPS1	GPX7	GRK6	GTF2F1	GTF3C2	GTF3C3	GTPBP4	GTSE1	HDAC2	HDLBP	HEATR1	HIC2	HJURP	HMGA1	HMGA2	HMGB2	HMGB3	HMMR	HNRNPA3	HNRNPA3P1	HNRNPC	HNRNPR	HOMER1	HS2ST1	HSF1	HSP90AB1	HSPA13	HSPD1	HTRA2	HUWE1	IARS1	IGSF1	IL1RAPL1	ILF2	ILF3	IMP4	IMPDH2	IPO4	IPO5	IPO7	JPT1	JPT2	KARS1	KDELR1	KDM1A	KIAA0930	KIF11	KIF14	KIF15	KIF18A	KIF18B	KIF20A	KIF22	KIF23	KIF2C	KIF4A	KLHL7	KMT5AP1	KNTC1	KPNA2	KPNB1	KRT19	LANCL2	LAPTM4B	LDAH	LIG1	LIG3	LRPPRC	LRRC1	LRRC59	LSM2	LSM4	LSP1P5	LTA4H	LYRM4	MAD1L1	MAD2L1	MAN1B1	MAPKAPK5	MAPRE1	MAVS	MAZ	MCM10	MCM2	MCM3	MCM4	MCM6	MCM7	MDN1	MEAK7	MEP1A	METTL8	MIF	MIS18A	MKI67	MLST8	MMS19	MNAT1	MPZL1	MRE11	MRPL12	MRPL15	MRPS18B	MRPS27	MRPS33	MRPS7	MRS2	MRTO4	MSH2	MSH6	MTA1	MTDH	MYBBP1A	MYCBP	MYCN	MYL6B	NAE1	NAT10	NCAPD2	NCAPG	NCAPG2	NCBP2	NCL	NCLN	NDC1	NDC80	NEK2	NELFE	NHP2	NIP7	NLE1	NME1	NME2	NOL11	NOL7	NOLC1	NONO	NOP16	NOP56	NPM1	NPM3	NR2F6	NSD2	NT5DC2	NTAQ1	NUFIP1	NUP153	NUP205	NUP210	NUP85	NUP93	NUSAP1	ODC1	ODF2	OIP5	OLA1	ORC4	OSBPL2	OXA1L	P3H4	P4HB	PABPC4	PARP1	PAXIP1	PBK	PCM1	PDCD11	PDCD4	PDGFRL	PDIA4	PDIA6	PDSS1	PFAS	PHB	PHB2	PI4KA	PIK3C2G	PLCXD1	PLIN3	PLK1	PLTP	PMS1	PNKP	PNO1	POLD1	POLR1C	POLR2D	POLR3D	POLR3E	POMK	POP7	PPA1	PPAT	PPP1CC	PQBP1	PRC1	PRDX4	PRDX6	PRKDC	PRMT1	PRMT3	PRMT5	PRPF6	PSMB5	PSMF1	PSMG1	PSPH	PTDSS1	PTK2	PTP4A3	PTPRA	PUDP	PUF60	PUS1	PUS7	PYGL	QARS1	R3HDM1	RAB4A	RABGGTB	RACK1	RAD51AP1	RAN	RANBP1	RB1CC1	RBM12	RBM4	RBX1	RCC1	RFC1	RFC2	RFC4	RFWD3	RFXANK	RIOK3	RNASEH2A	RNF126	RPL10A	RPL11	RPL14	RPL15	RPL18	RPL18A	RPL19	RPL22	RPL23	RPL24	RPL28	RPL36	RPL37A	RPL4	RPL5	RPL6	RPL8	RPLP0	RPN2	RPP40	RPS14	RPS16	RPS21	RPS3	RPS6	RPS6KB1	RPS8	RPS9	RRM1	RRM2	RRS1	RSL1D1	RTRAF	RUVBL1	RUVBL2	RXYLT1	SAE1	SAP130	SCRIB	SEC23IP	SEC61G	SEPTIN9	SERBP1	SF3A1	SF3B3	SFI1	SFPQ	SINHCAF	SKP2	SLC25A3	SLC35F5	SLC39A4	SLCO4A1	SLCO4C1	SMARCA1	SMARCA4	SMARCB1	SMARCC1	SMC2	SMC4	SNHG14	SNORD52	SNRNP200	SNRPB	SNRPD1	SNTB1	SNU13	SNX5	SOAT2	SPAG5	SPDL1	SPTLC2	SQLE	SRP72	SRPK1	SRSF1	SRSF2	SRSF9	SSB	SSR3	SSRP1	ST13	STK25	STOML2	SULT1C2	SUPT16H	SUPT3H	SUPT4H1	TAF12	TAF1D	TAF9	TASP1	TBC1D31	TBL2	TBRG4	TCAF1	TCEA1	TCERG1	TDP1	TEX2	TFRC	TGS1	THAP4	THG1L	THOC5	TIMELESS	TIMM9	TMA16	TMEM97	TMPO	TOMM20	TOMM34	TOMM70	TOP2A	TPD52L2	TPGS2	TPI1	TPX2	TRAP1	TRIM28	TRIP13	TRRAP	TSR1	TTK	TUBG1	TWNK	TXNL4A	U2SURP	UBAP2	UBE2C	UBE2S	UBE2V1	UBXN8	UGGT2	UNC93A	UPK3A	UQCRB	UQCRH	USP10	USP24	UTP14A	UTP18	UTP20	UTP6	VARS1	VDAC2	VRK1	VTI1B	WARS2	WDR12	WDR3	WDR46	WDR77	XPO7	XRCC5	XRCC6	YBX1	YBX3	YEATS2	YWHAZ	ZC3H15	ZFR	ZNF207	ZNF696	ZNHIT3	ZWILCH
CAIRO_HEPATOBLASTOMA_DN	> Genes down-regulated in hepatoblastoma samples compared to normal liver tissue.	AASS	ABAT	ABCB11	ABHD2	ABLIM3	ACAA1	ACAA2	ACACB	ACADL	ACADM	ACADS	ACAT1	ACSL1	ADGRA3	ADH1C	ADK	ADM	AGL	AGPAT2	AGXT	AKR1D1	ALAS1	ALDOB	ALPL	ANG	ANGPTL4	ANO1	ANXA10	APOF	AQP3	ARHGEF26	ASL	ASS1	AZGP1	BBOX1	BMERB1	C1R	C1RL	C6	C8A	C8B	C8G	C9	CA2	CBS	CD14	CDA	CDC37L1	CETP	CFHR4	CFP	CHST7	CIDEB	CLEC1B	CLEC4M	CP	CPEB3	CPT2	CREM	CRHBP	CRP	CTH	CTPS1	CXCL14	CYP1A2	CYP26A1	CYP2A6	CYP2B6	CYP2B7P	CYP2C18	CYP2C19	CYP2C8	CYP2D7	CYP2J2	CYP39A1	CYP3A5	CYP4F11	CYP4F3	DAO	DCPS	DDT	DHODH	DHRS1	DHTKD1	DNASE1L3	ECM1	EHD3	ENDOG	ENO3	EPHA2	ETFDH	ETNPPL	ETS2	EXT1	F11	F9	FAAH	FAHD2A	FAM102A	FAM149A	FBP1	FCGR2B	FCN2	FCN3	FETUB	FOXO1	FXYD1	GADD45G	GAREM1	GBA3	GCDH	GCGR	GCH1	GHR	GLS2	GLYAT	GNE	GNMT	GOT1	GPD1	GPLD1	GPR88	GRAMD1C	GRAMD4	GREM2	GSTT2	GSTZ1	GYS2	HAAO	HABP2	HAGH	HAL	HAO2	HGD	HGFAC	HP	HPGD	HPX	HRG	HSD17B6	ID2	IGF1	IGFALS	IGFBP3	IL13RA2	IL1RAP	IL4R	INHBB	INPP1	INSIG1	ITIH4	KCND3	KDM8	KLF6	KMO	LCAT	LEPR	LIME1	LONP2	LPA	LPIN2	LYVE1	MAN1C1	MAP2K3	MAP3K14	MAP3K5	MARCO	MASP2	MAT1A	MCL1	MFAP3L	MGLL	MMUT	MPC1	MT1M	MYOM1	N4BP2L1	NAMPT	NAT2	NDRG2	NFIL3	NNMT	NNT	NQO2	NR1I2	NR1I3	NRG1	OGDHL	OSBPL1A	PAPSS2	PCK1	PCK2	PDLIM5	PEMT	PFKFB1	PLAAT3	PLG	PON1	PPARGC1A	PPP1R1A	PRG4	PRODH	PTH1R	PTS	PXDC1	PXMP2	PZP	RAB27A	RCL1	RDH16	RETREG1	RIDA	RND3	RNF125	SAA4	SARDH	SCP2	SDHB	SDS	SERPINB8	SERPINE1	SERPING1	SHBG	SHMT1	SIGIRR	SKAP1	SLC10A1	SLC1A1	SLC20A1	SLC22A1	SLC22A7	SLC25A15	SLC27A2	SLC27A5	SLC37A4	SLC38A4	SLC3A1	SLC43A3	SLC46A3	SLPI	SOCS2	SORL1	SRD5A1	SRD5A2	ST3GAL6	STAB1	STAB2	STARD5	SUCLG2	SYT17	TDO2	TENM1	TENT5A	TFR2	TMEM131L	TMPRSS2	TRIB1	TSKU	TSPYL5	UGP2	UGT1A8	VIPR1	VNN1	VSIG4	XDH	ZC3H12A	ZFAND5	ZG16
CAIRO_HEPATOBLASTOMA_POOR_SURVIVAL	> Genes whose expression classifies hepatoblastoma tumors as belonging to either rC1 or rC2 subtypes and whose expression predicts poor survival.	AFP	ALDH2	APCS	APOC4	AQP9	BUB1	C1S	CYP2E1	DLGAP5	DUSP9	E2F5	GHR	HPD	IGSF1	NLE1	RPL10A
CAIRO_HEPATOBLASTOMA_UP	> Genes up-regulated in hepatoblastoma samples compared to normal liver tissue.	ACACA	ACLY	ACSS3	AKR1C3	ALCAM	ANGEL2	ANKRD27	ARL4A	ASAP2	ASPSCR1	AVL9	BAMBI	BCAM	BEX1	BRD3	C11orf95	CAMSAP2	CAP2	CBX1	CBX5	CBX6	CCT3	CD24P2	CD24P4	CD46	CDC23	CDK4	CEP68	CETN2	CKAP4	CKB	CLIC1	CLMN	COL15A1	COQ8A	CPD	CREB3L2	CRIM1	CS	CYP51A1	DCP2	DDHD2	DENR	DKK1	DLG5	DLK1	DRAM1	DZIP3	EHMT2	ELP1	EMCN	EPCAM	ERG28	ETV1	FASN	FDFT1	FDPS	FKBP1B	FNBP1L	FRRS1L	FXR1	GABBR1	GJA1	GLUL	GMNN	GNPAT	GORASP2	GPC3	GREB1	GSTA4	HDAC2	HEATR1	HIP1	HMGA2	HMGCR	HMGCS1	HMGN4	HSP90AB1	HSPA2	HSPB1	IGF2BP2	ILF2	IMPDH2	ITGA6	ITGAE	JARID2	KDM3B	KDM5B	KHDC4	LAMC1	LEF1	LGR5	LRRC1	LYZ	MAGED1	MAGED2	MAP3K4	MAP4K4	MARCHF8	MARCKS	MAVS	MCAM	MCM3	MEG3	MFF	MINPP1	MLEC	MMP11	MPZL1	MRPS27	MTR	NAP1L1	NCOA3	NDN	NSDHL	NUDT3	NUP133	NUP37	OBSL1	PALLD	PAPSS1	PDCD2	PDGFA	PDXK	PDZK1	PEG10	PEG3	PFKM	PIEZO2	PLAG1	PLPPR1	PLVAP	PLXNC1	PMS1	PODXL	POLR1D	POMK	PPP1CC	PPP1R2	PRKCA	PRKD1	PRR15L	PRUNE1	PSMD10	PSMD4	R3HDM1	RAB4A	RACGAP1	RANGRF	RAP2A	RBM12	RBM34	RC3H2	RCOR3	RELN	RHOBTB1	RNF38	RNF43	ROBO1	ROCK2	RPA1	RPS6KC1	RRP1B	SAC3D1	SCD	SEPHS1	SEPTIN2	SEPTIN8	SERPINE2	SLC1A4	SLC25A36	SLC26A2	SLF2	SMARCA4	SMARCC1	SMYD2	SMYD3	SNORD52	SOCS5	SOX4	SP3	SQLE	SREBF2	SUCO	TACC1	TARBP1	TAX1BP3	TBC1D9	TBCE	TBX3	TDGF1	TIA1	TMEM243	TNKS	TOMM20	TOR3A	TP53	TRIB2	TSN	TSPYL4	TUFT1	TULP4	UBAP2	UBAP2L	UGGT1	UNC119B	UTRN	UXS1	VPS45	VWF	WFS1	ZBTB38	ZNF189
CALVET_IRINOTECAN_SENSITIVE_VS_RESISTANT_UP	> Genes up-regulated in neuroblastoma xenografts: sensitive vs resistant to the topoisomerase inhibitor irinotecan [GeneID=3750].	ATM	CD40LG	FLT1	PTN	RFC2
CAMP_UP.V1_DN	> Genes down-regulated in primary thyrocyte cultures in response to cAMP signaling pathway activation by thyrotropin (TSH).	ABLIM1	ACAT2	AK5	AKAP12	AKT3	ANKRD6	ANXA1	ARHGAP5	ARHGEF12	ASAP2	ATL1	ATP2B1	ATP2B4	ATP8A1	ATP9A	BACE1	BACH2	BAG6	BCL2L13	BCR	BIRC3	BSN	BZW1	CALM1	CAMK2D	CAPN12	CASP7	CCND2	CCR9	CD160	CD83	CDCA7L	CELF2	CHST15	CHST2	CLK1	DAG1	DCAF6	DDAH1	DEDD2	DGCR5	DLG5	DNAJA1	DPYSL3	DST	DYNLL1	EIF4B	EIF4E	ENO2	EPB41L3	ERC2	ESYT1	ETS2	EZR	FAM189B	FAR2P2	FOSB	FOXN3	FRY	FSTL1	FUT8	GAL3ST3	GEM	GLO1	GLS	GNAQ	GNG12	HENMT1	HINT1	HSP90AA1	HSPA1A	HSPA8	ID2	IDS	IGFBP5	IL4R	IL7R	INSIG1	IQCK	ITPA	ITSN1	JARID2	KBTBD11	KCNN4	KLHDC4	LINC01089	LMBR1	LRRFIP1	LTA	MAL2	MAP2	MAP4K4	MAPK1	MBD2	ME1	MED4	MFN1	MIR155HG	MPZL3	MS4A6A	MTMR9	MYH10	MYO15B	MYO5B	NAP1L1	NAP1L2	NCF2	NDRG1	NDRG4	NFATC2	NFKB1	NPEPPS	NUDT11	NYNRIN	OAT	P2RY10	PAEP	PAK3	PALLD	PAM	PCLO	PCYOX1L	PELI1	PES1	PFKFB4	PHLDB1	PINK1	PKIA	PLEK	PLS3	PRDM1	PRDM8	PTBP3	PTPRC	PTPRD	RAB31	RALGAPA1	RAP2A	RASD2	RERE	RETREG3	RGS1	RGS18	RNF138	RPL7	RRAD	RREB1	RWDD2B	SCG5	SEL1L3	SEPTIN11	SEPTIN7	SERINC1	SERPINB2	SH3PXD2A	SLC13A4	SLC15A2	SLC17A7	SLC2A3	SLC35E2A	SMARCC1	SNN	SNRPA	SPOCK2	SRRM1	SRSF2	STIP1	STXBP1	SVEP1	SYPL1	SYT11	TANC2	TARBP1	THSD7A	TIMP2	TJP1	TLN2	TMBIM1	TMEM97	TMEM98	TMSB4X	TRPC1	TSC22D1	TSPAN5	TTYH3	TUBA4A	TUBB2B	TUBB3	TUBB4B	UBE2E2	UBE2QL1	UBTD2	UBTF	UNC79	USP36	USP38	ZCCHC14	ZFP36	ZMIZ1
CAMP_UP.V1_UP	> Genes up-regulated in primary thyrocyte cultures in response to cAMP signaling pathway activation by thyrotropin (TSH).	AAAS	AARS1	AATF	ACO2	ACSL4	AHCYL1	AKAP6	ALAS1	ALDOA	ANKHD1-EIF4EBP3	ANKRA2	APOBEC3C	ARF1	ATF4	ATP1A1	ATP5F1A	ATP5F1B	ATP5MC2	ATXN7L3B	AZIN1	BLCAP	BSCL2	C11orf71	CCDC124	CCL5	CD74	CEBPG	CEP250	CEP41	CHAF1A	CHST5	CKMT1A	CLOCK	CLPTM1	CMTR1	CNDP2	COG6	COL6A3	COPE	COPZ1	COX8A	CPEB4	CRABP1	CS	CXCL8	CYBA	CZIB	DAP3	DDX23	DELE1	DGLUCY	DIP2B	DPAGT1	DPM2	EARS2	ECSIT	EIF2B3	ELMO1	ELN	ETV5	FAHD2A	FBXO42	FLOT1	FOS	GAS5	GATD3A	GLRX	GMPPA	GPR160	HAX1	HDLBP	HLA-DRB5	HMGB2	HNRNPU	HSP90B1	HSPA5	HSPA9	HSPBP1	IFIT2	IFITM1	IFITM3	IFRD1	ILF2	IPO4	IST1	IVNS1ABP	KANSL1	KANSL3	KAT5	KIAA0040	KRTAP4-7	LETMD1	LIMS1	LONP1	LRR1	MAD2L1	MAEA	MAGED1	MAGOH	MARS1	MDH2	METTL17	MIDN	MRPL15	MRPS18A	MRRF	MT2A	MTHFD2	MYC	NDEL1	NDRG2	NDUFB5	NDUFS2	NDUFV1	NFX1	NLRP1	NME1	NQO2	NRSN2	NSUN3	NT5DC1	NUAK2	OCIAD1	OXA1L	P4HB	PA2G4	PCMTD1	PDE4DIP	PDIA3	PEX12	PIGS	PLCH1	PLSCR1	PMAIP1	POLR3H	PPIB	PPP1R15A	PRIM1	PRMT1	PXK	PYCR2	RABGGTA	RAPGEF2	RBCK1	RCHY1	RHOT2	RNF41	RPL18A	RPN1	RUVBL1	SAT2	SCARB1	SDAD1	SEC13	SEC61A1	SELENBP1	SELENOS	SESN2	SIL1	SLC22A17	SLC25A11	SLC25A5	SLC35A4	SMG1P5	SMYD5	SNW1	SPOP	SRPK1	SSR3	STAT4	STRADA	TAF1D	TBC1D15	TFPI2	TGFBI	TMED9	TMEM116	TMEM8B	TMEM9	TNIK	TOMM40L	TRIM2	TRIM38	TRMT61A	TYMP	UFM1	UPP1	URM1	VAMP4	WAPL	WASH3P	WBP1	WDR24	WIPI1	WWP1	XIST	ZBED5	ZDHHC23	ZNF367	ZNF385A
CATABOLIC_PROCESS	> Genes annotated by the GO term GO:0009056. The chemical reactions and pathways resulting in the breakdown of substances, including the breakdown of carbon compounds with the liberation of energy for use by the cell or organism.	ABCE1	ACADM	ACADS	ACADVL	ACLY	ACO2	ADAMTS13	AIFM1	AKR1D1	ALDH1L1	ALDH4A1	ALDH5A1	ALDOA	ALDOB	AMFR	AMPD3	AMT	ANAPC10	ANAPC2	ANAPC4	ANAPC5	ANGPTL3	APOA4	APOA5	ARG1	ARIH1	ASL	ASPA	ASRGL1	AUH	BAX	BCKDHA	BCKDHB	BCKDK	BDH2	BLVRA	BNIP3	BTRC	CDA	CDC20	CDC23	CDKN2A	CECR2	CEL	CES2	CHIT1	CIDEA	COLQ	CPA2	CPT1A	CPT1B	CYCS	CYP46A1	DDAH1	DDAH2	DDO	DERL1	DERL2	DFFA	DFFB	DHPS	ECD	ECH1	ECHS1	ECPAS	EDEM1	EGLN2	ENTPD4	ERCC1	ERCC2	ERCC3	ERCC4	ERCC5	ERN2	FAF1	FAH	FBXL4	FBXO22	FBXO7	FOXL2	FZR1	GAA	GAD1	GAD2	GAPDHS	GBA2	GBA3	GCSH	GLA	GLDC	GLUD1	GNPDA1	GNS	GOT1	GOT2	GPX3	GSPT1	GSTZ1	GUSB	HACL1	HADHB	HAO1	HAO2	HGD	HGS	HK1	HNRNPD	HPD	HSD17B11	HSD17B14	HSD17B6	HSPA1B	HYAL4	IDO1	INS	ISG20	MCCC2	MDM2	MDM4	MGAM	MIOX	MPST	MTOR	NEDD8	NEU3	NNT	NPLOC4	NT5C	NT5M	NTHL1	NUDT3	NUDT5	OLA1	PABPC4	PCNP	PDHB	PFKFB1	PFKL	PFKM	PGD	PGLS	PLA2G15	PLA2G4B	PLA2G4C	PNPLA3	POP1	PPARA	PPARD	PPP1R8	PPT1	PRDX6	PRKCG	PRKN	PRSS2	PSMC5	PSMD14	PYGB	RNASE2	RNASE3	RNASE6	RNASEH1	RNASEH2A	RNASET2	RNF11	RNF144B	RNF217	SDHA	SDHB	SDHC	SDHD	SELENOS	SIAH1	SIAH2	SMG1	SMG5	SMG6	SMG7	SMPD3	SMPD4	SMURF1	SMURF2	SOD1	SPACA3	SQSTM1	STS	STUB1	SYVN1	TKTL1	TPD52L1	TPP1	TREH	TSG101	TST	UBB	UBE2A	UBE2B	UBE2C	UBE2D1	UBE2D2	UBE2D3	UBE2E1	UBE2G1	UBE2G2	UBE2H	UBE2I	UBE2K	UBE2L3	UBE2N	UBE2V2	UBE3A	UBE4A	UBE4B	UBR3	UBR5	UFD1	UGT1A1	UGT2B4	UHRF2	UPF2	USE1	USP33	VCP	XRN2	YWHAH	ZFP36
CATION_HOMEOSTASIS	> Genes annotated by the GO term GO:0055080. The regulation of the levels, transport, and metabolism of cations.	AGTR1	APP	ATOX1	ATP1A1	ATP1A2	ATP1A3	ATP1A4	ATP2C1	ATP6V1B1	ATP7A	ATP7B	AVPR1A	AVPR1B	BCL2	BDKRB1	BDKRB2	C3AR1	C5AR1	CACNA1A	CACNA1C	CALCA	CALCB	CALR	CASR	CCKAR	CCKBR	CCL1	CCL11	CCL13	CCL14	CCL15	CCL19	CCL2	CCL23	CCL3	CCL5	CCL7	CCR1	CCR2	CCR3	CCR4	CCR5	CCR6	CCR7	CCR8	CCR9	CD24	CD52	CD55	CHRNA7	CLCN3	CLDN16	CLN3	CLN5	CLN6	CP	CXCL12	CXCL13	CXCR3	CXCR4	CYSLTR1	DRD1	EDNRA	F2RL1	FTH1	FTL	FXN	GALR2	GCM2	GHRL	GLP1R	GNA15	HFE	HPX	KNG1	LCK	LPAR1	LPAR2	LPAR3	MCHR1	MT2A	MYC	NMUR2	OPRL1	P2RY4	PLCE1	PPT1	PROK2	PTPRC	RGN	S1PR3	S1PR4	SAA1	SLC30A5	SLC40A1	SLC4A11	SLC9A1	SLC9A7	SOD1	SRI	STC1	TAC1	TESMIN	TFR2	THY1	TMPRSS3	TRPV4	XCL1	XCR1
CATTGTYY_SOX9_B1	> Genes having at least one occurence of the highly conserved motif M49 CATTGTYY sites. The motif matches transcription factor binding site V$SOX9_B1 (v7.4 TRANSFAC).	ABCF2	ABLIM3	ACVR2A	ADAM15	ADAMTS5	ADAMTS6	ADCY10	ADGRF5	ADNP	AMER1	ANK3	ANKRD11	AP1S2	AP5M1	APLN	ARF4	ARFGEF1	ARHGEF19	ARID1A	ATL1	B3GALT2	BAMBI	BASP1	BCL11A	BCL2L1	BCL2L11	BMF	BMP5	BNC2	BPIFB1	BPTF	BRD8	BRPF1	CALD1	CALHM5	CBFA2T2	CCDC85B	CCDC92	CD151	CD40LG	CD68	CD96	CDC27	CDCA7	CDK2	CDK8	CDKN1A	CDR2L	CDX1	CELF3	CFL2	CHL1	CHN1	CHST8	CLIC4	CLOCK	CNN1	CNN3	CNTF	COLEC10	CORO1A	CRMP1	CSF3	CYB5D1	CYRIA	DAB2IP	DBF4	DCLK2	DCX	DDAH2	DENND2C	DLC1	DLG2	DLX1	DMD	DMP1	DOCK4	DPYSL5	DTX1	DYRK1A	EDN1	EGFLAM	EHBP1	EIF3A	EIF4E	EIF4EBP2	ELAVL1	ELOVL6	EPHB6	ERG	ERH	ETS1	EXOC5	FAM13C	FAM53B	FAM53C	FAM72A	FANCB	FBXL19-AS1	FBXL20	FBXO11	FBXO28	FEN1	FGD4	FGF10	FGF9	FGFR1	FGFR3	FLI1	FOSL2	FOXA1	FOXP2	G3BP2	GFRA1	GJC2	GNAO1	GNG11	GPC2	GPR85	GREB1	GRK5	GTF2E2	H3-3B	HAPLN2	HDAC9	HDX	HERC4	HHEX	HMGB1	HMGN1	HMGN3	HOXA10	HOXA2	HOXA3	HOXB9	HOXD3	HSD11B1	HSPG2	HYAL2	IGF1	IGF2-AS	IGF2BP1	IGF2R	IL17B	ILF2	INCA1	INHBA	ITCH	JAKMIP2	JPT1	KAT6A	KCNN2	KCNQ1DN	KIF1B	KIF1C	KIF20B	KLF6	KLHL13	KLK3	KPNA3	KRT14	LAMA1	LHX6	LIN28A	LINC01101	LINC02875	LMO3	LOXL4	LRMDA	LURAP1L	MAML1	MAOB	MAP1B	MAP4K4	MAPK3	MAPK8IP1	MARCKS	MBP	MDFI	MEIS1	MEOX1	MEX3D	MFAP5	MGAT5B	MID1	MITF	MLLT6	MMP1	MN1	MOSPD2	MPPED2	MPZ	MRAP	MTSS1	MYCL	MYCT1	MYH2	MYL3	MYLK	MYO18A	NAA38	NASP	NAV1	NDRG2	NDST2	NDST3	NDST4	NEUROD2	NGFR	NIPAL2	NKX2-2	NOTCH3	NR2F6	NT5C2	NUDT3	NUFIP2	NUMBL	NXN	OLFM1	OLIG2	OLIG3	ORAI3	OSBP2	OTUD7B	P2RX3	PAFAH1B2	PAG1	PAK2	PANK1	PAQR4	PATL1	PAX3	PBX1	PCBP4	PCDH12	PCDH18	PCSK2	PDE7A	PDIK1L	PDS5B	PER2	PHC1	PHF6	PICALM	PLEKHA1	PLXDC2	PMCH	PMEL	PNOC	PNRC1	POLB	PPP1R16B	PRDM1	PRDM8	PRKCH	PRKCQ	PRM1	PSIP1	PTMA	PTPN12	PTPN4	RAB1A	RADIL	RANBP1	RANBP9	RAPH1	RASSF2	RBM14	RBM39	RBMS1	RDH10	RREB1	RRM2	RSBN1	RTL9	S100A1	SCAI	SCD	SDCCAG8	SEMA6C	SEPHS1	SEPTIN4	SEPTIN9	SERINC3	SFRP1	SIRT6	SIX1	SKIDA1	SLC25A40	SLC26A9	SLC39A8	SLC39A9	SLC4A1	SLC6A9	SLITRK1	SMARCA5	SMARCD1	SNAPC3	SORBS2	SOX14	SOX2	SOX5	SPAG9	SPATS2	SPECC1	SPTBN5	SRGAP1	STAG3	STAT3	STMN1	SUN2	SYTL2	TBC1D14	TBL1XR1	TBX6	TCF4	TEAD1	TFDP2	TGIF1	TIA1	TIAM1	TLCD3B	TLE1	TMEM132A	TMEM258	TMEM88	TNNI1	TNPO1	TNS2	TOP1	TPM3	TPM4	TRAF4	TREX1	TRIB2	TRIM2	TRMT2A	TRMT9B	TRPM3	TSSK2	TSSK3	TUBA1A	TUBB2B	UBE3A	VASH1	VAX1	VCL	VLDLR	VWF	WEE1	WNT1	YEATS2	YWHAQ	YWHAZ	ZCCHC8	ZFAND3	ZFAND5	ZMYND8	ZNF277	ZNF362	ZNF436	ZNF436-AS1	ZNF521	ZNF664	ZNF710	ZNF711	ZNF8	ZSCAN2
CATTTCA_MIR203	> Genes having at least one occurence of the motif CATTTCA in their 3' untranslated region. The motif represents putative target (that is, seed match) of human mature miRNA hsa-miR-203 (v7.1 miRBase).	ABCE1	ABHD14A	ABL1	ACO2	ACVR2A	ADAMTS6	ADK	AFAP1L2	AFF4	AHR	AKIRIN1	ALDH1A2	AMOT	ANP32E	AP1G1	AP1S2	AP2B1	APC	API5	APPL1	ARHGAP12	ARID1A	ARID2	ARNTL	ATG14	ATM	ATP2B2	ATP5MC3	ATP8B5P	BCL11B	BCL7A	BICRAL	BMERB1	BPTF	BTBD7	C12orf4	C1orf122	C3orf35	CAB39	CAPN3	CAPRIN1	CCDC15	CCDC178	CCNC	CCNG1	CDH10	CHST7	CITED2	CLASP2	CLRN1	CLUH	CNTFR	COL17A1	COPS7B	CPEB4	CREBRF	CREBZF	CSN2	CSNK1A1	CSNK1A1L	CSRNP2	CTDSPL2	CUL1	DCUN1D3	DDX6	DGCR2	DGKB	DGKZ	DLG5	DLX5	DNAJC21	DNMT3B	DPY19L4	DR1	DUSP5	DYRK1A	EBF3	EDN1	EGLN1	EGR1	EGR3	EIF4E	ELL2	EN2	EPC2	ETS2	ETV1	FAM126B	FAM228A	FBXO43	FKBP5	FMNL2	FMR1	FOXG1	FOXK1	FOXK2	GABARAPL1	GABRB2	GABRB3	GALNT17	GLCCI1	GLI3	GLRB	GNAO1	GPATCH1	GPR180	GPR85	GRHL3	H3-3A	HIPK1	HNRNPL	HOOK3	HOXA1	ID2	ID2B	ID4	IGFBP5	INA	INSIG1	IRS2	ISL1	ITPR2	JOSD1	KCTD9	KDF1	KHDRBS1	KIAA0930	KIF2A	KLF12	KMO	KPNB1	KRT1	KRT35	KRT85	LAMP2	LASP1	LIMCH1	LMBRD2	LPIN1	LPP	LRRC37A6P	MACIR	MAFK	MAGI1	MAP4K3	MAPK9	MBD6	MBLAC2	MBNL1	MBNL2	MECP2	MED14	MEF2C	MEX3C	MORF4L1	MORF4L2	MYEF2	NAA25	NAA30	NAA50	NBEA	NDRG3	NEGR1	NKRF	NLK	NMNAT2	NOVA1	NPAS4	NR2C2	NR4A3	NUAK1	NUFIP2	NUMBL	NXPH1	OSBPL8	OVOL1	PCDH19	PCSK1	PCSK2	PDAP1	PDE4D	PDSS2	PHF12	PHF19	PHLDA3	PLAA	PLD2	PLEKHG3	PLPP3	PPM1B	PPP1CB	PPP1R12A	PRICKLE2	PRKCA	PRKCB	PRKG1	PRPF19	PRPS2	PSME4	PTP4A1	PTPN3	PTPRG	PURB	R3HDM1	RAB10	RAB8B	RALB	RAP1A	RAPGEF4	RAPH1	RARB	RERG	RNF34	RNF38	RPGRIP1L	RPS6KA3	SEC24D	SEC62	SELENOT	SEMA5A	SEPTIN3	SESTD1	SGK3	SIK1	SLC12A2	SLC17A6	SLC1A2	SLC39A9	SLC4A4	SLC7A14	SMAD1	SMURF1	SOCS3	SOCS6	SOSTDC1	SOX13	SP4	SPARC	SPEN	SPIRE1	SPTSSA	SRC	SRSF1	SRSF10	STEAP1	STX16	SYNJ1	TAF1D	TAF5	TARDBP	TASP1	TCF12	TENT5A	TIAL1	TMEM100	TMEM248	TMTC2	TNFRSF8	TNRC6B	TRPS1	TRPV3	TSC22D1	TSHZ1	TUSC2	TWF1	UBR1	UBR3	VAPA	VAT1	VAV3	VCAN	WDFY3	WTAP	XKR6	XPO4	XRN2	XYLT1	YPEL4	YTHDF3	YWHAQ	ZFAND6	ZFC3H1	ZMIZ1	ZMYM4	ZMYND11	ZNF281	ZNF532	ZNF608	ZRANB2
CAVARD_LIVER_CANCER_MALIGNANT_VS_BENIGN	> Genes identified by subtractive hybridization comparing malignant and benign components of a hepatocellular carcinoma (HCC) in a pre-existing liver adenoma in a morphologically normal liver.	A1CF	ACTB	AKR1C1	CD14	CD74	CES1	CHI3L1	DPP4	DPYD	DUSP22	FABP1	FGA	FGB	FST	FTH1	GGH	GLUL	HLA-C	HLA-DRB3	MALAT1	MRFAP1	MYL6	PRDX1	PTGR1	REG1A	REG3A	RPL13A	SLC25A5	SPINK1	SPP1	UBD	UGT1A8
CBFA2T2_TARGET_GENES	> Genes containing one or more binding sites for UniProt:O43439 (CBFA2T2) in their promoter regions (TSS -1000,+100 bp) as identified by GTRD version 20.06 ChIP-seq harmonization.	AAAS	AACS	AATF	ABCB6	ABCC5	ABCF3	ABCG2	ABI2	AC006262.1	AC008040.1	AC009005.1	AC009053.1	AC009061.2	AC009779.2	AC010240.3	AC010327.4	AC025031.2	AC079466.1	AC083973.1	AC090515.2	AC098818.2	AC100858.2	AC107398.4	AC112487.1	AC116407.1	AC127459.2	AC132938.3	AC139887.2	AC141586.1	AC156455.1	ACAD10	ACAD9	ACAP2	ACAP3	ACBD4	ACHE	ACOX1	ACOX2	ACP5	ACRBP	ACSF3	ACSL6	ACSM3	ACSS2	ACTR3	ADAM10	ADAMTS3	ADAMTS6	ADAR	ADARB1	ADAT3	ADD1	ADD2	ADGRG7	ADIPOR1	ADK	ADNP2	ADRA1D	AFF4	AGAP3	AGTRAP	AHI1	AHSP	AIDA	AIG1	AJUBA	AKAP10	AKAP11	AKAP13	AKNAD1	AKR1A1	AKT1S1	AL023803.1	AL157756.1	AL162425.1	ALAD	ALDH1A2	ALDH1L1	ALDH3A2	ALDH5A1	ALDH6A1	ALG1	ALG1L5P	ALKBH3-AS1	ALKBH7	ALKBH8	ALOX12-AS1	AMDHD2	AMMECR1L	AMPD3	ANAPC13	ANAPC5	ANK1	ANKDD1B	ANKLE1	ANKRD12	ANKS1B	ANPEP	ANXA6	AP002478.1	AP003392.5	AP1B1	AP1M1	AP1S2	AP4M1	AP5Z1	APBA2	APC	APEX1	APOBEC3C	APOBEC3D	APOC1	APOD	APONP	AQP1	AQP10	AQP8	ARAP1	ARFGEF2	ARHGAP12	ARHGAP4	ARHGAP45	ARHGDIA	ARHGEF16	ARL2	ARL2-SNX15	ARL4D	ARMC9	ARMCX3	ARMCX6	ARMT1	ARPC5	ARRDC1	ART4	ASH1L-IT1	ASPSCR1	ATF1	ATF4	ATG10	ATG14	ATG16L2	ATG3	ATG4D	ATIC	ATM	ATOX1	ATP13A3	ATP1B2	ATP2B1	ATP2C1	ATP5MD	ATP5ME	ATP6V0B	ATP6V0C	ATP6V0D1	ATP6V0E1	ATP6V1A	ATP6V1C1	ATP6V1E1	ATP6V1G1	ATP6V1H	ATP7A	ATPAF2	ATXN3	AVP	AXL	B3GALT6	BAX	BCL2	BCL2L13	BCL6	BEX4	BFSP2-AS1	BHLHB9	BIN1	BLCAP	BLOC1S1	BMP2K	BNIP3L	BPTF	BRCA2	BRD2	BRDT	BRICD5	BROX	BSG	BUB3	C10orf53	C11orf21	C12orf73	C16orf72	C17orf64	C17orf75	C17orf99	C19orf25	C19orf38	C19orf47	C19orf54	C1DP2	C1DP4	C1orf109	C1orf43	C20orf141	C20orf27	C2CD3	C2orf92	C3orf86	C5orf51	C7	C7orf25	C8orf31	C9	C9orf116	C9orf43	C9orf85	CA1	CA12	CA8	CABP5	CACNA1C	CACNA1D	CACUL1	CACYBP	CAD	CAHM	CALR	CANX	CAPN10	CAPN10-DT	CAPN7	CAPZA1P5	CARHSP1	CASP9	CASS4	CAST	CAT	CATSPERD	CBFA2T3	CBX6	CC2D1B	CCAR1	CCDC103	CCDC114	CCDC115	CCDC124	CCDC125	CCDC137P	CCDC151	CCDC159	CCDC162P	CCDC32	CCDC50	CCDC58	CCDC9	CCDC91	CCDC93	CCIN	CCNJL	CCNP	CCNT1	CCNYL1	CCR4	CCR5AS	CCRL2	CD164	CD207	CD226	CD2BP2	CD2BP2-DT	CD63	CD70	CDC42EP4	CDIP1	CDK20	CDK4	CDK5RAP3	CDK7	CDKL1	CDKL3	CDYL	CELA2A	CELA2B	CELF3	CEMIP	CENPA	CENPP	CEP162	CEP63	CEP95	CEPT1	CERS6	CFAP161	CFB	CFL1	CFL1P8	CHAF1A	CHCHD2P1	CHI3L2	CHIC1	CHM	CHMP4A	CHPT1	CHRNA5	CHST1	CIPC	CIRBP	CISD2	CISH	CLCA1	CLCN5	CLCN6	CLCN7	CLEC16A	CLIC2	CLK3	CLN3	CLPB	CLPS	CLTC	CMC2	CMTR2	CNDP2	CNN2	CNPPD1	COL4A2	COL6A4P1	COL6A5	COL8A2	COLEC11	COMMD3	COMMD3-BMI1	COMMD4	COMMD8	COMMD9	COMTD1	COPS7A	COQ4	CORO7	CORO7-PAM16	COX6CP5	COX7A2L	CPEB1	CPEB1-AS1	CPED1	CPNE2	CPOX	CPSF1	CPT1A	CPXM1	CRB1	CRB3	CREBRF	CRPPA	CRPPA-AS1	CRYAB	CSNK1D	CSTB	CTNNA2	CTNNAL1	CTNS	CTSA	CTSB	CTSD	CTSE	CTSH	CTSL	CTTN	CUL3	CUL5	CUTA	CUX1	CXorf56	CXXC1P1	CYB5R3	CYHR1	CYP2W1	CYP3A5	CYP4F3	D2HGDH	DAB2	DBP	DCAF13	DCTN4	DCTN5	DDB1	DDX5	DDX54	DENND2A	DENND6A	DENND6A-DT	DENND6B	DEPDC1	DEPDC7	DESI1	DFFA	DGAT1	DGUOK-AS1	DHDDS	DHODH	DHPS	DHRS12	DHRSX	DHX35	DIO1	DIP2B	DLC1	DLG1	DLG1-AS1	DLG2	DLGAP1-AS2	DLST	DLX2	DLX2-DT	DMBX1	DMD	DNAJB12	DNAJB2	DNAJB9	DNAJC1	DNAJC13	DNAJC16	DNAJC19P6	DNAJC8	DNHD1	DNPH1	DOHH	DOK3	DOLK	DPP7	DRC3	DUSP1	DUSP10	DUSP21	DUSP3	DVL2	DYM	DYRK1A	DYRK1B	EARS2	ECE1	EEF1D	EEF2	EFCAB12	EFCAB13	EFHB	EFTUD2	EGFL7	EHD1	EHMT1	EIF1B	EIF1B-AS1	EIF3A	EIF3B	EIF3K	EIF4B	EIF4E	EIF4EP2	EIF4G1	EIF5A2	ELN	ELOVL1	ELOVL6	ELP3	EMC2	EME1	ENC1	ENKUR	ENOPH1	ENOX2	ENTPD6	ENTPD8	EOLA1	EP300-AS1	EPB41L4A	EPB42	EPCAM	EPCAM-DT	EPHA2	EPHX1	EPN2	EPOR	EPS15-AS1	EPS8L2	EPSTI1	ERBB3	ERCC6	ERMAP	ERP29	ERVK3-1	ESF1	ETV1	EVA1C	EXOC1	EXOC3L1	EXOC7	EXPH5	F2RL3	F8	FADS2	FAHD1	FAM104A	FAM117A	FAM118B	FAM13A	FAM174C	FAM178B	FAM187A	FAM210A	FAM214A	FAM21EP	FAM21FP	FAM234B	FAM83A	FAM83G	FARP2	FAXDC2	FBLN2	FBN3	FBXL2	FBXL5	FBXO31	FCER1A	FCER2	FDX2	FDXR	FEN1	FES	FGFRL1	FGL1	FHL2	FHL3	FKBP1A	FKBP8	FLAD1	FLVCR2	FMC1	FMR1	FMR1-AS1	FNDC3A	FNIP1	FOXD3	FOXD3-AS1	FOXM1	FRMD4A	FRYL	FUBP3	FUCA2	FUT1	G6PC3	GAA	GAB3	GABARAP	GABBR2	GALC	GALE	GALK1	GALNS	GALNT7	GALT	GAS5	GATB	GBA	GBAP1	GBE1	GBX2	GCK	GDF15	GDF2	GEMIN8	GET3	GET4	GFAP	GGA2	GGT1	GGT7	GID4	GIGYF2	GIPC1	GIT2	GJD4	GK	GLA	GLB1	GLMP	GLT8D2	GLYR1	GMFB	GMNN	GNA13	GNAI2	GNB2	GNB3	GNL3L	GNPTG	GNS	GP6	GPATCH3	GPD2	GPNMB	GPR107	GPR146	GPRC5D-AS1	GPSM2	GRAMD1C	GRAP2	GRN	GSE1	GSTM4	GTF2A1	GTF2H1	GTF3C1	GTPBP6	GUF1	GUK1	GUSBP11	GUSBP12	GUSBP5	GYPA	GYPB	GYPE	GZF1	HAGH	HBP1	HCFC1-AS1	HCFC1R1	HCFC2	HDAC4	HDAC4-AS1	HDAC5	HDDC2	HDGFL2	HDLBP	HEATR1	HELQ	HEMGN	HEPH	HERC1	HERPUD1	HEXA	HEXA-AS1	HIF1A	HINFP	HINT2	HJURP	HK1	HLA-DMA	HLTF-AS1	HMBS	HMCN2	HMGN1	HMGN2	HMGXB3	HNF4A	HNRNPA3	HNRNPD	HNRNPD-DT	HNRNPDL	HNRNPH2	HNRNPM	HOMER2	HOXB7	HOXC-AS1	HOXC-AS3	HOXC10	HOXC13	HOXC5	HOXC9	HPS1	HPS3	HPS5	HSD11B1L	HSD3BP2	HSPBAP1	HTATIP2	HTRA2	IBTK	ICAM2	IFI16	IFT46	IGF1	IGF1R	IGF2BP3	IGFL2-AS1	IGLV1-47	IGLV6-57	IKBKB	IL15RA	IL1R1	IL5	IL9R	ILF3	ILF3-DT	ILVBL	IMP4	IMPDH2	INHA	INKA2	INKA2-AS1	INTS3	INTS6	INTS6-AS1	IP6K1	IPO11	IQCG	IQUB	IRF9	ISCU	ISG20	ISLR2	ITGA2B	ITGA7	ITGB5	ITGB7	ITM2A	ITM2BP1	JRKL-AS1	KAT14	KAT5	KAT6A	KBTBD2	KCNAB1	KCNK1	KCNK15-AS1	KCNQ2	KDM3A	KDM4B	KDM4C	KDM6A	KEL	KHDRBS1	KIAA0513	KIDINS220	KIFC2	KIFC3	KIRREL2	KLF1	KLF13	KLHDC8A	KLHDC8B	KLHL12	KLHL28	KLK10	KLKP1	KLRK1-AS1	KMT5A	KPNA6	KRBA1	KRT17P4	KRT8P46	KRTAP12-1	KRTAP4-6	KYAT1	L3MBTL1	LACTB2	LAMB4	LAMP1	LAMTOR1	LAMTOR3	LAMTOR4	LAMTOR5-AS1	LATS1	LATS2	LBR	LBX2-AS1	LCOR	LCP1	LEFTY2	LGALS8	LGALS8-AS1	LGR6	LHFPL1	LIFR	LIN28A	LIN52	LINC-PINT	LINC00299	LINC00431	LINC00652	LINC00653	LINC00701	LINC00884	LINC00934	LINC00957	LINC00958	LINC00964	LINC01063	LINC01164	LINC01215	LINC01234	LINC01270	LINC01275	LINC01278	LINC01285	LINC01293	LINC01332	LINC01348	LINC01358	LINC01431	LINC01517	LINC01565	LINC01675	LINC01703	LINC01742	LINC01747	LINC01756	LINC01825	LINC01929	LINC01970	LINC01976	LINC02006	LINC02014	LINC02125	LINC02288	LINC02459	LINC02572	LINC02573	LINC02613	LINC02666	LINC02709	LINC02777	LINC02831	LINC02842	LINC02843	LINC02863	LMLN	LMNB1	LMNB1-DT	LMTK2	LNPK	LONP1	LPIN2	LRBA	LRRC37A3	LRRC37B	LTF	LUCAT1	LY6G6F	LY6G6F-LY6G6D	LYG2	LYL1	LZTFL1	LZTS2	MAFG	MAFG-DT	MAFK	MAGI1	MAN2A2	MANEALP1	MAP1LC3B	MAP1LC3P	MAP2K4P1	MAP3K12	MAP3K7CL	MAP4K1	MAPK3	MAPK8	MAPKAPK3	MAPRE1	MAPRE2	MARCHF2	MARCHF8	MAST4	MAX	MBD5	MBD6	MBNL1	MBTD1	MCC	MCM2	MCM7	MCMBP	MCOLN1	MCPH1-AS1	MED13L	MED15	MED28	MEF2C	MEF2C-AS1	MEGF9	METAP1D	METTL9	MFAP3L	MFF	MFF-DT	MFSD1	MFSD11	MFSD4B	MFSD5	MGAT4B	MICAL2	MICOS13	MICU1	MIEN1	MIGA2	MINDY2	MIPEP	MIPEPP3	MIR1205	MIR1207	MIR1265	MIR223HG	MIR26A1	MIR3681HG	MIR378A	MIR3928	MIR4252	MIR4276	MIR4441	MIR4690	MIR4692	MIR4706	MIR4729	MIR4766	MIR607	MIR7976	MITD1	MKNK1	MLH1	MLX	MMRN2	MMS19	MPV17	MRAP	MRPL27	MRPL30	MRPL36	MRPL42P6	MRPS18C	MRPS2	MRTFA	MS4A3	MSH6	MST1	MTCH1	MTCH2	MTCO3P2	MTDH	MTHFR	MTM1	MTMR4	MTSS1	MUS81	MXD3	MXRA8	MYB	MYDGF	MYH9	MYL12A	MYL5	MYLK	MYO18A	MYO1H	MYO5B	NAA40	NAA50	NADK	NAGLU	NAGPA	NAP1L5	NAPA	NAPEPLD	NARF	NATD1	NCKAP1	NCOA4	NCOA6	NCOR1	NCR1	NDST1	NDUFA4	NDUFA5P3	NDUFA7	NDUFA8P1	NDUFAF5	NDUFB5	NDUFV2-AS1	NET1	NEU1	NEURL2	NFE2	NFE2L2	NFIX	NFKBIZ	NFX1	NGEF	NLRC5	NLRX1	NMNAT3	NOL8	NORAD	NOS3	NOTCH4	NPL	NPTN	NPTX1	NPY1R	NR0B2	NRBF2	NRL	NSMCE2	NT5DC2	NTHL1	NTMT1	NUCB1-AS1	NUDCD3	NUDT6	NUDT9	NUMBL	NUP188	NUTM2B-AS1	OBSCN	OBSL1	OCIAD1	ODC1	OGDHL	ORAI1	ORC4	ORC6	OSBP2	OSBPL8	OSGEP	OSGEPL1-AS1	OTUD3	PABPN1	PAEPP1	PAGE4	PALB2	PANK3	PBX1	PBX1-AS1	PCAT14	PCBP1-AS1	PCCB	PCED1A	PCGF2	PCGF5	PCM1	PCSK7	PDCD6	PDCD6IP	PDE12	PDE4C	PDGFB	PDK2	PDPR	PDXK	PEPD	PES1	PGC	PHACTR1	PHC2	PHC3	PHF20	PHF20L1	PHF3	PHKB	PHKG2	PHLPP1	PI16	PI4KA	PIAS4	PICALM	PICSAR	PIK3AP1	PIK3C2A	PIK3R1	PIM1	PIP4K2C	PIP4P1	PIP5K1A	PISD	PITHD1	PKD1L2	PKDCC	PKLR	PKM	PKN2	PLA2G6	PLAAT3	PLAGL1	PLBD2	PLCD1	PLCG1-AS1	PLD3	PLD6	PLEKHG6	PLIN2	PLVAP	PMFBP1	PNMT	PNPLA8	POLDIP2	POLE3	POLR3A	POU3F2	PPCDC	PPFIA1	PPFIA4	PPFIBP2	PPHLN1	PPM1A	PPM1H	PPOX	PPP1R12B	PPP1R18	PPP1R37	PPP1R3E	PPP2R2A	PPT1	PRDX6	PRELID1	PRKCSH	PRKCZ	PRKD1	PRMT3	PROCA1	PRPF3	PRPSAP1	PRPSAP2	PRR5	PRRC2C	PRSS16	PRSS2	PSME3IP1	PTBP1	PTCH1	PTMS	PTPDC1	PTPN18	PTPN23	PTPRA	PTPRS	PUS1	PWP1	PYCR2	PYGO2	QARS1	QKI	QTRT1	RAB18	RAB21	RAB24	RAB30	RAB3GAP2	RAB3IL1	RAB3IP	RAB5A	RABEP1	RABEP2	RAD23A	RAD50	RAD9A	RAET1K	RAMACL	RASA4CP	RASGEF1C	RASSF2	RASSF4	RBBP6	RBM15	RBM15-AS1	RBM15B	RBM19	RBX1	RC3H2	RCAN1	RCAN3	RCBTB1	RCCD1	RCHY1	RDH10-AS1	RDH13	RELB	RENBP	REPIN1	RERE	RETREG2	REV1	RFESD	RFK	RFX1	RGCC	RGL1	RGL2	RGR	RGS3	RHAG	RHBDD1	RHCE	RHD	RHEBL1	RHNO1	RIC1	RIMBP2	RIT1	RITA1	RLF	RLN3	RMC1	RMND1	RN7SKP168	RN7SKP197	RN7SKP237	RN7SKP245	RN7SKP4	RN7SL413P	RN7SL443P	RN7SL738P	RNA5SP324	RNA5SP493	RNA5SP96	RNASE7	RNASEK	RNASEK-C17orf49	RNF10	RNF123	RNF138	RNF145	RNF146	RNF185	RNF220	RNF227	RNF44	RNMT	RNPEPL1	RNU1-16P	RNU1-19P	RNU2-52P	RNU4-92P	RNU6-1	RNU6-327P	RNU6-55P	RNU6-800P	RNU6-954P	RNU7-200P	RNVU1-2	RPL13A	RPL19	RPL23	RPL23AP77	RPL23AP95	RPL30P11	RPL35P1	RPL36	RPL6P25	RPS28	RPUSD4	RRAGB	RRAGC	RRAS2	RRBP1	RSPRY1	RTN4R	RTTN	RUNX1T1	RUSC1	RUSC1-AS1	RUSF1	RXRA	S100A2	S100A4	S100Z	SAE1	SAMD4A	SARM1	SAT2	SBNO1	SC5D	SCAMP3	SCAMP4	SCAPER	SCIN	SCLY	SCMH1	SCN7A	SCUBE1-AS1	SDAD1P1	SDE2	SDF4	SDK2	SEC11C	SEC23IP	SEC62	SELENBP1	SELENOH	SELENOKP2	SEPHS1P1	SEPTIN2	SEPTIN4	SEPTIN9	SERF2	SERPINE2	SF3B1	SFPQ	SFRP5	SFXN3	SGIP1	SGMS1	SGMS1-AS1	SGO1	SGO1-AS1	SGSM3-AS1	SGTA	SH2B3	SH2D3A	SH2D4B	SH3TC1	SHPK	SIGLEC27P	SIGLECL1	SIK3	SIRPB3P	SIRT1	SIRT7	SKAP2	SLC10A4	SLC12A6	SLC12A7	SLC13A3	SLC16A13	SLC17A2	SLC22A11	SLC22A23	SLC25A10	SLC25A12	SLC25A13	SLC25A18	SLC25A21	SLC25A26	SLC25A32	SLC25A33	SLC25A38	SLC25A46	SLC25A51	SLC26A2	SLC27A3	SLC29A1	SLC30A6	SLC30A6-DT	SLC31A2	SLC33A1	SLC35A5	SLC35B2	SLC35E3	SLC35F6	SLC36A1	SLC37A3	SLC37A4	SLC38A2	SLC38A5	SLC38A7	SLC40A1	SLC41A2	SLC45A4	SLC48A1	SLC4A2	SLC50A1	SLMAP	SMAD3	SMAD5	SMAD6	SMAD7	SMARCA5-AS1	SMCO1	SMCR8	SMIM2-AS1	SMIM27	SMNDC1	SMUG1	SNAP29	SND1	SNHG11	SNHG12	SNHG25	SNHG29	SNHG30	SNIP1	SNORA41B	SNORA50C	SNORD104	SNRNP48	SNRPA	SNX16	SOCS2	SOCS5	SPACA3	SPAG17	SPATA5	SPATA5L1	SPG21	SPI1	SPINK4	SPNS1	SPOCD1	SPPL3	SPRED3	SPTA1	SPTB	SPTBN2	SRD5A3-AS1	SREK1	SSR1	SSR3	SSR4P1	SSTR3	SSX2IP	ST6GALNAC2	ST7	STAR	STAT1	STAT6	STAU2	STC2	STEAP3	STIM1	STK10	STK17B	STK4	STK4-AS1	STMN1	STOML1	STON2	STPG1	STX3	STX4	STX6	STXBP3	SUB1	SUMF1	SUMO1	SUPT16H	SUPV3L1	SUV39H1	SYNGAP1	SYNPO	SYNRG	SYT12	SYTL5	TADA1	TAF1	TAF6	TAF6L	TAL1	TASP1	TBATA	TBC1D13	TBC1D17	TBC1D31	TBC1D4	TBC1D5	TBCD	TBCEL	TBK1	TBL1XR1	TCEANC	TCN2	TCP11L2	TDG	TDH	TDRG1	TEF	TEPP	TEX10	TFAP4	TFR2	TGFBR3	THAP5	THAP6	THAP8	THCAT158	THEM4	THEMIS2	THNSL1	THRAP3	THUMPD2	TIGAR	TIMELESS	TIMM13	TIMM23B-AGAP6	TIMM50	TIMM8A	TK2	TKFC	TLE2	TLE6	TLR9	TMBIM1	TMC6	TMC8	TMCC2	TMCC3	TMED1	TMED10	TMEM108	TMEM116	TMEM123	TMEM131	TMEM131L	TMEM138	TMEM14B	TMEM199	TMEM204	TMEM232	TMEM241	TMEM258	TMEM273	TMEM64	TMEM87B	TMEM8B	TMEM9	TMPPE	TMPRSS4	TNFAIP3	TNFRSF10B	TNFRSF19	TNFRSF9	TNFSF12	TNFSF12-TNFSF13	TNK2	TNK2-AS1	TNNT2	TNPO2	TNRC6B	TNS1	TOGARAM1	TOM1	TOM1L2	TOMM20	TOP1MT	TOP3A	TOR3A	TP53INP1	TPH2	TPP1	TPRA1	TPT1P11	TRAJ23	TRAK2	TRAPPC2L	TRAPPC8	TRAPPC9	TRIB3	TRIM10	TRIM11	TRIM16	TRIM22	TRIM25	TRIM29	TRIM33	TRIM37	TRIM55	TRIM6	TRIM6-TRIM34	TRIP6	TRMT10B	TRMT44	TRPV2	TRPV3	TSC1	TSC2	TSPAN32	TSPEAR-AS2	TSR2	TSR3	TSSC2	TTC39A	TTC7A	TTLL11	TUBB	TULP3	TVP23A	TXLNG	TXNDC11	TXNDC2	TXNL1	U2SURP	UBA5	UBA7	UBAP2	UBAP2L	UBASH3A	UBE2B	UBE2D3	UBE2Q1	UBE3D	UBE4B	UBFD1	UBN1	UBR3	UBTD1	UBTF	UBXN1	UBXN6	UCA1	UCP2	UPF2	UQCRC2	UROD	UROS	USF2	USHBP1	USP12	USP12-AS2	USP2	USP20	USP28	USP31	USP32	UTP18	UTP20	UTP25	UVRAG	UVRAG-DT	UVSSA	VAC14	VAPA	VGF	VILL	VIM	VOPP1	VPS11	VPS16	VPS26A	VPS26C	VPS33A	VPS35	VPS35L	VPS41	VPS45	VPS50	VPS8	VTN	WAKMAR2	WASHC2A	WASHC2C	WASHC4	WASHC5	WBP2	WBP2NL	WDPCP	WDR6	WDR62	WDR75	WDR81	WNK4	WWP2	XIST	XKR9	XPO7	XRCC6	YAF2	YBX1	YIF1B	YJU2	YTHDF1	YWHABP2	ZAR1L	ZBTB17	ZBTB37	ZBTB40	ZBTB48	ZC3H11A	ZC3H18	ZDHHC20-IT1	ZDHHC5	ZEB2	ZFP62	ZFPM2-AS1	ZFYVE21	ZFYVE26	ZMYM6	ZNF207	ZNF280A	ZNF292	ZNF318	ZNF320	ZNF322	ZNF324	ZNF385B	ZNF451	ZNF503	ZNF503-AS2	ZNF507	ZNF510	ZNF512	ZNF608	ZNF689	ZNF706	ZNF775	ZNF789	ZNF815P	ZNF84	ZNF84-DT	ZZZ3
CBX7_TARGET_GENES	> Genes containing one or more binding sites for UniProt:O95931 (CBX7) in their promoter regions (TSS -1000,+100 bp) as identified by GTRD version 20.06 ChIP-seq harmonization.	ABCC10	ABCC3	ABCD3	ABHD12	ABHD12B	ABHD17AP4	ABHD17B	AC005670.1	AC006504.5	AC007098.1	AC008393.1	AC008429.1	AC009107.2	AC019257.1	AC020907.3	AC040168.1	AC124068.2	AC134312.1	ACIN1	ACTR3	ACTR5	ADAM1B	ADAMTSL4	ADGRV1	ADPRS	ADRA1A	AFAP1	AIP	AJUBA	AKAP17A	AKAP3	AL031055.1	AL132780.2	AL354761.1	AL669831.3	ALG14	AMPD3	ANGPTL4	ANKHD1	ANKHD1-EIF4EBP3	ANKRD19P	ANKRD36B	ANXA11	AP001107.9	AP2S1	AP3D1	AP3S1	AP3S2	AP4B1	APEX1	APOM	APPL2	AREL1	ARGLU1	ARHGAP27	ARHGEF7-AS2	ARID1A	ARIH2	ARL14EP	ARMC10	ARMH1	ARMH3	ASNSD1	ATE1-AS1	ATF3	ATG12	ATG4A	ATP5F1A	ATP6V0A1	ATP6V0D1	ATP6V1A	ATP6V1C1	ATXN7	ATXN7L1	ATXN7L3B	B4GALT7	B4GAT1	BAG3	BAG6	BAMBI	BANP	BARHL1	BAZ1B	BBX	BCL11B	BCL2L1	BDH1	BEND3	BHLHB9	BLOC1S3	BMERB1	BMI1	BMP3	BMP4	BMPR1B	BMPR1B-DT	BNIP2	BNIP3L	BORCS7	BORCS7-ASMT	BPHL	BRF1	BRSK2	BTBD6	BTN2A3P	BZW1	C12orf29	C14orf119	C14orf39	C19orf47	C1orf74	C1QTNF1	C1QTNF6	C5orf51	C6orf132	C6orf141	C6orf62	C8orf34-AS1	C8orf76	C9	C9orf85	CAB39	CACNA1C	CALM1	CALM3	CAMK2B	CAPG	CASP3	CBX2	CCDC107	CCDC159	CCDC163	CCDC9	CCDC90B	CCL26	CCNA1	CCNC	CCNI	CD55	CD70	CDC27	CDC42EP5	CDHR3	CDK1	CDK12	CDK5RAP3	CDK8	CDKN2A	CDRT4	CECR7	CELF2	CENPBD1P1	CENPU	CFAP20	CFAP410	CFAP99	CFL1	CFLAR-AS1	CGN	CHD4	CHD7	CHEK2	CHKB	CHKB-CPT1B	CHKB-DT	CHORDC1	CHP1	CHPT1	CHRD	CHRNE	CHURC1	CHURC1-FNTB	CIB1	CITED1	CLIC1	CLIP1	CLIP3	CLN8	CLUAP1	CNOT1	CNOT3	CNTD1	COA3	COG3	COL19A1	COL25A1	COL25A1-DT	COMMD2	COPG2	COPS5	COPS7A	COPZ2	COX10-AS1	COX7A2	CPAMD8	CPB2-AS1	CPT1C	CREB1	CREB5	CREBBP	CRISPLD2	CSE1L-AS1	CSGALNACT1	CSNK1G1	CSNK1G3	CSPP1	CTIF	CTXND1	CXCL2	CYP26B1	CYP27A1	CYP2R1	DAB2	DACH1	DAXX	DCLRE1A	DCLRE1B	DCP1A	DENND4A	DEPDC1B	DGKI	DISP1	DLGAP1	DLX1	DLX2	DLX6	DLX6-AS1	DMRTA2	DNAJC19	DNAJC22	DNM3OS	DOK1	DONSON	DPEP1	DPP9	DPYS	DRAIC	DSTYK	DTNA	DYRK1A	E2F6	EBPL	ECH1	EDEM2	EEF1AKMT2	EEF1B2	EFEMP1	EFEMP2	EFHD1	EFNA3	EGLN2	EIF2AK3	EIF2AK3-DT	ELAVL1	ELMOD2	ELOVL7	EMX1	EN1	ENDOG	ENKUR	ENOSF1	EPHA3	ERC1	ERCC4	ERG	ERI1	EVX2	EXD1	EXOC4	EXPH5	EXTL3	FAF2	FAM107B	FAM135A	FAM161B	FAM189A1	FAM216A	FAM228B	FAM47E	FAM47E-STBD1	FAM87B	FAM98B	FBRS	FBXL18	FBXO15	FCF1	FEZF1-AS1	FGF1	FGF10-AS1	FHL2	FITM2	FMC1	FMC1-LUC7L2	FMO4	FOXA1	FOXC2	FOXCUT	FOXD3-AS1	FOXG1	FOXG1-AS1	FOXI3	FOXO3	FOXP1-AS1	FRG1HP	FRMD4A	FUS	GABRA6	GABRB2	GAR1	GAR1-DT	GAS5	GAS7	GAS8	GATA3	GATA3-AS1	GATAD1	GBA	GCFC2	GCSH	GDNF-AS1	GFI1	GFPT2	GLB1L3	GMCL1	GMEB1	GNA11	GNAI2	GNAO1	GNAS	GNAT1	GNB5	GOSR2	GPAM	GPI	GPN3	GPR85	GPX8	GRAMD1A	GRHL2	GRINA	GSDMD	GSK3B	GSTCD	GTF2F2	GTF2H4	GTF2IP12	GYS1	H2AZ1-DT	H3-3B	HACD3	HAR1A	HAR1B	HAUS1	HCG14	HCG21	HDAC2-AS2	HDAC5	HDAC9	HEY1	HIVEP3	HLA-C	HLF	HMGB1P37	HOTAIR	HOXA2	HOXB-AS4	HOXB3	HOXB7	HOXB8	HOXC12	HPGD	HSCB	HSPBAP1	IDH3B	IER3IP1	IFI6	IFT140	IFTAP	IGDCC4	IGF2BP1	IGF2BP3	IGFBP5	IGFBP6	IGHMBP2	IGSF10	IGSF9B	IL17D	INO80B	INO80B-WBP1	INTS10	INTS12	IQGAP2	IQUB	IREB2	ITGA3	ITGB5	ITM2B	ITPR2	KANSL3	KCTD1	KCTD10	KCTD9	KIAA0319L	KIAA1586	KIAA2012	KIF9	KLHL18	KLHL20	KLHL7	KLHL7-DT	KLHL8	KLRG1	KRR1	KRT8	KYAT1	LBX1-AS1	LEF1-AS1	LGALS8	LGALS8-AS1	LGI3	LGI4	LHPP	LHX1	LHX1-DT	LHX6	LHX8	LIMD2	LIN28B	LIN28B-AS1	LINC00461	LINC00662	LINC01115	LINC01133	LINC01143	LINC01315	LINC01391	LINC01569	LINC01596	LINC01607	LINC01775	LINC01972	LINC02447	LINC02453	LINC02541	LINC02865	LMAN2	LMTK2	LNC-LBCS	LOXL3	LPIN3	LRCH3	LRRC43	LRRC8A	LRTOMT	LSG1	LSM4	LSM8	LUC7L2	LYN	LYST	M6PR	MACF1	MAIP1	MAP11	MAP1LC3A	MAPK10	MAPK11	MAPK3	MAPK8IP3	MAPRE1	MARK2	MAST2	MAST4	MAZ	MB	MBD1	MBD2	MBOAT7	MCM2	MCOLN1	MCRIP2	MDM4	MECOM	MED11	MED14OS	MED20	MEGF8	MEPCE	METTL2B	MFAP3L	MGAT4A	MIA2	MICU1	MINDY3	MIPOL1	MIR17HG	MIR1915	MIR1915HG	MIR199A2	MIR3190	MIR320A	MIR4311	MIR5188	MIR6068	MIR9-1	MIR9-1HG	MLEC	MLH3	MMACHC	MMP19	MMP24	MOB3A	MPLKIP	MPP1	MRNIP	MRPL51	MRPS18A	MSH5	MSTO1	MT-CYB	MT-ND1	MT-ND4	MT-ND4L	MT-ND6	MT-TA	MT-TC	MT-TE	MT-TH	MT-TL1	MT-TL2	MT-TN	MT-TR	MT-TS2	MT-TT	MT-TY	MTCO3P12	MTF1	MTF2	MTHFD2L	MTMR4	MTND4P24	MTND5P11	MTTP	MX1	MXI1	MYH11	MYO9B	NAA16	NAA35	NAA50	NASP	NAT16	NCAPD2	NCBP3	NDST1	NDUFA9	NDUFB10	NDUFS1	NECAP1	NEK3	NEUROG2	NGDN	NGFR	NHLH2	NHLRC2	NIPAL1	NIT1	NKX2-4	NKX2-6	NKX6-1	NME1	NME1-NME2	NMNAT1	NR1H2	NR2F1	NR2F1-AS1	NR5A2	NRN1	NSA2P1	NSUN4	NT5DC4	NUBP2	NUMA1	NUP42	NXF1	OBI1	OLIG3	ORC3	OSGEP	OTX1	P2RX2	PAAF1	PABPC4	PAFAH1B2	PANK3	PAPLN	PAQR3	PARP10	PAX5	PAX6	PAX7	PAX9	PCAT6	PCCA	PCCA-DT	PCDH10	PCDH19	PCYT1A	PDE12	PDE4C	PDGFRL	PDLIM1	PDS5A	PDZD8	PER1	PEX1	PEX2	PFKFB2	PGLS	PHETA1	PHF11	PHF14	PHLDB1	PHOX2B	PIAS4	PIFO	PIGL	PIK3C3	PIK3R2	PIMREG	PIP4K2C	PITPNM3	PKIA	PLP1	PLPP6	PLXNA4	PNPO	POLG	POLH	POLR1G	POLR2B	POM121	POT1	POU2F2	POU4F1	PPIAP47	PPP1R13L	PPP1R9A	PRELID3B	PREX2	PRKCI	PRKCZ-AS1	PRLR	PRPF40B	PRPF4B	PRPF8	PRR15	PSIP1	PSMA1	PSMC4	PSMD14	PSME3IP1	PSORS1C1	PTMS	PTPRK	PTPRZ1	QRICH1	RAB11A	RAB27A	RAB29	RAB43	RAB8A	RABEP2	RABL3	RAD23A	RAD51AP2	RAD51B	RAET1L	RARS2	RBCK1	RBFOX2	RBM17	RCC1	RESF1	RFX2	RHBDL3	RHOF	RINT1	RLF	RMRP	RN7SKP241	RNA5SP240	RNF13	RNF19B	RNF220	RNF6	RNU2-37P	RNU6-1073P	RNU6-2	RNU6-551P	RNU6-563P	RNVU1-3	RNY3P4	ROBO3	RORA-AS1	RORB	RPGRIP1L	RPL11	RPL22L1	RPL26L1	RPL28	RPL35AP2	RPL7AP60	RPS15	RPS25	RPS4X	RPS4XP9	RPS6	RPUSD3	RRP15	RSRP1	RTF1	RUBCN	RUNX3	RUVBL1	RUVBL1-AS1	SATB2	SAV1	SC5D	SDC2	SEC16B	SEC23IP	SENP5	SEPHS1P6	SEPHS2	SEPTIN11	SEPTIN7P14	SERTAD1	SETMAR	SF3B6	SFPQ	SFRP1	SFRP2	SGMS1	SH2B1	SH2D6	SHANK2	SHISA5	SHMT1	SIRT1	SKI	SKOR2	SLC12A4	SLC15A1	SLC15A4	SLC16A10	SLC22A20P	SLC25A20	SLC25A3	SLC25A35	SLC25A46	SLC2A3	SLC37A4	SLC3A2	SLC44A2	SLC7A2	SLC8A2	SLFN13	SLN	SMARCC2	SMCO1	SMYD4	SNAP23	SNCA	SNHG1	SNHG3	SNHG32	SNORA24B	SNORD123	SNORD25	SNORD26	SNORD27	SNORD48	SNRNP70	SNX31	SOD1	SOWAHA	SOX2	SOX2-OT	SOX3	SP2-AS1	SPAG17	SPAG7	SPATS2	SPINT2	SPRY1	SPSB3	SREK1	SSBL3P1	SSBP1	STAM2	STAU2-AS1	STIMATE	STIMATE-MUSTN1	STING1	STK11	STK3	STMND1	STON2	SUB1	SUCLG1	SUGCT	SULF2	SULT1B1	SUZ12	SUZ12P1	SVIL	SYPL2	SYT1	TAF1	TAF3	TAF5LP1	TAL1	TANC2	TARID	TBC1D19	TBR1	TBX20	TENT4A	TEX2	TEX30	TFAP2A	TFG	TGFBI	TGOLN2	THA1P	THBS4	THNSL1	TIMM21	TLCD2	TLE2	TLK2	TLX2	TMED9	TMEFF2	TMEM115	TMEM150C	TMEM170A	TMEM176A	TMEM178A	TMEM184B	TMEM232	TMEM259	TMEM42	TMOD1	TMTC1	TNNT1	TNPO1	TNPO2	TNRC6B	TOMM40	TOMM40L	TP53RK	TPD52	TPR	TPRA1	TRABD	TRAPPC4	TRAPPC6A	TRBV13	TRGV7	TRIM36	TRIM54	TRIO	TRIOBP	TRIP11	TRPC6	TSEN34	TTC23	TTC30A	TTLL1	TUBA1B	TUBA3GP	TXNIP	TXNRD1	TYW5	U2AF2	UBAC2-AS1	UBC	UBE2HP1	UBE2Q1	UBE2V1	UBE2Z	UBE3B	UBE4A	UBL7-AS1	UBXN1	UBXN6	UFC1	UGGT2	UNC5CL	UNC80	URGCP	UTP3	VARS2	VGLL2	VKORC1	VMP1	VSNL1	WDR59	WDR74	WDR91	WEE2-AS1	WIF1	WRAP73	WT1-AS	XPO4	XPO5	XPOTP1	YIPF6	YOD1	ZBTB17	ZBTB24	ZBTB3	ZBTB37	ZC3H13	ZCWPW1	ZDBF2	ZFAND2A	ZFAND2A-DT	ZFYVE28	ZIC2	ZIC4	ZNF106	ZNF114	ZNF114-AS1	ZNF140	ZNF213	ZNF213-AS1	ZNF3	ZNF350	ZNF385D	ZNF438	ZNF439	ZNF451	ZNF490	ZNF554	ZNF569	ZNF570	ZNF585B	ZNF598	ZNF608	ZNF682	ZNF701	ZNF786	ZNF805	ZNF833P	ZNF843	ZNHIT2	ZNHIT3	ZNRF2P3	ZRSR2
CC2D1A_TARGET_GENES	> Genes containing one or more binding sites for UniProt:Q6P1N0 (CC2D1A) in their promoter regions (TSS -1000,+100 bp) as identified by GTRD version 20.06 ChIP-seq harmonization.	AAMP	ABCA4	ABCA5	ABHD11-AS1	ABHD5	ABR	ABT1	AC007906.2	AC009275.1	AC011379.2	AC011476.3	AC011773.4	AC013400.1	AC015936.1	AC023632.2	AC023855.1	AC024475.2	AC027097.1	AC064875.1	AC079466.1	AC087500.1	AC091057.1	AC096746.1	AC099342.1	AC099520.1	AC116407.1	AC117382.2	ACBD4	ACP3	ACP5	ACSL6	ACSM3	ACTL6B	ACTRT3	ACVR2A	ADAM15	ADAR	ADAT2	ADSL	AGFG1	AGGF1	AHI1	AHSP	AIG1	AIMP1	AKR1E2	AL139021.2	AL158801.2	AL359710.1	ALAD	ALG1L13P	ALG1L9P	ALKBH3	AMN1	ANAPC15	ANAPC16	ANGPT1	ANKRD20A21P	ANKRD27	ANKRD46	ANKRD54	ANO8	AP000787.1	AP1G1	AP3M2	AP4E1	API5	APOL4	APONP	APOOL	AQP8	AQR	ARFRP1	ARHGAP6	ARHGAP9	ARHGEF2	ARID4A	ARL4A	ARL6IP1	ARMC1	ARMC6	ARMC7	ARMH4	ARNTL	ART5	ASAH2B	ASCC2	ASF1A	ASH1L-IT1	ASPM	ASTL	ATAD2	ATF6	ATG10	ATG101	ATG16L1	ATG4D	ATG5	ATL2	ATP13A4	ATP5MC3	ATP5PDP1	ATP6AP1	ATP6V0A2	ATR	ATRN	ATXN2	AURKA	AXL	B4GALT3	B9D2	BASP1	BAZ2A	BAZ2B	BCAR3	BCL2L1	BCL9	BCYRN1	BHLHE40	BLOC1S3	BMS1	BMS1P4	BMS1P4-AGAP5	BRCA2	BRD3OS	BRD7	BRPF1	BRSK1	BSG	BUB1	BUB1B	BUB3	BUD31	C10orf88	C11orf49	C11orf68	C17orf58	C1GALT1P1	C1orf112	C21orf62-AS1	C2CD2L	C2orf49	C2orf50	C2orf69	C4orf33	C4orf46	C5AR1	C5orf47	C6orf89	C9orf147	CA1	CA11	CACNA1A	CACNA1F	CACNA1H	CACYBP	CALM3	CAPN2	CARMIL2	CASC11	CASP10	CASP3	CASS4	CAT	CATIP	CBX3	CCDC124	CCDC137P	CCDC144A	CCDC144B	CCDC144CP	CCDC157	CCDC58	CCDC65	CCDC71L	CCDC9B	CCN1	CCNA2	CCNB3	CCNC	CCNG2	CCNJL	CCNYL2	CCR5AS	CCRL2	CCSER2	CD53	CD8A	CD99L2	CDC20	CDCA2	CDIPT	CDIPTOSP	CDK1	CDK12	CDK18	CDKL1	CEACAM7	CEBPZOS	CENPC	CENPE	CENPF	CENPL	CENPQ	CENPW	CEP120	CEP295	CEP95	CERNA3	CFAP43	CFAP69	CFAP74	CGB1	CGB2	CHCHD10	CHEK1	CHIT1	CHODL	CHP1	CHTF18	CIB4	CIC	CIT	CITED4	CKAP5	CLBA1	CLCN3	CLEC11A	CLEC16A	CLHC1	CLTC	CMTR2	CNEP1R1	CNGA4	CNOT3	CNOT6L	CNTRL	COASY	COG8	COL23A1	COL4A2	COMMD5	COPS5	COQ3	COTL1	COX16	CPAMD8	CPOX	CPT1B	CPXM1	CRABP2	CRADD	CRISP1	CRPPA-AS1	CRYM-AS1	CSK	CSPP1	CSTF1	CT45A1	CT45A10	CTDSP1	CTHRC1	CTR9	CTSB	CTXND2	CUL3	CWC15	CYB5B	CYP27B1	CYP4A22-AS1	DAB1	DARS2	DAZAP1	DCAF13	DCAF16	DCAF17	DCK	DCTPP1	DDAH2	DDX18	DDX5	DDX56	DEF6	DENND1B	DENND2C	DENND4A	DENR	DEPDC5	DET1	DGAT1	DHCR24	DHCR24-DT	DHRS4-AS1	DHX33	DIAPH1	DIP2B	DLG3	DMAP1	DNAJB2	DOCK7	DRAP1	DVL3	E2F5	ECHDC2	ECT2	EEF1E1P1	EEFSEC	EFHB	EGFL7	EHBP1	EI24	EID2B	EIPR1	ELK4	ELL2	ELOVL2	ELOVL5	ELP3	EMC7	EMC9	ENOSF1	ENPP3	ENTPD1-AS1	EPC2	EPHB3	ERAP1	ERCC1	ERI2	ERICD	ERICH6-AS1	ESPL1	ETFDH	ETS2	EVI5	EXD1	EXOSC6	EXTL3	FAM104B	FAM117A	FAM122C	FAM133B	FAM135A	FAM160B2	FAM178B	FAM193B	FAM200B	FAM216A	FAM234A	FAM241B	FAM50B	FAM72A	FAM83A	FAM83D	FAM89A	FAM89B	FAM98B	FAXDC2	FBXL19	FBXL5	FBXO17	FBXO34	FBXO36	FBXO5	FCHO1	FER	FGD6	FKBP14	FKBP4	FKBP8	FLJ46284	FMO4	FNDC5	FOSB	FOXA1	FRG1	FRG1HP	FRS3	FUBP1	FXN	G2E3	GAD1	GAL3ST4	GALK1	GAPDHP16	GART	GAS6-AS1	GATAD1	GDF11	GFM1	GFOD2	GGA3	GHRHR	GIPC1	GIPC2	GIT1	GK5	GLRA1	GLUD1P2	GMIP	GMPPB	GMPR	GNAI2	GNG5	GOLGA5	GOLPH3L	GOLT1B	GON7	GORASP2	GPBP1	GPN3	GPR156	GPR158	GPR199P	GPRC5B	GRIN2A	GRIN3B	GRM7	GRSF1	GSTO2	GSTP1	GTDC1	GTF2B	GTF2H4	GTF2IP12	GTF2IP20	GTPBP3	GUK1	GYPA	GYPB	GYPE	GYS1	H1-10	H2AC15	H2AX	H2BC15	H2BC9	H3P14	H4C11	H4C12	H4C2	H4C3	H4C4	H4C5	H4C8	HBG1	HBQ1	HDAC11	HDAC2	HDAC2-AS2	HDAC9	HDDC2	HDGFL3	HECTD4	HEPH	HERC1	HERC5	HES1	HEXIM1	HHLA3-AS1	HIBCH	HIF1AN	HIGD1AP5	HINT3	HLA-E	HMBS	HMGB1	HMGB2	HMGB2P1	HMGB3	HMGCS1	HNRNPA2B1	HNRNPM	HNRNPUL1	HOOK2	HOXB5	HOXB9	HOXC-AS3	HOXC10	HOXC5	HSD17B12	HSD17B14	HUS1	HYLS1	ICMT	IFT80	IGF2BP3	IGLV6-57	IK	IL23R	IL6ST	IMP4	INCENP	INKA2	INTS2	ISL2	ISLR2	IST1	ITGA3	ITGB2	ITGB5	ITPR1	JPT1	JPX	KAT7	KATNA1	KBTBD4	KBTBD8	KCNAB1	KCNH4	KCP	KCTD10	KCTD19	KDM3B	KDM4A	KDM4D	KIAA0586	KIAA1143	KIAA1586	KIAA1958	KIF14	KIF15	KIF18B	KIF20B	KIFAP3	KIRREL2	KIRREL3	KLC4	KLF1	KLF13	KLHL20	KLHL26	KLHL28	KLK2	KPNA4	KRR1	KYAT3	L3MBTL1	LAMP1	LAS1L	LCN8	LDLRAD2	LDLRAP1	LETMD1	LGI4	LINC00240	LINC00431	LINC00461	LINC00467	LINC00470	LINC00475	LINC00534	LINC00620	LINC00624	LINC00680	LINC00839	LINC00896	LINC00958	LINC01124	LINC01128	LINC01191	LINC01409	LINC01415	LINC01504	LINC01675	LINC01749	LINC01778	LINC01929	LINC02158	LINC02193	LINC02281	LINC02327	LINC02332	LINC02367	LINC02432	LINC02575	LINC02577	LINC02603	LINC02615	LINC02733	LINC02773	LL22NC03-63E9.3	LMNB1	LMNB1-DT	LMO7DN-IT1	LOC101927815	LPIN3	LRBA	LRP4	LRP4-AS1	LRP6	LRRC36	LRRC71	LTBP3	LUC7L2	LYL1	LYN	LYST	LZTFL1	MAGOHB	MAML2	MAN2A2	MAP11	MAP2K3	MAP3K13	MAP3K7	MAPRE1	MARCHF2	MARK4	MATN1	MB	MBL1P	MBOAT7	MCCC2	MCF2L2	MCTS1	MDK	MECOM	MED15	MED23	MED4	MEF2C-AS1	MEMO1	MEN1	MERTK	MET	METAP1	METTL8	MFAP3L	MFN1	MFSD14C	MFSD4A	MGRN1	MICA	MINCR	MIR1205	MIR4252	MIR4276	MIR4729	MIR4766	MIR4999	MIR7-3HG	MIR8089	MIS18BP1	MLLT1	MMP15	MMUT	MNAT1	MORF4L2	MOV10L1	MPND	MRPL38	MRPL42P6	MRPS33	MSANTD4	MSMP	MSRB2	MSTO2P	MTCP1	MTERF1	MTG2	MTHFR	MTHFSD	MTMR9	MTRES1	MTRF1	MTRF1L	MYLIP	NABP1	NABP2	NADK2	NAF1	NAPEPLD	NAPRT	NBEAL1	NBN	NCAPG	NCK2	NDUFA2	NDUFA3	NDUFA5P3	NDUFAF4	NDUFAF6	NDUFB7	NDUFS3	NECAP2	NEDD1	NEK5	NEU4	NFE2	NFE2L2	NFIX	NFYA	NFYB	NGDN	NICN1	NIP7	NIPSNAP3B	NKAPD1	NKIRAS2	NLGN2	NLRP11	NLRP4	NME4	NOL9	NOP10	NOP16	NOS3	NOX5	NPFFR2	NPL	NPRL3	NR2C1	NR2F2-AS1	NR3C1	NRBF2	NRDC	NRG2	NRXN2	NSMCE2	NT5DC2	NUBP2	NUCB1	NUDT19P5	NUDT3	NUF2	NUMA1	NUP155	NUP42	NUP43	NUP54	NUTM1	NXT2	OARD1	OLFM1	OMA1	OPA1	OR4K17	OSBP2	PA2G4	PAQR4	PARP16	PARP6	PAX6	PAXBP1	PBK	PBLD	PBX1	PCBP1-AS1	PCBP2	PCCA	PCDH1	PCGF5	PCLAF	PDAP1	PDCD10	PDCD6IPP2	PDE4C	PDIA6	PDK3	PDLIM7	PDRG1	PDS5B	PEX1	PEX3	PGBD4	PIAS1	PIF1	PIGC	PIH1D2	PIK3R1	PIP5KL1	PISD	PKIA	PKIB	PKN1	PLAC1	PLD2	PLK1	PLPP6	PNKD	PNMT	PNPT1	POGLUT3	POLD4	POLH	POLR2C	POU6F2	PPARD	PPDPF	PPIG	PPIL3	PPM1B	PPP5D1	PRAME	PRC1	PRCP	PRELID3BP5	PRIMPOL	PRKAR1A	PRKAR2A-AS1	PRKCSH	PRKD1	PRKD2	PRMT3	PRPF18	PRPF3	PRR11	PRR14	PRR23B	PRR36	PRR5	PRRC2C	PRSS16	PRSS21	PSMA3-AS1	PSMB6	PSMB7	PSMD14	PSORS1C1	PSTK	PTCH1	PTGES3	PTH2	PTMS	PTPDC1	PTPMT1	PTTG1	PUM3	PVALEF	PWWP3A	PXMP4	PYROXD1	QPCTL	RAB11A	RAB11B	RAB11FIP5	RAB33B-AS1	RAB3IL1	RABEP2	RAC2	RACGAP1	RAD1	RAD9A	RAD9B	RADIL	RAMP1	RAPGEF3	RAPGEF6	RASSF4	RBM15	RBM15-AS1	RBM17	RBM42	RBM45	RBM48	RBMS2	RBMXL1	RC3H2	RCC1L	RCHY1	RDH10-AS1	RECQL	RELT	RERG	REX1BD	REXO5	RFC1	RFC3	RFESD	RGCC	RGS5	RGS9	RGS9BP	RHBDD1	RHEB	RHOC	RHOT1	RIC8B	RIMBP3	RINT1	RMND5A	RN7SKP168	RNA5SP243	RNA5SP324	RNF146	RNF215	RNF216	RNF216P1	RNF217	RNF24	RNF26	RNF43	RNFT2	RNU6-925P	RNU7-29P	RNVU1-26	RNVU1-28	RNVU1-32	RNY4	RPAP1	RPL12P38	RPL26	RPL32P27	RPL5	RPL5P11	RPL7P41	RPRD1A	RPS15A	RPS16	RPS20	RPS27A	RPS2P46	RPS4X	RPS7	RPUSD1	RPUSD2	RRM2	RSBN1	RUFY3	RUNX1T1	S100A11	S100A2	SAAL1	SAGE1	SAMSN1	SAMSN1-AS1	SASS6	SAT2	SCAF11	SCAI	SCARA5	SCARNA2	SCG3	SCIN	SCLT1	SCN1A	SCN9A	SCNM1	SCOC	SCOC-AS1	SCRN2	SCTR-AS1	SDE2	SEC22B	SEC31B	SECISBP2L	SEH1L	SEMA3B	SEMA4B	SEPTIN7P13	SEPTIN7P14	SERPINI1	SESN3	SF3A3	SF3B5	SFMBT2	SFRP5	SGIP1	SGO2	SGSM1	SH2D6	SHBG	SIAE	SIGLEC27P	SIX4	SKA2	SLC16A5	SLC1A4	SLC25A32	SLC25A45	SLC29A3	SLC36A1	SLC38A5	SLC39A10	SLC39A8	SLC48A1	SLC7A7	SLC9A1	SLU7	SMARCAD1	SMARCC2	SMARCD1	SMC4	SMCHD1	SMG6	SMG7	SMG7-AS1	SMIM12	SMIM2-AS1	SMIM36	SMIM4	SMYD3	SNHG17	SNIP1	SNRPB2	SNRPC	SNRPD1	SNRPD2	SNX11	SOCS2	SON	SORBS1	SP1	SP5	SP7	SP8	SPA17	SPACA5	SPAG4	SPATA24	SPATS2	SPC25	SPG11	SPG7	SPIN4	SPINK4	SPINT2	SPRING1	SPRYD7	SPSB3	SPTA1	SPTB	SRD5A3-AS1	SRFBP1	SRGAP2	SRGAP3	SRSF3	SSBP1	SSX2IP	ST6GAL1	ST7	STAG1	STAG3L3	STAM2	STAP2	STARD4	STIL	STK10	STK38L	STON2	STT3A	SULT6B1	SUMO1P1	SUN2	SUPT5H	SYNCRIP	TAF1C	TAL1	TAP2	TARBP2	TASOR2	TBC1D12	TBC1D19	TBC1D4	TBC1D5	TBC1D9B	TBCK	TBL2	TCERG1	TCP11L2	TCTN3	TDH	TECPR2	TENT4A	TEPP	TESC	TESK2	TEX41	TEX45	TFAP2A	TFPI	TFR2	TGFB1I1	TGIF1	THUMPD1	TICRR	TIMM17A	TIMM9	TKFC	TKT	TLCD1	TLDC2	TLE5	TMC4	TMCC3	TMCO1	TMCO1-AS1	TMED10	TMEM102	TMEM120B	TMEM14B	TMEM18	TMEM181	TMEM191A	TMEM191B	TMEM234	TMEM245	TMEM248	TMEM260	TMEM35B	TMEM44-AS1	TMEM51	TMEM51-AS1	TMEM64	TMPO-AS1	TNFAIP8L2	TNFRSF10C	TNFRSF21	TNK2	TNPO1	TNPO2	TNPO3	TNS1	TOLLIP	TOMM20L	TOMM40L	TPH2	TPI1P2	TPK1	TPM4	TPRKB	TPT1P7	TRAPPC12	TRAPPC3	TRAPPC6A	TRAPPC9	TRGV3	TRGV7	TRIP12	TRIP4	TRMT1	TRMT10B	TRMT13	TRPV2	TSC1	TSEN34	TSEN54	TSPEAR-AS1	TSPYL6	TST	TTC14	TTC21B	TTC32	TTC34	TTC5	TTN-AS1	TUBA1C	TXNDC12	TXNIP	UBA1	UBA7	UBALD2	UBASH3A	UBE2E1	UBE2S	UBE2T	UBE2V2	UBE3B	UBE4A	UBE4B	UCA1	UHRF2	ULBP2	UNKL	UROS	USP1	USP12	USP20	USP28	UXT	VARS2	VIRMA	VN1R81P	VPS13B	VPS13B-DT	VPS16	VPS29	VPS35L	VPS37D	VWA7	WASHC5	WDR36	WDR83	WEE1	WEE2-AS1	WIPI2	WNK4	WRAP53	XK	XPNPEP1	XPO5	YBX1	YIPF4	YJU2	YWHAH	ZBED9	ZBTB40	ZC3H7A	ZCCHC4	ZFPM2	ZGPAT	ZHX1	ZHX1-C8orf76	ZMYM6	ZNF100	ZNF107	ZNF114	ZNF138	ZNF182	ZNF212	ZNF213	ZNF213-AS1	ZNF221	ZNF263	ZNF267	ZNF268	ZNF280C	ZNF282	ZNF341	ZNF391	ZNF43	ZNF451	ZNF493	ZNF546	ZNF582	ZNF582-AS1	ZNF583	ZNF594	ZNF611	ZNF66	ZNF681	ZNF792	ZNF821	ZNF843	ZNRF1	ZNRF2	ZNRF2P1	ZPR1	ZRANB2	ZRANB2-AS2	ZSCAN12	ZSCAN16-AS1	ZSCAN30	ZSCAN9	ZYX
CDC5_01	> Genes having at least one occurence of the transcription factor binding site V$CDC5_01 (v7.4 TRANSFAC) in the regions spanning up to 4 kb around their transcription starting sites.	ABLIM1	ACSL4	ACSM6	ACTR10	ADAMTS6	ADAMTS9	ADGRB3	AICDA	ALX1	ANGPT1	AP1S2	ARHGAP44	ARMCX4	ARNTL	ARPC5L	ARRDC3	ATOH1	ATRX	B3GNT6	BACH2	BAMBI	BCL11B	BCL6	BCOR	BMPR2	BTBD3	C12orf42	C1orf21	CACNA1C	CADM1	CALD1	CCL20	CDC42EP3	CDH6	CDIN1	CDKN2C	CENPI	CHD2	CHRDL1	CHRNA5	CITED2	CLASP1	CLDN1	COL16A1	CPEB4	CPNE1	CREB5	CSNK1G3	CTNND1	CTTNBP2NL	CUTA	CUX1	DGKB	DIP2B	DLG2	DLL4	DNAJC5B	DNASE1L2	DUSP14	EDA	EDRF1	EGR2	ELP3	EMC4	EMILIN1	ENPP2	ERRFI1	ESRRG	EYA1	FAM122A	FAM122C	FAM53C	FBXL19-AS1	FES	FGF10	FGF12	FNBP1	FOXA1	FOXN3	FOXP1	FOXP2	FRMD4A	FUT11	FYN	GFRA1	GJA3	GK	GLI3	GMCL2	GOLPH3L	GPC3	GPR85	GPR87	H3-3B	HAO2	HESX1	HIPK1	HIVEP3	HMGA1	HMGB4	HNRNPA0	HOXA11	HOXA9	HOXB7	HOXC12	HOXC5	HOXC6	HOXD10	HOXD12	HOXD9	HRK	HSPA2	IL20	IL21	IL25	ING3	INO80B	INPP4B	ITPKB	KCNK12	KCTD15	KLF12	KLF4	KLF8	KLHL32	KLHL4	LIN7A	LINC00670	LMNA	LMO3	LRFN5	LRR1	LYN	MAML1	MBNL1	MGLL	MINK1	MN1	MOS	MPLKIP	MSX1	MTTP	MUSK	MXI1	MYH6	MYL1	MYL2	NAP1L5	NDRG4	NEK6	NKX2-1	NKX2-3	NLK	NOL4	NOVA1	NPTX1	NPVF	NRAS	NREP	NRP1	NRXN3	NSMCE3	ODF1	OSER1	OSR2	OTP	PAX2	PBX1	PBX2	PCDH8	PCDHGC3	PDGFA	PDZRN4	PHF21A	PHOX2B	PIK3R1	PIK3R3	PLAG1	PLCB3	PLEKHH3	POGLUT1	POT1	POU3F1	PPARGC1A	PPP2R2B	PRDM13	PRKACB	PRKAG1	PROK2	PRPS1	PRRX1	PSMA8	PTBP3	PURA	RARA	RASAL2	RBM26	RBMS1	RCOR1	RGS1	RORA	RORB	RPA2	RREB1	RRH	SALL1	SALL3	SAMSN1	SAT1	SCN7A	SCP2D1	SCUBE3	SDC1	SEC63	SESN3	SGK3	SHH	SLC12A8	SLC27A4	SLC44A5	SLC6A13	SLCO2A1	SLITRK2	SMARCA2	SMTNL2	SNTG1	SOBP	SREK1	STAG2	STAT3	SUPT16H	SYT4	TAFA1	TCF21	TENM1	TGFB3	TGIF1	TLE1	TMPRSS3	TMSB4X	TMSB4XP1	TMSB4XP4	TMSB4XP6	TMSB4XP8	TMSB4Y	TNFSF10	TNNI1	TNNI3K	TNS2	TRPS1	TSHZ2	UCHL1	UNC13D	USP13	VANGL1	VDR	VEGFA	VSTM2L	WBP1L	WDR27	XIAP	YWHAG	ZBTB20	ZFPM2	ZNF516-DT	ZNF827
CEBALLOS_TARGETS_OF_TP53_AND_MYC_DN	> Genes down-regulated in K562 cells (chronic myelogenous leukemia, CML) expressing TP53 and MYC [GeneID=7157;4609].	ATRX	CHAF1B	CKAP2L	COMT	CSK	CYFIP2	DDB2	DGKZ	F2R	GLT8D1	GPM6B	HBEGF	ISCU	KIF14	KIF21B	KRT8	MDM2	MLF2	NPRL3	PIM1	PLAUR	POM121	REN	RNPEP	SEPTIN4	SLC2A5	SLC4A1	SNCA	TCN2	TPM1	TRIM31	VARS1	VCAM1
CEBALLOS_TARGETS_OF_TP53_AND_MYC_UP	> Genes up-regulated in K562 cells (chronic myelogenous leukemia, CML) expressing TP53 and MYC [GeneID=7157;4609].	ACSL1	ACSL3	CD55	CTH	DRG1	HSPA2	HSPH1	INSIG1	ISLR	JUNB	MTHFD2	MYC	NEK3	PDIA3	PFKFB1	SRSF7	STAT5B	UAP1	ZNF532
CEBP_Q2_01	> Genes having at least one occurence of the transcription factor binding site V$CEBP_Q2_01 (v7.4 TRANSFAC) in the regions spanning up to 4 kb around their transcription starting sites.	ABHD6	ACAN	ACSL5	ADAM9	ADAMTS2	ADAMTS5	ADH7	ADRB2	ALB	ALDH1A2	ANGPT1	ANO1	AP1S2	APC	ARF6	ARHGEF38	ARID1B	ARRDC3	ASAH2	ASCL2	ASGR1	ASGR2	ATAD2	ATP13A4	BCL6	BDNF	BEND4	BMX	BNC2	C1orf122	C2CD2	C2CD5	CADM1	CALD1	CALML4	CALR	CAMKMT	CASK	CAVIN2	CBX4	CCL3	CCL8	CCN1	CDKN1C	CEP120	CEP41	CEPT1	CFL2	CGN	CHD2	CHST15	CIPC	CITED1	CITED4	CLASP1	CLDN8	CLN5	CRH	CRIM1	CSDE1	CUEDC1	DBH	DCN	DENND2D	DENND4A	DLG2	DLX1	DMD	DOCK3	DYNC1H1	DYRK3	EBF2	EFEMP1	EGFR	EIF4A2	ELAVL2	EPHB6	ERF	ERG	ESR1	ETV5	ETV6	EYA1	F9	FAHD1	FAM217B	FAM91A1	FBXL14	FBXO40	FBXW7	FGA	FGF14	FIGN	FMO2	FOXN3	FOXP1	FOXP3	GABRR2	GPC4	GYS1	H1-2	H3-3B	HAGH	HDAC4	HERC4	HIVEP3	HOXA1	HOXA10	HOXA2	HOXA5	HOXB7	HOXC4	HOXC6	HOXD9	ID3	IL19	IL1F10	IL1R2	IL1RAPL1	IL27	JADE3	JUN	KCNJ13	KIF2B	KLF12	KLF5	KRT23	LCOR	LEMD2	LHX6	LINC00114	LINC00472	LIPG	LMO4	LNPK	LONRF3	LRIT3	LRRTM3	LUZP1	LYPD1	MAP2K3	MAP2K6	MAP3K3	MARCHF1	MBNL1	MED12L	MIDEAS	MITF	MKNK2	MLH3	MMP27	MOSPD2	MPP5	MPP6	MREG	MTTP	MYH10	MYH4	NADK	NAT9	NCKAP5	NDP	NDUFA4L2	NEO1	NEUROG1	NFE2L2	NFIL3	NFIX	NFKBIZ	NPVF	NREP	NRP2	NRXN3	PAX8	PCDH7	PCDHB4	PCDHGC3	PCTP	PDE4D	PER1	PIGP	PITX2	PLA2G4A	PLCB1	PLCB2	PLPP5	PLS1	PPL	PPP1CB	PPP1R3D	PRDX3	PREPL	PRKG1	PRRC2A	PTEN	RAB2A	RARB	RBM4	RGR	RHOB	RIN3	RNF17	RUVBL2	S100PBP	S1PR5	SBSN	SEMA6D	SERPINA7	SIAH3	SIK3	SIRPA	SLC12A1	SLC25A35	SLC39A13	SLC40A1	SLC6A15	SLIT3	SNX12	SOBP	SOX5	SPAG9	SPIB	SPRED1	SPRR1B	SPRY4	SPTLC2	STC1	STC2	STMN1	SULF1	SYNCRIP	TBR1	TBX6	TBXAS1	TCF12	TCF7L1	TESK2	TFE3	THRA	TLR8	TM2D2	TMBIM6	TMEM104	TNFSF13B	TNFSF14	TNFSF15	TNNC2	TNS2	TOB1	TP63	TRIB1	TSC22D1	TSHZ3	TSPAN5	TTC22	TTLL6	TXLNG	UBE2E2	USP34	USP9X	WEE1	WNT10B	WNT3	WNT5A	WNT6	XDH	XKRX	YRDC	YWHAG	ZBTB20	ZFP36L1	ZNF428
CEBP_Q3	> Genes having at least one occurence of the transcription factor binding site V$CEBP_Q3 (v7.4 TRANSFAC) in the regions spanning up to 4 kb around their transcription starting sites.	ACSL5	ADAMTS2	AGER	ALB	ALDH1A2	ALDH5A1	ANKS1B	ANP32A	AQP9	ARHGEF38	ARNT	ASAH2	ASCL2	ATOH1	BCL11A	BCL11B	BCL6	BDNF	BRD2	C1QTNF4	C2CD5	C5orf64	CADM1	CADM2	CALD1	CALR	CAPZA2	CBX4	CCDC138	CCDC91	CCL8	CCN1	CCR3	CD200R1	CD55	CDK16	CEP120	CFL2	CHIC2	CHMP1B	CITED4	CLTC	CNTLN	CRH	CTAGE1	DDIT3	DDIT4L	DGKH	DLG2	DMD	DOCK8	DYRK3	EDNRA	EFNA5	EIF4A2	ELAVL4	ERBB2	ETV5	FAM53B	FAM91A1	FBXW7	FIGN	FOXN3	FOXP2	FOXP3	GJA3	GNAO1	GPC4	GPLD1	GSTA4	GYS1	HERC4	HHIP	HMGN2	HMGN3	HNRNPR	HOXA5	HOXC4	HOXC6	HOXD10	HS6ST2	HTR2C	ID3	IL19	IL1RAPL1	IRX5	JARID2	JUN	JUNB	KAT7	KCNJ13	KIF2B	KITLG	KPNA3	KRTAP11-1	LCOR	LEMD2	LIPG	LMO4	LPAR4	LRRFIP2	LRRTM3	MAOA	MAP2K3	MAP2K6	MAP3K20	MAP3K3	MARCHF1	MED13	MEIS2	MIA2	MID1	MIDEAS	MMP27	MN1	MNT	MOSPD2	MPP6	MSRB1	MXI1	MYH1	MYH4	MYH8	MYL3	NAB1	NAT9	NCAM1	NCKAP5	NDUFA4L2	NEUROG1	NFATC4	NFE2L2	NFKBIZ	NNAT	NPVF	NR0B2	NR2F2	NRXN3	NSUN6	NUDT18	NUP155	OFCC1	ONECUT2	OPN1LW	OVOL2	PALLD	PAX7	PAX8	PBDC1	PBXIP1	PCDHA11	PCGF1	PCTP	PDGFB	PDGFRB	PDRG1	PER3	PHOX2B	PIGP	PITX2	PLA2G4A	PLAC1	PLCB2	PLS1	POU3F4	PPM1E	PRG4	PRKAG1	PRKCG	PTEN	PUM2	PURA	RAB30	RAB3IP	RARB	RASSF8	RGS18	RGS22	RHOB	RNF17	RORA	RRBP1	RS1	RUVBL2	S100G	S100PBP	SEPTIN14	SEPTIN9	SERPINA7	SFMBT1	SFSWAP	SHKBP1	SIRPA	SLC12A1	SLC25A35	SLC35G2	SLC36A2	SLC44A4	SNCAIP	SNX12	SOBP	SOX1	SPAG9	SPIB	SPOP	SPRED1	SPTLC2	SS18	SSR1	STK33	SUPT3H	SUV39H1	SYNCRIP	SYNE2	TAGAP	TBL1X	TBL1Y	TBR1	TBX5	TCF12	TFAP2D	TGFB2	THRA	TIMM8A	TLR8	TMEM104	TMEM126B	TMEM268	TMEM71	TMEM88	TNFSF10	TNNC2	TOB1	TRMT10A	TRPM1	TRPS1	TSPAN7	UBE2E2	UBXN1	UBXN10	USP34	USP9X	WNK1	WNT10B	WNT3	WNT5A	XKRX	ZADH2	ZBED5	ZBTB20	ZNF28	ZNF428	ZNF462	ZNF470	ZNF654
[truncated: 7,679,124 more chars]
