# Supplementary material for: ERα-LBD, an isoform of estrogen receptor alpha, promotes breast cancer proliferation and endocrine resistance
Source: NPJ Breast Cancer. 2022 Aug 23;8:96. doi: 10.1038/s41523-022-00470-6 (PMC9399095; doi:10.1038/s41523-022-00470-6)
Supplement: Supplementary file 8 — Supplementary Data 7 [file 41523_2022_470_MOESM8_ESM.xlsx]

## Sheet: Primers & Oligos
Primer Name	Sequence 5’-3’
pBABE-Puro-ERαLBDoe Cloning
FW (BamHI)	CAAGGATTCGAAGAGGAGGGAGAATG
REV (SalI)	GGTTGTCGACTCAGACCGTGGCAG
LentiCRISPRv2-ERαLBDkd Cloning (gRNA)
FW-E4A	CACCGACAAGCGCCAGAGAGATGAT
REV-E4A	AAACATCATCTCTCTGGCGCTTGTC
FW-E4B	CACCGATACTCGGAATAGAGTATCG
REV-E4B	AAACCGATACTCTATTCCGAGTATC
FW-E4C	CACCGTGACCATCTGGTCGGCCGTC
REV-E4C	AAACGACGGCCGACCAGATGGTCAC
Real-Time qPCR
PGR	Hs01556707_m1 (Thermo Fisher Scientific)
GREB1	Hs00227824_m1 (Thermo Fisher Scientific)
RPLP0	Hs99999902_m1 (Thermo Fisher Scientific)
ESR1-FL FW	TGCCCTACTACCTGGAGAAC
ESR1-FL REV	GTTGGTGGCTGGACACATATAG
ESR1-LBD FW	AAGTGGGGTCTGCTGGAG
ESR1-LBD REV	CAATCATCAGGATCTCTAGCCA
β-actin FW	ACCAACTGGGACGACATGGAG
β-actin REV	GTGGTGGTGAAGCTGTAGCC
SOX2 FW	GACGCTCATGAAGAAGGATA
SOX2 REV	CATCATGCTGTAGCTGCC
SOX9 FW	CAAGCTCTGGAGACTTCTG
SOX9 REV	CCCGTTCTTCACCGACTT
Walking qPCR and RT-PCR
E1 FW	TGCCCTACTACCTGGAGAAC
E2 REV	CATAGCCATACTTCCCTTGTCAT
E2 FW	ATGACAAGGGAAGTATGGCTATG
E3 REV	GTTGGTGGCTGGACACATATAG
E3 FW	CTATATGTGTCCAGCCACCAAC
E4 REV	GTTTCAACATTCTCCCTCCTCT
E4 FW	AAGTGGGGTCTGCTGGAG
E5 REV	CAATCATCAGGATCTCTAGCCA
E5 FW	TGGCTAGAGATCCTGATGATTG
E6 REV	GAGATGATGTAGCCAGCAGC
E6 FW	GCTGCTGGCTACATCATCTC
E7 REV	GGAGAGGATGAGGAGGAGC
E7 FW	GCTCCTCCTCATCCTCTCC
E8 REV	TGGCTTTGGTCCGTCTCC
E8 FW	ACCTGCTGCTGGAGATGC
3Ua (3UTR) REV	ACAGAATTTGGCTAAAGTGGTG
3Ua (3UTR) FW	TCCCACACGGTTCAGATAATC
3Ub (3UTR) REV	TCTTTGCTGTGGCTTATTCTTAG
E36 FW	CCACTTTGTGACTTCAATGG
E36 REV	GTTCAGGATTCTCTTCTTTGCTTC
p-ESR1-LBD Cloning
FW-1 (XhoI)	ACTTCTCGAGTGTCTGAGGGAAG
REV-1 (HindIII)	CTGCAAGCTTATCCATCCTGGTAG
FW-2 (XhoI)	CATTCTCGAGTTCAGGTCTCACA
REV-2 (HindIII)	CTGCAAGCTTAACAAACTTGATGC
FW-3 (XhoI)	GACTCTCGAGTAGGACTGTCTGA
REV-3 (HindIII)	GAACAAGCTTCAGAGGAACTGG
All DNA oligos were produced and obtained from Integrated DNA Technologies, USA
