# Supplementary material for: ERα-LBD, an isoform of estrogen receptor alpha, promotes breast cancer proliferation and endocrine resistance
Source: NPJ Breast Cancer. 2022 Aug 23;8:96. doi: 10.1038/s41523-022-00470-6 (PMC9399095; doi:10.1038/s41523-022-00470-6)
Supplement: Supplementary file 9 — Source Data File [file 41523_2022_470_MOESM9_ESM.xlsx]

## Sheet: Fig. 1
FIGURE 1a, b
FIGURE 1d

## Sheet: Fig. S1
SUPPLEMENTARY FIG. 1a
MCF-7
Days	Parental + Vehicle			Parental + Fulv 1 µM			FulvRes + Vehicle			FulvRes + Fulv 1 µM
1	1236	1405	1827	1288	1413	1900	1048	889	1490	1078	1108	1247
3	3220	3277	5163	4275	3143	4719	2695	2220	3960	2037	2288	3738
5	8165	7141	6068	5276	5874	5531	8483	8165	7689	5390	6113	5865
7	10363	10070	9060	5844	4324	2588	12651	12363	9422	9635	8786	6724
9	11727	11001	10552	4227	3084	2549	12291	12727	12948	11313	9765	9691
	Rep#1	Rep#2	Rep#3	Rep#1	Rep#2	Rep#3	Rep#1	Rep#2	Rep#3	Rep#1	Rep#2	Rep#3
MCF-7 Y537S								PDX-ERa(+)								PDX-ERa(-)
Days	Vehicle			Fulvestrant 1 µM				Days	Vehicle			Fulvestrant 1 µM				Days	Vehicle			Fulvestrant 1 µM
1	2443	2656	1503	2343	2479	1395		1	1962	1020	1691	1879	1077	1640		1	1670	1163	1000	1421	1215	1000
3	5519	5007	5511	5941	3495	3838		3	5281	2337	4052	5969	3538	4045		3	3427	5016	2561	5018	4394	2200
5	8731	8991	7880	6921	6468	5438		5	7180	5708	8660	6989	5600	7080		5	9449	7313	5134	7037	7738	4873
7	12898	11585	10836	10404	9142	8443		7	8027	9824	9332	10298	8671	8785		7	9515	8464	7250	9918	9720	8125
9	12103	12619	11086	11590	9356	10268		9	9214	10909	10653	10722	10917	10866		9	10496	10396	9390	10945	10378	10431
	Rep#1	Rep#2	Rep#3	Rep#1	Rep#2	Rep#3			Rep#1	Rep#2	Rep#3	Rep#1	Rep#2	Rep#3			Rep#1	Rep#2	Rep#3	Rep#1	Rep#2	Rep#3
MDA-MB-453								MDA-MB-231								T-47D
Days	Vehicle			Fulvestrant 1 µM				Days	Vehicle			Fulvestrant 1 µM				Days	Parental + Vehicle		Parental + Fulv 1 µM		FulvRes + Vehicle		FulvRes + Fulv 1 µM
1	1522	1457	1621	1588	1543	1553		1	784	621	547	740	589	584		1	1025	921	998	1177	1008	1056	1109	1012
3	3117	3091	3620	2860	2666	4453		3	1883	1634	2312	1279	1309	1265		3	2874	2634	1943	2119	2012	2778	1918	2226
5	7280	7227	5832	5738	6065	5581		5	9150	7538	9431	6442	5203	7815		5	8432	7538	2635	2407	5163	5815	3663	4846
7	8459	9296	8204	7128	8470	6298		7	13004	11014	12653	13906	11458	11069		7	12316	11014	3278	2915	7724	8753	5859	6978
9	10030	10639	10500	8861	9952	8266		9	12501	12806	12700	12869	12736	12689		9	12787	12806	3350	2473	9271	10376	7303	8152
	Rep#1	Rep#2	Rep#3	Rep#1	Rep#2	Rep#3			Rep#1	Rep#2	Rep#3	Rep#1	Rep#2	Rep#3			Rep#1	Rep#2	Rep#1	Rep#2	Rep#1	Rep#2	Rep#1	Rep#2
SUPPLEMENTARY FIG. 1b
SUPPLEMENTARY FIG. 1c
SUPPLEMENTARY FIG. 1f
SUPPLEMENTARY FIG. 1g
SUPPLEMENTARY FIG. 1h
Hours	ERα-FL: CSS			ERα-FL: E2			ERα-FL: FULV			ERα-FL: TAM
0	0	0	0	0	0	0	0	0	0	0	0	0
2	-0.03747	0.451379	-0.82716	-0.13566	-0.06012	-0.32193	-0.55748	-0.36678	-1.53343	0.140863	-0.15528	-0.49596
4	-0.29768	0.568284	-0.50524	0.161751	0.785875	0.649093	-2.1822	0.04891	-0.17403	0.474909	1.02466	1.16993
8	0.618129	0.597241	-1.16993	0.840522	0.415037	-0.94753	-4.42626	-2.47805	-0.43296	0.480626	0.943416	1.02647
24	0.678072	-1	-2.16993	1.37851	1.32193	-0.36257	-2.32193	-0.41504	-3.16993	4.01792	3.24793	2.38466
	Rep#1	Rep#2	Rep#3	Rep#1	Rep#2	Rep#3	Rep#1	Rep#2	Rep#3	Rep#1	Rep#2	Rep#3
Hours	ERα-LBD: CSS			ERα-LBD: E2			ERα-LBD: FULV			ERα-LBD: TAM
0	0	0	0	0	0	0	0	0	0	0	0	0
2	0.415037	1	-0.10692	2.66296	1.18903	1.47805	2.24793	1.02857	0.36257	2.68182	1.1635	-1.48543
4	-0.51457	0.643856	-2	3.12101	2.24793	0.222392	2.98185	2.37504	1	3.10434	2.42626	2.16993
8	-3	-0.44057	-0.70044	2.49185	1.32193	1.03653	2.16993	0.584963	0.036526	2.59991	1.43857	-0.03747
24	-1	-0.26303	0.584963	5.37504	2.58496	3.83289	4.52356	1.96963	3.20945	5.39232	2.58496	4.47573
	Rep#1	Rep#2	Rep#3	Rep#1	Rep#2	Rep#3	Rep#1	Rep#2	Rep#3	Rep#1	Rep#2	Rep#3

## Sheet: Fig. 2 and S2
Fig. 2: for all source data please refer to 'Supplementary Data 2'
Fig. S2b
Amplicon	MCF-7			MCF-7 FulvRes			PDX ER(-)			MDA-MB-231			MDA-MB-453
E1-E2	1	1	1	0.144	0.623	0.589	0.038	0.158	0.437	0.012	0.059	0.46	0.054	0.075	0.167
E2-E3	1	1	1	0.118	0.326	0.524	0.061	0.015	0.018	0.011	0.005	0.022	0.067	0.006	0.004
E3-E4	1	1	1	0.11	0.368	0.398	0.073	0.019	0.018	0.017	0.006	0.012	0.066	0.006	0.008
E4-E5	1	1	1	1	1	1	1	1	1	1	1	1	1	1	1
E5-E6	1	1	1	1.268	0.629	1.115	2.075	0.649	2.024	1.042	0.347	0.972	2.778	0.292	2.124
E6-E7	1	1	1	1.708	1.467	0.533	2.056	2.398	0.843	0.99	1.784	0.514	1.592	0.759	0.667
E7-E8	1	1	1	1.685	0.658	0.766	2.711	0.56	0.918	1.244	0.51	0.535	3.096	0.298	0.974
E8-3Ua	1	1	1	1.002	0.638	0.741	0.453	0.375	1.363	0.16	0.164	0.556	0.424	0.14	0.927
3Ua-3Ub	1	1	1	0.011	0.633	0.161	0.037	0.034	0.009	0.009	0.016	0.031	0.008	0.03	0.003
	Rep#1	Rep#2	Rep#3	Rep#1	Rep#2	Rep#3	Rep#1	Rep#2	Rep#3	Rep#1	Rep#2	Rep#3	Rep#1	Rep#2	Rep#3
Fig. S2f
pESR1-LBD	T-47D		MCF-7		MCF-7 FulvRes		MDA-MB-453		MDA-MB-231
NC	0.5	0.48	0.25	0.58	0.41	0.4	0.44	0.36	0.51	0.34
#1	2.18	1.15	1.55	1.67	4.17	6.21	3.32	3.95	3.35	4.58
#2	2.77	3.61	1.73	2.62	12.15	17.26	10.24	12.27	6.09	6.8
#3	7.9	7.37	3.75	4	14.68	23.12	12.7	14.78	11.76	16.73
Fig. S2g
	MCF-7											MCF-7 FulvRes
hours	ESR1-FL			ESR1-LBD			β-actin				hours	ESR1-FL		ESR1-LBD		β-actin
0	1	1	1	1	1	1	1	1	1		0	1	1	1	1	1	1
4	0.513	0.475	0.64087	0.627	0.909	0.50108	0.649	0.541	0.44372		4	0.88	0.50298	0.859	0.64584	0.495	0.60928
8	0.529	0.288	0.4915	0.574	0.42	0.17616	0.779	0.304	0.26483		8	0.437	0.40026	0.672	0.58612	0.325	0.31773
24	0.172	0.137	0.43695	0.14	0.266	0.33699	0.353	0.222	0.17964		24	0.335	0.4361	0.685	0.58638	0.219	0.30934
48	0.094	0.115	0.33504	0.12	0.244	0.14926	0.127	0.123	0.08916		48	0.157	0.22958	0.474	0.54377	0.119	0.17802
	Rep#1	Rep#2	Rep#3	Rep#1	Rep#2	Rep#3	Rep#1	Rep#2	Rep#3			Rep#1	Rep#2	Rep#1	Rep#2	Rep#1	Rep#2
	MDA-MB-453											MDA-MB-231
hours	ESR1-FL			ESR1-LBD			β-actin				hours	ESR1-FL			ESR1-LBD			β-actin
0	1	1	1	1	1	1	1	1	1		0	1	1	1	1	1	1	1	1	1
4	0.373	0.24	0.353	0.96	0.65	0.824	0.447	0.29	0.794		4	0.367	0.945	0.784	0.854	0.716	0.938	0.741	0.719	0.536
8	0.21	0.128	0.267	0.932	0.661	0.745	0.348	0.148	0.372		8	0	0.37	0.36	0.797	0.986	1.063	0.601	0.514	0.297
24	0	0.175	0	0.503	0.51	0.747	0.107	0.128	0.227		24	0	0	0	0.594	0.664	0.996	0.342	0.451	0.23
48	0	0.117	0.131	0.486	0.53	0.976	0.032	0.063	0.144		48	0	0	0	0.573	0.581	0.774	0.217	0.223	0.105
	Rep#1	Rep#2	Rep#3	Rep#1	Rep#2	Rep#3	Rep#1	Rep#2	Rep#3			Rep#1	Rep#2	Rep#3	Rep#1	Rep#2	Rep#3	Rep#1	Rep#2	Rep#3
Fig. S2i

## Sheet: Fig. S3
SUPPLEMENTARY FIG. 3a
SUPPLEMENTARY FIG. 3f, h, j
		MCF-7
		NC			ER-LBDoe
	Vehicle	7.04844	6.87912	7.51911	7.2093	6.46992	5.77926
	Fulvestrant 1µM	0.738095	3.76762	4.42654	0.507553	2.83943	3.4677
		Rep#1	Rep#2	Rep#3	Rep#1	Rep#2	Rep#3
		MDA-MB-453
		NC			ER-LBDoe
	Vehicle	0.56654	0.587983	0.818991	0.237179	0.63964	0.897959
	Fulvestrant 1µM	0.816609	0.719101	0.939799	0.205479	0.507692	0.748677
		Rep#1	Rep#2	Rep#3	Rep#1	Rep#2	Rep#3
		MDA-MB-231
		NC			ER-LBDoe
	Vehicle	0.209302	0.566787	0.669492	0.269103	0.86722	0.708447
	Fulvestrant 1µM	0.379121	0.518325	0.867403	0.439891	0.977679	1.20915
		Rep#1	Rep#2	Rep#3	Rep#1	Rep#2	Rep#3
SUPPLEMENTARY FIG. 3g, i, k
		MCF-7
		NC						ERα-LBDoe						NC +Fulv 1µM						ERa-LBDoe +Fulv 1µM
	PGR	1	1	1	1	1	1	1.237	0.821	0.489	0.625	1.069	0.973	0.448	0.203	0.1	0.188	0.147	0.397	0.526	0.145	0.045	0.136	0.263	0.307
	GREB1	1	1	1	1	1	1	1.052	0.998	0.688	1.426	1.624	1.326	0.206	0.115	0.074	0.087	0.121	0.228	0.222	0.116	0.048	0.127	0.235	0.22
		Rep#1	Rep#2	Rep#3	Rep#4	Rep#5	Rep#6	Rep#1	Rep#2	Rep#3	Rep#4	Rep#5	Rep#6	Rep#1	Rep#2	Rep#3	Rep#4	Rep#5	Rep#6	Rep#1	Rep#2	Rep#3	Rep#4	Rep#5	Rep#6
		MDA-MB-453
		NC				ERα-LBDoe				NC +Fulv 1µM				ERa-LBDoe +Fulv 1µM
	PGR	1	1	1	1	3.692	0.539	0.241	1.957	0.497	1.441	0.497	1.441	0.895	1.366	0.895	1.366
	GREB1	1	1	1	1	0.813	0.338	0.778	1.336	0.089	1.108	0.089	1.108	2.613	1.298	2.613	1.298
		Rep#1	Rep#2	Rep#3	Rep#4	Rep#1	Rep#2	Rep#3	Rep#4	Rep#1	Rep#2	Rep#3	Rep#4	Rep#1	Rep#2	Rep#3	Rep#4
		MDA-MB-231
		NC				ERα-LBDoe				NC +Fulv 1µM				ERa-LBDoe +Fulv 1µM
	PGR	1	1	1	1	0.277	1.124	1.215	0.268	0.561	0.561	0.573	0.573	0.603	0.603	0.282	0.282
	GREB1	1	1	1	1	0.554	1.268	1.326	0.028	1.715	1.715	0.032	0.032	0.723	0.723	0.054	0.054
		Rep#1	Rep#2	Rep#3	Rep#4	Rep#1	Rep#2	Rep#3	Rep#4	Rep#1	Rep#2	Rep#3	Rep#4	Rep#1	Rep#2	Rep#3	Rep#4

## Sheet: Fig. 4
Fig. 4: for all source data please refer to 'Supplementary Data 4'

## Sheet: Fig. 5 and S5
MCF-7
Rep#1		OCR (Oxygen Consumption Rate) pmol/min/cells					Rep#2		OCR (Oxygen Consumption Rate) pmol/min/cells					MEAN		OCR (Oxygen Consumption Rate) pmol/min/cells
Time (min)	STEPS	NC	NC +Fulv 1 µM	ERαLBDoe	ERαLBDoe +Fulv 1 µM		Time (min)	STEPS	NC	NC +Fulv 1 µM	ERαLBDoe	ERαLBDoe +Fulv 1 µM		Time (min)	STEPS	NC	NC +Fulv 1 µM	ERαLBDoe	ERαLBDoe +Fulv 1 µM
1.30925	B1	0.159	0.167	0.202	0.162		1.30925	B1	0.248759	0.199325	0.195184	0.160635		1.30925	B1	0.20388	0.183162	0.198592	0.161317
7.76411	B2	0.141	0.145	0.187	0.149		7.76411	B2	0.240125	0.188939	0.182879	0.148117		7.76411	B2	0.190563	0.16697	0.18494	0.148558
14.2165	B3	0.138	0.143	0.186	0.15		14.2165	B3	0.239422	0.190121	0.182567	0.153765		14.2165	B3	0.188711	0.16656	0.184284	0.151882
20.7567	O1	0.078	0.107	0.102	0.098		20.7567	O1	0.164566	0.157312	0.122421	0.0803632		20.7567	O1	0.121283	0.132156	0.112211	0.0891816
27.2144	O2	0.079	0.108	0.105	0.104		27.2144	O2	0.160395	0.153189	0.118177	0.0770785		27.2144	O2	0.119697	0.130595	0.111588	0.0905392
33.6692	O3	0.08	0.108	0.112	0.11		33.6692	O3	0.158847	0.151814	0.117767	0.0755901		33.6692	O3	0.119424	0.129907	0.114884	0.0927951
40.2059	F1	0.144	0.114	0.224	0.178		40.2059	F1	0.222208	0.160007	0.184234	0.149072		40.2059	F1	0.183104	0.137003	0.204117	0.163536
46.6637	F2	0.139	0.109	0.211	0.168		46.6637	F2	0.20244	0.139771	0.154426	0.129451		46.6637	F2	0.17072	0.124386	0.182713	0.148726
53.1217	F3	0.13	0.105	0.192	0.159		53.1217	F3	0.18251	0.128399	0.131742	0.114932		53.1217	F3	0.156255	0.116699	0.161871	0.136966
59.662	RA1	0.043	0.051	0.06	0.052		59.662	RA1	0.091693	0.0845702	0.0653966	0.0344941		59.662	RA1	0.0673465	0.0677851	0.0626983	0.043247
66.1205	RA2	0.043	0.052	0.061	0.055		66.1205	RA2	0.0875213	0.0775791	0.0580464	0.0263265		66.1205	RA2	0.0652606	0.0647896	0.0595232	0.0406633
72.5826	RA3	0.039	0.048	0.058	0.051		72.5826	RA3	0.0860878	0.0754639	0.0584447	0.0261717		72.5826	RA3	0.0625439	0.061732	0.0582224	0.0385858
STEPS				RESPIRATION PARAMETERS
B = basal				BASAL RESPIRATION = B3 - RA3
O = oligomycin				MAXIMAL RESPIRATION = F1 - RA3
F = FCCP				ATP PRODUCTION = B3 - O1
RA = Rotenone / Actinomycin A				SPARE RESPIRATORY CAPACITY = F1 - B3
Rep#1		ECAR (Extracellular Acidification Rate) mpH/min/cells					Rep#2		ECAR (Extracellular Acidification Rate) mpH/min/cells					MEAN		ECAR (Extracellular Acidification Rate) mpH/min/cells
Time (min)	STEPS	NC	NC +Fulv 1 µM	ERαLBDoe	ERαLBDoe +Fulv 1 µM		Time (min)	STEPS	NC	NC +Fulv 1 µM	ERαLBDoe	ERαLBDoe +Fulv 1 µM		Time (min)	STEPS	NC	NC +Fulv 1 µM	ERαLBDoe	ERαLBDoe +Fulv 1 µM
1.30925	B1	15.2958	15.5285	18.9813	19.697		1.30925	B1	17.9287	27.2046	8.4589	24.9001		1.30925	B1	16.6122	21.3666	13.7201	22.2986
7.76411	B2	17.0415	17.759	19.9058	20.4887		7.76411	B2	22.7224	27.2154	12.4682	28.1021		7.76411	B2	19.882	22.4872	16.187	24.2954
14.2165	B3	18.7714	17.8291	21.5974	21.1491		14.2165	B3	25.8704	27.5549	15.6093	30.2814		14.2165	B3	22.3209	22.692	18.6033	25.7153
20.7567	O1	29.0344	20.4392	35.041	28.8287		20.7567	O1	36.0989	33.5861	27.7097	36.7642		20.7567	O1	32.5667	27.0126	31.3754	32.7964
27.2144	O2	30.946	21.3233	36.0167	29.9668		27.2144	O2	39.9988	32.3135	30.8327	34.3413		27.2144	O2	35.4724	26.8184	33.4247	32.1541
33.6692	O3	32.2827	22.4306	38.4161	31.5896		33.6692	O3	39.6416	30.9536	31.3029	34.215		33.6692	O3	35.9621	26.6921	34.8595	32.9023
STEPS				GLYCOLYTIC PARAMETERS
B = basal				BASAL GLYCOLYSIS = B3 - B1
O = oligomycin				GLYCOLYTIC CAPACITY = O3 - B1
				GLYCOLYTIC RESERVE = O3 - B3
MDA-MB-453
Rep#1		OCR (Oxygen Consumption Rate) pmol/min/cells					Rep#2		OCR (Oxygen Consumption Rate) pmol/min/cells					MEAN		OCR (Oxygen Consumption Rate) pmol/min/cells
Time (min)	STEPS	NC	ERαLBDkd	NC +Fulv 1 µM	ERαLBDkd +Fulv 1 µM		Time (min)	STEPS	NC	ERαLBDkd	NC +Fulv 1 µM	ERαLBDkd +Fulv 1 µM		Time (min)	STEPS	NC	NC +Fulv 1 µM	ERαLBDoe	ERαLBDoe +Fulv 1 µM
1.30925	B1	303.51	328.002	262.506	218.581		1.30925	B1	307.317	338.09	291.863	227.492		1.30925	B1	305.414	333.046	277.185	223.036
7.76411	B2	293.484	309.617	254.568	208.447		7.76411	B2	291.802	311.471	270.933	214.702		7.76411	B2	292.643	310.544	262.75	211.575
14.2165	B3	293.423	303.718	253.922	204.98		14.2165	B3	324.227	339.516	289.389	245.125		14.2165	B3	308.825	321.617	271.656	225.053
20.7567	O1	177.436	197.172	149.886	129.487		20.7567	O1	163.446	196.889	178.344	151.156		20.7567	O1	170.441	197.03	164.115	140.322
27.2144	O2	138.006	183.06	144.783	136.535		27.2144	O2	143.209	193.428	157.69	149.706		27.2144	O2	140.607	188.244	151.236	143.12
33.6692	O3	136.107	184.799	158.952	146.995		33.6692	O3	143.347	203.341	169.002	159.828		33.6692	O3	139.727	194.07	163.977	153.412
40.2059	F1	629.512	527.675	513.152	322.631		40.2059	F1	514.781	466.308	480.824	300.792		40.2059	F1	572.146	496.991	496.988	311.712
46.6637	F2	622.217	552.394	513.24	335.202		46.6637	F2	506.56	481.524	473.017	307.864		46.6637	F2	564.389	516.959	493.128	321.533
53.1217	F3	587.631	538.7	495.181	331.943		53.1217	F3	490.527	475.758	458.697	304.618		53.1217	F3	539.079	507.229	476.939	318.28
59.662	RA1	88.3001	108.524	62.8854	58.8671		59.662	RA1	100.54	118.225	76.4384	77.3543		59.662	RA1	94.4203	113.375	69.6619	68.1107
66.1205	RA2	83.059	100.375	62.6833	57.7857		66.1205	RA2	93.5748	119.425	80.8463	77.2103		66.1205	RA2	88.3169	109.9	71.7648	67.498
72.5826	RA3	81.2745	98.6767	61.9327	58.0512		72.5826	RA3	89.4557	114.564	78.3195	74.6146		72.5826	RA3	85.3651	106.621	70.1261	66.3329
STEPS				RESPIRATION PARAMETERS
B = basal				BASAL RESPIRATION = B3 - RA3
O = oligomycin				MAXIMAL RESPIRATION = F1 - RA3
F = FCCP				ATP PRODUCTION = B3 - O1
RA = Rotenone / Actinomycin A				SPARE RESPIRATORY CAPACITY = F1 - B3
Rep#1		ECAR (Extracellular Acidification Rate) mpH/min/cells					Rep#2		ECAR (Extracellular Acidification Rate) mpH/min/cells					MEAN		ECAR (Extracellular Acidification Rate) mpH/min/cells
Time (min)	STEPS	NC	NC +Fulv 1 µM	ERαLBDoe	ERαLBDoe +Fulv 1 µM		Time (min)	STEPS	NC	NC +Fulv 1 µM	ERαLBDoe	ERαLBDoe +Fulv 1 µM		Time (min)	STEPS	NC	NC +Fulv 1 µM	ERαLBDoe	ERαLBDoe +Fulv 1 µM
1.30925	B1	38.7009	40.9699	39.3321	28.8537		1.30925	B1	36.6551	44.7222	35.1925	30.8815		1.30925	B1	37.678	42.8461	37.2623	29.8676
7.76411	B2	38.5261	41.0043	38.5692	28.8205		7.76411	B2	35.9734	43.0073	34.9039	30.5382		7.76411	B2	37.2498	42.0058	36.7365	29.6794
14.2165	B3	38.1857	41.3787	38.4337	28.6576		14.2165	B3	39.0037	45.5272	37.3018	33.4681		14.2165	B3	38.5947	43.453	37.8678	31.0629
20.7567	O1	41.9677	43.766	40.8975	30.6363		20.7567	O1	42.5275	43.9722	39.6141	31.0337		20.7567	O1	42.2476	43.8691	40.2558	30.835
27.2144	O2	51.2258	48.9301	49.5031	35.2505		27.2144	O2	49.7362	49.6706	46.0619	35.8642		27.2144	O2	50.481	49.3004	47.7825	35.5574
33.6692	O3	54.169	51.9051	54.0117	37.7185		33.6692	O3	51.3173	53.2396	49.7913	39.1562		33.6692	O3	52.7431	52.5723	51.9015	38.4373
STEPS				GLYCOLYTIC PARAMETERS
B = basal				BASAL GLYCOLYSIS = B3 - B1
O = oligomycin				GLYCOLYTIC CAPACITY = O3 - B1
				GLYCOLYTIC RESERVE = O3 - B3
MDA-MB-231
Rep#1		OCR (Oxygen Consumption Rate) pmol/min/cells					Rep#2		OCR (Oxygen Consumption Rate) pmol/min/cells					MEAN		OCR (Oxygen Consumption Rate) pmol/min/cells
Time (min)	STEPS	NC	ERαLBDkd	NC +Fulv 1 µM	ERαLBDkd +Fulv 1 µM		Time (min)	STEPS	NC	ERαLBDkd	NC +Fulv 1 µM	ERαLBDkd +Fulv 1 µM		Time (min)	STEPS	NC	NC +Fulv 1 µM	ERαLBDoe	ERαLBDoe +Fulv 1 µM
1.30925	B1	35.918	32.5014	32.1449	9.59956		1.30925	B1	32.3849	31.9441	28.9908	10.4849		1.30925	B1	34.1515	32.2227	30.5678	10.0422
7.76411	B2	33.4547	29.8562	29.5328	8.4316		7.76411	B2	29.9015	30.0412	28.8386	9.96213		7.76411	B2	31.6781	29.9487	29.1857	9.19687
14.2165	B3	32.4598	28.3479	28.2874	7.00157		14.2165	B3	28.9048	28.3959	27.989	9.48001		14.2165	B3	30.6823	28.3719	28.1382	8.24079
20.7567	O1	18.8749	22.3331	17.8564	7.19266		20.7567	O1	15.2556	22.4557	18.7776	8.72449		20.7567	O1	17.0652	22.3944	18.317	7.95858
27.2144	O2	16.5582	20.6002	15.9019	6.01484		27.2144	O2	13.7669	21.5	17.5604	7.3446		27.2144	O2	15.1626	21.0501	16.7311	6.67972
33.6692	O3	16.433	20.2736	15.1522	5.6138		33.6692	O3	13.614	21.3998	16.1128	6.90993		33.6692	O3	15.0235	20.8367	15.6325	6.26187
40.2059	F1	40.3262	30.2839	31.2674	10.0188		40.2059	F1	35.9604	31.0291	32.0051	11.2948		40.2059	F1	38.1433	30.6565	31.6363	10.6568
46.6637	F2	39.8886	29.8748	30.6648	9.12137		46.6637	F2	35.5889	30.473	31.7862	10.4323		46.6637	F2	37.7387	30.1739	31.2255	9.77684
53.1217	F3	39.2187	29.5486	29.9075	8.94983		53.1217	F3	35.435	29.1618	31.9386	10.7616		53.1217	F3	37.3268	29.3552	30.923	9.85574
59.662	RA1	12.8712	16.0957	10.1252	3.82774		59.662	RA1	9.99971	15.9941	13.025	5.6299		59.662	RA1	11.4355	16.0449	11.5751	4.72882
66.1205	RA2	11.2161	15.2594	9.59317	3.86519		66.1205	RA2	9.33549	15.6814	13.5486	5.29171		66.1205	RA2	10.2758	15.4704	11.5709	4.57845
72.5826	RA3	10.5489	14.4927	8.56423	3.3658		72.5826	RA3	9.06635	14.9911	12.4964	5.4083		72.5826	RA3	9.80764	14.7419	10.5303	4.38705
STEPS				RESPIRATION PARAMETERS
B = basal				BASAL RESPIRATION = B3 - RA3
O = oligomycin				MAXIMAL RESPIRATION = F1 - RA3
F = FCCP				ATP PRODUCTION = B3 - O1
RA = Rotenone / Actinomycin A				SPARE RESPIRATORY CAPACITY = F1 - B3
Rep#1		ECAR (Extracellular Acidification Rate) mpH/min/cells					Rep#2		ECAR (Extracellular Acidification Rate) mpH/min/cells					MEAN		ECAR (Extracellular Acidification Rate) mpH/min/cells
Time (min)	STEPS	NC	NC +Fulv 1 µM	ERαLBDoe	ERαLBDoe +Fulv 1 µM		Time (min)	STEPS	NC	NC +Fulv 1 µM	ERαLBDoe	ERαLBDoe +Fulv 1 µM		Time (min)	STEPS	NC	NC +Fulv 1 µM	ERαLBDoe	ERαLBDoe +Fulv 1 µM
1.30925	B1	14.3922	6.4095	12.5892	5.27417		1.30925	B1	14.5072	8.22521	7.45606	4.74895		1.30925	B1	14.4497	7.31735	10.0227	5.01156
7.76411	B2	15.1166	5.95706	12.7943	5.14021		7.76411	B2	15.465	7.79187	7.88115	4.75569		7.76411	B2	15.2908	6.87447	10.3377	4.94795
14.2165	B3	15.4921	6.35329	13.0543	5.3027		14.2165	B3	15.5712	8.16247	7.65191	4.64827		14.2165	B3	15.5316	7.25788	10.3531	4.97548
20.7567	O1	24.8252	9.16418	18.6466	6.26999		20.7567	O1	25.5618	11.6586	11.7807	5.71309		20.7567	O1	25.1935	10.4114	15.2136	5.99154
27.2144	O2	26.8161	9.97898	19.6933	6.33351		27.2144	O2	26.7021	12.4622	13.0396	6.41247		27.2144	O2	26.7591	11.2206	16.3664	6.37299
33.6692	O3	27.8913	10.4654	19.6909	6.60198		33.6692	O3	27.5016	12.7265	12.8662	6.49195		33.6692	O3	27.6965	11.5959	16.2786	6.54696
STEPS				GLYCOLYTIC PARAMETERS
B = basal				BASAL GLYCOLYSIS = B3 - B1
O = oligomycin				GLYCOLYTIC CAPACITY = O3 - B1
				GLYCOLYTIC RESERVE = O3 - B3

## Sheet: Fig. 6
Fig. 6a-d
MCF7
	NC								ERa-LBDoe
	Rep#1		Rep#2		Rep#3				Rep#1		Rep#2		Rep#3
DAY	NT (DMSO)	FULV 1 µM	NT (DMSO)	FULV 1 µM	NT (DMSO)	FULV 1 µM		DAY	NT (DMSO)	FULV 1 µM	NT (DMSO)	FULV 1 µM	NT (DMSO)	FULV 1 µM
1	968.403	955.824	1280.53	1024.57	1342.89	1265.29		1	1070.94	1165.93	935.862	968.753	1442.96	1465.76
3	1771.53	2292.99	2029.43	2450.43	7941.21	2893.22		3	2373.28	2854.06	1719.36	2210.32	7519.09	3610.82
5	3400	2349.8	2612.62	2584.62	9900	5313.78		5	5610.72	4500	2382.79	3008.1	11731.4	5974.26
7	8100	5626.91	7528.52	3693.89	13400	4215.06		7	13400	8817.2	10774	5342.09	14897.7	8900
9	12300	4406.85	11102.7	2103.05	12500	3575.98		9	15646.2	10500	14259.9	7215.39	14102.5	9796.9
MCF7 FulvRes
	NC								ERa-LBDkd
	Rep#1		Rep#2		Rep#3				Rep#1		Rep#2		Rep#3
DAY	NT (DMSO)	FULV 1 µM	NT (DMSO)	FULV 1 µM	NT (DMSO)	FULV 1 µM		DAY	NT (DMSO)	FULV 1 µM	NT (DMSO)	FULV 1 µM	NT (DMSO)	FULV 1 µM
1	1021	965	988	1013	1114	1286		1	1025	1147	877	877	1022	1022
3	2897	3100	1741	1897	3121	4524		3	1474	1586	1137	1203	1869	1258
5	5644	5369	3823	2724	5844	6395		5	1803	1841	1564	1371	2545	2142
7	7521	7958	4694	4840	8796	10114		7	2005	2113	2466	1185	3084	1840
9	9885	10552	7621	8241	10145	12231		9	2122	1805	3548	866	2812	1521
MDA-MB-453
	NC								ERa-LBDkd
DAY	Rep#1	Rep#3	Rep#3					DAY	Rep#1	Rep#3	Rep#3
1	772.437	1094.82	861.575					1	749.203	1834.33	864.703
3	1179.52	2404.34	841.984					3	829.28	2945.43	896.116
5	2727.04	4185.16	2732.68					5	1564.35	3878.31	1256.15
7	4931.56	5466.16	5755.57					7	2007.46	5765.45	2991.46
9	6073.43	7917.54	6835.12					9	2567.63	6149.28	3222.94
MDA-MB-231
	NC								ERa-LBDkd
DAY	Rep#1	Rep#3	Rep#3					DAY	Rep#1	Rep#3	Rep#3
1	952.638	1354.47	876.22					1	1094.11	1036.35	687.94
3	2459.05	5542.77	1631.21					3	2835.4	2985.63	864.984
5	5566.78	8745.32	6787.14					5	3696.62	4246.2	2456.86
7	8731.82	13442.1	11534.2					7	4365.8	7613.73	5315.11
9	9866.54	13313.9	13735.3					9	5689.11	8432.93	8660.21
Fig. 6e, g
MCF7
	NC						NC +Fulvestrant						ERα-LBDoe						ERα-LBDoe +Fulvestrant
	#1	#2	#3	#4	#5	#6	#1	#2	#3	#4	#5	#6	#1	#2	#3	#4	#5	#6	#1	#2	#3	#4	#5	#6
17	101.317	99.7343	96.1405	101.753	102.9	96.1405	97.6666	102.9	98.1512	96.1405	94.6145	99.7343	120.234	103.394	108.82	108.82	122.055	116.193	110.52	120.234	112.672	110.52	105.035	110.52
19	138.807	134.365	129.996	136.795	136.313	134.365	127.521	129.996	119.713	122.055	117.953	123.877	140.819	129.996	128.112	136.795	140.819	143.321	123.877	140.819	131.88	128.112	121.474	115.621
23	220.319	205.774	205.147	205.147	219.75	197.454	197.454	189.361	194.344	197.454	194.344	186.332	234.993	208.412	202.582	208.412	228.685	217.037	219.75	194.344	202.582	194.344	196.836	196.836
26	423.9	387.057	353.314	344.851	361.728	326.191	298.091	241.387	302.156	313.182	243.591	287.419	423.9	350.801	342.498	346.103	365.571	457.812	329.625	321.536	299.292	299.292	310.282	356.919
30	525.711	517.907	453.573	421.48	543.155	411.955	350.801	284.153	347.108	351.641	286.556	370.546	510.093	419.661	424.705	479.789	453.573	439.404	431.114	422.823	379.316	379.316	366.765	414.532
33	698.14	686.04	581.037	527.156	691.485	628	401.217	323.738	423.9	433.372	366.765	487.244	579.598	511.242	537.792	572.975	540.181	508.659	540.181	510.093	469.526	475.262	460.667	480.914
37	775.228	793.823	620.632	564.296	820.855	701.886	384.228	301.44	451.808	466.21	366.765	522.532	649.589	575.667	621.829	653.371	607.067	551.493	601.833	613.93	541.645	536.721	500.647	541.645
40	959.964	1003.56	808.304	715.449	1024.32	823.203	371.575	301.44	447.379	506.419	362.984	576.113	772.545	718.997	752.345	784.905	717.381	692.37	680.831	726.395	687.98	679.245	628	693.861
days	mm3
MDA-MB-231
	NC					ERα-LBDkd
	#1	#2	#3	#4	#5	#1	#2	#3	#4	#5
10	38	38	37	38	39	37	38	37	36	38
13	63.9053	65.3392	63.9053	65.3392	65.3392	45.4792	48.6323	44.3117	45.4792	47.4145
16	111.125	100.318	109.303	107.39	102.019	74.8654	71.9583	67.8523	70.65	71.9583
20	187.196	179.394	169.145	181.886	171.812	116.808	118.692	112.947	116.808	118.692
23	288.043	284.693	295.289	284.693	295.587	179.394	187.196	184.632	176.903	176.652
27	402.096	389.059	419.661	402.096	406.242	257.536	263.742	261.085	251.33	244.331
29	511.242	511.242	542.818	525.711	548.823	321.26	324.952	299.106	299.106	288.043
33	620.703	626.147	656.603	667.924	669.291	381.37	385.515	368.795	368.383	344.079
36	820.587	841.988	863.758	870.559	899.741	467.585	453.169	457.793	434.09	406.944
40	1094.36	1118.5	1090.5	1116.37	1102.41	549.5	538.565	522.714	502.252	457.793
43	1245.36	1255.89	1291.27	1262.78	1181.72	610.725	598.924	571.222	538.565	491.95
days	mm3

## Sheet: Fig. S6
Fig. S6a
	MCF-7
Days	NC			NC + TAM 1µM			ERα-LBDoe			ERα-LBDoe + TAM 1µM
1	0.968403	1.28053	1.54651	0.946586	1.0604	1.56438	1.07094	0.935862	1.60099	1.07603	0.893264	1.62284
3	1.77153	2.02943	2.6955	2.32803	2.60346	1.68024	2.37328	1.71936	2.83297	2.95598	2.25117	1.88412
5	4.39918	5.61262	4.50697	2.74377	3.70869	2.72027	6.61072	7.38279	5.31693	3.57115	4.81787	3.27935
7	9.0648	8.52852	9.06393	4.04484	5.16547	4.29537	12.4094	10.774	11.3665	6.44418	7.13778	5.81029
9	12.3458	11.1027	12.1968	4.52312	5.841	4.72769	14.6462	13.2599	13.9315	8.63001	9.06015	7.29341
	Rep#1	Rep#2	Rep#3	Rep#1	Rep#2	Rep#3	Rep#1	Rep#2	Rep#3	Rep#1	Rep#2	Rep#3
Fig. S6b, c
	MCF-7
	NC	NC +FULV	ERaLBDoe	ERaLBDoe +FULV
Rep#1	0.237	0.053	0.499	0.108
Rep#2	0.274	0.021	0.525	0.094
Rep#3	0.241	0.018	0.587	0.122
	MDA-MB-453
	NC	NC +FULV	ERaLBDoe	ERaLBDoe +FULV
Rep#1	0.441	0.605	0.256	0.198
Rep#2	0.501	0.637	0.247	0.154
Rep#3	0.478	0.588	0.12	0.098
	MDA-MB-231
	NC	NC +FULV	ERaLBDoe	ERaLBDoe +FULV
Rep#1	0.253	0.294	0.122	0.054
Rep#2	0.211	0.321	0.111	0.039
Rep#3	0.278	0.311	0.087	0.074
Fig. S6d, e
	MCF-7						MDA-MB-231
	Rep#1						Rep#1
Days	NC (NT)	ERaLBDoe (NT)	NC (+FULV)	ERaLBDoe (+FULV)		Days	NC (NT)	ERaLBDoe (NT)	NC (+FULV)	ERaLBDoe (+FULV)
0	1	1	1	1		0	1	1	1	1
4	0.723744	0.488332	0.718216	0.655429		4	0.310931	0.641503	0.295769	0.483602
8	0.337591	0.0317229	0.599583	0.22604		8	0.0743231	0.537896	0.128745	0.293752
	Rep#2						Rep#2
	NC (NT)	ERaLBDoe (NT)	NC (+FULV)	ERaLBDoe (+FULV)			NC (NT)	ERaLBDoe (NT)	NC (+FULV)	ERaLBDoe (+FULV)
0	1	1	1	1		0	1	1	1	1
4	0.586422	0.58666	0.670933	0.549114		4	0.283771	0.532577	0.272263	0.74732
8	0.225078	0.0396131	0.479757	0.060367		8	0.0628042	0.344606	0.058837	0.463788
	Rep#3						Rep#3
	NC (NT)	ERaLBDoe (NT)	NC (+FULV)	ERaLBDoe (+FULV)			NC (NT)	ERaLBDoe (NT)	NC (+FULV)	ERaLBDoe (+FULV)
0	1	1	1	1		0	1	1	1	1
4	0.674317	0.582636	0.693277	0.571514		4	0.27613	0.672603	0.343329	0.509101
8	0.282739	0.0555999	0.460515	0.0512766		8	0.044811	0.460539	0.0561981	0.266336

## Sheet: Fig. 7 and S7
Fig. 7: for all source data please refer to 'Supplementary Data 5'
Fig. S7b
	MCF-7 Rep#1						MCF-7 Rep#2
	NC CD44Low	NC CD44High	FulvRes CD44Low	FulvRes CD44High			NC CD44Low	NC CD44High	FulvRes CD44Low	FulvRes CD44High
ESR1-LBD	1	1.49809	0.985329	7.09826		ESR1-LBD	1	1.32252	0.385321	13.422
SOX2	1	22.0435	2.85056	10.9627		SOX2	1	11.4229	5.69793	9.98957
SOX9	1	2.30826	0.272083	4.02292		SOX9	1	1.445	0.407313	5.09317
